# Supplementary material for: A unified evolutionary origin for the ubiquitous protein transporters SecY and YidC
Source: BMC Biol. 2021 Dec 15;19:266. doi: 10.1186/s12915-021-01171-5 (PMC8675477; doi:10.1186/s12915-021-01171-5)
Supplement: Supplementary file 3 — Additional file 3. Structure-guided sequence alignment for the SecY halves. [file 12915_2021_1171_MOESM3_ESM.zip]

Archive with 6 entries (5 files):
- Additional file 3. Structure-guided sequence alignment for the SecY halves/
- __MACOSX/._Additional file 3. Structure-guided sequence alignment for the SecY halves
- Additional file 3. Structure-guided sequence alignment for the SecY halves/SecY_full_length_alignment_FL.fa
- __MACOSX/Additional file 3. Structure-guided sequence alignment for the SecY halves/._SecY_full_length_alignment_FL.fa
- Additional file 3. Structure-guided sequence alignment for the SecY halves/SecY_halves_alignment_NC.fa
- __MACOSX/Additional file 3. Structure-guided sequence alignment for the SecY halves/._SecY_halves_alignment_NC.fa
