# Supplementary material for: A unified evolutionary origin for the ubiquitous protein transporters SecY and YidC
Source: BMC Biol. 2021 Dec 15;19:266. doi: 10.1186/s12915-021-01171-5 (PMC8675477; doi:10.1186/s12915-021-01171-5)
Supplement: Supplementary file 3 — Additional file 3. Structure-guided sequence alignment for the SecY halves. [file 12915_2021_1171_MOESM3_ESM.zip › Additional file 3. Structure-guided sequence alignment for the SecY halves/SecY_full_length_alignment_FL.fa]

>SecY_Archaea_Asgard_KKK46587
M------------GGKFLKFFSPFIKAMPEIKNP-QREVSFKEK--FIWTAVVLIIYMIMS
N--IPLYGVDID---QSTD----------------YFYWLRVILAS--QRGTLTELGIGP
IVTAGLIMQLLLG-S-----RIINVNM-S-DPYDRALFSGSQKVLAIFLTIFNSVAYLLG
G--AF-------------------------G----------K------NLGI-------A
DAVFIFAQLVFAGVVIILMDELLQKGWGLGSGVSLFIAAGVAGQIFWNSFSFIGVG----
------------DEQI----PR-GIVIAIFSVT-------FD-N----NP----------
-----------NTNLADIFVR---------------------------------------
-------QQLP---------SILGIITTIIIFVIVIWFESTRVEIPLTYRG---------
---YRGYKGKYPMKLLYVSNIPVILVNALYANLLFFGQL-------I-AGPGSGLRRRNG
GPIDDFWIDI---------IGVF-------TQQESGGVGGG-GQLIPS-GGLIWLL--TP
P-LGL------ADLI---------------------------------------------
-----AFPLRALLYLIIFIFLCVMLGRVWVEVSGLSPRDIAGQILDSQMQVPGFRSSEKI
LERILKRYIPTLVIINGILIAVLSFFADSLGA----------------------------
--------------------------LT--SGTGLLITIGIIHQYAETISKELAASQ-YP
G--LR-G------MLG-M--------D---------------------------------
-------------
>SecY_Archaea_Asgard_OLS18050
M-------------VRFLEVFKPLMRIVPEVKVP-ERKVSFKMK--ILYTVLILIIYLIMS
N--IPLWGIPVG---VGSD----------------YFYYWRILFAS--NRGTLTELGIGP
IVTAGLILQVLAG-S-----KIIKVDF-S-DPYDRSMFTGTQKVLAILMTAIQAIAYISF
G--AY-------------------------G-----------------ALTF-------E
VGVFVFLQLFFSGIIIILMDEMIQKGWGIGSGVSLFIAANVTGSIFWNMFSPAPA-----
------------SDGY----FR-GGILAFFQGVIAA----ATGGTINGNP----------
-----------PDLIYLSFTR---------------------------------------
-------YPDP---------SLVGFLATIAVVVIVVYFESVRVEIPLKMAK---------
---YRGYTGRYPIRFLYVSNIPVILAQAIYANILLVSQG-------V-WNTFNKLN----
D---NVFLNF---------IAMF-------KTGS-----SG--QLEPI-GGLVYFL--TP
P-RGIVGE---GSIA---------------------------------------------
-----ADPLRAVIYLLIFTILCAALAKIWVEVSGISSRDIAQQLLTSPMQIPGFRQSLTV
YETILNRYIPTVTILGGLFVGLLTVFADFLGA----------------------------
--------------------------FG--TGMGVLLLVGIVFQYLRTIAEEQQGEL-AA
F--MM-R----------R--------R---------------------------------
-------------
>SecY_Archaea_Asgard_OLS21967
M------------TSIFLQAMRPFMRITPEVLKP-TREVRFNEK--ILWTLGALIIYFVMT
I--TPIFNLDGTSTQGTAD----------------PFEFLRTIMAS--QRGTLAELGIGP
IVTAGLIMQILVG-S-----KLIKVDM-G-DPEERALYTGAQKVLSVLMTIFEAGAYIIG
G--AY-------------------------G----------T------SLTS-------G
AISIIMFQLLAAGIVIILLDEMIQKGWGLGSGISLFIAGGVATQIFWHSFAFQLFLDGSV
---------DFPDLPL----PI-GVVTALFQAI-------LEVG----------------
----------FFDAIQGMFFR---------------------------------------
-------VFHP-------TNSLLAIGATVVVFLVVVYFESMKIDIPVSYAD---------
---HRGFRGKYPIKLLYVSNIPVILVSAVFADLYFIAQM-------F-QSVAPN------
----FILADW---------LGDF-------HAET----------RQPT-GGLVYFL--TP
P-RGIFGQ---GAIFPTDPNG-------------------LFSLD---------------
--LFFLSIPRAFVYGLLMIVLAILFSKMWITTAGMGSKDVARQLIDAGMQIPGWRRSQKT
IEKRLDMYIPAAAALGGAFIGVLAAFADFAGA----------------------------
--------------------------LG--TGVGILLSVSIMRQYFDILVKERAAEM-HP
A--LR-D------FLG-I----------L-------------------------------
-------------
>SecY_Archaea_Asgard_PWI49160
M---DLTFEVFLMTSRFLQAVRPFMSITPEVVKP-TREVHFNEK--MIWTFAALIIYFVMT
S--TPIIGADL----GQGD----------------PFAFMRTITAS--TQGSLAELGIGP
IVTAGLIMQILVG-S-----KIINVNM-G-DPEERSLYTGAQKVMSVLMTIIEAGAFLIG
G--TY-------------------------G----------T------DLSL-------S
SQVGIISQLLAAGIIIILLDEMVQKGWGLGSGISLFIAGGVGLQIFQGLFAPNNIMEGP-
-----------NGIVS----AR-GIVLAFIYWL-------GE-E----GP----------
-----------LSAFGNLFFR---------------------------------------
----Y--STNPAHNLNLPSLSILSVIATLVVFVIVIYFESMRIEIPISYAQ---------
---YKGIRSTYPIKLLYVSNIPVILTSAVFADIYFIAQM-------I-WNSSGREN----
S--TSLLTQI---------LGTF-------RLDA-----AN-NQYVPI-GGLVYFL--TP
P-RSLIGD---QGVF---------------------------NFA---------------
--DPLSSLTRALIYAIILILLSVVFSMMWLETAGMGPRDVASQFLQSGMQMPGWRRSKKI
VERRLEMYIPTIAVIGGLFIGVLAAFADFLGA----------------------------
--------------------------IG--SGMGILLSVSIMRQYFELISKERVAEM-NP
A--LR-G------FLG-I--------S---------------------------------
-------------
>SecY_Archaea_Asgard_RDE16424
M------------PSTFLKALSPFVRILPEVKVP-DRKVSFREK--IVWTAIVLIIFLIMS
H--MPLYGVDRT---VGTD----------------YLWAMRVILAS--TRGTLMELGIGP
IVTAGLVMQLLSG-S-----KIISVDF-G-NPEDRALFTGGQKVLALFMTAFQSIAYIAG
N--AY-------------------------G-----------------VLEP-------V
AALLVFLQLLISGIIVILMDELVQKGWGLGSGVSLFIMTNVAGQVLWNMLDFTQVEGPGP
TGYAGVDPANPTDTGL----PN-GIIAAILSNILRAFGIGTA-A----GP----------
-----------AVDAGWLFLR---------------------------------------
----N--GFTP---------SLFSMLITFSIFGAVIYLESVRVEIPLQYAK---------
---YRGMKARYPIKLLYTSNIPVILAQALYANVLFFGQM-------I-WSAFNSDN----
S---NPFLSW---------IGVF-------HKDA-----ES-GRMIAD-GGLARYI--TP
P-QGL------FSLR---------------------------------------------
--GEADWLPHVVIYFVLMILLCWGFSKVWVDISGIAPRDVSRQLLNSGYMVPGFRTSEKV
MERLLERYIPVVAGLGGFLIGVLAATADVMGA----------------------------
--------------------------LA--SGTGILLMVSIIKQYWEKIAKEQLAGMGGE
G--VA-G------LLGIL------------------------------------------
-------------
>SecY_Archaea_Asgard_RLI60055
M------QETLVLPSTFLKALSPLVRIMPEVKAP-DREVSFREK--VVWTLVVLIIFLVMS
H--MPLYGVDKT---AGTD----------------YLWAMRVILAS--TRGTLMELGIGP
IVTAGLVMQLLSG-S-----KIIDVDF-S-DPEDRALFTGGQKVLALLMTTFQAIAYIVG
R--AY-------------------------G-----------------DLTP-------E
QQVFVFIQLLAAGVIVILMDELIQKGWGLGSGVSLFIMTNVAGRVMWNSLNMLELETTAP
DGYAN------PSTRL----PK-GIVAAMVVNLLRFFGIGTD-A----GP----------
-----------AVDLAWLMFR---------------------------------------
----N--GHDP---------SIFALTVTFGIFFSVLWMESVRVEVPLQYAK---------
---YRGMKARYPIKLLYTSNIPVILAQALYANILFFGQI-------I-QTQWNPDK----
T---NPFLNI---------IGTF-------HQEE-----GS-TRMIAD-GGLARYI--TP
P-QGL------LVFQ---------------------------------------------
---EADGWLHVIIYAVLMILLCWGFSVIWVDISGIAPRDVARQLLNSGYIVPGFRRSERV
LEKLLDRYIPVVAGLGGFLIGILAAVADILGA----------------------------
--------------------------LA--SGTGILLMVSIIKQYYETIAKEQLAEMGGE
G--VA-G------LLGIL------------------------------------------
-------------
>SecY_Archaea_Asgard_RLI64488
M------------TSRFLQIFKPFTRITFEVKKP-DRTVSFKEK--SIWTIVCLVVYFILV
N--VPLYGVEKAT--GGSD----------------PFFAMRAILAS--QRGTLGELGIGP
IVTAGLIMQLLVG-S-----QIIKVDF-N-NPEERALYTGAQKVLSVLMILFEAGAYLFG
G--AY-------------------------G----------E------NISI-------L
TGTLIFLQLLASGLVIMLMDELIQKGYGLGSGISLFIAAGVSFTILNGLFGFTEGIR---
-----------NPAGR----YY-GAVIAFFYGL-------TH-G----EK----------
--------------FINVVYR---------------------------------------
-------PDNP---------DIIAFLATIIVFAMVIYVESMRIEIPISHAK---------
---YK-VPARYPIKFLYTSNIPVILASALFANVYFISQI-------L-SKKIAS------
----NPIVEL---------IGKW-------DF-------SG-DQAVPT-GGLVYFT--TA
P-RGI------SQVV---------------------------------------------
-----NDPLRAVIYIIILIIACMIFSAIWLETAGMGPRDVAKQLLDADMQIPGFRRNPKV
LEKYLERYIPIAALLGGFFVAILAGFADFLGA----------------------------
--------------------------LG--TGTGILLTIGIIKQYSEIIAKERMAEI-SP
A--VR-G------FLG-L--------Q---------------------------------
-------------
>SecY_Archaea_Asgard_RLI65670
M---------AEESKSRLYALKPIIERWPAVTKP-EGHVTFRTK--IMWTILCLVLYYILT
N--VMIYGLRS----NIID----------------LFAGYRFIMAG--ASGSIMHLGIGP
IVTASIILQLFVG-A-----KIIKLDL-T-KKEDKAIYQGTQKVLVVIMILVEAVPQIFG
---YLSPNDAL--------VSMV-------G-------------------GV-------W
ADAIIIIQLFTGAYLVFLMDELISK-WGIGSGISLFIAAGVSQALFTGLFNWLPTSGAE-
----------YSINTP----PA-GVIPGTYYLV-------SHMS----LGDIV-------
-----------NGGYQIIFIG---------------------------------------
----H--GGYP--------NAIVPLLGTLFIFLLVTYTESSRIELPLAHDK---------
---VRGARGRYPIRLIYASNIPVILMSALLANINMFALL-------L-STSL--------
-----KHIPLIGD---KWWIGTY-------DTTI-----ST----QPL-MGGAWYL--SR
L-NGVNGW--LMPIIQGGV----------------------PGGH---------------
--AAWQYALKVIIYLSIMIFGSVLFAKFWIETTNMGPRAVAKQIQNSGMQIPGFRRDPRV
LGRVLERYIPVVTVIGGAAVGALAGFADAVST----------------------------
--------------------------VGNTSGTGLLLTVGIMINLYEQIAKEQAMEM-HP
V--LR-G------FFG-K--------D---------------------------------
-------------
>SecY_Archaea_Asgard_RLI66271
M------------AGRFLKLFSPFIRITPEIKQP-DREISFKDK--LIYTFIVLLIYTIMS
N--VPIFGVLES---VSAD----------------YYYWLRVILAS--NRGTLTELGIGP
IVTAGLILQLLQG-S-----KLIEVNM-S-NPEDRALFTGAQKVITVVLTILQIIAYIFG
D--AF-------------------------GD--------SS------ELGA-------A
NIILIFLQLLFAGILIMMMDEVLQKGYGLGSGVSLFIASGVAGQIFWNSFSFFSDR----
-----------SQDGL----PT-GIIIAFFSVL-------FK-S----NT----------
-----------DVQLKDLWIR---------------------------------------
----T--QGDP---------GLLGLITTLIIFFVVIYVETMRVEIPLTYAG---------
---YKGYRGKYPMKLLYVSNIPVILAQALYANLLFFGQL-------L-WKWSDRTG----
K--LSWWVNW---------FGVF-------EQPE-----GA-QYYQPV-KGLLKYI--TA
P-QGL------GQLINA------------------------FQEG---------------
--NGGSMILQSLIYMVIFITICIVFGQIWVEVSGLAPRDIAGQILGSRMQVPGFRRNEKV
IEKILKRYIGPLTILCGFIVGMLSFLADFLGA----------------------------
--------------------------LS--SGTGLLLTVGIIQNYAETISQEAAKEQ-FP
G--MG-A------LLG--------------------------------------------
-------------
>SecY_Archaea_Asgard_TES94349
M------------TGKFIRFFTPFVRVMPEIKAP-QREVSFKEK--LLWTVVALVIYLIMS
N--IPLYGVNVT---ETTD----------------YYYWLRVILAS--QRGTLTELGIGP
IVTAGLIMQLLLG-S-----KIIKVDL-S-DPYDRSMFSGSQKVFAMFLTIFNIIAYIGG
G--AF-------------------------G-----------------ELTA-------T
NATFVFLQLVLSGLVIILLDELLQKGWGIGSGVSLFIATGVAGQIFWSLFSFIGA-----
-------------DGV----AR-GIVVAFFQAL----------G----DP----------
-----------EYDVGDLMFR---------------------------------------
----S--DRLP---------SLFGGITTLVIFLIVIWFESTRVEIPLAYKG---------
---YRGFKGKYPMKLLYVSNIPVILVNALYANFLFFGQM-------L-AGPNSALR----
GQGFDFLIDL---------IGRF-------DTVD-PGGAAG-NYLVPN-YGLLYFL--TP
P-QGLLGP---QGLL---------------------------------------------
-----ADPIRAIIYLIFFIFLCVMLGRVWVDVSGLAPRDIAQQIIDSGMQIPGFRSSDKI
IEKILKRYIPTLVILNGIIIAVMSFFADSLGA----------------------------
--------------------------LT--SGTGLLIAIGIVHQYSESLAKEMAAMQ-YP
G--MR-S------FLG-M--------D---------------------------------
-------------
>SecY_Archaea_Asgard_TET60661
M------------AGKFLKFFTPFVKAMPEIKQP-QREVTFKEK--FIWTAIVLIIYLILS
N--IPLYGVELE---ESTD----------------YFYWLRVILAS--QRGTLTELGIGP
IVTSGLIMQLLLG-S-----RIINVNM-A-DPYDRAMFSGAQKVLAVFLTIFNTIAYIMG
G--AF-------------------------GP--------LD------QIGI-------Q
GAFFIFFQLLFAGIIIILLDEVLQRGWGLGSGISLFIAAGVSGQIFWNCFSFISAP----
-------------DGA----PR-GIIIAFFSVL-------FD-G----NP----------
-----------DTNLGTLLLR---------------------------------------
-------GSLP---------SILGIFTTVGIFLIVIWFESTRVEIPLAYRG---------
---YRGFKGKYPMKLLYVSNIPVILVNALYANFLFFGQL-------L-AGPSSTIRASQG
GAIPDFWINL---------IGVF-------KVHQETGSVTG-SQLIPK-SGLIYLF--SP
P-MGL------DAVA---------------------------------------------
-----ADPFRAVFYLFIFIFLCIMLGRVWVEVSGLAPRDIAQQIIDSKMQVPGFRSSAKI
IERILKRYIPTLIILNGIIIAVLSFTADTLRA----------------------------
--------------------------LT--SGTGLLIAIGIIHNYAETISKELAAAQ-YP
G--MR-A------MLG-L--------D---------------------------------
-------------
>SecY_Archaea_Asgard_TET74695
M------------ASKFLLLFKPFQRFTLEVKKP-ARKPSFKRK--IAWTFGILSLYLVML
N--IPLVGVPSD---EGTD----------------PFFAMRAILAS--QRGSLAELGIGP
IVTAGLIMQLLVG-S-----QIIKVDF-S-NSEERALYTGTQKILAVLMTIFEALAYILG
G--AY-------------------------G----------E------DIGF-------E
ASILILVQLLVAGFIILLMDEIIQKGYGLGSGISLFIAASVSFNIFDGMFSLSPEPS---
-----------GGFNW----YR-GCILAFFQAI-------FS-D----DP----------
-----------NATLSTPFSR---------------------------------------
----V--GRTP---------DLIGLLATIVVFAVVIYVDSIKIEIPVQHSQ---------
---YK-MPARYPIKFLYTSNIPVILVSALFANIYFISNL-------M-WNNWKSAA----
SGLKYFLVRF---------FGTW-------EDIS--GGTGS-QQLAPV-TGLASYT--TA
P-YGP------EQIA---------------------------------------------
-----KYPVNAIIYLVLMVALCGIFSRIWIDTAGMSSKNVAKQLLDANMQIPGFRRNPRI
VEKYLERYIPTAAWLGGFFIGVLAAFADFLGA----------------------------
--------------------------LG--TGTGILLTTGILRQYYEIFASEQVSET-VP
A--LA-G------FLG-L--------K---------------------------------
-------------
>SecY_Archaea_Asgard_TFF90946
M------------ASTFLRILSPLCRIMPEIKQP-NRDVSFKEK--AIWTIVALLIYLVMS
N--MTLVGIDIEG--GGVD----------------YFYWWRVLLAS--SRYTLAELGIGP
IVTAGLIMQLLAG-S-----KIIKVDF-G-DPMDRSLFTGAQKLFAVVLTVIQIIAYISA
G--AYGPVGA--------------------G-----------------GLEF-------L
DILVIFLQLFVSGIVIILLDELLQKGWGLGSGVSLFICAGVAMRIIWLCFSPIQG-----
------------GDGL----ML-GIVIAFFQTIGTMFT--GNGGRFKLNP----------
-----------EESVTYYYNRPNDFSSIWIQRPQGLPTNADGVPYPVGSPEYGNSMAALM
ESQSS--SSAP---------TLIGLITTVVIFLIVIFIETVRVEIPLQYSR---------
---YRGFKGKYPIKLLYVSNIPVILVQALYANFLFFGQL-------I-GTNFPN------
----NAWIQI---------FAKF-------DPQS--MTEGG-QFLQPVFPCLLYFL--SP
P-RGL------YELI---------------------------------------------
-DTPGQWTLHILVYTVILIALCVWFSKIWVDVSGIAPRDISQQILNSGLMVPGFRRNPRI
IEKILKRYIPTVTTLGAIIVGLIAAVADFLGA----------------------------
--------------------------LG--TGMGVLLTVGILYQYYQILAQEQLASM-NP
A--MR-G------LLG-M--------E---------------------------------
-------------
>SecY_Archaea_Asgard_TFF96389
M------------PSTFLKALSPFVRIMPEVKQP-DRDVSFREK--FVWTAIVLIIFLIMS
H--MPLFGVDKD---VGTD----------------YLWAMRVILAS--TRGTLMELGIGP
IVTAGLVMQLLQG-S-----KIINVDF-G-DPEDRALFTGGQKVIAMFMTAFQAIAYIVG
N--AY-------------------------G-----------------PLGP-------D
AALIVFAQLFISGIVIILMDELVQKGWGLGSGVSLFIMTNVAGQVLYNSLNFIELEQFAP
IGYMGSTPGNITPTNL----PK-GIIAAIIGNILRTFGIGTA-T----GD----------
-----------PVDATWLIVR---------------------------------------
----N--GYDP---------SILSLVITFIIFSAVIWMESVRVEIPLQYAR---------
---FRGMKARYPIKLLYTSNIPVILAQALYANILFFGQI-------I-WGTFNADG----
N---NPFLSW---------IGIF-------RRDE-----ET-GRMIAE-SGLARYI--TP
P-QGI------FSIL---------------------------------------------
--SEGDGWLHIIIYSALMILLCWGFSKIWVDISGIAPRDVSRQLLNSGYIVPGFRRSEKV
LERLLERYIPVVAGLGGFLIGILAAAADVMGA----------------------------
--------------------------LA--SGTGILLMVSIIKQYYEQIAKEQLAGMGGE
G--VA-G------LLGIL------------------------------------------
-------------
>SecY_Archaea_Asgard_TFG08435
M------------AGKFVKFFSPFVRVMPEIRNP-QREVSFKEK--AVWTAVVLVIYLIMS
N--IPLYGVNLQ---NSTD----------------YFYWLRVILAS--QRGTLTELGIGP
IVTAGLIMQLLIG-S-----KMINVDM-T-DPYDRSLFSGTQKVLAIFLTAFNAVAYLIG
G--AF-------------------------GP--------PE------ELGL-------E
SMVLVFLQLLFAGIIIVLLDELLQKGWGLGSGVSLFIAAGVAGQIFWNTFSFIEAPTE--
-----------EGTAL----PR-GIIIAIFYVL-------FD-E----DD----------
-----------DTNLDDIFIR---------------------------------------
-------GQLP---------SILGLITTVIIFVIVVWFEGTRIEIPLAYKG---------
---YRGVKGKYPMKLLYVSNIPVILVNALYANLLFFGQI-------I-AGPDSALR----
GQGFDFWLDL---------IGVF-------ESQS-AGEGLG-GYLLPT-SGLIYLL--SP
P-QGL------EALM---------------------------------------------
-----DDPLRAVIYLFIFTGLCIYLGKIWVEVSGLAPKDIAQQIIDSGMQVPGFRSSAKI
IERILKRYIPTLIILNGIFIALLSFMADSLGA----------------------------
--------------------------LT--SGTGLLIAIGIIHNYAETIAKEVAAEQ-YP
S--MR-G------FLG-L--------D---------------------------------
-------------
>SecY_Archaea_Asgard_TFG09519
M------------TSKFLLLFKPFQRFIFEVKKP-ARKPSFKRK--LAWTFGILAIYLIML
N--IPIIGIPDTS--DGKD----------------PFFAMRAILAS--QRGTLAELGIGP
IVTAGLIMQLLVG-S-----QIIKVDF-T-NSEERALYTGTQKILAVLMTIFEALAYILG
G--AY-------------------------GA--------RD------ELGI-------Q
NIMLILVQLLVAGFIILLMDEVIQKGYGMGSGISLFIAASVSFNIFDGMFSLKEY-----
------------SDTQ----YR-GCVIAFFQAL-------FG-P----NP----------
-----------GTEVAEAFSR---------------------------------------
----V--GRNP---------DLIGLLATIVVFAIVIYVDSVKIEIPVQHSQ---------
---YK-MPARYPIKFLYTSNIPVILVSALFANIYFVSNL-------M-FTNWGEEN----
SGFKYFFVNL---------FGRW-------TNVA--EPGQT-EQLAPT-TGLASWT--TA
P-YGP------EQVA---------------------------------------------
-----AYPVNAIIYLVLMIALCGIFSRIWIDTAGMSSKNVAKQLLDANMQIPGFRRNPRI
VERYLERYIPTTAWLGGFFIGVLAAFADFLGA----------------------------
--------------------------LG--TGTGILLTTGILRQYYEIFASEQVSET-VP
A--LA-G------FLG-L--------Q---------------------------------
-------------
>SecY_Archaea_Asgard_TFG13776
M------------AGKFVKFFSPFVRVMPEIKNP-QREVSFKEK--FVWTAIVLVIYLVMS
N--IPLYGVQLQ---DSTD----------------YFYWLRVILAS--QRGTLTELGIGP
IVTSGLIMQLLLG-S-----KMIDVDM-S-DPYDRSMFSGTQKVVAIFLTAFNAVAYMLG
G--AF-------------------------GP--------PE------ALGL-------E
SMVLIFLQLMFAGVIIILLDELLQKGWGLGSGVSLFIAAGVAGQIFWNTFSFIEAPDE--
-------------ARL----PR-GIIIAIFYVL-------FD-E----DD----------
-----------TTNLDDLWVR---------------------------------------
-------GQLP---------SILGLITTFLIFVIVVWFEGTRVEIPLQYKG---------
---YRGFKGKYPMKLLYVSNIPVILVNALYANILFFGQI-------I-AGPDSALR----
GQGYDFWLDL---------IGTF-------EYQS-TGD-TG-GYLVPS-SGLIYIL--SP
P-QGI------EALT---------------------------------------------
-----DDPLRAVIYLLIFIVLCISLGKVWVEVSGLAPRDIANQIVDSGMQVPGFRSSSKI
IERILKRYIPTLVILNGIIIALLSFMADSLGA----------------------------
--------------------------LT--SGTGLLISIGIIHQYAETISKEVAAEQ-YP
S--MR-G------FLG-L--------D---------------------------------
-------------
>SecY_Archaea_Asgard_TFG33823
M------------TSTFLKALSPFVRIMPEVKAP-DREVSFREK--FVWTAIVLIIFLIMS
H--MPLYGVDRT---VGTD----------------YLWAMRVILAS--TRGTLMELGIGP
IVTAGLVMQLLSG-S-----KIISVDF-G-DPEDRALFTGGQKVLALFMTAFQAIAYIAG
Q--AY-------------------------G-----------------PLDP-------T
SALLVFLQLFVAGIIVILMDELVQKGWGLGSGVSLFIMTNVAGQVMFNMLDFTQTEGTGP
IGYVGTNPEEPQATGL----PK-GIIASIIANIMRTLGIGTA-S----GP----------
-----------PVDAAWLFIR---------------------------------------
----DGTGLTP---------TILSLIVTFIIFGAVIWMESVRVEIPLQYAK---------
---YRGMKARYPIKLLYTSNIPVILAQALYANILFFGQM-------I-WSAWNRDN----
N---NPFLNW---------IGTF-------YKDE-----AS-GRMIAD-SGLARYI--TP
P-QGI------FSLL---------------------------------------------
--AEWDGWIHVIVYSVLMILLCWGFSKVWVDISGIAPRDVSRQLLNSGYMVPGFRTSEKV
MERLLERYIPVVAGLGGFLIGILAAAADVMGA----------------------------
--------------------------LA--SGTGILLMVSIIKQYYEQIAKAQLSEMGGE
G--VA-G------LLGIL------------------------------------------
-------------
>SecY_Archaea_Asgard_TFH30948
M------------TSKFLKLFSPFVRITPEIKQP-DHEITFKDK--LIYTFIVLLIYTIMS
N--VPIYGIATE---VGAD----------------YYYWLRVILAS--NRGTLTELGIGP
IVTAGLILQLLQG-S-----KLINVNM-S-DPADRALFTGAQKVIAIMLTMIQIIAYIFG
D--AF-------------------------GDH--LNVD-GN------GLTT-------T
DMILIFIQLLMAGIAIMMMDEVLQKGYGLGSGVSLFIASGVAGQIFWNSFSWFTD-----
------------EDGL----PK-GIIIAFFSVL-------FN-P----NNP---------
---------NHDLRIRDLWIR---------------------------------------
----E--ANAP---------GLLGLFTTFLIFFVVIYVETMRVEIPLTYAG---------
---HKGYKGKYPMKLLYVSNIPVILAQALYANLLFGGQL-------L-WNWSQESG----
R--ATWWVSW---------FGEF-------ETSE-----SG-QYLSPT-KGLLKYL--TA
P-RGL------GSIITA------------------------FQEG---------------
--EGGDLILQSVIYLIIFVTICVVFGQIWVEVSGLAPKDIAGQILDSRMQIPGFRRSEKV
IEKILKRYIGPLTIICGIIVGVLSFLADFLGA----------------------------
--------------------------LS--TGTGLLLTVGIIQNYAETISQEAAKEQ-FP
G--MG-A------FFG-YCSFFSAPLE-I-------------------------------
-------------
>SecY_Archaea_DPANN_OIO21710
M--------------GSLDFLRPITSKLPEVASP-KYPPALNER--LIWTALALIAFFIMY
N--VTAVGVQE----NA-----------------GGLDFLQIVTAS--KIGSLITTGIGP
IVLASIFLQLFAG-A-----KIINVDL-T-NPEEKATFHGVQKLLALFLSIFEAAVFVLF
S--KIA-----------------------LG-----TL--IF------GSVA-------A
TQAFVIVQIALGSIVLLFLDEVVSK-YGIGSGISLFIAGGVSYSIVAGFLLIITGSG---
-----------------------GVIEDLGAGG-------AN-A----------------
------------------------------------------------------------
---LS--NVLL---------DLTPVFFTILVFAIVVYAEGMKVEIPLAFDR---------
---ARGLGGRFPIKFLYVSNIPVILASALMLNLQFFSLT-------L-RDI---------
------SLKI-GEFNIIHAIGYV-------DA-------GG----RLA-DGLLYFI--SP
I-YVG------SQIDVFT-----------------------YMGA--------MLG-TTT
PILALPQVLHIFTYTIFLMGLCIIFGVFWVETANMGPKAVAEQLDKSGLQIPGFRRDPRI
VEKVLERYIPTITILGSAFVGLLAALADLTGA----------------------------
--------------------------LG--TGTGILLTVGILYKMYEDLRSKQAFGM-NS
A--IS-G------FLE-G------------------------------------------
-------------
>SecY_Archaea_DPANN_OIO62100
M------------PGNAVSLLKSILTNLPEVVKPTQKRLSFREK--LKWTGSVLMLFFVLG
M--IPLFGLGQ----NELQ----------------RFGLLSIILGA--KFGSIISLGIGP
IVTASIIIQLLTG-S-----GLVKLDM-T-SKDGRKLFQGIQKAGSLAFILFEACIYVFM
G--GLSPMP---------------------G----------------------------I
SPWVLIAQLCAGGLLILFMDEVVSK-YGFGSGISLFIAAGVSEGIILRLFSPFTSSGVF-
---------FMGSGEA----PV-GAVWAIFHFL-------SI-G----AAK---------
------------------------------------------------------------
-------DVLT---------NLAAITATGLVFAIAVYTQAMRVELPMSFGR---------
---VRGHGIRWPLSFVYTSNIPVILVAALLANIQLWARL-------L-QNK---------
------GMPI---------LGTF-------V--------GN----TPA-SGIVAWL--QP
P-DLL------RKLI---------------------------ERG---------------
--VTLLDLGHSAVYIIFMIVGAVIFSIFWVQTSGMDARSQAQQMMSSGLQIPGFRRDPRV
LEHLLNRYIWPLTVMGAITVGFLAATADLSGA----------------------------
--------------------------LS--SGTGILLTVMIIYRLYEEIAQQHMMDM-YP
V--MR-R------FIG-G------------------------------------------
-------------
>SecY_Archaea_DPANN_OIO62211
M--------------FKMSVIDSIIENLPEVSGPTQKKLSFKEK--LKWTGIVLVLFFILG
M--IPLFGLGQ----NALT----------------QFEYLSTVLAA--KFGSIISLGIGP
IVTASIILQLLNG-A-----SILKMDL-T-THEGKKRFQGIQKMLSIVIILVEAAIYVFM
G--GLAPAADF------------------IG----------T------SAYM-------Q
LQLILVFQLFLGGMLILFMDEVVSK-WGFGSGISLFIAAGVSQSIFIRALSPLSST----
-----------LNPDF----AT-GAIPALFQFL-------AA-G----DPV---------
------------------------------------------------------------
-------NAGL---------MAAAVIATIIVFAIAVYAQAMKIEIPLSFGR---------
---VRGYGIRWPLSFIYTGVIPVILVSALMANVQLWARL-------L-QNW---------
------GHPI---------LGTF-------V--------GN----SPN-SGLITWF--TS
P-DIV------GKII---------------------------KGS---------------
--IVSADFAHALAYMLIMILGCVVFSIFWVQTSGMDARSQAKQIMSSGLQIPGFRKDQRI
LEHLLNRYIHPLTIMGAIAIGFLASIADLTGA----------------------------
--------------------------LT--SGTGILLAVMIIYKLYEEISKQHMMDM-NP
M--MR-K------FMG-G--------L---------------------------------
-------------
>SecY_Archaea_DPANN_OIO66318
M------------------AFADILTNLPEVASPTQKRLSFKEK--LKWTLTILVAYYILG
H--VPLFGLGA----NALA----------------QFEFLSIILGA--KFGSLISLGIGP
IVTASIVLQLLNG-S-----GIVKFDL-T-THDGKRFFQGLQKLLSIGFIIFEAIIYVMM
G--GLQPSVA-------------------VG----------S------PFYT-------P
LVWMLILQLTIGGLLIMFMDEVVSK-WGFGSGLSLFIAAGVSEQIFIRTFSPLTSA----
-----------ANPDV----AI-GALPAMVQSL-------AR-G----QPT---------
------------------------------------------------------------
-------EAGL---------LLAGVLATVIVFAMSVYAQAMKVEIPLSFGR---------
---VRGHGIRWPLSFIYTSNIPVILVAALLANIQLWARL-------L-QNW---------
------GHPF---------LGTF-------A--------GN----SPA-SGLVLWM--TP
T-NMV------RAFL---------------------------TGS---------------
--MTSAILWHSLAYISFMMIGCVIFSWFWVQTSGMDARSQAKQMISSGLQIPGFRRDERV
LERLLERYIGPLTVMGAIAVGILAAVADIAGA----------------------------
--------------------------LS--SGTGILLAVMIIFKLYEEIAQQHLMDM-NP
M--MR-K------FMG-K--------A---------------------------------
-------------
>SecY_Archaea_DPANN_OYT35121
M------------------NFDLILKKIPSVAAP-KKELNFNTR--LKWTGIVLFLFLLLS
N--VPLFGSK-----GGAE----------------FLKQISMLMGA--SFGSILTLGIGP
IVTASIILQLLVG-S-----KIVEFDL-S-THAGKARFHQIQKLMAFAFCAIEAFAYSHL
G--AIVPLP--------------------------------------------------G
MALTIAFQLFLGGILIIFFDEIITK-WGIGQGVSLFIAANISTQIFTEAFSFSRS-----
------------DAGY----LI-GKIPALIENI-------SK-G----------------
-----------------IFSY---------------------------------------
----E--SIIP---------LLFPLITTAIVFLIVIYAQTLKIEIPLAFGS---------
---IRGFGRKWPLKFIYTSVIPVILVSVVLINLNLVAQI-------M-SSK---------
------GITF---------LGEY-------S--------GN----SVV-GGLMLYL--SP
P-HNF-----LINVL---------------------------QIN---------------
--ISIQELLRVIFYSLFMIFGSAIFAIFWVVTSGMDASSVAKQIQSSGMQIPGFRRDPRV
IEKVLKRYIMPLALMGGAFVGFLAAFGTFTGC----------------------------
--------------------------LS--RGTGILLMVMIIYQFYEQIATQYMKDM-NP
M--LR-K------YFE-M------------------------------------------
-------------
>SecY_Archaea_DPANN_PIN68989
M------------------GFKDILMNLPEVKAPSQKKLAFKEK--LKWTGITLVLFFVLG
L--VPLFGLGQ----NALQ----------------QFEFLSVIMAA--KFGSIISLGIGP
LVTASIVLQLLNG-S-----GLLKFDL-Q-SAEGKRFFQGLQKLLALVFILFEGFIYVFM
G--GLAPPAEL------------------VG----------T------SLFF-------T
LELLLVFQLFIGGILIMFMDEVVSK-WGFGSGLSLFIAAGVSEEIIIRALSPFPSP----
-----------ANPDM----PT-GAIPALIKSL-------IG-G----DPV---------
------------------------------------------------------------
-------SAGL---------MLAAILATAFVFVMSVYVQSMNVEIPLSFGR---------
---IRGHSIRWPLNFLYTSNIPVILVAALLANVQLWARL-------L-ERW---------
------GHPI---------LGTF-------S--------GN----SPA-SGFVFWL--HS
P-NIV------EKII---------------------------TGS---------------
--FTWSNIGQTGIYMVFMMIGSVVFAYFWVQTSGMDARSQAKNILNSGLQIPGFRNDPRV
LENILNRYIMPLTVMGGLTVGLLASVADVAGA----------------------------
--------------------------LS--RGTGILLAVMIIYKLYEEIAKQHMMDM-HP
M--LR-R------FMG-G------------------------------------------
-------------
>SecY_Archaea_DPANN_PIN77712
M------------------GWKDIVMNLPEVAGPTQKKLGFKEK--LKWTLIILVIFFILG
I--IPLFGLGD----NALA----------------QFEYLSVILGA--EFGSIVSLGIGP
IVTASIVLQLLNG-A-----GIIKFDL-Q-SPDGKRMFQGTQKLLSVGFVIFESAIYVLM
G--GLAPGAFFNPVTQQFTAQAI------SGTT--IAL--ST------AIIT-------S
LKLLLILQMTIGGISIMLMDEIVSK-WGFGSGVSLFIAAGVSKSLFVRAFSWVSGPEG--
---------ISGDFAY----AS-GKIPQFFQAL-------YN-G----DPQ---------
------------------------------------------------------------
-------TAIS---------AVILVVTTLVIFAIAVYIQSMKIEIPLSFGR---------
---IRGHGIRWPLSFTYANVIPVILVSALLANMQLWARL-------L-QNW---------
------GYPI---------LGTV-------SA-------SG----TAT-SGLVSWL--YV
P-GGSNGL--VGMIV--------------------------NQGT---------------
IFIGLRPYFQTGVYMLIMIFGCMIFSYFWVQTSGMDAKTQAKNIIGSGLQIPGFRRDERI
LERLLERYITPLTLMGGATIGFLASAADVLGA----------------------------
--------------------------LA--QGTALLLCVMIIYKLYEEIAKEHMMDM-HP
M--LR-K------MME--------------------------------------------
-------------
>SecY_Archaea_DPANN_PIN82995
M--------------GSLDFLRPITSKLPEVASP-KYPPALNER--LIWTALALIAFFIMY
N--VTAVGVQE----NA-----------------GGLDFLQIVTAS--KIGSLITTGIGP
IVLASIFLQLFAG-A-----KIINVDL-T-NPEEKATFHGVQKLLALFLSIFEAAVFVLF
S--KIA-----------------------LG-----TL--IF------GSVA-------A
TQAFVIVQIALGSIVLLFLDEVVSK-YGIGSGISLFIAGGVSYSIVAGFLLIITGSG---
-----------------------GVIEDLGAGG-------AN-A----------------
------------------------------------------------------------
---LS--NVLL---------DLTPVFFTILVFAIVVYAEGMKVEIPLAFDR---------
---ARGLGGRFPIEFLYVSNIPVILASALMLNLQFFSLT-------L-RDI---------
------SLKI-GEFNIIHAIGYV-------DA-------GG----RLA-DGLLYFI--SP
I-YVG------SQIDVFT-----------------------YMGA--------MLG-TTT
PILALPQVLHIFTYTIFLMGLCIIFGVFWVETANMGPKAVAEQLDKSGLQIPGFRRDPRI
VEKVLERYIPTITILGSAFVGLLAALADLTGA----------------------------
--------------------------LG--TGTGILLTVGILYKMYEDLRSKQAFGM-NS
A--IS-G------FLE-G------------------------------------------
-------------
>SecY_Archaea_DPANN_PIN93549
M------------------NLQSILYNIPEVKPPVEKKLGFNVK--LKWTLIILVAFFVLA
N--IPLYGLAQ----NSLE----------------QFEYLAIILGT--DFGSIISLGIGP
IVMASIILQLLVG-S-----GLLKIDT-N-RAEGKRFFQGLQKIGVIVFIVFEAMVYVLM
G--GLQANP--------------------------------------------------G
LTGIVIFQLIIGGFAIMFMDEVTSK-WGFGSGISLFIVAGVSWRILAGLLQFISPTGENC
L--------THFSTTP----CS-GALLIIIQSV-------VQ-G----TPN---------
------------------------------------------------------------
-------EALL---------ALLVIVVTVLIFLAVVWAQSLKVEIPLSYDR---------
---LRGYNIKWPLAFFYASVLPVILVSALIANIQLFGGL-------L-ENSLG-------
------HATF---------LGSF-------S--------QG----QAV-SGLAYWL--GS
S-NIL------EIII--------------------------RTHQ---------------
--LPLRYGIQAITHLLFFMFFSMVFAIFWVKTAGMDAASQAKKIISSGLQIPGFRKDERV
LESILSRYILSLTVMGGLAIGLLAAITNSLGA----------------------------
--------------------------LT--SGTAILLAVMIMYQLYQNIAQQHAVDM-HP
A--LK-N------MVA--------------------------------------------
-------------
>SecY_Archaea_DPANN_PIN94821
M------------------ELLNILKNLPEVKGPVEKKLSFNVK--LKWTMIVLLAFFVLA
N--IPLYGLAK----NALD----------------RFQYLAIILGT--DFGSIISLGIGP
IVMASIILQLLVG-S-----KILNIDT-S-TKEGKRYFQGLQKLLVFFFIIFEAVIYVVM
N--GLQALP--------------------------------------------------G
YTAIVIFQLVLGGVAILFMDELMQK-WGFGSGISLFIVAGVGWRLFTGMFQFIGAQGGNC
L--------LNFSQTA----CA-GKVLIVIQAV-------IQ-G----APT---------
------------------------------------------------------------
-------EALK---------ALAVILATAVIFLLVVWAQSLRVEVPLSYDK---------
---LRGYGVKWPLTFFYASVIPVILVAALAANLQLFAGL-------L-ENSLG-------
------HATF---------LGTF-------S--------QG----TPV-GGLAYWL--HQ
S-NIV------ELII---------------------------TGS---------------
--LTGRHLLQALTHILFYVVFSTVFAMFWVKTSGMDAESQAKNIMNSGLQIPGFRKDERV
LESVLKRYVGPLTIMGGAAIGLLASVANLLGA----------------------------
--------------------------LT--SGTAILLAVMIIYQFYQNIAQQHAVDM-HP
A--LK-K------LSG--------------------------------------------
-------------
>SecY_Archaea_DPANN_PIN98691
M--------------SILDILEPVYRMLPEVKVP-EIAPPLKKK--MLWSALALVLFFVMG
N--IAVIGINP----SSAG----------------ALTNLQVILAS--KIGTLITVGIGP
IVLASIILQLLVG-G-----KLINIDL-S-NPKDKARFSGLQKLFAVVLCFFEAGVYTIS
G--MLLPSE--------------------------------------------------G
MAGFVILQVAFGSIILLYLDEVVSK-YGIGSGIGLFIAGGVSESIFWRAFAIGTPE----
------------SAGQ----AT-GIIWQFIASF-------AT-G----------------
------------------------------------------------------------
-------INFL---------MLLPVIATLTVFFVVVYAEGMHVNIPITMGR---------
----RGTGGRFPVKLLYVSNIPVILAVALFANIQLWAII---------------------
----SPGIPF---------IGEF---------------------IGPIMKTIAFYV--TV
P-YDL-----IETLA--------------------------YSGL---------------
-SAALPKIFHAIVYLIILLLACVVFGRFWVEMGGQGPEAVSNQLSKSGMYIPGFRRDPRI
IKSILNRYIPPITILGSIFVGLLAGLADLTSA----------------------------
--------------------------LG--SGTGILLTVGIVYRLYEELAKQQLMET-NP
L--MK-K------LFG-G------------------------------------------
-------------
>SecY_Archaea_DPANN_PIZ52109
M-----------------SFLDTIIQHLPEVRGPKQKKLPFKEK--LKWTLVVLIIFFVMG
L--IPLFGLGE----NALQ----------------QFEFLSIILGA--SFGSIISLGIGP
LVTASIVLQLLSG-T-----GILNLDL-S-STEGRQRFQGLQKILGVFFVIFEGAIYVLM
G--GLAPSASL------------------IG----------L------PLYG-------Q
LEFILIFQLVLGGIIILFLDEVVSK-WGFGSGISLFIAAGVAQQIFIRAFNFLPSP----
-----------TQPEL----AA-GAIPALFQSL-------SV-G----DIT---------
------------------------------------------------------------
-------TAGL---------QIAALVSTILVFMICVYGQAMKVEIPLSFGK---------
---VRGYGMRWPLNFFYTSNIPVILVAALMANIQLVARL-------L-ERW---------
------GHPW---------LGTF-------S--------GN----SPI-SGLVYWI--NS
P-DLL------QNII---------------------------RGS---------------
--FSLSMVGQAVIYILLMMGGSVLFSIFWMQTANMDARSQAKQILNSGLQIPGFRRDERV
LERILSRYIWPLTIVGGASVGLLAAVADLTGA----------------------------
--------------------------LS--RGTGILLAVMIVYKLYEEIAKQHMMDM-HP
A--MR-K------FME--------------------------------------------
-------------
>SecY_Archaea_DPANN_PIZ53267
M-----------------SVIDSIIENLPEVSGPTQKKLSFKEK--LKWTGIVLVLFFILG
M--IPLFGLGQ----NALT----------------QFEYLSTVLAA--KFGSIISLGIGP
IVTASIILQLLNG-A-----SILKMDL-T-THEGKKRFQGIQKMLSIVIILVEAAIYVFM
G--GLAPAADF------------------IG----------T------SAYM-------Q
LQLILVFQLFLGGMLILFMDEVVSK-WGFGSGISLFITAGVSQSIFIRALSPLSST----
-----------LNPDF----AT-GAIPALFQFL-------AA-G----DPV---------
------------------------------------------------------------
-------NAGL---------MAAAVIATIIVFAIAVYAQAMKIEIPLSFGR---------
---VRGYGIRWPLSFIYTGVIPVILVSALMANVQLWARL-------L-QNW---------
------GHPI---------LGTF-------V--------GN----SPN-SGLITWF--TS
P-DIV------GKII---------------------------KGS---------------
--IVSADFAHALAYMLIMILGCVVFSIFWVQTSGMDARSQAKQIMSSGLQIPGFRKDQRI
LEHLLNRYIHPLTIMGAIAIGFLASIADLTGA----------------------------
--------------------------LT--SGTGILLAVMIIYKLYEEISKQHMMDM-NP
M--MR-K------FMG-G--------L---------------------------------
-------------
>SecY_Archaea_DPANN_RLG17401
MPSLNARRKRSKKLEGSGLKFEEFLKNLPEVRAP-DRRLNFEER--LKWTGIVLLLYFALS
M--VPLYGLSP----TYVA----------------RFQTLSILLAA--NFGSLITLGIGP
IVTGSIILQLLVG-A-----EVINIDT-K-TREGRALYQGLQKLFSIFFIVFENGIYAFS
G--ALPPI----------------------------------------QPTL-------Y
YRSLLALQLILAGLLLMFLDEIVSK-WGIGSGISLFIAAGVSRQIFVNAFSPFESP----
-------------TGL----PV-GRVLQVFALI-------AQ-G----FVT---------
------------------------------------------------------------
-------QAFL---------PLITILSTLFVFALSIYLQSIKVEIPLSFGR---------
---IRGFSLKWPLSFVYTSNIPVILTASLLVSLQVWGSM-------L-YHA---------
------GVPI---------LGTF-------TQQ------GG--TEVPE-SGLVKYL--TP
P-RIS------SLIF---------------------------------------------
-SPTTDDFLSLLVYALFMLGGSVLFSVLWVQIGGQDASTIADQILEYNLTIPGFRSDRRI
LEHILSRYINPLAVMGGFSVGFLAVIADLFDA----------------------------
--------------------------LS--RGTGILLTVMIIYNFYEIIRRQYAKEL-PP
W--MA-S------FFR--------------------------------------------
-------------
>SecY_Archaea_DPANN_RLG18733
M----------------SNLISKIVSLVPEIEKP-KVKLSLTEK--LKWTLLVLVLYYILS
M--IPLYGLHP----QQVQ----------------RFEALAVLLAA--SFGSLLSLGIGP
IVTGSIFLQLLVG-A-----DIIKVDL-K-TREGRKKFQEYQTLFTIFFIIFENSIYVLS
G--ALMPA----------------------------------------TPTL-------F
NKLLLIFQLILGGFILMLLDEVSSK-WGIGSGISLFIVAGVAREIFVSALSPISAGGV--
--------------------SI-GVIPRMISAVF---------GYVPDAPD---------
------------------------------------------------------------
-------VIAF---------GIVSICATILIFFASTYLQSVRVEIPLSFGR---------
---VGGFSIKWPLNLLYTSNIPVILTASLIASLEVWGVM-------L-YHA---------
------GFPI---------LGSY-------EVIN----VDGVMREVPK-SGLVKYL--NT
P-SIM------EMVT---------------------------------------------
-APQLDHLISILVYGSLMLIGAIIFSYLWVEIGGQDPETVADQILASGLLIPGFRSAKPV
LVGVLRKYIYPLAIMGGLAVGLLATAADILGA----------------------------
--------------------------LS--RGTGILLSVMILYSFYQQIIRYHVEEL-HP
S--LR-K------FLK-G------------------------------------------
-------------
>SecY_Archaea_DPANN_RLI99480
M--------------SLENAYLNFLGRLPGVAEP-VKRLTFKDK--LKWTGAILIIYYLMT
Q--VHVYGIAE----TGYE----------------YFRTLEILLGS--SFGSLMTLGIGP
IVTASIILQLLVG-S-----KLIPWDL-T-TERGKALFQGTQKLLAILFSFIEAFAYVVF
G--AVP------------------------------------------ARSP-------D
FVPLVVLQLAIGSILVLFMDEVISK-WGFGSGVGLFIVAGVSKQIFIKALNPLTQGGG--
---------LPDMANP----PA-GLIPYSILSL-------SA-G----QPL---------
------------------------------------------------------------
-------EALL---------SLMPVIATLIVFFLVIYAQAIRIEIPLAFST---------
---IRGFGRRWPLKLLYTSNIPVILTAALLANIRVMAKI-------L-SDK---------
------GMKI---------LGTF-------DA-------NG----RPI-GGLVYYL--MP
P-NSQAISGFMIFIGAFALIGALFIYFTKKRYGLKFIVLMGMLGAVLWYSISYMLGLTSL
IAISSEDILRLVTYSSFMIIGAVIFSIFWVSTSGMDPKSVAQQIDSIGMQIPGFRRDIRI
IERVLERYIPPLAVLGGAAVGFLAAFADFTNA----------------------------
--------------------------LG--TGTGILLAVMIIYQMYEQIGMQHLEDM-HP
A--VR-R------FFG-K------------------------------------------
-------------
>SecY_Archaea_DPANN_RLJ03390
M------------------NYLDILKLIPGVESP-QKRLTFKEK--LKWTGIILILYYAMS
Q--IIVWGVDQ----EAVA----------------RFEFLEIVLGS--AMGSLITLGIGP
IVTASIILQLLNG-S-----GILKWDT-S-TEVGRLMFMGTQKILAMLFCFFEAIAVVIF
G--AIPPNL---------------------------------------ALGP-------Y
VVPLLILQLAAGGILIILMDEVVSK-WGFGSGVSLFIAAGISKRIIIGSISFLGEGG---
--------------------PA-GAIPSALLSF-------IS-G----RPL---------
------------------------------------------------------------
-------DAFI---------SLLPLIFTIVVFFFVVYAQSLRVEIPLAFGQ---------
---VRGFGRRWPLRFFYTSNIPVILVGALLANMQLWAKM-------M-AER---------
------GIPL---------LGTF-------DA-------SG----NPV-SGLIYWI--TP
P-RQANLSNLVISVV---------------------------SGN---------------
--GIPPVAFSWITYALFMIIGSVIFSIFWVETAGMSAKNVARQIQNIGLSVPGFRRDVRI
IERVLKRYINALAVLGGATVGLLAAFADFTGA----------------------------
--------------------------LG--TGTGILLTVMIIYNLYEELARQHLEDM-HP
A--LR-R------FMG-R------------------------------------------
-------------
>SecY_Archaea_DPANN_RLJ07612
M--------------GLEDKYIGFLKKFPGVEDP-VRRLDFRAK--LKWTGAILLLYFALA
Q--IRVFGIPA----DYES----------------RFQFLEIILGS--SFGSFMTLGIGP
IVTASIILQLLVG-S-----KVIPWDL-T-TDKGKILFQGTQKFLAVVFSFIEAGAYVLL
G--AIP------------------------------------------AATP-------A
LAWAVILQLAMGGILVIFMDELISK-WGFGSGVSLFIVAGVSKTIIIRMFNPLTQSGA--
---------LPSPGTP----PA-GVIPYMITAA-------GS-G----DLL---------
------------------------------------------------------------
-------SAFF---------AFFPVISTILVFLLVVYTEAIKVEIPLAFGS---------
---IRGFGRRWPLKFFYTSNIPVILIAALLANIQLMGRI-------F-AQK---------
------GATW---------IAKI-------DS-------QG----NII-GGLLYYV--TV
P-RSEALSGLMTSIGIFVFLGIVVAYFA-KRNAIKTCILFALLGGVFWFSFVSLLGLTSL
ATITTTDILRMIGYSLVMIGGSMVFSVFWVETAGMNAHSVAQQIHSTGMQIPGYRRDIRI
IESVLERYIPPLAVLGGAAVGFLAAFADFTNA----------------------------
--------------------------LG--TGTGILLATMIIYSLYEELTIQHLEDM-HP
A--VR-R------LLG-R------------------------------------------
-------------
>SecY_Archaea_DPANN_RMD66647
M----------------AFDVRAILQNLPEVRKPREKRLSFNVK--LKWTLVVLIAYFVLA
N--IELFGLSN----NALA----------------NLEFLRLVLAS--PFGSIISLGIGP
IVMASIVLQLLVG-S-----GILNIDT-K-TAEGRKYFQGLQKVGVIFFIVFEAVVYVLM
G--GLQPIP--------------------------------------------------G
YTGILILQLILGGFAIVLMDEVAQK-WGFGSGVSLFIVAGISWAIFTGLFQFITPDGSNC
L--------TDFSNTP----CR-GAILVVLQSI-------IN-N----APR---------
------------------------------------------------------------
-------EALV---------ALATIFSTIFVFLVVVWAQSLKVEIPLTYER---------
---IRGYGVKWPLPFFYASVLPVILVTALSANIQLFGTL-------L-QNWLG-------
------HPTF---------LGTF-------S--------NG----QPV-AGLAFWL--RG
P-NIL------QAAI---------------------------RNS---------------
--LQVSMIWQSFAHLLFYAVFATIFSVFWVKTSGMDAASQAERIASSGLQLPGFRKDPRV
LEAILKRYIGPLTIMGGFAIGLLAAVSNLLGT----------------------------
--------------------------IS--RGTALLLTVMITYQLYQSIAQQHAVDM-HP
A--LR-K------FMG--------------------------------------------
-------------
>sp|Q60175|SECY_METJA
M-----------------KKLIPILEKIPEVELP-VKEITFKEK--LKWTGIVLVLYFIMG
C--IDVYTAGA----QIPA----------------IFEFWQTITAS--RIGTLITLGIGP
IVTAGIIMQLLVG-S-----GIIQMDL-S-IPENRALFQGCQKLLSIIMCFVEAVLFVGA
G--AF-------------------------G-----------------ILTP-------L
LAFLVIIQIAFGSIILIYLDEIVSK-YGIGSGIGLFIAAGVSQTIFVGALGPE-------
-----------------------GYLWKFLNSL-------IQ-G----VPN---------
------------------------------------------------------------
---------IE---------YIAPIIGTIIVFLMVVYAECMRVEIPLAHGR---------
---IKGAVGKYPIKFVYVSNIPVILAAALFANIQLWGLA-------L-YRM---------
------GIPI---------LGHY-------E--------GG----RAV-DGIAYYL--ST
P-YGL------SSVI---------------------------------------------
-----SDPIHAIVYMIAMIITCVMFGIFWVETTGLDPKSMAKRIGSLGMAIKGFRKSEKA
IEHRLKRYIPPLTVMSSAFVGFLATIANFIGA----------------------------
--------------------------LG--GGTGVLLTVSIVYRMYEQLLREKVSEL-HP
A--IA-K------LLN-K------------------------------------------
-------------
>SecY_Archaea_Euryarchaeota_OFV65681
M---------NEAEYDFKDRIAPILKRFPAIERP-AVHVHFKRK--LGWTISVLILYFVLS
N--IPLFGLSP----DSID----------------LFAQYRAFFAG--ASGSLVLLGIGP
IVTASIVLQLLVG-A-----DIIKLDL-S-NPRDQAIFQGTQKILVLVMIVLETLPQMVG
ANPYIKPDL------------SL-------G-----------------IDPT-------I
LWWALFIQIFIGGVLIMFLDEIVSK-WGIGSGVGLFIVAGVAQALMTGVFNWERDQG---
---------------M----PI-GLIPKWIWIA-------QNMG----GSELL-------
----------SGEGIKFLLIQ---------------------------------------
----------G---------GVLALFTTIIIFLLVIFFESTRVEIPLAHSA---------
---VRGARGKFPVKLIYASVLPMILVRALQANIQMFGMI-------M-ARR---------
------GSTF---------LGVY-------DPQ------TG----RPI-SGLMYYL--DP
I-HSPYDW--IPSLVHMN-----------------------HPEI---------------
--ATWQIAVRLGCDLGMMIIGGMIFAIFWINTTNMGADAVARQIQRTGMQIPGFRRDPRI
LEKVLERYIPKVTILGGALVGLLVVLANMLGT----------------------------
--------------------------LGHATGTGILLAVSIVYRLYEEIASEQMMEM-HP
M--IR-S------FFG-K--------E---------------------------------
-------------
>SecY_Archaea_Euryarchaeota_OPX62073
M--------------------EPLLAAMPAVKSP-EGHVHFKNK--LLWTLAILILYFALT
N--IPVFGLSA----ANQD----------------LFAAWRALLAG--ASGSIVHLGIGP
IVTASIVLQLLKG-A-----DILHIDT-S-ETRGQVMYMGLQKILILVMIVIEAAPNLVG
G--FMTPDPII--------ASQF------FG-----------------GNLF-------A
VSFLIFLQICIGGILIFFMDEVVTK-WGIGSGVGLFIIAGISQALVSGFINWAKITDQ--
---------------Y----PT-GFFPRLIAIG-------LD-G----GNYLT-------
------------------YFG---------------------------------------
----------K---------DILAFITTLIIFLVIVYVESTRIEIPLAHAQ---------
---VRGARARFPVKLIYASVLPMILVRVLQANIQMLGMF-------L-SNI---------
------GITT---------LGQF-------N--------GS----TPT-NGIMYFL--AP
I-NSPSDW--MWWMTDL--------------------------GH---------------
--APWEVLLRLGIDITFMVVGGAVFALFWIKTAGLDSKDVARQIQLSGMSIPGYRRNPQV
LEKYLDRYIPRVTVIGGVFIGILSVVANLFGV----------------------------
--------------------------IGSVSGTGLLLTVSITYRLYEEIASQQIMEM-YP
F--MR-T------FFG-K--------E---------------------------------
-------------
>SecY_Archaea_Euryarchaeota_OPY15957
M--------------SFKESLDPIFKKLPAVASP-EGHVHFKNK--VMWTLGVLVLYFALA
N--VPLFGLSA----DSID----------------LFEQYRAFFAG--ASNSLILLGIGP
IVTASIVLQLLVG-A-----DVIKLDL-S-DSSDQAFFQGAQKFMVFVMIVLEALPQIMG
G--YIQPDLDL--------ASSL-------G-----------------VSGT-------I
ITLIIFIQICIGGVLVLFMDEVVSK-WGIGSGVGLFIVAGVSQQIVTGLFNWQADSSG--
---------------L----PI-GFLPKWIYII-------QNED----LVTLF-------
---------TTGNGLLYVLVS---------------------------------------
----------G---------GILALVSTVIIFLLVVYVESTRIEIPLAHSA---------
---VRGARGKFPVKLIYASVLPMILVRALQANIQLIGLL-------L-SGR---------
------GITI---------LGEY-------V--------GS----KPI-NGLMYYF--AP
I-HSPYDW--IPSLVRDS-----------------------FSSI------------GAP
VPAVWQIGLHVLIDAVFLIAGGVVFALFWIETTGMGAKQTAQKVFNSGMQIPGFRRNVGS
IEKVMVRYIPKVTVIGGVFIGVLTLIASLLGT----------------------------
--------------------------LGSAGGTGLLLTVSIVYRLYEDIASEQMMEM-HP
M--IR-S------FFG-Q--------E---------------------------------
-------------
>SecY_Archaea_Euryarchaeota_Q977V3_SECYHALVD
M--------------GWKDAAEPVLSRMPAVARP-EGHVPFRRK--LGWTGGILVLYFFLT
N--VTLFGLDAA---TAND----------------LFGQFRSILAG--QQGSVLQLGIGP
IVTASIVLQLLGG-A-----DLLGLDTDN-NPRDQVLYQGLQKLLVGVMICLTGLPMVFA
G--NFLPADQA-------VATSL-------G-----------------IGTV-------G
VKGLIFAQIAVGGVLILFMDEIVSK-WGVGSGVGLFIIAGVSQQLVGGLFSWQGLGG---
--------------------TS-GFFATWIGIIT---------G----AIELP-------
--------ASPTDLLSTVFLG---------------------------------------
----Q-----G---------QLLALITTLLIFGIVVYAESVRVEIPLSHAR---------
---VKGARGRFPVKLIYASVLPMILVRALQANIQFLGRF-------L-NSS---------
------WVGM------PAWLGQY-------T--------SG----QVT-GGLLYYL--AP
I-QSRSDW--MWFLG--------------------------LTSA---------------
--DPLDIAIRVLIDLIFMIVGGAVFAIFWVETTGMGPKSTAQQIQNSGMQIPGFRRNPQV
IERVMERYIPQVTVIGGALVGLLAVMANMLGT----------------------------
--------------------------IGAVSGTGLLLTVSITYKLYEEIAEEQLMEM-HP
M--MR-N------MFG-S--------E---------------------------------
-------------
>SecY_Archaea_Euryarchaeota_RBQ25296
M-------------GELLDRIEPLLARMPAVKPP-EGHVHFKNK--LMWTAAVLLLYFILT
N--IPVFGLSA----TSID----------------VFEYYRALLAG--AQGTILHLGIGP
IVTASIVLQLLRG-A-----DLIKINT-S-DQRGQVLYMGLQKVLIFVMIILEALPNVLG
G--WMSADPAV---------SAF------FG-----------------GNAA-------F
VMLLIFLQICIGGVLVMFMDEVVSK-WGIGSGVGLFIVAGVAQGLINGFLNWEATTDQ--
---------------F----AV-GFFPRLFQVI-------AD-G----SNFIE-------
------------------YFG---------------------------------------
----------L---------QLLALVTTVGLFIIIVYVESTRIEIPLAHAN---------
---VRGARSRFPVKLVYASVLPMILVRVLQANVQMIGML-------L-SSI---------
------GFTA---------LGEF-------N--------NS----TPI-NGLMWYL--AP
I-NQPQDW--MWWLSSFT-----------------------GTGH---------------
--AVWEVLLRVGIDCTVMILGGALFAIFWVKTAGLDSKHVARQIQNSGMQIPGYRRSPAV
LERYLDRYIPRVTVIGGVFIGLLSVLANMLGI----------------------------
--------------------------IGFVGGTGLLLTVSIIYRLYEQIANEQMMEM-YP
F--MR-G------FFD-K--------E---------------------------------
-------------
>SecY_Archaea_Euryarchaeota_RLG31662
M---------SNGEYGFKDRLAPILQRFPAVERP-AMHVHFKRK--LGWTIAVLILYFVLS
N--VPLFGLSP----DSID----------------LFAQYRAFFAG--ASGSLLLLGIGP
IVTASIVLQLLVG-A-----DIIKLDL-S-NPRDQAIFQGGQKFLVLVMIVLTTLPQMVG
ANPYIKPDLGL--------AASM-------G-----------------VDPS-------V
LWWALFIQIFIGGVLIMFLDEIVSK-WGIGSGVGLFIVAGVAQALVTGLLNWQLDQG---
---------------M----PI-GIIPKWIWIA-------QNMG----ASELL-------
----------SGEGFRFLLIS---------------------------------------
----------G---------GVLALITTIIIFLLVIFFESTRVEIPLAHSA---------
---VRGARGKFPVKLIYASVLPMILVRALQANIQMVGMI-------L-ARK---------
------GNTL---------LGVY-------DAA------SG----KPI-SGLMYYL--NP
I-YSPYDW--IPSLVHQN-----------------------YPDI---------------
--ATWQIAMRLGCDLGMMVIGGMIFAVFWINTTNMGADAVAKQIQRSGMQIPGFRRDPRI
LERVLERYIPKVTIIGGALVGLLVVVANMLGT----------------------------
--------------------------IGNASGTGILLAVSITYRLYEDIASEQMMEM-HP
M--IR-G------LFG-K--------E---------------------------------
-------------
>SecY_Archaea_Euryarchaeota_SDF64735
M--------------SLKDSLEPIFNKLPAVASP-EGHVHFKNK--LMWTLGILVLYFALA
N--VPLFGLSS----DSID----------------LFESYRAFFAG--ASGSLMLLGIGP
IVTASIVLQLLVG-A-----DVIKLDM-S-DPSDQAFFQGAQKFMVFVMIILEALPQIAG
G--YIQPDQAL--------ASTL-------G-----------------ISIG-------A
ITFIIFIQICIGGLLVLFMDEVVSK-WGIGSGVGLFIVAGVSQQIVTGLFNWATDSSG--
---------------L----PT-GLFPKWIYIV-------QNVG----ADYLF-------
----------SGDGITFMLVR---------------------------------------
----------G---------GILALISTVMIFLFVVYVESTRIEIPLAHSA---------
---VRGARGKFPVKLIYASVLPMILVRALQANIQMIGLL-------L-SSK---------
------GITF---------LGEF-------S--------GS----KPI-NGLMYYL--AP
I-HSPYDW--IPSLVRET-----------------------FTSY------------GAP
VPAIWQIVLHVFVDATFLIVGGIIFALFWIETTGMGAKPTAQKIFNSGMQIPGFRRNIGS
IEKVMIRYIPKVTVIGGAFIGLLTLIASLLGT----------------------------
--------------------------LGSTSGTGLLLAVSIVYRLYEDIASEQMMEM-HP
M--IR-S------FFG-Q--------E---------------------------------
-------------
>SecY_Archaea_Euryarchaeota_WP004037712
M-------------GNLLDRMEPLLAAMPAVKSP-EGHVHFKNK--LMWTAAILLLYFFLT
N--IPVFGLDA----SSQD----------------VFQYYRALLAG--ASGSIVHLGIGP
IVTASIVLQLLKG-A-----DLIQIDT-S-DARGQVLYMGLQKLLIFVMIVLEAAPNLFG
G--FLVPDAAI--------ASAF------FG-----------------GNTF-------A
LSLLIFLQICLGGVLIFLMDEVVTK-WGVGSGVGLFIIAGISQSLVNGFFNWSAVSDP--
---------------Y----PV-GFFPRLFSIG-------IS-G----GNYLQ-------
------------------YFG---------------------------------------
----------T---------DLLAFVTTIAIFLIVVYVESTRIEIPLAHAR---------
---VRGARARFPVKLIYASVLPMILVRVLQANVQMIGMF-------L-SNV---------
------GITI---------FGRF-------D--------GQ----APV-DGLMWFL--AP
V-NGPTDW--MWWISDL--------------------------GH---------------
--APWEIILRLGIDMVFMVVGGAIFALFWIKTAGLDSKDVARQIQLSGMQIPGYRRNTQV
LIKYLDRYIPRVTVIGGVFIGLLSVFANLFGV----------------------------
--------------------------IGAVSGTGLLLTVSITYRLYEEVASEQIMEM-YP
F--MR-Q------FFG-R--------E---------------------------------
-------------
>SecY_Archaea_Euryarchaeota_WP011449193
M-------------GEILDRMEPILAKMPAVKTP-EGHVHFKNK--LAWTAAILILYFALT
N--IPVFGLSP----ESQD----------------MFQYFRALLAG--SSGSIVHLGIGP
IVTASIVLQLLKG-A-----DLIHIDT-S-EIRGQIQYMGLQKLMIFIMIVVEALPMIVG
G--FLKPDPAI--------ASAL------FG-----------------GNSG-------V
LAILIFIQICIGGVLIFLMDEVVTK-WGIGSGVGLFIIAGISEAIINGFINWAPVNDM--
---------------Y----PV-GFFPRLFAVV-------LD-G----ANFIQ-------
------------------YFG---------------------------------------
----------T---------DLIAFITTIAIFILIVYVESTRVEIPLAHTQ---------
---VRGARARFPVKLIYASVLPMILVRVLQANVQMIGLF-------L-NNI---------
------GITI---------FGTF-------E--------GQ----TPT-GGLMWYL--AP
I-NHPSDW--MWWMPSYV-----------------------G-GH---------------
--APWEVLIRLGIDTTIMVVGGAIFALFWVKTAGLDSKAVARQIQLSGMSIPGYRRNPAV
LEKVLDRYIPRVTVIGGVFIGIMSVVANLFGV----------------------------
--------------------------IGAVSGTGLLLTVSITYRLYEQIASEQIMEM-YP
F--MR-T------FFG-K--------E---------------------------------
-------------
>SecY_Archaea_Euryarchaeota_WP011832482
M-------------GELLDRMEPLLARMPAVKPP-EGHVHFKNK--LMWTAAVLLLYFILT
N--IPVFGLSA----TSID----------------VFEYYRALLAG--AQGTILHLGIGP
IVTASIVLQLLRG-A-----DLIKINT-S-DQRGQVLYMGLQKVLIFVMIILEALPNVLG
G--WMSADPAV---------SAF------FG-----------------GNAG-------F
VMLLIFLQICIGGVLVMFMDEVVSK-WGIGSGVGLFIVAGVAQGLINGFFNWEATTDQ--
---------------F----AV-GFFPRLFQVI-------AD-G----SNFIE-------
------------------YFG---------------------------------------
----------L---------QLLALVTTVGLFFIIVYVESTRIEIPLAHAN---------
---VRGARSRFPVKLVYASVLPMILVRVLQANVQMIGMF-------L-SSI---------
------GFTA---------LGEY-------N--------GS----TPI-NGLMWYL--AP
I-NQPQDW--MWWLSSFT-----------------------GTGH---------------
--AVWEVILRVGIDCTVMILGGALFAIFWVKTAGLDSKHVARQIQNSGMQIPGYRRSPAV
LERYLDRYIPRVTVIGGVFIGLLSVMANMLGI----------------------------
--------------------------IGFVGGTGLLLTVSIIYRLYEQIANEQMMEM-YP
F--MR-G------FFD-K--------E---------------------------------
-------------
>SecY_Archaea_Euryarchaeota_WP012034957
M-----------AETGLKDRIAPFLSKLPAVKRP-EKHVHFQKK--LMWTLGILVLYFVLS
N--ISVFGLSA----ASQD----------------LLGAYRAYFAG--AQGSIILLGIGP
IVMASIVLQLLVG-A-----ELIPLDT-T-DPKDQAIFQGLQKLMVFVMIVVEALPQIYG
G--FLLPDPAI--------AATL-------G-----------------VSTG-------I
IQLLIFAQVALGGVLILYMDEIVSK-WGIGSGVSLFIVAGIAQALVGGIFNWNPPYPGQA
MGLNVDIAGLGARENL----PI-GIIFRWEWLL-------NNIG----LSQLL-------
----------TGENLIVLLYQ---------------------------------------
----------G---------EILALLATIIIFLLIVYVESTRIEIPLAHAA---------
---VRGARGKFPVKLIYASVLPMILVRSLQATLEMVGLL-------L-YRN---------
------GITF---------LGTF-------NQ-------YN----QPV-DGLMFYI--NP
I-NGLSDW--VPQLAALN-----------------------YPGI---------------
--QLWQIALHVFTDAFILIAGGILFAIFWVETTGMGASRVARQIQKSGMQIPGFRRNEQV
IEKVVSRYIPKVTVIGGAFVGFLTLLSSLFGI----------------------------
--------------------------LGAVSGTGMLLAVSITYQLYEKLASEQLMEM-HP
L--MR-K------FLG-E--------E---------------------------------
-------------
>SecY_Archaea_Euryarchaeota_WP012965661
M------------VEEILRKLQPYFERIPSVERP-KQHVPFRQK--LAWTVGILILYFALT
N--VPVFGLDP----SSID----------------LFAQFRALFAG--AGGSILALGIGP
IVTASIILQLLVG-A-----GIIKLDL-T-KPEDRAAYQDFQRFLVFVMIAFEALVLIFS
R--SMIPNAQI--------AAQL-------G-----------------VPLS-------F
ITFLIFFQLFIGGVLIVYMDEVVSK-WGIGSGVSLFILAGISQAIITGLFNWVVPPNSQ-
---------------L----PA-GIIPRWVWIA-------QNYG----ANVL--------
----------SADGLMFLLID---------------------------------------
----------G---------GVLALITTIAIIFLVVYAEGTRVEIPLAHAA---------
---VRGARGRFPIKLIYASVLPMIFVRALQANIQIIGMM-------L-YQR---------
------GITI---------FGEY-------V--------GS----QPV-SGIMYLL--SP
V-QSPYDW--VPALVKTNP---------------------IFADL---------------
--PDWMIILRLLIDATILIAGGILFAIFWVETSGMDAKTVASQIAKSGMQIPGFRRNPQV
IERLLERYIPKVTIIGGAAIGVLTLIANMLGT----------------------------
--------------------------IGNVSGTGLLLAVSIAYRFYQDLAKEQLTEM-HP
L--LR-R------FIG-E--------E-V-------------------------------
-------------
>SecY_Archaea_Euryarchaeota_WP013194301
M--------------SLRESLEPIFSRLPAVSSP-EGHVHFKTK--LMWTLGILMLYFILT
N--VPLFGLSA----ESID----------------LFESYRAFFAG--ASGSLMMLGIGP
IVTASIVLQLLVG-A-----DVVKLDL-S-DPNDQALFQGAQKFLVIIMIILQTLPQMFG
G--FIQPSGSV--------AAAL-------G-----------------VSTG-------V
MSAILFVQIFIGGILILFMDEIISK-WGIGSGVGLFIVAGVSQQIVTGIVNWVPGEDG--
---------------L----PV-GIIPKWIYII-------QNFG----SEAIS-------
----------TDP--MFLLLN---------------------------------------
----------A---------GILALITTVIIFLLVVYVESTRIEIPLAHSS---------
---VRGARGRYPVKLIYASVLPMILVRALQANLQLIGLV-------L-HRS---------
------GLGF---------LGEY-------S--------GS----TPI-SGFMYYL--SP
I-RSPQDW--IPSLVREA-----------------------YTQY------------PVA
PPATWQIGLHVLVDAIMLIGGGIIFAIFWIETTGMGPKPTAKKIFNSGMQIPGFRRNIGS
IEKVMERYIPKVTVIGGAFIGFLTLVASLLGT----------------------------
--------------------------IGGASGTGLLLAVSIVYRLYEDIASEQMMEM-HP
M--MR-S------FFG-K--------E---------------------------------
-------------
>SecY_Archaea_Euryarchaeota_WP042696692
M-------------GELLDRMEPLLARMPSVKPP-EGHVHFKNK--LMWTAAVLLLYFILT
N--IPVFGLSA----TSID----------------VFEYYRALLAG--AQGTILHLGIGP
IVTASIVLQLLRG-A-----DLIKINT-S-DQRGQVLYMGLQKLLIFVMIILEALPNVLG
G--WMTADASV---------SAF------FG-----------------GNAG-------F
VMLLIFLQICIGGVLVMFMDEVVSK-WGIGSGVGLFIVAGVAQGLINGFFNWEATTDQ--
---------------F----AV-GFFPRLFQVI-------AD-G----SNFIE-------
------------------YFG---------------------------------------
----------L---------QLLALVTTVGLFFVIVYVESTRIEIPLAHAN---------
---VRGARSRFPVKLVYASVLPMILVRVLQANVQMVGMF-------L-SSI---------
------GFTA---------LGEY-------N--------GS----TPI-NGLMWFL--AP
I-NQPQDW--MWWLSSFT-----------------------GTGH---------------
--AAWEVIIRVGIDCTVMILGGALFAIFWVKTAGLDSKHVARQIQNSGMQIPGYRRSPAV
LERYLDRYIPRVTVIGGVFIGLLSVLANMLGI----------------------------
--------------------------IGFVGGTGLLLTVSIIYRLYEQIANEQMMEM-YP
F--MR-G------FFD-R--------E---------------------------------
-------------
>SecY_Archaea_Euryarchaeota_WP042706265
M-------------GAMLDRMEPLLAAMPAVRPP-EGHVHFKNK--LLWTVAVLILYFLLT
N--VQVFGLSA----DSSD----------------WLGMYRAILAG--ASGSIVHLGIGP
IVTASIVLQLLNG-A-----DLLGINT-R-EPRGQVMYMGLQKLLILVMIVLEAAPNVIG
G--FLQPDANI--------ALTL------FG-----------------GSLA-------T
VSFLIFLQLCIGGLIIFLMDEVVTK-WGVGSGVGLFIVAGVSQGLINGFLNWAAVQDA--
---------------Y----PV-GFFPRLFAII-------AD-G----ANLME-------
------------------YFS---------------------------------------
----------L---------DILALITTVFIFGLVVYAESTRIEIPLAHAT---------
---VRGARGRFPVKLIYASVLPMILVRVLQANWQMFGLF-------L-NNI---------
------GITF---------LGKF-------E--------GQ----TPV-NGIMYVT--AP
I-NSPNDW--MWWLTDL--------------------------GH---------------
--PVWEVLLRMGIDLIVMVVGGAIFALFWVKTAGLDSSHVARQIQRSGMSIPGYRRNEQV
LERYLDRYIPRVTVIGGVAVGVLSVLANYLGV----------------------------
--------------------------IGAVGGTGLLLTVSIIYRLYEEIANEQIMEM-YP
F--MR-S------FFG-K--------E---------------------------------
-------------
>SecY_Archaea_Euryarchaeota_WP067048259
M-------------GNLLDRMEPLLAAMPAVKSP-EGHVHFKNK--LLWTVAILLLYFFLT
N--IPVFGLDP----SSQD----------------AFLYFRALLAG--ESGSIVHLGIGP
IVTASIVLQLLKG-A-----DLIPIDT-S-ETRGQVMYMGLQKLLILVMIVLEAAPNLFG
G--FMRPDLEI--------AQAL------FG-----------------GNAF-------A
VSLLIFLQICLGGVLIFLMDEVVTK-WGLGSGVGLFIIAGISQSLINGFLNWEAVADP--
---------------Y----PV-GFFPRLFAIG-------LS-G----GNYLQ-------
------------------YFG---------------------------------------
----------T---------DMLAFVTTIAIFLIVVYVESTRIEIPLAHAR---------
---VRGARARFPVKLIYASVLPMILVRVLQANVQMLGMF-------L-SNI---------
------GITI---------FGTF-------D--------GQ----TPV-SGLMYFL--AP
V-NGPTDW--MWWVHDL--------------------------GH---------------
--APWEVLLRLGIDTTFMIVGGAIFALFWVKTAGLDSSRVARQIQMSGMQIPGYRRNTQV
LERYLDRYIPRVTVIGGVLVGLLSVFANLFGV----------------------------
--------------------------IGAVTGTGLLLTVSITYRLYEEVASEQIMEM-YP
F--MR-Q------FFG-R--------E---------------------------------
-------------
>SecY_Archaea_Euryarchaeota_WP067074646
M-------------GDLLDRFEPILAAMPAVRGP-EGHVHFKNK--LMWTLAILLLYFSLT
N--IDIFGLSA----ESQD----------------IFGMYRALLAG--ASGSLLHLGIGP
IVTASIVLQLLKG-A-----GLLQIDT-S-EARGQVMYMGLQKMLIFVMIIVEAFPMVAS
G--MMMPDPTV--------AAEF------FG-----------------GNML-------T
VSLLIFLQVCLGGLLVVLMDEVVTK-WGVGSGVGLFIVAGVSQGLVNGFLNWQTGTDP--
---------------F----PI-GFFPRLFAIG-------TS-G----ANFLE-------
------------------YFG---------------------------------------
----------T---------DILALVTTIVIFMIIVYVESTRIEIPLAHTA---------
---VRGARARFPVKLIYASVLPMILVRVLQANIQMIGMF-------L-SNA---------
------GINI---------FGEF-------Q--------GQ----TPV-NGLMWYI--AP
I-NAPQDW--MWWLSDL--------------------------GH---------------
--APWEIMLRMGIDISVMVVGGAIFALFWVKTAGLDSKDVARQIQRSGMQIPGYRRNAQV
LEKYLDRYIPRITVIGGVFIGLLSVVANLFGV----------------------------
--------------------------IGAVGGTGLLLAVSITYRLYEEVASQQIMEM-YP
F--MR-S------FFG-K--------E---------------------------------
-------------
>SecY_Archaea_Euryarchaeota_WP096711746
M--------------SFKESLEPFFNRLPAVASP-QGHIHFKNK--LLWTLGILMLYFALA
N--VPLFGLSS----ESID----------------LFEQYRAFFAG--ASGSLMLLGIGP
IVTASIVLQLLTG-A-----DIIKLDM-S-DPRDQAFFQGAQKFLVFVMIVLEALPQILG
G--YIQPDAGI--------AASL-------G-----------------VGLG-------V
ITFLIFLQICVGGVLILFMDEIVSK-WGIGSGVGLFIVAGVSQQIVTGLINWVPDSSG--
---------------L----PS-GIIPKWIYII-------QNVG----ADYLF-------
----------SGDGLMFILIQ---------------------------------------
----------G---------GILALISTVAIFFLVVYTESTRIEIPLAHSS---------
---VKGARGRFPVKLIYASVLPMILVRALQANIQLIGLL-------L-AGR---------
------GITF---------LGEY-------S--------GS----HPI-NGVMYYL--AP
I-NSPYDW--IPSLVQET-----------------------FTGY------------GVT
APALWQIGLHVLIDAAFLIVGGIIFALFWIETTGMGAKPTARKVFNSGMQIPGFRRNISS
IEKVMDRYIPKVTIIGGAFIGVLTLVASLLGT----------------------------
--------------------------IGGASGTGLLLTVSIVYRLYEDIASEQMMEM-HP
M--MR-S------FFG-Q--------D---------------------------------
-------------
>SecY_Archaea_Euryarchaeota_WP109940996
M-------------GEILDRMEPILAKMPSVKSP-EGHVHFKNK--LAWTAAILIVYFILT
N--IPVFGLSA----ESQD----------------MFQYFRALLAG--SSGSIVHLGIGP
IVTASIVLQLLKG-A-----DLIHIDT-S-EIRGQIQYMGLQKLMIFIMIVVEALPMIVG
G--FLQPDQAV--------ASAL------FG-----------------GNAT-------I
LSLLIFVQICIGGVLIFLMDEVVTK-WGIGSGVGLFIIAGISEAIINGFINWAPVNDA--
---------------Y----PV-GFFPRIFAVV-------LD-G----ANFIQ-------
------------------YFG---------------------------------------
----------T---------DLIAFITTVAIFLLIVYVESTRVEIPLAHTQ---------
---VRGARARFPVKLIYASVLPMILVRVLQANFQMIGLF-------L-NNV---------
------GITI---------FGTF-------D--------GQ----SPT-SGLMWYL--AP
I-NSPSDW--MWWMPMYT-----------------------G-GH---------------
--MPWEVLIRLGIDTVFMVVGGAIFALFWVKTAGLDSKAVARQIQMSGMSIPGYRRNPAV
LEKVLDRYIPRVTIIGGVFIGLMSVVANLFGV----------------------------
--------------------------IGSVSGTGLLLTVSITYRLYEQIASEQIMEM-YP
F--MR-T------FFG-K--------E---------------------------------
-------------
>SecY_Archaea_Euryarchaeota_WP130645595
M-------------GNLLDRMEPLLAAMPSVKSP-EGHVHFKNK--LLWTAAILLLYFFLT
N--IPVFGLDP----SSQD----------------VFLYYRALLAG--ANGSIVHLGIGP
IVTASIVLQLLKG-A-----DLIPIDT-S-EVRGQVMYMGLQKLLIVVMIILEAAPNLFG
G--FLIPDPTI--------AAAF------FG-----------------GNTF-------T
LSFLIFLQICLGGVLIVLMDEVVTK-WGLGSGVGLFIIAGISQSLVNGFLNWTAVSDP--
---------------Y----PV-GFFPRLFAIG-------VS-G----GNYLQ-------
------------------YFG---------------------------------------
----------T---------DLLAFVTTIAIFLIVVYVESTRIEIPLAHAR---------
---VRGARARFPVKLIYASVLPMILVRVLQANIQMIGMF-------L-SNT---------
------GITI---------FGRF-------D--------GQ----TPV-DGLMWYL--AP
V-NGPTDW--MWWVQDL--------------------------GH---------------
--APWEIILRLGIDMFFMIVGGAIFALFWIKTAGLDSKDVARQIQLSGMQIPGYRRNTQV
LIKYLDRYIPRVTVIGGVLIGLLSVFANLFGV----------------------------
--------------------------IGAVSGTGLLLTVSITYRLYEEVASEQIMEM-YP
F--MR-Q------FFG-R--------E---------------------------------
-------------
>SecY_Archaea_TACK_KON31732
M------------AGRFLSLFGPLSRFLPEINSP-TRKVSFNEK--LFWTAMALIIYLVMS
E--VSLFNVTG------GI----------------SNQAIQIIFAS--TQGKLTALGIGP
IVTGGLILQLLIG-S-----GIVNADL-G-NTEDRSLFTAATKVFAIVLTGVQASAYLLG
G--VY-------------------------G-----------------SVDL-------V
TALIVFIQLLIAGIVLMLLDEMMQKGWGIGSGISLFILAGVAQGIMWSSFSPFGP-----
-----------MEDGK----QF-GAFIALGQTI-------LG-G----EN----------
--------------IANAFFR-------------------------------------VT
SDGVL--TSLP---------SMMGFITTVIVFVLVIYMEGIRVELPISHAN---------
---YRGFRGKYPIKLLYVSNLPVIFASALFANIQVFAQL-------L-YGQFGS------
G---NFFVNL---------LGTF-------DSQG-----------GVI-GGLAYYV--TA
P-RSL------AQVG---------------------------------------------
-----VDPIRALIFVGIMVTFAIIFSITWLEVGGLGPSTVAKQLVDSGMQIPGFRRSGKS
IEIILKRYIPVVTILGGAIIGLVASVSEFFGV----------------------------
--------------------------FG--SGMGVLLAVGILYQYYQLLVQEQVAEM-YP
A--FG-R------VLG--------------------------------------------
-------------
>SecY_Archaea_TACK_KYH41120
M------------AGRFLKAFEPISRFIPEVKSP-ARRVRFAEK--ILWTAVALILYLVMS
E--VPLYGIGAG---RGQD----------------SLFYYRVIFAS--NKGSLMELGIGP
IVTAGIILQLLAG-S-----GFIQCDF-S-NPEDRALFTAASKVLSIIMTGVQASAYLIS
G--LM-------------------------G-----------------NLNP-------S
QSIVIFLELLAAGLILMLLDEMLQKGWGIGSGISLFIVAGVAQRIMLDCFSTFPAPG---
-----------SDPMR----YQ-GVIAALIQAV-------AT-G----RT----------
--------------LNDIFIS---------------------------------------
----P--QNHP---------SLIGLASTISIFLFVIYAEGVRVELPMAHAR---------
---YRGFRGRYPIKLLYVSNLPVIFASALFGNIFFVAQI-------L-WNSYNQDN----
S---NPWLNL---------LGQF-------KRED-----AR---ITPV-GGLAYYV--IA
P-RGF------ADVI---------------------------------------------
-----ENPVKSLIYACFLIIFCVVFSLTWLEVGGLDPKTVAGQLVDAGMQIPGFRRSARP
IELILKRYIPTVTILGGLLVGALAAAADFLGA----------------------------
--------------------------FG--TGTGILLSVGIIYQYYQILMRERVTEM-YP
R--LQ-R------LLG-G------------------------------------------
-------------
>SecY_Archaea_TACK_OGD54772
MPADPSLQRLGEALPRFIELFKPIVRFFPDIKKP-ERKVSFNEK--LLWTALALVLYLIMS
E--VPLLGVGQG---GADD----------------PLGAMRVIFAS--SRGTLMELGIGP
IVTAGLILQILNG-S-----KMINVDM-S-NPEDRSLFTGASKVLAVGMTLFEALAFIIG
G--AY-------------------------G-----------------QLTV-------P
NQLGILVQLLAAGIILMLLDEMLQKGWGIGSGISLFIAAGVVQMIWWDLIAPVGP-----
-----------LEDGY----YL-GSIIAFVQSL-------QV-G----EP----------
--------------LTG-FVR---------------------------------------
----S--GGLP---------DMVGLIITGVVILAVVYVSGIKVNVPVSYAR---------
---YRGFRGKFPIKFLYVSNIPVIFAAALFGNIYFITQM-------M-WQRYNPAN----
A---NFWLNL---------LGKF-------STGE-----GG---AEPI-GGLIYYL--SP
P-RGL------TALM---------------------------------------------
-----EHPVKALIYAAFFIIVCVFFAVTWVEVGGMDAKSVSKQLIDSGMQIEGFRRSSAP
IQQLLKRYIPIVTILGGVTVGAIAVFADFLGA----------------------------
--------------------------FG--SGTGILLTVGILEQYYQLLVRERVSEM-FP
A--VR-S------FLG-E------------------------------------------
-------------
>SecY_Archaea_TACK_OLD13456
M-----------------ELFQPLTRILPGVRSP-TRDVGFTEK--LIWTAITLVVYLIMA
E--TPIYGITHTG--NIND----------------QFGPLRVIFAS--NRGTLVELGIGP
IVTAGLILQVLSG-S-----KMINVDF-T-NPADRALFTGASKVLSVFMTVFEGIAFLIG
G--AYNVTNSA-------------------GQ--------LI------TPSL-------Q
AQFLILTQLVVAGVVIILLDEMLQKKWGFGSGISLFIAAGVCLSIVWSTIGPISP-----
-----------VADGK----YF-GAIFAFVQSI----------GPVLSNP----------
---------GSFSSWQSALYR---------------------------------------
---GG--SGLP---------DMVGLFTTIGVFILIIYLNGLRVEVPVSYAR---------
---YRGFRGRFPIKFFYVSNIPVIFAAALFGNIFFIGQL-------L-FQRYNPTC----
S---STGLNF--------WLSLFPGCFVPTSSTN-----AQ---LVPS-KGLAYYT--FA
P-RSI------TVVL---------------------------------------------
-----QDPIRAAVYMGIFVLACVFFAVTWVEVGGMDSKTVAKQLIDSGMQVEGFRRSGTT
IRQILDRYIPTVTIMGGIVIGTIAAGADFLGA----------------------------
--------------------------FG--TGTGILLTVGIIEQYYEILVKERITEI-YP
G--VK-G------FLG-Q------------------------------------------
-------------
>SecY_Archaea_TACK_PMB75339
M------------AGRFLNLFKPIARFIPEVKAP-ERRVGFNEK--LFWTAIALIIYLVMA
SDACRLYGIQR------QE----------------EFAPLRIIFAS--SRGTLMELGIGP
IVTAGLILQLLVG-S-----AMIECDM-S-KPEDRALFTTASKVFAIILTGVQASAYIIS
G--MY-------------------------G-----------------TLPG-------T
TAIIVFLQLLAAGMIVLLLDELIQKGWGFGSGISLFIMAGVAQQIFLECFNPSPP-----
-----------VDEYG----SS-GIFVALVQTI-------MG-G----KP----------
--------------VTGLLLR---------------------------------------
-------GNFP---------SLIGFIATIVAFLVIIYMEGVRVELPLSYAG---------
---YRGFRSRYPIKLLYVSNLPVIFASALFANIYFFSYI-------L-WSQPWGRN----
----NFWVNL---------LGWY-------KLEG-----ER---YVPG-GGLVYYV--TS
P-GNL------SNVM---------------------------------------------
-----AEPLRAVGYLAILVAFCVIFSLTWLEVGGLGPSTVAKQLVDAGMQIPGYRRSGKA
VEQILKRYIPAVTILGGIIVGLIAGLSDFFGV----------------------------
--------------------------FG--SGIGILLSVGIIYQYYEILVRERVAEM-YP
A--FR-R------LFG-G------------------------------------------
-------------
>SecY_Archaea_TACK_RJS90578
M------------AGRFLKAFEPLIRIMPEVRSP-ERKVRFNER--LFWTGIALVIFLVMS
E--IPLFGLGK----VGGD----------------SLAYYRVIFAS--AQGTLMELGIGP
IVTAGLILQMIAG-S-----NLIEVDF-S-NPEDRALFTGASKVLSMILTAFQASAYIIS
G--IF-------------------------G-----------------RLNF-------G
QSLIIFTQLVAAGLILILLDEMVQKGWGIGSGISLFILAGVARQIMLSCFSVMPVGGE--
-----------SEPVR----PY-GIIAALVQAA-------IS-G----GS----------
--------------INHLFLS---------------------------------------
----Q--VGYP---------SIIGLLTTIGVFLFVIYAQGIRVELPIAHAR---------
---FRGFRGKYPISLLYVSNLPVIFASALFGNIYMWSQF-------L-WNNYKDSA----
W---AQYISL---------FGNF-------SYEE-----GR---LIPV-GGLAYYV--TS
PTRGF------VDVM---------------------------------------------
-----GNPVRYLIYAAILIIFCVIFSAIWLEVGGLDPRTVAKQLVDSGMQIPGFRRSERP
IEAILKRYIPVVTILGGLIVGVLAVIADFFGA----------------------------
--------------------------FG--TGTGILLSVSIVYQYYQQLIRERIEEM-YP
A--LR-R------FLG-G------------------------------------------
-------------
>SecY_Archaea_TACK_RLE49565
M--------------GLIEALEPVIRHLPEVPRP-IRKLDLRER--FLWTGLALAIYLIMS
H--IPLYGVKSYG--GLFE----------------QLYFFRVIFAS--KRGSLMELGIGP
IVTAGLIMQILVG-S-----KLIKLDL-S-KPRERALFTGVQKLLAIIMTAVEGAAFILG
G--AY-------------------------G-----------------LLSP-------E
CALLVLAQLVAVGIIVILLDEMIQKGWGLGSGVSLFILAGVSQQIAWLSLSPVGP-----
-----------VADGK----QL-GALIAFTQTL-------LS-G----EN----------
--------------ILNAFNR---------------------------------------
-------YPYP---------DMTGFFTMIAVFLLVVYFEGMRIEIPVAYAR---------
---YGGLRAKIPLKFLYVSNIPIILASALFANILFFSRV-------L-WMNFNPDN----
S---NPILNL---------IVQF-------NPQE-----RG---FAPLPGTLVYYL--TP
V-RSI------TEAL---------------------------------------------
-----NDPLHAIAYTIVLCALSVIFAIVWVQVSGMSARDQAEQLIKAGLQVPGFRSSTKI
IEQMLNRYIPSLTIISGLVVGLIAAIADMLGA----------------------------
--------------------------LG--SGIGILLSVGIIYQYYEILARERLEET-YP
A--LS-K------IFG-R------------------------------------------
-------------
>SecY_Archaea_TACK_RLE57001
M-------------PRLVEIMEPLARFLPEVSKP-KRKLTLRER--LIWTGVVLTIYFVMS
Q--TPLYGLVRG---AGYD----------------PFLYMRMLFAS--KRGTLMELGIGP
IVTAGLIMQLLAG-S-----KLIDIDL-S-DPKDRALFTASQKLMAIIWGGIQAIAYILG
G--AF-------------------------G-----------------QLTP-------G
IAILVFAQLLFATIVVMLLDEMVQKGWGIGSGVSLFIAAGISQQIIWQIFSPIYA-----
------------NDGK----YL-GAILAFIQTL-------MR-G----EG----------
--------------IVNAFIR---------------------------------------
----R--GSLP---------SMTGLILTIIIFMITIYLEGMRIEIPVALAR---------
---YRGIRTKIPLKFLYVSNVPIIFTSMLLVDIKIISLL-------I-WRQFNPAN----
T---VTLLNW---------IGMF-------NQTT----------NQPI-GGLAYYA--TP
P-RGL------TSVM---------------------------------------------
-----QDPVHALIYSIILTIFSVIFAVIWVEASGLSAKEQASQLVQSGLHIPGFRSSPKI
IESVLKKYIPALTILSGIIVAVIAAVADIMGA----------------------------
--------------------------IG--SGMGILLTVGIIYQYWSILTQEQIEEL-YP
V--VR-R------IMG-E--------K---------------------------------
-------------
>SecY_Archaea_TACK_RLE64825
M--------------GTYEALQPIFRFLPEVKKP-AYKLSLKER--LFWTGAVLLIYFAMS
Q--VPLYGIPWAQ--AQYQ----------------QLLFFQIIMAS--RRGTLLELGIGP
IVTAGLIWQLLVG-S-----KIVDIDL-T-TPEGRKLFSGVEKLLAMAFAAIEALAYIVG
G--AY-------------------------G-----------------PLTF-------E
KAAIVFAQLFIASIIILLMDELLQKGWGVGSGISLFIAAGVAQQIFWELFSPIGP-----
-----------LEDGL----YY-GVISSIIYAL-------ST-G----VST---------
---------GNWTLISQVVAR---------------------------------------
----K--TGFP---------DLLGLITMIFFILLLAYIESMRIEIPISISR---------
---YGGMRSKIPLKFLYVSNLPVILVSALYADIHIFAQA-------L-WPRFNPNN----
D---NMWFNI---------IAMY-------NKTE-----RG--NLVPLPGSLIYYI--SP
P-RSL------WAIF---------------------------------------------
-----EDPVHVAIYSLMFIGFSVLFAIAWVETSGMDPRTQAQQLVEAGLQIPGFRKSTRV
LTSLFSRYVWPLTILSGLLIGVIAVVSDLLGV----------------------------
--------------------------LG--SGIGILLMVGILVQYQQILAREQALEM-YP
I--LA-K------VLE--------------------------------------------
-------------
>SecY_Archaea_TACK_RLF10710
M-------------AKALELIEPTLRFLPEVKRP-KRRVSFRTK--LFWTGMVLTIYFIMC
Q--VPLFGIAER---GRLA----------------EFLFMNIIFAA--RNGTLMQLGIGP
IVTAGLIMQLLVG-S-----RLLEIDL-S-DPHERALFTGAQKLLSIIVTAVEAFVFIIA
G--FF-------------------------G-----------------PMTP-------S
NQVAVFLQLFAAGIVIILLDEMVQAGWGLGSGVSLFIAAGVSQHVFWGLFSPLAVP----
-----------ERGGE----PL-GAILAFGHSI-------LR-G----D-----------
--------------VLSSFNR---------------------------------------
-------YPFP---------DMTGFLAMLAVLFIVLYFETVRVEVPVSFTR---------
---YGGIRANVPLKFLYVSNIPVILAGALYANLQVISQI-------V-WSKWNPTN----
T---NPILNL---------LGTF-------NMTD-----RG---PVPM-GGLVYYL--SP
P-RGL------IALQ---------------------------------------------
---SPEGAIHVLIYTVMLCLLCVFFAIAWVESSGMSAKDQAEQLVRAGLQVPGFRQSPKI
LEKLLQRYVSSLTIISGLFIGLLAAFADLLGA----------------------------
--------------------------IG--SGIGILLTVEILYQYYEIIAREQAMEM-YP
M--LE-K------ILG-R------------------------------------------
-------------
>SecY_Archaea_TACK_RLF23651
M------------ASKFLEALEPVLRVLPEVSRP-RRPVSFREK--LFWTGLVLTLYMVMG
Q--IPLYPLTVRE--GVYE----------------PLFLLRLIFAS--RRGTLLELGIGP
IVTAGLIFQLLVG-S-----KIITVDF-R-DPRDRALYTGAQKFFAIVFTAVEALAYILG
G--AY-------------------------G-----------------ELPL-------W
ANILIFVQLMAAGVIIILLDELVQKGWGFGSGVSLFIAAGVAQQIFWLSLSPFIM-----
------------EDNL----PL-GALLAFFAAL-------QN-A----IVT---------
---------GDTSALMAAFSR---------------------------------------
-------RGLP---------DMTGFLTMIAVFLIIAYLEGIRVDVPVVHVR---------
---YGGIRGTLPFKLLYVSNVPVILAGALLANLHLFSRI-------A-WMRLGED-----
----SWWLRY---------IAVY-------EIRE-----RN---LELV-GGLLYYL--TS
P-RSL------AEAI---------------------------------------------
-----SDPVRSAIYVALFTLICTFFAKAWVETSGMDPRTQAQQLVDAGLQVPGFRRSPKI
IAIILERYIPSFTLLSGIIVGLIAAVADMLGA----------------------------
--------------------------LG--SGMGILLLIDIMMQYKAIMDRERIMER-YP
G--IA-R------LLG-MG-------R-A-------------------------------
-------------
>SecY_Archaea_TACK_RLG45839
M-------------GLFRNIVRGIVSFIPEVETP-KMKVPLRSK--LLWSGIVLILYFILT
E--IPLYGVAP----SRYD----------------RLATFRIIFAG--SQGSIVELGIGP
IVTAGIILELLVG-S-----KIIPLDL-T-DPDDRSFFQASQKLASILFIVVTAALYVAG
G--QY-------------------------G-----------------VLDR-------R
TSFLVWLQLAAGCFILMYLDEVSSK-WGIASGISLFILAGIAQTVFWAAFSPFTAP----
------------DVDR----VV-GAIPALLTEG-------AM-A----------------
------------------ITR---------------------------------------
-------GGLP---------DIAKLTATFIVFVAVAVAYDVKIVFPLSFAR---------
---IGGYKASYPLRLLYVSNIPIIFTSALFGDIAIVSQT-------L-WSRFGYSD----
NEYLRMLVRI---------IGEY-------QYVE-----GN---LVPK-GGLAYYT--QP
P-YGM------LSFS---------------------------------------------
-----ADPLRAAIYGIILIILCVVFSVIWVLTSGMDADSVADQLVSQELVMPGMRVSRKI
IANRLRRYINSVTLLGGLFIGVIALLADLTGA----------------------------
--------------------------LG--SGSGILLGVTITYSIYESLMKERLLEI-YP
I--AK-R------FL---------------------------------------------
-------------
>SecY_Archaea_TACK_RLG47886
M--------------SVRNIIFLINKGIPTVERP-KQRPSLKER--MIWTGLVLIVYYLLS
N--IPLWGVPE----TRYD----------------YLRELRLIFAG--SFGSLIELGIGP
IVTAGIVIELLVG-S-----GIIGLDL-T-DPEDRRFFQAIQRVLSIVLIVTYSVFYVIG
G--RF-------------------------G-----------------AMQL-------S
KNILVIAQLALGSLMLMMLDDLVSK-WGIGSGISLFILAGVTTGVFWNIFAPPNIKV---
-----------PETGR----VV-GVLSALFIEK-------SG-A----------------
------------------IYR---------------------------------------
-------AGLP---------DLIGLASTVIVILIVIITYGIRVNVPISHTL---------
---MRGQRTRYPIRLLYVSNVPIIFALALMGDIDLIAKI-------I-WSRFSESA----
TGWQQTLMSI---------LGTF-------ELDP-----RG--QPIPV-GGLAYYI--AT
P-RGP------TDII---------------------------------------------
-----QDPLRSLIYLAIMVGSSVIFAKIWVITAGMDPESVSRQLVEQGLVLPGRRASSKV
IAKVIEDYIESVTILGGALVGLLAAGANFAGA----------------------------
--------------------------IG--TGSGLLLGVTITISFYEVIARERMLEL-YP
R--LK-A------FLG-V------------------------------------------
-------------
>SecY_Archaea_TACK_RLG61079
M--------------SLRNYVRVIASYLPEVDSP-KRRVNLKSK--FIWTGVVAVIYLIMA
S--IPLYGVKI----GEYD----------------PLAFYRIILAS--THGTLMELGIGP
IVTAGLIMELLAG-G-----EIIKVDL-S-KPEDRAFFTSATKLLTIVFAFVESMAFLIS
G--FF-------------------------G----------I------SPSP-------V
TSAIIILQLMTATMIVMYLDELLQKGWGLGSGISLFIVLGVAEQIFWNVFSPVSAPIPG-
-----------TNSTA----PF-GLIPYMAYLA-------ST-G----QP----------
--------------ISNALLR---------------------------------------
-------EGYP---------SVVALLATIVTAFVIIYAEGIRIEIPISHAR---------
---FRGFRGRYPVKLLYVSNIPVILASALTYNIYALSRI-------I-WAKFNPMN----
A---NPWLNM---------FAMF-------NVSD-----PN----QLT-GGLIYYI--TA
P-STI------QQAF---------------------------------------------
-----NEPLRAITFVALMCFLSTVFAIVWVEVGGFSPEIVSRQLIESGLQIPGFRRSSRA
ISMILEKYVRTVTIIGGFLVGLIAGVAQIVGV----------------------------
--------------------------FG--GGMGILLAIDILLQYYQLLIREQVEEM-YP
M--VS-K------LIG-R------------------------------------------
-------------
>SecY_Archaea_TACK_RLI08282
M-------------GRFLEAFRPISRFMPEVKRP-ERRVPFNTK--LLWTGVALIIYLIMS
E--IPLYGIAPR---AENP----------------ALFTMRVVFAS--KYGTLMELGIGP
IVTAGLITQLLAG-S-----GLIEVDF-S-NPEDRALFTTASKALSIIMTIFQASMYIIS
G--AY-------------------------G-----------------RLNF-------T
ASILILLQLIAAGLIIMLLDELVQK-WGIGSGISLFIVAGISQRIWWNSFSMLPV-----
------------GDGK----RL-GAIPAFFEAI-------LR-H----EP----------
--------------VWSWFHR---------------------------------------
----T--GGFP---------DMVGFLTTMLLFLALIFMEGMRVELPISHSM---------
---YRGFRSRMPLKLIYVSNIPVILAYTLFSNIQIISQT-------I-WQRWNMDN----
S---NPFLNL---------IGMF-------NLTD-----QG---PTPI-GGLVYYI--TF
P-GRL------DAVI---------------------------------------------
-----QQPVRALIYAVIVVTVCVLLSKLWIEVGGMDPKSVADQLLKSGMQIPGFRRSRRP
IEKLLERYIPTISILGGLIIGIVSAVAQFLGV----------------------------
--------------------------FS--TGTGVLLCVSILYQYYQAIIQEQIEEL-YP
F--LR-E------ALR--------------------------------------------
-------------
>SecY_Archaea_TACK_RWX73537
M-------------PRFLELMDPLVRRLPEIPKP-QRKVSLKEK--ALWTILALSIYLIMA
E--IPLYGVPFSG--GTFE----------------QFLIYRIIFAS--KKGTLMDLGIGP
IVTAGLIMQILAG-S-----KILNVNM-S-NPKDRGLFTGTQKIFAIVMTVVEAVAFLLG
G--SY-------------------------G-----------------ATTA-------T
ASVLIICQLLAVGILVLLLDEMVQKGWGLGSGISLFILAGVAQQVVWLCFSPVGP-----
-----------VADGK----AL-GAIIAFFQTI-------FS-G----EN----------
--------------ILHAFSR---------------------------------------
-------YPYP---------DMVGFLAMLLVFFVAVYLEGMKIEIPVAYAK---------
---YGGMRAKIPLKFLYVSNIPVILTSALFANFYYFGQV-------I-WNNFNQGN----
A---NPWLNW---------LVQF-------DANY-----------TLMPGSFLYYI--QP
P-RSL------AAVA---------------------------------------------
-----HDPFHALIYILILVGFSVVFAKIWVEVSGMSAKSQAEQLVDAGLQIPGFRRSPAV
IESMLNRYIPPLTILSGITIGLLAGFADMLGA----------------------------
--------------------------IG--SGIGILLSVGIIYQYYQILAKEQLAET-YP
G--LG-R------LLG-Q--------E---------------------------------
-------------
>SecY_Archaea_TACK_RZN55409
M-------------TRFLDLMEPILRFIPEVPKP-QRKLDLKYR--LLWTGLVLAIYLIMC
E--IPLFGIPIHA--SGYE----------------QFLIYRIIFAS--KKGSLMDLGIGP
IVTAGLIMQILAG-S-----KLMNVDL-S-KPRDRALFTGTQKFLAIIMTIFEATVFLIG
G--SY-------------------------G-----------------RLNL-------F
LSILVIVQLTIVGILVILLDELIQKGWGIGSGVSLFILAGVSQQIIWSSFSPIGP-----
-----------VADGK----SL-GAIIAFFQTI-------IN-G----EN----------
--------------ITKAFLR---------------------------------------
-------YPYP---------DMAGFITMIIIFLIAVYLEGMRIEIPIAHPK---------
---YGGLRAKIPLKFMYVSNIPIILTSALFANFYMFGQL-------I-WQNFNFLN----
N---NPWLNW---------FVMF-------NSTT-----TG---LQPLPGCFVYYI--TS
P-RSL------INVM---------------------------------------------
-----HDPLHAFVYVVILVLFSTIFAKIWVEVSGMSAQAQAQQLVSAGLQIPGFRRSPVV
IEQMLNRYIPPLTIMSGIMIGLLAGIADMLGA----------------------------
--------------------------IG--TGIGILLSVGIVYQYYQFLAKEHIEEI-YP
G--IS-K------VLG-R--------E---------------------------------
-------------
>SecY_Archaea_TACK_TET57361
M-------GRSHMAGRFLGLFKPVARFLPEAKPP-GRKVGFNEK--LLWTALALVIYLIMA
E--IPLYGMVG----EGGF----------------EMSYLRVIFAS--SRGTLLELGIGP
IVTAGLILQLLAG-S-----GMIGIDM-S-NPEDRGLFTTATKFFSILLTGVQASAYIIG
G--VY-------------------------G-----------------TLPA-------S
VSIIIFIQLLFAGIIIILLDEMIQKGWGIGSGISLFIMAGVAQKIMWDSFALTPG-----
-----------LVDMK----SY-GAFPALFQTI-------GF-G----QQIFSTALEYVP
FNVTSGIAAHFIPAIDNAFIR---------------------------------------
----P--QGLP---------SLLGFFTTIVVFLVVIYVEGVRIELPVSHAS---------
---YRGYRGRYPIKLLYVSNLPVIFASALFANVYFFSQI-------I-WSNFNQHN----
T---NVFLNL---------LGTY-------IWAG-----DQ---PQPT-GGLVFYV--LS
P-RNI------LDVA---------------------------------------------
-----VNPVRAVIFALIMITFCVVFSLTWLEVGGLGPATVAKQLVDSGMHIPGYRRSTRS
IEMVLKRYIPAVTVLGGVTVGLIAALADFFGV----------------------------
--------------------------FG--TGMGVLLSVGIIYQYYQQLMQERVAEM-YP
A--LR-H------IFG-G------------------------------------------
-------------
>SecY_Archaea_TACK_TFH19187
M--------------RFLDLFKPISPYIPEVKPP-QKKVPFNTR--LLWTFAALGIYLIMN
Q--IPLYGIPQN---QGGD----------------PFATMRIIFAS--SRGTLMELGIGP
IVTAGLIIQLLAG-S-----ELISFDR-S-DPDDRGLFTTASKVFSFIMVIVQAGLYIIS
G--VY-------------------------G-----------------TITT-------T
VAILIFVQLLAAGLVIMMLDELVQKGWGIGSGISLFIVAGITQNIWWMTFSPFVI-----
------------GDGR----AY-GALIAFFQGI-------FQ-G----IP----------
--------------FQSWFYR---------------------------------------
-------YGYP---------DMIGFFTTLLVFAFVVYIEGMRVEIPISHSS---------
---YRGYRSRMPIKLLYVSNIPVILAYAMFANFQLVGQF-------V-WTRWNQNN----
S---NFILNM---------LGMY-------NQTA-----QG---TVPI-GGLSYYV--TS
P-ASL------SGVM---------------------------------------------
-----ADPVKALVYLFIVVGFCIIFSITWLEIGGLGADQMADQLLQSGMQIPGFRRSKKP
LEKLLNRYIPTITVIGGMIIGALAAFSEFFGV----------------------------
--------------------------FG--SGMGALLAVSILYQYYQTMVQEQVEDL-YP
F--LR-G------AFS--------------------------------------------
-------------
>SecY_Archaea_TACK_WP012310215
M-------------SLVRQIVSKMNKGIPEVERP-KRSPTLKEK--LAWTGLVLIVYYFLT
Q--VPLYGVPR----GGLD----------------YLAQIRVIFAG--AQGSIVELGIGP
IVTAGIVLELLVG-S-----KIVKLDL-T-DPEDRKFFQEAQRVAAIFFILFEVSAYTLG
G--RF-------------------------G-----------------NLTT-------Q
QALMTIAQLSLGSFLLMMLDDLVAK-WGIGSGISLFILAGVAQEAIWSMFSPKIEP----
------------TTKR----YV-GAIPALIAEG-------VG-A----------------
------------------IYR---------------------------------------
-------GSLP---------GLVGLISTFVVFIAVIWAYEVRVNISIAHSL---------
---YGGLRTKYPIRLLYVSNVPIIFASALLGDIDILAKI-------A-WSRLGSET----
SGWAKYLVDF---------LGRY-------EADP----VSG--SVVPV-QGLAYYL--AT
P-HGP------SVLV---------------------------------------------
-----QDPIRAIVYIVILIASCMAFAKIWVMTAGMDPRTISEQLVRQGIVVPGRRASAKV
VARTIEKYIEAVTYLGGILVGLLAALANFTGA----------------------------
--------------------------FG--TGSGILLAVTIIAGLYERLAQERTLEM-YP
R--LK-R------FIG--------------------------------------------
-------------
>SecY_Bacteria_Acidobacteria_TCK74385
M------------AAATAAPVWNYKSMFEKIANI-FRVPDLRNR--VLFTLAMLAVYRLGA
F--IPTPGVNA----TALEQFFNA------NS-GSPLGLVDLFSGGMLRRLTIFALGIMP
YITASIIFQLLTV-V--YE-PLARLQK-E-GELGRRKITQWTRYVTVILGVVQSTAIAL-
---TLSHGSG--------------------G----IQY--VL------NPGI-------G
FVLMTVITLTAGTTFVMWLGEQITD-RGIGNGMSLLIFAGIVVGLPHGIAELVDTA----
------------R--------T-QKFGA-FTVP---------------------------
------------------------------------------------------------
----------A---------LIILVVAMIAVVAFIVYVERSERRIPVQYAKRIVGR----
-RLMGGQSTHLPLKVNSGGVMPVIFAASVLSAPLLFSQASF-----V-RNS-A-------
---------A---------L-----------------------------TRIFDAL--RA
------------------------------------------------------------
---------GEPWYELLYIVAIVFFAYFYI-SIVFRPDDIADNMRKYGGFIPGIRPGKRT
SD-YVNDILTRITLVGAIYLIVISLIPQILISGIHLNHL--ALVGPLFE-----KLPLWV
TNGL-GF----N---------F----YF--GGTSLLIVVGVAMDTINQVESQLIMRH-YE
G--FS-PRS-GR-VRG-R--------R-SW------------------------------
-------------
>SecY_Bacteria_Acidobacteria_WP011522050
M--------------------------FEKLANI-FRIPDLRKR--VFFTLALLAVYRIGG
H--IPTPGVNA----DMLQQFFQN------NR-GSVLGFVDLFSGGQLRRLTIFALGIMP
YITASIILQLLTV-V--YE-PLAKLQK-E-GELGRKKITQWTRYLTFGLSAMQSFGIAV-
---TLTKQP---------------------------GM--VL------NPGW-------G
FILMTMLTLTTGSVFIMWLGEQITE-RGIGNGMSLLIFAGIVVGLPRGVADLVDKI----
------------K--------T-QYWGP-FTVP---------------------------
------------------------------------------------------------
----------A---------MLLLILVMFLIVAFIVYVERSERRITVQYAKRIVGR----
-KMMGGTSTFLPLRVNSGGVMPVIFASSILTLPQTVGMLGS-----V-SKY-H-------
---------W---------V-----------------------------KNLMDQL--KW
------------------------------------------------------------
---------GEPLYTMLYALGIVFFAYFYV-SIVFNPNDVADNMRKYGGFIPGIRPGART
AT-YINDILTRITLVGALYLIIISFIPEWMMVGLHLNHLPLWLGGGLFE-----KLPTWM
TTGL-GV----T---------F----YF--GGTSLLIVVGVAMDTVQQIESQLIMRH-YE
G--FT-PRS-GR-IKG-R--------R--W------------------------------
-------------
>SecY_Bacteria_Acidobacteria_WP011686803
M-----------------------NKLLEAFANI-FRVPDLRKR--LMFTLGLLAVYRLGG
H--IPTPGINI----QRWEEFFSS------NA-GSIFGFFDLFAGGNIKRLTVFALGIMP
YITASIILQLLTV-V--VP-TLEKLQK-E-GELGRRKITQWTRYLTIILSILQSFGISQ-
---GLMGMQQ--------------------------GI--VI------NPGI-------G
FVFLTILSLTTGTAFIMWLGEQISE-RGVGNGMSLIIFTGIVVGLPNAIANIYQHV----
-----------FT--------I-HD----WGAI---------------------------
------------------------------------------------------------
----------T---------LIVLMALMVAVVAFIVLVERGERRIPVQYAKRVVGR----
-RVMGGQSTHMPLKVNAGGVIPVIFASSILAFPQTLAQFGW-----V-KNL-P-------
---------W---------L-----------------------------SKTLATI--QH
------------------------------------------------------------
---------GEPMYYVLFVAGIIFFCFFYV-SIIFNPNEAADNMRKYGGFIPGIRPGRNT
AD-YMNNILTKITVVGGIYLAILCLIPDIMISGIKLHHL--WLVGDWID----RVAPRFI
LEGL-GV----N---------F----YF--GGTSLLIVVGVAMDTINQIEAQLIMRH-YE
G--FT-PRS-GR-IRG-R--------R---------------------------------
-------------
>SecY_Bacteria_Acidobacteria_WP031497892
M------------------------KFFEAFANV-FRIPDLRNR--ILFTLAMLAVYRLGG
H--IPTPGIDA----NRLEDYFKQ------NA-GGIFGFFDLFSGGMFRRLTIFALGIMP
YITSSIILQLLTV-V--VP-TLEKLSK-E-GEMGRRKITQWTRYLTVILALFQSAGIAT-
---ALQAAGT----------TG--------G-----GF--VL------NPGM-------G
FILMTMISLTTGTAFIMWLGEQITE-RGIGNGMSLIIFTGIVIGLPTAMMEIYNNV----
-----------FV--------T-RQ----WNPL---------------------------
------------------------------------------------------------
----------Q---------MLIILALMICVIALIVLVERGERRIPVQYAKRVVGR----
-RVMGGQQTHLPLKVNAGGVIPVIFAQSLLTFPQSFLQVEW-----I-KNN-R-------
---------W---------I-----------------------------AGILESI--GH
------------------------------------------------------------
---------TQPLYFILYTALIVFFCFFYV-SIIFNPNEAADNMRKFGGFIPGIRPGKNT
AD-YMNRILTRITVVGGLYLALLSLLPEIMISGIKLQRL--PLVGNWID----SAFPRWL
LDGL-GV----S---------F----YF--GGTSLLIVVGVAMDTVNQVEAQLIMRH-YE
G--FT-PKA-GR-IRG-R--------R-SSV-----------------------------
-------------
>SecY_Bacteria_Acidobacteria_WP047496426
M--------------------------FDKLANI-FRIPELRQR--VLFTLGLLAVYRLGG
H--IPTPGINA----DLLAQYFAQ------NA-GSSLGLVDLFTGGSLRRLTIFALGIMP
YITASIIFQLLTV-I--YE-PLAKLQK-E-GEVGRRKITQWTRYVTVLLAIVQSFAIAM-
---MLTKSTT--------------------G----APM--VT------MGSK-------S
FIALCVLTLTTGTGFIMWLGEQITE-RGIGNGMSLLIFTGIVAGLPNGINDLYEKA----
------------R--------D-SAWGG-FTPL---------------------------
------------------------------------------------------------
----------A---------IAILIVAMVGVVYFIVFVEKSERRIPVQYAKRIVGR----
-KMMGGQSTHLPLKVNSGGVMPVIFASSILSAPLLFANTQF-----V-QNH-T-------
---------F---------F-----------------------------RVIADGL--KP
------------------------------------------------------------
---------GEPWYQILSAAAIIFFAYFYI-SIVFRPDDIADNLRKYGGFIPGIRPGRRT
SD-FINDILTRITLVGAIYLIIIQLIPQMMISGVHLNHL--WLVGPFFD-----RLPNWI
TNGL-GV----N---------F----YF--GGTSLLIVVGVAMDTVQQVESQLIMRH-YE
G--FT-PKS-GR-SRG-R--------R-SW------------------------------
-------------
>SecY_Bacteria_Acidobacteria_WP050059818
M--------------------------LEKFLNI-FRVPDLRKR--VLFTMAMLAIYRLGA
H--IPTPGVNT----DALANFFNQ------QS-GSSLALVDLFSGGNLRRLTVFALGIMP
YITASIIFQLLTV-V--YE-PLARLQK-E-GELGRRKITQWTRYLTVILGVVQSAAIAI-
---ALKSSSG--------------------------NL--VL------NPGV-------G
FIIMTVLTLTTGTAFIMWLGEQITD-RGIGNGMSLLIFAGIVVGLPRAIAELVDVA----
------------K--------T-QKFGA-FTVP---------------------------
------------------------------------------------------------
----------A---------LILLVVGMIAVVAFIVYVERSERRIPVQYAKRIVGR----
-RLMGGQSTHLPLKVNSGGVMPVIFAASVLSAPLLFAQSSF-----I-RNS-A-------
---------P---------L-----------------------------TRIFDAL--HP
------------------------------------------------------------
---------GEPWYELLYIVAIIFFAYFYI-SIVFRPDDIADNMRKYGGFIPGIRPGKRT
SD-YINDILTRITLVGAVYLIIISIIPTFLITGIRLNHL--WLVGGFFE-----HLPLWV
TNGF-GF----N---------F----YF--GGTSLLIVVGVAMDTVNQVESQLIMRH-YE
G--FS-PRS-GR-VRG-R--------R-SW------------------------------
-------------
>SecY_Bacteria_Acidobacteria_WP058186102
M--------------------------LEKFLNI-FRIPDLRKR--VLFTLGILAVYRLGA
F--IPTPGINA----PLLEQMFQS------QS-GSALGLMDLFGGGNLRRMTIFALGIMP
YITASIIFQLLTV-V--YE-PLARIQK-E-GELGRRKITQWTRYVTVVLGALQSIGIAA-
---ILTKQ----------------------------GL--VL------HPGI-------G
FSLMTVLTLTTGTAFIMWLGEQITD-RGIGNGMSLLIFAGIVAGLPRGMADLVQKI----
------------Q--------S-NAWGA-FTLI---------------------------
------------------------------------------------------------
----------G---------ILLVLAGMIAVVAFIVYVERSERRIPIQSARRIVGR----
-RMMGGASSHLPLKVNSGGVMPVIFASSILSAPLLLAQFDW-----V-QNN-R-------
---------L---------L-----------------------------QPIMRAL--AP
------------------------------------------------------------
---------GEPWYELLYMLGIIFFAYFYV-SIVMKPDDIADNFRKSGSFIPGIRPGKRT
SD-YINDILTRITLVGALYLIIISLVSTFMISGIHLNHL--WLVGRAFD-----ALPAWM
TNGL-GF----S---------F----AF--GGTSLLIVVGVAMDTVNQIESQLIMRH-YD
G--FS-PRS-GR-IRG-R--------K-TW------------------------------
-------------
>SecY_Bacteria_Acidobacteria_WP074654683
M--------------------------FDKIANI-FRIPELRTR--VLFTLGLLAIYRLGG
H--IPTPGINA----ELLAQYFAQ------NA-GSSLGLVDLFTGGSLRRLTIFALGIMP
YITASIIFQLLTV-I--YE-PLAKLQK-E-GEVGRRKITQWTRYVTVLLAIVQSFAIAL-
---TLTKSQT--------------------G----APM--VT------MGPG-------K
FIALCVLTLTTGTAFIMWLGEQITE-RGIGNGMSLLIFTGIVAGLPNGINDLYEKA----
------------R--------D-GAWGG-FTPL---------------------------
------------------------------------------------------------
----------A---------IAILIAAMVGVVYFIVFVERSERRIPVQYAKRIVGR----
-KMMGGQSTHLPLKVNSGGVMPVIFASSILSAPLLFANTQF-----V-QNH-T-------
---------F---------L-----------------------------RVIADGL--KP
------------------------------------------------------------
---------GEPWYQLLSMAAIIFFAYFYI-SIVFRPDDIADNLRKYGGFIPGIRPGRRT
SD-FINDILTRITLVGALYLIVIQLIPQMLISGIHLNHL--WLVGSVFD-----RLPSWI
TNGL-GV----N---------F----YF--GGTSLLIVVGVAMDTVQQVESQLIMRH-YD
G--FT-PKS-GR-TRG-R--------R-SW------------------------------
-------------
>SecY_Bacteria_Acidobacteria_WP083343537
M--------------------------FDKLANI-FRIPELRTR--VLFTLGLLAVYRLGG
H--IPTPGINA----DLLAQYFAQ------NA-GSSLGLVDLFTGGSLRRLTIFALGIMP
YITASIIFQLLTV-I--YE-PLAKLQK-E-GEVGRRKITQWTRYVTVLLAIVQSFAIAM-
---MLTKSTT--------------------G----APM--VT------MGSK-------S
FIALCVLTLTTGTAFIMWLGEQITE-RGIGNGMSLLIFTGIVAGLPNGINDLYEKA----
------------R--------D-SAWGG-FTPL---------------------------
------------------------------------------------------------
----------A---------IAILIVAMIGVVYFIVFVEKSERRIPVQYAKRIVGR----
-KMMGGQSTHLPLKVNSGGVMPVIFASSILSAPLLFANTQF-----V-QNH-T-------
---------F---------F-----------------------------RVIADGL--KP
------------------------------------------------------------
---------GEPWYQILSAAAIIFFAYFYI-SIVFRPDDIADNLRKYGGFIPGIRPGRRT
SD-FINDILTRITLVGAIYLIIIQLIPQMMISGVHLNHL--WLVGPFFD-----RLPNWI
TNGL-GV----N---------F----YF--GGTSLLIVVGVAMDTVQQVESQLIMRH-YE
G--FT-PKS-GR-SRG-R--------R-SW------------------------------
-------------
>SecY_Bacteria_Acidobacteria_WP089842804
M--------------------------FEKFANI-FRIPDLRNR--VLFTLGLLAVYRLGA
H--IPTPGINA----DLLAQFFNQ------NS-GSALGLVDLFSGGNLRKLTVFALGIMP
YITASIIFQLLTV-I--YE-PLAKLQK-E-GEMGRRKITQWTRYVTVLLAIVQSFAIAL-
---TLTNTST--------------------G----QSM--VT------IGKF-------A
FIPMCVITLTTGTAFIMWLGEQITE-RGIGNGMSLLIFTGIVVGLPRGVQELYTKA----
------------T--------T-QAWGP-LTPL---------------------------
------------------------------------------------------------
----------I---------IILLVAAMIAVVAFIIFVERSERRIPVQYAKRVVGR----
-KMMGGQTIHLPLKVNSGGVMPVIFASSILSAPLLFSGMSFFGSGPL-RDT-K-------
---------I---------V-----------------------------GPILAAL--AP
------------------------------------------------------------
---------GEPWYVLLQMVAIVFFAYFYI-SIVFRPDDIADNMRKNGGFIPGIRPGKRT
SD-FINDVLTRITLVGAIYLIIITTIPTLLISGIHFNHL--FLIGPIFD-----HLPAAF
TQGL-GV----N---------F----YF--GGTSLLIVVGVAMDTVNQIESQLIMRH-YD
G--FS-PKS-GR-IKG-R--------R-SW------------------------------
-------------
>SecY_Bacteria_Acidobacteria_WP103934098
M--------------------------LERLSNI-FRIKDLRTR--IFFTLGLLAVYRLGA
H--IPTPGIDA----NKLADFFNS------NA-GSTLGLFDLFNGGNLRRLTVFALGIMP
YITASIIFQLLTV-I--YE-PLAKLQK-E-GELGRRKITQWTRYVTVLLAVVQSLFIGI-
---SLTSTSA--------------------G-----GM--VT------LPKG-------E
FLPLCVITLTAGTAFIMWLGEQITE-RGIGNGMSLLIFTGIVVGLPRAIGDLYDKA----
------------R--------T-NTWGA-LTPL---------------------------
------------------------------------------------------------
----------A---------IVALLAMMVGVVAFIVYVERSERRIPTQSAKRMVGR----
-TLSQGSSSFLPLKVNSGGVMPVIFAASILSAPLLLQNVSLFGSGPL-RDN-K-------
---------W---------L-----------------------------GPVFRNL--AP
------------------------------------------------------------
---------AEPWYVILYIAAIIFFAYFYI-SIIFRPDDIADNMRKYGSFIPGIRPGKRT
SD-FINDVLTRITLVGAIYLCLISIIPMFLISGIHFNHL--WLVGSFFD-----QLPPWM
TNGL-GL----N---------F----YF--GGTSLLIVVGVAMDTVQQIEAQLIMRH-YD
G--FT-PKS-GR-IRG-R--------R-SW------------------------------
-------------
>SecY_Bacteria_Acidobacteria_WP105294146
M--------------------------LEKLSNI-FRIPDLRRR--ILFTLGLLAVYRLGG
H--IPTPGVNA----DRLQQFFEQ------NR-GTFLGFVDLFSGGQLRRLTIFALGIMP
YITASIILQLLTV-V--YE-PLAKLQK-E-GELGRKKITQWTRYLTVILSAVQSLGIAL-
---SLMKS----------------------G-----DF--VV------NPGY-------G
FILMTMLTLTTGSAFVMWLGEQITE-RGVGNGMSLLIFAGIVVGLPRAVADLVDKT----
------------K--------N-AAWGP-FTPV---------------------------
------------------------------------------------------------
----------A---------MAMLIALMVLIVAFIVYVERSERRIPVQYAKRVVGR----
-KVMGGQSTHLPLRVNAGGVMPVIFASSILTMPQMVLQG-------F-KNN-R-------
---------Y---------F-----------------------------GDLIRAL--GW
------------------------------------------------------------
---------GEPLYTFLYAVGIIFFAYFYV-SIVFNPNEVADNMRKYGGFIPGIRPGKRT
AD-HINEILTRITLVGALYLIVISFIPEWMIAGIHLNHL-WGPVGAFFE-----RLPPWM
TNGL-GV----T---------F----YF--GGTSLLIVVGVAMDTVTQIEAQLIMRH-YD
G--FT-PKS-GR-IRG-R--------R-TWA-----------------------------
-------------
>SecY_Bacteria_Acidobacteria_WP105488732
M--------------------------LEKFLNI-FRIPDLRKR--VLFTLGILAVYRLGA
W--IPTPGVNY----HQLELLFNS------QS-GSALGLMDLFSGGTLRRMTIFALGIMP
YITASIIFQLLTV-V--YE-PLARIQK-E-GELGRRKITQWTRYVTVILGALQSLGIAA-
---ILTKQ----------------------------GL--VL------HPGP-------G
FILMTILTLTAGTTFIMWLGEQITD-RGIGNGMSLLIFAGIVAGLPRGVGDLIQKV----
------------Q--------T-DAWGP-MTFL---------------------------
------------------------------------------------------------
----------V---------VLLLVAGMAVVVGFIVFVERSERRIPIQSARRIVGR----
-RMMGGSSSHLPLKVNSGGVMPIIFASSILSAPLLFGQVDW-----V-QNS-R-------
---------F---------L-----------------------------QPIMTAL--TP
------------------------------------------------------------
---------GYPWYEFLNILAIIFFAYFYV-SIVMRPDDIADNFRKSGSFIPGIRPGKRT
SD-FINDILTRITLVGGIYLILVQMVPTFLISGIRFDKI--WLVGRFFE-----NLPNFM
IHGM-NV----N---------F----YF--GGTSLLIVVGVAMDTVNQIESQLIMRH-YD
G--FS-PRS-GR-IRG-R--------K-TW------------------------------
-------------
>SecY_Bacteria_Acidobacteria_WP105499565
M------------------------KLFEAFANM-FRVPDLRKR--LLFALGLLAVYRLGG
H--IPTPGINL----QQWATFFNS------QA-GGMFGFFDMFAGGNIRRLTIFALGIMP
YITASIILQLLTV-V--VP-TLEKLQK-E-GELGRRKITQWTRYLTIALSVIQSFGIAK-
---GLEGMQQ--------------------------GI--VI------NPGF-------G
FIVLTILSLTTGSAFIMWLGEQISE-RGIGNGMSLIIFTGIVVGLPNAIKSIYYNV----
-----------FI--------T-HE----WNAL---------------------------
------------------------------------------------------------
----------K---------LIMIVAMMIAVVAFIVLVERGERRIPVQYAKRVVGR----
-RVMGGQSTHMPLKVNAGGVIPVIFASSILAFPQQLLLMQF-----V-KNS-T-------
---------W---------L-----------------------------TNTLKAI--AH
------------------------------------------------------------
---------SEPLYYVLFVSGIIFFCFFYV-SIIFNPNEAADNMRKYGGFIPGIRPGRNT
AD-YMNEILTKITVVGGIYLSILCLIPDIMISGIKLQHL--PLIGQAIDTGFTNANMRFL
LDGL-GV----Q---------F----YF--GGTSLLIVVGVAMDTINQIEAQLIMRH-YE
G--FT-PRS-GR-IRG-R--------R-QSF-----------------------------
-------------
>SecY_Bacteria_Acidobacteria_WP106806156
M--------------------------FEKLANI-FRIPDLRRR--VLFTLGLLFVYRIGG
H--IPTPGVNA----DKLAQFFEQ------NR-GSFLGFVDLFSGGQLRRLTIFALGIMP
YITASIILQLLTV-V--YE-PLAKLQK-E-GELGRKKITQWTRYITVILSAVQSFGIAV-
---GLEKT----------------------G-----DF--VL------NPGW-------G
FRLMTMLTLTTGSAFIMWLGEQITE-RGIGNGMSLLIFSGIVVGLPRGVVDLVDKA----
------------R--------N-AAWGA-LTPV---------------------------
------------------------------------------------------------
----------L---------MAFLFVFMIAVVAFIVYVERSERRIPVQYAKRVVGR----
-KVMGGQSTHLPLRVNAGGVMPVIFASSILTLPQTVFYT-------W-REH-R-------
---------Y---------I-----------------------------GDVIRML--AW
------------------------------------------------------------
---------GEPLYTLLYALGIIFFAYFYV-SIVFNPSEVADNMRKYGGFVPGIRPGRRT
AD-FINEVLTRITLVGALYLIVISFIPEWMITGIHLNHLPWWMGGSIFE-----RLPVWV
TSGL-GV----N---------F----YF--GGTSLLIVVGVAMDTVTQIEAQLIMRH-YD
G--FT-PRS-GR-IRG-R--------R-AW------------------------------
-------------
>SecY_Bacteria_Acidobacteria_WP109489142
M--------------------------LEKFANI-FRIPDLRKR--VLFTLGILAVYRLGA
F--IPTPGIDT----ARLASLFNM------QN-GSALGLLDLFGGGNLRRMTIFALGIMP
YITASIIFQLLTV-V--YE-PLARIQK-E-GELGRRKITQWTRYMTIVLAALQAIGIAA-
---VLTKS----------------------------GL--VL------HPGI-------G
FVLMTVLTLTTGSGFIMWLGEQITD-RGIGNGMSLLIFAGIIAGLPRGIVELVQKV----
------------Q--------T-SAWGS-LTIF---------------------------
------------------------------------------------------------
----------V---------VLLIVVGMIGVVAFIVFVERSERRIPIQSARRIVGR----
-RMMGGSSSHLPLKVNSGGVMPIIFASSILSAPLLFGQVEW-----V-QNN-R-------
---------F---------F-----------------------------QPIIQAL--GP
------------------------------------------------------------
---------GMPWYVFLNALAIVFFAYFYV-SIVMKPDDIADNFRKSGSFIPGIRPGKRT
SD-FINDILTRITLVGAVYLILIQMVPTFMISGIRLDRL--WLVGRLFE-----NLPSAF
THGL-GV----N---------F----YF--GGTSLLIVVGVAMDTVNQIESQLIMRH-YD
G--FS-PRS-GR-IRG-R--------K-TW------------------------------
-------------
>SecY_Bacteria_Acidobacteria_WP117298777
M--------------------------FENLANI-FRIPDLRRR--VLFTLAVLAVYRLGA
H--IPTPGVNT----AALEQFFNS------QG-GSSLGLVDMFSGGNLRRLTVFALGIMP
YITASIIFQLLTV-V--YE-PLAKLQK-E-GELGRRKITQWTRYVTVGLGVVQSAAIAV-
---ALSHST---------------------G----QQM--VL------NPGM-------G
FILMTVLTLTAGTTFIMWLGEQITD-RGIGNGMSLLIFAGIVVGLPQGIGELVDTA----
------------K--------S-QKFGA-LTVP---------------------------
------------------------------------------------------------
----------A---------LILLVIGMILVVAFIVFVEKSERRIPVQYAKRIVGR----
-RLMGGQSTHLPLRVNSGGVMPIIFAASVLSAPLLFAQAAF-----V-RNS-A-------
---------A---------L-----------------------------TRIFDSL--RP
------------------------------------------------------------
---------GEPWYELLYIISIVFFAYFYI-SIVFRPDDIADNMRKYGGFIPGIRPGKRT
SD-FVNDILTRITLIGSIYLIVVSIIPQLLISGIHLNHL--WLIGPFFE-----KLPLWV
TNGM-GF----N---------F----YF--GGTSLLIVVGVAMDTVNQVESQLIMRH-YE
G--FT-TKS-GR-TRG-R--------R-AW------------------------------
-------------
>SecY_Bacteria_Acidobacteria_WP124847589
M--------------------------LEKFLNI-FRIPELRNR--ILFTFAMLAVYRLGS
Y--IPIPGINT----SALASFFNH------MG-GSPLGLVDLFNGGNLRRMTVFALGIMP
YITASIIFQLLTV-V--YE-PLARLQK-E-GESGRRKITQWTRYVTILLGIVQSSAIAI-
---ALSHGSG--------------------G----DQL--VL------NPGF-------G
FILLTVCTLTTGTAFIMWLGEQITD-RGIGNGMSLLIFSGIVVGLPKAIVELVEAA----
------------R--------T-QRFGA-LTIP---------------------------
------------------------------------------------------------
----------A---------LLLLVVAMALLVAFIVFVERSERRVPVQYAKRIVGR----
-RMMGGQSTHLPLKVNSGGVMPVIFAASVLSAPLLFAQAQF-----V-KNS-A-------
---------V---------L-----------------------------TRIFDAL--RS
------------------------------------------------------------
---------GEPWYVLLQSVAIIFFAYFYI-SIVFRPDDIADNMRKYGGFIPGIRPGKRT
SD-YINDILTRLTFVGAIYLIVISLVPQLLISGIHLNHL--PLIGGVFE-----HLPLWM
TNGL-GF----N---------F----YF--GGTSLLIVVGVAMDTVNQVESQLIMRH-YE
G--FS-AKS--R-VRG-R--------R-SW------------------------------
-------------
>SecY_Bacteria_Acidobacteria_WP130418686
M--------------------------FDKFANI-FRIPDLRKR--VLFTLGLLAVYRLGS
H--IPTPGING----AMLAEFFNQ------NS-GSALGLVDLFSGGNLRKLTIFALGIMP
YITASIIFQLLTV-I--YE-PLAKLQK-E-GELGRRKITQWTRYVTVLLGIVQSFTIAL-
---TLTNTST--------------------G----SSM--VT------ISRG-------A
FIPLCVLTLTAGTAFIMWLGEQITE-RGIGNGMSLLIFAGIVVGVPKGIAELYDKV----
------------Q--------T-NAWGA-FTPI---------------------------
------------------------------------------------------------
----------A---------VAILIAGMIAVVAFIVYVERSERRIPVQYAKRIVGR----
-RMMGGQSTHLPLKVNSGGVMPVIFASSILSAPLLFAGMSIFGSAPL-RDT-K-------
---------L---------L-----------------------------GPLFQYI--SP
------------------------------------------------------------
---------GEPFYELVFVVAIVFFAYFYI-SIVFRPDDIADNMRKYGGFIPGIRPGKRT
AD-FVNDVLTRITLVGAVYLIIIVMIPQMIISGIHFNHL--WLVGPIFD-----KLPSWI
TNGL-GV----T---------F----YF--GGTSLLIVVGVAMDTVQQIESQLIMRH-YD
G--FT-PKS-GR-IRG-R--------K-SW------------------------------
-------------
>SecY_Bacteria_Aquificae_PMP62209
M---------------------------DKIINV-LQIKELRSK--ILITLFILAVYRLGT
H--IPVPGVDS----TSLMNYFNA------SG-GALFNIYNLFSGGALGRFSVFALGVMP
YISASIIMQLLTA-V--IP-TLERLQKEE-GDYGRWKISQYTRYLTIGIAFFQSLGLSI-
---WLTTLKT----------ET--------G----ASL--IS------VSPF-------M
FVVLTTVTVTTGTVFLMWLGEKITE-FGIGNGISMIILAGIVAGIIPAILRTYELV----
------------K--------V-GE----ISVL---------------------------
------------------------------------------------------------
----------L---------LTFAVLVIIAVVAGIVYIQEAERRIPIQYARRNV------
--MINQSASYLPFKLNPSGVIPIIFAVAILMFPATIAQF-------F-VNK-S-------
--------EI---------A-----------------------------RTIVDYL--SP
------------------------------------------------------------
---------QSYVYFGLYVALIIFFSYFYT-AILINPIDIADNLRRSGAFIPGVRAGSQT
AE-YINYILTRLVFAGSIFLAAIAILPMILIK----------------------------
--WL-NV----P---------F----YF--GGTSALIVVVVALDTIHQVEAYLAMKK-YE
G--FL-RR----------------------------------------------------
-------------
>SecY_Bacteria_Aquificae_RUM29760
M--------------------------SEYLKAL-LELKELRQK--FIFTLLMFIIYRLGS
H--IPIPGINP----DALQDFLKA------FE-GSVFSLYDIFSGGNLRRLTVFALGVMP
YISASIMMQLLTV-A--IP-ELQRLAKEE-GDYGRYKINEYTKYLTLFVATVQSLGIAF-
---WIRGQVS----------PK--------G----IPV--VE------NPGI-------S
FVLITVITLVAGTMFLVWIADRITE-RGIGNGASLIIFAGIVANFPNAIIQFYEKV----
------------K--------T-GD----IGPL---------------------------
------------------------------------------------------------
----------T---------LLLIVALIVGIIVAIVYVQEAERRIPIQYPGRQVGR----
-QLYAGRKTYLPIKINPAGVIPIIFAQALLLIPSTLLNF-------I-QNP---------
---------L---------I-----------------------------KVIADMF--KP
------------------------------------------------------------
---------GAIFYNFLYVTFIVFFTYFYT-AVLINPVELAENLHKAGAFIPGVRPGQDT
VK-YLEKIINRLIFFGALFLSVIALIPILISV----------------------------
--WF-NI----P---------F----YF--GGTTALIVVGVALDTFRQIETYLIQKK-YK
S--FV-RR----------------------------------------------------
-------------
>SecY_Bacteria_Aquificae_RUM45296
M------------------------NLSKIFANV-TEVPELRRR--FIFTMLLLAVYRLGA
H--IPTPGIDV----LALSEFFKK------AQ-GTVFGFMDVFSGGALSKLTIFALGVMP
YISSSIIMQLLTV-A--IP-SIEKLAKEE-GEYGRRKINQYTRYGAVLLAFIQALGIAI-
---GLQTMKS----------PT--------G----VSV--VP------NPGF-------T
FIFVCVTCLTAGATFLMWLGEKITE-RGIGNGMSILIFAGIVSRIPNAVFTMFTML----
------------K--------N-GD----MTLF---------------------------
------------------------------------------------------------
----------K---------AIGVIVIILAMIAAIVYIQEAERRVPLHYARRIIGT----
-LSVGSYSSYLPIKLNPAGVIPIIFAASVLMFPATVVKF-------I-HHP---------
---------I---------A-----------------------------QSIYDFL--QP
------------------------------------------------------------
---------GSTVYLLVYGALIFFFTYFYT-AVIFNPEEIAENLNKHGGFIPGVRAGSDT
AK-YLDRIVSRLTFAGAVFLTLVAIIPLIITR----------------------------
--KM-QL----P---------F----YF--GGTAILIVVGVALDTLRRMEAYALTLS-YE
G--FL-GR--RR-RRM-K--------L-GAGGAK--------------------------
-------------
>SecY_Bacteria_Aquificae_RUM59483
M--------------------------IEKFKLI-FEVKDLRSR--IIFTLLILALYRLGT
H--IPVPGVDP----QALTNYMHS------SA-GILYNIYNLFSGGALGRLSVFALGIMP
YISAAIIMQLLTS-M--IP-TLERYQKEE-GDYGRWKITQYTRYLTIAIATFQSMALSI-
---WISNIHT----------PT--------G----EPI--IT------ENPI-------F
FIFMTTVIITTGTVFLMWLGEKITE-FGIGNGISVIIMASIVVNIPNAVIRTYELL----
------------K--------A-GD----LSIL---------------------------
------------------------------------------------------------
----------K---------VATTVIVIILVVAGIIYIQEAERRIPIQYTRRNIG-----
--IPTGQATYIPFKLNPAGVIPIIFAVAILMFPATIANF-------F-ANK-S-------
--------EI---------A-----------------------------RTIATIL--TP
------------------------------------------------------------
---------QSYIYFVLYIGLIIFFTYFYT-AIIVNPKDIADNLRKSGAFIPGIRAGTQT
AE-YLNYVLSRLVFAGSIFLSVIAILPMLLIK----------------------------
--WL-DV----P---------F----YF--GGTSALIVVVVALDTLHQIEAHLAMKR-YE
G--FI-KW---K------------------------------------------------
-------------
>SecY_Bacteria_Aquificae_WP008287616
M--------------------------IDYLKNI-FVFEDLRRR--FLYTLFMFAIYRLGS
H--IPIPGVDV----VALEDFFKA------MQ-GTLFNLYDIFSGGNLSRMTVFALGVMP
YISASIMMQLLTV-A--IP-ELQRLAKEE-GDYGRYKINEYTKYLTLFVAFVQSIGIAF-
---WLQNQTS----------PR--------G----FPV--VP------EAGF-------L
FIFVSVMTLVAGTMFLVWMGERITE-KGIGNGMSLLIFAGIVAGFPNAVISLVDRL----
------------R--------S-GD----LAPF---------------------------
------------------------------------------------------------
----------A---------VAGAVVMVLLVIVGIVYIQEAERRIPVQYPRRVVGR----
-QEYRGGSTYLPIKINPAGVIPIIFAQSLLIIPSSVLTF-------I-QHP---------
---------I---------A-----------------------------QVIYDAF--NP
------------------------------------------------------------
---------TSIFYNFLYVMLIVFFTYFYT-AVMINPVEVADNLRKGGAFIPGVRPGLET
QK-FLETVINRLVFVGALFLSVVAIIPLFISL----------------------------
--QL-NV----P---------F----YF--GGTTALIVVGVALDTLKQVEANLITKK-YK
G--YV-RK--RR------------------------------------------------
-------------
>SecY_Bacteria_Aquificae_WP010879989
M--------------------------SEYLKAL-FELKELRQK--FIFTLLMFVIYRLGS
H--IPIPGINP----EALRDFLKA------FE-GSVFALYDIFSGGNLGRLTVFALGVMP
YISASIMMQLLTV-A--IP-SLQRLAKEE-GDYGRYKINEYTKYLTLFVATVQSLGIAF-
---WIRGQVS----------PK--------G----IPV--VE------NPGI-------S
FILITVLTLVAGTMFLVWIADRITE-KGIGNGASLIIFAGIVANFPNAVIQFYEKV----
------------K--------T-GD----IGPL---------------------------
------------------------------------------------------------
----------T---------LLLIIALIIAIIVGIVYVQEAERRIPIQYPGRQVGR----
-QLYAGRKTYLPIKINPAGVIPIIFAQALLLIPSTLLNF-------V-QNP---------
---------F---------I-----------------------------KVIADMF--QP
------------------------------------------------------------
---------GAIFYNFLYVTFIVFFTYFYT-AVLINPVELAENLHKAGAFIPGVRPGQDT
VK-YLERIINRLIFFGALFLSVIALIPILISV----------------------------
--WF-NI----P---------F----YF--GGTTALIVVGVALDTFRQIETYLIQKK-YK
S--YV-RR----------------------------------------------------
-------------
>SecY_Bacteria_Aquificae_WP013537036
M------------------------NLSKIFANV-TAVPELRRR--FLFTLALLAVFRLGA
H--IPVPGINV----EALVDFFQR------AQ-GTVFGMMDIFSGGALRKLTIFALGVMP
YISSSIIMQLLTV-A--IP-SIEKLAKEE-GEYGRRKINQYTRYGAVLLAFIQALGIAI-
---GLESMTS----------PT--------G----VPI--VP------NPGF-------T
FLFVTVTTLTAGSTFLMWLGEKITE-KGIGNGMSLLIFAGIVASIPSAVIRVLTMV----
------------K--------S-GD----MSLF---------------------------
------------------------------------------------------------
----------K---------LLTVVAIIVLMIAAIVYIQEAERRVPLQYARRTVGR----
-QAVGRYTSYLPIKLNPAGVIPIIFAASILMFPATVVRF-------I-HNP---------
---------I---------A-----------------------------QSIYEAL--QP
------------------------------------------------------------
---------GTTLYLVVYGALIFFFTYFYT-AIVFNPEEIAENLNKAGGFIPGVRAGTDT
AK-YLDRIVSRLTFAGAVFLTLVALIPMIIVQ----------------------------
--KM-NL----P---------F----YF--GGTAILIVVGVALDTLKRMEAFALMLS-YE
G--FL-GR--RR-RKM-R--------L-GAGGSR--------------------------
-------------
>SecY_Bacteria_Aquificae_WP013637830
M------------------------NLSKIFFNV-TEVPELRKR--FIFTMLLLAVYRLGA
H--IPTPGIDV----IALSEFFKR------AQ-GTVFGFMDVFSGGALSKLTIFALGVMP
YISSAIIMQLLTV-A--IP-SIEKLAKEE-GEYGRRKINQYTRYGAVLLAFIQALGIAI-
---GLESMKS----------PS--------G----IPV--VP------NPGF-------T
FMFVCVTCLTAGATFLMWLGEKITE-KGIGNGMSILIFAGIVASIPNAAITTFTLF----
------------K--------N-GE----ISLF---------------------------
------------------------------------------------------------
----------K---------IIGIISIILAMIAAIVYIQEAERRVPLQYARRNIGR----
-QAVGKYTSYLPIKLNPANVIPIIFAASVLMFPATIVKF-------I-HNP---------
---------I---------A-----------------------------QAIYDAL--QP
------------------------------------------------------------
---------GSTLYLIVYAVLIFFFTYFYT-AIIFNPEEIAENLNKHGGFIPGIRAGTDT
AK-YLDKIVSRLTFAGAVFLTLVAIVPLIITQ----------------------------
--KM-QL----P---------F----YF--GGTAILIVVGVALDTLRRMEAYALSIS-YE
G--FL-GR--KK-KKL-K--------L-GTGG----------------------------
-------------
>SecY_Bacteria_Aquificae_WP022847332
M------------------------NLSKIFANV-FEVPELKKR--LLFTFALLAVFRLGA
H--IPTPGINV----AALSEFFQR------AQ-GTMFGFMDAFSGGALSKLTIFALGVMP
YISASIIMQLFTV-A--FP-SLEKLAKEE-GEYGRKKINQYTRYGSVALAFIQALGIAI-
---GLQGMKS----------PS--------G----IPV--VP------NPGF-------T
FIFVCVTTLVAGSTFLMWLGEKITE-HGVGEGMSLLIFAGIVSRIPSSVINVITQF----
------------K--------S-GE----LSLF---------------------------
------------------------------------------------------------
----------K---------LIGIILIILTMTALVIYVEMAERRVPLQYAKRS-TP----
-QVGGTYTSFLPIKLNPANVIPIIFAASIMMFPATITKF-------I-HAS---------
---------W---------A-----------------------------QKIAQIL--TP
------------------------------------------------------------
---------GTPTYLIIYGVLIFFFTYFYT-AVIFNPEEIADNLNKAGGFIPGVRAGKDT
VE-YLDRIVSRLTFAGAVFLTAIAIVPLIIMQ----------------------------
--KM-HF----P---------F----YF--GGTALLIVVGVALDTLRRIEAFALNVS-YE
G--FL-GK--RK-RRR-R--------T-GFGGVR--------------------------
-------------
>SecY_Bacteria_Aquificae_WP025305512
M--------------------------IEYLKQV-FAIEDLRKR--FIYTLLMFAIYRLGS
H--IPLPGVDA----SALQDFFKS------FQ-GTIFYLYDIFSGGNLSRMTLFALGVMP
YISASIMMQLLTV-A--IP-ELQRLAKEE-GDYGRYKINQYTRYLTLFVAFVQSMGIAL-
---WLRGQVS----------PK--------G----IPL--VP------EGGV-------L
FIITTVVALVSSTMFLMWVGDRITE-KGIGNGMSLLIFAGIVAGFPNAIIRVYEML----
------------R--------N-GD----LTPF---------------------------
------------------------------------------------------------
----------A---------VVGAIIFVLLVTFGIVFIQEAERRIPVQHPRRQIGR----
-QEVMGGSTYLPIKINPAGVIPIIFAQSLLIIPSTVLGF-------I-QHP---------
---------I---------A-----------------------------KALHDAF--NP
------------------------------------------------------------
---------TTFLYNFLYVMFIIFFTYFYT-AVLINPAEVAENLRKAGAFIPGVRPGQDT
QK-LLEGIINRLAFVGAIFLSVVAVIPVFVSF----------------------------
--WL-KV----P---------F----YY--GGTTALIVVGVALDTINKIEAGLLQRK-YT
Q--FR-RK--VK------------------------------------------------
-------------
>SecY_Bacteria_Aquificae_WP068550188
M--------------------------RPDAENI-FKVPELRSR--ILFTFFMLAVFRLGA
H--IPIPGINA----DALAEFFNR------AS-GTLFGFFDLFSGGAFRRLTVFALGIMP
YISAAIILELLTA-V--VP-KLDQLRK-E-GERGRAQIIAYTRYGTILISAIQALGIAI-
---GIQSMRS----------PS--------G----MSI--VI------NPGF-------S
FVFVAVITMVAGTVFLMWIGEQINE-RGIGNGISLIIFAGIVARLPGAIKNTIALL----
------------K--------T-GE----LSPV---------------------------
------------------------------------------------------------
----------T---------LIVVAVLGFGVIAFICWMELAQRRVPINYPKRMVRG----
-KLYGGQSSYLPIKVNISGVIPPIFASSILMFPLTVAKF-------V-HHP---------
---------V---------A-----------------------------EKFAQIF--AW
------------------------------------------------------------
---------GTWPYLTVYGLLIIFFAYFYT-AIIFNPKDVADNLRKYGGFIPGIRPGQKT
AE-YIERIVNRLTFVGALYLVAVCILPSLLIK----------------------------
--YM-HV----P---------F----YF--GGTALLIVVGVALDTMQQIESHLIMRH-YE
G--LM-KR--SP-ILG-G------------------------------------------
-------------
>SecY_Bacteria_Aquificae_WP076713229
M------------------------NLSKIFANV-FEVPELKKR--LLFTFALLAVFRLGA
H--IPTPGINV----AALSEFFQR------AQ-GTMFGFMDAFSGGALSKLTIFALGVMP
YISASIIMQLFTV-A--FP-SLEKLAKEE-GEYGRKKINQYTRYGSVALAFIQALGIAI-
---GLQGMKS----------PS--------G----IPV--VP------NPGF-------T
FIFVCVTTLVAGSTFLMWLGEKITE-HGVGEGMSLLIFAGIVSRIPSSVINVITQF----
------------K--------G-GE----LSLF---------------------------
------------------------------------------------------------
----------K---------LVGIILIILTMTALVIYVEMAERRVPLQYAKRS-AP----
-QVGGTYTSFLPIKLNPANVIPIIFAASIMMFPATITKF-------I-HTA---------
---------W---------A-----------------------------QKIAHIL--MP
------------------------------------------------------------
---------GTPTYLIIYGVLIFFFTYFYT-AVIFNPEEIADNLNKAGGFIPGIRAGKDT
VE-YLDRIVSRLTFAGAVFLTTIAIVPLIIMQ----------------------------
--RM-HF----P---------F----YF--GGTALLIVVGVALDTLRRIEAFALNVS-YE
G--FL-GK--RK-RRK-R--------T-GFGGVR--------------------------
-------------
>SecY_Bacteria_Aquificae_WP089323407
M------------------------NLSKIIRNI-SEVPELKKR--LFFTLALLAVFRLGA
H--IPTPGINV----AALSEFFQR------AQ-GTMFGFMDAFSGGALSKLTIFALGVMP
YISASIIMQLFTV-A--FP-SLEKLAKEE-GEYGRKKINQYTRYGAVALAFIQALGIAI-
---GLQGMKS----------PS--------G----LPV--VP------EPGL-------T
FIFVCVTTLVAGSTFLMWLGEKITE-HGVGEGMSLLIFAGIVSGIPKGVINVLVQF----
------------K--------S-GE----LSLF---------------------------
------------------------------------------------------------
----------K---------LIAIVLIILAMTAFVIYIETAERRVPLQYAKRS-AP----
-QVGGTYTSFLPIKLNPANVIPIIFAASIMMFPATITKF-------I-HTS---------
---------W---------A-----------------------------QKIAEIL--TP
------------------------------------------------------------
---------GTPTYMVIYGVLIFFFTYFYT-AVVFNPEEIAENLNKAGGFIPGVRAGKDT
VE-YLDRIVSRLTFAGAVFLTAIAIIPLLIMQ----------------------------
--KM-HF----P---------F----YF--GGTALLIVVGVALDTLRRIEAFALNVS-YE
G--FL-GR--RR-RRK----------T-GFGGA---------------------------
-------------
>SecY_Bacteria_Aquificae_WP096600257
M--------------------------VEYLKQL-FSLEDFRNR--LIYTLFMFAIYRLGS
H--IPLPGIDT----TALEDFFKS------FQ-GTIFYLYDIFSGGNLGRMTLFALGVMP
YISASIMMQLLTV-A--IP-ELQRLAKEE-GDYGRYKINQYTRYLTVFVAFVQSLGISV-
---WLQNQVS----------PR--------G----FPV--VP------EGGI-------L
FTLTTIIALVSSTMFLVWVGDRITE-KGIGNGMSLLIFAGIVANFPNASIRVFEML----
------------K--------N-GD----LSPF---------------------------
------------------------------------------------------------
----------A---------FVGAIIFVIAVIVGIVFMQEAERRIPIQYPRRQVGR----
-QELAGGSTYLPIKINPAGVIPIIFAQSLLIIPSTVLGF-------V-NHP---------
---------I---------A-----------------------------RLLHDAF--NP
------------------------------------------------------------
---------TTPLYNFLYVLFIIFFTYFYT-AVLINPVDVADNLKKAGAFVPGVRPGQDT
QK-LLENIINRLAFVGAIFLSVVAIIPIFISL----------------------------
--WL-KV----P---------F----YF--GGTTALIVVGVALDTLNKIETQMIQKK-YA
G--YM-RR--RR-P----------------------------------------------
-------------
>SecY_Bacteria_Aquificae_WP097001122
M--------------------------IEKIKNI-LEIQDLRKR--ILYTLIMFAVYRLGT
H--IPVPGVDA----ETLSHYFNA------AG-GALFNIYNLFSGGALGRLSVFALGIMP
YISAAIIMQLLTA-V--IP-TLERYQKEE-GEYGRWKITQYTRYLTIAIAAFQSFALST-
---WISNITT----------ET--------G----QHL--IS------ISPF-------V
FVFMTTVIITTGVVFLMWIGERITE-FGIGNGISMIILASIVAGVPNAIISTYEQL----
------------K--------V-GE----LSVF---------------------------
------------------------------------------------------------
----------Q---------VGTAIVIIIVVVAGIIYIQEAERRIPINYARRNIG-----
--AIGETATYIPFKLNPAGVIPIIFAVAILMFPATIAQM-------F-VEQ-S-------
--------HI---------A-----------------------------RVIADLL--SP
------------------------------------------------------------
---------QSYVYFIIYVVLIIFFSYFYT-AILVNPVDIADNLRKSGAFIPGVRAGSQT
SE-YLNFVLTRIIFVGSIFLAAIAVLPMFLIK----------------------------
--WL-NV----P---------F----YF--GGTSALIVVVVALDTLHQIEAHLAMKR-YE
G--FL-KR--S-------------------------------------------------
-------------
>SecY_Bacteria_Aquificae_WP121008681
M--------------------------IDYLKNI-FAFEDLRRR--FLYTLLMFAIYRLGS
H--IPIPGVDV----LALEDFFKS------LQ-GTLFSLYDIFSGGNLSRMTVFALGVMP
YISASIMMQLLTV-A--IP-ELQRLAKEE-GDYGRYKINEYTKYLTLFVAFIQSIGVAF-
---WLQNQTS----------PR--------G----FPV--VP------DAGF-------L
FIFVAVLTLVAGTMFLVWMGERITE-KGIGNGMSLLIFAGIVASFPNAVIGLIDRL----
------------K--------S-GD----LTPF---------------------------
------------------------------------------------------------
----------T---------VAGAIVMVLLVIIGIVYIQEAERRIPVQYPRRVVGR----
-QEYRGGSTYLPIKINPAGVIPIIFAQSLLIIPSSVLTF-------I-QHP---------
---------I---------A-----------------------------QAIYDAF--NP
------------------------------------------------------------
---------TAIFYNFLYVMLIVFFTYFYT-AVMINPVEVADNLRKGGAFVPGVRPGLET
QK-FLETVINRLVFVGALFLSVVAIIPLFISL----------------------------
--QL-NV----P---------F----YF--GGTTALIVVGVALDTLKQVEANLITKK-YK
G--YV-RK--RR------------------------------------------------
-------------
>SecY_Bacteria_Aquificae_WP121171337
M------------------------NLAKIVANV-TEVPELRRR--FIFTLIILAVYRLGA
H--IPVPGINV----NALMEFFQK------AQ-GTVFGMMDVFSGGALSKLTVFALGVMP
YISAAIIMQLLTV-A--IP-SIEKLAKEE-GEYGRRKINQYTRYGAVLLAFIQSLGISI-
---GLQSMTS----------PS--------G----VPV--VP------NPGL-------T
FLFVTVTTLTAGSTFLMWLGEKITE-RGIGNGMSLLIFAGIVSRVPSAVITTLTMV----
------------K--------N-GD----MSLF---------------------------
------------------------------------------------------------
----------K---------VIAVVTIILLMIAAIVYIQEAERRVPLQYARRAVGS----
-RSVGRYASYLPIKLNPAGVIPIIFAASVLMFPATVVKF-------I-HHP---------
---------I---------A-----------------------------QKVYDLL--QP
------------------------------------------------------------
---------GTPLYIVVYGGLIFFFTYFYT-AIVFNPEEIAENLNKAGGFIPGIRAGAET
AQ-YLDRIVSRLTFAGAVFLTLVAILPLLITQ----------------------------
--QM-KL----P---------F----YF--GGTAILIVVGVALDTIKRMEAFSLMLS-YE
G--FL-GR--RQ-RKF-R--------L-AGGAK---------------------------
-------------
>SecY_Bacteria_Aquificae_WP121923794
M--------------------------FDLIQKI-LEIKELRQR--IIYTLIIFAVYRLGT
H--IPVPGVDT----AALLNYFNS------SG-GVLFNIYNLFSGGALGRLSVFALGIMP
YISAAIIMQLLTA-V--IP-SLEKLQKEE-GEYGRWKISQYTRYLTIAIAGFQSFALSV-
---WISNLKT----------ET--------G----QAL--IS------ENAI-------V
FIILTSFIITVGTVFLMWLGEKITE-YGIGNGISMIILASIVAGIPNAIINTYEQL----
------------R--------A-GS----LPVF---------------------------
------------------------------------------------------------
----------K---------VALAVAIIIIVVAGIIYIQEAERRIPINYARRNLSA----
----GTTATYLPLKLNPAGVIPIIFAVALLMFPATIAQM-------F-ATK-S-------
--------HL---------A-----------------------------RVIADAL--SP
------------------------------------------------------------
---------QSYIYFLVYVTLIIFFTYFYT-AVVINPKDIADSLRKNGGFIPGIRSGTET
EQ-YINFVLTRLVFAGAIFLAAIAVLPMFLVK----------------------------
--WL-NV----P---------F----YF--GGTSALIVVVVALDTLHQIEAHLAMKK-YE
G--FL-KR--G-------------------------------------------------
-------------
>SecY_Bacteria_Aquificae_WP132525594
M------------------------NLSKILANV-TEVPELRKR--FIFTMLLLAVYRLGA
H--IPTPGIDV----LALSEFFKK------AQ-GTVFGFMDVFSGGALSKLTIFALGVMP
YISSAIIMQLLTV-A--VP-SIERLAKEE-GEYGRRKINQYTRYGAVLLAFIQALGIAI-
---GLQSMKS----------PT--------G----VPV--VP------NPGF-------T
FIFVCVTCLTAGATFLMWLGEKITE-RGIGNGMSILIFAGIVSRIPNAVFTMFTML----
------------K--------N-GD----MTLF---------------------------
------------------------------------------------------------
----------K---------AIGVVVIILAMIAAIVYIQEAERRVPLHYARRIVGT----
-LSVGSYASYLPIKLNPAGVIPIIFAASVLMFPATIVKF-------I-HHP---------
---------I---------A-----------------------------QAIYDFL--QP
------------------------------------------------------------
---------GSPVYLAVYGALIFFFTYFYT-AVIFNPEEIAENLNKHGGFIPGVRAGSDT
AK-YLDRIVSRLTFAGAVFLTLVAIIPLVITQ----------------------------
--KM-QL----P---------F----YF--GGTAILIVVGVALDTLRRMEAYALTLS-YE
G--FL-GR--RR-RRM-K--------L-GAGGAK--------------------------
-------------
>SecY_Bacteria_Balneolaeota_RNC83602
M------------------------SLIENFRNI-FKIEDLKNR--ILYTVGILMVYRVGS
Y--ITLPGVDP----GALLDSTGS------GA-NSLLGLFDMFVGGAFSRAGVFALGIMP
YITASIIIQLMGA-V--VP-YFQKLQR-E-GEEGRRKITRLTRYGTVGITALQAVAFSI-
---NLIATAP--------------------------GA--II------VSPV-------A
FTITSIIVLTAGTAFVMWLGERITD-RGIGNGISLIIMIGIIAVLPANLINEVTTK----
-----------------------------SNAI---------------------------
------------------------------------------------------------
----------I---------VLIEIAVLVLIIAAVVLLTQGTRKIPVQYAKRVVGR----
-KVYGGTTQYLPLRVNAAGVMPIIFAQSIMFIPSTVGSF-------F-PEN-E-------
---------T---------V-----------------------------QLLTAWS--VD
------------------------------------------------------------
--------YSGFLYSVVFFFICVFFTFFYT-AIAINPKEMADTMKRQGGFIPGVRPGKST
VE-FIDNILTKITLPGSLFLSFVAILPAIVIN----------------------------
---F-GVT---PG--------F--ALFY--GGTSLLIIVGVALDTLQQIESHLMMRH-YD
G--FM-KT--GK-IKG-R--------S-RRA-----------------------------
-------------
>SecY_Bacteria_Balneolaeota_WP020404820
M------------------------GLIENFRNI-FKIEDLKNR--ILYTVGILMVYRVGS
Y--ITLPGVDA----NQLINNTSN------AA-SSLLGLFDLFVGGAFSRAGVFALGIMP
YITAAIIIQLMGA-V--VP-YFQKLQR-E-GEEGRRKITRLTRYGTVGITAVQSIGFSI-
---NLMATAP--------------------------QA--IV------VNEI-------F
FVITSMIVLTAGTVFVMWLGERISD-RGIGNGISLIIMIGIIAALPANFYNEVTTK----
-----------------------------ANAI---------------------------
------------------------------------------------------------
----------L---------VIIEVAALILVIAAVVMLTQGTRKIPVQYAKRVVGR----
-KVYGGTTQYLPLRVNAAGVMPIIFAQSIMFIPSTIGSF-------F-PDN-E-------
---------T---------V-----------------------------QFLTQWS--VD
------------------------------------------------------------
--------FTGLTYSIVFFFVCMFFTFFYT-AIAINPKEMADTMKRQGGFIPGVRPGKQT
VE-FIDNILTKITLPGSVFLSFVAILPAIAVG----------------------------
--LF-GVT---PG--------F--ALFY--GGTSLLIIVGVALDTLQQIESHLMMRH-YD
G--FM-KT--GR-IKG-R--------R-RA------------------------------
-------------
>SecY_Bacteria_Balneolaeota_WP026167351
M------------------------SLIENFRNI-FKIEDLKNR--IFYTIGILMVYRAGS
Y--ITLPGVDA----SALISGASD-------A-SSLLGLFDLFVGGAFSRAGVFALGIMP
YITASIIIQLAGA-I--VP-YFQKLQR-E-GEEGRRKITQLTRYGTVVITAFQAIAFSI-
---NLIATAP--------------------------QA--IV------VNEF-------A
FTITAMIVLTAGTVFVMWLGERITE-RGIGNGISLIIMIGIIAILPANFYNEVTTK----
-----------------------------SNAI---------------------------
------------------------------------------------------------
----------L---------VIIELAALVLVIAAVVMLTQGVRKIPVQYAKRVVGR----
-KVYGGTTQYLPLKVNAAGVMPIIFAQSIMFIPSTIGQF-------F-PEN-E-------
---------T---------V-----------------------------QYLTAWS--AD
------------------------------------------------------------
--------FTGWTYSIIFFFICVFFTFFYT-AIAINPKEMADTMKRQGGFIPGVRPGKAT
VE-FIDNILTKITLPGSIFLSLVAILPAIATN----------------------------
--VL-GVT---PG--------F--ALFY--GGTSLLIIVGVALDTLQQIESHLMMRH-YD
G--FM-KT--GK-IKG-R--------R-RA------------------------------
-------------
>SecY_Bacteria_Balneolaeota_WP066218286
M------------------------SLIENFRNI-FKIEDLKNR--ILYTIGILMVYRVGS
Y--ITLPGVDA----SALIAGAGD-------A-SSLLGLFDLFVGGAFSRAGVFALGIMP
YITASIIIQLAGA-I--VP-YFQKLQR-E-GEEGRRKITQLTRYGTVVITAFQAIAFSI-
---NLIATAP--------------------------QA--IV------VNEF-------A
FTLTAMIVLTAGTVFVMWLGERITD-RGIGNGISLIIMIGIIAILPANFYNEVTTK----
-----------------------------TNLI---------------------------
------------------------------------------------------------
----------L---------VIIELAALIVVIAAVVMLTQGVRKIPVQYAKRVVGR----
-KVYGGTTQYLPLKVNAAGVMPIIFAQSIMFIPSTIGQF-------F-PEN-E-------
---------T---------V-----------------------------QFLTAWS--AD
------------------------------------------------------------
--------FTGWTYSIIFFFICVFFTFFYT-AIAINPKEMADTMKRQGGFIPGVRPGKST
VE-FIDNILTKITLPGSIFLSLVAILPAIATN----------------------------
--LL-GVT---PG--------F--ALFY--GGTSLLIIVGVALDTLQQIESHLMMRH-YD
G--FM-KT--GK-IKG-R--------R-RA------------------------------
-------------
>SecY_Bacteria_Balneolaeota_WP069133461
M------------------------SLIENFRNI-FKIEDLRDR--ILYVVGILMVYRIGS
Y--VTMPGVDA----SLLTQAQGD-------A-SSLLGLFDLFVGGAFSRAGVFALGIMP
YITAAIIIQLMGA-A--VP-YFQKLQR-E-GEEGRRKINRLTRYGTVGITAVQAIGFAI-
---NLMATSP--------------------------EA--IV------VSNA-------T
FIFTAIVVLTAGTTFVMWLGERITD-RGIGNGISLLIMIGIIAVLPTNLMNEIQTT----
-----------------------------NNAI---------------------------
------------------------------------------------------------
----------I---------VIMELAGLALVIASCVLLTQGTRKIPVQYAKRVVGR----
-KVYGGTTQYLPIRVNAAGVMPIIFAQSIMFIPSTVGTF-------F-PEN-E-------
---------T---------V-----------------------------QWLTAWS--AD
------------------------------------------------------------
--------FTGITYSIIFFIICVFFTFFYT-AIAVNPKEMADTMKRQGGFIPGVRPGKQT
VE-FIDNILTKITLPGSLFLSFVAIMPAIVAR----------------------------
---M-GVT---PG--------F--ALFY--GGTSLLIIVGVALDTLQQVESHLMMRH-YD
G--FM-KS--GK-IKG-R--------R-RA------------------------------
-------------
>SecY_Bacteria_Balneolaeota_WP073068618
M------------------------SLVENFRNI-FKIEELKNR--ILYVVGILMIYRMGS
H--VTLPGVDA----SALVQDTGG-------A-SSLLGLFDMFVGGAFSRAGVFALGIMP
YITAAIIIQLMGA-V--VP-YFQKLQR-E-GEDGRRKINRLTRYGTVGITAVQAIGFAI-
---NLMATSP--------------------------NA--II------VGNV-------T
FVFTSVIVLTAGTTFVMWLGERISD-RGIGNGISILIMIGIIAALPASLVNEVSTS----
-----------------------------PNAI---------------------------
------------------------------------------------------------
----------V---------VIIEIAALILVIAFCVLLTQGVRKIPVQYAKRVVGR----
-KVYGGTTQYLPLKVNAAGVMPIIFAQSIMFIPSTIGTF-------F-PEN-A-------
---------T---------V-----------------------------QMLTAWS--AD
------------------------------------------------------------
--------FTGITYSIIFFIICVFFTYFYT-AITVNPREMADTMKRQGGFIPGIRPGNQT
VE-FIDNILTKVTLPGAIFLGFIAILPAFAAR----------------------------
---L-GVT---PG--------F--AMFY--GGTSLLIIVGVAIDTLQQIESHLMMRH-YD
G--FM-KT--GK-MKG-R--------R-RAG-----------------------------
-------------
>SecY_Bacteria_Balneolaeota_WP095607752
M------------------------SLVENFRNI-FKIEELKNR--IFYVIGILMVYRIGS
F--VTLPGVDA----TQLTQQAGN-------A-SSLLGLFDMFVGGAFSRAGVFALGIMP
YITAAIIIQLMGA-V--VP-YFQKLQR-E-GEEGRRKINRLTRYGTVGITLVQSIGFSI-
---NLMATSP--------------------------NA--IV------VSNF-------T
FVLTSMIILTAGTTFVMWLGERISD-RGIGNGISIIIMIGIIARLPASLINEVTTK----
-----------------------------GNLI---------------------------
------------------------------------------------------------
----------I---------VIVEIAALLLVIAACVLLTQGVRKVPVQYAKRVVGR----
-KVYGGTTQYLPLRLNAAGVMPIIFAQSIMFIPSTIGTF-------F-PNN-Q-------
---------T---------V-----------------------------QMLTAWS--SD
------------------------------------------------------------
--------FTGITYSIIFGVIVVFFTYFYT-AITVNPREMADTMKRQGGFIPGVRPGNQT
VE-FIDNILTKVTLPGSIFLAIIAIMPAIVAR----------------------------
---M-GVT---PG--------F--ALFY--GGTSLLIIVGVALDTLQQIESHLMMRH-YD
G--FM-KT--GK-MKG-R--------R-RA------------------------------
-------------
>SecY_Bacteria_Balneolaeota_WP101073994
M------------------------SLIENFRNI-FKIEDLRNR--ILYVVGVLMVYRIGS
Y--VTMPGVDA----SLLTQSQGD-------A-SSLLGLFDLFVGGAFSRAGVFALGIMP
YITAAIIIQLMGA-A--VP-YFQKLQR-E-GEEGRRKINRLTRYGTVGITAVQAIGFAI-
---NLMATSP--------------------------DA--IV------VSNA-------T
FIFTSIVVLTAGTTFVMWLGERITD-RGIGNGISLLIMIGIIAVLPTNLMNEIQTT----
-----------------------------NNAI---------------------------
------------------------------------------------------------
----------I---------IIVELAGLALVIASCVLLTQGTRKIPVQYAKRVVGR----
-KVYGGTTQYLPIRVNAAGVMPIIFAQSIMFIPSTVGTF-------F-PEN-Q-------
---------T---------V-----------------------------QWLTAWS--SD
------------------------------------------------------------
--------FTGITYSIIFFIICVFFTFFYT-AIAVNPKEMADTMKRQGGFIPGVRPGKQT
VE-FIDNILTKITLPGSLFLSFVAIMPAIVAR----------------------------
---M-GVT---PG--------F--ALFY--GGTSLLIIVGVALDTLQQIESHLMMRH-YD
G--FM-KS--GK-IKG-R--------R-RA------------------------------
-------------
>SecY_Bacteria_Balneolaeota_WP103664580
M------------------------SLIENFRNI-FKIEDLKNR--ILYTVGILMVYRVGS
Y--ITLPGVDA----NQLINNSGN------AA-SSLLGLFDLFVGGAFSRAGVFALGIMP
YITAAIIIQLMGA-V--VP-YFQKLQR-E-GEEGRRKITRLTRYGTVGITAVQAIGFSI-
---NLISSSP--------------------------QA--IV------VNEL-------F
FVITAMIVLTAGTVFVMWLGERISE-RGIGNGISLIIMIGIIAALPANFYNEITTK----
-----------------------------ANAI---------------------------
------------------------------------------------------------
----------L---------VIIEVAALILVIAAVVLLTQGTRKIPVQYAKRVVGR----
-KVYGGTTQYLPLKVNAAGVMPIIFAQSIMFIPSTIGSF-------F-PEN-E-------
---------T---------I-----------------------------QFLTQWS--VD
------------------------------------------------------------
--------FTGVTYSIVFFFVCMFFTFFYT-AIAINPKEMADTMKRQGGFIPGVRPGKQT
VE-FIDNILTKITLPGSIFLSFVAILPAIAVG----------------------------
--LF-GVT---PG--------F--ALFY--GGTSLLIIVGVALDTLQQIESHLMMRH-YD
G--FM-KT--GR-IKG-R--------R-RA------------------------------
-------------
>SecY_Bacteria_Balneolaeota_WP109648225
M------------------------SLIENFRNI-FKIEDLRDR--ILYVVGILMVYRIGS
Y--VTMPGVDA----NMLATEAGD-------A-SSLLGLFDLFVGGAFSRAGVFALGIMP
YITAAIIIQLMGA-A--VP-YFQKLQR-E-GEEGRRKINRLTRYGTVGITAVQAIGFGI-
---NLIATSP--------------------------NA--IV------VSNT-------A
FILTCIVVLTAGTTFVMWLGERITD-RGIGNGISLLIMIGIIAILPTNLLNEIQTT----
-----------------------------SNAI---------------------------
------------------------------------------------------------
----------I---------LIVELIGLALVIASCVLLTQGTRKIPVQYAKRVVGR----
-KVYGGTTQYLPLRVNAAGVMPIIFAQSIMFIPSTVGTF-------F-PEN-E-------
---------T---------V-----------------------------QWMTSWA--AD
------------------------------------------------------------
--------FTGVTYSVIFFIICVFFTFFYT-AIAVNPKEMADTMKRQGGFIPGVRPGKQT
VE-FIDNILTKITLPGSIFLSFVAILPAIVAN----------------------------
---M-GVT---PG--------F--ALFY--GGTSLLIIVGVALDTLQQVESHLMMRH-YD
G--FM-KS--GK-IKG-R--------R-RA------------------------------
-------------
>SecY_Bacteria_Balneolaeota_WP114983409
M------------------------SLIENFQNI-FKIEELKNR--ILYTIGILLIFRVGT
F--ITMPGVDA----ATLAQSGAG------PA-TDFLGLINLFVGGAFARAGVFALGIMP
YITAAIIIQLMGA-V--VP-YFQKLQR-E-GEEGRRKINQLTRYGTVLITLIQSIGFGI-
---NLLATQP--------------------------DA--IV------VSST-------A
FIINCMIVLTAGTVFVMWLGERITE-RGIGNGISLLIMIGIIAALPTNFMNEWNTQ----
-----------------------------ANAI---------------------------
------------------------------------------------------------
----------I---------VFVEVAALVLVTASVVLLTQGQRRIPVQYARRVVGR----
-KVYGGTTQYLPLRVNAAGVMPIIFAQSIMFIPSTFGMF-------F-PTN-E-------
---------T---------V-----------------------------QNLTRWS--GD
------------------------------------------------------------
--------FTGLTYSIVFFLICVFFTFFYT-AIVINPKEMADTMKRQGGFIPGVRPGKQT
VE-FIDNILTKITFPGALFLSTVAILPAIVAN----------------------------
---F-GVT---PG--------F--AMFF--GGTSLLIIVGVGLDTLQQVESHLMMRH-YD
G--FM-KT--GR-IKG-R--------R-RM------------------------------
-------------
>SecY_Bacteria_Balneolaeota_WP116038908
M------------------------STLDSFRNI-FKIEDLRNR--ILYVVGVLMVYRIGS
Y--VTMPGVDA----SELTMQQGD-------A-SSLMGLFDLFVGGAFSRAGVFALGIMP
YITAAIIIQLMGA-A--VP-YFQKLQR-E-GEEGRRKINRLTRYGTVGITAVQAIGFGI-
---NLIATSP--------------------------NA--IV------VGNF-------A
FILTCVIVLTAGTTFVMWLGERITD-RGIGNGISILIMIGIIAALPTALINEISTT----
-----------------------------NNAI---------------------------
------------------------------------------------------------
----------I---------IIVELAGLILVIASCVLLTQGTRKIPVQYAKRVVGR----
-KVYGGTTQYLPLRVNAAGVMPIIFAQSIMFIPSTIGTF-------F-PEN-E-------
---------T---------V-----------------------------QWMTAWS--AD
------------------------------------------------------------
--------FTGLTYSIVFFIICVFFTFFYT-AIAVNPKEMADTMKRQGGFIPGVRPGKQT
VE-FIDNILTKITLPGSLFLSFVAIMPAIIAQ----------------------------
---M-GVT---PG--------F--ALFY--GGTSLLIIVGVALDTLQQIESHLMMRH-YD
G--FM-KS--GK-IKG-R--------R-RA------------------------------
-------------
>SecY_Bacteria_Caldiserica_OIP13084
M--------------------------WETIKRA-FKLKELRKR--IWVTLFLFVLFRLGT
Y--IPVVGIDR----AQIQGIVQK---------GGFLALLDLFSGGGYSNFSIFALSVFP
YINASIILNLLQS-V--IP-SLEALVK-EGGEEGQKKMAKYTRYLTVALAALQSFSLLV-
---MFRNF--------------------------------LV------NNSF-------L
LKIVIMASLVAGSYIVLWLGEIMTE-KGIGNGVSLIIFAGIISRIPVSLVEVRQLL----
------------S--------A-KS----ISVL---------------------------
------------------------------------------------------------
----------S---------VVGEVLALLVMIVFVLYAYQSERRIPVQYAKRIVGR----
-KVYGGQSTYIPLRLVQAGVLPIIFAVSVMSFPYTIGQF-------F-PNS---------
---------W--------FT-----------------------------KNIATPFFGTP
------------------------------------------------------------
---------TGLWYNMFYFALIVAFTYFYT-TITYDPVKLSDDLKKYGGFVPGIRPGQST
SD-YIAGVLRKIILPTSIFLGLVAVLPNLIFR----------------------------
--RM-SVT---S---------F----IF--GGTSILIIIGVALETMNEIEAYLLMRQ-YK
G--FL-K-----------------------------------------------------
-------------
>SecY_Bacteria_Caldiserica_PMP66770
M--------------------------WETIRRA-FKLKELRQR--IYFTLFLFILFRLGT
Y--IPVVGIDR----TQISSIISQ---------GGFLALMDLFSGGGYTNFSIFALSVFP
YINASIILQLLSY-V--IP-SLEALVR-EGGEEGQRKMAQYTRYLTVALAALQAFSVIV-
---IFRNY--------------------------------LV------NQSI-------L
LKLVIMASLIAGSYLVLWLGEIMTE-KGIGNGVSLIIFAGIISRIPVSFVEISQKL----
------------S--------A-GA----VSIF---------------------------
------------------------------------------------------------
----------S---------VIGEFLAFLILLVLVIFAYQSERRIPVQYAKRIVGR----
-RVYGGQTTYIPLRLVQAGVLPIIFAVSFMAFPATIGQF-------F-PNS---------
---------W--------FT-----------------------------KHIAQPIFGTP
------------------------------------------------------------
---------TGIWYNLIYFFLIVGFTFFYT-EMTYDPLKLADDLKKYGGFIPGIRPGEST
AQ-YIASVLRKITLPTSIFLGLVAVIPNLVFR----------------------------
--KM-TIT---S---------F----VF--GGTSLLIIIGVALETMREVEAYLLMRQ-YE
G--FL-R-----------------------------------------------------
-------------
>SecY_Bacteria_Caldiserica_RLD15020
M--------------------------WNLLKNA-LRIKELRNR--IIFTLFMFGLFRLGT
F--IPVPGVNR----ELLKQAVEK---------GGLLSLMDMFAGGGLSNFSIFALGVFP
YINASIIMQLLGA-V--FP-SLEELMK-EGGEEGRRKIAVWTKYLTFFLALIQAFALLI-
---TFTNNGA------------------------------VT------ATGL-------L
SKATIIFTLVAGTYVLYWIGEIISQ-KGIGNGVSLIIFAGIVSRIPLGIGEIARLY----
-----------GK--------A-GG----ITLV---------------------------
------------------------------------------------------------
----------Q---------ILIAVVGLLAILFAILYLYQSERRVPVQYAKRIVGR----
-RIYGGQSTYIPLRLIQAGILPIIFASSFIMFPATLGQF-------F-PGT---------
---------W---------I-----------------------------ENVARAL-TSR
------------------------------------------------------------
---------TSITYNLTFFLLVVFFTYFYT-EISFNPQELSDNLKKWGGFIPGVRPGKAT
AQ-YIAKIINRITLPAAIILGLIAIVPNYFFG----------------------------
--AV-NIR---A---------F----YF--GGTSILIIIGVALETVQQIDAYVKMRH-YE
G--LL-K-----------------------------------------------------
-------------
>SecY_Bacteria_Caldiserica_RLD18172
M--------------------------PTKFEEI-FNIPDLRRR--VLFTLGILALFRLGT
A--IPLPGVNA----KALAAFFAQ------QK-GTIFGFLDMFSGGAMRRVSIFALGVMP
YINASIIMSLLQT-A--VP-YLEKLSK-E-GEIGRRKITQITRYLTVLIAGIQGFGFTL-
---WLKTMKM----------PG--------G----EQV--LY------GSGF-------G
FRLLIILTIIVGTLLCMWLGEQITE-NGIGNGISLIIFTGIVARLPASIKNTWTLV----
------------R--------T-GE----LSLL---------------------------
------------------------------------------------------------
----------G---------ALFFLILAIGITALVVLVEQAHRRIPVQYTRRIVGR----
-KVYGGQSTYLPLKVDQAGVIAVIFAVAFMTFPLTVSQF-------F-PNS-P-------
---------F---------F-----------------------------QKVSDWL--NR
------------------------------------------------------------
---------GSVLYNIVYAALIVFFCYFYT-AITFNPEDISENLKKWGGYIPGIRPGKPT
AD-YINKILTRITLIGAVFVVFIAIMPQFLRV----------------------------
--HF-KA----P---------F----WF--GGTALLIAVGVALDTVGQLEAHLIMRH-YE
G--FM-KK--AR-VKG-R--------Y-FNIR----------------------------
-------------
>SecY_Bacteria_Caldiserica_RLD20134
M--------------------------WETIKRA-FRLKELRKR--IWITLFLFILFRLGT
Y--IPVPGIDR----AAIQALVQK---------GGFLALLDLFSGGGFGNFSIFALSVIP
YINASIILQLLTA-V--IP-ALERLAK-E-GEAGQKKMARYTRQLTIFLATLQAFSVVV-
---MFQNY--------------------------------LV------STSI-------L
LKIVIISSLVAGSYIVLWLGEIMTD-KGIGNGVSLIIFAGIVSRLPVGVIEMKQLY----
------------F--------A-HS----LSIG---------------------------
------------------------------------------------------------
----------S---------IVGEILGMLVLIVVVIFAYQAERRIPVQYAKRIVGR----
-KVYGGQSTYIPLRLVQAGVLPIIFAVSVMMFPQTLGQF-------W-PTS---------
---------W--------FT-----------------------------LHIATPFFGNP
------------------------------------------------------------
---------SGFRYNLIYFGLIVFFTYFYT-SLTYDPIKLGDDLQKYGGFIPGIRPGTRT
AE-YIAGVLNKIVLPTSIFLGLVAVVPNLIFR----------------------------
--NM-AVS---A---------F----VF--GGTSVLIIIGVSLETVREIEAYLLMRH-YK
G--FL-K-----------------------------------------------------
-------------
>SecY_Bacteria_Caldiserica_WP014453645
M--------------------------WETIRRA-FKLKELRQR--IYFTLFLFILFRLGT
Y--IPVVGIDR----AQISNLLSQ---------GGFLALMDLFSGGGYTNFSIFALSVFP
YINASIILQLLSY-V--IP-SLEALVR-EGGEEGQRKMAQYTRYLTVALAALQAFSVIV-
---IFRNY--------------------------------LV------NQSI-------L
LKLVIMASLIAGSYLVLWLGEIMTD-RGIGNGVSLIIFAGIISRIPVSFVEIGQKL----
------------S--------A-QA----VSFA---------------------------
------------------------------------------------------------
----------S---------VIGEFLAFVVLLVLVIFAYQSERRIPVQYAKRIVGR----
-KVYGGQTTYIPLRLVQAGVLPIIFAVSFMAFPATIGQF-------F-PNS---------
---------W--------FT-----------------------------KHIAQPIFGTP
------------------------------------------------------------
---------TSISYNLIYFFLIVGFTFFYT-EMTYDPIKLADDLKKYGGFIPGIRPGEPT
AQ-YIASVLRKITLPTSIFLGLVAVIPNLVFR----------------------------
--KM-TIT---S---------F----VF--GGTSLLIIIGVALETMREVEAYLLMRQ-YE
G--FL-K-----------------------------------------------------
-------------
>SecY_Bacteria_Chrysiogenetes_TFG80389
M--------------------------IRFIRNI-FAIPELRRR--VIFTLLLLAVYRMGS
Q--IVTPGLNS----EALKQFFDA------LQ-GTFFGFMDMFSGKNISRMTIFALGVMP
YISASIILQLLQV-V--WP-YLDRIAK-E-GELGKKKITQYTRYGTVLICLVQGGGIAI-
---GLERMN-----------PN--------G----LPV--VL------NPGW-------G
FRLLTILTLTTGTMFIMWLGEQISE-RGIGNGISLIIFAGIVVGLVPGVASTFEGL----
------------Q--------T-GD----MSPL---------------------------
------------------------------------------------------------
----------K---------LIFILAMVVAVIAFICYVEMGQRRIPITYAKRIQGR----
-KMMGGQSTFLPLKVNTGGVIPIIFASSVITFPATILQF-------I-KHP---------
---------I---------A-----------------------------QKITTQL--TW
------------------------------------------------------------
---------GMPLYNLLYITSIIFFTYFYI-SIIFNPQDVSNNLQKYGGFIPGIRAGKNT
SD-YIDSVLSKLTFIGAIYLALVALLPEFLMTGFKVGAL--PFVGDFLE----ANMPRWF
YEGF-NV----K---------F----YF--GGTSILIVVGVAMDTVQQIEAQLTMRN-YD
S--FS-RK--GR-IKG-R--------R-G-------------------------------
-------------
>SecY_Bacteria_Chrysiogenetes_TFH43320
M--------------------------SNAVVNI-FRIPDLRKR--ILFTLVILIVYRIGA
H--IPIPGINV----DALSSYFTQA-----QS-SGLLDFFDLFSGGAFKRFTIFALGIMP
YISSSIILDLLKV-V--FP-ALERLSK-E-GNEGQKKVTQYTRYGTVFLCAAQSFGLTF-
---WMKSMQT----------SA--------G----GSV--VPE-----DSGI-------G
FVIVTVVAITTGTMVLVWLGDVITE-RGIGNGISLIIMAGIVVHAPTALASTMRKI----
------------G--------D-SG-----EPI---------------------------
------------------------------------------------------------
----------V---------GVMLLGLFLVVVAASILLTLGQRRIPVQYGKKQTGR----
-TMVQRSAQYIPLKVNAAGVIPIIFAAAIITFPTQMIGM-------A-GGS-S-------
-------SPI---------L-----------------------------NRVQFWL--SP
------------------------------------------------------------
---------GQIPYMLLYSGLIIFFCFFYT-AIRFNPSEIADNLKKYGGFIPGIRPGQNT
TD-YITSILNKINLSGAIFLALIAIVPDMVLR----------------------IWPEQV
--SV-EM----A---------H----LF--GGTSLLIIVGVALDTLQQIESQLLMRH-YD
G--FL-KG--VH-MRG-R--------H---------------------------------
-------------
>SecY_Bacteria_Chrysiogenetes_WP013504997
M--------------------------LGAFKHI-FTLPDLRKK--VLFTLGVLAVYRLGA
H--IPLPGIDP----QALSEFFSA------QS-SALLTFFDMFSGGALGRVTLFALGVIP
YISASIVLQLMTV-V--VP-ALEKLKK-E--PDGQKKITEYTRYATVVLAFVQGYGIGI-
---GLEAMTS----------PS--------G----MPI--VM------YGGF-------S
FQLMTAISLAAGTTFLMWLGEQVTE-RGVGNGISLLIFAGIVAAIPGAIVQSYTLL----
------------Q--------S-GE----MSIF---------------------------
------------------------------------------------------------
----------L---------ALGLVFAALFMIAAIVFIERGQRKIPVAYAKRMVSG----
-KVVGGKNTYIPLKVNTAGVIPVIFASSIIAFPLTFGDM-------L-ERT-P-------
---------N---------V-----------------------------EMFMQLF--SP
------------------------------------------------------------
---------GGWLYTGLLAAFIIFFCYFYT-AIIFNTKDVAENLRKNGGYIPSIRPGAET
SM-YLDNVLSRLTFGGSLYLTLVAVSPTFLIK----------------------------
--YL-SV----P---------F----YF--GGTALLIVVSVGMDTMNQIEAHLLSRS-YD
G--FL-TN---R-SGG-R------------------------------------------
-------------
>SecY_Bacteria_Chrysiogenetes_WP027389356
M--------------------------LAACKSI-FTLADLRSK--VLFTLGMLAIYRLGA
H--IPLPGIDS----QALADFFAS------QG-SSLLNFLDMFSGGALGRVTLFALGIVP
YISASIIIQLLTV-V--VP-TLEKLNK-D--PEGRKKVTEFTRYGTVALAFVQGWGVAI-
---GMQSMQS----------PD--------G----SMV--VM------NSGI-------S
FQLMTALSLTAGTTFLMWMGEQITE-KGVGNGISLLIFAGIVTAIPGGILSSIALL----
------------K--------S-GE----MSVF---------------------------
------------------------------------------------------------
----------F---------ILALVFIALFVTAAIVFIERGQRKIPVTYAKRMIGN-G--
-RPSGSQSTYIPLKVNTAGVIPVIFASSIIVFPITLAEM-------L-ERT-P-------
---------A---------V-----------------------------EMFMELF--AP
------------------------------------------------------------
---------GGMLYTLFFVGFIIFFCFFYT-AIIFNTKDVSENLKRNGGYIPSIRPGSET
SY-YLDNVLSRLTLGGAIYLSAVSIMPTFLIK----------------------------
--YM-SV----P---------F----YF--GGTALLIIVVVGMDTMNQIESHLLARS-YD
G--FL-AK--RR------------------------------------------------
-------------
>SecY_Bacteria_Deferribacteres_PLX67603
M--------------------------FKKIEEI-FSIPELRRR--ILWTLFFLFVYRIGA
H--VPTPGIDG----DALSQFFAQ------QS-GNLLGFFDMFTGGALSRLTVFGLGIMP
YISAAIILELMTV-A--VP-HLAELKK-R-GQEGRDKITRYTRYGTVAISLVQGMGIAI-
---GLESMTS----------PG--------G----SPV--VM------FPGM-------G
FRIVTAITLTTGTVFLMWLGEKISE-KGLGNGISVIIFAGIIAGFPSAVSRTLTLV----
------------Q--------T-GE----VQLL---------------------------
------------------------------------------------------------
----------T---------IIAVMAIILAVTAAIVFMETSSRRLPIQYVRKGGGG----
--KGNVATSYLPLKLNPAGVIPIIFAMSILAFPSTLATF-------S-ENA---------
---------L---------V-----------------------------QKISFFF--SP
------------------------------------------------------------
---------SSVVYYFVTLGFIIFFTYFYT-SIIFNPDDIAENINKSGGVIPGKRPGTET
AK-FIDYTLSRLTFVGAIYLGAVAILPQLIIQ----------------------------
--GF-NV----P---------F----YF--GGTSILIVIGVGMDVISKIEAHLVTHN-YD
G--FL-KK--GR-IEG-R--------S-MI------------------------------
-------------
>SecY_Bacteria_Deferribacteres_PMP72590
M--------------------------FKKLEDI-FSVPELRKR--ILFTLFLLIVYRIGT
H--IPTPGINS----TALTEFFAR------QS-GNILGFFDMFTGGALSRLTVCGLGVMP
YISASIIMELLAV-V--SP-YLAELKK-Q-GSEGRAKITKYTRYGTVLISMIQGTGIAI-
---GLEGMTS----------PT--------G----ASV--VI------YPGW-------G
FRIITALTLTAGTIFLMWLGEKITE-KGIGNGMSMIIFAGIVAAIPNAVTNTLRLL----
------------Q--------T-GE----LQIL---------------------------
------------------------------------------------------------
----------T---------LVGILVIIVAVTAGIVFVEAASRRIPIQYIKRGAVG----
-IRGNVATSYLPLKLNTSGVIPIIFAASIISFPSTLASF-------S-GSE---------
---------L---------I-----------------------------KRVGFYL--SP
------------------------------------------------------------
---------SHFLYYLLYALLIVFFCYFYT-SIIFNPTDIAENIQRSGGVIPGKRPGSNT
AE-FIDYTLSRLTFAGAIYLTIVAIMPQVILK----------------------------
--FF-NV----P---------F----YF--GGTSVLIVIGVSMDVVNKIESHLITHN-YD
G--FL-SK--GR-IKP-R--------G-AAW-----------------------------
-------------
>SecY_Bacteria_Deferribacteres_WP013008454
M---------------------------KKIEEI-FSIPDLRKR--VLFTLFLLIVYRIGT
H--IPTPGINA----DALAQFFAR------QS-GTLLGFFDMFTGGALKRLTVFGLGIMP
YISAAIILELLTV-V--SP-VLAELKK-Q-GAQGREKITKYTRYGTVLISAIQGLGIAI-
---GLEAMTS----------PN--------G----SSV--VL------FPGW-------G
FRLTTMITLTTGTVFLMWLGEKITE-KGIGNGISLIIFAGILARFPAAVINTIRLL----
------------Q--------T-GE----LQLI---------------------------
------------------------------------------------------------
----------T---------LIIVLAIIVVVTAAVIFMEISYRRIPIQYVRRGTYAG---
-MKSNVANSYLPIRLNPAGVIPIIFAASIVAFPSTLSTF-------A-NNP---------
---------I---------I-----------------------------AKIGYYF--SP
------------------------------------------------------------
---------SSFTYYIIYVALIVFFTYFYT-SIIFNPDDIADNIEKSHGVIPGKRPGKPT
AE-FIDYVLSRLTFVGALYLAVVAILPQIIIR----------------------------
--QF-NM----P---------F----YF--GGTSLLIVIGVGLDVMQKIESHLISHN-YD
G--FI-KS--GK-IKG-R--------G-YV------------------------------
-------------
>SecY_Bacteria_Deferribacteres_WP013009735
M--------------------------FKKVEEI-FSIPELRRR--ILWTLFFLFVYRIGA
H--VPTPGIDG----EALSQFFAQ------QS-GNLLGFFDMFTGGALSKLTVFGLGIMP
YISAAIILELMTV-A--VP-HLAELKK-R-GQEGRDKITRYTRYGTVAISLVQGMGIAI-
---GLEGMTS----------PG--------G----SPV--VM------FPGT-------G
FRIVTAITLTTGTVFLMWLGEKISE-KGLGNGISVIIFAGIIAGFPSAVSRTLTLV----
------------Q--------T-GE----VQLI---------------------------
------------------------------------------------------------
----------T---------IIAVLAIILAVTAAIVFMETSSRRLPIQYVRKGGGG----
--KGNVATSYLPLKLNPAGVIPIIFAMSILAFPSTLASF-------S-ENL---------
---------L---------V-----------------------------QKISFFL--SP
------------------------------------------------------------
---------SSWVYYAVTLGFIIFFTYFYT-SIIFNPDDIAENINKSGGVIPGKRPGVET
AK-FIDFTLSRLTFVGALYLGAVAILPQLIIR----------------------------
--GF-NV----P---------F----YF--GGTSILIVIGVGMDVISKIEAHLVTHN-YD
G--FL-KK--GR-IQG-R--------S-MI------------------------------
-------------
>SecY_Bacteria_Deferribacteres_WP013451607
M--------------------------FKKIEDI-FSVPELRKR--ILFTLFLLIVYRIGT
H--IPTPGINS----TALTEFFAR------QS-GNILGFFDMFTGGALSRLTVCGLGVMP
YISASIIMELLAV-V--SP-YLAELKK-Q-GSEGRAKITKYTRYGTVLISMIQGTGIAI-
---GLEGMTS----------PT--------G----ASV--VI------YPGW-------G
FRIITALTLTAGTIFLMWLGEKITE-KGIGNGMSMIIFAGIVAAIPNAVTNTLRLL----
------------Q--------T-GE----LQIL---------------------------
------------------------------------------------------------
----------T---------LVAILVIVVAVTAGIVFVEAASRRIPIQYIKRGAVG----
-IRGNVATSYLPLKLNTSGVIPIIFAASIISFPSTLASF-------S-GSE---------
---------L---------I-----------------------------KRVGFYL--SP
------------------------------------------------------------
---------SHFLYYLLYALLIVFFCYFYT-SIIFNPTDIAENIQRSGGVIPGKRPGSNT
AE-FIDYTLSRLTFAGAIYLTIVAIMPQVILK----------------------------
--FF-NV----P---------F----YF--GGTSVLIVIGVSMDVVNKIESHLITHN-YD
G--FL-SK--GR-IKP-R--------G-AAW-----------------------------
-------------
>SecY_Bacteria_Deferribacteres_WP013885679
M--------------------------FKKIENI-FSVPELRRR--ILFTLALLIVYRIGT
H--VPTPGINS----DALQQFFAQ------QS-GNILGMVDMFTGGALSRLTVFGLGIMP
YISASIIIQLLTV-V--VP-HLAELKK-Q-GSEGQEKITKYTRYGTVGISAVQGLGIAI-
---GLEAMNS----------PT--------G----TAV--VM------FPGW-------G
FRLVTALTLTTGTVFLMWLGERITE-KGIGNGISLIIFAGIVARFPAAVANTFRMM----
------------Q--------T-GE----LQII---------------------------
------------------------------------------------------------
----------T---------LIVVLAIILGVTAAIVYVEISSRRLPIQYVRKAGAGT---
-RGGNVSNSYLPLKLNPANVIPIIFAASIMSFPSTLSTF-------S-QNS---------
---------I---------F-----------------------------SQIGVWF--SP
------------------------------------------------------------
---------SSPVYYILYVVLIVFFTYFYT-SIIFNPDDVADNIQKSGGVIPGKRPGKAT
SD-FIDYVLSRLTFIGALYLSVLAILPQFIIS----------------------------
--WF-NV----P---------F----YF--GGTSLLIVIGVGLDLIQRIESHLITHN-YD
G--FL-KR--GK-VKR-G--------G-FA------------------------------
-------------
>SecY_Bacteria_Deferribacteres_WP022850599
M--------------------------LQKIEDI-FSIPELRKR--ILYTLFFLFVYRIGA
H--VPTPGIDG----GALAEFFAQ------QS-GNLLGFFDMFTGGALSRLTVFGLGIMP
YISAAIILELLTV-A--VP-HLAELKK-Q-GKEGRDKITRYTRYGTVLISSIQGMGIAI-
---GLEAMTS----------PS--------G----APV--VM------FPGW-------G
FRLVTMITLTTGTVFLMWLGEKISE-KGLGNGISIIIFAGIVASFPAAVSKTVTLM----
------------K--------T-GE----LQII---------------------------
------------------------------------------------------------
----------T---------LILVVAIILAVTAAIVFMETSQRRLPIQHVKRAGTT----
-IRGNAGSSYLPLKLNPAGVIPIIFAMSILAVPSTLATF-------S-TND---------
---------L---------V-----------------------------QKISFMF--SP
------------------------------------------------------------
---------NSAFYYLLSVATIIFFTYFYT-SIIFNPDDIAENINKGGGVIPGKRPGQAT
AD-FIDYTLSRLTFVGAIYLAAVAILPQLIIK----------------------------
--GF-NV----P---------F----YF--GGTSLLIVIGVGMDVINKIETHLVSHN-YD
G--FL-KS--GR-VKG-R--------S-LI------------------------------
-------------
>SecY_Bacteria_Deferribacteres_WP023276838
M--------------------------FKKIEEI-FSIPELRKR--ILMTLMLLAVFRIGA
H--VPTPGVNG----HALSQFFQN------AG-NSLLGFFDMFTGGALEKLTVFAMGVMP
YISASIIMELLAV-V--IP-TLAELKK-R-GSEGRAKITKYTRYLTVVVAVIQGLAISI-
---GIENMRA----------PD--------G----SPI--VF------MDGW-------Q
FRFIATLTLTTGTMFLVWLGEKITS-YGVGNGMSLIIMAGIISSFPGAVINTYSLM----
------------E--------T-GT----IQII---------------------------
------------------------------------------------------------
----------P---------LIIAAAIMVGAFIAIVFMETSQRRLPIQYVRKGNAG----
-GTVNAGNSYLPLRLNPAGVIPIIFASTLITLPATLATF-------M-PQD-P-------
---------L---------V-----------------------------QKTNFFF--SP
------------------------------------------------------------
---------EYPVYYVLELILIVFFTYFYT-SIIFNPTDIADNINKSGGVMPGKRPGIET
AN-YIDYVLTRLTFVGAIYLAVVSVMPQLFIR----------------------------
--AF-GL----P---------F----YF--GGTSLLIVVGVGLDVIQKIESHLLTHN-YD
G--FL-KK--GR-IRG-R--------N-WS------------------------------
-------------
>SecY_Bacteria_Deferribacteres_WP128466083
M--------------------------LKKFEDI-FSIPELRKR--ILYTLLFLFIYRIGA
H--VPTPGIDG----GALSEFFAQ------QS-GNLLGFFDMFTGGALSKLTVFGLGIMP
YISAAIILELLTV-A--VP-HLSELKK-Q-GNEGREKITKYTRYGTVLISAVQGMGISI-
---GLESMTS----------PG--------G----VHV--VM------FPGW-------G
FRLVTMITLTTGTIFLMWLGEKITE-RGLGNGISVLIFAGIVASFPSAISRTFTLV----
------------Q--------S-GE----LQII---------------------------
------------------------------------------------------------
----------T---------LIVVIAIILAVTAAIVFMETSQRRLPIQHVKRVAAGP---
-QHGNVNSSYLPLKLNPAGVIPIIFAMSILAVPSTLATF-------S-TNE---------
---------I---------V-----------------------------QKISFWF--TP
------------------------------------------------------------
---------SSAMYYVFSLVMIIFFTYFYT-SIIFNPTDIAENINKGGGVIPGKRPGEHT
AA-FIDYVLSRLTFVGAVYLSAVALLPQLFIS----------------------------
--GF-NV----P---------F----YF--GGTSLLIVIGVGMDVISKIETHLVSHN-YD
G--FL-KK--GR-IKG-R--------S-LI------------------------------
-------------
>SecY_Bacteria_Deferribacteres_WP132872122
M--------------------------FKKIEEI-FSIAELRKR--ILWTLFFLFVYRVGA
H--VPTPGIDG----EALSQFFAQ------QS-GNLLGFFDMFTGGALSKLTVFGLGVMP
YISASIIIELMSV-A--VP-HLAELKK-R-GQEGRDKITRYTRYGTVLISMIQGLGIAI-
---GLEGMMS----------PT--------G----SPI--VM------YPGF-------G
FRLLTALTLTTGTVFLMWLGEKITE-KGLGNGMSVLIFAGIIAGFPSAVSRSATLL----
------------Q--------S-GE----LQLI---------------------------
------------------------------------------------------------
----------V---------LLIVLALIFVVTAAIVFMETSQRRIPIQYVRKGGGG----
--SSAATTSYLPLRLNPAGVIPIIFAMSILAFPSTLATF-------S-QNP---------
---------V---------V-----------------------------QKISLYF--SP
------------------------------------------------------------
---------SHVFYYVITVAMIVFFTYFYT-SIIFNPNDIADNINKSGGVIPGKRPGAET
SG-FIDYTLSRLTFVGAIYLGAVAVLPQLIIQ----------------------------
--GF-NV----P---------F----YF--GGTSVLIVVGVGMDVISKIEASLVTNN-YD
G--FL-KK--GR-IKA-R--------G-EM------------------------------
-------------
>SecY_Bacteria_Dictyoglomi_PMQ00985
M--------------------------FDTLIRA-FRLPDLRKK--ILFTLFIFAVYRFGA
H--IPVPGVDR----VALSNLFKS---------QGLLGFLDLFTGGALARFSIFAMGITP
FINASIMMELLTV-I--FP-SLGALKK-E--EDGRQKLTRYARNLTVLLAAIEALGLTI-
---FMHNY----------------------------KV--IP------QLTP-------L
YVLTTVITLTAGTTFIMWLGEQISQ-YGIGNGVSLLILASILARFPTDLARTFLLL----
------------Q--------R-GE----IGLF---------------------------
------------------------------------------------------------
----------N---------VILFFILLIVIIVGVVWEESAERRIPVQYSRRVVGR----
-RVYGGQSTYLPLKLNQAGVIPIIFAITILMIPQTIGQF-------V-NVP---------
---------T---------V-----------------------------KSAMSIF--SP
------------------------------------------------------------
---------NSFLYPILYFLLVLGFTYFYS-SIVFDPSELAENFKKYGGFIPGVRPGKPT
ED-YLANTLNKLNFFGGIFLGIIALIPTFIER----------------------------
--LT-GV----TE--------F----QL--GGTSILIMVGVILETIKAIEAQMIMKS-YE
G--FL-K-----------------------------------------------------
-------------
>SecY_Bacteria_Dictyoglomi_WP012547188
M--------------------------FDTLLRA-FRIPDLRKK--ILFTLFIFAVYRLGA
H--IPVPGVDR----VALANLFRS---------QGALGFLDLFTGGALARFSIFSMGIIP
FINASIMMELLTA-V--FP-SLAELKK-E--EDGRKKLTRYARNLSVLLAAIEAFGLTI-
---FMHNF----------------------------KV--IP------SLSP-------L
YVVSSVITLTAGSTFIMWLGEQISQ-YGIGNGVSLLILTSIVARFPTDLARTFALL----
------------S--------R-GE----IGVL---------------------------
------------------------------------------------------------
----------N---------VIAFFALLILIIIGVVWEESAERRIPVQYSRRIVGR----
-RVYGGQSTYLPLKLNQAGVIPIIFAITILMVPQTFIPV-------V-KIG---------
---------W---------L-----------------------------KAFLSIF--SP
------------------------------------------------------------
---------SSVLYPIIYFLLVLGFTYFYS-SIVFDPADLAENFKKYGGFIPGVRPGKPT
EE-YLQRTLNRLNFFGGVFLGIIALLPTFIER----------------------------
--IT-GV----TE--------F----QL--GGTSILIMVGVILETIKALEAQMIMKS-YE
G--FL-R-----------------------------------------------------
-------------
>SecY_Bacteria_Dictyoglomi_WP012583364
M--------------------------FDTLVRA-FRIPDLRKK--ILFTLFIFAVYRLGA
H--IPVPGVDR----VALANLFRS---------QGALGFLDLFTGGALSRFSIFSMGIIP
FINASIMMELLTA-V--FP-SLAELKK-E--EDGRKKLTRYARNLSVLLAAIEAFGLTI-
---FMHNF----------------------------KV--IP------SLSP-------L
YVISSVITLTAGSTFIMWLGEQISQ-YGIGNGVSLLILTSIVARFPTDLARTFALL----
------------S--------R-GE----IGIL---------------------------
------------------------------------------------------------
----------N---------VIAFFALLILIIIGVVWEESAERRIPVQYSRRIVGR----
-RVYGGQSTYLPLKLNQAGVIPIIFAITILMVPQTFIPV-------A-KVS---------
---------W---------L-----------------------------KAILGIF--SP
------------------------------------------------------------
---------NSVLYPIIYFLLVLGFTYFYS-SIVFDPADLAENFKKYGGFIPGVRPGKPT
EE-YLAKTLNRLNFFGGVFLGIIALLPTFIER----------------------------
--LT-GV----TE--------F----QL--GGTSILIMVGVILETIKTLEAQMIMKS-YE
G--FL-R-----------------------------------------------------
-------------
>SecY_Bacteria_Elusimicrobia_OGR59380
M--------------------------LRKFADI-AEVPDLRRR--VLFALGCLAVYRFGA
A--IPIPGING----EALRAIFQA------QT-STLLGILNIFSGGALAQFSIFSMGVMP
YINASIIMSLLQG-AHVIP-YLDRLHK-E-GELGRRKLNQLTRYLTLFLAAFQSFGLTI-
---MITKMPT----------PG--------G----IPV--VA------DPTW-------F
FYFVTVLTLTTGTVFIMWLGEQMTE-RGIGNGVSLIIFAGIVDKLPGGLLALIQLV----
------------Q--------A-EE----IGLI---------------------------
------------------------------------------------------------
----------R---------ALFILAGIVAGVTAVIWVETAQRKIPVQYAKRVVGR----
-KMYGGAQSFLPLKVDQSGVIAVIFAVSLLAVPMTVAQF-------M-PNS-A-------
---------A---------A-----------------------------QQVLEWM--NR
------------------------------------------------------------
---------GSWHYQVIYAALIIFFCYFYN-SVSINPVDLAENMKKSGGFVPGIRPGEPT
AQ-YIEWVLERITLGGALFVAAVAVLPEIARQ----------------------------
--SY-SI----P---------F----YF--GGTSMLIVVGVALDTMGQLEAHLIMRH-YE
G--FL-KK--GR-IKQ-R--------W-FNVGGQ--------------------------
-------------
>SecY_Bacteria_Elusimicrobia_OGR80270
M---------------------------QQITDI-FKIEDLKKR--IFFVLGALAVYRLGA
T--IPIPGINT----AALQALFEA------QK-GSLLGFLDIFSGGALGRFSIFSMGVMP
YINASIIMSLIQG-AHIFP-VLDRLQK-E-GESGRKKITQFTRYFTLFLAAFQSLGLTI-
---ALTKMQA----------GG--------G----PSI--VT------NPTF-------G
FYFVTVLTLVTGTMFVMWLGEQITE-RGIGNGISLIIFAGIVEGLPSAVMSMIKLI----
------------Q--------I-DE----ISLL---------------------------
------------------------------------------------------------
----------S---------GILILAMVAAIVGFVIWVETAQRKIPVQYAQRMVGR----
-KMMGGASTFLPLKVDQSGVIAVIFAVSLLSVPYTVGSF-------N-PDA-A-------
---------W---------A-----------------------------QKLMGFM--NH
------------------------------------------------------------
---------TSLLYQLFYVALIIFFCYFYN-SVSINPKDLAENMKKWGGFIPGIRPGEPT
AQ-HIEWVLNRITLGGALFVSAIAVLPDYLRA----------------------------
--KF-NV----P---------F----YF--GGTSLLIVVGVALDTIAQTEAHLVMRN-YE
G--FY-KN--SR-VKG-R--------W-FNVGS---------------------------
-------------
>SecY_Bacteria_Elusimicrobia_OGR93239
M-------------------------QNNPLLDI-FKVPELKRR--ILFTIGIIAVYRIGA
I--IPIPGVNA----EALRSLFAN------QQ-NSLLGFLNIFSGGALSHLSIFSMGIMP
YINSSIIMSLLQG-AHVIP-YLDRLAK-E-GEQGRKRMNQITRYLTLALGGLQSFGLTF-
---AITKMPM----------PG--------G----API--VT------NPTA-------G
FIALTVLTLTTGTVFIMWLGEQITE-RGIGNGVSLIIFSGIVERMPHAIAGLVGLV----
------------R--------L-DE----VSLF---------------------------
------------------------------------------------------------
----------R---------AGLILALVLAVTGLVVWVETAQRKIPVQYAKRVVGR----
-RMYGGASTYLPLKVDQSGVIAVIFAVSLLTVPLTVAQF-------M-PDS-P-------
---------W---------A-----------------------------ARIAKW---DN
------------------------------------------------------------
---------GNWGYQSVYAALIIFFCYFYN-SVAFNPTELADNLRKWGGFVPGIRPGEAT
AR-YISQILERITLGGALFVAALAVLPQYLQR----------------------------
--ML-RA----PQD-----LSY----LF--GGTSLLIMVGVALDTIGQIQSHLIMRH-YD
G--FF-KGGGGG-FKG-R--------W-FNVGGGS-------------------------
-------------
>SecY_Bacteria_Elusimicrobia_OGS02190
M--------------------------LKSFADI-FKVPELKRR--VLFTLLIIAAYRLGA
A--IPIPGVNA----AALKSLFAA------HQ-NSLLGFLDMFSGGALGRLSIFSMGIMP
YINASIIMSLLQG-AHVLP-YLDRLTK-E-GEQGRKKINQITRYGTLALGFIQSFGLAM-
---AISRMPA----------PG--------G----MPI--VD------NPSA-------A
WITLTVMTLVTGTVFIMWLGEQVTE-NGIGNGISLIIFAGIVDRLPSAIKDLIRLV----
------------R--------L-EE----ISII---------------------------
------------------------------------------------------------
----------S---------AVALLALVLVVTTLVVWVQTAQRKIPVQYAKRVVGR----
-KMYGGSSTFLPIKVDQSGVIAVIFAISLLSTPLTVAQF-------F-PNA-V-------
---------W---------A-----------------------------KTISDLW--NR
------------------------------------------------------------
---------ASLAYELVYASLIIFFCYFYN-SVSFNPKELAENMKKWGGFIPGLRPGEPT
AE-YIQKVLERVTLGGAVFVAAIAVLPDYMRH----------------------------
--FM-NA----P---------F----FF--GGTSLLIVVGVALDTIGQIESHLIMRH-YE
G--FM-KD--GR-IKG-R--------W-FNIK----------------------------
-------------
>SecY_Bacteria_Elusimicrobia_OGS04812
M---------------------------QQITDI-FKIEDLKKR--IFFVLGALAVYRLGA
T--IPIPGINT----AALQAIFDS------QK-GSLLGVLDIFSGGALGRFSIFSMGVMP
YINASIIMSLVQG-AHIFP-MLDRLQK-E-GESGRKKITQFTRYFTLFLAAFQSLGLTI-
---AMTKMQA----------GG--------G----PTI--VI------NPTL-------G
FYFVTVLTLVTGTIFVMWLGEQITE-RGIGNGISLIIFAGIVCALPSAVMNMVQLV----
------------Q--------I-DE----ISLI---------------------------
------------------------------------------------------------
----------T---------AILILAAVLAIVGFVIWVETAQRKIPVQYAQRMVGR----
-KMYGGASTFLPLKVDQSGVIAVIFAVSLMSVPYTIGSF-------N-PGA-P-------
---------W---------A-----------------------------QKLMAMM--NH
------------------------------------------------------------
---------TSILYQLVYVGLIVFFCYFYN-SVSINPKDLAENMKKWGGFIPGIRPGEPT
AQ-HIEWVMNRITLGGALFVSLIAVLPDYLRA----------------------------
--KF-NV----P---------F----YF--GGTSLLIVVGVALDTIAQTEAHLVMRN-YE
G--FY-KN--SR-VKG-R--------W-FNVGS---------------------------
-------------
>SecY_Bacteria_Elusimicrobia_OGS05738
M--------------------------LESATDI-VKIKALRNK--VLFTLGCLAVFRVGA
A--IPVPGINT----EAVRNLFAA------HQ-NTLLGFLDIFSGGALGQFSIFSMGVMP
YINASIIMSLLQG-AHVVP-YLDRLAR-E-GELGRRKLNQYIRYLTLVLAAFQSFGLTI-
---AMSNMPT----------PG--------N----IPV--VS------DPTI-------G
FYLMTVLTLTTGTVFIMWLGEQITE-RGIGNGVSLIIFAGIIDRLPSAVTKVIQLL----
------------R--------L-EE----ISLF---------------------------
------------------------------------------------------------
----------Q---------TLFMTAMVLIVIGLVVWLETGQRKIPVQYAKRVVGR----
-KMYGGASTYLPLKVDQSGVIAVIFAVSILAVPMTLIQF-------A-QAS-P-------
---------W---------A-----------------------------QKIQGFM--TS
------------------------------------------------------------
---------QNMFYEMIYVGLIIFFCYFYN-SVSINPDDLAENMKKWGGFVPGIRPGPPT
AQ-YIQWVMERITLVGALSVAALAVLPDLLRN----------------------------
--WL-NV----P---------F----FF--GGTSLLIVVGVGLDTIGQLEAHLIMRH-YE
G--FL-KK--GR-IKG-R--------W-FNVGA---------------------------
-------------
>SecY_Bacteria_Elusimicrobia_OGS12885
M---------------------------QNVTDI-LKIEELKKR--ILFVLGALAVYRLGA
V--IPIPGINT----AALQAIFAA------QS-GSILGFLDIFSGGALGRFSIFSLGVMP
YINASIIMSLVQG-AHVFP-VLDRLQK-E-GETGRRKIVQFTRYFTLALATLQSIGLTL-
---AMTKMEA----------GG--------G----PSI--VL------NPTF-------S
FYFVTVLTLVTGTVFVMWLGEQITE-RGIGNGISLIIFAGIVNGLPSAVMGMIKLI----
------------Q--------I-EE----IGLL---------------------------
------------------------------------------------------------
----------T---------GLLIVAMVLLVTAFVIWVETAQRKIPVQYAQRMVGR----
-KMYGGASTFLPLKVDQSGVIAVIFAVSLLSVPYTIGSF-------N-PGA-P-------
---------W---------A-----------------------------QKLMSLM--GH
------------------------------------------------------------
---------TSLLYQLVYVGLIIFFCYFYN-SVSINPKDLAENMKKWGGFIPGIRPGEPT
AA-HIEWVLNRITLAGALFVSLIAVLPDYLRV----------------------------
--KF-NV----P---------F----YF--GGTSLLIVVGVALDTVAQTEAHLVMRN-YE
G--FY-KN--SK-VKG-R--------W-FNVGT---------------------------
-------------
>SecY_Bacteria_Elusimicrobia_OIO11168
M--------------------------IKQITNI-IEVPALRKR--VLFTLMCLAVYRLGA
A--IPIPGING----EALRSIFQA------QS-SSLLGILNIFSGGALGQFSIFSMGVMP
YINASIIMSLLQG-AHVIP-YLDRLHK-E-GELGRRKLNQLTRYVTLFLASFQSFGLTI-
---MITKMPT----------PG--------G----IPV--VT------DPDW-------F
FYTVTVLTLTTGTVFIMWLGEQMTE-EGIGNGISLIIFAGIVEAFPGGFVALIQLI----
------------K--------A-EE----IGPV---------------------------
------------------------------------------------------------
----------K---------ALLFLLGLAAVIMSVVWVETAQRKIPVQYAKKMVGR----
-KQFGGAQSFLPLKVDQSGVIAVIFAVSLLAVPMTVVQF-------M-PQS-A-------
---------S---------G-----------------------------QKISSFL--QG
------------------------------------------------------------
---------GGWLYNSVYALLIIFFCYFYN-SVSINPEDLADNMKKSGGFIPGIRPGKPT
AD-FIEWVLERITLGGALFVAAIAVLPEIFRR----------------------------
--QY-SI----P---------F----FI--GGTALLIVVGVALDTMGQLEAHLIMRH-YD
G--FLGKK--GR-IKQ-R--------W-FNVGGGV-------------------------
-------------
>SecY_Bacteria_Elusimicrobia_PCI36999
M--------------------------FKKIADI-IEVPALRKR--VLFTLMCLAVYRLGA
A--IPIPGINA----EALRQIFAN------QS-SSLLGMLNIFSGGALGQFSIFSMGVMP
YINASIIMSLLQG-AHVIP-YLDRLHK-E-GELGRRKLNQLTRYVTLFLASFQSFGLTI-
---MITKMPT----------PS--------G----IPV--VT------DPNW-------F
FYAVTVLTLTTGTVFIMWLGEQMTE-DGIGNGISLIIFAGIVNAFPGGMVALVQLV----
------------K--------A-EE----IGLL---------------------------
------------------------------------------------------------
----------R---------AVFFLAALVAVILSVVWVETAQRKIPVQYAKKVVGR----
-KMFGGSQSHLPLKVDQSGVIAVIFAVSLLAVPMTVVQF-------M-PQS-A-------
---------T---------G-----------------------------QQVASFL--QG
------------------------------------------------------------
---------GSWIYNIIYGLLIIFFCYFYN-SVSINPEDLADNMKKSGGFIPGIRPGKPT
AD-YIEWVLERITLGGALFVASIAVLPEIFRR----------------------------
--KY-SI----P---------F----FI--GGTALLIVVGVALDTMGQLEAHLIMRH-YD
G--FL-KK--GR-IKQ-R--------W-FNVGTGG-------------------------
-------------
>SecY_Bacteria_Elusimicrobia_PIU18065
M--------------------------IDSLGNI-LKVKELMKK--IGFTFLILAIYRVGT
T--VPLPGVNA----GALQAFFKG------RE-G-ILGFLNMFSGGAMERLSIFALGIMP
YINASIIMSLLQT-S--VP-YLEKLSK-E-GGPGREKITRLTRYATLVIGMVQGFGLTY-
---WIESMKA----------PG--------G----EPV--LL------FGGF-------G
FRMLLVLTMLTGTMLVMWLGEQITE-NGIGNGISLIIFTGIVARFPAGLKNTFDLL----
------------M--------N-EE----ITFF---------------------------
------------------------------------------------------------
----------G---------LLLVGSFLMAILALTVFIEEAQRRVPIQYAQRVVGR----
-KVYGGQSTYLPLKVESSGVIAVIFAMAFMNFPLMVAQF-------F-PET-A-------
---------F---------Y-----------------------------EKIKIFF--SP
------------------------------------------------------------
---------GNAVYIAFYAILIVAFCYFYT-MITFDPKNIAENLKKSGGFIPGIRPGEQT
AN-KIKEIMYRIIMIGSVFVVFIAVLPEFLRT----------------------------
--GM-HM----P---------F----YF--GGTALLIIVGVAMDTMGQVESQMIMRH-YD
G--FL-KK--GR-LKG-R--------Y-FNIK----------------------------
-------------
>SecY_Bacteria_Elusimicrobia_PIU83022
M--------------------------IESFGDI-FKVPELKKK--VLFTAVIIVAYRIGV
A--IPIPGIDI----TAFKAFFAQ------QS-NTLFGFMDMFSGGALSRLSIFTLGIMP
YINASIIFSLLQA-T--VP-YLEKLSK-E-GETGRKKITQWTRYSTLILAVIQSLGLTLF
---MIMPMKA----------PG--------G----ASV--VA------NPGA-------M
FVFITVLTMTTGTVFIMWLGEQITE-SGIGNGISLIIFAGIVDRLPSAVKNLFVMI----
------------K--------T-HE----MSLF---------------------------
------------------------------------------------------------
----------T---------GILILVMVFVITALVVWLETGQRKIPVQYAKRVVGR----
-KMYGGQSTFLPIKVDQSGVIAVIFAVSLMSVPMTLAQF-------T-HSS-D-------
---------F---------M-----------------------------KKFVEWW--MR
------------------------------------------------------------
---------GSVLYEVLYAVLIIFFCYFYN-SITLNPKDIAENMKKWGGFVPGIRPGEPT
AN-YIQWILVRITLGGAIAVAIIAILPDYLRK----------------------------
--FI-NV----P---------F----FF--GGTALLIVVGVALDTISQIESHLIMRH-YD
G--FL-KK--GR-LKG-R--------W-FNVK----------------------------
-------------
>SecY_Bacteria_Elusimicrobia_PIV19375
M--------------------------INTFGDI-FKVQDLKRK--IGFTFLILAVYRVGT
T--VPLPGVNA----GALQAFFAR------QE-G-VMGFLNMFSGGAMERLSIFALGVMP
YINASIIMSLLQT-A--VP-YLEKLSK-E-GAPGREKITRMTRYATLIIGSVQAFGLTY-
---WIQSMKS----------PG--------G----EAV--LM------FTSF-------G
FRLLLVVTMLTGTMLVMWLGEQITE-SGIGNGISLIIFAGIVAGFPSGLQNTYSLL----
------------R--------T-DE----ISLF---------------------------
------------------------------------------------------------
----------G---------LALIGIFMLAILALTVFIEEAQRRIPIQYAQRVVGR----
-KVYGGQSTYLPLKVESSGVIAVIFAMAFMSFPLMIGQF-------F-PGS-A-------
---------L---------F-----------------------------EKIQVFF--SP
------------------------------------------------------------
---------GNMVYIVVYAVLIVAFCYFYT-LLTFDPKNIADNLKKSGGFIPGVRPGEQT
AN-KIKTVMYRIILVGAIFVVFIAIVPMILRN----------------------------
---F-NM----P---------F----YF--GGTALLIIVGVALDTMGQVESQLIMRH-YD
G--LL-KK--SR-LKG-R--------Y-FNIK----------------------------
-------------
>SecY_Bacteria_Elusimicrobia_PKN00370
M--------------------------INSFGDI-FKVQDLKRK--IGFTFLILAVYRVGT
T--VPLPGVNA----AALQAFFAK------QE-G-VMGFLNMFSGGAMARLSIFALGIMP
YINASIIMSLLQT-A--IP-YLEKLSK-E-GAPGREKITRVTRYATLLIGSVQAFGLTY-
---WIQSMKA----------PG--------G----EAV--LM------FTGF-------G
FRLLLVVTMLTGTMLVMWLGEQITE-SGIGNGISLIIFTGIVAGFPSGLKNTYSLL----
------------S--------T-DE----ISLF---------------------------
------------------------------------------------------------
----------A---------LALIGAFMLAILALTVFIEEAQRRIPIQYAQRVVGR----
-KVYGGQSTYLPLKVESSGVIAVIFAMAFMSFPLMIGQF-------F-PGS-A-------
---------L---------F-----------------------------EKLQIFF--SP
------------------------------------------------------------
---------GNIVYIIVYAVLIVAFCYFYT-LLTFDPKNIADNLKKSGGFIPGVRPGEQT
AE-KIKTVMYRIILIGALFCVFIAIVPMILRN----------------------------
---F-NM----P---------F----YF--GGTALLIIVGVALDTMGQVESQLIMRH-YD
G--LL-KK--SR-LKG-R--------Y-FNIK----------------------------
-------------
>SecY_Bacteria_Elusimicrobia_TET40241
M--------------------------LKSVADI-FKIPELKKK--VLFTLGILAVYRLGA
A--IPTPGIDA----SALKAFFET------QK-GTLFGFLDMFSGGALNRLSIFSLGIMP
YINASIIMSLLQT-A--VP-YLERLSK-E-GEFGRRKITQITRYATLVIAAIQAFGLTF-
---WMQTMKS----------PG--------G----AAV--VK------NPGL-------S
FQLMTILTLTTGTVFIMWLGERITE-RGVGNGISLIIFAGIVDRLPVAIGNTFRLF----
------------Q--------S-EE----MTLF---------------------------
------------------------------------------------------------
----------G---------VLFLAALVFAITASVVWVEQAQRKIPVQYAKRIVGR----
-KMYGGQSTFLPLKVDQSGVIAVIFSVAIMMFPATIAQF-------F-PNV-G-------
---------L---------M-----------------------------QKISGFL--RP
------------------------------------------------------------
---------GQWIYTIMYGGMIIFFCYFYT-AITFNPKDLADNMRKWGGFIPGIRPGQST
AS-YIDRVLTRITLAGALFVVCIAILPQYPIS----------------------------
--WV-NA----PPM-----LAT----IF--GGTAILIVVGVALDTIGQIESHLIMRH-YE
G--FM-KK--GR-VKG-R--------Y-FNIK----------------------------
-------------
>SecY_Bacteria_Elusimicrobia_WP012415563
M-------------------------ANNTVANI-FNAPELKKR--LLFVLGAIFVFRVAA
A--IPIPGINT----DVIKQIFAM------QQ-HGVLGFLDIFSGGAMSRFSILALGIMP
YINASIIMGLVRG-AHLIP-ALDRMHK-E-GEAGRRKENQITRVFALILACVQGFGLTF-
---ALGKMSA----------PG--------G----ISA--IV------DPSI-------A
FYITTTLTLATGTMFVMWLGEQITE-KGIGNGISLIIFAGIVDRLPSAVMKVVQLV----
------------Q--------A-GE----MQFF---------------------------
------------------------------------------------------------
----------S---------SIAIFAAVIIIMILVVWVETAQRQIPVQYAKRQIGN----
-KVYGGQTSYLPLKIDQSGVIAVIFASSIIYMPLTIAGF-------N-PES-T-------
---------W---------A-----------------------------IKITEFM--GR
------------------------------------------------------------
---------GHLAYFAIFASLIIFFCYFYN-SMTINPSDLAENMKKNGGFIPGIRPGEPT
KN-YLEWVLNRITLSGAIFVCLIAIMPDIARI----------------------------
--KF-NV----P---------F----YF--GGTSLLIVVGVALDTAGQIQAHLMARD-YE
P--LM-KA--GKKLSNRR--------W-FNVGE---------------------------
-------------
>SecY_Bacteria_Elusimicrobia_WP087289304
M-------------------------ANNTVANI-FNAPELKKR--LLFLIGALAVFRIAA
A--IPIPGINT----DVLKQLFAA------HQ-NGILGFMNIFSGGALGKFSILALGIMP
YINASIIMGLVRG-AHIFP-ALDRMHK-E-GESGRRKENQITRIFALFLALLQGAMMTF-
---AITKVEG----------AG--------G----VSA--VV------NPSF-------M
FFVTTVLTLAAGTMFVMWLGEQITE-KGVGNGISLIIFAGIVDRLPGAIMEVVNRV----
------------Q--------T-EE----MDFF---------------------------
------------------------------------------------------------
----------M---------ALVIFGAAVVITALVVWLETAQRQIPVQYAKRQVGN----
-KTYGGQTSYLPLKIDQSGVIAVIFASSVISLPLTIASF-------N-QEA-P-------
---------W---------A-----------------------------QKMLEAM--NH
------------------------------------------------------------
---------SSWLYMLVFSALIIFFCYFYN-SMTINPSDLADNMKKWGGFIPGIRPGEPT
KN-YIEWVMNRLTFCGAIFVCLIAVLPDFFRA----------------------------
--EF-NV----D---------F----YF--GGTALLIVVGVALDTVGQVQAHLLARN-YE
P--LM-KG--SKRIKG-R--------W-FNVGQ---------------------------
-------------
>SecY_Bacteria_FCB_KMQ51405
M--------------------------LETVKNI-FRIPELKKR--IIFTLIIVFIYRIGG
H--VPTPGVNP----SVLAEFFGG------HQ-NSLFGLYDMFVGGAFKRLTVFALGIMP
YISASIIIQLMGT-V--FP-YFHKLQR-E-GAEGRKKITQYTRYGTVLLALIQAVGISI-
---FIQNITS----------DA--------G----ESA--VI----PFMQGF-------L
FTFTTAISLTTGTILIMWLGEQITS-RGLGNGISLIIFIGIIARLPEAVVSEIVQV----
------------S--------A-GA----RHPM---------------------------
------------------------------------------------------------
----------I---------SLIILAIILAMTGFIVLMTQAMRRIPIQTPKKVVGT----
-KMYAGQNTVLPLKLNMAGVIPIIFASSLMTFPGMIRNF-------F-PES-M-------
---------V---------M-----------------------------EDISRIF--AP
------------------------------------------------------------
---------GGILYSLIYALLIIFFTYFYT-AIIFNPVDIADNLKRSGGFIPGIRPGKKT
AE-FLDNVLTRITLPGSVFLAFIAIAPFMVMS----------------------------
--GL-RI----D---------F----YF--GGTSVLIVVGVALDTLQQLESHLQNRN-YE
G--FM-KK--GR-LRG-R--------R---------------------------------
-------------
>SecY_Bacteria_FCB_KPK80083
M--------------------------ANPIQSL-LRAPELKQK--LLFTLGCLAVYRLGA
H--ITVPGVDV----IALRDLAAQ------IQ-GTLFGLYDMFVGGGLQRATIFALGIMP
YISASIMFQLLAA-V--FP-TIEKMQK-E-GEEGRKRLNQWTRYTTVGLCILQGYAYAI-
---FLESASG--------------------AQ---API--VP------DAGW-------G
FRLMTVLTLTTGGVFIMWLGEQITE-RGIGNGMSLLIFFGIVEGFPNAVARTFEAL----
------------S--------V-GT----ISAF---------------------------
------------------------------------------------------------
----------K---------LTALLAVMIGVIAGTVAVTMAARKIPVQIPRKVVGR-G--
-RIREGQKSFIPLRINSAGVMPIIFAQSIIVVPGTIASF-------S-NMT---------
---------V---------L-----------------------------RTLSDLF--QP
------------------------------------------------------------
---------GNTLYYLTYTVLIVFFTYFYT-AIIFNPVDLAENLNKQGAFVPGVKPGART
AE-YIDYVLTRITLPGSLFLAAIALVPFLIFA----------------------------
--WF-DI----RL--------F----FF--GGTALLIVVGVALDTVQQMQQHLLLRH-YE
G--FM-KK--GR-VKY-R--------G-RQRYM---------------------------
-------------
>SecY_Bacteria_FCB_KPL01655
M--------------------------IDTIKNI-FKIPELRKR--IFFTLGLLVVYRIGG
H--IPTPGVDV----TVMAEFFRG------AR-GSLFGLFDMFVGGAFGKATIFSLGIMP
YISASIIMQLLGA-V--VP-YFQKLQK-E-GEEGRRKITQYTRYGTVLIAAVQSLATAV-
---FLESLNV-----------G--------G----RYV--VS------NPGV-------G
FKLLTMITFTSGTIFIMWLGEQITE-KGIGNGISLIIMIGIIARLPSGLIEEFFRL----
------------M--------R-GE----RYLM---------------------------
------------------------------------------------------------
----------Q---------ELVLIGVMVSAIAAIVLVTRAQRKIPVQYAKRVIGR----
-KMYGGQSTHIPLSVNTAGIIPIIFAQSIMFAPSTLASF-------F-PNS-E-------
---------F---------M-----------------------------QSFSVNF--RP
------------------------------------------------------------
---------GSLLYSLIYGLLIIFFAYFYT-AIVFNPVDLADNMRKYGGFIPGIRPGKRT
SE-YIDKVLTRITLPGAIFFALIAILPYFMMS----------------------------
--SM-NV----Q---------F----YF--GGTGLLIIVGVALDTLQQIESHLMMRH-YQ
G--FM-KK--GK-IKV-R--------F---------------------------------
-------------
>SecY_Bacteria_FCB_KPL18530
M--------------------------IKSIQSI-FKIPELRRR--LLFTLAIFFVYRIGG
H--VPTPGINA----QALGQFFSQ------AS-GTLFGLYDMFVGGSFKKMTIFGLGIMP
YISASIILQLLGS-V--VP-YFQKLQK-E-GEEGRRKITQYTRYGTVVISALQAYGISV-
---FLESITT----------QE--------G----QSI--VL------HPGF-------G
FRLLTMLTLCSGTIFIMWLGEQITE-RGIGNGISLIIFIGIIARLPGGLMNEIRQV----
------------L--------A-GT----KRPV---------------------------
------------------------------------------------------------
----------P---------ELFLVFFLILAVAAVVFITQGRRRVPVQYAKRVIGR----
-KMYGGQSTHIPLSVNSAGVIPIIFASSIMMAPRTVTTF-------F-PNS-T-------
---------L---------M-----------------------------QTVGELF--SP
------------------------------------------------------------
---------SSILHMLLFGLLIIFFAYFYT-AIVINPIDMADNMRKYGGFIPGVRPGRKT
AE-YIDRVMTRITLPGAIFFALIAVMPLILMR----------------------------
--ST-NI----Q---------F----YF--GGTSLIIVVGVAIDTLQQIESHLLMRH-YD
G--FL-KR--GK-LRS-R--------R---------------------------------
-------------
>SecY_Bacteria_FCB_OOK62669
M----------------AKQPG-----LDFQSAK-GGFGELKRR--LLFVIGALIVFRIGS
F--IPIPGIDA----AVLAKLLEQ------QR-GTIIEMFNMFSGGALSRASIFALGIMP
YISASIIIQLLTV-V--HP-ALAELKK-E-GESGRRKISQYTRYGTLVLAIFQSIGIAT-
---GLPNMPG--------------------M----QGL--VL------NPGF-------A
FYFTAVVSLVTGTMFLMWLGEQITE-RGIGNGISIIIFAGIVAGLPPAIAHTIEQA----
------------R--------Q-GD----LHFL---------------------------
------------------------------------------------------------
----------L---------LLLVAVLVFAVTFFVVFVERGQRRIVVNYAKRQQGR----
-RVYAAQSTHLPLKVNMAGVIPAIFASSIILFPATIASW-------F-GGG-T-G-----
-------WNW---------L-----------------------------TTISLYL--QP
------------------------------------------------------------
---------GQPLYVLLYASAIIFFCFFYT-ALVFNPRETADNLKKSGAFVPGIRPGEQT
AK-YIDKVMTRLTLVGALYITFICLIPEFMRD----------------------------
--AM-KV----P---------F----YF--GGTSLLIVVVVIMDFMAQVQTLMMSSQ-YE
S--AL-KK--AN-LKG-Y--------G-R-------------------------------
-------------
>SecY_Bacteria_FCB_PCI11709
M-------------------ATPGMASQKGSKGA-GGLSELKQR--LWFVFVALVVLRLGS
F--VPIPGIDA----AVLAQFFEQ------QK-GTIVEMFNMFSGGALERASVLALGIMP
YISASIIMQLMTV-M--SP-KFAELKK-E-GEAGRRKISQYTRYGTLVLATVQSIAIAR-
---NLPEMMQ--------------------------GL--VI------NAGF-------G
FYFTAVVSLVTGTMFLMWLGEQITE-RGIGNGISIIIFAGIVAGMPSAVGQTADMA----
------------R--------Q-GD----IHLL---------------------------
------------------------------------------------------------
----------V---------LLLIGVVVFAVTFLVVFVERGQRRIVVNYAKRQQGR----
-KVFAAQSTHLPLKVNMAGVIPAIFASSMILFPGTLASW-------F-GQG-E-GP----
------VADF---------L-----------------------------QGVSQAM--SP
------------------------------------------------------------
---------GQPLYVLMLAAAIIFFCFFYT-ALVFNPRETADNLKKSGAFIPGIRPGEQT
SK-YIDKVMTRLTLAGAMYITFVCLVPEFMMM----------------------------
--AW-DV----Q---------F----YF--GGTSLLIIVVVIMDFMAQVQTHMMSHQ-YD
N--VL-KK--AN-LKG-Q--------G-R-------------------------------
-------------
>SecY_Bacteria_FCB_PCJ21201
M--------------------------LNILSNS-WRIDELRSR--ILFTLAMIAVFRLGC
Q--IPTPGINP----EEMARFFEGQ--------EGVLGFLNMFSGGALERFSVFSLGIAP
YINASIIMQLLVY-V--VP-YLERLQK-EDGSEGRKKIQLYTKYGTIVLGVIQALGITQ-
---WLESK----------------------G-----GI--VI------NPGW-------G
FTFMAVVTLAAGTAFIMWLGEQMTQ-NGIGNGMSLLITAGILATFPQAIVQTIMVT----
------------D-------FT-SA----PDLI---------------------------
------------------------------------------------------------
----------R---------FGGITAICLFVIAAIVFMQDGVRKIPIQHAKRNSGG----
-RNYGGMKSFIPLKVNMAGVIPLIFASSIMMFPPIIFGW-------L-HSK-S-------
------PNEW---------F-----------------------------EMGIFYF--GH
------------------------------------------------------------
---------THWFFLTSSSLLIILFTYFYT-AIQLNPTEMAENLKKYGGFIPGIRAGRKT
AE-FIDRIVTRITLAGALFLAVIALIPSLMAK----------------------------
--YL-AV----T---------F----YF--GGTSLLIVVSVMVDTVRQMESYMVERQ-YD
G--FM-KS----------------------------------------------------
-------------
>SecY_Bacteria_FCB_PCJ50873
M--------------------------IDKFKNI-FAIPELRRR--ILFTLGILVVVRLGA
H--IPIPGING----DVLAVAFEG------LQ-NTLFGLYNLFAGGAFEKATLFALGIMP
YISASIIIQLMST-V--VP-YFQRLQK-E-GEAGRKKITQVTRYLTVLISAMQAYGIVA-
---VFLPSMS----------AG--------G----QSV--VI------NPGI-------G
FIFTGMVSLITGTIFLMWLGERITE-RGIGNGISLIIMVGIVSGLPNVIVSEITLI----
------------S--------E-GV----RGVL---------------------------
------------------------------------------------------------
----------S---------EIILLGIMFAVIAFVVLLTQGTRKIPVSYAKRVVGR----
-KVYGGQSTHIPLKVNTAGVMPIIFAQSIMFIPSTVATF-------F-SES-E-------
---------F---------M-----------------------------QGVLRWF--SF
------------------------------------------------------------
---------DHPFYWFIFGIMIVFFTYFYT-AIAFDPNQVSQQMKQHGGFIPGIRPGKKT
AE-YIDNILSRVTLPGSFALALVAIFPYILMQ----------------------------
--AM-DV----S---------YDLASFF--GGTSLLIIVGVSLDTLQQIESHLMSRH-YD
G--FL-SK--GK-IRG-R--------R-RM------------------------------
-------------
>SecY_Bacteria_FCB_RKY61705
M--------------------------LKSFVNA-WRIPELKRR--ILFTAGLLAVYRLGA
H--IPVPGVDT----KALAEYFQA------AQ-STLFGLYDLFVGGAFRRATIFALGIMP
YISASIILQLFGS-V--IP-YFQKLQK-E-GPEGYRKINQYTRYGTVLLAALQSYGVAV-
---FLESIHS----------PS--------G----MPI--VP------YPGW-------G
FRFLTMVTITAGTVFVMWLGEQITE-RGIGQGISLIIFVGIIARLPDAILTEISQL----
------------R--------V-GA----RNIF---------------------------
------------------------------------------------------------
----------T---------ELVLIGIVLAVTGVVVYVTQGQRRIPVQYAKRVVGR----
-RMYGGQSTHIPLRVNTAGMIPIIFAQAIMFLPSTMASF-------F-QGN-E-------
---------V---------M-----------------------------ERFAAMF--SY
------------------------------------------------------------
---------DSWIYWVLYGTLIVFFTYFYT-AVVVNPVDLADNMKKYGGFIPGVRPGKRT
SD-YIDRVLTRITLPGAVYLALIAILPYFVIR----------------------------
--AL-GIYAGWR---------S----FV--GGAGTIIIVGVALDTLQQMEAHLLMRH-YD
G--FL-KR--GR-IRG-R--------R-RF------------------------------
-------------
>SecY_Bacteria_FCB_RKY71010
M--------------------------LRSFLNA-WRIPELRRR--ILFTAGLLAVYRLGC
H--VPVPGVDA----RALGEYFRA------AQ-STLFGLYDLFVGGAFRRATIFALGIMP
YISASIILQLFGS-V--IP-YFQKLQK-E-GPEGYRKITQYTRYGTVLLAALQSYGVGI-
---FLQGIKS----------PS--------G----VPI--VP------SPGL-------G
FLFLTMVTITAGTVFVMWLGEQITE-RGIGQGISLIIFTGIIARLPDAVLTEISQL----
------------R--------V-GA----RSVF---------------------------
------------------------------------------------------------
----------T---------EIVLIGIILAVTGVVVYVTQGQRRIPVQYAKRVVGR----
-RMYGGQSTHIPLRVNTAGMIPIIFAQAIMFLPSTMAQF-------F-QGN-E-------
---------I---------M-----------------------------DRFAGFL--SY
------------------------------------------------------------
---------GSWLYWLLYGSLIVFFTYFYT-AVVVNPVDLADNMKKYGGFIPGVRPGKRT
SE-YIDRVLTRITLPGAVYLALIAILPYFVIR----------------------------
--SL-GIYAGWQ---------S----FV--GGAGTIIIVGVALDTLQQMEAHLLMRH-YE
G--FL-KR--GR-IRG-R--------R-RF------------------------------
-------------
>SecY_Bacteria_FCB_RLC49050
M--------------------------LESIGNV-FKIPDLKRK--ILFTALILVIYRLGG
F--VPTPGLNA----NVISSFFNSA----GAS-GNLFGLANMFSGGNLGRLSIFALGIMP
YITTSIVIQLLGS-I--IP-FFERLKK-E-GAEGQKKINQYTRYGTVAVAAFQAIGISF-
---WTQSITA----------PIMVN-----GVEKVVPA--VT------HPGL-------L
FVLPSVITLTTGVIFIMWLGEQITE-HGIGNGISLIIFAGIIARYPIGFWRMFEYV----
------------R--------D-GI----MPIF---------------------------
------------------------------------------------------------
----------T---------AVIVLIVMVGVTAAVVLVTEATRKIPVQYAKRIIGR----
-KVYGGQSTYIPLKVNTAGVIPIIFAQSVLMFPKTIATF-------F-RGS-A-------
---------F---------A-----------------------------DIITSWL--SR
------------------------------------------------------------
---------GSFVYTTLYVLLIIFFAYFYT-AMVLNPIEMAENMKKYGGFIPGRKPGKKT
AE-YINNILLRVTLPGAVFFAFVAVLPDFLSK----------------------------
--WA-NL----P---------F----YF--GGTGLIIVVGVALDTLQQIESHLVMRH-YE
G--FM-KK--GK-LRG-R--------R-A-------------------------------
-------------
>SecY_Bacteria_FCB_RMH55793
M-------------------------LQDALGNI-WKIGDIRRR--LIFTAVMLAVFRLGS
H--LPVPGVSP----EGLARFWGG-----QGG-GGIFGMIDMFSGGAFQKFSLFALGIMP
YINASIILQLLTV-V--FPDSLGKLAK-E-GEAGRQKITQYTRYGTVVLAFIQGAGLTY-
---YMATAGA--------------------E----YGV--VP------NPNA-------T
FYFITVLTLTTGTAFLMWVGEQITE-NGLGNGISILISCGIIARAPAAVQHTVRLL----
------------R--------E-GE----LSVP---------------------------
------------------------------------------------------------
----------G---------MVFLGVVMLAATAATVVMTLGVRKVPIQYARQIRGR----
-KVYGGMSQFLPLRVNAAGVIPVIFAQALLQLPQMAGGV-------I-GAA-NDP-----
-------ESI---------V-----------------------------GKIFAIL--MP
------------------------------------------------------------
---------GTWFYNSLYVVGLIFFTFFYT-AIIINPEELADNLRKHGGSIPGVRPGRPT
AA-HLEWIIMRITMAGAIFLCLICLLPQILIR----------------------------
--QF-GV----P---------F----YF--GGTALLIVVGVQLDTIKQLEAQLLQRH-YD
G--FV-KS--RR------------------------------------------------
-------------
>SecY_Bacteria_FCB_TAE26933
M-----------------------NRILDTLKNI-FRIEELRQR--ILFTAGVLLVVRLGS
H--VTLPGVDV----SALAAASAN-----SAS-NTLFGLFDLFVGGAFSKAAIFALGIMP
YISATIILQLAGI-F--IP-ELQRLQR-E-GEEGRRRLNQYSRFAAVIIATLQSWAVTI-
---KIASTQG----------PN--------G----VSV--VP------DSGF-------L
FTLTSIVLLTAGTIFLMWLGEQITE-RGIGNGTSMIIFIGIIAQLPAAFIQEFQLI----
------------A--------A-GS----RVWI---------------------------
------------------------------------------------------------
----------V---------DIILLVLLAGIIAVVILMTQGTRRIPVQYAKRVVGR----
-KVYGGTTQYIPLRVNTAGVMPIIFAQSIMFIPTTILSF-------F-PDA-Q-------
---------W---------A-----------------------------ASLARVW--SD
------------------------------------------------------------
---------RSFVYAFFYAIIIVFFTYFYT-AIAFNPKDVADNMKKQGGFVPGVRPGAPT
AE-YMDNILTRITLPGSIFLALIAILPVFVSN----------------------------
--VL-AV----PSL-------F--ASFF--GGTSMLIIVGVALDTLQQIESYLLMRH-YD
G--FM-KS--GK-LRG-R--------V-GTNVGAPGSGY---------------------
-------------
>SecY_Bacteria_FCB_WP022637231
M--------------------------LDTFINM-FKVPELRKR--LGFTVLMILIYRVGA
H--IPTPGIDI----QALSNVFEQAR-Q-GGA-GGLLDMYDMFVGGAFEKATIFALGVMP
YISASIIVQLLGT-V--FP-YFHKLQK-E-GAEGKKKITQITRYLTLVIALVQAVGASL-
---FLAGRPG--------------------G----HDI--VM----GSLSGL-------Q
FVLLTTLSLTTGTLFVMWLGERITN-SGIGNGISLMILIGIIATMPHATINVLSDV----
------------Q--------S-GT----MHVF---------------------------
------------------------------------------------------------
----------R---------AGLILAIILALTAFIVFVHQATRRIPIQSPKRSVGG----
-GVTGGQNTVLPLRLNMAGVIPIIFASSVMMLPGFVFGV-------F-QNN-E-------
----GFLGNV---------V-----------------------------NTLSPYF--QM
------------------------------------------------------------
---------GGFYYSLFFALIIIFFTYFYT-AIIFNPVDIAENLKRSGGFIPGIKPGYDT
SQ-YLSGVLNRITLPGSVFLAFVAIVPFMLRG----------------------------
--AM-GV----Q---------F----YL--GGTSILIVVGVAIDTLQQIESKLHARN-YS
G--FM-KK--GS-LKG-R--------I-SNG-----------------------------
-------------
>SecY_Bacteria_FCB_WP072799955
M--------------------EALKKALDAFANA-FKIEDLRKK--LLFTLGVLIIYRLGA
H--ITIPGVNS----AVLAEFFRN-------S-NNLFGLYDSFTGGAFAKATIFALGIMP
YISASIIIQLMGS-V--IP-AIQMLQK-E-GQEGRAKLNQYTRYFTVALAALQGWGISV-
---WLSSLKVT------TATGA--------G----VSV--LADDFATGAGNI-------G
FRLLATLTFTAGTIFVMYLGEQITS-HGVGNGISLIIFAGIVGGLPRAALAEFEMF----
------------K--------E-DI----QPLA---------------------------
------------------------------------------------------------
----------I---------EIFILAVVVLIVGFIVFVEQANRRIPLQSPRRTVGS----
-KVVGGQSSYLPFKVNTAGVIPVIFASCIMFIPAMIASW-------F-PNV-S-------
---------A---------M-----------------------------QSFAAAF--IP
------------------------------------------------------------
---------GHITYSVIFALLIIFFTYFYT-AIQYNPNDIAENLKRSGGFIPGIRPGNET
AK-YIDHVLTRISLPGSLFLALISVGPLHLKD----------------------------
--AL-NM----S---------F----YI--GGTSVLIVVGVALDTLRQLEAQLHTKN-YE
G--FL-KH--GR-IRG-R--------M-AS------------------------------
-------------
>SecY_Bacteria_FCB_WP073057035
M--------------------EALKKALDAFANA-FKIEDLRKK--LLFTLGVLIIYRLGA
H--ITIPGVNS----AVLAEFFRN-------S-NNLFGLYDSFTGGAFAKATIFALGIMP
YISASIIIQLMGS-V--IP-AIQMLQK-E-GQEGRARLNQYTRYFTVALAALQGWGISV-
---WLSSLKVT------TATGA--------G----VSV--LADDFATGAGNI-------G
FRLLATLTFTAGTIFVMYLGEQITS-HGVGNGISLIIFAGIVGGLPRAALAEIEMF----
------------K--------E-DI----QPLA---------------------------
------------------------------------------------------------
----------I---------EIFILAVVILIIGFIVFVEQANRRIPLQSPRRTVGS----
-KVVGGQSSYLPFKVNTAGVIPVIFASCIMFIPAMIASW-------F-PNV-S-------
---------A---------M-----------------------------QSFAAAF--IP
------------------------------------------------------------
---------GHITYSVIFALLIIFFTYFYT-AIQYNPNDIAENLKRSGGFIPGIRPGNET
AK-YIDHVLTRISLPGSLFLALISVGPLHLKD----------------------------
--AL-NM----S---------F----YI--GGTSVLIVVGVALDTLRQLEAQLHTKN-YE
G--FL-KH--GR-IRG-R--------M-AS------------------------------
-------------
>SecY_Bacteria_FCB_WP073322859
M--------------------EALKKALDAFANA-FKIEDLRKK--LLFTLGVLIIYRLGA
H--ITIPGVNS----AVLAEFFRN-------S-NNLFGLYDSFTGGAFAKATIFALGIMP
YISASIIIQLMGS-V--IP-AIQMLQK-E-GQEGRARLNQYTRYFTVALAALQGWGISV-
---WLSSLKVT------TATGA--------G----VSV--LADDFATGAGNI-------G
FRLLATLTFTAGTIFVMYLGEQITS-HGVGNGISLIIFAGIVGGLPRAALAEIEMF----
------------K--------E-DI----QPLA---------------------------
------------------------------------------------------------
----------I---------EIFILAVVVLIIGFIVFVEQANRRIPLQSPRRTVGS----
-KVVGGQSSYLPFKVNTAGVIPVIFASCIMFIPAMIASW-------F-PNV-S-------
---------A---------M-----------------------------QSFAAAF--IP
------------------------------------------------------------
---------GHITYSVIFALLIIFFTYFYT-AIQYNPNDIAENLKRSGGFIPGIRPGNET
AK-YIDHVLTRISLPGSLFLALISVGPLHLKD----------------------------
--AL-NM----S---------F----YI--GGTSVLIVVGVALDTLRQLEAQLHTKN-YE
G--FL-KH--GR-IRG-R--------M-AS------------------------------
-------------
>SecY_Bacteria_FCB_WP088626648
M--------------------EALKKALDAFANA-FKIEDLRKK--LLFTLGVLIIYRLGA
H--ITIPGVNS----AVLAEFFRN-------S-NNLFGLYDSFTGGAFAKATIFALGIMP
YISASIIIQLMGS-V--IP-AIQMLQK-E-GQEGRARLNQYTRYFTVALAALQGWGISV-
---WLSSLKVT------TATGA--------G----VSV--LADDFSSGAGNI-------G
FRLLATLTFTAGTIFVMYLGEQITS-HGVGNGISLIIFAGIVGGLPRAALAEIEMF----
------------K--------E-DI----QPLA---------------------------
------------------------------------------------------------
----------I---------EIFILAVVILIIGFIVFVEQANRRIPLQSPRRTVGS----
-KVVGGQSSYLPFKVNTAGVIPVIFASCIMFIPAMIASW-------F-PNV-S-------
---------A---------M-----------------------------QSFAAAF--IP
------------------------------------------------------------
---------GHITYSVIFALLIIFFTYFYT-AIQYNPNDIAENLKRSGGFIPGIRPGNET
AK-YIDHVLTRISLPGSLFLALISVGPLHLKD----------------------------
--AL-NM----S---------F----YI--GGTSVLIVVGVALDTLRQLEAQLHTKN-YE
G--FL-KH--GR-IRG-R--------M-AS------------------------------
-------------
>SecY_Bacteria_Fusobacteria_PID67109
M--------------------TLIEKFNSKLSSI-LQIPELRER--IFFTLIMFLVARVGT
L--IPAPGVDV----DRLASMASQ---------NDILGYINMFSGGAFSRVSIFALGIVP
YINASIVFSLLSS-I--VP-QIEEIQK-E-GESGRNKITQWTRYLTIAIAVLQATGVCL-
---WLQSV----------------------------GL--VY------DPGI-------S
FFLVTITTLTAGTVFLMWVGEQISV-KGIGNGVSLIIFLNVISRGPSSIVQTIQKM----
------------Q--------G-SK----FLIP---------------------------
------------------------------------------------------------
----------L---------LILVALMAILTIVSITIFQLGQRKIPIHYVGKGFNS----
-RGGMGQNSYIPLRLNSSGVMPIIFASVFMLLPNVLVNA-------L-PAS---------
-------FGM---------K-----------------------------TTLAILF--GQ
------------------------------------------------------------
---------THLVYLALYAVVIMFFSFFYT-AIVFDPEKVAENLKQSGGTIPGIRPGNET
VE-YLEGVVTRITWGGGLFLAMISILPTIIFT----------------------------
--SM-GL----P---------V----YF--GGTGIIIVVGVALDTVQQINAHLVMRD-YK
G--FI-------------------------------------------------------
-------------
>SecY_Bacteria_Fusobacteria_WP005950338
M--------------------TLMEKFYAKLSSI-RKIPELRDR--IIFTLIMFLVARVGT
Y--IPAPGIDV----DRLATMTAQ---------SDILGYINMFSGGAFKRVSIFALGIVP
YINASIVFSLLAV-I--IP-KIEEIQK-D-GEAGRNKINQWTRYLTIAIAIVQGFGVCM-
---WLQSV----------------------------GL--VT------TPGI-------L
FFLTTVVTLTAGTVFLMWIGEQISI-KGIGNGVSLLIFLNVISGGPSSVVQTIQTM----
------------K--------G-SK----FLIP---------------------------
------------------------------------------------------------
----------V---------LILIAGAAVITVAGIVIFQLGQRKIPIHYVGKGFSG----
-KGGMGQNSYIPLKLNSAGVMPVIFASVVMMIPSVIINA-------I-PSQ---------
-------YTF---------K-----------------------------TTLAMVF--SQ
------------------------------------------------------------
---------KHPVYMIIYAIVIIFFSFFYT-AIVFDPEKVADNLKQGGGTIPGIRPGNET
VE-YLEGVVTRITWGGAFFLAIISILPYTIFT----------------------------
--AF-NL----P---------V----FF--GGTGIIIVVGVAIDTVQQINAHLVMRE-YK
G--FI-------------------------------------------------------
-------------
>SecY_Bacteria_Fusobacteria_WP005971394
M--------------------TLMEKFSSRLSSI-VKIPELRER--IIFTLLMFLVARVGT
L--IPAPGVDV----DRLASMASK---------SDVLSYINMFSGGAFTRISIFSLGIIP
YINASIVVSLLVS-I--IP-QLEEIQK-E-GESGRNRITQWTRYLTIALAIIQGAGVCL-
---WLQSV----------------------------GL--VY------NPGI-------S
FFVRTITTLTAGTVFLMWVGEQISI-KGIGNGVSLIIFLNVISRAPSSVIQTVQKM----
------------Q--------G-DK----FLIP---------------------------
------------------------------------------------------------
----------L---------FVLVAFLATVSIAGIVLFQLGQRKIPIHYVGKGFSS----
-KSGIGEKSFIPLRLNTAGVMPVIFASVFMLIPGVIVNA-------L-PSD---------
-------LQL---------K-----------------------------TTLSIVF--GQ
------------------------------------------------------------
---------NHPVYMILYALVIMFFSFFYT-ALVFDPEKVAENLRQSGGTIPGIRPGEET
VE-YLEGVASRITWGGGLFLAVISILPYVIFT----------------------------
--SM-GL----P---------V----YF--GGTGIIIVVGVALDTIQQIDAHLVMRD-YK
G--FI-------------------------------------------------------
-------------
>SecY_Bacteria_Fusobacteria_WP008794029
M--------------------TLMEKFSSRLSSI-VKIPELRER--IIFTLLMFLVARVGT
L--IPAPGVDV----DRLASMASK---------SDVLSYINMFSGGAFTRISIFSLGIIP
YINASIVVSLLVS-I--IP-QLEEIQK-E-GESGRNRITQWTRYLTIALAIIQGAGVCL-
---WLQSV----------------------------GL--VY------NPGI-------S
FFVRTITTLTAGTVFLMWVGEQISV-KGIGNGVSLIIFLNVISRAPSSVIQTVQKM----
------------Q--------G-DK----FLIP---------------------------
------------------------------------------------------------
----------L---------FVLVAFLATVTIAGIVLFQLGQRKIPIHYVGKGFSS----
-KSGIGEKSFIPLRLNTAGVMPVIFASVFMLIPGVIVNA-------L-PSD---------
-------LQL---------K-----------------------------TTLSIIF--GQ
------------------------------------------------------------
---------NHPVYMILYALVIMFFSFFYT-ALVFDPEKVAENLRQSGGTIPGIRPGEET
VE-YLEGVASRITWGGGLFLAVISILPYVIFT----------------------------
--SL-GL----P---------V----YF--GGTGIIIVVGVALDTIQQIDAHLVMRD-YK
G--FI-------------------------------------------------------
-------------
>SecY_Bacteria_Fusobacteria_WP012806366
M--------------------TLAEAVTSRVKAI-FNIPELEKR--VTFTLLMIMVARVGI
H--IAVPGINT----EAFKNFQQG---------NAIAQFLNLFSGGAVERASIFALGIVP
YINASIVFQLLGV-I--FP-KIDEMQK-E-GGKERDKITQWSRYVTIVLAIIQSFGIAV-
---LMQNQ----------------------------GL--VL------EPGP-------K
FILSTVVLITGGTSFLMWISERISI-RGIGNGTSMLIFLNIVAGLPTVISAMYTGL----
------------P--------S-GM-----GKV---------------------------
------------------------------------------------------------
----------L---------LGLSIVAFVVFIALMVIVQLAERRIPIQYAGKGSLGFGGG
-QSTVGKRTYLPLKINMSGVMPIIFASVLMAAPPFLVSM-------L-KAG-T-------
---------L---------K-----------------------------NFLAAQF--EP
------------------------------------------------------------
---------KGAFYLLLFAILITVFSFFYTLTIAFDPDKVADDLKQSGGTIPTVRAGKET
AD-YLEKVATRVTFGSAIFLSLLGIMPNIWFGY---------------------------
--VL-KL----P---------V----ML--GGTSLLILVGTAVELLLQIDSYLAVKQ-MK
S--FV-NR--RN-R----------------------------------------------
-------------
>SecY_Bacteria_Fusobacteria_WP013388224
M--------------------TLLERFNEKVNAI-GKIPELKQK--IIFTLLMFLIARVGT
H--IPAPGVDI----DRLSSMTAQ---------NDLLGYINMFSGGAFQRVSIFALGVMP
YINASIVVSLLAV-I--IP-KLEEIQK-E-GESGRNKVTQWTRYLTIVVAMIQGFGVCM-
---WLQSA----------------------------GL--VT------TPGF-------G
FVTTTVTTLTAGTVFLMWVGEQISL-KGVGNGISLLIFLNVISRMPSTVVQTVQNM----
------------K--------G-SK----FLIP---------------------------
------------------------------------------------------------
----------I---------LVIVAAFALITVAGIVIIQLGQRNIPVHYVGRGFSG----
-KGGVAQSTYLPLKINTAGVMPVIFASVLMMIPSLIVNS-------L-PAD---------
-------MPG---------R-----------------------------IMLGRLF--TQ
------------------------------------------------------------
---------THPVYLITYAALIMFFSFFYT-AIMFDPEKVADNLKQGGGTIPGIRPGEET
VV-YLENVVTKITWGGAAFLATVSVLPIAIFS----------------------------
--SM-GL----P---------V----FF--GGTGIIIVVGVALDTVQQINAHLVMKE-YK
G--FL-------------------------------------------------------
-------------
>SecY_Bacteria_Fusobacteria_WP027128114
M--------------------TLMESFNNKLRGV-VKIPELRSR--IIFTLLMFLVARVGT
F--IPAPGIDI----DRLSAMTAQ---------NDLLGFINMFSGGAFQRISIFALGIVP
YINASIVFSLLAV-I--IP-KIDEIQK-E-GESGRNKINQWTRYVTIFIAIMQGIGVCV-
---WLTSA----------------------------GL--VI------EPGF-------R
FMLVTITILTAGTVFLMWVGEQISV-NGIGNGVSLLIFLNIISRGPSSIVQTIQLM----
------------K--------G-SK----FIIP---------------------------
------------------------------------------------------------
----------V---------LIAVAIAAILSVSVIILFQLGQRKIPVHYVGKGFGV----
-RGGVAQNSYIPLKLNTSGVMPVIFASVMMMIPSLLIRS-------L-PTT---------
-------FPY---------R-----------------------------DYLVLFF--DQ
------------------------------------------------------------
---------KHPVYMILYALIIIFFSFFYT-AIMFDPERVADNLKQGGGTIPGIRPGEET
VE-YLEGVVTRITWGGAIFLAAIAILPMAIFT----------------------------
--AL-GL----P---------V----FF--GGTGIIIVVGVALDTVQQIDAHLVMKE-YK
G--FL-------------------------------------------------------
-------------
>SecY_Bacteria_Fusobacteria_WP028854852
M--------------------SLYDQFNAKLEAV-MNTPELKKR--IIYTLLMFLVARIGT
L--IPVPGVDL----ERLASMVNN---------NSVLGFINMFSGGAFQRVSIFALGVMP
YINASIVMSLLAV-I--IP-KLDEIQK-E-GESGRSKMTQWTRYLTIVIGFIQAFGVTM-
---WLQSM----------------------------GL--VM------TPGF-------M
FVMTTVITVTAGTVFLMWVGEQISI-KGIGNGISLIIFLNVIARMPSGVIQTIQTM----
------------Q--------G-NK----FLIP---------------------------
------------------------------------------------------------
----------V---------LIVVAASALLTVGGIVIFQLAQRRIPIHYVGRGFQG----
-KGNAANSSFLPVKLNSAGVMPVIFASVIMMIPSLLVNS-------L-PST---------
-------MPY---------Y-----------------------------ALINRML--GR
------------------------------------------------------------
---------NHPVYLILYAVLVIFFSFFYT-AMMFDPEKIADNLKQGGGTIPGIRPGNET
VE-YLEKVITRITWGGAVFLAAIAVLPAFIFT----------------------------
--AA-GL----P---------V----FF--GGTGIIIVVGVALDTVQQINAHLVMKE-YK
G--FI-------------------------------------------------------
-------------
>SecY_Bacteria_Fusobacteria_WP047384425
M--------------------GLIEKFETKLRGI-FKIPELRER--IIFTLLMFLVARVGT
Y--IPAPGVDI----DRLAQMTAQ---------SDLLGYINMFSGGAFQRVSIFALGIVP
YINSSIVFSLLAV-I--IP-KIEEIQK-E-GESGRNKITQWTRYLTIVIAIVQGIGVCT-
---WLQSV----------------------------GL--VT------TPGF-------T
FFLSTITTLTAGTIFLMWVGEQISI-KGIGNGVSLLIFLNVISGAPGAVIQTIQDM----
------------R--------G-SK----FLIP---------------------------
------------------------------------------------------------
----------V---------LLLVGVAAVLTIAGIVVFQLGQRKIPVHYVGRGFAG----
-NNGMGQNSYIPLKLNSSGVMPVIFASVVMMIPSLVVNV-------L-PGE---------
-------FSG---------K-----------------------------VVLARIF--SD
------------------------------------------------------------
---------QHPVYLILFAAVIIFFSFFYT-SIVFDPEKVAENLKQGGGTIPSIRPGADT
AD-YLEGVVTRITWGGAIFLALIAIAPMVLFK----------------------------
--AF-GL----P---------V----FF--GGTGIIIVVGVALDTVQQIDAHLIMKE-YK
G--FL-------------------------------------------------------
-------------
>SecY_Bacteria_Fusobacteria_WP065107604
M--------------------TFKEAIVGRFQAI-VRTRELRKR--VLFTLGCFLVARIGV
H--IPVPGINM----ELFRDFTGG---------STLAQFLNLFTGGAVQRASIFSLGITP
YINASIVFQILGV-L--WP-KIEEMQK-E-GGKEAEKVTQWTRYLTIAITLFQSTGLAL-
---ILQSN----------------------------NL--VR------DPGT-------T
FILTSVVLITGGTAFLMWLSERISI-KGIGNGTSMLIFLGIVSNLPQVVRSTISQL----
------------T--------T-VD----KGTI---------------------------
------------------------------------------------------------
----------L---------GYSSLILFILIIVVMVFIQLGERRVPIQYVGKSSRGVGNT
QPTVVGRKTYLPIKINTAGVMPIIFASMIMAVPSAIIPL-------I-KDQ-S-------
---------K---------Q-----------------------------AYLLNIF--GP
------------------------------------------------------------
---------KGWAYLTLTTVLIILFSFFYT-AIVFDPDKIADSLKQSGGSIPLKRAGKET
SE-FLEYVTTRITFGTAIFLAILGILPNIWFGY---------------------------
--VL-NI----P---------V----ML--GGTSLLILVGVAVELIQNIDSHMATQK-YK
G--FN-NI--RR-RR---------------------------------------------
-------------
>SecY_Bacteria_Fusobacteria_WP066728943
M--------------------TLSEAIMTRLNSI-IKVRELRRR--VTYTLLMFLIARIGV
H--IAVPGINM----AAFGKITN----------NPLAQFLDLFSGGAIQRASIFSLGITP
YINASIVFQLLGV-L--YP-KIEEMQR-E-GGKQRDTITQWTRYMAIGIALVQSIGISF-
---ILQAQ----------------------------RI--VI------EPGI-------L
FVISTVALMTGGAAFLMWLSEKISI-KGIGNGTSMLIFLNIVANLPQVSFNMWKTL----
------------S--------K-TN----FGRV---------------------------
------------------------------------------------------------
----------L---------LTSSIILFIVIIVVMVIIQLGERRIPIQYVGKSSRGFGQG
-PSVVGKKTFLPVKINTAGVMPIIFASMLMAIPGLIVAS-------I-KDP-T-------
---------K---------H-----------------------------KYWEKLL--GQ
------------------------------------------------------------
---------TGWLYLLITVFLIILFSFFYT-AIVFDPDKIAESLKQSGGTLPLKRAGSET
AD-YLEEVVTTITYGTAVFLAILGILPNIWFGY---------------------------
--VV-HM----P---------V----MI--GGTSLIILVGVAVELIQQIDSHLAVKK-YR
G--FV-QR--HR-PKSDR------------------------------------------
-------------
>SecY_Bacteria_Fusobacteria_WP067142371
M--------------------TLFEAIKTRFNSI-LNVRELRRR--VTFTLLMFLVARIGI
Q--IPVPGINV----GLFSQFIN----------NPLAQFLDLFSGGAIQQASIFSLGITP
YINASIVFQLLGV-L--YP-KIEEMQK-E-GGKQREQITQWTRYLAIAIAIAQSFFAAV-
---LLQSQ----------------------------NI--VI------EPGV-------T
FLITSTALMTGGAAFLMWLAERISI-KGIGNGTSMLIFLNIVSNLPRVAYRMGTSL----
------------F--------G-NT----RGNL---------------------------
------------------------------------------------------------
----------L---------LSASVLLFIAIIVIMVIIQLGERRIPIQYVGKSSRGFGQG
-PSSVGKKTFLPIKINTAGVMPIIFASMLMAIPAVIVSF-------I-KNP-E-------
---------K---------Q-----------------------------AFWGRIL--GQ
------------------------------------------------------------
---------TGWLYLSIMVVLIIAFSFFYT-AIVFDPDKIADSLKQTGGTLPLKRAGRET
AD-YLESIVTTITYGTAVFLAVLGILPNIWFGY---------------------------
--VV-NL----P---------V----ML--GGTSLIILVGVAVDLIKQIDSHLAVKK-YK
G--FG-TS--KR-RLN-R------------------------------------------
-------------
>SecY_Bacteria_Fusobacteria_WP068268850
M--------------------TLSEAITTRLKSI-VKVRELRRR--VIFTLLMFMVARIGI
H--ITVPGINM----ALFKQFTN----------NPLAQFLDLFSGGAIQRASIFSLGIAP
YINASIVFQLLGV-L--YP-KIEEMQR-E-GGKQREKVTQWTRYLAILIAFGQSIFSVV-
---LLQTQ----------------------------KI--VL------EPGI-------T
FTITTVALMTGGAAFLMWLSERISI-KGIGNGTSMLIFLNIVSNLPQVAYRLFTSL----
------------H--------S-ST----KGQI---------------------------
------------------------------------------------------------
----------L---------LTSSVVLFIALIVILVIIQLGERRIPIQYVGKSSRGFGQG
-PSTVGKKTYLPIKINTAGVMPIIFASMLMVIPTSIGTF-------LVKDA-T-------
---------K---------K-----------------------------AYWSQLL--GQ
------------------------------------------------------------
---------TGWVYLALTAILIILFSFFYT-AIVFDPDKVADSLKQSGGTLPLKRAGRET
AD-YLENIVTLITYGTAVFLAILGILPNLWFGY---------------------------
--VL-NL----P---------V----ML--GGTSLIILVGVAVDLIQQIDSHLAVKK-YK
S--FI-TN--RR-DR---------------------------------------------
-------------
>SecY_Bacteria_Fusobacteria_WP074016520
M--------------------TLIEKFNSKLSSI-VKIPELRER--ILFTLLMFLVARVGT
L--IPAPGVDV----DRLSAMASN---------NNVLSYINMFSGGAFTRISIFSLGIIP
YINSSIVVSLLTS-I--VP-QLEEIQK-E-GESGRNKITQWTRYLTIALAIIQGAGVCL-
---WLQSV----------------------------GL--IY------NPGI-------G
FFVRTITTLTAGTVFLMWVGEQISI-KGIGNGVSLIIFLNVISRAPSSVIQTIQTM----
------------Q--------G-NK----FLIP---------------------------
------------------------------------------------------------
----------L---------LVLVAFLGTVTIAGIVLFQLGQRKIPIHYVGKGFNT----
-RGGMGQNSYIPLRLNTAGVMPVIFASVFMLIPGVVVNA-------L-PST---------
-------LSI---------K-----------------------------TTLSIIF--GQ
------------------------------------------------------------
---------NHPVYMILYALVIMFFSFFYT-ALVFDPEKVAENLKQGGGTIPGIRPGEET
VE-YLEGVVSRITWGGGIFLALISILPYVIFT----------------------------
--SM-GL----P---------V----YF--GGTGIIIVVGVALDTVQQIDAHLVMRE-YK
G--FI-------------------------------------------------------
-------------
>SecY_Bacteria_Fusobacteria_WP078694612
M--------------------TLLEKFNMKLRGI-IKIPELRER--IIFTLLMFLVARVGT
Y--IPAPGVDI----DRLAQMTAQ---------NDLLGYINMFSGGAFQRVSIFALGIVP
YINASIVFSLLAV-I--IP-KLEEIQK-E-GESGRNKITQWTRYLTIVIAIVQGIGVCT-
---WLQSV----------------------------GL--VT------TPGF-------S
FFLTTIVTLTAGTVFLMWVGEQISV-KGIGNGVSLLIFLNVISGGPRAIVQTMQDM----
------------Q--------G-NK----FLVP---------------------------
------------------------------------------------------------
----------V---------LLLVGLAAVVTIAGIVIFQLGQRKIPVHYVGKGFGG----
-NSGMGQNSYIPLKLNSAGVMPVIFASVVMMVPSLLVNM-------L-PGT---------
-------FPG---------K-----------------------------VLLARYF--SN
------------------------------------------------------------
---------YHPVYLILYALVIIFFSFFYT-AIVFDPEKVADNLKQGGGAIPSIRPGADT
AD-YLERVVTRITWGGAIFLAIIAILPMIIFN----------------------------
--AF-NL----P---------V----FF--GGTGIIIVVGVALDTVQQIDAHLIMKE-YK
G--FL-------------------------------------------------------
-------------
>SecY_Bacteria_Fusobacteria_WP096404425
M--------------------TLMEKFYAKLSSI-RRIPELRDR--IIFTLLMFLVARVGT
Y--IPAPGIDV----DRLATMTAQ---------SDILGYINMFSGGAFKRVSIFALGIVP
YINASIVFSLLAV-I--IP-KIEEIQK-D-GEAGRNKINQWTRYLTIAIAVVQGFGVCM-
---WLQSV----------------------------GL--VT------TPGT-------L
FFLTTVVTLTAGTVFLMWIGEQISI-KGIGNGVSLLIFLNVISGGPSSVVQTIQTM----
------------K--------G-SK----FLIP---------------------------
------------------------------------------------------------
----------V---------LILIAGAAVITVAGIVIFQLGQRKIPIHYVGKGFSG----
-KGGMGQNSYIPLKLNSAGVMPVIFASVVMMIPSVIINA-------I-PSQ---------
-------YTF---------K-----------------------------TTLAMVF--SQ
------------------------------------------------------------
---------KHPVYMIVYATVIIFFSFFYT-AIVFDPEKVADNLKQGGGTIPGIRPGNET
VE-YLEGVVTRITWGGAFFLAIISILPYTLFT----------------------------
--AF-NL----P---------V----FF--GGTGIIIVVGVAIDTVQQINAHLVMRE-YK
G--FI-------------------------------------------------------
-------------
>SecY_Bacteria_Fusobacteria_WP099972296
M--------------------TLMEKFSSRLSSI-VKIPELRER--IIFTLLMFLVARVGT
L--IPAPGVDV----DRLASMASK---------SDVLSYINMFSGGAFTRISIFSLGIIP
YINASIVVSLLVS-I--IP-QLEEIQK-E-GESGRNRITQWTRYLTIALAIIQGAGVCL-
---WLQSV----------------------------GL--VY------NPGI-------S
FFVRTITTLTAGTVFLMWVGEQISV-KGIGNGVSLIIFLNVISRAPSSVIQTVQKM----
------------Q--------G-DK----FLIP---------------------------
------------------------------------------------------------
----------L---------FVLVAFLATVSIAGIVLFQLGQRKIPIHYVGKGFSS----
-KSGIGEKSFIPLRLNTAGVMPVIFASVFMLIPGVIVNA-------L-PSD---------
-------LQI---------K-----------------------------TTLSIVF--GQ
------------------------------------------------------------
---------NHPVYMILYALVIMFFSFFYT-ALVFDPEKVAENLRQSGGTIPGIRPGEET
VE-YLEGVASRITWGGGLFLAVISILPYVIFT----------------------------
--SM-GL----P---------V----YF--GGTGIIIVVGVALDTIQQIDAHLVMRD-YK
G--FI-------------------------------------------------------
-------------
>SecY_Bacteria_Fusobacteria_WP101474524
M--------------------TLMEKFNMKLSSI-LKIPELRER--IVFTLLMFLVARVGT
Y--IPAPGVDV----DRLATMTAQ---------SDILGYINMFSGGAFKRVSIFALGIVP
YINSSIVFSLLAV-I--IP-KLEEIQK-E-GESGRNKITQWTRYLTIAIAVVQSFGVCL-
---WLQSV----------------------------GL--VT------TPGM-------L
FFLTTIVTLTAGTVFLMWIGEQISV-KGIGNGVSLLIFLNVISGGPSNIVQTIQSM----
------------R--------G-SK----FLIP---------------------------
------------------------------------------------------------
----------V---------LILIAVAGILVVTGIVIFQLGERKIPIHYVGKGFSN----
-RGGMGQNSYIPLKLNSAGVMPVIFASVVMMIPSALVNI-------I-PSQ---------
-------YTI---------K-----------------------------TTLSMIF--NQ
------------------------------------------------------------
---------NHPVYMILYAIVIIFFSFFYT-AIVFDPEKVADNLKQGGGTIPGIRPGTET
VE-YLEGVVTRITWGGAVFLALISILPYAVFT----------------------------
--SF-GL----P---------V----FF--GGTGIIIVVGVAIDTVQQINAHLVMRE-YK
G--FI-------------------------------------------------------
-------------
>SecY_Bacteria_Fusobacteria_WP114642225
M--------------------SLYDQFNAKLEAV-MNTPELKKR--IIYTLLMFLVARIGT
L--IPVPGVDL----DRLASMVNN---------NSVLGFINMFSGGAFQRVSIFALGVMP
YINASIVMSLLAV-I--IP-KLDEIQK-E-GESGRSKMTQWTRYLTIVIGFIQAFGVTM-
---WLQSM----------------------------GL--VM------TPGF-------M
FVLTTVITVTAGTVFLMWVGEQISI-KGIGNGISLIIFLNVIARMPSGVIQTIQTM----
------------Q--------G-NK----FLIP---------------------------
------------------------------------------------------------
----------V---------LIAVGASALLTVAGIVIFQLAQRRIPIHYVGRGFQG----
-KGNAANSSFLPVKLNSAGVMPVIFASVIMMIPSLLVNS-------L-PST---------
-------MPY---------Y-----------------------------ALLNRML--GR
------------------------------------------------------------
---------NHPVYLILYAALVIFFSFFYT-AMMFDPEKIADNLKQGGGTIPGIRPGNET
VE-YLEKVITRITWGGAVFLAAIAVLPAFIFT----------------------------
--AA-GL----P---------V----FF--GGTGIIIVVGVALDTVQQINAHLVMKE-YK
G--FI-------------------------------------------------------
-------------
>SecY_Bacteria_Fusobacteria_WP134113093
M--------------------SSWEKFKNKLKSI-NELPELRKK--ILFTLLMFLIARVGT
H--IPAPGVDI----DRLKSMVTQ---------NDLLSFINMFSGGAFTKVSIFALGVMP
YINASIIMQLLAV-I--IP-KLDDIRK-E-GEAGRQKITQWTRYLTIVIAVVQGLGVTV-
---WLGTM----------------------------GL--VT------TPGV-------A
FSINTITTLTAGTVFLMWLGEQISV-YGIGNGVSQLIFLNIISRLPSGLISTVQKM----
------------S--------G-SK----YLVP---------------------------
------------------------------------------------------------
----------L---------LALLVLLSFVVIAVIVLFQLGQRKIPIQYVGRGSVG----
-KSVVAQNTYLPIKVNVAGIMPVIFASVLMVLPTMIIKA-------L-PST---------
-------MPG---------Y-----------------------------VLLSRIF--TN
------------------------------------------------------------
---------THPFYLTIYAILIMFFAFFYT-AMMFDPEKVADNLKQSGGTIPGIRPGNET
VE-YLEKIVTRITWVSALFLAIIAIIPTLVSN----------------------------
--AT-GI----P---------Q----VF--SGTGVIIMVGVVLDTVQQINAQLVMRN-YE
G--FI-K-----------------------------------------------------
-------------
>SecY_Bacteria_NitrospinaeTectomicrobia_ETX01691
M--------------------------IDGFQNV-LKIPELKKR--ILYTFALLAVYRIGV
F--IPVPGIDG----QALSRFFDS------MQ-GTIVGFFNMFSGGALEQMAVFALGIMP
YISASIIMELLTV-V--VP-HLERLKK-E-GEQGRKKITQYSRYGTVVLACIQGFGIAI-
---GLESMEM-----------G--------G----VAA--VP------NPGW-------G
FRLLTVMTLTAGTTFIMWLGEQITE-RGIGNGISLIIFAGIVAGIPSAIGSSWTQL----
------------R--------L-GE----MSPF---------------------------
------------------------------------------------------------
----------L---------FLALLVVMVAVIAAIVFMEAGHRKIPIQYAKRVVGR----
-RMYGGQSTHLPLKINTSGVIPPIFASSLMVFPATIAQF-------V-GGP-D-------
------ASGF---------L-----------------------------QVIVQQL--TP
------------------------------------------------------------
---------GTILYSLLTVVLIIFFAYFYT-AIIFNPQDVADNMRKYGGFVPGIRPGKKT
AE-YIDRTLSRLTFAGAIYLSIIVILPTYLIQ----------------------------
--FF-HV----P---------F----FF--GGTGLLIVVGVGMDTMQQVESHLVMRN-YD
S--FM-KK--GR-MRG-R--------R---------------------------------
-------------
>SecY_Bacteria_NitrospinaeTectomicrobia_OGL63447
M-------------------------REGAVPNI-FQIPELRGR--ILFTLGVLAVYRVGA
H--IPTPGIDT----VALAAFFQELA---RGG-GTIMQFFDLFTGGALSQLTIFALGIMP
YISASIILELLTV-V--IP-HLERLKK-E-GEAGRKKISQYTRYGTVVLSTIQGFGIAI-
---GIERMTA----------PT--------G----ALV--VP------DPGW-------D
FRLLTVLTLVAGTAFIMWLGEQITE-RGIGNGMSLLIMAGIVSGLPSAIFNSFRLM----
------------S--------T-GD----IQPF---------------------------
------------------------------------------------------------
----------L---------MILLVAGMVGVVGLVVWFEAGQRRIRVQYAKRVVGR----
-RMAGGQETHLPLKVNTSGVIPPIFASSIILFPATIAEF-------S-GVP---------
---------W---------L-----------------------------RDLSSQL--TQ
------------------------------------------------------------
---------GGYVYVTLTVSLIFFFAYFYT-SIIFNPMDVAENLRKYGGFIPGSRPGRPT
AD-YIDRVLSRLTFLGAIYLSVIVVLPTYLIQ----------------------------
--WF-NV----P---------F----FF--GGTALLIVVGVAVDTQRQIESHLVMRN-YE
G--FL-RR--GR-IRG-R--------T-G-------------------------------
-------------
>SecY_Bacteria_NitrospinaeTectomicrobia_OGL64735
M-------------------------REGAVPNI-FQIPELRGR--ILFTLGVLAVYRVGA
H--IPTPGIDT----VALAAFFQELA---RGG-GTIMQFFDLFTGGALSQLTIFALGIMP
YISASIILELLTV-V--IP-HLERLKK-E-GEAGRKKISQYTRYGTVVLSTIQGFGIAI-
---GIERMTA----------PT--------G----ALV--VP------DPGW-------D
FRLLTVLTLVAGTAFIMWLGEQITE-RGIGNGMSLLIMAGIVSGLPSAIFNSFRLM----
------------S--------T-GD----IQPF---------------------------
------------------------------------------------------------
----------L---------MILLVAGMVGVVGLVVWFEAGQRRIRVQYAKRVVGR----
-RMAGGQETHLPLKVNTSGVIPPIFASSIILFPATIAEF-------S-GVP---------
---------W---------L-----------------------------RDLSSQL--TQ
------------------------------------------------------------
---------GGYVYVTLTVSLIFFFAYFYT-SIIFNPMDVAENLRKYGGFIPGRRPGRPT
AD-YIDRVLSRLTFLGAIYLSVIVVLPTYLIQ----------------------------
--WF-NV----P---------F----FF--GGTALLIVVGVAVDTQRQIESHLVMRN-YE
G--FL-RR--GR-IRG-R--------T-G-------------------------------
-------------
>SecY_Bacteria_NitrospinaeTectomicrobia_OGV95428
M-------------------------VATGIQNI-FNIPELKKR--VFFTLLLLAVYRIGA
H--IPTPGIDA----YALSEFFKG------TA-GTILGFFDMFSGGAFRRLTIFALGIMP
YISASIILQLLTV-V--IP-YLEKLKK-E-GEQGQKRITQYTRYGTVVLSCIQALGISF-
---GLEAMKS----------PI--------G----APV--VP------EPGW-------A
FRLMTILTLTSGTAFIMWLGEQITE-RGIGNGISLIIFSGIVAGIPAAITNTIRLM----
------------N--------T-GE----IQLF---------------------------
------------------------------------------------------------
----------V---------MLGILTFMVAVIGAIVFMESGQKRIPIQYAKRVIGR----
-KMYGGQSTHLPLKVNTSGVIPPIFASSIIMFPATLANF-------I-QHP---------
---------W---------M-----------------------------KTISGSL--MP
------------------------------------------------------------
---------GSLIYTLLYVIMIFFFCYFYT-AIIFNPVDVAENMKKYGGFIPGIRPGKPT
SE-FIDKTLVRITFAGAAYLSLICVLPDYLIR----------------------------
--YF-NI----P---------F----YF--GGTGLLIVVGVAMDTMAQVESHLVMRH-YE
G--FI-KK--GR-LKS-R--------R-G-------------------------------
-------------
>SecY_Bacteria_NitrospinaeTectomicrobia_OGW10033
M-------------------------IAAGFQNI-FNVPELKKR--IFFTLVILAVYRVGA
H--VPTPGIDA----YALSEFFKG------AA-GTIFGFFDMFSGGAFKRLTIFALGIMP
YISASIILQLLTV-V--FP-PLEKLKK-E-GEHGQRKITQYTRYGTILLSCIQGLGISF-
---GLEAMKS----------PG--------G----ALI--VP------DPGW-------S
FRLMTVLTLTSGTAFIMWLGEQITE-RGIGNGISLIIFSGIVAGIPSAIKNTVRLM----
------------N--------T-GE----IQFF---------------------------
------------------------------------------------------------
----------V---------LLGILALMVLVVGAIVFMESGQKRIPVQYAKRVVGR----
-KMYGGQSTHLPLKVNTSGVIPPIFASSIIMFPATLVNF-------V-SHP---------
---------W---------M-----------------------------KTVSNSL--MP
------------------------------------------------------------
---------GTIVYTLLYVVMIFFFCYFYT-AIIFNPADVAENMKKHGGFIPGIRPGKPT
SE-FIDKMLSRVTFGGAAYLALVCVLPDYLIK----------------------------
--YF-NI----P---------F----YF--GGTGLLIVVGVAMDTMVQVESHLVMRH-YE
G--FV-KK--GR-LRS-R--------R-A-------------------------------
-------------
>SecY_Bacteria_NitrospinaeTectomicrobia_OGW14993
M--------------------------IESFRNI-FKIPDLQKR--VFFTLALLVVYRIGA
H--IPTPGIDG----QALSAFFSR------AQ-GTILSFMDMFSGGALGRLTIFALGIMP
YISASIILDLLTV-V--FP-FLEKLKK-E-GEQGRKKLTQYTRYSTVLISAIQAFGISI-
---GLENMTS----------PD--------G----API--VM------LPGW-------S
FRFTTALTLTAGTIFIMWLGEQITE-RGIGNGMSLIIFSGIVTDMPSAAINTIRLL----
------------R--------T-GE----MSIF---------------------------
------------------------------------------------------------
----------W---------LLGLLILMVVVVGVIVFMEAGHRKIPIQYAKRVVGR----
-RMYGGQSTHLPLKVNTSGVIPPIFASSVIMFPATIAQF-------S-GLP---------
---------W---------M-----------------------------NTISSYL--LP
------------------------------------------------------------
---------GTWVYTILFVGAIFFFCYFYT-AIIFNPVDVADNIKKYGGFIPGKRPGKST
AE-FIDKTLARITFGGAVYLSAICVLPDFLFK----------------------------
--FNPNI----P---------F----YY--GGTSLLIVVGVAMDTMQQIESHLVMRH-YE
G--FI-NK--GR-LRG-R--------R-G-------------------------------
-------------
>SecY_Bacteria_NitrospinaeTectomicrobia_OGW26372
M------------------------SGADSFGNI-FKIPELKRR--VLFTLALLAVYRIGT
H--IPTPGIDG----VALAEIFAS------AK-SSILGFFDMFSGGALSRLTIFALGIMP
YISSSIILQLMTM-V--SP-HLARLKK-E-GEQGQKKITQYTRYGTVLLSMIQSSGISV-
---GLEAMKS----------PG--------G----SPI--VP------HPGW-------S
FRLMTIITLTAGTAFIMWLGEQITE-RGIGNGISLIIFSGIVAGTPRAILQSMDLM----
------------G--------T-GE----LQPF---------------------------
------------------------------------------------------------
----------V---------VLLLVALMFAVVLIIVFTEGGQRRIPIQYAKRVVGR----
-KMFGGQSTHLPLKVNTSGVIPPIFASSIIMFPATIAKF-------I-DHP---------
---------W---------M-----------------------------QWLSNFL--SP
------------------------------------------------------------
---------GSFGYSLVFVGAIFFFCYFYT-AVIFNPIDVADNMKKYGGYIPGIRPGAKT
SD-YIDQVLSKITFFGAIYLSFICILPDYLIK----------------------------
--YF-NI----P---------F----YF--GGTSLLIVVGVSLDTMQQIESHLVMRN-YD
G--FI-KK--GR-LKG-R--------R-G-------------------------------
-------------
>SecY_Bacteria_NitrospinaeTectomicrobia_PIP72668
M------------------------SGADSFGNI-FRVPELKKR--ILFTLGLLVVYRIGA
H--IPTPGINS----VALAELFAR------AQ-GTILGFFNMFSGGALSRLTVFALGIMP
YISSSIILQLMTI-V--SP-YLARLKK-E-GEQGQKKITQYTRYGTVLLSTIQGSGIAV-
---GLEAMKS----------PS--------G----GLI--VP------EPGW-------S
FRLMTVLTLTAGTCFLMWLGEQITE-RGIGNGISLIIFSGIVAGTPAAIFQSMDLM----
------------G--------T-GE----MSVL---------------------------
------------------------------------------------------------
----------V---------MLFLLVLMIVVVGVIVFTEGGQRRIPIQYAKRVVGR----
-KMMGGQSTHLPLKVNTSGVIPPIFASSIIMFPATIAQF-------I-SHP---------
---------W---------M-----------------------------QSVSAML--TP
------------------------------------------------------------
---------GTIVYSLIFVGAVFFFCYFYT-AVIFNPVDVADNMKKHGGYIPGIRPGHKT
SE-YIDTILSRVTFYGALYLSLICILPDYLIK----------------------------
--YF-NI----P---------F----YF--GGTSLLIVVGVSLDTMQQIESHLVMRN-YD
G--FV-KK--GR-LKS-R--------R-G-------------------------------
-------------
>SecY_Bacteria_NitrospinaeTectomicrobia_PIQ96440
M------------------------SGSDAFGNV-FRIPELKRR--ILFTLGLLVVYRIGA
H--IPTPGINS----VALAEIFEQ------AS-GTILGFFDMFSGGALRRLTIFALGIMP
YISSSIILQLLTM-V--SP-YLARLKK-E-GEQGQKKITQYTRYGTIVLSMIQSSGIAV-
---GLEAMKS----------PA--------G----HAI--VP------HPGW-------G
FRVMTILTLTAGTAFLMWLGEQITE-RGIGNGISLIIFSGIVAGTPAAIFQSLDLM----
------------G--------T-GE----ISVL---------------------------
------------------------------------------------------------
----------V---------MLVLLVVMVLVVGAIVFTEGGQRRIPIQYAKRVVGR----
-KMMGGQSTHLPLKVNTSGVIPPIFASSIIMFPATIAQF-------I-NHP---------
---------V---------M-----------------------------QTVAGSL--TP
------------------------------------------------------------
---------GTIVYSLIFVGAIFFFCYFYT-AVIFNPIDVADNMKKYGGYVPGIRPGSRT
SD-FIEQILNRITFFGAVYLSLVCILPDYLIK----------------------------
--YF-SI----P---------F----YF--GGTSLLIVVGVSLDTMQQIESHLVMRN-YE
G--FV-KK--GR-LRG-R--------R-G-------------------------------
-------------
>SecY_Bacteria_NitrospinaeTectomicrobia_PIR01491
M------------------------SGADSFGNV-FRIPELKRR--IIFTLSLLVVYRIGT
H--IPTPGINT----VALLELFEK------AS-GTILGFFNMFSGGALSRLSVFALGIMP
YISASIIIQLMTM-V--SP-YLARLKK-E-GEAGQKKITQYTRYGTIVLSMVQSSGIAV-
---GLEAMKS----------PS--------G----GLI--VP------HAGW-------E
FRVMTILTLTAGTAFLMWLGEQITE-RGIGNGISLIIFAGIVAGTPAAIFQSMDLM----
------------G--------T-GE----IPVL---------------------------
------------------------------------------------------------
----------V---------MLLLLVVMIFVVGAIVYTEGGQRRIAIQYAKRVVGR----
-KMMGGQTSHLPLKVNTSGVIPPIFASSIIMFPATIAQF-------I-NEP---------
---------W---------M-----------------------------QTVAGML--TP
------------------------------------------------------------
---------GNLFYSMLFVGAIFFFCYFYT-AVIFNPIDVSENMKKSGGFIPGIRPGHKT
SE-YIDKILSRITFYGAIYLSLVCILPDYLIK----------------------------
--YF-NI----P---------F----YF--GGTSLLIVVGVSLDTMQQIESHLVMRN-YD
G--FV-KK--GR-LKG-R--------R-G-------------------------------
-------------
>SecY_Bacteria_NitrospinaeTectomicrobia_PON19590
M--------------------------IDGFQNV-LKIPELKKR--ILYTFALLAVYRIGV
F--IPVPGIDG----QALTRFFER------MQ-GTILGFFNMFSGGALEQMAVFALGIMP
YISASIIMELLTV-V--VP-HLERLKK-E-GEQGRKKITQYSRYGTVVLACIQGLGIAI-
---GLESMQM-----------G--------G----AAA--VP------NPGW-------G
FRLMTVMTLTAGTTFIMWLGEQITE-RGIGNGISLIIFAGIVAGIPSAIGSSWTQL----
------------R--------L-GE----MSPF---------------------------
------------------------------------------------------------
----------L---------FLALLVVMVGVIAAIVFMEAGHRKIPIQYAKRVVGR----
-RMYGGQSTHLPLKINTSGVIPPIFASSLMVFPATIAQF-------V-GGQ-E-------
------PNGF---------L-----------------------------QTIVQQL--SP
------------------------------------------------------------
---------GTIVYSLLTVVLIIFFAYFYT-AIIFNPQDVADNMRKYGGFVPGIRPGKRT
AE-YIDRTLSRLTFAGAIYLSAIVILPTYLIQ----------------------------
--FF-HV----P---------F----FF--GGTGLLIVVGVGMDTMQQVESHLVMRN-YD
S--FM-KK--GR-MRG-R--------R---------------------------------
-------------
>SecY_Bacteria_NitrospinaeTectomicrobia_RMF85544
M--------------------------IEGFQNA-FKIPELKRR--ILFTLALLGVYRIGT
H--IPTPGIDG----QALASFFSN------TQ-GTLLSFFDMFSGGALRRLTVFALGIMP
YISASIILELLTV-V--VP-YLEKLKK-E-GEQGRKKITQYTRYGTVILSSIQALGISF-
---GLENMQS----------PT--------G----ALV--VP------HPGW-------G
FRLMTVLTLTAGTAFLMWLGEQITE-RGIGNGISLIIFAGIVAGMPSAGLNTWRLM----
------------Q--------S-GE----LQPF---------------------------
------------------------------------------------------------
----------V---------MLLLIAMMVVVVGGIVFMESGHRRIPIQYAKRVVGR----
-RVYGGQSTHLPLKVNTSGVIPPIFASSIILFPATIANF-------I-SHP---------
---------W---------M-----------------------------QAIADNL--TP
------------------------------------------------------------
---------GTLLHTLVEVALIVFFCYFYT-AIIFNPVDVADNMKKYGGFVPGIRPGKRT
AE-YIDRVLTRLTFAGAIYLSIIVVMPTYLVR----------------------------
--YF-NV----P---------F----FF--GGTGLLIVVGVAMDTMQQIESHLVMRH-YE
S--FI-KK--GR-IRG-R--------R---------------------------------
-------------
>SecY_Bacteria_NitrospinaeTectomicrobia_TDJ49824
M------------------------SGVEAIGSL-FKIPELKRR--ILFTLGVLIVYRIGA
H--IPTPGIDS----AALAELFAQ------TK-GTILGMFDMFSGGALSRLTIFALGIMP
YISASIILQLMTI-V--SP-HLAQLKK-E-GEQGQKKITQYTRYGTIVISLIQGTGISI-
---GLEAMTS----------PGS-------G----MPI--VP------DPGW-------D
FRLMAILTLTAGTAFIMWLGEQITE-RGIGNGISLIIFAGIVAGAPSAVFMSMDLM----
------------G--------T-GE----LSIL---------------------------
------------------------------------------------------------
----------V---------VLFLLVVMFAVVGAIVFTEGGQRRIPVQYAKRMVGR----
-KMMGGQSTHLPLKVNTSGVIPPIFASSIIMLPATMAQF-------I-DHP---------
---------W---------M-----------------------------QQFSALM--TP
------------------------------------------------------------
---------GTPVYSLFFVSAIFFFCYFYT-AVIFNPTDVADNMKKNGGFIPGIRPGPKT
AD-YIDRILSRLTFYGAMYLSFVCILPDYLIK----------------------------
--YF-NI----P---------F----YF--GGTSLLIVVGVSLDTMQQIESHLVMRN-YD
G--FL-KK--GR-IRG-R--------R-G-------------------------------
-------------
>SecY_Bacteria_NitrospinaeTectomicrobia_TDJ50661
M------------------------SGAESFANI-FKIPELKKR--VLFTLAVLAVYRIGA
H--IPTPGIDS----VALAEIFAQ------VK-NTILGFFDMFSGGALSRLTIFALGIMP
YISASIILQLLTI-V--SP-HLARLKK-E-GEQGQKKITQYTRYGTIGISIIQSTGISI-
---GLEAMLS----------PG--------G----AAI--VP------NPGW-------E
FRLMTILTLTAGTSFLMWLGEQINE-RGIGNGISLIIFAGIVAGTPAAIFQSMDLM----
------------G--------T-GE----LSIL---------------------------
------------------------------------------------------------
----------I---------VLMLLVVMMAVVGAIVFTEGGQRRIPIQYAKRVVGR----
-KMYGGQSTHLPLKVNTSGVIPPIFASSIIMFPASIAQF-------G-SVA---------
---------W---------M-----------------------------QTIAAML--TP
------------------------------------------------------------
---------GTFVYSLIFVGAIFFFCYFYT-AVIFNPTDVADNMKKHGGFVPGIRPGAKT
SE-YIDEILSKLTFYGAMYLSFICILPDFLIR----------------------------
--YL-NI----P---------F----YF--GGTSLLIVVGVSLDTMQQIESHLVMRN-YD
G--FT-KK--GR-IRG-R--------R-G-------------------------------
-------------
>SecY_Bacteria_NitrospinaeTectomicrobia_TDJ60169
M------------------------SGAEAIGNL-FKIPELKRR--ILFTLGVLIVYRIGA
H--IPTPGIDS----AALAELFAQ------TK-GTILGMFDMFSGGALSRLTIFALGIMP
YISASIILQLMTI-V--SP-HLAQLKK-E-GEQGQKIITQYTRYGTIVISLIQGTGISI-
---GLEAMTS----------PGS-------G----LPI--VP------DPGW-------D
FRLMAILTLTAGTAFIMWLGEQITE-RGIGNGISLIIFAGIVAGAPSAVFMSMDLM----
------------G--------T-GE----LSIL---------------------------
------------------------------------------------------------
----------V---------VLFLLVVMFAVVGAIVFTEGGQRRIPVQYAKRMVGR----
-KMMGGQSTHLPLKVNTSGVIPPIFASSIIMLPATMAQF-------I-DNP---------
---------W---------M-----------------------------QQFSALM--TP
------------------------------------------------------------
---------GTPVYSLFFVSAIFFFCYFYT-AVIFNPTDVADNMKKNGGFIPGIRPGPKT
AD-YIDRILSRLTFYGAMYLSFVCILPDYLIK----------------------------
--YF-NI----P---------F----YF--GGTSLLIVVGVSLDTMQQIESHLVMRN-YD
G--FL-KK--GR-IRG-R--------R-G-------------------------------
-------------
>SecY_Bacteria_NitrospinaeTectomicrobia_WP005007692
M------------------------SGAESFANI-FRIPELKRR--VFFTLGVLIVYRIGA
H--IPTPGIDG----AALAEIFEQ------AK-GTILGFFDMFSGGALSRLTIFALGIMP
YISASIILQLLTI-V--SP-HLAQLKK-E-GEQGQKKITQYTRYGTVLLSVIQSSGMAV-
---GLEAMKS----------PG--------G----API--VP------DPGW-------E
FRMMTMLTLTAGTVFIMWLGEQISE-RGIGNGISLIIFTGIVAGLPSAIGMSLDLM----
------------G--------T-GE----LSVL---------------------------
------------------------------------------------------------
----------I---------GLLLAVVMMAVVGFIVFTEGGQRRIPIQYAKRVVGR----
-KMYGGQTSHLPLKVNTSGVIPPIFASSIIMFPATIAQF-------I-DHP---------
---------W---------M-----------------------------QTVSAAL--AP
------------------------------------------------------------
---------GNLIYSLIFIGAIFFFCYFYT-AVIFNPTEVADNMKKHGGFIPGIRPGPKT
AE-YIDQILSKLTFYGAIYLSFICILPDYLIK----------------------------
--YL-NI----P---------F----YF--GGTSLLIVVGVSLDTMQQIESHLVMRN-YD
G--FI-KK--GR-LRS-R--------R-G-------------------------------
-------------
>SecY_Bacteria_Nitrospirae_EAY55936
M----------------------LARILHTFENI-GKIPELRQR--ILFTIGMLAVYRIGA
Y--IPTPGVNG----NALSQFLHQ------NG-GALIGFFDMFSGGALSRLTIFALGIMP
YISASIILQLLTV-V--HP-TLQAMAK-E-GERGRKIITRYTRYLTVLIALVQSFGIAL-
---GLEGMNN-------------------------GQF--VP------HPGW-------S
FRFIVVITLTAATTFVMWIGEQITE-RGVGNGISLIIFSGIIARLPAAIINTYKLY----
------------N--------Q-GE----ISGF---------------------------
------------------------------------------------------------
----------L---------ILALVVMVFLIVSSIVFIETARRKIPIQYAKRLVGN----
-KMMGGQSTHIPFKINTAGVIPPIFASSLISFPAIIAGF-------V-SVP---------
---------W---------I-----------------------------QSFGKSL--SP
------------------------------------------------------------
---------GSFSYTGLYVLLIVFFCFFYT-AVVLNPTDIAENMQKYGGYIPGVRPGQKT
VE-YLYRVMNRITFVGALYLSIVCVIPELLIY----------------------------
--QL-HV----P---------F----YF--GGTSLLIVIGVSLDTAQQIESYMMSRN-YE
G--IL-KK--TR-IKG-R--------T-A-------------------------------
-------------
>SecY_Bacteria_Nitrospirae_KJR42924
M------------------------RLINSFKNI-FRIEELKNR--ILFTISLLVVYRIGA
H--IPTPGING----EELSKFLQE------KG-GAILGFFDIFSGGALSRVTIFALGIMP
YISASIIFQLLTV-V--FP-YIGKLAK-E-GEEGRKKITQYTRYATVLISAIQSFGIAV-
---GIETMAN-------------------------GQF--IA------NPGW-------S
FRLMAMITLTSGTAFIMWLGEQITE-RGIGNGISLIIFAGIVASIPNSIISSINLI----
------------K--------A-GE----LTLF---------------------------
------------------------------------------------------------
----------K---------IIIVVVMMIAVVGFIIYMERGQRKIPVQYAKRVVGK----
-KIYGGQSSHLPLKINTSGVIPPIFASSILLFPTTILGF-------L-SIP---------
---------W---------V-----------------------------QDFTRLI--SP
------------------------------------------------------------
---------GSVLYELLYIAMIVFFCYFYT-AIVFNPIDIADNLKKNGGYIPGIKPGKNT
SE-YIFKVLSRLTFIGALYLSAVCVLPQILIY----------------------------
--KF-NV----P---------F----YF--GGTSLLIVVGVALDTVSQIESHLITRS-YD
G--LL-KK--GR-IKG-R--------R-G-------------------------------
-------------
>SecY_Bacteria_Nitrospirae_OGW31228
M--------------------------LSNFQNI-FKVPELKNR--VLFTLALLIVYRIGG
H--IPTPGING----EELSKFLAA------SGAGALMGFFDMFSGGALSRVTIFALGIMP
YISASIIFQLLTV-V--IP-AIGKLAK-E-GEAGRKKITRYTRYATVVISAIQSMGIAI-
---GLESMAG-------------------------GAF--IQ------SPGW-------S
FRLITMITLTSGTAFIMWLGEQITE-RGIGNGISLIIFAGIVARFPNAVISTYQLL----
------------K--------A-GE----LSIF---------------------------
------------------------------------------------------------
----------L---------VIFLIAMMVAVIGVIIFIERGQRKIPVQYAKRLVGR----
-KIYGGQSTHLPLKVNTSGVIPPIFASSIIMFPATIAGF-------I-AIP---------
---------W---------V-----------------------------QGIAKQL--SP
------------------------------------------------------------
---------GTVFYTMLYVGMIFFFAYFYT-AIVFNPVDIADNLKKYGGYIPGIRPGQKT
SE-YIYRVMSRLTFVGAVYLAVVCIIPEILIQ----------------------------
--RF-NV----P---------F----YF--GGTSLLIVVGVALDTVSQIESHLVTRS-YE
G--FL-KK--GR-IKG-R--------R---------------------------------
-------------
>SecY_Bacteria_Nitrospirae_OGW44279
M--------------------------LSSFQNI-FKIPELKIR--ILFTLALLAVYRIGA
H--IPTPGING----EELSKFLAE------KG-GALMGFFDMFSGGALSRVTIFALGIMP
YISASIIFQLLTV-V--IP-AIGKLAK-E-GEAGRKKIVRYTRYGTVVISAIQSFGIAA-
---GLEGMAG-------------------------GAF--VQ------NPGW-------S
FRLITMITLTSGTAFIMWLGEQITE-RGIGNGISLIIFAGIVARFPNAVISTVRLV----
------------Q--------A-GE----LSIF---------------------------
------------------------------------------------------------
----------F---------VIFMIVMMVAIVGAIIYMERGQRKIPVQYAKRVVGR----
-KVYGGQSTHLPLKVNTSGVIPPIFASSIIMFPATVAGF-------I-AIP---------
---------W---------V-----------------------------QAIARQL--SP
------------------------------------------------------------
---------GTVMYTTLYVGMIFFFAYFYT-AIIFNPVDIADNLKKYGGFIPGIRPGQKT
SE-YIYKVLSRLTFVGGIYLAIVCIIPEIFIQ----------------------------
--RF-HV----P---------F----YF--GGTSLLIAVGVALDTVSQVESHLITRS-YE
G--FL-KK--GR-LKG-R--------R-G-------------------------------
-------------
>SecY_Bacteria_Nitrospirae_OHE60856
M--------------------------LSSFQNI-FKIPELKSR--VLFTLSLLAVYRIGA
H--VPTPGING----EELSKFLAE------KG-GALMGFFDMFSGGALSRVTIFALGIMP
YISASIILQLLTV-V--IP-AIGKLAK-E-GEAGRKKIVRYTRYGTVVISAIQSFGIAA-
---GLEGMAG-------------------------GAF--VQ------NPGW-------S
FRFLTMITLTSGTAFIMWLGEQITE-RGIGNGISLIIFAGIVARFPNAVISTVRLV----
------------Q--------A-GE----LSIF---------------------------
------------------------------------------------------------
----------F---------VVFLVAMMVAVVGAIIYMERGQRKIPVQYAKRVVGR----
-KVYGGQSTHLPLKINTSGVIPPIFASSIIMFPATVAGF-------I-AIP---------
---------W---------V-----------------------------QAVARQF--SP
------------------------------------------------------------
---------GSVLYTVLYVGLIFFFAYFYT-AIIFNPVDIADNLKKYGGYIPGIRPGQKT
SE-YIYRVLSRLTFVGGIYLAIVCIIPEILIQ----------------------------
--RF-NI----P---------F----YF--GGTSLLIAVGVALDTVSQIESHLVTRS-YE
G--FL-KK--GR-LKG-R--------R-G-------------------------------
-------------
>SecY_Bacteria_Nitrospirae_PKL52396
M------------------------GLLANVQNI-FKIEELKRR--IFFTFALLTVYRIGC
H--IPTPGING----EALSRFLTE------KG-GAFMGFFDMFSGGALSRVTIFALGIMP
YISASIIMQLLTV-V--IP-AIGKLAK-E-GEAGRKKITKYTRYGTIGIAAIQSFGIAA-
---GLETMQN-------------------------GLF--VQ------NPGL-------S
FKLVTMITLTSGTAFIMWLGEQITE-RGIGNGISLIIFAGIVARFPNAVISTVRLV----
------------Q--------A-NE----LSIF---------------------------
------------------------------------------------------------
----------F---------VIFLIIMMVAVVGAIIMLERGQRKIPVQYAKRVVGK----
-KVYGGQSTHLPLKINTAGVIPPIFASSIIMFPATIAGF-------I-AIP---------
---------W---------V-----------------------------QSIARQL--SP
------------------------------------------------------------
---------GTVPYTFLYVSMIFFFAYFYT-AIVFNPVDIADNLKKYGGYIPGIRPGQKT
SE-YLYHVLSRLTFVGAIYLAMVCVIPEVLIT----------------------------
--KF-KV----P---------F----YF--GGTSLLIAVGVALDTVSQVESHLMTRS-YE
G--FL-KK--GR-IKG-R--------R-G-------------------------------
-------------
>SecY_Bacteria_Nitrospirae_RJQ39819
M------------------------RILSNLQNI-FRVPELKNR--VIFTLSLLIVYRIGG
H--IPTPGING----EELSKFLAE------SGAGALMGFFDMFSGGALSRVTIFALGIMP
YISASIIFQLLTV-V--IP-AIGKLAK-E-GEAGRKKITRYTRYATVVISAIQSLGIAV-
---GLESMAG-------------------------GAF--IQ------SPGW-------S
FRLMTMITLTSGTAFIMWLGEQITE-RGIGNGISLIIFAGIVARFPNAVISTYQLL----
------------R--------A-GE----LSIF---------------------------
------------------------------------------------------------
----------L---------VIFLVTMMVAVIGVIIFIERGQRKIPVQYAKRLVGR----
-KIYGGQSTHLPLKVNTSGVIPPIFASSIIMFPATIAGF-------I-AIP---------
---------W---------V-----------------------------QGVAKQL--SP
------------------------------------------------------------
---------GTILYTTLYVGMIFFFAYFYT-AIVFNPVDIADNLKKYGGYIPGVRPGQKT
SE-YIYRVMSRLTFVGAVYLGVVCIIPEILIS----------------------------
--KF-NV----P---------F----YF--GGTSLLIVVGVALDTVSQIESHLVTRS-YE
G--FL-KK--GR-IKG-R--------R---------------------------------
-------------
>SecY_Bacteria_Nitrospirae_TAK05454
M----------------------LERFITSVQNV-FKIAELRQR--IIFTALMLIVYRIGS
H--IPTPGINN----EALSKFLTE------RG-GALMGFLDIFSGGGLSRLTVFALGIMP
YISASIILQLLTV-V--IP-TLSKLAK-E-GERGRKKIIQYTRLGTIGIGLVQALGIAI-
---GLEGMNQ-------------------------GAF--VQ------NPGW-------S
FRLMTMITITAGTAFLMWLGEQITE-RGIGNGISLIIFAGIISRMPAAMVNTYELF----
------------Q--------A-GQ----ISLF---------------------------
------------------------------------------------------------
----------L---------VLFLVALMIGVIVAIVFLESGRRKIPVQYAKRVVGR----
-RVYGGQSTHIPLKINTAGVIPPIFASSIIAFPATIAGF-------I-TVP---------
---------W---------V-----------------------------QAIGRNL--TP
------------------------------------------------------------
---------GTVFHTVLYAMLIIFFAFFYT-AVVLNPVDMADNMKKYGGFIPGIRPGQRT
SD-YIYRVLTRITFAGAIYLAAVAIIPEILIY----------------------------
--RF-NV----P---------F----SF--GGTSLLIVIGVGLDTAQQIETHMLTRN-YE
G--FM-KK--GK-LKG-R--------G-F-------------------------------
-------------
>SecY_Bacteria_Nitrospirae_WP013247906
M----------------------FERLLTSFQNI-FKIPELRTR--VLFTLGMLIVYRVGA
H--IPTPGING----EALSDFLQK------QG-GALLGFLDIFSGGSLSRLTIFALGIMP
YISASIILQLLTV-V--IP-HLSKLAK-E-GERGRKKIIQYTRFGTIVIALIQGFGIAV-
---GLEQMNQ-------------------------GAF--VL------SPGW-------G
FRFMTVITLCAGTGFLMWLGEQITE-RGIGNGISLIIFAGIVARLPAAVAQTFDLY----
------------K--------V-GQ----LSFP---------------------------
------------------------------------------------------------
----------L---------LVVLTLIMFGVVAAIVFLESGRRKVPVQYAKRVIGR----
-RVYGGQSTHIPLKINTAGVIPPIFASSIIAFPATIAGF-------F-ETP---------
---------W---------I-----------------------------KAVGSQL--AP
------------------------------------------------------------
---------GSLLYTLMYVGLIVFFCFFYT-AVVMNPVDMADNLKKYGGFVPGIRPGQRT
SD-YIYSVLTKITFAGAIYLAIVCVIPEFLIY----------------------------
--KL-NM----P---------F----YF--GGTSLLIVIGVGLDTAQQIESHLLNRN-YD
G--FL-QK--GK-LRG-R--------T-T-------------------------------
-------------
>SecY_Bacteria_Nitrospirae_WP014449097
M----------------------FERISKVIGNI-GKIPELRQR--ILFTLGMLAVYRIGA
Y--IPTPGVNG----NALSAYLHQ------NG-GALIGFFDMFSGGALSRLTIFALGIMP
YISASIILQLLTV-V--HP-SLQALAK-E-GERGRKVITKYTRYLTVLIALIQSFGIAI-
---GLESMNR-------------------------GQF--VP------HPGW-------P
FRILVVITLTTATTFIMWLGEQITE-RGVGNGISLIIFSGIIARLPSAILNTYKLY----
------------N--------Q-GE----ISGF---------------------------
------------------------------------------------------------
----------L---------IIGLVVMVAVIVGSIVFIETARRKVPVQYAKRLVGN----
-KMMGGQSTYIPLKINTAGVIPPIFASSLIAFPATIASF-------I-TLP---------
---------W---------I-----------------------------QNIGKSL--AP
------------------------------------------------------------
---------GSFSYTLLYVLLIIFFSFFYT-AVVLNPADIAENMQKYGGYIPGIRPGQNT
ST-FFYGIMNRITLVGALYLSLVCVVPELLIY----------------------------
--KL-HV----P---------F----YF--GGTSLLIVIGVSLDTAQQIESYMMSKN-YD
G--FL-KK--TR-IKG-R--------A-S-------------------------------
-------------
>SecY_Bacteria_Nitrospirae_WP040334324
M-----------------------LGFLGSFQNI-LKIEELKKR--LFFTFALLTVYRIGA
H--IPTPGISG----EQLSKFLTT------HG-GALMGFFDMFSGGALSRVTIFALGIMP
YISASIILQLLTV-V--VP-AIGKLAK-E-GEEGRKKITQYTRYGTILISAIQGFGIAA-
---GLETMAE-------------------------GQF--IL------NPGW-------G
FRFTTMITLTAGTAFIMWLGEQITE-RGIGNGISLIIFAGIVARLPNAVIDTIRLL----
------------R--------A-GE----LPII---------------------------
------------------------------------------------------------
----------V---------LLIIIVMMVGVVAGIIYMERGQRKVPVQYAKRVVGK----
-RMYGGQSSHLPLKINTAGVIPPIFASSIIMFPATIAGF-------I-AVP---------
---------W---------V-----------------------------QAFAKQL--TP
------------------------------------------------------------
---------GSLVHDVIYVIMIIFFCYFYT-AIVFNPVDIADNIKKQGGYIPGVRPGKNT
SD-YIFRVLSRLTFVGAIYLSVVCVLPSILIS----------------------------
--KF-NV----P---------F----YF--GGTSLLIVVGVALDTVSQIESHLLTRS-YD
G--LL-KK--GR-IKG-R--------R---------------------------------
-------------
>SecY_Bacteria_Nitrospirae_WP099590560
M----------------------LARILHTFENI-GKISELRQR--ILFTIGMLAVYRIGA
Y--IPTPGVNG----NALSQFLHQ------NG-GALIGFFDMFSGGALSRLTIFALGIMP
YISASIILQLLTV-V--HP-TLQAMAK-E-GERGRKIITRYTRYLTVVIALVQSFGIAL-
---GLEGMNN-------------------------GQF--VP------HPGW-------S
FRFIVVITLTAATTFVMWIGEQITE-RGVGNGISLIIFSGIIARLPAAIINTYKLY----
------------N--------Q-GE----ISGF---------------------------
------------------------------------------------------------
----------L---------ILALIVMVFLIVSSIVFIETARRKIPIQYAKRLVGN----
-KMMGGQSTHIPFKINTAGVIPPIFASSLISFPAIIAGF-------V-SVP---------
---------W---------I-----------------------------QSFGKSL--SP
------------------------------------------------------------
---------GSFSYTGLYVLLIVFFCFFYT-AVVLNPTDIAENMQKYGGYIPGVRPGQKT
VE-YLYRVMNRITFVGALYLSIVCVIPELLIY----------------------------
--QL-HV----P---------F----YF--GGTSLLIVIGVSLDTAQQIESYMMSRN-YE
G--IL-KK--TR-IKG-R--------T-A-------------------------------
-------------
>SecY_Bacteria_Nitrospirae_WP109136045
M------------------------GLLTSFQNI-FKITELKNR--IFFTLALLTVYRIGC
H--VPTPGING----EELSKFLTQ------QA-GSFMQFFDMFSGGALSRVTIFALGIMP
YISASIIMQLLTV-V--IP-AIGKLAK-E-GEAGRKKITRYTRYGTVVISAIQSFGIAA-
---GLESMSQ-------------------------GAF--VQ------NPGW-------P
FRLITMITLTSGTAFIMWLGEQITE-RGIGNGISLIIFAGIVARFPNAIISTVRLV----
------------Q--------A-GE----LSIF---------------------------
------------------------------------------------------------
----------F---------VLFLVAMMVAVVAGIILMERGQRKIPVQYAKRVVGR----
-KVYGGQSTHLPLKINTAGVIPPIFASSIIMFPATVAGF-------I-AIP---------
---------W---------V-----------------------------QSAAKQL--SP
------------------------------------------------------------
---------GTIFHTILYVGMIFFFAYFYT-AIVFNPVDIADNLKKYGGYVPGIRPGQKT
SE-YLYRVLTRLTFVGAIYLAIICVIPEILIT----------------------------
--RF-RV----P---------F----YF--GGTSLLIAVGVALDTVSQIESHLVTRS-YE
G--FL-KK--GR-LRG-R--------K-G-------------------------------
-------------
>SecY_Bacteria_PVC_OGW68724
M--------------------------LQAYVNA-FKIPDLRNK--ILFTLMIIVVYRIGT
Y--IPTPGIDG----QALSLFFARMS-G-TAG-GRLFGIMGMFSGGALQKATIFALGIMP
YVSASIIMQLLTV-V--IP-HFEKLGK-E-GEEGRRQLIQYTRYLTVALSLIQTFFISL-
---WLENPQA----------FN--------G----MVV--VP------YPGW-------G
FRLMTMLTITTGTAFIMWLGEQIDQ-YGIGNGMSILITAGIIESVPTALWQTYILL----
------------SPFD--I-AR-QQ----LSWW---------------------------
------------------------------------------------------------
----------K---------FILMLILFVGTVLGVILIIQGQRKIPVQYAKQIRGH----
-RVYGGQSTYIPLKVNQAGVIPIIFAQSVILFPATIAGF-------T-HNA---------
---------G---------L-----------------------------QKFMANL--SP
------------------------------------------------------------
---------GHLAYEIFYALFIIFFSYFYT-AITFQPIQMAENLQKYGGFVPGIRPGKNT
AE-FLDYVMTRIVLSGAIFLALIAMFPSVVSSPK--------------------------
--VL-NI----P---------FLIASFF--GGTGLLIIVGVVLDTMKTIESQLVMRH-YD
G--FI-KK--GR-LKA-R--------R---------------------------------
-------------
>SecY_Bacteria_PVC_OGX09292
M--------------------------IASFANC-FKIPELKNK--IFFTLAIVVAYRVGC
Y--LPTPGVNG----SVLAEFFQRLS-S-TSG-GSIFGIMNMFSGGALEKATVFALGIMP
YISSSIIMQLLTA-V--IP-SLERLAK-E-GQAGYQKINQYTRYGTLVLALVQSFFIAL-
---WLEDKSGT--------VFQ--------G----LQV--VN------NPGW-------G
FRLVTVLTLSSGTLLLMWFGERIQE-HGIGNGISLIITAGILSAAPSAMQMLLRLM----
------------APASAGA-GS-AQ----LQPL---------------------------
------------------------------------------------------------
----------T---------LVLMVCFLIGVIISITLITQAQRKIPVQYARRIVGR----
-KVYGGQNTYIPLKVDTSGVIAIIFAQSIILFPATLASF-------I-PHQ---------
---------G---------F-----------------------------QSLASIF--LR
------------------------------------------------------------
---------GHVWYYLVYGLLIVFFCYFYT-AIVFNPIDVAENMKKHGGFIPGVRPGTQT
SE-YLDFIMTRITLAGAVFICAIAIMPDAIMA----------------------------
--SF-KV----P---------YLVASFF--GGTGVLIIVGVMLDTMKQIESHLLTRH-YD
G--FM-RS--GQMIRG-R--------R---------------------------------
-------------
>SecY_Bacteria_PVC_OGX17387
M--------------------------FSALVNS-FRIPDLKKR--LLVTAALIAVYRIGC
Y--VPTPGIDG----AQLAEFFNRIG-K-TQG-GTIFGIINMFSGGAMERLTIFALGIMP
YISASIILQLLTA-V--FP-ALEKLAK-E-GKAGYEKINQYTRYSTVLLSIVQSFFIAL-
---WLENPAR----------FE--------G----LKI--VM------YPGW-------G
FRILTVLTLSTGTIFIMWLGEQIQE-RGIGNGISLVIAAGIVSRIPTAIHQLIILI----
------------SPFA--P-SR-RQ----IQPL---------------------------
------------------------------------------------------------
----------T---------ILVMAVFLVAVVFAVIMITQAQRKIPVQYARRIVGR----
-KIYGGQATYIPLKVDTSGVIAIIFAQSIILFPATIASF-------I-PNP---------
---------A---------F-----------------------------QRLAQNL--IR
------------------------------------------------------------
---------GHILYTAIYGLLIIFFCYFYT-AIVFNTVDLSENMKKYGGFIPGIRPGTPT
AE-FLDYVMTRITLFGAAFIAFIAIFPDLIMA----------------------------
--WL-KV----P---------YLVASFF--GGTAILIVVGVMLDTLKQVESHLLTHH-YE
G--FI-KS--G--IKG-R--------R---------------------------------
-------------
>SecY_Bacteria_PVC_OGX20327
M--------------------------IGALQNI-FKIPDLRRK--VMVTLGLIAVYRLGG
F--IPTPGIDS----QALAEFFKNIA-K-SQG-GQILGIMNMFSGGSLEKLTIFALGIMP
YISSSIIIQLLTA-V--IP-ALEKLSK-E-GKAGHQKINQFTRYATVGLAIIQSYFIAL-
---WLEHPGR---------LLE--------G----LSI--VS------HPGL-------S
FRFLTVITLTTGTIFIMWLGEQIQE-RGIGNGISLIICAGIISSIPAALQQLFLLM----
------------S-----P-KT-RQ----LHPF---------------------------
------------------------------------------------------------
----------T---------LLIMAVLLFAVIFAVIMVTQGQRKIPVQYARRVVGR----
-KVFGGQSTYIPLKVDTSGVIAIIFAQSIILFPATIASF-------I-PNA---------
---------S---------F-----------------------------QKFANSL--TR
------------------------------------------------------------
---------GHIAYTLIYALLIIFFCYFYT-AIVFNPKDISDNMKKYGGFIPGIRPGEPT
TE-FLDFVMTRITLAGALFIAVIAILPDFIMA----------------------------
--WL-NV----P---------YLLASFF--GGTGILIVVGVMLDTLKQIESQLLMRN-YE
G--FI-KG--AR-IQG-R--------R---------------------------------
-------------
>SecY_Bacteria_PVC_OGX45694
M--------------------------LGAFKNI-FKIQDLKHK--VIITLALIAVYRVGG
F--IPVPGIDS----QALAEFFDRIA-K-SQG-GSILGIMNMFSGGSLEKLTIFALGIMP
YISSSIIIQLLTA-V--IP-ALEKISK-E-GRAGHQKINQYTRYATVGLAIIQSYFIAL-
---WLEHPGR---------LLE--------G----LSI--VT------DPGL-------G
FRFITVITLTTGTIFIMWLGEQVQE-RGIGNGISLIITAGIISSIPAAVQQLIMYV----
------------S-----P-KT-RQ----LHPA---------------------------
------------------------------------------------------------
----------T---------LVVMAALLVFVVLAVIFITQGQRKIPVQYARRVVGR----
-KVFGGQSTYIPLKVDTSGVIAIIFAQSIIMFPATLASF-------I-PNP---------
---------A---------F-----------------------------QRMSNFL--TR
------------------------------------------------------------
---------GHIVYTLMYALLIIFFCYFYT-AIVFNPKDISDNLKKYGGFIPGIRPGSPT
TE-FLDFVMTRITLAGAIFIAVIAILPDFVMA----------------------------
--TL-KV----P---------YLVASFF--GGTGILIVVGVMLDTLKQIESQLLMRN-YE
G--FI-KS--GR-IHG-R--------R---------------------------------
-------------
>SecY_Bacteria_PVC_OQX52994
M--------------------------FQALFNI-FKIADLRKKVLVLFTLGFIVIYRIGA
Y--IPTPGIDS----ANLAKFFDNIA-R-TQG-GTLFGIMNMFSGGAMRRLTIFALGIMP
YITASIILQLLTA-V--FP-NLEKLTK-D--PEGHKRLVQYTRQGTVILCLIQALFVSI-
---WLENPAH----------FG--------S----LQI--VQ------FPGW-------G
FRLLTMLTLTTGTTFIMWLGEQITE-RGIGNGISLIITAGIISRLPAAVYQLSSLL----
------------Y--------Q-RQ----ISAL---------------------------
------------------------------------------------------------
----------S---------LLLILSVAVVVVGAVVLITQGQRKIPVQYARRVVGR----
-KIYGGQATYIPLRVNQAGVMPIIFAQSIILFPATIAGL-------T-ANP---------
---------F---------I-----------------------------QSIARAL--TP
------------------------------------------------------------
---------GRLFYSLFYSLMIIFFTYFYT-AISFNPKDIADNMKRYGGFVPGIRPGRNT
AE-YFDYIMNRITLPGAIFLAIIAIMPQIIYK----------------------------
--GF-KI----P---------YLVASFF--GGTALLIVVGVLLDTMRQIESHLLMRH-YE
G--FV-SK--GR-IRG-R--------R---------------------------------
-------------
>SecY_Bacteria_PVC_OQX83968
M--------------------------INAIVNV-FKIRDLRRK--LLITLALIAVYRIGA
Y--IPTPGING----QALSEFFKSLA-E-TPG-GNLFGIINMFTGGAMRRLTIFALGVMP
YISAAIILQVLTP-V--IP-ALEKLAH-E--ERGREKINQWTRYLTVVITAFQAFFIGL-
---WLENSEY----------FR--------G----YQI--VF------NPGW-------G
FRFSTVITLTTGTIFIMWLGEQITE-YGIGNGISILITAGIISRIPAALYQLYLLT----
------------APFS--P-AG-GQ----IKPF---------------------------
------------------------------------------------------------
----------T---------LIIMAVMLVAVVIAVVLLTQGQRRIPVQYARRVIGR----
-RVYGGQSTYIPLRINQAGVIPIIFAQSVLLFPATIAGF-------F-PSE---------
---------T---------L-----------------------------QRIVSLF--TR
------------------------------------------------------------
---------GNLLYYILYSGLIIFFSYFYT-AIIFNPTDVAENMKRFGGFIPGVRPGKST
AD-YLHYIMERITLPGSIFLAVIAILPSIISY----------------------------
--AL-HI----P---------YLVASFF--GGTGLLIIVGVLLDTERQLESQLLMRQ-YE
G--FM-RK--GR-IRG-R--------R---------------------------------
-------------
>SecY_Bacteria_PVC_OUV89700
M--------------------------LSAFTNS-LKIPELRQR--IFFTLALLFIARVGA
N--IPLPGMNT----EPIQAFFAEQS---GAA-GGLIGFYNMFTGGALLNGALFALGIMP
YISASIIMQLMGA-V--FP-TIARLQQ-E-GEIGRXKINSYTRXLTIAICAIQGFLXLX-
---ALATNPGA------LIGYGF--NPLDXG-----QI--VI------AGKV-------Q
FLITGTIFLTAGSMILVWLGEQITE-KGIGNGISLLITVSIISALPAAVVSTYQMF----
------------VAPVG-S-ET-QS----LGVV---------------------------
------------------------------------------------------------
----------Q---------GVLMLALLFAVTAGLVAXTQAQRKIPVQYAKRVVGR----
-KVYGGQSSFLPLKVNYAGVMPVIFASAILMFPAQLLNI-------L-GSA-T-------
------GMRF---------F-----------------------------TDVAQSL--GR
------------------------------------------------------------
---------GEFAYYFIFGLLIFIFSYFWV-SLMFKPVQIADDLKKNGGFIPGVRPGDAT
AK-FLDHIMTRLTMAGALSLTLIALFPDILLF----------------------------
--SX-NI----PFN-----VAL----FF--GGTGMLITVGVLLDTMRQIETFLMQRH-YD
G--FL-KK--GK-IRG-R--------S-AARAKQLVDSAGIQDFWSAWSPLLLLSVLLFV
LGIVSWFLKLN--
>SecY_Bacteria_PVC_PAW68753
M--------------------------FSAFTNS-LKIPELRSR--IFYTLSLLFVSRVAS
H--IPLPGIDP----YPLQRFFEEQA-S-SGA-GNLIGLYNMFTGGALTKGAIAALGIMP
YISASIIFQLMTA-V--VP-ALSRLQQ-E-GDVGRQKLTQYTRYATVLICLIQGTLLIL-
---ALNNPGQ-------LF-PGY--DVARFG-----SI--VI------VEKW-------S
FVFTSVIFMTAGTMLLMWLGEQITQ-RGIGNGVSLLITVGILADIPGAAQQTYSLF----
------------FRPVG-T--G-AS----LGLP---------------------------
------------------------------------------------------------
----------Q---------AVIMVALFVAVTMGIIAVVQGQRKIPVQYAKRVVGN----
-KVMGGQSSFLPLKVNYSGVMPVIFASAILLFPQQIFSW-------L-GAH-F-------
------ELKF---------L-----------------------------TEFSNNL--LR
------------------------------------------------------------
---------GHWTYYALNTTLILFFSYFWV-SVMFKPIQIADDLKKYGGYIPGVRPGEPT
AQ-FLDFIMTRLTLAGAIFLTVIAIMPDVLLF----------------------------
--EL-NV----PTR-----IAY----FF--GGTGMLITVGVILDTMRQIETFLLQRH-YD
G--FL-KK--GR-IRA-R--------S-ANPQQGATGEALSHE---AVMKLALPMLGLLA
LGAGIWAYKAFLK
>SecY_Bacteria_PVC_PAZ00376
M--------------------------ISAFANI-FKIPELRAR--VLFTLAAIIVIRAGS
S--ITAPGVNA----QVLRQWFLDSADA-ASS-GGVAALFNLFSGGALSNCAIFSLGVMP
FISASIMLQLLTA-V--IP-QLGKLAR-E--DGGRQKIMQYTRYATIGLCVFQAYLLSK-
---SFENPQA------NPFLPGIMDTINKLG----MPL--VT------TPGF-------G
FQLVTIITMTAGTLLLMWLGDQLTE-KGIGNGMSIIITVGILAQLPAGLIQAWRTF----
------------VPSAA-TAGQ-AT----VSPV---------------------------
------------------------------------------------------------
----------V---------LVLMIAFLFFVIAAVIAVTQAQRKITVQYAKRVVGR----
-KVYGGQTQYMPLKINYAGVMPIIFAQAILLFPSTILNMA------F-PGV-G-------
---------W---------A-----------------------------QDLSNLL--TY
------------------------------------------------------------
----------GWLHYLFYALMIFFFSYFWV-ATQFQPVQIADDLKKYGGFIPGVRPGKPT
AD-FLDYTMTRLTFAGAIFLTAVAVLPQLLSQ----------------------------
--SL-QV----PYM-----TSQ----FF--GGTGLLIIVGVVLDTMRQVETHLLQRH-YD
G--FL-RK--GR-IRS-S--------Q-ESRSRLSSGHSINDQ---ALVWMYVGIAILVI
AGVTIYFATQL--
>SecY_Bacteria_PVC_PDH30513
M--------------------------LSAFTNS-LKIPELRQR--IFFTLALLFIARVGA
N--IPLPGMNI----GPIRDFFADQA---TVG-GGLVGFYNMFTGGALLNGALFALGIMP
YISASIIMQLMGA-V--FP-GLARLQQ-E-GDVGRQKINQYTRYLTLVICLIQGLLLLV-
---ALSTNPGS------IIGQGF--SPAEYG-----QV--VI------ASKA-------Q
FLITGTLFLTAGSMIMVWLGEQITE-KGIGNGISLLITVSIISGLPGAVAATYQMF----
------------NAPVG-T-E--GR----LGLP---------------------------
------------------------------------------------------------
----------Q---------GVIMLALLFVVTAGLVAITQAQRKVPVQYAKRVVGR----
-KVYGGQSSFLPLKVNYAGVMPVIFASAIIMFPTQILSY-------L-GSA-T-------
------GMRF---------F-----------------------------NDFADSL--GR
------------------------------------------------------------
---------GQFAYYAVFGSLIFIFSYFWV-SLMFKPVQIADDLKKNGGYIPGVRPGDPT
AK-FLDHVMTRLTLAGALSLTLIALFPDILLF----------------------------
--SY-NV----PFS-----VAI----FF--GGTGMLITVGVLLDTMRQIETFLLQRH-YD
G--FL-KK--GK-IRG-R--------S-AARNKQLVDAAGLQDFWTAWRPLLILAIILFS
LGIISWFINLG--
>SecY_Bacteria_PVC_PYK93621
M--------------------------VSAFLNS-VKIPELRRR--ILFTLAIIVIVRLGA
A--ITTPGVNQ----AVLQEWFRSALTE-KSG-GSVAALFNLFSGGALENCAIFSLGIMP
YISASIMMQLLTA-V--IP-QLSRLAR-E--DGGRQKIMQLTRYATLGLCIFQGYLLAV-
---SFQHPESY-----HTMLPGITDTIRNLG----VPL--VD------DTGW-------T
FRIVTVISLTTGTLFLMWLGDQITE-RGVGNGISLIITIGIVARLPAALAQAWKTF----
------------VPSAQ-T-GT-SQ----VNPA---------------------------
------------------------------------------------------------
----------I---------LVLMVAFLFVVIAAVIAITQGVRKVTVQYAKRVVGR----
-KMYGGQTQYMPLKVNYAGVMPIIFAWALLLFPTTIVGFA------F-KNS-P-------
---------T---------A-----------------------------ARIASAL--NN
------------------------------------------------------------
----------GWPHYVVMAAMIFFFSYFWV-ATQFQPAQIADDLKKYGGYIPGVRPGKPT
AD-FLDFTMTRLTFAGAAFLTLIAILPSLLSQ----------------------------
--SL-QV----PMI-----TAQ----FF--GGTSLLIIVGVMLDTMRQVETHLIQRH-YD
G--FL-RK--GR-IRG-R--------A-FDRASYSRGEAAERG---TLMWLYVGIASLVI
AGVAIFLYGR---
>SecY_Bacteria_PVC_RJP20131
M--------------------------LSAFQNA-FKIPELKNR--ILFTLVLLAVYRLGG
H--VPTPGING----GVLAQFVAE------RQ-NTLLGFADLFAGGAFSRMTIFALGIMP
YISASIIFQLLVA-V--IP-YFEKLSK-E-GEEGRKKLTQYTRYGTVALTAVQSLGISL-
---WLSNPSN----------FG--------G----REI--VP------HPGL-------G
FILLTMITFTTGTCFIMWLGEQITE-RGIGNGISLIIFAGIVAGMPAALSLLIRNI----
------------Q--------L-GE----MSIF---------------------------
------------------------------------------------------------
----------K---------MIVLAVLLVSVTAAVIVLTQAQRKIPVQYAKQIKGR----
-KVYGGQSTWLPLRVNQAGVIPIIFASSLLLFPATIFQF-------I-HAG---------
---------G---------M-----------------------------QRLIELL--SP
------------------------------------------------------------
---------GALLYNILYVVLIVFFTYFYT-AITFNPIDVADNLKKYGGFVPGIRPGRPT
AE-YLDRIMTRITLPGSVALAFVAVIPTMISY----------------------------
--GM-RV----D---------YLVASFF--GGTSLLIVVGVALDTIQQMESHLLMRH-YD
G--FM-KK--GR-IRA-R--------R-F-------------------------------
-------------
>SecY_Bacteria_PVC_RPG84177
M--------------------------LSAFTNS-LKIPELRQR--IFFTLALLFIARVGA
N--IPLPGFDP----GPIRTFFSEQA---GAG-GGIVGMFNMXTGGALLNGALFALGIMP
YISASIIMQLMGA-V--FP-AIARLQQ-E-GDVGRQKINQYTRXLTIIIXAVQGLLLLV-
---ALSTNPAS------LVGSSF--NPAEYG-----NI--II------ASKT-------Q
FLITGTIFLTAGTMIMVWLGEQITQ-RGIGNGISLLITVSIISGLPGAVSAAYGMF----
------------VAPVG-A-DV-PT----LGLP---------------------------
------------------------------------------------------------
----------Q---------GMLMLALLFAVTAGLVAITQAQRKIPVQYAKRVVGR----
-KVYGGQSSFLPLKVNYAGVMPVIFGXAIIMFPTQILTY-------L-GTA-T-------
------GMRF---------F-----------------------------SDFAGNL--QQ
------------------------------------------------------------
---------GQPAYYIIFGLLIFVFSYFWV-SLMFKPVQIADDLKKNGGYVPGVRPGEPT
AQ-FLDYVMTRLTLFGAXSLTVIALFPXILLV----------------------------
--GY-RI----PGN-----VAI----FF--GGTGMLITVGVLLDTMRQIETYLLQRH-YD
G--FL-KK--GK-IRG-R--------S-AARSKQLVDTAGLQDFWAAWRPLLILAIVLFI
LGIVSGFLN----
>SecY_Bacteria_PVC_SHE13673
M--------------------------LKTISNI-MKVEDLRRR--ILFTLLVLIVYRIGA
F--IPVPNIDT----DILSATDRQ-------Q-ADIFGLLNTFSGGALFQFSIFAMGIFP
YITASIIVQLLSMDV--VP-KFAQWAK-E-GEAGRKKLTQFTRYGTIVLGLIQAFGTSV-
---GFNSYY---------------------G-----NL--VI------DPSF-------T
TYAMIAIVLTAGTAFLMWLGEQITE-HGIGNGISILIFAGIVAGIPTHGRAIYLQL----
----------FVD--------A-GD-ALFLNII---------------------------
------------------------------------------------------------
----------K---------FIVILVAIVLIIAGVIFVQQGVRKIPVQYAKRVVGR----
-KMYGGQSTHIPLKVNAAGVIPVIFAMSLLMFPATIAQF-------W-SGN-V-------
---------V---------A-----------------------------NWIIENL--SF
------------------------------------------------------------
---------TAPLGMVLYVLLIIGFTFFYT-FVQINPEQMADQMKKNGGYIPGIRPGKTT
SV-YLTRVMTRITLSGAIFLAAISILPMLFGG----------------------------
--LA-GL----PES-------V----RI--GGTSLLIVVGVALETMKQIESQLIKRH-YK
G--FI-NK----------------------------------------------------
-------------
>SecY_Bacteria_PVC_TAN38901
M--------------------------FSAFTNS-FKVPELRQR--ILFTLGLIVICRIIA
A--IPTPGVDA----VAVRTLLTQVQ-A-SAG-GSFLGLFDLFTGGAIEQCAIGALGIMP
SISASIILQLLTA-V--VP-SLERLAR-E-GDAGRQQIIQYGRYLTVALCVVQGYAWAA-
---MLEHPEG-------LL-----------GIH--ADI--VH------NPGW-------S
FRLMTILTMTTGTMLLMWLGEQITD-RGIGNGISLIITISIVSRLPTAFRQAANMF----
------------RAPEG---GV-AQ----FSII---------------------------
------------------------------------------------------------
----------H---------AVFLFAMLFAVIAAVVALTQAQRRIPVQYAKRVIGR----
-KVYGGQSTYMPLRVNYSGVMPIIFAQAILMFPSKIFSM-------I-KMD---------
---------F---------F-----------------------------QSLAHAL--YI
------------------------------------------------------------
---------GTPLYTTLYALMILFFSYFWV-ATQFNPVQIADDLKKYGGYVPGIRPGTPT
AE-FLDRGMTRITLAGAIFLTIIAVIPQFMGQ----------------------------
--YF-RI----PWV-----VSS----FF--GGTSLLIIVGVMLDTMRQVESQLIMRH-YD
G--FL-TK--GK-LRS-R--------R---------------------------------
-------------
>SecY_Bacteria_PVC_WP013043411
M--------------------------LSAFTNS-LKIPELRQR--IFFTLALLFIARVGA
N--IPLPGFDP----GPIKDFFREQA---DAG-GGLVGMFNMFTGGALLNGALFALGIMP
HISASIIMQLMGA-V--FP-AIARLQQ-E-GDVGRQKINQYTRYLTLIICVVQGLLLLV-
---ALSSNPAS------IVGSGF--NPAEYG-----NV--VI------ANKF-------Q
FLVTGTIFLTAGTMIMVWLGEQITA-RGIGNGISLLITVSIISGLPGAVASAYQMF----
------------VAPVG-S-DT-PQ----LGVP---------------------------
------------------------------------------------------------
----------Q---------GVLMLALLFAVTAGLVAITQGQRKIPVQYAKRVVGR----
-KVYGGQSSFLPLKVNYAGVMPVIFGSAILMFPTQILYT-------L-GKA-T-------
------NMNF---------L-----------------------------NEFADSL--QR
------------------------------------------------------------
---------GEAAYYILFGLLIFVFSYFWV-SLMFKPVQIADDLKKNGGYIPGVRPGEPT
AK-FLDHVMTRLTLFGALSLTVIALFPDILLF----------------------------
--TY-RI----PGN-----VAI----FF--GGTGMLITVGVLLDTMRQIETFLLQRH-YD
G--FL-KK--GK-IRG-R--------S-ATRSKQLVDTAGLQDFWTAWRPLLVLAIALFV
LGLVSWFLN----
>SecY_Bacteria_PVC_WP110129967
M--------------------------LSAFTNS-LKIPELRQK--IFFTLALLFIARVGA
N--IPLPGMNI----GPIEDFFASQG----GS-NGVVGMFNMFTGGALLKGAVFALGIMP
YISASIIMQLVGA-V--FP-TIARLQQ-E-GDVGRQKINQYTRYLTIAICIVQGLLLLV-
---ALSTNPGS------LIGQGF--NPAEYG-----EV--VI------AGQV-------P
FLITGTIFLTAGTMIMVWLGEQITQ-KGIGNGISLLITVSIISGLPGAVAAAYQMF----
------------VAPVG-S-EG-AA----LGVP---------------------------
------------------------------------------------------------
----------E---------GVLMLALLFAVTAGLVAITQAQRKIPVQYAKRVVGR----
-KVYGGQSSFLPLKVNYAGVMPVIFGSAILMFPAQILSY-------L-GSA-T-------
------GMRF---------F-----------------------------NDFADSI--AH
------------------------------------------------------------
---------GRPAYYIIFGLLILIFSYFWV-SMMFKPIQIADDLKKNGGYIPGVRPGEPT
AK-FLDYIMTRLTLFGALSLTLIALFPDILLY----------------------------
--AY-NV----PFS-----VAI----FF--GGTGMLITVGVLLDTMRQIETYLLQRH-YD
G--FL-KK--GK-MRG-R--------S-AARTKQIVDTAGLQDFWTAWRPLLFIAVALFV
LGIVSWFLNLG--
>SecY_Bacteria_PVC_WP129048635
M--------------------------FSAFTNS-MKIPELRSR--ILYTLGLLFVARVGA
H--IPLPGIDP----KPLQDFFADQT-A-AGS-GALVGLYNMFTGGALVKGAVCALGIMP
YISASIIFQLMTA-V--VP-ALSRLQQ-E-GDVGRQKLTQYTRYATVLICLIQGVLLIL-
---ALENPGR-------LF-PGY--DVNQYG-----QI--VV------VSKF-------W
FMVQSTVIMTAGTMLLMWLGEQITQ-RGIGNGVSLLITVGILADIPGAAVATYQLF----
------------FAPVG----V-AK----LGAI---------------------------
------------------------------------------------------------
----------E---------GMMMLALFIAVTMGIIAVTQGQRKIPVQYAKRVVGQ----
-KVYGGQSSFLPLKVNYSGVMPVIFASAILMFPQQIMSQ-------A-GAA-F-------
------NVKF---------L-----------------------------VEFSNNL--VQ
------------------------------------------------------------
---------GHPIYYIGMTLLILFFSYFWV-SVMFKPIQIADDLKKYGGYIPGVRPGEPT
AS-FLDFIMTRLTLAGAIFLTIIAIIPDVLLF----------------------------
--SL-NV----PPR-----IAY----FF--GGTGMLITVGVILDTMRQIETFLLQRH-YD
G--FL-KK--GR-IRG-R--------S-TSASVALGEAASDK----AVMQITAFMVVMLL
VGLAAWAIRHWAL
>SecY_Bacteria_Proteobacteria_BAN34487
M--------------------AIAGNSLLSAAGA-GKFGDLKKR--LLFVLAALVVYRIGT
F--IPVPGIDP----MALESLFKT------QS-GGILGMFNMFSGGALSRFSVFALGIMP
YISASIIMQLMTV-V--SP-QLEQLKK-E-GESGRKKITQYTRYGTVFLALFQGLGISI-
---ALESQP---------------------------GL--VI------EPGL-------L
FRLTAVATLVTGTMFIMWLGEQITE-RGIGNGISLIIFAGIAAGLPHAIGGTLELT----
------------R--------T-GA----FSIP---------------------------
------------------------------------------------------------
----------L---------VLMLFVVAIGVTAFVVFVERGQRKILVNYAKRQVGN----
-KIYGGQSSHLPLKLNMSGVIPPIFASSIILFPATLAGW-------F-GSS-D-G-----
-------MSW---------L-----------------------------KDIGSSL--SP
------------------------------------------------------------
---------GQPLYVMLYSLAIVFFCFFYT-ALVFNPKETADNLKKSGAFVPGIRPGDQT
AR-YIDRIMSRLTLSGAVYITTVCLLPEFLIV----------------------------
--KW-NV----P---------F----YF--GGTSLLIIVVVTMDFMAQVQSYLMSHQ-YE
S--LL-KK--AS-FKG-G----------MAGR----------------------------
-------------
>SecY_Bacteria_Proteobacteria_CUK12000
M----------------AKQPG-----LDFQSAK-GGLGELKRR--LLFVIGALIVFRIGS
F--IPIPGIDA----AVLAKLLEQ------QR-GTIIEMFNMFSGGALSRASIFALGIMP
YISASIIIQLLTV-V--HP-TLAEIKK-E-GESGRRKISQYTRYGTLVLAIFQSIGIAT-
---GLPNMPG--------------------M----QGL--VI------NPGF-------A
FYFTAVVSLVTGTMFLMWLGEQITE-RGIGNGISIIIFAGIVAGLPPAIAHTIEQA----
------------R--------Q-GD----LHFL---------------------------
------------------------------------------------------------
----------V---------LLLVAVLVFAVTFFVVFVERGQRRIVVNYAKRQQGR----
-RVYAAQSTHLPLKVNMAGVIPAIFASSIILFPATIASW-------F-GGG-T-G-----
-------WNW---------L-----------------------------TTISLYL--QP
------------------------------------------------------------
---------GQPLYVLLYASAIIFFCFFYT-ALVFNPRETADNLKKSGAFVPGIRPGEQT
AK-YIDKVMTRLTLVGALYITFICLIPEFMRD----------------------------
--AM-KV----P---------F----YF--GGTSLLIVVVVIMDFMAQVQTLMMSSQ-YE
S--AL-KK--AN-LKG-Y--------G-R-------------------------------
-------------
>SecY_Bacteria_Proteobacteria_OGS92573
M---------------------------AKGASK-GKYGDLSQR--LWFLLGALVVFRIGA
H--IPVPGIDP----VVLADLFKT------QK-DGILGMFNMFSGGALERFTIFALGIMP
YISASIIMQLAAI-A--VP-QLEQLKK-E-GEAGRRKITQYTRYGTLVLALFQAFGISV-
---ALQAQP---------------------------GL--VP------NPGM-------M
FQLTSVITLVTGTIFLMWLGEQITE-RGLGNGISLIIFAGIAAGLPSAIGSTLELA----
------------R--------T-GA----FSIP---------------------------
------------------------------------------------------------
----------L---------VLFLLIGAIAVTALVVFVERGQRKILVNYAKRQVGN----
-KVYGGQSSHLPLKLNMAGVIPPIFASSIILFPATIAGW-------F-GSG-Q-G-----
-------MNW---------L-----------------------------KDISDKL--SP
------------------------------------------------------------
---------GQPIYVLVYAVAIVFFCFFYT-ALVFSPKETADNLKKSGAFLPGIRPGEQT
AR-YVEKIMLRLTMVGAVYITLVCLLPEFLVV----------------------------
--KW-NV----P---------F----YF--GGTSLLILVVVTMDFMSQVQSYLMTHQ-YE
N--LL-KK--AN-FKG--------------------------------------------
-------------
>SecY_Bacteria_Proteobacteria_OJW48239
M-----------------------ATNPNQVSKG-GKFGDLKRR--LWFLLGALIVYRIGA
H--IPVPGIDA----QALSELFNR------QQ-GGILGMFNMFSGGALSRFTIFALGIMP
YISASIIMQLMTV-A--SP-QLEALKK-E-GEAGRRKITQYTRYGTVALALFQGLGIAI-
---AVESQP---------------------------GL--VI------DPGL-------M
FRFVTVVTLLTGTMFLMWLGEQITE-RGLGNGISIIIFAGIAAGLPNAIGGLLELV----
------------R--------T-GA----MHPL---------------------------
------------------------------------------------------------
----------T---------AIFITLLVGLVTAFVVFVERGQRKILVNYAKRQVGN----
-KIYGGQSSHLPLKLNMAGVIPPIFASSIILFPATIAGW-------F-GSG-E-S-----
-------MRW---------L-----------------------------KDMAGAL--SP
------------------------------------------------------------
---------GQPIYVMLYAAAIIFFCFFYT-ALVFNSKETADNLKKSGAFVPGIRPGEQT
AR-YIDKILSRLTLVGAAYITIVCLLPEFLIL----------------------------
--KW-NV----P---------F----YF--GGTSLLIIVVVTMDFMSQVQAYIMSHQ-YE
S--LL-KK--AN-FKG-S--------G-FPAK----------------------------
-------------
>SecY_Bacteria_Proteobacteria_OJY08282
M-----------------------AASDSFRGLS-GKLGDLKRR--LWFLLFALIVYRIGA
H--VPVPGIDP----VVLKDLFES------QQ-GGILGMFNMFSGGALSRFSIFALGIMP
YISASIIMQLGTV-A--FP-YLEALKK-E-GESGRRKITQYTRYGTLCLALVQGYGISI-
---ALQSQA---------------------------GL--VI------EPGP-------M
FLLTTVITLVTGTIFLMWLGEQITE-RGIGNGISLIIFAGIAAGLPSAIGGTLELV----
------------R--------T-GA----MHFL---------------------------
------------------------------------------------------------
----------V---------ALGIFIAATLVTAFVVFVERGQRKILVNYAKRQVGR----
-KVYGGQSSHLPLKLNMAGVIPPIFASSIILFPATLAGW-------F-ADG-E-S-----
-------MSW---------L-----------------------------KEISGAL--SP
------------------------------------------------------------
---------GQPIYVILYAAMIIFFCFFYT-ALVFNPKETAENLKKSGAFIPGIRPGDQT
AR-YIERIMLRLTLAGAIYVTLVCLLPEFLIL----------------------------
--KW-NV----P---------F----YF--GGTSLLIIVVVTMDFMAQVQAYIMSHQ-YE
S--LL-KK--TN-FKG-G--------GGLPAR----------------------------
-------------
>SecY_Bacteria_Proteobacteria_OYZ56583
M--------------------------ATPKTGM-NKYGDLKRR--LMFLLGALIVYRIGT
F--IPVPGIDP----LVLDQLFKS------QQ-GGILGMFNMFSGGALSRFSVFALGIMP
YISASIIVQLMTT-V--SP-QLEALKK-E-GESGRRKITQYTRYGTLVLALFQAIGIAI-
---ALESQA---------------------------GL--VI------DPGM-------A
FRLTTVVTLTSGTLFLMWLGEQITE-RGLGNGISIIIFAGIAAGLPHAIAGTLELT----
------------R--------T-GA----FSIP---------------------------
------------------------------------------------------------
----------L---------VLMLFVAVLLVTALVVFVERGQRKILVNYAKRQVGK----
-MVVGGQSSHLPLKLNMAGVIPPIFASSIILFPATLAGW-------F-GSK-D-G-----
-------LGW---------L-----------------------------KDIASTL--AP
------------------------------------------------------------
---------GQPVYVLLYALAIIFFCFFYT-ALVFNSKETADNLKKSGAFVPGIRPGDQT
AR-YIDKILTRLTLVGAIYITLVCLLPEFLIL----------------------------
--KW-NV----P---------F----YF--GGTSLLIIVVVTMDFMAQVQAYVMSHQ-YE
G--LL-KK--AN-FKS-G----------LVGR----------------------------
-------------
>SecY_Bacteria_Proteobacteria_PHS62606
M-----------------------ARQGLPQGTQ-GGLTELWSR--IRFVLLAIVVYRIGT
H--IPVPGINP----EALARLFEQ------NQ-GTILEMFNMFSGGALERMSILALGIMP
YISASIIMQLLTA-V--SP-QLEQLKK-E-GEAGRRKITQYTRYGTVLLATIQAFGVSA-
---GLAGQ----------------------------GV--TF------SSGI-------D
FYIAAVPSFVAGAVFMMWLGEQVTE-RGIGNGISILIFAGIVAGLPSAIGQAFESA----
------------R--------Q-GD----LNIL---------------------------
------------------------------------------------------------
----------V---------LLIIAALAVVVIGFVVFVERGQRRITINYAKRQQGR----
-QMFAAQTSHLPLKLNMAGVIPAIFASSLLLFPASLGTW-------F-GQG-E-G-----
-------MEW---------L-----------------------------QDVSMAL--AP
------------------------------------------------------------
---------SQPLYIVLFAAGIIFFCYFYT-ALMFNPKDVAENLKKSGAFIPGIRPGIQT
AK-YIDAVLGRLTLFGSLYIAAVCLMPQFLVV----------------------------
--AA-DV----P---------F----YF--GGTSLLIVVVVVMDFMAQVQSHLMSNQ-YE
S--LM-KK--AN-LKN-F--------G-SAR-----------------------------
-------------
>SecY_Bacteria_Proteobacteria_WP011286107
M-----------------------AANPNTVGKG-GKFGDLKRR--LWFLLGALVVYRIGA
H--IPVPGIDP----NALADLFNS------QK-GGILGMFNMFSGGALSRFTIFALGIMP
YISASIIMQLMSV-A--SP-QLEALKK-E-GEAGRRKITQYTRYGTVILALFQGLGIAV-
---ALEAQA---------------------------GL--VN------DPGF-------M
FRLTTVSTLLTGTMFLMWLGEQITE-RGLGNGISIIIFAGIAAGLPNAIGGLLELV----
------------R--------T-GA----MHPL---------------------------
------------------------------------------------------------
----------T---------ALIICILVVAVTGFVVFVERGQRKILVNYAKRQVGN----
-KIYGGQSSHLPLKLNMSGVIPPIFASSIILFPATVANW-------F-GSS-E-S-----
-------MHW---------L-----------------------------KDVAGTL--SP
------------------------------------------------------------
---------GQPIYVMLYASAIVFFCFFYT-ALVFNSKETADNLKKSGAFVPGIRPGEQT
AR-YIDKILMRLTLIGAAYITVVCLLPEFLIL----------------------------
--KW-NV----P---------F----YF--GGTSLLIIVVVTMDFMSQVQAYVMSHQ-YE
S--LL-KK--AN-FKG-A--------P-MIK-----------------------------
-------------
>SecY_Bacteria_Proteobacteria_WP026688015
M-----------------------AANPG-LASG-GKFGDLKRR--LMFLLGALVVYRIGA
H--IPVPGIDP----AVLADLFKS------QQ-GGILGMFNMFSGGALSRFTIFALGIMP
YISASIIMQLMTV-A--IP-QLESLKK-E-GEAGRRKITQYTRYGTLVLAFFQGLGIAI-
---ALEAQA---------------------------GL--VH------EPGF-------L
FRLTTVMTLITGTMFLMWLGEQITE-RGLGNGISIIIFAGIAAGLPNAIGGLFELV----
------------R--------T-GA----MHPL---------------------------
------------------------------------------------------------
----------T---------AIVICILVVLVTAFVVFVERGQRKILVNYAKRQVGN----
-KVYGGQSSHLPLKLNMAGVIPPIFASSIILFPATAAGW-------F-GSS-E-S-----
-------MIW---------L-----------------------------KDVAAAL--SP
------------------------------------------------------------
---------GQPIYVLLYATAIVFFCFFYT-ALVFNSKETADNLKKSGAFIPGIRPGEQT
AR-YVDKILMRLTLVGAVYITLVCLLPEFLIL----------------------------
--KW-NV----P---------F----YF--GGTSLLIIVVVTMDFMSQVQAYVMSHQ-YE
S--LL-KK--AN-FKG-A--------P-LIK-----------------------------
-------------
>SecY_Bacteria_Proteobacteria_WP035382810
M--------------------------NAPVKSN-NKYGDLSQR--LWFLLGALVVYRIGA
H--IPVPGIDP----VVLADLFKQ------QK-GGILGMFNMFSGGALSRFTIFALGIMP
YISASIIMQLATI-A--VP-QLEQLKK-E-GEAGRRKITQYTRYGTLALAVFQAFGIAV-
---ALQAQP---------------------------GL--VI------NPGY-------M
FQVTTMVTLVTGTMFLMWLGEQITE-RGLGNGISLIIFAGIAAGLPNAIGSTLELA----
------------R--------T-GA----FSIP---------------------------
------------------------------------------------------------
----------L---------VLFLLIGAFAVTALVVFVERGQRKVLVNYAKRQVGN----
-KIYGGQASHLPLKLNMAGVIPPIFASSIILFPATLAGW-------F-GSG-S-G-----
-------MTW---------L-----------------------------KDISEKL--SP
------------------------------------------------------------
---------GQPIYVLFYAAAIVFFCFFYT-ALVFSPKETADNLKKSGAFLPGIRPGEQT
AK-YIEKIMLRLTLVGAFYITLVCLLPEFLVV----------------------------
--KW-NV----P---------F----YF--GGTSLLILVVVTMDFMAQVQSYLMTHQ-YE
S--LL-KK--AN-FKG-G----------LAR-----------------------------
-------------
>SecY_Bacteria_Proteobacteria_WP059750926
M--------------------------ATPKSGL-NKFGDLKRR--LLFLLGALIVYRIGT
F--IPVPGIDP----LVLDQLFKS------QQ-GGILGMFNMFSGGALSRFSLFALGIMP
YISASIIVQLMTT-V--SP-QLEALKK-E-GESGRRKITQYTRYGTLFLAVFQALGISI-
---ALESQA---------------------------GL--VL------DPGM-------G
FRLITVATLTAGTMFLMWLGEQITE-RGLGNGISIIIFAGIVAGLPSAIGGTLELT----
------------R--------T-GA----FPIP---------------------------
------------------------------------------------------------
----------L---------VLMLFVGVLLVTALVVFVERGQRKILVNYAKRQVGK----
-MVVGGQSSHLPLKLNMAGVIPPIFASSIILFPATLAGW-------F-GSG-E-G-----
-------MGW---------L-----------------------------REIGSSL--SP
------------------------------------------------------------
---------GQPVYVLAYALAIIFFCFFYT-ALVFNPKETADNLKKSGAFVPGIRPGDQT
AR-YIDKILTRLTLVGAIYITLVCLLPEFLIL----------------------------
--KW-NV----P---------F----YF--GGTSLLIIVVVTMDFMAQVQAYVMSHQ-YE
G--LL-KK--AN-FKN-G----------LAGR----------------------------
-------------
>SecY_Bacteria_Proteobacteria_WP062625495
M--------------------------SAPVKSN-NKYGDLSQR--LWFLLGALVVYRIGA
H--IPVPGIDP----VVLADLFKQ------QK-GGILGMFNMFSGGALSRFTIFALGIMP
YISASIIMQLATI-A--VP-QLEQLKK-E-GEAGRRKITQYTRYGTLALAVFQAFGIAV-
---ALQAQA---------------------------GL--VI------NPGY-------M
FQVTTMVTLVTGTMFLMWLGEQITE-RGLGNGISLIIFAGIAAGLPTAIGSTLELA----
------------R--------T-GA----FSIP---------------------------
------------------------------------------------------------
----------L---------VLFLLIGAFAVTALVVFVERGQRKVLVNYAKRQVGN----
-KIYGGQASHLPLKLNMAGVIPPIFASSIILFPATLAGW-------F-GSG-S-G-----
-------MGW---------L-----------------------------KDISEKL--SP
------------------------------------------------------------
---------GQPIYVLFYAAAIVFFCFFYT-ALVFSPKETADNLKKSGAFLPGIRPGEQT
AK-YIEKIMLRLTLVGAFYITLVCLLPEFLVV----------------------------
--KW-NV----P---------F----YF--GGTSLLILVVVTMDFMAQVQSYLMTHQ-YE
S--LL-KK--AN-FKG-G----------LAR-----------------------------
-------------
>SecY_Bacteria_Proteobacteria_WP069039319
M-----------------------VTAAQQPGRS-AKFGDLWRR--LWFLAGALIVYRLGA
H--IPVPGIDP----ARLAELFQG------QQ-GGILGVFNLFSGGALSRFTIFALGIMP
YISASIIMQLLTV-A--VP-TLEALKK-E-GEAGRRKITQYTRYGTLVLALFQAIGISI-
---ALESQP---------------------------GL--VL------DPGM-------M
FRFVTISTLVTGTMFLMWLGEQITE-RGVGNGISIIIFAGIAAGLPGAIGGLLELV----
------------N--------T-GA----MHEL---------------------------
------------------------------------------------------------
----------T---------ALFIVALVIAVTAVVVFVERGQRKILVNYAKRQVGN----
-KVYGGQSSHLPLKLNMAGVIPPIFASSIILFPATLAGW-------F-ATT-E-S-----
-------TRW---------L-----------------------------KDLAATL--SP
------------------------------------------------------------
---------GQPVYVLLYAAAIVFFCFFYT-ALVFNAKETADNLKKSGAFVPGIRPGEQT
AR-YIDKILTRLTLVGAVYITLVCLLPEFLIL----------------------------
--KW-NV----P---------F----YF--GGTSLLIIVVVTMDFMSQVQAYVMSHQ-YE
S--LL-KK--AN-FRG-T--------G-FPTR----------------------------
-------------
>SecY_Bacteria_Proteobacteria_WP072294916
M-----------------------AANEALRGLS-GKLGDLKRR--LWFLLLALVVYRIGA
H--VPVPGIDP----VVLKDLFES------QQ-GGILGMFNMFSGGALSRFSIFALGIMP
YISASIIMQLGTV-A--FP-HLEALKK-E-GESGRRKITQYTRYGTLGLALVQGYGISI-
---ALQAQT---------------------------GL--VI------EPGP-------M
FLFTTVITLVTGTIFLMWLGEQITE-RGIGNGISLIIFAGIAAGLPSAIGGTLELV----
------------R--------T-GA----MHFL---------------------------
------------------------------------------------------------
----------V---------ALGIFVAATAVTAFVVFVERGQRKILVNYAKRQVGR----
-KVYGGQSSHLPLKLNMSGVIPPIFASSIILFPATLAGW-------F-ATG-D-S-----
-------MSW---------L-----------------------------RDISGAL--SP
------------------------------------------------------------
---------GQPVYVIMYAAMIVFFCFFYT-ALVFNPRETAENLKKSGAFIPGIRPGEQT
AR-YIERIMLRLTLAGAIYVTLVCLLPEFLIL----------------------------
--KW-NV----P---------F----YF--GGTSLLIIVVVTMDFMAQVQAYIMSHQ-YE
S--LL-KK--TN-FKG-G--------GGLPAR----------------------------
-------------
>SecY_Bacteria_Proteobacteria_WP076091665
M-----------------------AANPNTVGKG-GKFGDLKRR--LWFLLGALVVYRIGA
H--IPVPGIDP----NVLADLFNS------QQ-GGILGMFNMFSGGALSRFTIFALGIMP
YISASIIMQLMSV-A--SP-QLEALKK-E-GEAGRRKITQYTRYGTVVLALFQGIGIAV-
---ALEAQA---------------------------GL--VN------DPGF-------M
FRLTTVSTLLTGTMFLMWLGEQITE-RGLGNGISIIIFAGIAAGLPSAIGGLLELV----
------------R--------T-GA----MHPL---------------------------
------------------------------------------------------------
----------T---------AIVICLLVVLVTAFVVFVERGQRKILVNYAKRQVGN----
-KVYGGQSSHLPLKLNMSGVIPPIFASSIILFPATLAGW-------F-GSG-E-S-----
-------MTW---------L-----------------------------KDMAAVL--SP
------------------------------------------------------------
---------GQPIYVMLYAAAIIFFCFFYT-ALVFNSKETADNLKKSGAFVPGIRPGEQT
AR-YIDKILMRLTLIGAAYITVVCLLPEFLIL----------------------------
--KW-NV----P---------F----YF--GGTSLLIIVVVTMDFMSQVQAYVMSHQ-YE
S--LL-KK--AN-FKG-S--------P-MIK-----------------------------
-------------
>SecY_Bacteria_Proteobacteria_WP087447760
M-----------------------AANKTKVGGA-DKFGDLKRR--LLFLIGALVVYRIGA
H--IPVPGIDP----VALEQLFRS------QQ-GGILGMFNMFSGGALSRFTVFALGIMP
YISASIIMQLLTV-V--SP-QLEALKK-E-GDSGRRKITQYTRYGTVGLAFFQALGIAI-
---ALEAQP---------------------------GL--VV------DPGI-------I
FRITAVMTLVAGTMFLMWLGEQITE-RGIGNGISMIIFAGIVAGLPHAIGGTLELT----
------------R--------T-GA----FSIP---------------------------
------------------------------------------------------------
----------L---------VLMLFVAVILVTALVVFVERGQRKILVNYAKRQVGN----
-KVYGGQSSHLPLKLNMAGVIPPIFASSIILFPATLAGW-------F-GSH-D-S-----
-------MSW---------L-----------------------------KDVGTAL--SP
------------------------------------------------------------
---------GQPIYVMLYATAIIFFCFFYT-ALVFNPKETADNLKKSGAFVPGIRPGEQT
AR-YIDKIMGRLTLVGAIYITLVCLLPEFLIV----------------------------
--KW-NV----P---------F----YF--GGTSLLIIVVVTMDFMAQVQAYIMSHQ-YE
G--LL-KK--AN-FKG-G--------G-FVSR----------------------------
-------------
>SecY_Bacteria_Proteobacteria_WP090456910
M-----------------------AASESLRGLS-GKLGDLKRR--LWFLLLALVVYRIGA
H--VPVPGIDP----VVLKDLFES------QQ-GGILGMFNMFSGGALSRFSIFALGIMP
YISASIIMQLGTV-A--FP-YLEALKK-E-GESGRRKITQYTRYGTLGLALLQGYGISI-
---ALQAQP---------------------------GL--VI------EPGP-------M
FLLTTVITLVTGTIFLMWLGEQITE-RGIGNGISLIIFAGIAAGLPSAIGGTLELV----
------------R--------T-GA----MHFL---------------------------
------------------------------------------------------------
----------V---------ALGIFVAATAVTAFVVFVERGQRKILVNYAKRQVGR----
-KVYGGQSSHLPLKLNMSGVIPPIFASSIILFPATLAGW-------F-ATG-E-S-----
-------MSW---------L-----------------------------KDMSGAL--SP
------------------------------------------------------------
---------GQPIYVIMYAAMIIFFCFFYT-ALVFNPRETAENLKKSGAFIPGIRPGEQT
AK-YIERIMLRLTLAGAIYVTLVCLLPEFLIL----------------------------
--KW-NV----P---------F----YF--GGTSLLIIVVVTMDFMAQVQAYIMSHQ-YE
S--LL-KK--TN-FKG-G--------GGLPAR----------------------------
-------------
>SecY_Bacteria_Proteobacteria_WP110522864
M-----------------------ANPAATVGNP-GRFGDLKKR--LLFLIGALIVYRLGA
H--IPVPGIDP----ERLAELFQS------QA-GGILGVFNLFSGGALSRFTIFALGIMP
YISASIIMQLMTV-A--VP-QFEALKK-E-GEAGRRKITQYTRYGTLVLAFAQSLGIAI-
---ALEGQP---------------------------GL--VL------DPGL-------M
FRFVTVATLVTGTMFLMWLGEQITE-RGIGNGISVIIFAGIVAGLPSALGGLFELV----
------------R--------T-GA----MHPF---------------------------
------------------------------------------------------------
----------T---------ALVICVLVVLVTAFVVFVERGQRKILVNYAKRQVGN----
-KVYGGQSSHLPLKLNMSGVIPPIFASSIILFPATLGQW-------F-GAS-E-G-----
-------MGW---------L-----------------------------RDIASTL--SP
------------------------------------------------------------
---------GQPIYVMLYAVAIVFFCFFYT-ALVFNARETADNLKKSGAFVPGIRPGDQT
AR-YIDKILMRLTLAGAVYITLVCLLPEFLIL----------------------------
--KW-NV----P---------F----YF--GGTSLLIIVVVTMDFMSQVQAYVMSHQ-YE
S--LL-KK--AN-FKG-A--------G-LPIR----------------------------
-------------
>SecY_Bacteria_Proteobacteria_WP124950226
M-----------------------AANKATVGGA-DKFGDLKRR--LLFLIGALVVYRIGA
H--IPVPGIDP----VALEQLFRS------QQ-GGILGMFNMFSGGALSRFTVFALGIMP
YISASIIMQLLTV-V--SP-QLEALKK-E-GDSGRRKITQYTRYGTVGLAFFQALGIAI-
---ALEAQP---------------------------GL--VI------DPGL-------A
FRITAVMTLVAGTMFLMWLGEQITE-RGIGNGISMIIFAGIVAGLPHAIGGTLELT----
------------R--------T-GA----FSIP---------------------------
------------------------------------------------------------
----------L---------VLMLFVAVILVTALVVFVERGQRKILVNYAKRQVGN----
-KIYGGQSSHLPLKLNMAGVIPPIFASSIILFPATLAGW-------F-GSH-E-S-----
-------MSW---------L-----------------------------KDVGAAL--SP
------------------------------------------------------------
---------GQPIYVMLYATAIIFFCFFYT-ALVFNPKETADNLKKSGAFVPGIRPGEQT
SR-YIDKIMGRLTLVGAIYITLVCLLPEFLIV----------------------------
--KW-NV----P---------F----YF--GGTSLLIIVVVTMDFMAQVQAYIMSHQ-YE
G--LL-KK--SN-FKG-S--------G-FVSR----------------------------
-------------
>SecY_Bacteria_Rhodothermaeota_PDH42940
M-----------------------IKLIDTIKNI-FSIEELRDR--IINTVFFLIIFRLGS
F--VVLPGIDP----SKLQQ----------SA-GGIFGLLDTFLGGAFSNASIFALGIMP
YISASIVVQLLGV-A--LP-YFQKLQK-E-GDSGRKKMTQITRYLTIVICLFQSTAYIS-
---GTIP-----------------------A----EAI--LV------QNKF-------L
FTISSLVILTSGTIFCMWLGEKITD-KGIGNGISMLIMIGIISRFPGSIVA--EAL----
------------S--------R-GM----SQAL---------------------------
------------------------------------------------------------
----------F---------FLIEIGVLFLVVMFTVMLVQAIRRIPVQYAKQVVGS----
-SLYGGKRQYLPLKVNSSGVMPIIFAQALMFLPAIIGLQ-------FAENS-D-------
---------F---------F-----------------------------QYIATSF--SN
------------------------------------------------------------
--------MQSWLYNVTFAVLIIAFTFFYT-AITVNPNKMADDMKRNNGFIPGIKPGPET
SD-FISNVMDRITLPGSILLAVVAILPAFAMM----------------------------
---F-GVNQ--S---------F--AQFY--GGTSLLIMVGVILDTLQQIESYLLMRH-YD
G--MM-KS--GK-IKG-R--------S-V-------------------------------
-------------
>SecY_Bacteria_Rhodothermaeota_PDH45792
M-----------------------IKLFQTIKNI-FSIEELRDR--IINTVGFLIIFRLGS
F--VVLPGIDP----SKLQQ----------NA-GGIFGLLDTFLGGAFSNASIFALGIMP
YISASIVVQLLGV-A--LP-YFQKLQK-E-GDSGRKKMTQITRYLTIIICMFQSTAYLS-
---GTIP-----------------------S----EAI--LV------DNRF-------L
FTISSMIILTSGTIFCMWLGEKITD-KGIGNGISMLIMIGIISRFPGSIVA--EAI----
------------S--------K-GM----SQAL---------------------------
------------------------------------------------------------
----------L---------FIIEIMALFAVVMFTVMLVQAIRRIPIQYAKQVISS----
-SLYGGKRQYLPLKVNSSGVMPIIFAQALMFLPAIIGLQ-------FAENS-D-------
---------F---------F-----------------------------QYIATSF--SN
------------------------------------------------------------
--------MQSWLYNVTFAVLIISFTFFYT-AITVNPNKMADDMKRNNGFIPGIKPGPDT
SD-FISNVLDRITLPGSILLAIVAILPAFAMM----------------------------
---F-GVNQ--S---------F--AQFY--GGTSLLIMVGVILDTLQQIESYLLMRH-YD
G--MM-KS--GK-VKG-R--------S-I-------------------------------
-------------
>SecY_Bacteria_Rhodothermaeota_PDH50469
M-----------------------IKLFDTIKNI-FSIEELRDR--IINTVFFLIIFRLGS
F--VVLPGIDP----SKLQQ----------SA-GGIFGLLDTFLGGAFSNASIFALGIMP
YISASIVVQLLGV-A--LP-YFQKLQK-E-GDSGRKKMTQITRYLTIVICLFQSTAYIS-
---GTIP-----------------------A----EAI--LV------QNKF-------L
FTISSLVILTSGTIFCMWLGEKITD-KGIGNGISMLIMIGIISRFPGSIVA--EAL----
------------S--------R-GM----NQAL---------------------------
------------------------------------------------------------
----------I---------FLIEIGVLFLVVMFTIMLVQAIRRIPVQYAKQVVGS----
-SLYGGKRQYLPLKVNSSGVMPIIFAQALMFLPAIIGLQ-------FAENS-D-------
---------F---------F-----------------------------QYIATSF--SN
------------------------------------------------------------
--------MQSWLYNVTFAVLIIAFTFFYT-AITVNPNKMADDMKRNNGFIPGIKPGPET
SD-FISNVMDRITLPGSILLAVVAILPAFAMM----------------------------
---F-GVNQ--S---------F--AQFY--GGTSLLIMVGVILDTLQQIESYLLMRH-YD
G--MM-KS--GK-IKG-R--------S-V-------------------------------
-------------
>SecY_Bacteria_Rhodothermaeota_PDH54562
M------------------------SLIENFRNI-FKIEDLRNR--ILYTIGILMVYRMGS
Y--ITLPGVDA----SALLASTAG------AN-NSLLGLFDMFVGGAFSRAGVFALGIMP
YITASIIIQLMGA-V--VP-YFQKLQR-E-GEEGRRKITRLTRYGTVAITALQAIAFSI-
---NLIATSP--------------------------QA--IV------IGQL-------G
FTISSVIVLTAGTVFVMWLGERITD-RGIGNGISLIIMIGIIAVLPANLINEVTTK----
-----------------------------ANAI---------------------------
------------------------------------------------------------
----------L---------VVIEIAVLVLIIAAVVLLTQGTRKIPVQYAKRVVGR----
-KVYGGTTQYLPLRVNAAGVMPIIFAQSIMFIPSTIGSF-------F-PEN-E-------
---------T---------I-----------------------------QLLTSWS--VD
------------------------------------------------------------
--------YSGLLYSIVFFLICVFFTFFYT-AIAINPKEMADTMKRQGGFIPGVRPGKST
VE-FIDNILTKITLPGSLFLSFVAILPAIVIN----------------------------
---F-GVT---PG--------F--ALFY--GGTSLLIIVGVALDTLQQIESHLMMRH-YD
G--FM-KT--GK-IKG-R--------S-RRM-----------------------------
-------------
>SecY_Bacteria_Rhodothermaeota_WP094549371
M-----------------------PSVAESLRNI-WRIHELRQR--ILFTLGILIVYRLGS
Y--ITLPGIDA----GILEQINAQ-----NDQ-GGLFGLFNLFVGGAFFRAGVFALGIMP
YITASIIFQLLGA-V--MP-AIQKLQR-E-GDEGRRKITQWTRYATVIITGFQSVGYAI-
---NLKATSG--------------------------AA--IV------VPDW-------L
FFASAVISLTAGTVFVMWLGERITE-KGIGNGISLIIMIGIIAFLPASLFNEIT------
-----------------------GK----ANLF---------------------------
------------------------------------------------------------
----------V---------FLIEIGALFLVTMFVVLVTQGTRRIPVQYAKRVVGR----
-KVYGGTTQYLPLRVNAAGVMPIIFAQSIMFIPSTFASF-------F-PDS-T-------
---------F---------W-----------------------------QGVGTAT--TN
------------------------------------------------------------
--------IFGFWYSLIFFIICVFFTYFYT-AIAVNPQEMADTMRRQGGFIPGVRPGRQT
SE-FIDTILTRITFPGALFIGFVAILPAFAAY----------------------------
---F-GVL---PG--------F--AQFF--GGTSLLILVGVTLDTLQQIESHLLMRH-YD
G--FM-KT--GR-VRS-R--------R-R-------------------------------
-------------
>SecY_Bacteria_Rhodothermaeota_WP095510534
M-----------------------ASVAESIRNI-WKIHELRQR--ILYTLGLLVVYRLGS
Y--VTLPGVDA----IALQELANA---N-PNQ-GGLFGLFDLFVGGAFFRAGVFALGIMP
YITASIIIQLLGA-V--WA-PIQKLQR-E-GEDGRRKITQWTRYGTIGITALQSIGYAI-
---NLQATSG--------------------------QA--IV------IPEW-------A
FTVVCVICLTAGTTFVMWLGERITE-KGIGNGISLVIMIGIIAFLPQSLLNELPQI----
------------GG-V----GR-AD----TNIF---------------------------
------------------------------------------------------------
----------I---------FLIEIAALFIVTAGVVFVTQGTRRIPVQYAKRVVGR----
-KQFGGTTQYLPLRVNAAGVMPIIFAQSIMFIPSTIASF-------F-QES-T-------
---------F---------W-----------------------------QTVGTAT--GD
------------------------------------------------------------
--------IFGFWYSAIFFVICVFFTYFYT-AIAVNPQEMADTMKRQGGFIPGVRPGRQT
SE-FIDTILTRITLPGALFIGFVAILPAIAAQ----------------------------
---F-GVQ---QG--------F--AQFF--GGTSLLILVGVTLDTLQQIESHLLMRH-YD
G--FM-KT--GR-VRG-R--------R-R-------------------------------
-------------
>SecY_Bacteria_Rhodothermaeota_WP095516160
M-----------------------ASVAESIRNI-WKIHELRQR--ILFTLGILIVYRLGS
Y--VTLPGVDA----IALQELANA---N-PNQ-GGLFGLFNLFVGGAFFRAGVFALGIMP
YITASIIIQLLGA-V--WA-PIQKLQR-E-GEDGRRKITQWTRYGTIGITALQSIGYAI-
---NLQATSG--------------------------TA--IV------IPAW-------A
FTVVCVICLTAGTVFVMWLGERITE-KGIGNGISLIIMIGIIAFLPQSLLNEMPQI----
------------GANI----GR-AD----TNIF---------------------------
------------------------------------------------------------
----------I---------FLIELAALFLVTAGVVYVTQGTRRIPVQYAKRVIGR----
-KQMGGSTQYLPLRVNAAGVMPIIFAQSIMFIPSTIASF-------F-QES-A-------
---------F---------W-----------------------------QTVGTAT--GD
------------------------------------------------------------
--------IFGFWYSAMFFVICVFFTYFYT-AIAVNPQEMADTMKRQGGFIPGVRPGRQT
SE-FIDTILTRITLPGALFIGFVAILPAIAAQ----------------------------
---F-GVQ---QG--------F--AQFF--GGTSLLILVGVTLDTLQQVESHLLMRH-YD
G--FM-KT--GR-VRG-R--------R-R-------------------------------
-------------
>SecY_Bacteria_Rhodothermaeota_WP103007574
M-----------------------AGFAESIRNI-WKVDELRQR--ILYTLGLLVVYRLGT
F--VTLPGVNA----AALSEINAQ-----QGG-GGLFGFLDMFVGGAFMQAGIFALGIMP
YITASIIIQLMGA-V--VP-YFQKLQR-E-GEEGRRRITQLTRYGTIGITALQSIGYAI-
---NLLAGAT--------------------G-----QA--VV------INST-------L
FMITTVIVLTSGTAFVMWLGERISE-DGIGNGISLIIMIGIIAFLPQALVNEASMV----
------------G----------------DNIF---------------------------
------------------------------------------------------------
----------I---------LLLEIGVWVLVTGGVVLISQGMRRIPVQYAKRVVGR----
-KVYGGTTQYLPLRVNAAGVMPIIFAQSIMFIPSTIASF-------F-PNN-A-------
---------T---------M-----------------------------QQIGGWF--SD
------------------------------------------------------------
--------ISGLGYSTLFFFVVVFFTYFYT-AITVNPKEMADTMKRQGGFIPGIRPGKQT
SE-FIDTILTRITLPGSIFLGIVAILPAFAMR----------------------------
---A-GVS---QS--------F--AMFY--GGTSLLILVQVTLDTLQQIESHLLMRH-YD
G--FM-KS--GK-MRG-R--------Q-MR------------------------------
-------------
>SecY_Bacteria_Spirochaetes_EMO60932
M--------------------------LTTFKNI-FRIPELRQK--IIFTLSMLLLFRMGT
H--ITIPGINP----VVVAGIANDP-----SS-EGLLGMVDLFAGGALLKFSIFALGIMP
YISSSIVMQLFMV-L--VP-SLQKLQK-E-GEEGRKKYGQYTKYGTVILCAIQSLAVIQ-
---LAKGWST----------GT--------E----LEP--AR------YPGLINSSVIPY
FYLIGILSITTGTVLLIWLGEQITE-RGIGNGISLLIFAGIIGRLPESMVQLFSTD----
------------------------T----MDAL---------------------------
------------------------------------------------------------
----------N---------VLILLILFILLISLTVLLTQGVRKVPLQYGKQMVGR----
-KMVQAKSQSIPFKVNGANVMPIIFASSLILFPQTIIQW-------L-SSS-SEQ-----
-------WAG---------W-----------------------------AIIMDFF--NP
F----------SQIW---------------------------------------------
--------YHALFYYIIYTSLIIFFAYFYT-AIQFNPAELAENLKKYGGFIPGIRPGSHT
KE-YIEKVLNRITLPGAMFLAGLALAPYIIIK----------------------------
--FL-DL----SSNSGGGSLVY----TF--GGTSLLIMVGVALETLKQIESQLLMRN-YE
G--FM-KK--SK-IKG-R--------S---------------------------------
-------------
>SecY_Bacteria_Spirochaetes_OHD63802
M--------------------------ANLLTNL-FREPDLRKR--VLFTIWCLIIFRIGA
H--ITTPGIDP----ARLKDMIENVMHSHKAL-GNLLSYIDLFSGGALKQFTIFALGVMP
YISISIIMQLLMT-V--VP-QLEQLGK-E-GEMGRRKIQQYTKYGTVIMCIIQSATISR-
---WIASNE---------------------G----VVVEGLK------NHQF-------F
FTVLVVVSITSGTMFLMWLGEQISE-RGIGNGISLLIFAGIAARIPGAFIRTLDLV----
------------K--------Q-GN----FNPV---------------------------
------------------------------------------------------------
----------A---------FILVLLIFSVIIFFVVYEQEGQRRIPVQFARKIVGR----
-KVYGAQNTYIPFKINPSGVIPIIFASAIVMFPAQIASM-------L-GNK---------
-------FPA---------F-----------------------------TQLIAYL--SP
------------------------------------------------------------
---------GQIPYMMIYGLLVIAFAYLYT-TIQFNPVEIADNLKKSGGYIPGIRPGQHT
QE-YLQKILTRITLSGSLFLAFIAVFPDVILKIDMFSEL---------------------
--DR-GL----A---------Y----LM--GGTSLLILVSVDLDTMKQIESQLMMRN-YD
G--FM-SK--GR-RRK--------------------------------------------
-------------
>SecY_Bacteria_Spirochaetes_RPI96462
M--------------------------ASAIVNI-FKIPELRNR--VLFTLFILIVYRIGA
H--IPIPGINV----EALKSYFDQAAKS-SQA-GGLVDFFDLFAGGALKRFTVFALGIMP
YISASIIMQLLTV-V--IP-QLERISK-E-GPEGHKKINQYTRYGTVLLCAIQSMGLTF-
---WMKSMAS----------AK--------G----TVV--PK------DAGI-------G
FIIVTVMAITTGTMVLMWLGEVITE-RGIGNGISLIIFAGIVVRVPAAAMDTWQRV----
------------V--------D-RS-----DPI---------------------------
------------------------------------------------------------
----------I---------GIILVGIFVLVVAASILLTLGIRKIPVNYGKRVVGR----
-RMVQMSSQAIPLRVNAAGVIPIIFASSIILFPAQISNM-------L-GGS-E-------
-------YAI---------L-----------------------------QKLQYWL--SP
------------------------------------------------------------
---------GHGVYMFMYAMLIIFFCYFYT-AIQFNPVDIADNLKKYGGFIPGIRPGPNT
AD-YIMRILNRITLSGAIFLALIAIIPDFIIR----------------------IWPEEV
--SH-EM----A---------Y----LF--GGTSLLIIVGVALDTLKQIESQLLMRH-YD
G--FI-KK--GR-IRG-R--------Y-Q-------------------------------
-------------
>SecY_Bacteria_Spirochaetes_WP002722950
M--------------------------LTTFKNI-FRIPELRQK--IIFTLSMLLLFRMGT
H--ITIPGINP----VVVAGIANDP-----SS-EGLLGMVDLFAGGALLKFSIFALGIMP
YISSSIVMQLFMV-L--VP-SLQKLQK-E-GEEGRKKIGQYTKYGTVILCAIQSLAVIQ-
---LAKGWST----------GT--------E----LEP--AR------YPGLINSSVVPY
FYLIGILSITTGTVLLIWLGEQITE-RGIGNGISLLIFAGIIGRLPESMVQLFSTD----
------------------------T----MDAL---------------------------
------------------------------------------------------------
----------S---------VLILLILFILLISLTVLLTQGVRKVPLQYGKQMVGR----
-KMVQAKSQSIPFKLNGANVMPIIFASSLILFPQTIIQW-------L-SSS-SEQ-----
-------WAG---------W-----------------------------AIIMDFF--NP
F----------SQIW---------------------------------------------
--------YHALFYYIIYTSLIVFFAYFYT-AIQFNPAELAENLKKYGGFIPGIRPGSHT
KE-YIEKVLNRITLPGAMFLAGLALAPYIIIK----------------------------
--FL-DL----SSNSGGGSLVY----TF--GGTSLLIMVGVALETLKQIESQLLMRN-YE
G--FM-KK--SK-IKG-R--------S---------------------------------
-------------
>SecY_Bacteria_Spirochaetes_WP004449043
M--------------------------LTTFKNI-FRIPELRQK--IIFTLSMLLLFRMGT
H--ITIPGINP----VVVAGIANDP-----SS-EGLLGMVDLFAGGALLKFSIFALGIMP
YISSSIVMQLFMV-L--VP-ALQKLQK-E-GEEGRKKIGQYTKYGTVILCAIQSLAVIQ-
---LAKGWST----------GT--------E----MEP--AR------YPGLINASVIPY
FYLIGILSITTGTVLLIWLGEQITE-RGIGNGISLLIFAGIIGRLPESMVQLFSTD----
------------------------T----MDAL---------------------------
------------------------------------------------------------
----------N---------VLILLILFILLISLTVLLTQGVRKVPLQYGKQMVGR----
-KMVQAKSQSIPFKVNGANVMPIIFASSLILFPQTIIQW-------L-SNS-SQE-----
-------WAG---------W-----------------------------AVIMDFF--NP
F----------SQIW---------------------------------------------
--------YHALFYFVIYTSLIVFFAYFYT-AIQFNPSELAENLKKYGGFIPGIRPGSHT
KE-YIEKVLNRITLPGAMFLAGLALAPYIIIK----------------------------
--FL-DL----SSNSGGGSLVY----TF--GGTSLLIMVGVALETLKQIESQLLMRN-YE
G--FM-KK--SK-IKG-R--------S---------------------------------
-------------
>SecY_Bacteria_Spirochaetes_WP008727098
M--------------------------FKSFANI-FRVQELRSR--ILFTVIAILVYRIGS
H--IPTPGIDP----TALLGFLSSS----QGG-GGLLTIMDLFSGGALFRFSILALGIMP
YISASIIMQLLGV-V--IP-ALERMQK-E-GESGRKKINQYVRYLTLVLCIVQSAAMAS-
---WIQSINE--------------------G----AMI--FM------DPGI-------G
FILLVVVTATAGTMFLMWLGDQITE-RGLGNGISVIIFAGIVARIPAGVYDVIQKR----
------------E--------S-EY----LNSL---------------------------
------------------------------------------------------------
----------V---------IVLFFIIFAIVIFCVVYEESGQRRIPVQYAKRVVGR----
-KVFGAQSTHIPFKINPSGVIPIIFASALMAIPAQIASL-------T-RGV-Q-------
-------WRW---------L-----------------------------DALLRFF--SY
------------------------------------------------------------
---------GSWAYIILYCLLVIMFAYVYT-SVQFNPDDIAENLKKSGGFIPGYRPGTQT
AE-YLKTVLSRITIGGSIFLAAIAVFPDLMSKIPIFAPF------------------RGT
--NN-SL----V---------Y----LM--GGTSVMISVSVAVELLKQIESYLQMHN-YD
G--IL-KK--SK-VR--R------------------------------------------
-------------
>SecY_Bacteria_Spirochaetes_WP010259327
M--------------------------ANPLVGI-FRVKELRER--IFFTLVILVVFRLGA
V--LPIPGINV----RELNAYFLSQQ---NSG-NAIIDYLDFFAGGAFSNFSVFMLGIMP
YISMSIIMQLLLI-V--FP-RLKKISQ-E--EGGKKKIQSYQRLGTVVVCLIQSFAVTQ-
---YAQSISR--------------------TV---ENL--LS------LSML-------P
FTLLAMLTVTTGTMFLMWMGEQITK-RGIGNGISLLIFAGIVARLPNALWELFGRV----
------------R--------N-GD----LNLV---------------------------
------------------------------------------------------------
----------F---------VIVVFVMFVAVVALVIFEQQGQRKIPVHYAKRVVGR----
-RMYGAQNTYIPFKINPSGVIPVIFASSILTFPLQIAST-------I-GGN---------
-------VAW---------L-----------------------------AAVSRAL--SP
------------------------------------------------------------
---------RGTLYNILYVLLIIFFAYFYT-QVSLNPIEIAKNIRENGGSIPGIRT-DKI
EE-YLTKILNRIVLPGSLYLAIIAVLPTIIQH----------------------------
--LF-NF----PSS-----ISY----LM--GGTSLLILVGVDLDTMSQVEALLKMHH-HE
G--LT-KR--GR-LRG-R--------N-L-------------------------------
-------------
>SecY_Bacteria_Spirochaetes_WP013243951
M--------------------------FKSLTNI-FRVPELRSR--ILFTVLAILVYRIGS
H--IPTPGIDP----TALLGFLSSA----QGG-GGLLTIMDLFSGGALFRFSILALGIMP
YISASIIMQLLGV-V--IP-ALERMQK-E-GESGRKKINQYVRYLTLGLCVVQSAAMAS-
---WIQSINE--------------------G----AMI--FM------RPGL-------G
FILLVVITATTGTMFLMWLGDQITE-RGLGNGISVIIFAGIVARIPAGFYDVIQKK----
------------D--------T-DY----LNSL---------------------------
------------------------------------------------------------
----------V---------IVLFFIIFAIVIFCVVYEESGQRRIPVQYAKRVVGR----
-KVFGAQSTHIPFKINPSGVIPIIFASALMAIPAQIASL-------T-RGV-Q-------
-------WRW---------L-----------------------------DALLRFF--SY
------------------------------------------------------------
---------GSWAYIILYCLLVIMFAYVYT-SVQFNPDDIAENLKKQGGFIPGYRPGTQT
AE-YLKTVLSRITIGGSLFLAAIAVFPDLMSKIPVFAPF------------------KGT
--NN-SL----V---------Y----LM--GGTSVMISVSVAVELLKQIESYLQMHN-YD
G--IL-KK--SK-VR--R------------------------------------------
-------------
>SecY_Bacteria_Spirochaetes_WP014933893
M--------------------------FKSLTNI-FRVPELRSR--ILFTVLAILVYRIGS
H--IPTPGIDP----TALLGFLSSA----QGG-GGLLTIMDLFSGGALFRFSILALGIMP
YISASIIMQLLGV-V--IP-ALERMQK-E-GESGRKKINQYVRYLTLGLCVVQSAAMAS-
---WIQSINE--------------------G----AMI--FM------RPGL-------G
FILLVVITATTGTMFLMWLGDQITE-RGLGNGISVIIFAGIVARIPAGFYDVIQKK----
------------D--------T-DY----LNSL---------------------------
------------------------------------------------------------
----------V---------IVLFFIIFAIVIFCVVYEESGQRRIPVQYAKRVVGR----
-KVFGAQSTHIPFKINPSGVIPIIFASALMAIPAQIASL-------T-RGV-Q-------
-------WRW---------L-----------------------------DALLRFF--SY
------------------------------------------------------------
---------GSWAYIILYCLLVIMFAYVYT-SVQFNPDDIAENLKKQGGFIPGYRPGTQT
AE-YLKTVLSRITIGGSLFLAAIAVFPDLMSKIPVFAPF------------------KGT
--NN-SL----V---------Y----LM--GGTSVMISVSVAVELLKQIESYLQMHN-YD
G--IL-KK--SK-MR--R------------------------------------------
-------------
>SecY_Bacteria_Spirochaetes_WP015712860
M--------------------------ANPLVGI-FRVKELRER--IIFTALMLVVFRVGA
V--LPIPGINV----QELNAYFLSQA---NSG-NAIVDYLDFFAGGAFSNFSVFMLGIMP
YISMSIIMQLLII-V--FP-RLKKISQ-E--EGGRKKIQSYQRMGTIVVSLIQSFAVTQ-
---YAQSISR--------------------SV---ENL--LS------MNIV-------P
FTLIAMLTVTTGTMFLMWIGEQITQ-RGIGNGISLLIFAGIVARLPQALWELMQRV----
------------R--------S-GD----LNLV---------------------------
------------------------------------------------------------
----------F---------VIVVFVMFVAVVALVVFEQQGQRKIQVNYAKRVVGR----
-RMYGAQNTYIPFKINPSGVIPVIFASSILTFPLQIAST-------I-GGN---------
-------VPW---------L-----------------------------AAVSNVL--TP
------------------------------------------------------------
---------RGPLYNVLYVILIIFFAYFYT-QVSLNPIEIAKNIRENGGSIPGIRS-ERI
EE-YLTKILNRIVLPGSLYLALIAVIPTFIQW----------------------------
--AF-NF----PSS-----ISY----LM--GGTSLLILVGVDLDTMSQVEGLLKMHH-HE
G--LT-RK--GR-LRG-R--------N-L-------------------------------
-------------
>SecY_Bacteria_Spirochaetes_WP022931781
M-------------------------ASNPIINM-FKVKEIRDR--LFFTFLILAVFRLGS
V--LTVPGIDA----NVLIKYFDDLA-A-QNK-NAFASYMDFFVGGAFSNFSILMLGVMP
YISMQIIMQLAVI-I--FP-ALKRISQ-E--DGGQRKIAQYTRIGTIIVCVIQAWGMSV-
---YANSIPG--------------------------CI--VL------ENKI-------A
FKALFLITVTTGSMVTVWLGDQITA-RGIGNGISMMIFAGIVARLPNAIVELAQKV----
------------K--------A-GE----IQLV---------------------------
------------------------------------------------------------
----------F---------VILVIIMFIAIIGLVIFEESGQRKIPVHYAKRVVGR----
-KMYGGQSTYIPFKVNPSNVIPLIFANSILTMPLMIAQS-------F-AKG-E-N-----
------SARW---------V-----------------------------GSIARVL--TP
------------------------------------------------------------
---------NGLWYTIVLVILIIFFAYFYT-QVTLNPTEIAKNIRENGGSIPGVRT-DKT
EE-YLTKILNRLILPGALFLALIAVIPTLVQN----------------------------
--WF-GF----PQS-----ISQ----LM--GGTSLIILIGVDLDTMSQVEALLKMHH-HE
G--LT-KK--GK-IRS-R--------N-L-------------------------------
-------------
>SecY_Bacteria_Spirochaetes_WP028330934
M--------------------------LKSLANI-FKVQELRSR--ILFTILAILVYRIGS
H--IPTPGIDP----TALLSFLSSS----QGG-AGLLTIMDLFSGGALFRFSILALGIMP
YISASIIMQLLGV-V--IP-ALEKMQK-E-GESGRKKINQYVRYLTLVLCMIQSVAMAS-
---WIQSINE--------------------G----AMI--FM------NPGI-------G
FILLVVVTATAGTMFLMWLGDQITE-RGLGNGISVIIFAGIVARIPAGVYDVIQKR----
------------D--------S-EY----LNSL---------------------------
------------------------------------------------------------
----------V---------IVLFFIIFAIVIFCVVYEESGQRRIPVQYAKRVVGR----
-KVFGAQSTHIPFKINPSGVIPIIFASALMAIPAQIASL-------T-RGV-Q-------
-------WRW---------L-----------------------------DALLRFF--SY
------------------------------------------------------------
---------GSWAYIVLYCLLVIMFAYVYT-SVQFNPDDIAENLKKSGGFIPGYRPGTQT
AE-YLKTVLSRITIGGSLFLAAIAVFPDLMSKIPIFAPF------------------RGT
--NN-SL----V---------Y----LM--GGTSVMISVSVAVELLKQIESYLQMHN-YD
G--IL-KK--SK-VR--R------------------------------------------
-------------
>SecY_Bacteria_Spirochaetes_WP037563066
M-------------------------IGGGFQNI-FKIPELKKR--ILFTLALLIVYRIGV
H--VPVPGIDS----LALASFFKQ------AE-GTIFGIFNMFSGGAFERLSVFALGIMP
YISASIILQLLTV-V--VP-HLEQLKK-E-GEQGRKKITQYTRYGTVVLSIIQGFGISV-
---GLESMSS----------PG--------G----APV--VL------IPGW-------A
FRLMTVITLTAGTAFIMWLGEQITE-RGIGNGISLIIFAGIVVRLPVASVNTGRLL----
------------S--------T-GE----MGIF---------------------------
------------------------------------------------------------
----------A---------VLILVVLMVGVIGFIIFVEQGQRRIPVQYAKRVVGR----
-RMYGGQSTHLPLKINTSGVIPPIFASSIIMFPATIGSF-------V-KVE---------
---------W---------I-----------------------------QNITNAM--TP
------------------------------------------------------------
---------GNLIYELLFVGFIFFFCYFYT-AVTFNPVDVADNMKKAGGYIPGIRPGKRT
AD-YIDKVLTRITLGGAVYVSTVCVLPSVLIT----------------------------
--KF-NV----P---------F----YF--GGTALLIVVGVAIDTVAQMESHMLSRH-YE
G--FL-KKSGGK-LKG-R------------------------------------------
-------------
>SecY_Bacteria_Spirochaetes_WP061207583
M--------------------------LTTFKNI-FRIPELRQK--IIFTLSMLLLFRMGT
H--ITIPGINP----VVVAGIANDP-----SS-EGLLGMVDLFAGGALLKFSIFALGIMP
YISSSIVMQLFMV-L--VP-SLQKLQK-E-GEEGRKKIGQYTKYGTVILCAIQSLAVIQ-
---LAKGWST----------GT--------E----LEP--AR------YPGLINSSVVPY
FYLIGILSITTGTVLLIWLGEQITE-RGIGNGISLLIFAGIIGRLPESMVQLFSTD----
------------------------T----MDAL---------------------------
------------------------------------------------------------
----------N---------VLILLILFILLISLTVLLTQGVRKVPLQYGKQMVGR----
-KMVQAKSQSIPFKVNGANVMPIIFASSLILFPQTIIQW-------L-SSS-SEQ-----
-------WAG---------W-----------------------------AIIMDFF--NP
F----------SQIW---------------------------------------------
--------YHALFYYIIYTSLIIFFAYFYT-AIQFNPAELAENLKKYGGFIPGIRPGSHT
KE-YIEKVLNRITLPGAMFLAGLALAPYIIIK----------------------------
--FL-DL----SSNSGGGSLVY----TF--GGTSLLIMVGVALETLKQIESQLLMRN-YE
G--FM-KK--SK-IKG-R--------S---------------------------------
-------------
>SecY_Bacteria_Spirochaetes_WP069726831
M--------------------------FKSFANI-FRVQELRSR--ILFTVIAILVYRIGS
H--IPTPGIDP----TALLGFLSSS----QGG-GGLLTIMDLFSGGALFRFSILALGIMP
YISASIIMQLLGV-V--IP-ALERMQK-E-GESGRKKINQYVRYLTLVLCIVQSAAMAS-
---WIQSINE--------------------G----AMI--FM------DPGI-------G
FILLVVVTATAGTMFLMWLGDQITE-RGLGNGISVIIFAGIVARIPAGVYDVIQKR----
------------E--------S-EY----LNSL---------------------------
------------------------------------------------------------
----------V---------IVLFFIIFAIVIFCVVYEESGQRRIPVQYAKRVVGR----
-KVFGAQSTHIPFKINPSGVIPIIFASALMAIPAQIASL-------T-RGV-Q-------
-------WRW---------L-----------------------------DALLRFF--SY
------------------------------------------------------------
---------GSWAYIILYCLLVIMFAYVYT-SVQFNPDDIAENLKKSGGFIPGYRPGTQT
AE-YLKTVLSRITIGGSIFLAAIAVFPDLMSKIPIFAPF------------------RGT
--NN-SL----V---------Y----LM--GGTSVMISVSVAVELLKQIESYLQMHN-YD
G--IL-KK--SK-AR--R------------------------------------------
-------------
>SecY_Bacteria_Spirochaetes_WP069892908
M-------------------------ATNPLVDI-FRIRDLRQR--ILFTLSMLVVFRLGA
N--LPIPGINV----KALNLYFMSQQ-G-SGG-VGITEYIDFFAGGAFKNFSIFMLGIMP
YISTSIIMQLLVL-V--FP-TLKRISE-E--DGGRKKIQRFTRYGTVVICLIQSYAVTI-
---YANQIPD--------------------A---------IT------INRT-------A
YTLIAMLTVTAGTIFLMWIGEQISQ-RGIGNGISLLIFAGIVARMPGAFVTLVEKV----
------------Q--------I-GE----LNPV---------------------------
------------------------------------------------------------
----------F---------VILVLAMFVLVIGLVIYEQQGQRKIPVQYAKRVVGR----
-RMYGAQNTYIPFKINPSGVIPVIFASSVLTFPLQIAGS-------M-GAR---------
-------FSW---------L-----------------------------AAFSAWL--RP
------------------------------------------------------------
---------NGIPYLVVYTLLIVFFAYFYT-QVTLNPQEIAKQIRENGGSIPGIRS-DKI
EE-HLTTILSRIILPGALFLAFIAVIPSMVQM----------------------------
--LF-SF----PAE-----VAM----LM--GGTSLLIMVGVDLDTMSQIEGHLRMHH-HD
G--LV-KK--GK-LRS-R--------N-L-------------------------------
-------------
>SecY_Bacteria_Spirochaetes_WP100743115
M--------------------------FQTIANI-FRIPELRSK--ILFTIGMLLLFRMGT
H--VTIPGINS----LIVTGITAD------PS-EGFLGMVDLFAGGALLKFSIFALGIMP
YISSSIIMQLVMV-L--IP-SLQKMQK-E-GEEGRKKIQQYTKYGTLILCAIQSLAVIQ-
---LANSWST----------GS--------G----TAQ--AK------YPGLINPSVEGY
FLPIAMLSITTGTVLLIWLGEQITE-RGIGNGISLIIFAGIIGRMPEALIAMFTSD----
------------------------T----SDAL---------------------------
------------------------------------------------------------
----------S---------ILILIIIFIVLIALTVILTQGVRRVPLNYGKQMVGR----
-KMVQARSQSIPFKVNSANVMPIIFASSLILFPQTIVQW-------L-SSK-GGQ-----
-------WAG---------W-----------------------------AVIMDYF--NP
F----------SQIW---------------------------------------------
--------YHALFYYVIYTSLIIFFAYFYT-AIQFNPQELADNLRKYGGFIPGVRPGNQT
KD-MIEKILNRITLPGALFLAGLALAPYLIIK----------------------------
--FL-NL----GSNTGGGTLVY----TF--GGTSLLIMVGVALETLKQIEAQLLMRN-YE
G--FM-KK--TK-IKG-R--------V---------------------------------
-------------
>SecY_Bacteria_Spirochaetes_WP100747865
M--------------------------LTTFKNI-FRIPELRQK--IIFTLSMLLLFRMGT
H--ITIPGINP----VVVAGIANDP-----SS-EGLLGMVDLFAGGALLKFSIFALGIMP
YISSSIVMQLFMV-L--VP-SLQKLQK-E-GEEGRKKIGQYTKYGTVILCAIQSLAVIQ-
---LAKGWST----------GT--------E----MEP--AR------YPGLINSGVVPY
FYLIGILSITTGTVLLIWLGEQITE-RGIGNGISLLIFAGIIGRLPESMVQLFSTD----
------------------------T----MDAL---------------------------
------------------------------------------------------------
----------S---------VLILLILFILLISLTVLLTQGVRKVPLQYGKQMVGR----
-KMVQAKSQSIPFKVNGANVMPIIFASSLILFPQTIIQW-------L-SNS-SQE-----
-------WAG---------W-----------------------------AVIMDFF--NP
F----------SQIW---------------------------------------------
--------YHALFYFVIYTSLIVFFAYFYT-AIQFNPAELAENLKKYGGFIPGIRPGSHT
KE-YIEKVLNRITLPGAMFLAGLALAPYIIIK----------------------------
--FL-DL----SSNSGGGSLVY----TF--GGTSLLIMVGVALETLKQIESQLLMRN-YE
G--FM-KK--SK-IKG-R--------S---------------------------------
-------------
>SecY_Bacteria_Spirochaetes_WP108928720
M--------------------------LTSIANI-FKIPELRNK--VFFTLGMLLLFRLGT
H--ITIPGIDP----KVVSAIALDA----NAA-EGLVGMFDMFAGGALLNFSIFALGIMP
YISSSIIMQLVMV-L--VP-SLQKLQK-E-GDEGRKKISQYTKYGTILLCGVQSLAVIR-
---LAQRWSY----------GA--------D----NAP--AL------HPGLIHSSVESW
FFFIALLSITTGTVLLIWLGEQITE-RGIGNGISLLIFAGIVGRLPVSVAQLFREN----
------------------------F----VDGL---------------------------
------------------------------------------------------------
----------N---------IIILLLLFILLIALTVLLTQGVRKVPLQYGKQMVGR----
-KMVQAKSQSIPFKVNGASVMPIIFASSLLLFPQTIIQQ-------I-SEL-P-N-----
-------WAG---------W-----------------------------VLLLDYL--NP
F----------SQTW---------------------------------------------
--------YHAAFYFFVYIALIVFFAYFYT-AIQFNPGELAENLRKYNGFIPGIRPGSHT
KE-YIEKVLNRITLPGAVFLAGLALAPYIIIR----------------------------
--FL-NL----GTNSGGGSLVY----TF--GGTSLLIMVGVALETLKQLESQLLMRN-YD
G--FL-KK--TK-IKG-R--------S---------------------------------
-------------
>SecY_Bacteria_Spirochaetes_WP114630958
M-------------------------AGNPLYDM-FKVKELRYK--IFFTLGMLIVFRLGA
I--LPIPGIDA----SALRLYFLNQA-S-SGSAMGITEYLDFFAGGAFKNFSIFMLGIMP
YISMSIIMQLLLL-V--FP-RLKKISE-E--DGGKKKVQKLIRYGTVAVCIIQSYAVTV-
---YASRIPD--------------------A-----II--PS------MVGW-------K
YTFVAMLTVTTGTMFLMWIGEQINA-KGIGNGISLLIFAGIVARMPGAFSILGKEI----
------------R--------S-GN----LNPV---------------------------
------------------------------------------------------------
----------F---------VIFALLMFVGIIMLVIYEQQGQRKIPVNYAKRIVGR----
-RIYGAQNTYIPIKINPSGVIPVIFASSILTFPLQIAGT-------L-GSS---------
-------SKA---------W-----------------------------SAVATWL--RP
------------------------------------------------------------
---------NGGPYLVMYTLLIVFFAYFYT-QVSMNPIEIARQIRENGGSIPGIRS-ENM
EE-YLTKILNRIVLPGSMFLALIALIPSIIIN----------------------------
--LF-GF----PQQ-----VAY----LM--GGTSLLIMVGVDLDTMSQIEGHLKMHH-HD
G--LV-KR--GK-LKT-R--------N-L-------------------------------
-------------
>SecY_Bacteria_Synergistetes_KUK39514
M--------------------------LDSFRDA-FKLPDLKRR--ILFTIGVLFVFRLGA
H--IPTPGIDA----AAMAGLFQE---------GGILSFFDLFAGGALRRFSVFALGVAP
YINASIVMQLLTV-V--IP-ALERLQK-E-GEEGRRKITQYTRVSTIFFAAVQAAGMAF-
---WLRGL----------------------G---------VF------PSGA-------L
NMGVVVITLITGCMTVMWLGEMISD-HGIGNGISLLIFAGIVARLPEAVIRTWSML----
------------R--------V-GE----MNAL---------------------------
------------------------------------------------------------
----------T---------LLVALVIIILVVAGCIVLQEGQRRLPVQYAKRVVGN----
-RVYGGQSTFIPLRVNQAGVIPIIFASSVLLFPSTIARF-------F-SGD---------
---------A---------A-----------------------------MFIQRLL--SP
------------------------------------------------------------
---------NSVLYMVLYAALIVFFTYFYT-AVVFNPADVANNMKKYGGFILGIRPGRPT
AE-YIEKVLSRITLGGAIFLAAIALIPTLMTS----------------------------
--LM-GIT---T---------F----YF--GGTAVLIVVGVALDTVHQIEAQLLVRH-YE
G--IL-KR--RE-RTG-G--------L-LRL-----------------------------
-------------
>SecY_Bacteria_Synergistetes_KUK58664
M--------------------------LDAFRDA-FRLPDLKRR--ILFTVGVLFVYRLGA
H--IPTPGIDP----EAMARLFEQ---------GGVLGFLDLFAGGALRRFSVFALGVAP
YINASIVMQLLVV-I--FP-ALEKLQK-E-GEQGRKKIVQYTRLGTIFFAAVQAVGMTF-
---WLRNL----------------------G---------IF------TGSV-------F
GFITVVITITAGSVVVMWLGEEISD-HGIGNGISLLIFAGIVARIPEAIIRTWELM----
------------R--------L-GE----MNLL---------------------------
------------------------------------------------------------
----------V---------MVIAAGVMVAVVAGCVLLQEGQRRLPVQYAKRVIGN----
-KMYGGQSTFIPLKVNQAGVIPIIFASSVLLFPYTIMRF-------F-SGD---------
---------L---------A-----------------------------TRIQNML--SP
------------------------------------------------------------
---------GNPLYMVLYVALIVFFAYFYT-AVVFDPADTANNMKKYGGFILGIRPGKPT
AE-YIEKVMSRITLGGAVFLAVVALLPTLMTQ----------------------------
--LM-GIT---T---------F----YF--GGTAVLIVVGVALDTVHQIEAQLLMRH-YE
G--IL-KR--GKGKSA-G--------L-LKM-----------------------------
-------------
>SecY_Bacteria_Synergistetes_KUK62138
M--------------------------LDAFRDA-FRLPDLKRK--ILFTMGVLFLFRLGT
H--IPTPGIDA----KAMASLFEQ---------GGVLGFLDLFAGGALRRFSVFALGVAP
YINASIVMQLLVV-V--FP-ALEKLQK-E-GEQGRKKIVQYTRLGTVFFAAVQAIGMTF-
---WLRNL----------------------G---------VF------SGGW-------M
GFTAAVFTVTAGSLIVMWLGEEISD-HGIGNGISLIIFAGIVARLPEAIIRTWTLL----
------------R--------M-GE----MNLL---------------------------
------------------------------------------------------------
----------V---------ITLAIVLMLVVIAGCVLLQEGQRRLPVQYAKRVVGN----
-KVYGGQSTFIPLKVNQAGVIPIIFASSVLLFPYTIVRF-------F-SGN---------
---------V---------S-----------------------------MMIQRFL--SP
------------------------------------------------------------
---------DSIVYMTLYVLLIIFFSYFYT-AVVFDPNDTANNMKKYGGFVLGIRPGKPT
AE-YIEKIMSRITLGGAVFLAGVALLPTLMTR----------------------------
--LM-GIT---T---------F----YF--GGTAVLIVVGVALDTVHQIEAQLLMRH-YE
G--IL-KR--SKGKTA-G--------L-LKF-----------------------------
-------------
>SecY_Bacteria_Synergistetes_PIE54713
M--------------------------LDSFRDA-FRLPDLKRR--ILFTMGMLFVFRLGA
H--IPTPGINP----DAMSHLFEG---------GGVLGFLDMFAGGALRRFSIFALGVAP
YINASIVMQLLVV-V--FP-ALEKMQK-E-GPEGQKKILQITRLSTVGFAAIQATGMVF-
---WLQRV----------------------G---------VF------SGGA-------L
GMIVAILTIVAGAVAVMWLGEEVSD-HGIGNGISMIIYAGIVARLPEAVIRTWNML----
------------R--------L-GE----LHVL---------------------------
------------------------------------------------------------
----------T---------LLLALLVMLVVVAGCILLQEGQRRLPVQYAKKVVGN----
-KVYGGQSTFIPLKVNQGGVMPIIFASSILIFPYTVLKF-------F-SGD---------
---------A---------V-----------------------------TVLQRLL--AP
------------------------------------------------------------
---------GSWLYSVLYVMLIVFFAYFYT-AMVFNPSDIANNMKKYGGFILGIRPGKPT
SD-YIERVMSRITLGGATFLAVIALIPTVMTN----------------------------
--IM-GIT---T---------F----YF--GGTAVLIVVGVALDLVHQVEGQLLMRH-YE
G--IL-KR--RGGAGA-G--------L-LRF-----------------------------
-------------
>SecY_Bacteria_Synergistetes_PKL05579
M--------------------------LDSFRDA-FRLPDLKRR--ILFTLAALFVYRLGA
H--MPTPGVDA----AALGKLFEQ---------GGVLGFLDLFAGGALSRFSIFALGVTP
YINASIVMQLLAV-V--VP-SIEKMQK-E-GEEGRKKVVQYTRYGTIAFALIQAVGMTG-
---WLRNL----------------------G---------IF------TGSW-------M
DIALVAVTLTTGAVAVMWLGEVMSD-HGIGNGISLLIFAGIVVRIPEAIIRTFTLV----
------------R--------L-GE----MNIL---------------------------
------------------------------------------------------------
----------V---------VLMAIAVMVAVVAGCVMLQEGQRRLPVQYAKRMVGN----
-KMYGGQSSFIPLRVNTAGVIPIIFASSVLLFPYTIAGL-------F-QHS---------
---------F---------A-----------------------------QIVQNAF--SP
------------------------------------------------------------
---------SSPIYIILYVAMIIFFSYFYT-AVVFKPEDISTNMKKNGGFILGIRPGRPT
TD-YIEKVMGRITLGGAVALAVVAVVPTMMTG----------------------------
--LM-NIN---T---------F----YF--GGTAVIIVVGVALDTVHQIEGQLIMRH-YE
G--IL-KR--RGGKSG-G--------L-LRL-----------------------------
-------------
>SecY_Bacteria_Synergistetes_WP006301259
M--------------------------IDSFRDA-FRLPDLKRR--FLFVLAALFVYRLGA
H--IPTPGIDP----EAMAQLFEK---------GGVLGFFDLFAGGALRRFSIFALGVVP
YINSSIVMQLLVV-V--VP-TLEKMQK-D-GEEGRKKIVQYTRYGTVLFALIQAVGMTV-
---WLGNL----------------------G---------IF------AGGF-------L
DAVVVTVTVTAGSLAVMWLGEIMSD-HGIGNGISLLIFAGIVARIPEAIIQTFSLV----
------------R--------M-GE----MNVL---------------------------
------------------------------------------------------------
----------V---------LLLAVLLMVGVIAGCVLLQEGQRKLPVQYAKRVVGN----
-RVYGGQSTFIPLRVNTAGVIPIIFASSVLLFPYTLAGF-------F-PGS---------
---------V---------A-----------------------------KAIQNAF--AP
------------------------------------------------------------
---------SSPIYMILYVGLIVFFAYFYT-AVVFNPEEVANNMKKYGGFILGIRPGKPT
SD-YIEKVMSRITLGGSLALALVAVIPTFMSG----------------------------
--LM-NIN---T---------F----YF--GGTSVLIVVGVALDTVHQIEGQLLMRH-YD
G--IL-KR--RN-KTG-G--------L-LNL-----------------------------
-------------
>SecY_Bacteria_Synergistetes_WP006583252
M--------------------------IDSFRDA-FRLPDLKNR--FLFVLAALFVYRLGA
H--IPTPGIDP----EAMARLFER---------GGVLGFLDLFAGGALSRFSIFALGVVP
YINSSIVMQLLTV-V--VP-SLEKMQK-E-GEDGRKKITQYTRYGTVIFALVQSIGMVS-
---WLRGL----------------------G---------VF------YGGF-------L
DGVLAVATVTTGSLAVMWLGEVMSD-HGIGNGISMLIFAGIVARIPGAIAQTFTMV----
------------R--------M-GE----MNIL---------------------------
------------------------------------------------------------
----------V---------VLLALVIMVAVVAGCVMLQEGQRKLPVQYAKRVVGN----
-RVYGGQSTYIPLRVNTAGVIPIIFASSVLLFPYTIARF-------F-SGP---------
---------V---------A-----------------------------EAVQRIF--SP
------------------------------------------------------------
---------GSVVYMILYVALIVFFSFFYT-AVVFNPAELAENMKKYGGFILGIRPGKPT
AD-YIEKVMSRITLGGALALAAVAIVPTLMSG----------------------------
--LL-NVN---T---------F----YF--GGTSVLIVVGVALDTVHQLEGQLLMRH-YE
G--IL-KR--RGGKSG-G--------L-LKL-----------------------------
-------------
>SecY_Bacteria_Synergistetes_WP008521516
M--------------------------ANSFRDV-FKLPELKRR--IIFTLMMLLVFRIGA
H--IPTPGIDT----AAMSHAFAG---------NGVLGFLDMFAGGALRRFSVFSLGVAP
YINASIVMQLACV-I--FP-TLERMQK-E-GPQGQKKLTQYTRWGAILFGFAQAIGLVF-
---WLRRL----------------------G---------VF------SGGS-------M
DFFVAICTVVAGSIAVMWLGEEISD-HGIGNGISVIIYAGIVARFPEGVIRTFGLL----
------------R--------D-GQ----VGLI---------------------------
------------------------------------------------------------
----------T---------MLVALAIMVGVLAGAVLLQEGQRRLPVQYAKRVVGN----
-RVYGGQSTFIPLRINQGGVMPIIFASSLLIFPYTILKF-------F-DSQ---------
---------S---------V-----------------------------NRAAEAL--AP
------------------------------------------------------------
---------GSWLYSVLYVILIVFFTYFYT-AMVFNPAEVAENMKKNGGFILGIRPGKPT
AD-YIERVATRITMVGAAMLVVIALVPNVLTN----------------------------
--VF-GMT---S---------F----YF--GGTAVLIVVGVALEIVQQVESQLLMRH-YE
G--IL-KR--GGGASGAG--------L-LRF-----------------------------
-------------
>SecY_Bacteria_Synergistetes_WP009165405
M--------------------------ADTFRDV-FKLPDLKRR--ILFTLGMLFVFRLGA
H--IPTPGINS----AAMSQLFEG---------SGVLGFLDLFAGGALRRFSLFSLGVAP
YINASIVLQLAAV-I--FP-ALERLQK-E-GPQGQKKMTQYTRYGAIFFAFVQAIGMAM-
---WLRRA----------------------G---------VL------AASG-------L
DFFVAVITAVTGSVAVMWLGEEMTD-HGIGNGISLLIFAGIVARLPEAVIQTFSMI----
------------S--------S-GE----MNVV---------------------------
------------------------------------------------------------
----------T---------LILALAVMVAVLAGAVLLEQGQRRLPVQYAKRVVGN----
-RVYGGQSSFIPLRVNMGGVMPIIFASSLLIFPSTVLRL-------F-HGT---------
-------------------------------------------------ERLANYF--AP
------------------------------------------------------------
---------GSWLYTVLYVVLIVFFGFFYT-AMVFNPSDIADNMKKNGGFILGIRPGKPT
SD-YIEKIASRITLVGSVFLVVVALVPDLLTN----------------------------
--VF-GIT---S---------F----YF--GGTSVLIIVGVALEIVEQVNSQLLMRN-YE
G--VL-KR--AKGGRG----------L-LRF-----------------------------
-------------
>SecY_Bacteria_Synergistetes_WP009201467
M--------------------------FSALRDM-FRLPDLKSR--ILFVLGVLLVFRLGA
H--IPTPGVDA----KAMASLFEQ---------GGVLSLFDLFAGGALRRFSIFALGVTP
YINASIVMQLLAV-V--VP-AIEKMQK-E-GEEGRRKIVQYTRVSTILFAGIQAVGMVL-
---WLRSM----------------------D---------II------YVGG-------I
SIVVAIVTLIAGSIAVMWMGEMISD-HGIGNGISLLIFAGIVARIPEAIMRTFTLL----
------------R--------T-GE----MNFL---------------------------
------------------------------------------------------------
----------T---------LIIAIAIMIVVIAGCILLQEGQRRLPVQYAKRVVGT----
-RVYGGQSTFIPLRVNSAGVIPIIFASSVLLFPTTVARF-------F-SAG---------
---------F---------A-----------------------------QTIAGIF--SP
------------------------------------------------------------
---------SSPIYMILYVLLIIFFTYFYT-AVVFNPVDVANNLKKYGGFIPGIRPGRPT
AD-YIERVLSRVTLGGAVFLAGIALLPSLLTQ----------------------------
--ML-GIT---T---------F----YF--GGTAVLIVVGVALETVQQIEAQLLMRH-YE
G--IM-KR--RN-KAG-G--------I-LRL-----------------------------
-------------
>SecY_Bacteria_Synergistetes_WP014162820
M--------------------------LNAMKDA-FRLPDLKRR--ILFTLAVLFIYRLGA
H--IPTPGIDT----EAMARLFGE---------GSALNFLDLFAGGALRRFSIFALGVAP
YINASIVMQLLVV-I--FP-ALEKLQK-E-GEQGRKKIVQYTRLGTVFFAAVQALGMTF-
---WLRNL----------------------G---------VF------SGSV-------L
DMMIVVITITTGSVVVMWLGEEVSD-HGIGNGISLLIFAGIVARIPEAIVRTWSMV----
------------R--------L-GE----MSFL---------------------------
------------------------------------------------------------
----------V---------LLIAIIVMVVVVAGCVLLQEGQRRLPVQYAKRVVGN----
-KVYGGQSTFIPLRVNQAGVIPIIFASSVLLFPYTVTRF-------F-SGD---------
---------I---------A-----------------------------SKIQAIL--SP
------------------------------------------------------------
---------GSVVYMVLYVGLIIFFSYFYT-AVVFDPVDTANNMKKYGGFILGIRPGKPT
AE-YIEKVMSRITLGGAVFLAAVALLPTIMTR----------------------------
--LM-GIT---T---------F----YF--GGTAVLIVVGVALDTVHQIEAQLLMRH-YE
G--IL-KR--NKGKTG-G--------L-FKF-----------------------------
-------------
>SecY_Bacteria_Synergistetes_WP024822550
M--------------------------IDSFRDA-FKLPDLKRR--ILFTLGVLFIFRLGA
H--IPTPGIDA----SAMAQLFEQ-------G-AGVLGFLDIFAGGALRRFSIFALGVTP
YINSSIVMQLLVI-V--FP-ALEKMQK-E-GEEGRKKIIRITRWGTILFAGIQAIGMTF-
---WLGRV----------------------G---------IF------HGGF-------F
AGVIVVVTVTAGALAVMWLGEEITD-HGIGNGISLLIFAGIVARLPEAIIRSWRML----
------------R--------L-GE----MSIF---------------------------
------------------------------------------------------------
----------V---------LILALLLMFAVIAGCILLQEGQRRLPVQYAKRVVGN----
-KVYGGQSTFIPLKVNQSGVMPIIFASSILLFPYSIARF-------F-SGN---------
---------I---------A-----------------------------LAVQKMF--EP
------------------------------------------------------------
---------GSTVYMVLYIALIIFFSYFYT-AVVFNPADIANNMKKYGGFILGIRPGRPT
SE-FIEKVMTRITLGGAIFLAIIALVPTLMTN----------------------------
--IM-GIT---S---------F----YF--GGTAVLIVVGVALDTVHQIEGQLLMRH-YE
G--IL-KR--RDSKSG-S--------F-LRF-----------------------------
-------------
>SecY_Bacteria_Synergistetes_WP029166048
M--------------------------IDSFRDA-FRLPDLKRK--ILFTLGMLFIFRLGA
H--MPTPGIDT----EAMARMFEQ---------GGVLGFLDMFAGGALRRFSVFALGVAP
YINASIVMQLLVV-V--IP-ALEKLQK-E-GDEGRKKIVMYTRWGTVFFALVQAVGMTI-
---WLRNL----------------------G---------IF------SGTL-------L
DAIVAVVTTVTGAIAVMWLGEEVTD-HGIGNGISLLIFAGIVARIPEALVQTWSLL----
------------R--------M-GE----LNLI---------------------------
------------------------------------------------------------
----------S---------LLVAVILMVVVVAGCVLLQEGQRRLPVQYAKRVVGN----
-KVYGGQSTFIPLRVNQAGVIPIIFASSVLLFPYTIFRF-------F-SGD---------
---------W---------A-----------------------------VTMQNLF--AP
------------------------------------------------------------
---------GSAVYMVLYVVLIVFFAYFYT-AVVFNPVDVANNMKKYGGFILGIRPGRPT
SE-YIEKVMTRITLGGAVFLAVVALVPTLMTS----------------------------
--VV-NMS---T---------F----YF--GGTAVLIVVGVALDTVHQIEAQLLMRH-YE
G--IL-KR--RD-KTG-G--------L-LRL-----------------------------
-------------
>SecY_Bacteria_Synergistetes_WP037974463
M--------------------------LDSFRDT-FRLPDLKRR--ILFTLAALFVYRLGA
H--VPTPGVDA----AALGKLFDQ---------GTLLGFLDLFAGGALSRFSIFALGVTP
YINSSIVMQLLAV-V--MP-SLEKMQK-E-GEEGRKKIVQWTRYGTIAFALIQAVGMTG-
---WLKGL----------------------G---------IY------SGGV-------L
DIILVSLTLTTGAVAVMWLGEIMSD-HGIGNGISLLIFAGIVVRIPEAIVRTASLV----
------------R--------L-GE----MNVL---------------------------
------------------------------------------------------------
----------V---------LLLAVVIMVAVVAGCVLLQEGQRRLPVQYAKRMIGN----
-KMYGGQSSFIPLRVNTAGVIPIIFASSILLFPYTIAGL-------F-QHG---------
---------I---------A-----------------------------RAIQQAM--SP
------------------------------------------------------------
---------SSPIYMILYVLLIIFFSYFYT-AVVFKPEDISTNMKKNGGFILGIRPGKPT
TD-YIEKVMGRITLGGSIALAVIAIVPTLMTG----------------------------
--LM-NIN---T---------F----YF--GGTAVIIVVGVALDTVHQIEGQLLMRH-YE
G--II-KR--RGGKGG-S--------L-LKL-----------------------------
-------------
>SecY_Bacteria_Synergistetes_WP040382590
M--------------------------LDSFRDA-FRLPDLKRR--ILFTMGMLFVFRLGA
H--IPTPGIDS----AAMAHLFEG---------GGVLGFLDMFAGGALRRFSIFALGVAP
YINASIVMQLLVV-V--FP-ALEKMQK-E-GPEGQKKIIQITRLSTLGFAAIQAVGMVF-
---WLQRV----------------------G---------VF------SGGA-------L
GMVTAILTIIAGAIAVMWLGEEISD-HGIGNGISLLIFAGIVARIPEATIRTWNML----
------------H--------L-GE----LHAL---------------------------
------------------------------------------------------------
----------I---------VLLALMVMIVVVAGCIVLQEGQRRLPVQYAKKVVGN----
-KVYGGQSTFIPLKVNQGGVMPIIFASSILIFPYTVLKF-------F-SGD---------
---------I---------A-----------------------------IKMQNML--AP
------------------------------------------------------------
---------GSWLYSVLYVTLILFFAYFYT-AMVFNPSDVANNMKKYGGFILGIRPGKPT
SD-YIEKVMSRITLGGALFLAVIALIPTVMTN----------------------------
--LM-GIT---S---------F----YF--GGTAVLIVVGVALDLVHQVEGQLLMRH-YE
G--IL-KR--RNGAGA-G--------I-LRF-----------------------------
-------------
>SecY_Bacteria_Synergistetes_WP066743763
M--------------------------LDSFRDT-FRLPDLKRR--ILFTLAALFVYRLGA
H--VPTPGVDA----AALGKLFDQ---------GSLLGFLDLFAGGALSRFSIFALGVTP
YINSSIVMQLLAV-V--VP-SIEKMQK-E-GEDGRKKIVQWTRYGTIIFAFIQAVGMTG-
---WLKGL----------------------G---------IY------SGGM-------L
DIILVSLTLTTGAVAVMWLGEIMSD-HGIGNGISLLIFAGIVVRIPEAIIRTASLV----
------------R--------L-GE----MNVL---------------------------
------------------------------------------------------------
----------V---------MLIAVAIMVAVVAGCVMLQEGQRRLPVQYAKRMVGN----
-KMYGGQSSFIPLRVNTAGVIPIIFASSVLLFPYTIAGL-------F-QHS---------
---------I---------A-----------------------------RMIQQAM--SP
------------------------------------------------------------
---------SSPFYMVLYVLLIVFFSYFYT-AVVFKPEDISTNMKKNGGFILGIRPGKPT
TD-YIEKVMGRITLGGSIALAVIAIIPTIMTG----------------------------
--VM-HIN---T---------F----YF--GGTAVIIVVGVALDTVHQIEGQLLMRH-YE
G--IL-KR--RGGKSG-G--------L-LKL-----------------------------
-------------
>SecY_Bacteria_Synergistetes_WP085543974
M--------------------------IDSFRDA-FRLPDLKRR--ILFTLGMLFVFRLGA
H--VPTPGIDS----AAMAHLFEG---------GGVLGFLDMFAGGALRRFSIFALGVAP
YINASIVMQLLVV-V--FP-ALEKMQK-E-GPEGQKKIIQITRLSAVGFASIQAIGMVL-
---WLERI----------------------G---------VF------TGGL-------F
FMITAMVTIVAGAVAVMWLGEEISD-HGIGNGISLLIFAGIVARLPEAVIRTWSMI----
------------R--------L-GE----IHVL---------------------------
------------------------------------------------------------
----------V---------ILLSLIVMVAVIAGCIVLQEGQRRLPVQYAKKVVGN----
-KVYGGQSTFIPLKVNQGGVMPIIFASSILIFPYTVLKF-------F-SGD---------
---------F---------A-----------------------------VRLQNMM--AP
------------------------------------------------------------
---------GSPVYTVLYVLLILFFAYFYT-AMVFNPADIANNMKKYGGFILGIRPGKPT
SD-YIEKVMSRITLGGATFLAVIALIPNLMTN----------------------------
--LM-GIT---T---------F----YF--GGTAVLIVVGVALDLVHQIEGKLLMRH-YE
G--IL-KR--RNGAAGAG--------L-LRF-----------------------------
-------------
>SecY_Bacteria_Synergistetes_WP087368544
M--------------------------LDSFRDT-FRLPDLKRR--ILFTLAALFVYRLGA
H--VPTPGVDA----AALGRLFDQ---------GSILGFLDLFAGGALSRFSIFALGVTP
YINSSIVMQLLAV-V--VP-SIEKLQK-E-GDEGRKKIVQWTRYGTIIFAFIQAVGMTG-
---WLRGL----------------------G---------IY------TGSF-------M
DIILVSLTLTTGAVAVMWLGEIMSD-HGIGNGISLLIFAGIVVRIPEAVVRTFSLV----
------------R--------L-GE----MNVL---------------------------
------------------------------------------------------------
----------V---------LLLAIAVMLAVVAGCVMLQEGQRRLPVQYAKRMVGN----
-KMYGGQSSFIPLRVNTAGVIPIIFASSVLLFPYTVAGL-------F-QNS---------
---------A---------A-----------------------------RAVQQAM--SP
------------------------------------------------------------
---------NSPIYMVLYVIMIVFFSYFYT-AVVFKPEDISNNMKKNGGFILGIRPGKPT
TD-YIEKVMGRITLGGAVALAVIAVVPTMMTG----------------------------
--IM-NIN---T---------F----YF--GGTAVIIVVGVALDTVHQIEGQLLMRH-YE
G--IL-KR--RGGRGG-G--------L-LKL-----------------------------
-------------
>SecY_Bacteria_Synergistetes_WP124888538
M--------------------------LGSFGDA-FRLPDLKRR--ILFTLGVLFIFRLGA
H--IPTPGVDT----AAMAQLFGG------SG-GGVLDFLNLFSGGALQRFSIFSLGVAP
YINSSIVMQLLVV-I--FP-YLEKMQK-D-NTEGRKKIVQWTRYGAVLFAVVQSVGMTA-
---WLGGL----------------------G---------IF------SGSF-------F
HALLVVTTLTAGSIAVMWMGEELSD-HGIGNGISLLIFAGIVARIPEAIVQSWTMV----
------------R--------L-GQ----LNLL---------------------------
------------------------------------------------------------
----------V---------LLLGLVLMVVVVAGCILLQEGQRRLPVQYAKRVVGN----
-KVYGGQSTFIPLKVNQAGVIPIIFASSILVFPYTVANF-------F-SGS-S-------
---------V---------G-----------------------------QFVRDLF--AP
------------------------------------------------------------
---------GSVFYTLCYIALIIFFAYFYT-AVVFNPSDIANNMKKYGGFILGIRPGQPT
AD-YITKVMERITLGGAVFLAVVALIPNFMSS----------------------------
--VM-GVR---S---------F----YF--GGTAVLIVVGVALDTVHQIEAQLLMRH-YD
G--IL-KK--SGGKSG-S--------L-LRM-----------------------------
-------------
>SecY_Bacteria_Synergistetes_WP133958104
M--------------------------IDSFRDA-FRLPDLKRR--ILFSLGVLFIFRLGA
H--VPTPGIDA----EAMSRLFDG---------GGVLGFLDIFAGGALRRFSIFALGVAP
YINASIVMQLLVV-I--FP-ALEKMQK-E-GEDGRKKIVQWTRYAAVLFALVQAVGMTF-
---WLRGL----------------------G---------IF------SGHF-------F
DGMVVVSTVTAGSIAVMWLGEEISD-HGIGNGISLLIFAGIVARVPEAIIQSWNMI----
------------M--------L-GE----MNAL---------------------------
------------------------------------------------------------
----------V---------LLIALILMVGVIAGCIMLQEGQRRLPVQYAKRVVGN----
-KIYGGQSTFIPLKVNQAGVIPIIFSSSVLLFPYSVAKF-------F-SGD---------
---------I---------A-----------------------------LFFQRIF--AP
------------------------------------------------------------
---------DSVVYTLFYVALIIFFSYFYT-AVVFNPSDVANNMKKYGGFILGIRPGKPT
SD-FIEKVMSRITLGGAVFLAGVALVPNLMTQ----------------------------
--FM-GIT---S---------F----YF--GGTAVLIVVGVALDTVHQIEGQLLMRH-YE
G--IL-KR--KD-KAG-G--------L-LRF-----------------------------
-------------
>tr|A4IJK8|A4IJK8_GEOTN
M--------------------------FRTISNF-MRVSDIRNK--IIFTLLMLIVFRIGT
F--IPVPSVNT----DVLKL---------QDQ-LNAFGVLNIFGGGALQNFSIFAMGVMP
YITASIIVQLLQMDV--VP-KFAEWSK-Q-GEMGRRKLAQFTRYFTIVLGFIQALGMSY-
---GFNNLA---------------------G----GML--IQ------NPGI-------G
TYLLIAVVLTAGTAFLMWLGEQITA-KGVGNGISIIIFAGIVSGIPTILNQIYAQQ----
----------FEN--------V-GE-DLFLRIV---------------------------
------------------------------------------------------------
----------R---------LLLVALAVVAVIVGVIYIQQAFRKIPIQYAKRLEGR----
-NPVGGHSTHLPLKVNPAGVIPVIFAVSFLIAPPTIASF-------F-GTN-D-------
---------V---------T-----------------------------LWIRRTF--DY
------------------------------------------------------------
---------THPVGMTIYVVLIIAFTYFYA-FVQVNPEQMADNLKKQGGYIPGIRPGKNT
QE-YVTRILYRLTLVGSLFLAFIAVLPVFFVN----------------------------
--FA-NL----PPS-------A----QI--GGTSLLIVVGVALETMKQLESQLVKRH-YR
G--FI-K-----------------------------------------------------
-------------
>SecY_Bacteria_Terrabacteria_AGK99962
M-----------------------AQLLDGLKGA-FKVSELRTK--LLFTLSMIFIFRVGA
H--IPVPGVDV----DAFRELIGT-------A-GIILGFFDVISGGAFKSFSVFAMSIIP
YINASIIMQLLTV-V--IP-HLERLAK-E-GEEGRKKITQYTRYFTVMLAFLQAIGMSV-
---MMGNY----------------------------GV--LH------NPGF-------I
SYAVIVFTLTAGTTLLMWIGEQITE-RGIGNGISLLIFAGIVSRLPSGIQNLYLQL----
------------E--------A-GT----INVL---------------------------
------------------------------------------------------------
----------S---------LLILVVIGALVIAAVVAVQEGQRRIPVQYAKRVVGR----
-RVYGGQTTHLPLKVNQAGVIPVIFASSLLMFPEQIARW-------F-QGS-A-------
---------I---------A-----------------------------EFYVNYF--GW
------------------------------------------------------------
---------NSPAHTLVYALLIIGFTYFYT-AVIMNPVDMADNIKKYGGFIPGIRPGRPT
AE-YISRVMSRITLAGAVFLALIAILPNFVLL----------------------------
--AT-RI----PN--------I----YF--GGTALLIVVGVALDTMKQIESQLLMRS-YQ
G--FI-K-----------------------------------------------------
-------------
>SecY_Bacteria_Terrabacteria_CDQ37568
M-----------------------AKSGNMPASG-SGLSELWAR--LRFVFIAIVVYRIGA
H--IPVPGINP----DQLAALFRE------NQ-GTILGMFNMFSGGALSRMSIFALGIMP
YISASIIMQLLTA-V--SP-QLEQLKK-E-GEAGRRKINQYTRYGTVLLALIQATGMAV-
---GLVGQ----------------------------GV--AY------SGDL-------S
FYFTAIVTFVAGAVFLMWLGEQITE-KGIGNGISLIIFAGIVAGLPSAIGQSFELA----
------------R--------NDGA----WNIL---------------------------
------------------------------------------------------------
----------P---------LLSLAVLGIATVAFVVFIERGQRRIKVNYPRRQVGN----
-KMYAGQSSYLPLKVNMAGVIPPIFASSILLFPASIGQW-------I-GDG-Q-N-----
-------MAW---------L-----------------------------QTVSQAL--GP
------------------------------------------------------------
---------GQPLYILLFAAAVLFFCFFYT-ALVFNPKDVADNLKKSGAFLPGIRPGEQT
SR-YVDKVMTRLTLFGALYITAVSLMPQFLVV----------------------------
--AW-QV----P---------F----YF--GGTSLLIVVVVVMDFMAQVQSHLMSNQ-YE
S--VM-KK--SN-LKG-Y--------G-SGGILR--------------------------
-------------
>SecY_Bacteria_Terrabacteria_CVP52075
M----------------AKQPG-----YQARSTN-SGKGELKSR--LLFVLGALIVYRIGS
F--IPVPGIDA----AVLAQLVEQ------QK-GTIIDMFNMFSGGALSRASILALGIMP
YISASIVIQLLAT-V--SP-ALAELKK-E-GAAGQRKISKYTRYATVVFATIQAVAIST-
---GLPNMLS--------------------------GL--VP------NVGF-------S
FYFTSVVSLVTGTMFLMWLGEQITE-RGIGNGISILVFGGIVAGLPSAILQTIEQA----
------------R--------Q-GQ----MHPL---------------------------
------------------------------------------------------------
----------V---------LLLIAAIVFAVTYFVVFVERGQRRIRVEYAKRQQGR----
-QILGGHSTHLPLKVNMANVMPAIFASSIILFPATLTQW-------F-GQN-D-K-----
-------FEW---------L-----------------------------NNLSMLL--NP
------------------------------------------------------------
---------GQPLYLLVYAVAIIFFSFFYT-AMQYNPRDTADNLKKSGAFIPGIRPGEQT
SR-YIDKVMTRLTLIGGLYVTFVCLVPYIMTS----------------------------
--AW-DV----K---------F----YF--GGTSLLIVVVVIMDFIVQVQSHLMSSQ-YE
S--AL-KK--AN-LKG-F--------G-Q-------------------------------
-------------
>SecY_Bacteria_Terrabacteria_KEK51079
M--------------SMSPSSSGHVNMMKGQPFH-VKYREIIRR--MSFLIGALLVFRLGA
H--IPVPGINN----AALENLFHA------NQ-GTILGLFNMFSGGALERMSILALGIMP
YISASIIVQLMST-V--IP-SLEALKK-E-GEQGKRKINQYTRQGTLLLAVVQAVGMCA-
---GLIGQ----------------------------GI--TL------SSGL-------A
FYIPAVTSLVAGTMFLMWLGEQITE-RGIGNGISMIIFAGIVAGLPKLIMQSVSSV----
------------D--------N-GQ----TSLI---------------------------
------------------------------------------------------------
----------G---------LVIFGLLSLGVLAAIVFIEKAQRRIPVNYAQKQQGR----
-RIFTAQQTHLPLKINMAGVIPAIFASSLLLFPASLGQW-------V-GSA-DPNA----
----GLIKRS---------L-----------------------------QDLALVL--SP
------------------------------------------------------------
---------GQPLYLVLFGALIIFFCYFYT-ALVFSPKEVSENLKRSGAYVPGIRPGEQT
AR-YLDHILNRLTFIGAIYITVICLMPMILQS----------------------------
--SF-GI----P---------F----YL--GGTSLLIVVVVVMDFMAQLQAHLTSHQ-YD
NQTLM-RK--TT-AHP-K--------G---------------------------------
-------------
>SecY_Bacteria_Terrabacteria_PVE58238
M-----------------ASAADQMAQSISLAKF-AQATDLKKR--LWFTIGALIVFRLLS
Y--VPLPGIDP----TALGLLSQR------TT-GGVLDFFNTFSGGSLSRMSLIALGVMP
YITASIVVQLSTS-L--SP-QLAAIKK-E-GESGRKKLNQYTRYGTVALTAIQGYFIAV-
---GLEALSA----------TN--------G----VQA--VI------EPGM-------T
FRIAAVISLIGGTMFLMWLGEQITS-RGIGNGVSLIIMAGIVAHLPTTLVNLLEGG----
------------R--------S-GS----IDAV---------------------------
------------------------------------------------------------
----------R---------LIGIIVAVVALILFICFMERAQRRILIQYPKRQTQR----
-GM-QADRSHLPLKINTAGVIPPIFASSLLLMPLTISQF-------A-GQR-VAGQ----
----SKWGDF---------I-----------------------------IGLNQYL--AH
------------------------------------------------------------
---------GQPVYMALYAAGIIFFSFFYT-AVVFNPEETADNLKRYGGFIPGIRPGKNT
ET-YFDYVLTRITVIGAAYLVIICLLPEYLVS----------------------------
--AL-SI----P---------F----YL--GGTSLLIVVNVTMDTVTQIQSHLLAHQ-YG
D--LI-KK--AK-LKG-G--------R-LR------------------------------
-------------
>SecY_Bacteria_Terrabacteria_RKW68704
M-----------------------AANQHLVLEL-FKSGEFKQR--LIFLLAALFVFRIGA
H--IPVPGVDA----AALNDFYQN------ST-NGILNMLNMFSGGSLERFSIFAIGIMP
YISASIVVQLASE-I--IP-TLKALKK-E-GEAGRKIITKYTRLCTVFLATLQGVAAAA-
---FVYQQ----------------------------NV--VV------IGQI-------E
FYFSTIICLVTGTMFLMWLGEQITE-RGIGNGISLIIMAGIASGIPFGVSQFLNVA----
------------------------T----NNLA---------------------------
------------------------------------------------------------
----------L---------ALIVVISVLFLVYIVVYFESAQRKIPVHYA-RNSNS----
-QGFLGKSNHLPFKLNMAGVIPPIFASSIILFPVTIIGW-------F-GGG-N-N-----
-------VGW---------V-----------------------------QKLLLWL--QH
------------------------------------------------------------
---------GNSVYISFFAVSIIFFCYFYT-ALVFSPKEMAENLKKSGAFVPGVRPGIQT
SL-YLENVVMRITLWGAVYITVICLIPELFSS----------------------------
--VL-GA----G---------L----SL--GGTSLLILVVVAMDFSTQVSSYRVSQQ-YE
Q--LM-KKY-NRDIL---------------------------------------------
-------------
>SecY_Bacteria_Terrabacteria_SGE31211
M----------------AKQPG-----TDFQSAK-GGIGELKRR--LLFVLGALIVFRIGS
F--IPIPGIDA----TVLAKLLEQ------QQ-GTIIEMFNMFSGGALSRASIFALGIMP
YISASIIIQLLSV-V--NP-RLAEIKK-E-GEAGRRKISQYTRYSTLVLAVFQSVGIAM-
---GLPNMPG--------------------M----QGL--VI------NPGF-------A
FYFTAVVSLVTGTMFLMWLGEQITE-RGIGNGISIIIFAGIVAGLPSAIGHTIEQA----
------------R--------Q-GE----LHFL---------------------------
------------------------------------------------------------
----------L---------LLLVAVLVFAVTCFVVFMERGQRRIVVNYAKRQQGR----
-RVYAAQSTHLPLKVNMAGVIPAIFASSIILFPGTIASW-------F-GDG-T-G-----
-------WDW---------L-----------------------------TTISMYL--QP
------------------------------------------------------------
---------GQPLYVLLYASAIIFFCFFYT-ALVFNPRETADNLKKSGAFVPGIRPGEQT
AK-YIDKVMTRLTLVGALYITFICLIPEFMRD----------------------------
--AM-KV----P---------F----YF--GGTSLLIVVVVIMDFMAQVQTLMMSSQ-YE
S--AL-KK--AN-LKG-Y--------N-R-------------------------------
-------------
>SecY_Bacteria_Terrabacteria_VDH05168
M-----------------------AKAQALGKTG-SRYGDLKRR--LVFLILALVVYRLGT
H--IPVPGINP----DALADLFRQ------NE-GGILGLFNMFSGGALSRFSIFALGIMP
YISASIIMQLMSV-V--MP-SLEALKK-E-GEAGRRKITQYTRYGTVLLALVQAVGISV-
---ALESQP---------------------------GL--VV------DAGM-------L
FRFTTVVTLVTGTMFVMWLGEQITE-RGLGNGISILIFTGIVAGLPSALAGLLDLV----
------------R--------T-NS----MSVI---------------------------
------------------------------------------------------------
----------S---------ALFIVALVVLVTAFVVFVERGQRKITVNYAKRQVGN----
-KIYGGQSSHLPLKLNMAGVIPPIFASSIILFPATVTSW-------F-ATG-E-S-----
-------LGW---------L-----------------------------RDLAAAL--EP
------------------------------------------------------------
---------RQPLYITLYSVAIIFFCFFYT-ALVFNSRETADNLKKSGAFVPGIRPGEQT
AR-YIDKILMRLTLAGALYITLVCLLPEFMVM----------------------------
--RW-NV----P---------F----YF--GGTSLLIIVVVTMDFMAQVQAYMMSHQ-YD
S--LL-KK--AN-FKG-A--------G-LPMR----------------------------
-------------
>SecY_Bacteria_Terrabacteria_WP018703350
M--------------------------LAALSNV-FQIPELRQK--IVFTLIMFLVFRAGT
H--IPVPGVDA----AVIEQLFTS---------GNLFGLLDLFAGGALSKFSIFAMSITP
YINASIIMQLLTV-V--VP-TFERWSK-E-GQDGRKKLTQITRYGTVVLGFMQALGMAL-
---GLKHA--------------------------------II------NPGI-------G
SILLIALTLTAGTTFLMWLGEQITE-KGIGNGISLIIFAGIVSRLPDGIYVIYQYF----
------------E--------A-GT----VGLF---------------------------
------------------------------------------------------------
----------K---------LLLFLTIAIAMIVLVIAIQQGQRRIPVQYAKRVVGR----
-KMYGGHSTHIPLKVNQAGVIPIIFASSVLMFPVTIAQF-------I-DVE---------
---------W---------V-----------------------------KMVAGWF--AW
------------------------------------------------------------
---------GTPLQTTLYALLILFFTYFYT-AVTFNVSDMAENMKKHGGFIPGLRPGKPT
AD-YLDRVMTRITLAGSLFLALIAILPNFVVW----------------------------
--AT-DI----QG--------V----YF--GGTALLIVVGVALDTMKQIESLVLMRH-YQ
G--FM-K-----------------------------------------------------
-------------
>SecY_Bacteria_Terrabacteria_WP042002506
M-----------------ASAAEQLAANLNFSAL-AKADELKKR--IWFTLGALLVYRLGT
Y--IPLPGIDP----GIWEQVFRT------QQ-GGILGMFNMFAGGGIHRMAIFALNIMP
YISASIIIQLLTT-V--SP-QLEALKK-E-GEAGRKTLNQYTRYLTVLLAAFQSYGIAV-
---GLEGA----------------------G-----NV--VS------DPGM-------F
FRISTAITLTGGTMFLMWLGEQITS-RGIGNGISLIILSGIVAELPSAIAGTLELG----
------------R--------Q-GA----LSTG---------------------------
------------------------------------------------------------
----------I---------ILLIIIMAVAVIAFIVFMERAQRRLLIQYPKRQVGN----
-KMFEGQSSHLPLKLNTSGVIPPIFASSLLLLPTTVANF-------N-AGK---------
------GPEW---------F-----------------------------QWLTTQL--GH
------------------------------------------------------------
---------GRPLFLVLYLALIVFFAFFYT-AIVFNPTETADNLKKHGGFIPGIRPGERT
AE-YIDYVLSRITVLGAIYLAIVCLIPEILIS----------------------------
--YA-SV----P---------F----YF--GGTSLLIVVSVTMDTVAQVQGYLLAHQ-YE
G--LI-KK--SK-LRG-R--------R-R-------------------------------
-------------
>SecY_Bacteria_Terrabacteria_WP052490800
M-------------------ARSGNAMSGLGGGL-GKFTELRQR--LLFVLGALIVYRIGC
Y--VPVPGVNP----EAMLQLMDSLREN-AAG-GTIVDMFNMFSGGALERFSLFALNVMP
YISASIIVQLLVQ-I--VP-SFKAIQK-E-GESGRRKINQWSRMGAIPLAVFQAWGIAT-
---ALQAQGA----------SN--------G----IPV--VY------SPGM-------G
FIVTAVIALTAGTMFLMWLGEQVTE-RGVGNGVSLIIFAGIVAGLPQAIFGMVEQV----
------------R--------N-GE----MSVI---------------------------
------------------------------------------------------------
----------V---------ALLVVAIVLVFTYLVVFVERGQRRITVNYARRQGGR----
-SAYLNQSSFLPLKLNMSGVIPAIFASSIVMFPATAATW-------F-SQN-GAN-----
------ADTW---------L-----------------------------QRASQAL--NP
------------------------------------------------------------
---------GQPLHMILYAALIIGFAFFYT-ALVFNSQETADNLKKSGALIPGIRPGKAT
AE-YIDGVLTRLTAAGAVYLVVVCLLPEVMRA----------------------------
--EF-NT----S---------F----YF--GGTSLLIVVVVVMDFIAQIQAHLMSHQ-YE
S--LL-KK--AN-LKG-G--------A-RTR-----------------------------
-------------
>SecY_Bacteria_Terrabacteria_WP066640456
M--------------------------LSSLQNA-LKVGELRTK--ILFTLGMLFVFRFGV
H--VPVPGVNP----DVIADLIKT---------GALLGFFDVISGGAFKNFSVFAMSITP
YINASIIMQLLTV-I--IP-TLERLAK-E-GQEGRRKISQYTRYFTVILAFVQAIGLVF-
---ALRNQ----------------------------GV--LI------NPSI-------A
SYLIVALTLTAGTAFLMWLGEQITE-KGIGNGISLIIFAGIVSRLPAGIVSIFDYI----
------------K--------A-GT----INIF---------------------------
------------------------------------------------------------
----------S---------VLVLIIIGAVVIAGVVKVQEGQRRIPVQYAKRVVGR----
-RVYGGQTSHIPLKVNQAGVIPVIFASSILLFPQTIAEW-------F-TGN-V-------
---------V---------A-----------------------------DWFIRFF--HW
------------------------------------------------------------
---------GSVPHTIFYALLIIGFTYFYT-AVIMNPVDIADNIKKYGGFIPGLRPGRPT
AE-YISRIMSRVTLAGAVFLALIAILPNFVLL----------------------------
--AT-KI----PN--------I----YF--GGTALLIVVGVALDTMKQVESHLLMRS-YQ
G--FI-K-----------------------------------------------------
-------------
>SecY_Bacteria_Terrabacteria_WP066668995
M--------------------------LESMKNA-VKVDELRKK--LLFTVLMLLVFRIGA
H--IPVPGVNA----KVFADLVNK---------GVLFGFFDTISGGAFKNFSVFAMSIMP
YINASIIIQLLTV-V--IP-TLERLAK-E-GEEGRKKITQYTRYLTVVLAFIQAFGMTV-
---GLRNQ----------------------------HV--LI------SPNV-------F
SYILVALTLTAGTAFLMWIGEQITE-KGIGNGISLLIFAGIVSRIPAGIVRTVQYL----
------------Q--------A-GT----INVV---------------------------
------------------------------------------------------------
----------S---------ILLLLIIGAVVIAAIVTVQEGQRRIPVQYAKRVVGR----
-RVYGGQSTHLPLRVNQAGVIPVIFAASIMMFPQQIATW-------F-PNN-W-------
---------F---------A-----------------------------TWYLNYF--AW
------------------------------------------------------------
---------GTALHSILYALLVIGFTYFYT-AVIMNPVDIADNIKKYGGFIPGIRPGRPT
AE-YISRVMSRVTLAGAVFLALIAVLPNFVLV----------------------------
--AT-RI----PN--------V----YF--GGTSLLIVVGVALDTMKQMESHMLMRS-YQ
G--FI-K-----------------------------------------------------
-------------
>SecY_Bacteria_Terrabacteria_WP088552505
M--------------------------LSSLQSA-LKIGDLRQR--IVFTLLMFLVFRIGA
H--VPVPGIDI----QALKELIER---------GTLLGFFDVISGGAFKNFTVFAMGIMP
YINASIIMQLLTV-V--IP-ALERLAK-E-GEEGRKRIVQYTRYGTVILGFIQAVGMSF-
---FLGNQ----------------------------GI--LV------NPSL-------G
SYLLIAISLTAGTAFLMWLGELITE-KGIGNGISLIIFAGIVSRLPAGIYNIVNNL----
------------R--------T-GQ----VGIL---------------------------
------------------------------------------------------------
----------S---------VLFFLLMAIVVIAGVVAIQEGHRRIPVQYAKRVVGR----
-RVYGGQSTHIPLKVNQAGVIPVIFAMSILLFPQTVASW-------F-PNS-S-------
---------F---------W-----------------------------QGVSRFL--DF
------------------------------------------------------------
---------KSIPYMIIYSLLIIFFTYFYT-AVTFNPQDVADNMKKYGGFIPGLRPGKPT
AE-YIDRILNRITMAGALFLAFIAILPNIVSA----------------------------
--TT-GL----N---------I----YF--GGTSLLIVVGVALETMKQIESHLLVRH-YQ
G--FI-R-----------------------------------------------------
-------------
>SecY_Bacteria_Terrabacteria_WP090938850
M--------------------------LSALSNI-LKITELRQK--VVFTLAMFLVFRAGT
H--IPVPGVDV----SVIEQMFTS---------GNLFGLLDLFSGGALSKFSIFAMSITP
YINASIIMQLITI-V--VP-TFEQWSK-E-GEEGRKKLTQITRYGTVLLGFIQAIGMAI-
---GLKAA--------------------------------II------NPGV-------A
STLLIALTLTAGTTFLMWLGEQITE-KGIGNGISLIIFAGIVSRLPDGLYMLYQYL----
------------T--------A-GT----INIF---------------------------
------------------------------------------------------------
----------N---------VLLFAIIALAMIVLVIAITQGQRRIPVQYAKRVVGR----
-KTYGGHSTHIPLKVNQAGVIPIIFASSVLMFPVTIAQF-------V-DIS---------
---------W---------V-----------------------------KTVAGWF--AW
------------------------------------------------------------
---------GTPLQTFLYALLIIFFTYFYT-AVTLNISDMAENMKKYGGFIPGLRPGKPT
AD-YLDRVMTRITLAGSIFLAGIAILPNFIAA----------------------------
--VT-NI----PG--------L----NF--GGTALLIVVGVALDTMKQIEAIVLMRH-YQ
G--FM-K-----------------------------------------------------
-------------
>SecY_Bacteria_Terrabacteria_WP097018149
M--------------------------LSALSNA-LQVKELRKK--IFFVLAMIAVYRVGA
H--IPVPGINP----EALEKLFAG---------AGVLGFLDMFAGGALKNFTIFAMSISP
YITASIIMQLLTV-A--IP-KLEELVK-Q-GPEGKTLITRYTRYATVLLGIIQGTGITL-
---MIRNYGA------------------------------IK------NPSF-------F
NLATIVVTLTAGTVFLMWLGEQITE-KGIGNGISLIIFASIVSRFPTGVIQTIKGL----
------------S--------A-GT----INIF---------------------------
------------------------------------------------------------
----------N---------LLLFLVISVIVIALVIYIQEGQRKIPVRYSKRVVGR----
-KVYGGQSTHIPLKVNQAGVIPVIFASSVLLFPATIAQF-------I-QQS---------
---------W---------A-----------------------------QAIANAL--SP
------------------------------------------------------------
---------GSILYMILFSLLIIFFTYFYT-AIQFNPIEIADNMKKHGGFIPGRRPGRPT
AE-YLDKILTRITLAGAIFLALIAILPNFVME----------------------------
--FT-GI----Q---------M----KF--GGTALLIVVGVALQTMQQIETYLLSRH-YE
G--FM-K-----------------------------------------------------
-------------
>SecY_Bacteria_Terrabacteria_WP105028075
M-----------------------AFNPSTLASS-NKFADLRKR--LVFLLLALIVYRIGA
H--IPVPGIDP----TQLKQLFDS------QQ-GGILGMFNMFSGGALSRFTVFALGIMP
YISASIVMQLASV-V--VP-QLEALKK-E-GEAGRRKITQYTRYGTFFLATFQAIGISI-
---ALESQA---------------------------GL--VI------DPGM-------A
FRFTTAVSLVTGTMFLMWLGEQITE-RGLGNGISILIFAGIAAGLPGAIGGLFELV----
------------R--------T-GA----MNSL---------------------------
------------------------------------------------------------
----------I---------ALMIVVLAVAVTYLVVFVERGQRKITVNYAKRQVGN----
-KIYQGQTSHLPLKLNMAGVIPPIFASSIILLPATLTSW-------F-GTG-D-GA----
------VVGF---------L-----------------------------KEVSQTL--SP
------------------------------------------------------------
---------GHPLYMLLYAAAIVFFCFFYT-ALVFNSRETADNLKKSGAFLPGIRPGEQT
SR-YIDKVLTRLTLIGAAYITLVCLLPEFLVL----------------------------
--GL-SV----P---------F----YF--GGTSLLIIVVVAMDFMAQVQAYVMSQQ-YD
S--LL-KK--SS-FKG-S--------G-LTR-----------------------------
-------------
>SecY_Bacteria_Terrabacteria_WP107865088
M---------------ANTRNEAARAAMQSPGMR-QGLSELWGR--IIFLFVALVVFRLGA
H--VPVPGINP----AKLAQLFEQ------NK-DTILSLFNMFSGGALERMSILALGIMP
YISASIIMQLMTT-I--SP-QLEALKK-E-GEAGRRKINQYTRYGTVILGFVQAVGMCS-
---GLLSQ----------------------------GI--TL------TTGL-------A
FYVPAVVSLVAGTVFLMWLGEQITE-RGIGNGISMLIFAGIVAGIPSAIGMSLEST----
------------R--------Q-GE----MSML---------------------------
------------------------------------------------------------
----------G---------LLILFLLAVVVVGAVVFMERGQRRITVNYAQRQQGR----
-RLYAAQQSHLPLKINMAGVIPAIFASSLLLFPASIGQW-------F-AQS-P-NP----
----TTTQRI---------I-----------------------------QDITLVL--SP
------------------------------------------------------------
---------GQPLYLLLFAILIIFFCYFYT-ALMFNPKDVADNLKRSGAYIPGIRPGEQT
AK-YIDSVLARLTLVGALYITAVCLLPMLLQV----------------------------
--AF-NV----P---------F----YL--GGTSLLIVVVVVMDFMSQVQAHLMSHQ-YG
S--LM-KK--AN-LK---------------------------------------------
-------------
>SecY_Bacteria_Terrabacteria_WP110152887
M-----------------ASAADGLATNLNLSKF-GKATDLKKR--LWFTLGALIVFRMLS
Y--VPLPGIDP----TALGLLANQ------TQ-GGVLDFFNTFSGGALTRMSVVALGVMP
YITASIVVQLATS-L--SP-QLAAIKK-E-GESGRKKLNQYTRYGTVALTAIQGYTIAV-
---GLEAFGA----------SA--------G----AQA--VI------EPGM-------T
FRVAAVISLIGGTMFLMWLGEQITS-RGIGNGISLIIMAGIVAHLPTTLLQLFEGS----
------------R--------S-GT----MNPL---------------------------
------------------------------------------------------------
----------T---------LIGIIVAVAGLVLFICFMERAQRRILIQYPKRQTAR----
-GV-QADRSHLPLKINTAGVIPPIFASSLLLMPVTITQF-------A-GQA-TAGE----
----SRWGDF---------I-----------------------------ITLNQYL--AH
------------------------------------------------------------
---------GQPLYMLLYGAGIVFFSFFYT-AIVFNPEETADNLKRYGGFIPGIRPGKNT
EN-YFDYVLTRITVIGAAYLVVICLLPEYLVS----------------------------
--AL-SI----P---------F----YL--GGTSLLIVVNVTMDTVTQIQSHLLAHQ-YG
D--LI-KK--AK-LKG-G--------R-LRG-----------------------------
-------------
>SecY_Bacteria_Terrabacteria_WP131623506
M-----------------ASRADNIASSLSLANF-SKATELKNR--IWFTVGALIVFRFLS
F--VPLPGVNP----LVLEQLYAQ------TQ-GGILDLFNTFSGGSLERMSLIALGIMP
YITASIVIQLAAS-L--HP-ALAALKK-E-GASGRQKLNQYTRYGTVFLCAVQGWFLAS-
---GLEAYGA----------SS--------G----LQA--VI------FPGL-------T
FRITAVISLVGGSMFLLWLGEQITS-RGIGNGVSLIIMAGIVAQFPSFIANMFEGG----
------------R--------S-GS----ISPF---------------------------
------------------------------------------------------------
----------V---------IVAFIAMIVGLIIFIAFMERAQRQLLIQYPKRASQR----
-GMMQADRSHLPLKLNTAGVIPPIFASSLLLLPLTITQF-------A-GQS-IDPE----
----GSAGGV---------I-----------------------------NTLNFYL--QH
------------------------------------------------------------
---------GQPLYLALYAIGIVFFCFFYT-AVVFNPEETADNLKKNGGFIPGIRPGKRT
QD-YLDYVLTRITVIGAAYLTLVCVLPEYMIA----------------------------
--QT-GI----P---------L----FL--GGTSLLIVVNVTVDTISQIQSHLLAHQ-YG
D--LI-KK--AK-LKG-R--------L-R-------------------------------
-------------
