# Supplementary material for: A unified evolutionary origin for the ubiquitous protein transporters SecY and YidC
Source: BMC Biol. 2021 Dec 15;19:266. doi: 10.1186/s12915-021-01171-5 (PMC8675477; doi:10.1186/s12915-021-01171-5)
Supplement: Supplementary file 3 — Additional file 3. Structure-guided sequence alignment for the SecY halves. [file 12915_2021_1171_MOESM3_ESM.zip › Additional file 3. Structure-guided sequence alignment for the SecY halves/SecY_halves_alignment_NC.fa]

>SecY_Archaea_Asgard_KKK46587/1-201
------------MGGKFLK--------------FFSPFI---KAMPEIKNP---------------------
-----------------QREVSFKEK--------------------------------------------FI
WTAVVLIIYMIMSN----IPLYGVDI--------------DQ------STDYFYWLRVILAS---QRGTLTE
LGIGPIVTAGLIMQLLLGS-----RI----------------------------------------------
-----------INVNM----S-DPY-----------------------------------------------
-----------------------------------------DRALFSGSQKVLAIFLTIFNSVAYLLGG--A
F---------------------G-------KN-LGI-------------------------------ADAVF
IFAQLVFAGVVIILMDELLQKG--------------------------------------------WGLGSG
VSLFIAAGVAGQIFWNSFSFIGVG------------------------------------------------
------------------------------
>SecY_Archaea_Asgard_OLS18050/1-198
-------------MVRFLE--------------VFKPLM---RIVPEVKVP---------------------
-----------------ERKVSFKMK--------------------------------------------IL
YTVLILIIYLIMSN----IPLWGIPV--------------GV------GSDYFYYWRILFAS---NRGTLTE
LGIGPIVTAGLILQVLAGS-----KI----------------------------------------------
-----------IKVDF----S-DPY-----------------------------------------------
-----------------------------------------DRSMFTGTQKVLAILMTAIQAIAYISFG--A
Y---------------------G--------A-LTF-------------------------------EVGVF
VFLQLFFSGIIIILMDEMIQKG--------------------------------------------WGIGSG
VSLFIAANVTGSIFWNMFSPAPA-------------------------------------------------
------------------------------
>SecY_Archaea_Asgard_OLS21967/1-208
------------MTSIFLQ--------------AMRPFM---RITPEVLKP---------------------
-----------------TREVRFNEK--------------------------------------------IL
WTLGALIIYFVMTI----TPIFNLDGTS-----------TQG------TADPFEFLRTIMAS---QRGTLAE
LGIGPIVTAGLIMQILVGS-----KL----------------------------------------------
-----------IKVDM----G-DPE-----------------------------------------------
-----------------------------------------ERALYTGAQKVLSVLMTIFEAGAYIIGG--A
Y---------------------G-------TS-LTS-------------------------------GAISI
IMFQLLAAGIVIILLDEMIQKG--------------------------------------------WGLGSG
ISLFIAGGVATQIFWHSFAFQLFL---------------D--------GSV---------------------
------------------------------
>SecY_Archaea_Asgard_PWI49160/1-212
MDLT---FEVFLMTSRFLQ--------------AVRPFM---SITPEVVKP---------------------
-----------------TREVHFNEK--------------------------------------------MI
WTFAALIIYFVMTS----TPIIGAD---------------LG------QGDPFAFMRTITAS---TQGSLAE
LGIGPIVTAGLIMQILVGS-----KI----------------------------------------------
-----------INVNM----G-DPE-----------------------------------------------
-----------------------------------------ERSLYTGAQKVMSVLMTIIEAGAFLIGG--T
Y---------------------G-------TD-LSL-------------------------------SSQVG
IISQLLAAGIIIILLDEMVQKG--------------------------------------------WGLGSG
ISLFIAGGVGLQIFQGLFAPNNIM---------------E--------GP----------------------
------------------------------
>SecY_Archaea_Asgard_RDE16424/1-209
------------MPSTFLK--------------ALSPFV---RILPEVKVP---------------------
-----------------DRKVSFREK--------------------------------------------IV
WTAIVLIIFLIMSH----MPLYGVDR--------------TV------GTDYLWAMRVILAS---TRGTLME
LGIGPIVTAGLVMQLLSGS-----KI----------------------------------------------
-----------ISVDF----G-NPE-----------------------------------------------
-----------------------------------------DRALFTGGQKVLALFMTAFQSIAYIAGN--A
Y---------------------G--------V-LEP-------------------------------VAALL
VFLQLLISGIIVILMDELVQKG--------------------------------------------WGLGSG
VSLFIMTNVAGQVLWNMLDFTQVE---------------G--------PGPTGY-AG---------------
------------------------------
>SecY_Archaea_Asgard_RLI60055/1-215
M------QETLVLPSTFLK--------------ALSPLV---RIMPEVKAP---------------------
-----------------DREVSFREK--------------------------------------------VV
WTLVVLIIFLVMSH----MPLYGVDK--------------TA------GTDYLWAMRVILAS---TRGTLME
LGIGPIVTAGLVMQLLSGS-----KI----------------------------------------------
-----------IDVDF----S-DPE-----------------------------------------------
-----------------------------------------DRALFTGGQKVLALLMTTFQAIAYIVGR--A
Y---------------------G--------D-LTP-------------------------------EQQVF
VFIQLLAAGVIVILMDELIQKG--------------------------------------------WGLGSG
VSLFIMTNVAGRVMWNSLNMLELE---------------T--------TAPDGY-AN---------------
------------------------------
>SecY_Archaea_Asgard_RLI64488/1-203
------------MTSRFLQ--------------IFKPFT---RITFEVKKP---------------------
-----------------DRTVSFKEK--------------------------------------------SI
WTIVCLVVYFILVN----VPLYGVEKA-------------TG------GSDPFFAMRAILAS---QRGTLGE
LGIGPIVTAGLIMQLLVGS-----QI----------------------------------------------
-----------IKVDF----N-NPE-----------------------------------------------
-----------------------------------------ERALYTGAQKVLSVLMILFEAGAYLFGG--A
Y---------------------G-------EN-ISI-------------------------------LTGTL
IFLQLLASGLVIMLMDELIQKG--------------------------------------------YGLGSG
ISLFIAAGVSFTILNGLFGFTEGI---------------R--------------------------------
------------------------------
>SecY_Archaea_Asgard_RLI65670/1-211
---------MAEESKSRLY--------------ALKPII---ERWPAVTKP---------------------
-----------------EGHVTFRTK--------------------------------------------IM
WTILCLVLYYILTN----VMIYGLR---------------SN------IIDLFAGYRFIMAG---ASGSIMH
LGIGPIVTASIILQLFVGA-----KI----------------------------------------------
-----------IKLDL----T-KKE-----------------------------------------------
-----------------------------------------DKAIYQGTQKVLVVIMILVEAVPQIFG---Y
L---------------------S--------P-NDAL-------------VSMV-GG--V-------WADAI
IIIQLFTGAYLVFLMDELISK---------------------------------------------WGIGSG
ISLFIAAGVSQALFTGLFNWLPTS---------------G--------AE----------------------
------------------------------
>SecY_Archaea_Asgard_RLI66271/1-203
------------MAGRFLK--------------LFSPFI---RITPEIKQP---------------------
-----------------DREISFKDK--------------------------------------------LI
YTFIVLLIYTIMSN----VPIFGVLE--------------SV------SADYYYWLRVILAS---NRGTLTE
LGIGPIVTAGLILQLLQGS-----KL----------------------------------------------
-----------IEVNM----S-NPE-----------------------------------------------
-----------------------------------------DRALFTGAQKVITVVLTILQIIAYIFGD--A
F---------------------G-----DSSE-LGA-------------------------------ANIIL
IFLQLLFAGILIMMMDEVLQKG--------------------------------------------YGLGSG
VSLFIASGVAGQIFWNSFSFFSDR------------------------------------------------
------------------------------
>SecY_Archaea_Asgard_TES94349/1-199
------------MTGKFIR--------------FFTPFV---RVMPEIKAP---------------------
-----------------QREVSFKEK--------------------------------------------LL
WTVVALVIYLIMSN----IPLYGVNV--------------TE------TTDYYYWLRVILAS---QRGTLTE
LGIGPIVTAGLIMQLLLGS-----KI----------------------------------------------
-----------IKVDL----S-DPY-----------------------------------------------
-----------------------------------------DRSMFSGSQKVFAMFLTIFNIIAYIGGG--A
F---------------------G--------E-LTA-------------------------------TNATF
VFLQLVLSGLVIILLDELLQKG--------------------------------------------WGIGSG
VSLFIATGVAGQIFWSLFSFIGA-------------------------------------------------
------------------------------
>SecY_Archaea_Asgard_TET60661/1-203
------------MAGKFLK--------------FFTPFV---KAMPEIKQP---------------------
-----------------QREVTFKEK--------------------------------------------FI
WTAIVLIIYLILSN----IPLYGVEL--------------EE------STDYFYWLRVILAS---QRGTLTE
LGIGPIVTSGLIMQLLLGS-----RI----------------------------------------------
-----------INVNM----A-DPY-----------------------------------------------
-----------------------------------------DRAMFSGAQKVLAVFLTIFNTIAYIMGG--A
F---------------------G-----PLDQ-IGI-------------------------------QGAFF
IFFQLLFAGIIIILLDEVLQRG--------------------------------------------WGLGSG
ISLFIAAGVSGQIFWNCFSFISAP------------------------------------------------
------------------------------
>SecY_Archaea_Asgard_TET74695/1-202
------------MASKFLL--------------LFKPFQ---RFTLEVKKP---------------------
-----------------ARKPSFKRK--------------------------------------------IA
WTFGILSLYLVMLN----IPLVGVPS--------------DE------GTDPFFAMRAILAS---QRGSLAE
LGIGPIVTAGLIMQLLVGS-----QI----------------------------------------------
-----------IKVDF----S-NSE-----------------------------------------------
-----------------------------------------ERALYTGTQKILAVLMTIFEALAYILGG--A
Y---------------------G-------ED-IGF-------------------------------EASIL
ILVQLLVAGFIILLMDEIIQKG--------------------------------------------YGLGSG
ISLFIAASVSFNIFDGMFSLSPEP---------------S--------------------------------
------------------------------
>SecY_Archaea_Asgard_TFF90946/1-205
------------MASTFLR--------------ILSPLC---RIMPEIKQP---------------------
-----------------NRDVSFKEK--------------------------------------------AI
WTIVALLIYLVMSN----MTLVGIDIE-------------GG------GVDYFYWWRVLLAS---SRYTLAE
LGIGPIVTAGLIMQLLAGS-----KI----------------------------------------------
-----------IKVDF----G-DPM-----------------------------------------------
-----------------------------------------DRSLFTGAQKLFAVVLTVIQIIAYISAG--A
Y---------------------G--------P-VGA-------------------GGLEF-------LDILV
IFLQLFVSGIVIILLDELLQKG--------------------------------------------WGLGSG
VSLFICAGVAMRIIWLCFSPIQG-------------------------------------------------
------------------------------
>SecY_Archaea_Asgard_TFF96389/1-209
------------MPSTFLK--------------ALSPFV---RIMPEVKQP---------------------
-----------------DRDVSFREK--------------------------------------------FV
WTAIVLIIFLIMSH----MPLFGVDK--------------DV------GTDYLWAMRVILAS---TRGTLME
LGIGPIVTAGLVMQLLQGS-----KI----------------------------------------------
-----------INVDF----G-DPE-----------------------------------------------
-----------------------------------------DRALFTGGQKVIAMFMTAFQAIAYIVGN--A
Y---------------------G--------P-LGP-------------------------------DAALI
VFAQLFISGIVIILMDELVQKG--------------------------------------------WGLGSG
VSLFIMTNVAGQVLYNSLNFIELE---------------Q--------FAPIGY-MG---------------
------------------------------
>SecY_Archaea_Asgard_TFG08435/1-205
------------MAGKFVK--------------FFSPFV---RVMPEIRNP---------------------
-----------------QREVSFKEK--------------------------------------------AV
WTAVVLVIYLIMSN----IPLYGVNL--------------QN------STDYFYWLRVILAS---QRGTLTE
LGIGPIVTAGLIMQLLIGS-----KM----------------------------------------------
-----------INVDM----T-DPY-----------------------------------------------
-----------------------------------------DRSLFSGTQKVLAIFLTAFNAVAYLIGG--A
F---------------------G-----PPEE-LGL-------------------------------ESMVL
VFLQLLFAGIIIVLLDELLQKG--------------------------------------------WGLGSG
VSLFIAAGVAGQIFWNTFSFIEAP---------------T--------E-----------------------
------------------------------
>SecY_Archaea_Asgard_TFG09519/1-203
------------MTSKFLL--------------LFKPFQ---RFIFEVKKP---------------------
-----------------ARKPSFKRK--------------------------------------------LA
WTFGILAIYLIMLN----IPIIGIPDT-------------SD------GKDPFFAMRAILAS---QRGTLAE
LGIGPIVTAGLIMQLLVGS-----QI----------------------------------------------
-----------IKVDF----T-NSE-----------------------------------------------
-----------------------------------------ERALYTGTQKILAVLMTIFEALAYILGG--A
Y---------------------GAR-----DE-LGI-------------------------------QNIML
ILVQLLVAGFIILLMDEVIQKG--------------------------------------------YGMGSG
ISLFIAASVSFNIFDGMFSLKEY-------------------------------------------------
------------------------------
>SecY_Archaea_Asgard_TFG13776/1-205
------------MAGKFVK--------------FFSPFV---RVMPEIKNP---------------------
-----------------QREVSFKEK--------------------------------------------FV
WTAIVLVIYLVMSN----IPLYGVQL--------------QD------STDYFYWLRVILAS---QRGTLTE
LGIGPIVTSGLIMQLLLGS-----KM----------------------------------------------
-----------IDVDM----S-DPY-----------------------------------------------
-----------------------------------------DRSMFSGTQKVVAIFLTAFNAVAYMLGG--A
F---------------------G-----PPEA-LGL-------------------------------ESMVL
IFLQLMFAGVIIILLDELLQKG--------------------------------------------WGLGSG
VSLFIAAGVAGQIFWNTFSFIEAP---------------D--------E-----------------------
------------------------------
>SecY_Archaea_Asgard_TFG33823/1-209
------------MTSTFLK--------------ALSPFV---RIMPEVKAP---------------------
-----------------DREVSFREK--------------------------------------------FV
WTAIVLIIFLIMSH----MPLYGVDR--------------TV------GTDYLWAMRVILAS---TRGTLME
LGIGPIVTAGLVMQLLSGS-----KI----------------------------------------------
-----------ISVDF----G-DPE-----------------------------------------------
-----------------------------------------DRALFTGGQKVLALFMTAFQAIAYIAGQ--A
Y---------------------G--------P-LDP-------------------------------TSALL
VFLQLFVAGIIVILMDELVQKG--------------------------------------------WGLGSG
VSLFIMTNVAGQVMFNMLDFTQTE---------------G--------TGPIGY-VG---------------
------------------------------
>SecY_Archaea_Asgard_TFH30948/1-207
------------MTSKFLK--------------LFSPFV---RITPEIKQP---------------------
-----------------DHEITFKDK--------------------------------------------LI
YTFIVLLIYTIMSN----VPIYGIAT--------------EV------GADYYYWLRVILAS---NRGTLTE
LGIGPIVTAGLILQLLQGS-----KL----------------------------------------------
-----------INVNM----S-DPA-----------------------------------------------
-----------------------------------------DRALFTGAQKVIAIMLTMIQIIAYIFGD--A
F---------------------GDHLNVDGNG-LTT-------------------------------TDMIL
IFIQLLMAGIAIMMMDEVLQKG--------------------------------------------YGLGSG
VSLFIASGVAGQIFWNSFSWFTD-------------------------------------------------
------------------------------
>SecY_Archaea_DPANN_OIO21710/1-202
--------------MGSLD--------------FLRPIT---SKLPEVASP---------------------
-----------------KYPPALNER--------------------------------------------LI
WTALALIAFFIMYN----VTAVGVQE----------------------NAGGLDFLQIVTAS---KIGSLIT
TGIGPIVLASIFLQLFAGA-----KI----------------------------------------------
-----------INVDL----T-NPE-----------------------------------------------
-----------------------------------------EKATFHGVQKLLALFLSIFEAAVFVLFS--K
I----AL---------------G---------TLIF--------------------GSVA-------ATQAF
VIVQIALGSIVLLFLDEVVSK---------------------------------------------YGIGSG
ISLFIAGGVSYSIVAGFLLIITGS---------------G--------------------------------
------------------------------
>SecY_Archaea_DPANN_OIO62100/1-202
------------MPGNAVS--------------LLKSIL---TNLPEVVKP---------------------
----------------TQKRLSFREK--------------------------------------------LK
WTGSVLMLFFVLGM----IPLFGLG---------------QN------ELQRFGLLSIILGA---KFGSIIS
LGIGPIVTASIIIQLLTGS-----GL----------------------------------------------
-----------VKLDM----T-SKD-----------------------------------------------
-----------------------------------------GRKLFQGIQKAGSLAFILFEACIYVFMG--G
L---------------------S--------P-MPG-------------------------------ISPWV
LIAQLCAGGLLILFMDEVVSK---------------------------------------------YGFGSG
ISLFIAAGVSEGIILRLFSPFTSS---------------G--------------------------------
----------------------------VF
>SecY_Archaea_DPANN_OIO62211/1-205
-----------MFKMS-----------------VIDSII---ENLPEVSGP---------------------
----------------TQKKLSFKEK--------------------------------------------LK
WTGIVLVLFFILGM----IPLFGLG---------------QN------ALTQFEYLSTVLAA---KFGSIIS
LGIGPIVTASIILQLLNGA-----SI----------------------------------------------
-----------LKMDL----T-THE-----------------------------------------------
-----------------------------------------GKKRFQGIQKMLSIVIILVEAAIYVFMG--G
L---------------------A--------P-AADF------------------IGTSAYM-----QLQLI
LVFQLFLGGMLILFMDEVVSK---------------------------------------------WGFGSG
ISLFIAAGVSQSIFIRALSPLSST------------------------------------------------
------------------------------
>SecY_Archaea_DPANN_OIO66318/1-200
--------------MA------------------FADIL---TNLPEVASP---------------------
----------------TQKRLSFKEK--------------------------------------------LK
WTLTILVAYYILGH----VPLFGLG---------------AN------ALAQFEFLSIILGA---KFGSLIS
LGIGPIVTASIVLQLLNGS-----GI----------------------------------------------
-----------VKFDL----T-THD-----------------------------------------------
-----------------------------------------GKRFFQGLQKLLSIGFIIFEAIIYVMMG--G
L---------------------Q--------P-SVA-------------------VGSPFYT-----PLVWM
LILQLTIGGLLIMFMDEVVSK---------------------------------------------WGFGSG
LSLFIAAGVSEQIFIRTFSPLTSA------------------------------------------------
------------------------------
>SecY_Archaea_DPANN_OYT35121/1-189
--------------MN------------------FDLIL---KKIPSVAAP---------------------
-----------------KKELNFNTR--------------------------------------------LK
WTGIVLFLFLLLSN----VPLFG-S---------------KG------GAEFLKQISMLMGA---SFGSILT
LGIGPIVTASIILQLLVGS-----KI----------------------------------------------
-----------VEFDL----S-THA-----------------------------------------------
-----------------------------------------GKARFHQIQKLMAFAFCAIEAFAYSHLG--A
I---------------------V--------P-LP--------------------------------GMALT
IAFQLFLGGILIIFFDEIITK---------------------------------------------WGIGQG
VSLFIAANISTQIFTEAFSFSRS-------------------------------------------------
------------------------------
>SecY_Archaea_DPANN_PIN68989/1-201
--------------MG------------------FKDIL---MNLPEVKAP---------------------
----------------SQKKLAFKEK--------------------------------------------LK
WTGITLVLFFVLGL----VPLFGLG---------------QN------ALQQFEFLSVIMAA---KFGSIIS
LGIGPLVTASIVLQLLNGS-----GL----------------------------------------------
-----------LKFDL----Q-SAE-----------------------------------------------
-----------------------------------------GKRFFQGLQKLLALVFILFEGFIYVFMG--G
L---------------------A--------P-PAEL------------------VGTSLFF-----TLELL
LVFQLFIGGILIMFMDEVVSK---------------------------------------------WGFGSG
LSLFIAAGVSEEIIIRALSPFPSP------------------------------------------------
------------------------------
>SecY_Archaea_DPANN_PIN77712/1-221
--------------MG------------------WKDIV---MNLPEVAGP---------------------
----------------TQKKLGFKEK--------------------------------------------LK
WTLIILVIFFILGI----IPLFGLG---------------DN------ALAQFEYLSVILGA---EFGSIVS
LGIGPIVTASIVLQLLNGA-----GI----------------------------------------------
-----------IKFDL----Q-SPD-----------------------------------------------
-----------------------------------------GKRMFQGTQKLLSVGFVIFESAIYVLMG--G
L---------------------A--------P-GAFFNPVTQQFTAQAISGTTIALSTAIIT-----SLKLL
LILQMTIGGISIMLMDEIVSK---------------------------------------------WGFGSG
VSLFIAAGVSKSLFVRAFSWVSGPE--------------G--------------------------------
------------------------------
>SecY_Archaea_DPANN_PIN82995/1-202
--------------MGSLD--------------FLRPIT---SKLPEVASP---------------------
-----------------KYPPALNER--------------------------------------------LI
WTALALIAFFIMYN----VTAVGVQE----------------------NAGGLDFLQIVTAS---KIGSLIT
TGIGPIVLASIFLQLFAGA-----KI----------------------------------------------
-----------INVDL----T-NPE-----------------------------------------------
-----------------------------------------EKATFHGVQKLLALFLSIFEAAVFVLFS--K
I----AL---------------G---------TLIF--------------------GSVA-------ATQAF
VIVQIALGSIVLLFLDEVVSK---------------------------------------------YGIGSG
ISLFIAGGVSYSIVAGFLLIITGS---------------G--------------------------------
------------------------------
>SecY_Archaea_DPANN_PIN93549/1-197
--------------MN------------------LQSIL---YNIPEVKPP---------------------
----------------VEKKLGFNVK--------------------------------------------LK
WTLIILVAFFVLAN----IPLYGLA---------------QN------SLEQFEYLAIILGT---DFGSIIS
LGIGPIVMASIILQLLVGS-----GL----------------------------------------------
-----------LKIDT----N-RAE-----------------------------------------------
-----------------------------------------GKRFFQGLQKIGVIVFIVFEAMVYVLMG--G
L---------------------Q--------A-NP--------------------------------GLTGI
VIFQLIIGGFAIMFMDEVTSK---------------------------------------------WGFGSG
ISLFIVAGVSWRILAGLLQFISPT---------------G--------ENCL--------------------
------------------------------
>SecY_Archaea_DPANN_PIN94821/1-197
--------------ME------------------LLNIL---KNLPEVKGP---------------------
----------------VEKKLSFNVK--------------------------------------------LK
WTMIVLLAFFVLAN----IPLYGLA---------------KN------ALDRFQYLAIILGT---DFGSIIS
LGIGPIVMASIILQLLVGS-----KI----------------------------------------------
-----------LNIDT----S-TKE-----------------------------------------------
-----------------------------------------GKRYFQGLQKLLVFFFIIFEAVIYVVMN--G
L---------------------Q--------A-LP--------------------------------GYTAI
VIFQLVLGGVAILFMDELMQK---------------------------------------------WGFGSG
ISLFIVAGVGWRLFTGMFQFIGAQ---------------G--------GNCL--------------------
------------------------------
>SecY_Archaea_DPANN_PIN98691/1-195
--------------MSILD--------------ILEPVY---RMLPEVKVP---------------------
-----------------EIAPPLKKK--------------------------------------------ML
WSALALVLFFVMGN----IAVIGIN---------------PS------SAGALTNLQVILAS---KIGTLIT
VGIGPIVLASIILQLLVGG-----KL----------------------------------------------
-----------INIDL----S-NPK-----------------------------------------------
-----------------------------------------DKARFSGLQKLFAVVLCFFEAGVYTISG--M
L---------------------L--------P-SE--------------------------------GMAGF
VILQVAFGSIILLYLDEVVSK---------------------------------------------YGIGSG
IGLFIAGGVSESIFWRAFAIGTPE------------------------------------------------
------------------------------
>SecY_Archaea_DPANN_PIZ52109/1-202
--------------MS-----------------FLDTII---QHLPEVRGP---------------------
----------------KQKKLPFKEK--------------------------------------------LK
WTLVVLIIFFVMGL----IPLFGLG---------------EN------ALQQFEFLSIILGA---SFGSIIS
LGIGPLVTASIVLQLLSGT-----GI----------------------------------------------
-----------LNLDL----S-STE-----------------------------------------------
-----------------------------------------GRQRFQGLQKILGVFFVIFEGAIYVLMG--G
L---------------------A--------P-SASL------------------IGLPLYG-----QLEFI
LIFQLVLGGIIILFLDEVVSK---------------------------------------------WGFGSG
ISLFIAAGVAQQIFIRAFNFLPSP------------------------------------------------
------------------------------
>SecY_Archaea_DPANN_PIZ53267/1-202
--------------MS-----------------VIDSII---ENLPEVSGP---------------------
----------------TQKKLSFKEK--------------------------------------------LK
WTGIVLVLFFILGM----IPLFGLG---------------QN------ALTQFEYLSTVLAA---KFGSIIS
LGIGPIVTASIILQLLNGA-----SI----------------------------------------------
-----------LKMDL----T-THE-----------------------------------------------
-----------------------------------------GKKRFQGIQKMLSIVIILVEAAIYVFMG--G
L---------------------A--------P-AADF------------------IGTSAYM-----QLQLI
LVFQLFLGGMLILFMDEVVSK---------------------------------------------WGFGSG
ISLFITAGVSQSIFIRALSPLSST------------------------------------------------
------------------------------
>SecY_Archaea_DPANN_RLG17401/1-212
--------------MPSLNARRKRSKKLEGSGLKFEEFL---KNLPEVRAP---------------------
-----------------DRRLNFEER--------------------------------------------LK
WTGIVLLLYFALSM----VPLYGLS---------------PT------YVARFQTLSILLAA---NFGSLIT
LGIGPIVTGSIILQLLVGA-----EV----------------------------------------------
-----------INIDT----K-TRE-----------------------------------------------
-----------------------------------------GRALYQGLQKLFSIFFIVFENGIYAFSG--A
L---------------------P--------P-IQPT----------------------L-------YYRSL
LALQLILAGLLLMFLDEIVSK---------------------------------------------WGIGSG
ISLFIAAGVSRQIFVNAFSPFESP------------------------------------------------
------------------------------
>SecY_Archaea_DPANN_RLG18733/1-198
--------------MSNL----------------ISKIV---SLVPEIEKP---------------------
-----------------KVKLSLTEK--------------------------------------------LK
WTLLVLVLYYILSM----IPLYGLH---------------PQ------QVQRFEALAVLLAA---SFGSLLS
LGIGPIVTGSIFLQLLVGA-----DI----------------------------------------------
-----------IKVDL----K-TRE-----------------------------------------------
-----------------------------------------GRKKFQEYQTLFTIFFIIFENSIYVLSG--A
L---------------------M--------P-ATPT----------------------L-------FNKLL
LIFQLILGGFILMLLDEVSSK---------------------------------------------WGIGSG
ISLFIVAGVAREIFVSALSPISAG---------------G--------V-----------------------
------------------------------
>SecY_Archaea_DPANN_RLI99480/1-198
--------------MSLEN--------------AYLNFL---GRLPGVAEP---------------------
-----------------VKRLTFKDK--------------------------------------------LK
WTGAILIIYYLMTQ----VHVYGIA---------------ET------GYEYFRTLEILLGS---SFGSLMT
LGIGPIVTASIILQLLVGS-----KL----------------------------------------------
-----------IPWDL----T-TER-----------------------------------------------
-----------------------------------------GKALFQGTQKLLAILFSFIEAFAYVVFG--A
V---------------------P--------A-RSP-------------------------------DFVPL
VVLQLAIGSILVLFMDEVISK---------------------------------------------WGFGSG
VGLFIVAGVSKQIFIKALNPLTQG---------------G--------G-----------------------
------------------------------
>SecY_Archaea_DPANN_RLJ03390/1-196
------------------M--------------NYLDIL---KLIPGVESP---------------------
-----------------QKRLTFKEK--------------------------------------------LK
WTGIILILYYAMSQ----IIVWGVD---------------QE------AVARFEFLEIVLGS---AMGSLIT
LGIGPIVTASIILQLLNGS-----GI----------------------------------------------
-----------LKWDT----S-TEV-----------------------------------------------
-----------------------------------------GRLMFMGTQKILAMLFCFFEAIAVVIFG--A
I---------------------PPN-----LA-LGP-------------------------------YVVPL
LILQLAAGGILIILMDEVVSK---------------------------------------------WGFGSG
VSLFIAAGISKRIIIGSISFLGEG---------------G--------------------------------
------------------------------
>SecY_Archaea_DPANN_RLJ07612/1-198
--------------MGLED--------------KYIGFL---KKFPGVEDP---------------------
-----------------VRRLDFRAK--------------------------------------------LK
WTGAILLLYFALAQ----IRVFGIP---------------AD------YESRFQFLEIILGS---SFGSFMT
LGIGPIVTASIILQLLVGS-----KV----------------------------------------------
-----------IPWDL----T-TDK-----------------------------------------------
-----------------------------------------GKILFQGTQKFLAVVFSFIEAGAYVLLG--A
I---------------------P--------A-ATP-------------------------------ALAWA
VILQLAMGGILVIFMDELISK---------------------------------------------WGFGSG
VSLFIVAGVSKTIIIRMFNPLTQS---------------G--------A-----------------------
------------------------------
>SecY_Archaea_DPANN_RMD66647/1-199
------------MAFD------------------VRAIL---QNLPEVRKP---------------------
----------------REKRLSFNVK--------------------------------------------LK
WTLVVLIAYFVLAN----IELFGLS---------------NN------ALANLEFLRLVLAS---PFGSIIS
LGIGPIVMASIVLQLLVGS-----GI----------------------------------------------
-----------LNIDT----K-TAE-----------------------------------------------
-----------------------------------------GRKYFQGLQKVGVIFFIVFEAVVYVLMG--G
L---------------------Q--------P-IP--------------------------------GYTGI
LILQLILGGFAIVLMDEVAQK---------------------------------------------WGFGSG
VSLFIVAGISWAIFTGLFQFITPD---------------G--------SNCL--------------------
------------------------------
>sp|Q60175|SECY_METJA/1-190
--------------MK-----------------KLIPIL---EKIPEVELP---------------------
-----------------VKEITFKEK--------------------------------------------LK
WTGIVLVLYFIMGC----IDVYTAG---------------AQ------IPAIFEFWQTITAS---RIGTLIT
LGIGPIVTAGIIMQLLVGS-----GI----------------------------------------------
-----------IQMDL----S-IPE-----------------------------------------------
-----------------------------------------NRALFQGCQKLLSIIMCFVEAVLFVGAG--A
F---------------------G--------I-LTP-------------------------------LLAFL
VIIQIAFGSIILIYLDEIVSK---------------------------------------------YGIGSG
IGLFIAAGVSQTIFVGALGPE---------------------------------------------------
------------------------------
>SecY_Archaea_Euryarchaeota_OFV65681/1-210
---------MNEAEYDFKD--------------RIAPIL---KRFPAIERP---------------------
-----------------AVHVHFKRK--------------------------------------------LG
WTISVLILYFVLSN----IPLFGLS---------------PD------SIDLFAQYRAFFAG---ASGSLVL
LGIGPIVTASIVLQLLVGA-----DI----------------------------------------------
-----------IKLDL----S-NPR-----------------------------------------------
-----------------------------------------DQAIFQGTQKILVLVMIVLETLPQMVGANPY
I---------------------K--------P-DL-----------------SL-GIDPT-------ILWWA
LFIQIFIGGVLIMFLDEIVSK---------------------------------------------WGIGSG
VGLFIVAGVAQALMTGVFNWERDQ---------------G--------------------------------
------------------------------
>SecY_Archaea_Euryarchaeota_OPX62073/1-203
----------------------------------MEPLL---AAMPAVKSP---------------------
-----------------EGHVHFKNK--------------------------------------------LL
WTLAILILYFALTN----IPVFGLS---------------AA------NQDLFAAWRALLAG---ASGSIVH
LGIGPIVTASIVLQLLKGA-----DI----------------------------------------------
-----------LHIDT----S-ETR-----------------------------------------------
-----------------------------------------GQVMYMGLQKILILVMIVIEAAPNLVGG--F
M---------------------T--------P-DPII-------------ASQFFGGNLF-------AVSFL
IFLQICIGGILIFFMDEVVTK---------------------------------------------WGIGSG
VGLFIIAGISQALVSGFINWAKIT---------------D--------Q-----------------------
------------------------------
>SecY_Archaea_Euryarchaeota_OPY15957/1-208
--------------MSFKE--------------SLDPIF---KKLPAVASP---------------------
-----------------EGHVHFKNK--------------------------------------------VM
WTLGVLVLYFALAN----VPLFGLS---------------AD------SIDLFEQYRAFFAG---ASNSLIL
LGIGPIVTASIVLQLLVGA-----DV----------------------------------------------
-----------IKLDL----S-DSS-----------------------------------------------
-----------------------------------------DQAFFQGAQKFMVFVMIVLEALPQIMGG--Y
I---------------------Q--------P-DLDL-------------ASSL-GVSGT-------IITLI
IFIQICIGGVLVLFMDEVVSK---------------------------------------------WGIGSG
VGLFIVAGVSQQIVTGLFNWQADS---------------S--------G-----------------------
------------------------------
>SecY_Archaea_Euryarchaeota_Q977V3_SECYHALVD/1-210
--------------MGWKD--------------AAEPVL---SRMPAVARP---------------------
-----------------EGHVPFRRK--------------------------------------------LG
WTGGILVLYFFLTN----VTLFGLDA--------------AT------ANDLFGQFRSILAG---QQGSVLQ
LGIGPIVTASIVLQLLGGA-----DL----------------------------------------------
-----------LGLDT---DN-NPR-----------------------------------------------
-----------------------------------------DQVLYQGLQKLLVGVMICLTGLPMVFAG--N
F---------------------L--------PADQAV-------------ATSL-GIGTV-------GVKGL
IFAQIAVGGVLILFMDEIVSK---------------------------------------------WGVGSG
VGLFIIAGVSQQLVGGLFSWQGLG---------------G--------------------------------
------------------------------
>SecY_Archaea_Euryarchaeota_RBQ25296/1-209
-------------MGELLD--------------RIEPLL---ARMPAVKPP---------------------
-----------------EGHVHFKNK--------------------------------------------LM
WTAAVLLLYFILTN----IPVFGLS---------------AT------SIDVFEYYRALLAG---AQGTILH
LGIGPIVTASIVLQLLRGA-----DL----------------------------------------------
-----------IKINT----S-DQR-----------------------------------------------
-----------------------------------------GQVLYMGLQKVLIFVMIILEALPNVLGG--W
M---------------------S--------A-DPAV--------------SAFFGGNAA-------FVMLL
IFLQICIGGVLVMFMDEVVSK---------------------------------------------WGIGSG
VGLFIVAGVAQGLINGFLNWEATT---------------D--------Q-----------------------
------------------------------
>SecY_Archaea_Euryarchaeota_RLG31662/1-214
---------MSNGEYGFKD--------------RLAPIL---QRFPAVERP---------------------
-----------------AMHVHFKRK--------------------------------------------LG
WTIAVLILYFVLSN----VPLFGLS---------------PD------SIDLFAQYRAFFAG---ASGSLLL
LGIGPIVTASIVLQLLVGA-----DI----------------------------------------------
-----------IKLDL----S-NPR-----------------------------------------------
-----------------------------------------DQAIFQGGQKFLVLVMIVLTTLPQMVGANPY
I---------------------K--------P-DLGL-------------AASM-GVDPS-------VLWWA
LFIQIFIGGVLIMFLDEIVSK---------------------------------------------WGIGSG
VGLFIVAGVAQALVTGLLNWQLDQ---------------G--------------------------------
------------------------------
>SecY_Archaea_Euryarchaeota_SDF64735/1-208
--------------MSLKD--------------SLEPIF---NKLPAVASP---------------------
-----------------EGHVHFKNK--------------------------------------------LM
WTLGILVLYFALAN----VPLFGLS---------------SD------SIDLFESYRAFFAG---ASGSLML
LGIGPIVTASIVLQLLVGA-----DV----------------------------------------------
-----------IKLDM----S-DPS-----------------------------------------------
-----------------------------------------DQAFFQGAQKFMVFVMIILEALPQIAGG--Y
I---------------------Q--------P-DQAL-------------ASTL-GISIG-------AITFI
IFIQICIGGLLVLFMDEVVSK---------------------------------------------WGIGSG
VGLFIVAGVSQQIVTGLFNWATDS---------------S--------G-----------------------
------------------------------
>SecY_Archaea_Euryarchaeota_WP004037712/1-210
-------------MGNLLD--------------RMEPLL---AAMPAVKSP---------------------
-----------------EGHVHFKNK--------------------------------------------LM
WTAAILLLYFFLTN----IPVFGLD---------------AS------SQDVFQYYRALLAG---ASGSIVH
LGIGPIVTASIVLQLLKGA-----DL----------------------------------------------
-----------IQIDT----S-DAR-----------------------------------------------
-----------------------------------------GQVLYMGLQKLLIFVMIVLEAAPNLFGG--F
L---------------------V--------P-DAAI-------------ASAFFGGNTF-------ALSLL
IFLQICLGGVLIFLMDEVVTK---------------------------------------------WGVGSG
VGLFIIAGISQSLVNGFFNWSAVS---------------D--------P-----------------------
------------------------------
>SecY_Archaea_Euryarchaeota_WP011449193/1-210
-------------MGEILD--------------RMEPIL---AKMPAVKTP---------------------
-----------------EGHVHFKNK--------------------------------------------LA
WTAAILILYFALTN----IPVFGLS---------------PE------SQDMFQYFRALLAG---SSGSIVH
LGIGPIVTASIVLQLLKGA-----DL----------------------------------------------
-----------IHIDT----S-EIR-----------------------------------------------
-----------------------------------------GQIQYMGLQKLMIFIMIVVEALPMIVGG--F
L---------------------K--------P-DPAI-------------ASALFGGNSG-------VLAIL
IFIQICIGGVLIFLMDEVVTK---------------------------------------------WGIGSG
VGLFIIAGISEAIINGFINWAPVN---------------D--------M-----------------------
------------------------------
>SecY_Archaea_Euryarchaeota_WP011832482/1-209
-------------MGELLD--------------RMEPLL---ARMPAVKPP---------------------
-----------------EGHVHFKNK--------------------------------------------LM
WTAAVLLLYFILTN----IPVFGLS---------------AT------SIDVFEYYRALLAG---AQGTILH
LGIGPIVTASIVLQLLRGA-----DL----------------------------------------------
-----------IKINT----S-DQR-----------------------------------------------
-----------------------------------------GQVLYMGLQKVLIFVMIILEALPNVLGG--W
M---------------------S--------A-DPAV--------------SAFFGGNAG-------FVMLL
IFLQICIGGVLVMFMDEVVSK---------------------------------------------WGIGSG
VGLFIVAGVAQGLINGFFNWEATT---------------D--------Q-----------------------
------------------------------
>SecY_Archaea_Euryarchaeota_WP012034957/1-218
---------M--AETGLKD--------------RIAPFL---SKLPAVKRP---------------------
-----------------EKHVHFQKK--------------------------------------------LM
WTLGILVLYFVLSN----ISVFGLS---------------AA------SQDLLGAYRAYFAG---AQGSIIL
LGIGPIVMASIVLQLLVGA-----EL----------------------------------------------
-----------IPLDT----T-DPK-----------------------------------------------
-----------------------------------------DQAIFQGLQKLMVFVMIVVEALPQIYGG--F
L---------------------L--------P-DPAI-------------AATL-GVSTG-------IIQLL
IFAQVALGGVLILYMDEIVSK---------------------------------------------WGIGSG
VSLFIVAGIAQALVGGIFNWNPPY---------------P--------GQAMGL------------------
----------------------------NV
>SecY_Archaea_Euryarchaeota_WP012965661/1-211
------------MVEEILR--------------KLQPYF---ERIPSVERP---------------------
-----------------KQHVPFRQK--------------------------------------------LA
WTVGILILYFALTN----VPVFGLD---------------PS------SIDLFAQFRALFAG---AGGSILA
LGIGPIVTASIILQLLVGA-----GI----------------------------------------------
-----------IKLDL----T-KPE-----------------------------------------------
-----------------------------------------DRAAYQDFQRFLVFVMIAFEALVLIFSR--S
M---------------------I--------P-NAQI-------------AAQL-GVPLS-------FITFL
IFFQLFIGGVLIVYMDEVVSK---------------------------------------------WGIGSG
VSLFILAGISQAIITGLFNWVVPP---------------N--------SQ----------------------
------------------------------
>SecY_Archaea_Euryarchaeota_WP013194301/1-208
--------------MSLRE--------------SLEPIF---SRLPAVSSP---------------------
-----------------EGHVHFKTK--------------------------------------------LM
WTLGILMLYFILTN----VPLFGLS---------------AE------SIDLFESYRAFFAG---ASGSLMM
LGIGPIVTASIVLQLLVGA-----DV----------------------------------------------
-----------VKLDL----S-DPN-----------------------------------------------
-----------------------------------------DQALFQGAQKFLVIIMIILQTLPQMFGG--F
I---------------------Q--------P-SGSV-------------AAAL-GVSTG-------VMSAI
LFVQIFIGGILILFMDEIISK---------------------------------------------WGIGSG
VGLFIVAGVSQQIVTGIVNWVPGE---------------D--------G-----------------------
------------------------------
>SecY_Archaea_Euryarchaeota_WP042696692/1-209
-------------MGELLD--------------RMEPLL---ARMPSVKPP---------------------
-----------------EGHVHFKNK--------------------------------------------LM
WTAAVLLLYFILTN----IPVFGLS---------------AT------SIDVFEYYRALLAG---AQGTILH
LGIGPIVTASIVLQLLRGA-----DL----------------------------------------------
-----------IKINT----S-DQR-----------------------------------------------
-----------------------------------------GQVLYMGLQKLLIFVMIILEALPNVLGG--W
M---------------------T--------A-DASV--------------SAFFGGNAG-------FVMLL
IFLQICIGGVLVMFMDEVVSK---------------------------------------------WGIGSG
VGLFIVAGVAQGLINGFFNWEATT---------------D--------Q-----------------------
------------------------------
>SecY_Archaea_Euryarchaeota_WP042706265/1-210
-------------MGAMLD--------------RMEPLL---AAMPAVRPP---------------------
-----------------EGHVHFKNK--------------------------------------------LL
WTVAVLILYFLLTN----VQVFGLS---------------AD------SSDWLGMYRAILAG---ASGSIVH
LGIGPIVTASIVLQLLNGA-----DL----------------------------------------------
-----------LGINT----R-EPR-----------------------------------------------
-----------------------------------------GQVMYMGLQKLLILVMIVLEAAPNVIGG--F
L---------------------Q--------P-DANI-------------ALTLFGGSLA-------TVSFL
IFLQLCIGGLIIFLMDEVVTK---------------------------------------------WGVGSG
VGLFIVAGVSQGLINGFLNWAAVQ---------------D--------A-----------------------
------------------------------
>SecY_Archaea_Euryarchaeota_WP067048259/1-210
-------------MGNLLD--------------RMEPLL---AAMPAVKSP---------------------
-----------------EGHVHFKNK--------------------------------------------LL
WTVAILLLYFFLTN----IPVFGLD---------------PS------SQDAFLYFRALLAG---ESGSIVH
LGIGPIVTASIVLQLLKGA-----DL----------------------------------------------
-----------IPIDT----S-ETR-----------------------------------------------
-----------------------------------------GQVMYMGLQKLLILVMIVLEAAPNLFGG--F
M---------------------R--------P-DLEI-------------AQALFGGNAF-------AVSLL
IFLQICLGGVLIFLMDEVVTK---------------------------------------------WGLGSG
VGLFIIAGISQSLINGFLNWEAVA---------------D--------P-----------------------
------------------------------
>SecY_Archaea_Euryarchaeota_WP067074646/1-210
-------------MGDLLD--------------RFEPIL---AAMPAVRGP---------------------
-----------------EGHVHFKNK--------------------------------------------LM
WTLAILLLYFSLTN----IDIFGLS---------------AE------SQDIFGMYRALLAG---ASGSLLH
LGIGPIVTASIVLQLLKGA-----GL----------------------------------------------
-----------LQIDT----S-EAR-----------------------------------------------
-----------------------------------------GQVMYMGLQKMLIFVMIIVEAFPMVASG--M
M---------------------M--------P-DPTV-------------AAEFFGGNML-------TVSLL
IFLQVCLGGLLVVLMDEVVTK---------------------------------------------WGVGSG
VGLFIVAGVSQGLVNGFLNWQTGT---------------D--------P-----------------------
------------------------------
>SecY_Archaea_Euryarchaeota_WP096711746/1-208
--------------MSFKE--------------SLEPFF---NRLPAVASP---------------------
-----------------QGHIHFKNK--------------------------------------------LL
WTLGILMLYFALAN----VPLFGLS---------------SE------SIDLFEQYRAFFAG---ASGSLML
LGIGPIVTASIVLQLLTGA-----DI----------------------------------------------
-----------IKLDM----S-DPR-----------------------------------------------
-----------------------------------------DQAFFQGAQKFLVFVMIVLEALPQILGG--Y
I---------------------Q--------P-DAGI-------------AASL-GVGLG-------VITFL
IFLQICVGGVLILFMDEIVSK---------------------------------------------WGIGSG
VGLFIVAGVSQQIVTGLINWVPDS---------------S--------G-----------------------
------------------------------
>SecY_Archaea_Euryarchaeota_WP109940996/1-210
-------------MGEILD--------------RMEPIL---AKMPSVKSP---------------------
-----------------EGHVHFKNK--------------------------------------------LA
WTAAILIVYFILTN----IPVFGLS---------------AE------SQDMFQYFRALLAG---SSGSIVH
LGIGPIVTASIVLQLLKGA-----DL----------------------------------------------
-----------IHIDT----S-EIR-----------------------------------------------
-----------------------------------------GQIQYMGLQKLMIFIMIVVEALPMIVGG--F
L---------------------Q--------P-DQAV-------------ASALFGGNAT-------ILSLL
IFVQICIGGVLIFLMDEVVTK---------------------------------------------WGIGSG
VGLFIIAGISEAIINGFINWAPVN---------------D--------A-----------------------
------------------------------
>SecY_Archaea_Euryarchaeota_WP130645595/1-210
-------------MGNLLD--------------RMEPLL---AAMPSVKSP---------------------
-----------------EGHVHFKNK--------------------------------------------LL
WTAAILLLYFFLTN----IPVFGLD---------------PS------SQDVFLYYRALLAG---ANGSIVH
LGIGPIVTASIVLQLLKGA-----DL----------------------------------------------
-----------IPIDT----S-EVR-----------------------------------------------
-----------------------------------------GQVMYMGLQKLLIVVMIILEAAPNLFGG--F
L---------------------I--------P-DPTI-------------AAAFFGGNTF-------TLSFL
IFLQICLGGVLIVLMDEVVTK---------------------------------------------WGLGSG
VGLFIIAGISQSLVNGFLNWTAVS---------------D--------P-----------------------
------------------------------
>SecY_Archaea_TACK_KON31732/1-196
------------MAGRFLS--------------LFGPLS---RFLPEINSP---------------------
-----------------TRKVSFNEK--------------------------------------------LF
WTAMALIIYLVMSE----VSLFNVT-----------------------GGISNQAIQIIFAS---TQGKLTA
LGIGPIVTGGLILQLLIGS-----GI----------------------------------------------
-----------VNADL----G-NTE-----------------------------------------------
-----------------------------------------DRSLFTAATKVFAIVLTGVQASAYLLGG--V
Y---------------------G--------S-VDL-------------------------------VTALI
VFIQLLIAGIVLMLLDEMMQKG--------------------------------------------WGIGSG
ISLFILAGVAQGIMWSSFSPFGP-------------------------------------------------
------------------------------
>SecY_Archaea_TACK_KYH41120/1-201
------------MAGRFLK--------------AFEPIS---RFIPEVKSP---------------------
-----------------ARRVRFAEK--------------------------------------------IL
WTAVALILYLVMSE----VPLYGIGA--------------GR------GQDSLFYYRVIFAS---NKGSLME
LGIGPIVTAGIILQLLAGS-----GF----------------------------------------------
-----------IQCDF----S-NPE-----------------------------------------------
-----------------------------------------DRALFTAASKVLSIIMTGVQASAYLISG--L
M---------------------G--------N-LNP-------------------------------SQSIV
IFLELLAAGLILMLLDEMLQKG--------------------------------------------WGIGSG
ISLFIVAGVAQRIMLDCFSTFPAP---------------G--------------------------------
------------------------------
>SecY_Archaea_TACK_OGD54772/1-211
MPADPSLQRLGEALPRFIE--------------LFKPIV---RFFPDIKKP---------------------
-----------------ERKVSFNEK--------------------------------------------LL
WTALALVLYLIMSE----VPLLGVGQ--------------GG------ADDPLGAMRVIFAS---SRGTLME
LGIGPIVTAGLILQILNGS-----KM----------------------------------------------
-----------INVDM----S-NPE-----------------------------------------------
-----------------------------------------DRSLFTGASKVLAVGMTLFEALAFIIGG--A
Y---------------------G--------Q-LTV-------------------------------PNQLG
ILVQLLAAGIILMLLDEMLQKG--------------------------------------------WGIGSG
ISLFIAAGVVQMIWWDLIAPVGP-------------------------------------------------
------------------------------
>SecY_Archaea_TACK_OLD13456/1-204
-----------------ME--------------LFQPLT---RILPGVRSP---------------------
-----------------TRDVGFTEK--------------------------------------------LI
WTAITLVVYLIMAE----TPIYGITHT-------------GN------INDQFGPLRVIFAS---NRGTLVE
LGIGPIVTAGLILQVLSGS-----KM----------------------------------------------
-----------INVDF----T-NPA-----------------------------------------------
-----------------------------------------DRALFTGASKVLSVFMTVFEGIAFLIGG--A
YNV--TN-------------SAG--------Q-LIT---------------------PSL-------QAQFL
ILTQLVVAGVVIILLDEMLQKK--------------------------------------------WGFGSG
ISLFIAAGVCLSIVWSTIGPISP-------------------------------------------------
------------------------------
>SecY_Archaea_TACK_PMB75339/1-198
------------MAGRFLN--------------LFKPIA---RFIPEVKAP---------------------
-----------------ERRVGFNEK--------------------------------------------LF
WTAIALIIYLVMAS--DACRLYGIQ-----------------------RQEEFAPLRIIFAS---SRGTLME
LGIGPIVTAGLILQLLVGS-----AM----------------------------------------------
-----------IECDM----S-KPE-----------------------------------------------
-----------------------------------------DRALFTTASKVFAIILTGVQASAYIISG--M
Y---------------------G--------T-LPG-------------------------------TTAII
VFLQLLAAGMIVLLLDELIQKG--------------------------------------------WGFGSG
ISLFIMAGVAQQIFLECFNPSPP-------------------------------------------------
------------------------------
>SecY_Archaea_TACK_RJS90578/1-201
------------MAGRFLK--------------AFEPLI---RIMPEVRSP---------------------
-----------------ERKVRFNER--------------------------------------------LF
WTGIALVIFLVMSE----IPLFGLG---------------KV------GGDSLAYYRVIFAS---AQGTLME
LGIGPIVTAGLILQMIAGS-----NL----------------------------------------------
-----------IEVDF----S-NPE-----------------------------------------------
-----------------------------------------DRALFTGASKVLSMILTAFQASAYIISG--I
F---------------------G--------R-LNF-------------------------------GQSLI
IFTQLVAAGLILILLDEMVQKG--------------------------------------------WGIGSG
ISLFILAGVARQIMLSCFSVMPVG---------------G--------E-----------------------
------------------------------
>SecY_Archaea_TACK_RLE49565/1-198
--------------MGLIE--------------ALEPVI---RHLPEVPRP---------------------
-----------------IRKLDLRER--------------------------------------------FL
WTGLALAIYLIMSH----IPLYGVKSY-------------GG------LFEQLYFFRVIFAS---KRGSLME
LGIGPIVTAGLIMQILVGS-----KL----------------------------------------------
-----------IKLDL----S-KPR-----------------------------------------------
-----------------------------------------ERALFTGVQKLLAIIMTAVEGAAFILGG--A
Y---------------------G--------L-LSP-------------------------------ECALL
VLAQLVAVGIIVILLDEMIQKG--------------------------------------------WGLGSG
VSLFILAGVSQQIAWLSLSPVGP-------------------------------------------------
------------------------------
>SecY_Archaea_TACK_RLE57001/1-198
-------------MPRLVE--------------IMEPLA---RFLPEVSKP---------------------
-----------------KRKLTLRER--------------------------------------------LI
WTGVVLTIYFVMSQ----TPLYGLVR--------------GA------GYDPFLYMRMLFAS---KRGTLME
LGIGPIVTAGLIMQLLAGS-----KL----------------------------------------------
-----------IDIDL----S-DPK-----------------------------------------------
-----------------------------------------DRALFTASQKLMAIIWGGIQAIAYILGG--A
F---------------------G--------Q-LTP-------------------------------GIAIL
VFAQLLFATIVVMLLDEMVQKG--------------------------------------------WGIGSG
VSLFIAAGISQQIIWQIFSPIYA-------------------------------------------------
------------------------------
>SecY_Archaea_TACK_RLE64825/1-198
--------------MGTYE--------------ALQPIF---RFLPEVKKP---------------------
-----------------AYKLSLKER--------------------------------------------LF
WTGAVLLIYFAMSQ----VPLYGIPWA-------------QA------QYQQLLFFQIIMAS---RRGTLLE
LGIGPIVTAGLIWQLLVGS-----KI----------------------------------------------
-----------VDIDL----T-TPE-----------------------------------------------
-----------------------------------------GRKLFSGVEKLLAMAFAAIEALAYIVGG--A
Y---------------------G--------P-LTF-------------------------------EKAAI
VFAQLFIASIIILLMDELLQKG--------------------------------------------WGVGSG
ISLFIAAGVAQQIFWELFSPIGP-------------------------------------------------
------------------------------
>SecY_Archaea_TACK_RLF10710/1-199
-------------MAKALE--------------LIEPTL---RFLPEVKRP---------------------
-----------------KRRVSFRTK--------------------------------------------LF
WTGMVLTIYFIMCQ----VPLFGIAE--------------RG------RLAEFLFMNIIFAA---RNGTLMQ
LGIGPIVTAGLIMQLLVGS-----RL----------------------------------------------
-----------LEIDL----S-DPH-----------------------------------------------
-----------------------------------------ERALFTGAQKLLSIIVTAVEAFVFIIAG--F
F---------------------G--------P-MTP-------------------------------SNQVA
VFLQLFAAGIVIILLDEMVQAG--------------------------------------------WGLGSG
VSLFIAAGVSQHVFWGLFSPLAVP------------------------------------------------
------------------------------
>SecY_Archaea_TACK_RLF23651/1-200
------------MASKFLE--------------ALEPVL---RVLPEVSRP---------------------
-----------------RRPVSFREK--------------------------------------------LF
WTGLVLTLYMVMGQ----IPLYPLTVR-------------EG------VYEPLFLLRLIFAS---RRGTLLE
LGIGPIVTAGLIFQLLVGS-----KI----------------------------------------------
-----------ITVDF----R-DPR-----------------------------------------------
-----------------------------------------DRALYTGAQKFFAIVFTAVEALAYILGG--A
Y---------------------G--------E-LPL-------------------------------WANIL
IFVQLMAAGVIIILLDELVQKG--------------------------------------------WGFGSG
VSLFIAAGVAQQIFWLSLSPFIM-------------------------------------------------
------------------------------
>SecY_Archaea_TACK_RLG45839/1-197
-------------MGLFRN--------------IVRGIV---SFIPEVETP---------------------
-----------------KMKVPLRSK--------------------------------------------LL
WSGIVLILYFILTE----IPLYGVA---------------PS------RYDRLATFRIIFAG---SQGSIVE
LGIGPIVTAGIILELLVGS-----KI----------------------------------------------
-----------IPLDL----T-DPD-----------------------------------------------
-----------------------------------------DRSFFQASQKLASILFIVVTAALYVAGG--Q
Y---------------------G--------V-LDR-------------------------------RTSFL
VWLQLAAGCFILMYLDEVSSK---------------------------------------------WGIASG
ISLFILAGIAQTVFWAAFSPFTAP------------------------------------------------
------------------------------
>SecY_Archaea_TACK_RLG47886/1-197
--------------MSVRN--------------IIFLIN---KGIPTVERP---------------------
-----------------KQRPSLKER--------------------------------------------MI
WTGLVLIVYYLLSN----IPLWGVP---------------ET------RYDYLRELRLIFAG---SFGSLIE
LGIGPIVTAGIVIELLVGS-----GI----------------------------------------------
-----------IGLDL----T-DPE-----------------------------------------------
-----------------------------------------DRRFFQAIQRVLSIVLIVTYSVFYVIGG--R
F---------------------G--------A-MQL-------------------------------SKNIL
VIAQLALGSLMLMMLDDLVSK---------------------------------------------WGIGSG
ISLFILAGVTTGVFWNIFAPPNIKV-----------------------------------------------
------------------------------
>SecY_Archaea_TACK_RLG61079/1-201
--------------MSLRN--------------YVRVIA---SYLPEVDSP---------------------
-----------------KRRVNLKSK--------------------------------------------FI
WTGVVAVIYLIMAS----IPLYGVK---------------IG------EYDPLAFYRIILAS---THGTLME
LGIGPIVTAGLIMELLAGG-----EI----------------------------------------------
-----------IKVDL----S-KPE-----------------------------------------------
-----------------------------------------DRAFFTSATKLLTIVFAFVESMAFLISG--F
F---------------------G-------IS-PSP-------------------------------VTSAI
IILQLMTATMIVMYLDELLQKG--------------------------------------------WGLGSG
ISLFIVLGVAEQIFWNVFSPVSAP---------------I--------PG----------------------
------------------------------
>SecY_Archaea_TACK_RLI08282/1-197
-------------MGRFLE--------------AFRPIS---RFMPEVKRP---------------------
-----------------ERRVPFNTK--------------------------------------------LL
WTGVALIIYLIMSE----IPLYGIAP--------------RA------ENPALFTMRVVFAS---KYGTLME
LGIGPIVTAGLITQLLAGS-----GL----------------------------------------------
-----------IEVDF----S-NPE-----------------------------------------------
-----------------------------------------DRALFTTASKALSIIMTIFQASMYIISG--A
Y---------------------G--------R-LNF-------------------------------TASIL
ILLQLIAAGLIIMLLDELVQK---------------------------------------------WGIGSG
ISLFIVAGISQRIWWNSFSMLPV-------------------------------------------------
------------------------------
>SecY_Archaea_TACK_RWX73537/1-199
-------------MPRFLE--------------LMDPLV---RRLPEIPKP---------------------
-----------------QRKVSLKEK--------------------------------------------AL
WTILALSIYLIMAE----IPLYGVPFS-------------GG------TFEQFLIYRIIFAS---KKGTLMD
LGIGPIVTAGLIMQILAGS-----KI----------------------------------------------
-----------LNVNM----S-NPK-----------------------------------------------
-----------------------------------------DRGLFTGTQKIFAIVMTVVEAVAFLLGG--S
Y---------------------G--------A-TTA-------------------------------TASVL
IICQLLAVGILVLLLDEMVQKG--------------------------------------------WGLGSG
ISLFILAGVAQQVVWLCFSPVGP-------------------------------------------------
------------------------------
>SecY_Archaea_TACK_RZN55409/1-199
-------------MTRFLD--------------LMEPIL---RFIPEVPKP---------------------
-----------------QRKLDLKYR--------------------------------------------LL
WTGLVLAIYLIMCE----IPLFGIPIH-------------AS------GYEQFLIYRIIFAS---KKGSLMD
LGIGPIVTAGLIMQILAGS-----KL----------------------------------------------
-----------MNVDL----S-KPR-----------------------------------------------
-----------------------------------------DRALFTGTQKFLAIIMTIFEATVFLIGG--S
Y---------------------G--------R-LNL-------------------------------FLSIL
VIVQLTIVGILVILLDELIQKG--------------------------------------------WGIGSG
VSLFILAGVSQQIIWSSFSPIGP-------------------------------------------------
------------------------------
>SecY_Archaea_TACK_TET57361/1-203
MGR-------SHMAGRFLG--------------LFKPVA---RFLPEAKPP---------------------
-----------------GRKVGFNEK--------------------------------------------LL
WTALALVIYLIMAE----IPLYGMV---------------GE------GGFEMSYLRVIFAS---SRGTLLE
LGIGPIVTAGLILQLLAGS-----GM----------------------------------------------
-----------IGIDM----S-NPE-----------------------------------------------
-----------------------------------------DRGLFTTATKFFSILLTGVQASAYIIGG--V
Y---------------------G--------T-LPA-------------------------------SVSII
IFIQLLFAGIIIILLDEMIQKG--------------------------------------------WGIGSG
ISLFIMAGVAQKIMWDSFALTPG-------------------------------------------------
------------------------------
>SecY_Archaea_TACK_TFH19187/1-197
--------------MRFLD--------------LFKPIS---PYIPEVKPP---------------------
-----------------QKKVPFNTR--------------------------------------------LL
WTFAALGIYLIMNQ----IPLYGIPQ--------------NQ------GGDPFATMRIIFAS---SRGTLME
LGIGPIVTAGLIIQLLAGS-----EL----------------------------------------------
-----------ISFDR----S-DPD-----------------------------------------------
-----------------------------------------DRGLFTTASKVFSFIMVIVQAGLYIISG--V
Y---------------------G--------T-ITT-------------------------------TVAIL
IFVQLLAAGLVIMMLDELVQKG--------------------------------------------WGIGSG
ISLFIVAGITQNIWWMTFSPFVI-------------------------------------------------
------------------------------
>SecY_Archaea_TACK_WP012310215/1-197
-------------MSLVRQ--------------IVSKMN---KGIPEVERP---------------------
-----------------KRSPTLKEK--------------------------------------------LA
WTGLVLIVYYFLTQ----VPLYGVP---------------RG------GLDYLAQIRVIFAG---AQGSIVE
LGIGPIVTAGIVLELLVGS-----KI----------------------------------------------
-----------VKLDL----T-DPE-----------------------------------------------
-----------------------------------------DRKFFQEAQRVAAIFFILFEVSAYTLGG--R
F---------------------G--------N-LTT-------------------------------QQALM
TIAQLSLGSFLLMMLDDLVAK---------------------------------------------WGIGSG
ISLFILAGVAQEAIWSMFSPKIEP------------------------------------------------
------------------------------
>SecY_Bacteria_Acidobacteria_TCK74385/1-219
--------------MAAATA------------APVWNYK---SMFEKIANI---------------------
-----------------FRVPDLRNR--------------------------------------------VL
FTLAMLAVYRLGAF----IPTPGVNATALEQFF------NAN----S-G-SPLGLVDLFSGGM-LRRLTIFA
LGIMPYITASIIFQLLTV--VYE-PL----------------------------------------------
-----------ARLQK----E-GEL-----------------------------------------------
-----------------------------------------GRRKITQWTRYVTVILGVVQSTAIALTLS-H
G----SG---------------G-------IQ-YVL--------------------NPGI-------GFVLM
TVITLTAGTTFVMWLGEQITD---------------------------------------------RGIGNG
MSLLIFAGIVVGLPHGIAELVDTA------------------------------------------------
------------------------------
>SecY_Bacteria_Acidobacteria_WP011522050/1-202
-------------------------------------------MFEKLANI---------------------
-----------------FRIPDLRKR--------------------------------------------VF
FTLALLAVYRIGGH----IPTPGVNADMLQQFF------QNN----R-G-SVLGFVDLFSGGQ-LRRLTIFA
LGIMPYITASIILQLLTV--VYE-PL----------------------------------------------
-----------AKLQK----E-GEL-----------------------------------------------
-----------------------------------------GRKKITQWTRYLTFGLSAMQSFGIAVTLT-K
Q----P-------------------------G-MVL--------------------NPGW-------GFILM
TMLTLTTGSVFIMWLGEQITE---------------------------------------------RGIGNG
MSLLIFAGIVVGLPRGVADLVDKI------------------------------------------------
------------------------------
>SecY_Bacteria_Acidobacteria_WP011686803/1-206
-------------------------------------MN---KLLEAFANI---------------------
-----------------FRVPDLRKR--------------------------------------------LM
FTLGLLAVYRLGGH----IPTPGINIQRWEEFF------SSN----A-G-SIFGFFDLFAGGN-IKRLTVFA
LGIMPYITASIILQLLTV--VVP-TL----------------------------------------------
-----------EKLQK----E-GEL-----------------------------------------------
-----------------------------------------GRRKITQWTRYLTIILSILQSFGISQGLM-G
M----QQ------------------------G-IVI--------------------NPGI-------GFVFL
TILSLTTGTAFIMWLGEQISE---------------------------------------------RGVGNG
MSLIIFTGIVVGLPNAIANIYQHV------------------------------------------------
------------------------------
>SecY_Bacteria_Acidobacteria_WP031497892/1-208
--------------------------------------M---KFFEAFANV---------------------
-----------------FRIPDLRNR--------------------------------------------IL
FTLAMLAVYRLGGH----IPTPGIDANRLEDYF------KQN----A-G-GIFGFFDLFSGGM-FRRLTIFA
LGIMPYITSSIILQLLTV--VVP-TL----------------------------------------------
-----------EKLSK----E-GEM-----------------------------------------------
-----------------------------------------GRRKITQWTRYLTVILALFQSAGIATALQ-A
A----GT-----T---------G-------GG-FVL--------------------NPGM-------GFILM
TMISLTTGTAFIMWLGEQITE---------------------------------------------RGIGNG
MSLIIFTGIVIGLPTAMMEIYNNV------------------------------------------------
------------------------------
>SecY_Bacteria_Acidobacteria_WP047496426/1-205
-------------------------------------------MFDKLANI---------------------
-----------------FRIPELRQR--------------------------------------------VL
FTLGLLAVYRLGGH----IPTPGINADLLAQYF------AQN----A-G-SSLGLVDLFTGGS-LRRLTIFA
LGIMPYITASIIFQLLTV--IYE-PL----------------------------------------------
-----------AKLQK----E-GEV-----------------------------------------------
-----------------------------------------GRRKITQWTRYVTVLLAIVQSFAIAMMLT-K
S----TT---------------G-------AP-MVT--------------------MGSK-------SFIAL
CVLTLTTGTGFIMWLGEQITE---------------------------------------------RGIGNG
MSLLIFTGIVAGLPNGINDLYEKA------------------------------------------------
------------------------------
>SecY_Bacteria_Acidobacteria_WP050059818/1-203
-------------------------------------------MLEKFLNI---------------------
-----------------FRVPDLRKR--------------------------------------------VL
FTMAMLAIYRLGAH----IPTPGVNTDALANFF------NQQ----S-G-SSLALVDLFSGGN-LRRLTVFA
LGIMPYITASIIFQLLTV--VYE-PL----------------------------------------------
-----------ARLQK----E-GEL-----------------------------------------------
-----------------------------------------GRRKITQWTRYLTVILGVVQSAAIAIALK-S
S----SG------------------------N-LVL--------------------NPGV-------GFIIM
TVLTLTTGTAFIMWLGEQITD---------------------------------------------RGIGNG
MSLLIFAGIVVGLPRAIAELVDVA------------------------------------------------
------------------------------
>SecY_Bacteria_Acidobacteria_WP058186102/1-201
-------------------------------------------MLEKFLNI---------------------
-----------------FRIPDLRKR--------------------------------------------VL
FTLGILAVYRLGAF----IPTPGINAPLLEQMF------QSQ----S-G-SALGLMDLFGGGN-LRRMTIFA
LGIMPYITASIIFQLLTV--VYE-PL----------------------------------------------
-----------ARIQK----E-GEL-----------------------------------------------
-----------------------------------------GRRKITQWTRYVTVVLGALQSIGIAAILT-K
Q----G---------------------------LVL--------------------HPGI-------GFSLM
TVLTLTTGTAFIMWLGEQITD---------------------------------------------RGIGNG
MSLLIFAGIVAGLPRGMADLVQKI------------------------------------------------
------------------------------
>SecY_Bacteria_Acidobacteria_WP074654683/1-205
-------------------------------------------MFDKIANI---------------------
-----------------FRIPELRTR--------------------------------------------VL
FTLGLLAIYRLGGH----IPTPGINAELLAQYF------AQN----A-G-SSLGLVDLFTGGS-LRRLTIFA
LGIMPYITASIIFQLLTV--IYE-PL----------------------------------------------
-----------AKLQK----E-GEV-----------------------------------------------
-----------------------------------------GRRKITQWTRYVTVLLAIVQSFAIALTLT-K
S----QT---------------G-------AP-MVT--------------------MGPG-------KFIAL
CVLTLTTGTAFIMWLGEQITE---------------------------------------------RGIGNG
MSLLIFTGIVAGLPNGINDLYEKA------------------------------------------------
------------------------------
>SecY_Bacteria_Acidobacteria_WP083343537/1-205
-------------------------------------------MFDKLANI---------------------
-----------------FRIPELRTR--------------------------------------------VL
FTLGLLAVYRLGGH----IPTPGINADLLAQYF------AQN----A-G-SSLGLVDLFTGGS-LRRLTIFA
LGIMPYITASIIFQLLTV--IYE-PL----------------------------------------------
-----------AKLQK----E-GEV-----------------------------------------------
-----------------------------------------GRRKITQWTRYVTVLLAIVQSFAIAMMLT-K
S----TT---------------G-------AP-MVT--------------------MGSK-------SFIAL
CVLTLTTGTAFIMWLGEQITE---------------------------------------------RGIGNG
MSLLIFTGIVAGLPNGINDLYEKA------------------------------------------------
------------------------------
>SecY_Bacteria_Acidobacteria_WP089842804/1-205
-------------------------------------------MFEKFANI---------------------
-----------------FRIPDLRNR--------------------------------------------VL
FTLGLLAVYRLGAH----IPTPGINADLLAQFF------NQN----S-G-SALGLVDLFSGGN-LRKLTVFA
LGIMPYITASIIFQLLTV--IYE-PL----------------------------------------------
-----------AKLQK----E-GEM-----------------------------------------------
-----------------------------------------GRRKITQWTRYVTVLLAIVQSFAIALTLT-N
T----ST---------------G-------QS-MVT--------------------IGKF-------AFIPM
CVITLTTGTAFIMWLGEQITE---------------------------------------------RGIGNG
MSLLIFTGIVVGLPRGVQELYTKA------------------------------------------------
------------------------------
>SecY_Bacteria_Acidobacteria_WP103934098/1-204
-------------------------------------------MLERLSNI---------------------
-----------------FRIKDLRTR--------------------------------------------IF
FTLGLLAVYRLGAH----IPTPGIDANKLADFF------NSN----A-G-STLGLFDLFNGGN-LRRLTVFA
LGIMPYITASIIFQLLTV--IYE-PL----------------------------------------------
-----------AKLQK----E-GEL-----------------------------------------------
-----------------------------------------GRRKITQWTRYVTVLLAVVQSLFIGISLT-S
T----SA---------------G--------G-MVT--------------------LPKG-------EFLPL
CVITLTAGTAFIMWLGEQITE---------------------------------------------RGIGNG
MSLLIFTGIVVGLPRAIGDLYDKA------------------------------------------------
------------------------------
>SecY_Bacteria_Acidobacteria_WP105294146/1-202
-------------------------------------------MLEKLSNI---------------------
-----------------FRIPDLRRR--------------------------------------------IL
FTLGLLAVYRLGGH----IPTPGVNADRLQQFF------EQN----R-G-TFLGFVDLFSGGQ-LRRLTIFA
LGIMPYITASIILQLLTV--VYE-PL----------------------------------------------
-----------AKLQK----E-GEL-----------------------------------------------
-----------------------------------------GRKKITQWTRYLTVILSAVQSLGIALSLM-K
S----G-------------------------D-FVV--------------------NPGY-------GFILM
TMLTLTTGSAFVMWLGEQITE---------------------------------------------RGVGNG
MSLLIFAGIVVGLPRAVADLVDKT------------------------------------------------
------------------------------
>SecY_Bacteria_Acidobacteria_WP105488732/1-201
-------------------------------------------MLEKFLNI---------------------
-----------------FRIPDLRKR--------------------------------------------VL
FTLGILAVYRLGAW----IPTPGVNYHQLELLF------NSQ----S-G-SALGLMDLFSGGT-LRRMTIFA
LGIMPYITASIIFQLLTV--VYE-PL----------------------------------------------
-----------ARIQK----E-GEL-----------------------------------------------
-----------------------------------------GRRKITQWTRYVTVILGALQSLGIAAILT-K
Q----G---------------------------LVL--------------------HPGP-------GFILM
TILTLTAGTTFIMWLGEQITD---------------------------------------------RGIGNG
MSLLIFAGIVAGLPRGVGDLIQKV------------------------------------------------
------------------------------
>SecY_Bacteria_Acidobacteria_WP105499565/1-205
--------------------------------------M---KLFEAFANM---------------------
-----------------FRVPDLRKR--------------------------------------------LL
FALGLLAVYRLGGH----IPTPGINLQQWATFF------NSQ----A-G-GMFGFFDMFAGGN-IRRLTIFA
LGIMPYITASIILQLLTV--VVP-TL----------------------------------------------
-----------EKLQK----E-GEL-----------------------------------------------
-----------------------------------------GRRKITQWTRYLTIALSVIQSFGIAKGLE-G
M----QQ------------------------G-IVI--------------------NPGF-------GFIVL
TILSLTTGSAFIMWLGEQISE---------------------------------------------RGIGNG
MSLIIFTGIVVGLPNAIKSIYYNV------------------------------------------------
------------------------------
>SecY_Bacteria_Acidobacteria_WP106806156/1-202
-------------------------------------------MFEKLANI---------------------
-----------------FRIPDLRRR--------------------------------------------VL
FTLGLLFVYRIGGH----IPTPGVNADKLAQFF------EQN----R-G-SFLGFVDLFSGGQ-LRRLTIFA
LGIMPYITASIILQLLTV--VYE-PL----------------------------------------------
-----------AKLQK----E-GEL-----------------------------------------------
-----------------------------------------GRKKITQWTRYITVILSAVQSFGIAVGLE-K
T----G-------------------------D-FVL--------------------NPGW-------GFRLM
TMLTLTTGSAFIMWLGEQITE---------------------------------------------RGIGNG
MSLLIFSGIVVGLPRGVVDLVDKA------------------------------------------------
------------------------------
>SecY_Bacteria_Acidobacteria_WP109489142/1-201
-------------------------------------------MLEKFANI---------------------
-----------------FRIPDLRKR--------------------------------------------VL
FTLGILAVYRLGAF----IPTPGIDTARLASLF------NMQ----N-G-SALGLLDLFGGGN-LRRMTIFA
LGIMPYITASIIFQLLTV--VYE-PL----------------------------------------------
-----------ARIQK----E-GEL-----------------------------------------------
-----------------------------------------GRRKITQWTRYMTIVLAALQAIGIAAVLT-K
S----G---------------------------LVL--------------------HPGI-------GFVLM
TVLTLTTGSGFIMWLGEQITD---------------------------------------------RGIGNG
MSLLIFAGIIAGLPRGIVELVQKV------------------------------------------------
------------------------------
>SecY_Bacteria_Acidobacteria_WP117298777/1-204
-------------------------------------------MFENLANI---------------------
-----------------FRIPDLRRR--------------------------------------------VL
FTLAVLAVYRLGAH----IPTPGVNTAALEQFF------NSQ----G-G-SSLGLVDMFSGGN-LRRLTVFA
LGIMPYITASIIFQLLTV--VYE-PL----------------------------------------------
-----------AKLQK----E-GEL-----------------------------------------------
-----------------------------------------GRRKITQWTRYVTVGLGVVQSAAIAVALS-H
S----T----------------G-------QQ-MVL--------------------NPGM-------GFILM
TVLTLTAGTTFIMWLGEQITD---------------------------------------------RGIGNG
MSLLIFAGIVVGLPQGIGELVDTA------------------------------------------------
------------------------------
>SecY_Bacteria_Acidobacteria_WP124847589/1-205
-------------------------------------------MLEKFLNI---------------------
-----------------FRIPELRNR--------------------------------------------IL
FTFAMLAVYRLGSY----IPIPGINTSALASFF------NHM----G-G-SPLGLVDLFNGGN-LRRMTVFA
LGIMPYITASIIFQLLTV--VYE-PL----------------------------------------------
-----------ARLQK----E-GES-----------------------------------------------
-----------------------------------------GRRKITQWTRYVTILLGIVQSSAIAIALS-H
G----SG---------------G-------DQ-LVL--------------------NPGF-------GFILL
TVCTLTTGTAFIMWLGEQITD---------------------------------------------RGIGNG
MSLLIFSGIVVGLPKAIVELVEAA------------------------------------------------
------------------------------
>SecY_Bacteria_Acidobacteria_WP130418686/1-205
-------------------------------------------MFDKFANI---------------------
-----------------FRIPDLRKR--------------------------------------------VL
FTLGLLAVYRLGSH----IPTPGINGAMLAEFF------NQN----S-G-SALGLVDLFSGGN-LRKLTIFA
LGIMPYITASIIFQLLTV--IYE-PL----------------------------------------------
-----------AKLQK----E-GEL-----------------------------------------------
-----------------------------------------GRRKITQWTRYVTVLLGIVQSFTIALTLT-N
T----ST---------------G-------SS-MVT--------------------ISRG-------AFIPL
CVLTLTAGTAFIMWLGEQITE---------------------------------------------RGIGNG
MSLLIFAGIVVGVPKGIAELYDKV------------------------------------------------
------------------------------
>SecY_Bacteria_Aquificae_PMP62209/1-207
--------------------------------------------MDKIINV---------------------
-----------------LQIKELRSK--------------------------------------------IL
ITLFILAVYRLGTH----IPVPGVDSTSLMNYF------NAS----G-G-ALFNIYNLFSGGA-LGRFSVFA
LGVMPYISASIIMQLLTA--VIP-TL----------------------------------------------
-----------ERLQKE---E-GDY-----------------------------------------------
-----------------------------------------GRWKISQYTRYLTIGIAFFQSLGLSIWLT-T
L----KT-----ET--------G-------AS-LIS--------------------VSPF-------MFVVL
TTVTVTTGTVFLMWLGEKITE---------------------------------------------FGIGNG
ISMIILAGIVAGIIPAILRTYELV------------------------------------------------
------------------------------
>SecY_Bacteria_Aquificae_RUM29760/1-208
-------------------------------------------MSEYLKAL---------------------
-----------------LELKELRQK--------------------------------------------FI
FTLLMFIIYRLGSH----IPIPGINPDALQDFL------KAF----E-G-SVFSLYDIFSGGN-LRRLTVFA
LGVMPYISASIMMQLLTV--AIP-EL----------------------------------------------
-----------QRLAKE---E-GDY-----------------------------------------------
-----------------------------------------GRYKINEYTKYLTLFVATVQSLGIAFWIR-G
Q----VS-----PK--------G-------IP-VVE--------------------NPGI-------SFVLI
TVITLVAGTMFLVWIADRITE---------------------------------------------RGIGNG
ASLIIFAGIVANFPNAIIQFYEKV------------------------------------------------
------------------------------
>SecY_Bacteria_Aquificae_RUM45296/1-210
--------------------------------------M---NLSKIFANV---------------------
-----------------TEVPELRRR--------------------------------------------FI
FTMLLLAVYRLGAH----IPTPGIDVLALSEFF------KKA----Q-G-TVFGFMDVFSGGA-LSKLTIFA
LGVMPYISSSIIMQLLTV--AIP-SI----------------------------------------------
-----------EKLAKE---E-GEY-----------------------------------------------
-----------------------------------------GRRKINQYTRYGAVLLAFIQALGIAIGLQ-T
M----KS-----PT--------G-------VS-VVP--------------------NPGF-------TFIFV
CVTCLTAGATFLMWLGEKITE---------------------------------------------RGIGNG
MSILIFAGIVSRIPNAVFTMFTML------------------------------------------------
------------------------------
>SecY_Bacteria_Aquificae_RUM59483/1-208
-------------------------------------------MIEKFKLI---------------------
-----------------FEVKDLRSR--------------------------------------------II
FTLLILALYRLGTH----IPVPGVDPQALTNYM------HSS----A-G-ILYNIYNLFSGGA-LGRLSVFA
LGIMPYISAAIIMQLLTS--MIP-TL----------------------------------------------
-----------ERYQKE---E-GDY-----------------------------------------------
-----------------------------------------GRWKITQYTRYLTIAIATFQSMALSIWIS-N
I----HT-----PT--------G-------EP-IIT--------------------ENPI-------FFIFM
TTVIITTGTVFLMWLGEKITE---------------------------------------------FGIGNG
ISVIIMASIVVNIPNAVIRTYELL------------------------------------------------
------------------------------
>SecY_Bacteria_Aquificae_WP008287616/1-208
-------------------------------------------MIDYLKNI---------------------
-----------------FVFEDLRRR--------------------------------------------FL
YTLFMFAIYRLGSH----IPIPGVDVVALEDFF------KAM----Q-G-TLFNLYDIFSGGN-LSRMTVFA
LGVMPYISASIMMQLLTV--AIP-EL----------------------------------------------
-----------QRLAKE---E-GDY-----------------------------------------------
-----------------------------------------GRYKINEYTKYLTLFVAFVQSIGIAFWLQ-N
Q----TS-----PR--------G-------FP-VVP--------------------EAGF-------LFIFV
SVMTLVAGTMFLVWMGERITE---------------------------------------------KGIGNG
MSLLIFAGIVAGFPNAVISLVDRL------------------------------------------------
------------------------------
>SecY_Bacteria_Aquificae_WP010879989/1-208
-------------------------------------------MSEYLKAL---------------------
-----------------FELKELRQK--------------------------------------------FI
FTLLMFVIYRLGSH----IPIPGINPEALRDFL------KAF----E-G-SVFALYDIFSGGN-LGRLTVFA
LGVMPYISASIMMQLLTV--AIP-SL----------------------------------------------
-----------QRLAKE---E-GDY-----------------------------------------------
-----------------------------------------GRYKINEYTKYLTLFVATVQSLGIAFWIR-G
Q----VS-----PK--------G-------IP-VVE--------------------NPGI-------SFILI
TVLTLVAGTMFLVWIADRITE---------------------------------------------KGIGNG
ASLIIFAGIVANFPNAVIQFYEKV------------------------------------------------
------------------------------
>SecY_Bacteria_Aquificae_WP013537036/1-210
--------------------------------------M---NLSKIFANV---------------------
-----------------TAVPELRRR--------------------------------------------FL
FTLALLAVFRLGAH----IPVPGINVEALVDFF------QRA----Q-G-TVFGMMDIFSGGA-LRKLTIFA
LGVMPYISSSIIMQLLTV--AIP-SI----------------------------------------------
-----------EKLAKE---E-GEY-----------------------------------------------
-----------------------------------------GRRKINQYTRYGAVLLAFIQALGIAIGLE-S
M----TS-----PT--------G-------VP-IVP--------------------NPGF-------TFLFV
TVTTLTAGSTFLMWLGEKITE---------------------------------------------KGIGNG
MSLLIFAGIVASIPSAVIRVLTMV------------------------------------------------
------------------------------
>SecY_Bacteria_Aquificae_WP013637830/1-210
--------------------------------------M---NLSKIFFNV---------------------
-----------------TEVPELRKR--------------------------------------------FI
FTMLLLAVYRLGAH----IPTPGIDVIALSEFF------KRA----Q-G-TVFGFMDVFSGGA-LSKLTIFA
LGVMPYISSAIIMQLLTV--AIP-SI----------------------------------------------
-----------EKLAKE---E-GEY-----------------------------------------------
-----------------------------------------GRRKINQYTRYGAVLLAFIQALGIAIGLE-S
M----KS-----PS--------G-------IP-VVP--------------------NPGF-------TFMFV
CVTCLTAGATFLMWLGEKITE---------------------------------------------KGIGNG
MSILIFAGIVASIPNAAITTFTLF------------------------------------------------
------------------------------
>SecY_Bacteria_Aquificae_WP022847332/1-210
--------------------------------------M---NLSKIFANV---------------------
-----------------FEVPELKKR--------------------------------------------LL
FTFALLAVFRLGAH----IPTPGINVAALSEFF------QRA----Q-G-TMFGFMDAFSGGA-LSKLTIFA
LGVMPYISASIIMQLFTV--AFP-SL----------------------------------------------
-----------EKLAKE---E-GEY-----------------------------------------------
-----------------------------------------GRKKINQYTRYGSVALAFIQALGIAIGLQ-G
M----KS-----PS--------G-------IP-VVP--------------------NPGF-------TFIFV
CVTTLVAGSTFLMWLGEKITE---------------------------------------------HGVGEG
MSLLIFAGIVSRIPSSVINVITQF------------------------------------------------
------------------------------
>SecY_Bacteria_Aquificae_WP025305512/1-208
-------------------------------------------MIEYLKQV---------------------
-----------------FAIEDLRKR--------------------------------------------FI
YTLLMFAIYRLGSH----IPLPGVDASALQDFF------KSF----Q-G-TIFYLYDIFSGGN-LSRMTLFA
LGVMPYISASIMMQLLTV--AIP-EL----------------------------------------------
-----------QRLAKE---E-GDY-----------------------------------------------
-----------------------------------------GRYKINQYTRYLTLFVAFVQSMGIALWLR-G
Q----VS-----PK--------G-------IP-LVP--------------------EGGV-------LFIIT
TVVALVSSTMFLMWVGDRITE---------------------------------------------KGIGNG
MSLLIFAGIVAGFPNAIIRVYEML------------------------------------------------
------------------------------
>SecY_Bacteria_Aquificae_WP068550188/1-207
-------------------------------------------MRPDAENI---------------------
-----------------FKVPELRSR--------------------------------------------IL
FTFFMLAVFRLGAH----IPIPGINADALAEFF------NRA----S-G-TLFGFFDLFSGGA-FRRLTVFA
LGIMPYISAAIILELLTA--VVP-KL----------------------------------------------
-----------DQLRK----E-GER-----------------------------------------------
-----------------------------------------GRAQIIAYTRYGTILISAIQALGIAIGIQ-S
M----RS-----PS--------G-------MS-IVI--------------------NPGF-------SFVFV
AVITMVAGTVFLMWIGEQINE---------------------------------------------RGIGNG
ISLIIFAGIVARLPGAIKNTIALL------------------------------------------------
------------------------------
>SecY_Bacteria_Aquificae_WP076713229/1-210
--------------------------------------M---NLSKIFANV---------------------
-----------------FEVPELKKR--------------------------------------------LL
FTFALLAVFRLGAH----IPTPGINVAALSEFF------QRA----Q-G-TMFGFMDAFSGGA-LSKLTIFA
LGVMPYISASIIMQLFTV--AFP-SL----------------------------------------------
-----------EKLAKE---E-GEY-----------------------------------------------
-----------------------------------------GRKKINQYTRYGSVALAFIQALGIAIGLQ-G
M----KS-----PS--------G-------IP-VVP--------------------NPGF-------TFIFV
CVTTLVAGSTFLMWLGEKITE---------------------------------------------HGVGEG
MSLLIFAGIVSRIPSSVINVITQF------------------------------------------------
------------------------------
>SecY_Bacteria_Aquificae_WP089323407/1-210
--------------------------------------M---NLSKIIRNI---------------------
-----------------SEVPELKKR--------------------------------------------LF
FTLALLAVFRLGAH----IPTPGINVAALSEFF------QRA----Q-G-TMFGFMDAFSGGA-LSKLTIFA
LGVMPYISASIIMQLFTV--AFP-SL----------------------------------------------
-----------EKLAKE---E-GEY-----------------------------------------------
-----------------------------------------GRKKINQYTRYGAVALAFIQALGIAIGLQ-G
M----KS-----PS--------G-------LP-VVP--------------------EPGL-------TFIFV
CVTTLVAGSTFLMWLGEKITE---------------------------------------------HGVGEG
MSLLIFAGIVSGIPKGVINVLVQF------------------------------------------------
------------------------------
>SecY_Bacteria_Aquificae_WP096600257/1-208
-------------------------------------------MVEYLKQL---------------------
-----------------FSLEDFRNR--------------------------------------------LI
YTLFMFAIYRLGSH----IPLPGIDTTALEDFF------KSF----Q-G-TIFYLYDIFSGGN-LGRMTLFA
LGVMPYISASIMMQLLTV--AIP-EL----------------------------------------------
-----------QRLAKE---E-GDY-----------------------------------------------
-----------------------------------------GRYKINQYTRYLTVFVAFVQSLGISVWLQ-N
Q----VS-----PR--------G-------FP-VVP--------------------EGGI-------LFTLT
TIIALVSSTMFLVWVGDRITE---------------------------------------------KGIGNG
MSLLIFAGIVANFPNASIRVFEML------------------------------------------------
------------------------------
>SecY_Bacteria_Aquificae_WP097001122/1-208
-------------------------------------------MIEKIKNI---------------------
-----------------LEIQDLRKR--------------------------------------------IL
YTLIMFAVYRLGTH----IPVPGVDAETLSHYF------NAA----G-G-ALFNIYNLFSGGA-LGRLSVFA
LGIMPYISAAIIMQLLTA--VIP-TL----------------------------------------------
-----------ERYQKE---E-GEY-----------------------------------------------
-----------------------------------------GRWKITQYTRYLTIAIAAFQSFALSTWIS-N
I----TT-----ET--------G-------QH-LIS--------------------ISPF-------VFVFM
TTVIITTGVVFLMWIGERITE---------------------------------------------FGIGNG
ISMIILASIVAGVPNAIISTYEQL------------------------------------------------
------------------------------
>SecY_Bacteria_Aquificae_WP121008681/1-208
-------------------------------------------MIDYLKNI---------------------
-----------------FAFEDLRRR--------------------------------------------FL
YTLLMFAIYRLGSH----IPIPGVDVLALEDFF------KSL----Q-G-TLFSLYDIFSGGN-LSRMTVFA
LGVMPYISASIMMQLLTV--AIP-EL----------------------------------------------
-----------QRLAKE---E-GDY-----------------------------------------------
-----------------------------------------GRYKINEYTKYLTLFVAFIQSIGVAFWLQ-N
Q----TS-----PR--------G-------FP-VVP--------------------DAGF-------LFIFV
AVLTLVAGTMFLVWMGERITE---------------------------------------------KGIGNG
MSLLIFAGIVASFPNAVIGLIDRL------------------------------------------------
------------------------------
>SecY_Bacteria_Aquificae_WP121171337/1-210
--------------------------------------M---NLAKIVANV---------------------
-----------------TEVPELRRR--------------------------------------------FI
FTLIILAVYRLGAH----IPVPGINVNALMEFF------QKA----Q-G-TVFGMMDVFSGGA-LSKLTVFA
LGVMPYISAAIIMQLLTV--AIP-SI----------------------------------------------
-----------EKLAKE---E-GEY-----------------------------------------------
-----------------------------------------GRRKINQYTRYGAVLLAFIQSLGISIGLQ-S
M----TS-----PS--------G-------VP-VVP--------------------NPGL-------TFLFV
TVTTLTAGSTFLMWLGEKITE---------------------------------------------RGIGNG
MSLLIFAGIVSRVPSAVITTLTMV------------------------------------------------
------------------------------
>SecY_Bacteria_Aquificae_WP121923794/1-208
-------------------------------------------MFDLIQKI---------------------
-----------------LEIKELRQR--------------------------------------------II
YTLIIFAVYRLGTH----IPVPGVDTAALLNYF------NSS----G-G-VLFNIYNLFSGGA-LGRLSVFA
LGIMPYISAAIIMQLLTA--VIP-SL----------------------------------------------
-----------EKLQKE---E-GEY-----------------------------------------------
-----------------------------------------GRWKISQYTRYLTIAIAGFQSFALSVWIS-N
L----KT-----ET--------G-------QA-LIS--------------------ENAI-------VFIIL
TSFIITVGTVFLMWLGEKITE---------------------------------------------YGIGNG
ISMIILASIVAGIPNAIINTYEQL------------------------------------------------
------------------------------
>SecY_Bacteria_Aquificae_WP132525594/1-210
--------------------------------------M---NLSKILANV---------------------
-----------------TEVPELRKR--------------------------------------------FI
FTMLLLAVYRLGAH----IPTPGIDVLALSEFF------KKA----Q-G-TVFGFMDVFSGGA-LSKLTIFA
LGVMPYISSAIIMQLLTV--AVP-SI----------------------------------------------
-----------ERLAKE---E-GEY-----------------------------------------------
-----------------------------------------GRRKINQYTRYGAVLLAFIQALGIAIGLQ-S
M----KS-----PT--------G-------VP-VVP--------------------NPGF-------TFIFV
CVTCLTAGATFLMWLGEKITE---------------------------------------------RGIGNG
MSILIFAGIVSRIPNAVFTMFTML------------------------------------------------
------------------------------
>SecY_Bacteria_Balneolaeota_RNC83602/1-205
--------------------------------------M---SLIENFRNI---------------------
-----------------FKIEDLKNR--------------------------------------------IL
YTVGILMVYRVGSY----ITLPGVDPGALLDST------GSG----A-N-SLLGLFDMFVGGA-FSRAGVFA
LGIMPYITASIIIQLMGA--VVP-YF----------------------------------------------
-----------QKLQR----E-GEE-----------------------------------------------
-----------------------------------------GRRKITRLTRYGTVGITALQAVAFSINLI-A
T----A----------------P-------GA-IIV---------------------SPV-------AFTIT
SIIVLTAGTAFVMWLGERITD---------------------------------------------RGIGNG
ISLIIMIGIIAVLPANLINEVTTK------------------------------------------------
------------------------------
>SecY_Bacteria_Balneolaeota_WP020404820/1-205
--------------------------------------M---GLIENFRNI---------------------
-----------------FKIEDLKNR--------------------------------------------IL
YTVGILMVYRVGSY----ITLPGVDANQLINNT------SNA----A-S-SLLGLFDLFVGGA-FSRAGVFA
LGIMPYITAAIIIQLMGA--VVP-YF----------------------------------------------
-----------QKLQR----E-GEE-----------------------------------------------
-----------------------------------------GRRKITRLTRYGTVGITAVQSIGFSINLM-A
T----A----------------P-------QA-IVV---------------------NEI-------FFVIT
SMIVLTAGTVFVMWLGERISD---------------------------------------------RGIGNG
ISLIIMIGIIAALPANFYNEVTTK------------------------------------------------
------------------------------
>SecY_Bacteria_Balneolaeota_WP026167351/1-204
--------------------------------------M---SLIENFRNI---------------------
-----------------FKIEDLKNR--------------------------------------------IF
YTIGILMVYRAGSY----ITLPGVDASALIS-------GASD----A-S-SLLGLFDLFVGGA-FSRAGVFA
LGIMPYITASIIIQLAGA--IVP-YF----------------------------------------------
-----------QKLQR----E-GEE-----------------------------------------------
-----------------------------------------GRRKITQLTRYGTVVITAFQAIAFSINLI-A
T----A----------------P-------QA-IVV---------------------NEF-------AFTIT
AMIVLTAGTVFVMWLGERITE---------------------------------------------RGIGNG
ISLIIMIGIIAILPANFYNEVTTK------------------------------------------------
------------------------------
>SecY_Bacteria_Balneolaeota_WP066218286/1-204
--------------------------------------M---SLIENFRNI---------------------
-----------------FKIEDLKNR--------------------------------------------IL
YTIGILMVYRVGSY----ITLPGVDASALIA-------GAGD----A-S-SLLGLFDLFVGGA-FSRAGVFA
LGIMPYITASIIIQLAGA--IVP-YF----------------------------------------------
-----------QKLQR----E-GEE-----------------------------------------------
-----------------------------------------GRRKITQLTRYGTVVITAFQAIAFSINLI-A
T----A----------------P-------QA-IVV---------------------NEF-------AFTLT
AMIVLTAGTVFVMWLGERITD---------------------------------------------RGIGNG
ISLIIMIGIIAILPANFYNEVTTK------------------------------------------------
------------------------------
>SecY_Bacteria_Balneolaeota_WP069133461/1-204
--------------------------------------M---SLIENFRNI---------------------
-----------------FKIEDLRDR--------------------------------------------IL
YVVGILMVYRIGSY----VTMPGVDASLLTQ-A------QGD----A-S-SLLGLFDLFVGGA-FSRAGVFA
LGIMPYITAAIIIQLMGA--AVP-YF----------------------------------------------
-----------QKLQR----E-GEE-----------------------------------------------
-----------------------------------------GRRKINRLTRYGTVGITAVQAIGFAINLM-A
T----S----------------P-------EA-IVV---------------------SNA-------TFIFT
AIVVLTAGTTFVMWLGERITD---------------------------------------------RGIGNG
ISLLIMIGIIAVLPTNLMNEIQTT------------------------------------------------
------------------------------
>SecY_Bacteria_Balneolaeota_WP073068618/1-204
--------------------------------------M---SLVENFRNI---------------------
-----------------FKIEELKNR--------------------------------------------IL
YVVGILMIYRMGSH----VTLPGVDASALVQ-D------TGG----A-S-SLLGLFDMFVGGA-FSRAGVFA
LGIMPYITAAIIIQLMGA--VVP-YF----------------------------------------------
-----------QKLQR----E-GED-----------------------------------------------
-----------------------------------------GRRKINRLTRYGTVGITAVQAIGFAINLM-A
T----S----------------P-------NA-IIV---------------------GNV-------TFVFT
SVIVLTAGTTFVMWLGERISD---------------------------------------------RGIGNG
ISILIMIGIIAALPASLVNEVSTS------------------------------------------------
------------------------------
>SecY_Bacteria_Balneolaeota_WP095607752/1-204
--------------------------------------M---SLVENFRNI---------------------
-----------------FKIEELKNR--------------------------------------------IF
YVIGILMVYRIGSF----VTLPGVDATQLTQ-Q------AGN----A-S-SLLGLFDMFVGGA-FSRAGVFA
LGIMPYITAAIIIQLMGA--VVP-YF----------------------------------------------
-----------QKLQR----E-GEE-----------------------------------------------
-----------------------------------------GRRKINRLTRYGTVGITLVQSIGFSINLM-A
T----S----------------P-------NA-IVV---------------------SNF-------TFVLT
SMIILTAGTTFVMWLGERISD---------------------------------------------RGIGNG
ISIIIMIGIIARLPASLINEVTTK------------------------------------------------
------------------------------
>SecY_Bacteria_Balneolaeota_WP101073994/1-204
--------------------------------------M---SLIENFRNI---------------------
-----------------FKIEDLRNR--------------------------------------------IL
YVVGVLMVYRIGSY----VTMPGVDASLLTQ-S------QGD----A-S-SLLGLFDLFVGGA-FSRAGVFA
LGIMPYITAAIIIQLMGA--AVP-YF----------------------------------------------
-----------QKLQR----E-GEE-----------------------------------------------
-----------------------------------------GRRKINRLTRYGTVGITAVQAIGFAINLM-A
T----S----------------P-------DA-IVV---------------------SNA-------TFIFT
SIVVLTAGTTFVMWLGERITD---------------------------------------------RGIGNG
ISLLIMIGIIAVLPTNLMNEIQTT------------------------------------------------
------------------------------
>SecY_Bacteria_Balneolaeota_WP103664580/1-205
--------------------------------------M---SLIENFRNI---------------------
-----------------FKIEDLKNR--------------------------------------------IL
YTVGILMVYRVGSY----ITLPGVDANQLINNS------GNA----A-S-SLLGLFDLFVGGA-FSRAGVFA
LGIMPYITAAIIIQLMGA--VVP-YF----------------------------------------------
-----------QKLQR----E-GEE-----------------------------------------------
-----------------------------------------GRRKITRLTRYGTVGITAVQAIGFSINLI-S
S----S----------------P-------QA-IVV---------------------NEL-------FFVIT
AMIVLTAGTVFVMWLGERISE---------------------------------------------RGIGNG
ISLIIMIGIIAALPANFYNEITTK------------------------------------------------
------------------------------
>SecY_Bacteria_Balneolaeota_WP109648225/1-204
--------------------------------------M---SLIENFRNI---------------------
-----------------FKIEDLRDR--------------------------------------------IL
YVVGILMVYRIGSY----VTMPGVDANMLAT-E------AGD----A-S-SLLGLFDLFVGGA-FSRAGVFA
LGIMPYITAAIIIQLMGA--AVP-YF----------------------------------------------
-----------QKLQR----E-GEE-----------------------------------------------
-----------------------------------------GRRKINRLTRYGTVGITAVQAIGFGINLI-A
T----S----------------P-------NA-IVV---------------------SNT-------AFILT
CIVVLTAGTTFVMWLGERITD---------------------------------------------RGIGNG
ISLLIMIGIIAILPTNLLNEIQTT------------------------------------------------
------------------------------
>SecY_Bacteria_Balneolaeota_WP114983409/1-205
--------------------------------------M---SLIENFQNI---------------------
-----------------FKIEELKNR--------------------------------------------IL
YTIGILLIFRVGTF----ITMPGVDAATLAQSG------AGP----A-T-DFLGLINLFVGGA-FARAGVFA
LGIMPYITAAIIIQLMGA--VVP-YF----------------------------------------------
-----------QKLQR----E-GEE-----------------------------------------------
-----------------------------------------GRRKINQLTRYGTVLITLIQSIGFGINLL-A
T----Q----------------P-------DA-IVV---------------------SST-------AFIIN
CMIVLTAGTVFVMWLGERITE---------------------------------------------RGIGNG
ISLLIMIGIIAALPTNFMNEWNTQ------------------------------------------------
------------------------------
>SecY_Bacteria_Balneolaeota_WP116038908/1-204
--------------------------------------M---STLDSFRNI---------------------
-----------------FKIEDLRNR--------------------------------------------IL
YVVGVLMVYRIGSY----VTMPGVDASELTM-Q------QGD----A-S-SLMGLFDLFVGGA-FSRAGVFA
LGIMPYITAAIIIQLMGA--AVP-YF----------------------------------------------
-----------QKLQR----E-GEE-----------------------------------------------
-----------------------------------------GRRKINRLTRYGTVGITAVQAIGFGINLI-A
T----S----------------P-------NA-IVV---------------------GNF-------AFILT
CVIVLTAGTTFVMWLGERITD---------------------------------------------RGIGNG
ISILIMIGIIAALPTALINEISTT------------------------------------------------
------------------------------
>SecY_Bacteria_Caldiserica_OIP13084/1-198
-------------------------------------------MWETIKRA---------------------
-----------------FKLKELRKR--------------------------------------------IW
VTLFLFVLFRLGTY----IPVVGIDRAQIQGIV------------QK-G-GFLALLDLFSGGG-YSNFSIFA
LSVFPYINASIILNLLQS--VIP-SL----------------------------------------------
-----------EALVK----EGGEE-----------------------------------------------
-----------------------------------------GQKKMAKYTRYLTVALAALQSFSLLVMFR-N
---------------------------------FLV--------------------NNSF-------LLKIV
IMASLVAGSYIVLWLGEIMTE---------------------------------------------KGIGNG
VSLIIFAGIISRIPVSLVEVRQLL------------------------------------------------
------------------------------
>SecY_Bacteria_Caldiserica_PMP66770/1-198
-------------------------------------------MWETIRRA---------------------
-----------------FKLKELRQR--------------------------------------------IY
FTLFLFILFRLGTY----IPVVGIDRTQISSII------------SQ-G-GFLALMDLFSGGG-YTNFSIFA
LSVFPYINASIILQLLSY--VIP-SL----------------------------------------------
-----------EALVR----EGGEE-----------------------------------------------
-----------------------------------------GQRKMAQYTRYLTVALAALQAFSVIVIFR-N
---------------------------------YLV--------------------NQSI-------LLKLV
IMASLIAGSYLVLWLGEIMTE---------------------------------------------KGIGNG
VSLIIFAGIISRIPVSFVEISQKL------------------------------------------------
------------------------------
>SecY_Bacteria_Caldiserica_RLD15020/1-200
-------------------------------------------MWNLLKNA---------------------
-----------------LRIKELRNR--------------------------------------------II
FTLFMFGLFRLGTF----IPVPGVNRELLKQAV------------EK-G-GLLSLMDMFAGGG-LSNFSIFA
LGVFPYINASIIMQLLGA--VFP-SL----------------------------------------------
-----------EELMK----EGGEE-----------------------------------------------
-----------------------------------------GRRKIAVWTKYLTFFLALIQAFALLITFT-N
N---------------------G----------AVT--------------------ATGL-------LSKAT
IIFTLVAGTYVLYWIGEIISQ---------------------------------------------KGIGNG
VSLIIFAGIVSRIPLGIGEIARLY------------------------------------------------
------------------------------
>SecY_Bacteria_Caldiserica_RLD18172/1-207
-------------------------------------------MPTKFEEI---------------------
-----------------FNIPDLRRR--------------------------------------------VL
FTLGILALFRLGTA----IPLPGVNAKALAAFF------AQQ----K-G-TIFGFLDMFSGGA-MRRVSIFA
LGVMPYINASIIMSLLQT--AVP-YL----------------------------------------------
-----------EKLSK----E-GEI-----------------------------------------------
-----------------------------------------GRRKITQITRYLTVLIAGIQGFGFTLWLK-T
M----KM-----PG--------G-------EQ-VLY--------------------GSGF-------GFRLL
IILTIIVGTLLCMWLGEQITE---------------------------------------------NGIGNG
ISLIIFTGIVARLPASIKNTWTLV------------------------------------------------
------------------------------
>SecY_Bacteria_Caldiserica_RLD20134/1-197
-------------------------------------------MWETIKRA---------------------
-----------------FRLKELRKR--------------------------------------------IW
ITLFLFILFRLGTY----IPVPGIDRAAIQALV------------QK-G-GFLALLDLFSGGG-FGNFSIFA
LSVIPYINASIILQLLTA--VIP-AL----------------------------------------------
-----------ERLAK----E-GEA-----------------------------------------------
-----------------------------------------GQKKMARYTRQLTIFLATLQAFSVVVMFQ-N
---------------------------------YLV--------------------STSI-------LLKIV
IISSLVAGSYIVLWLGEIMTD---------------------------------------------KGIGNG
VSLIIFAGIVSRLPVGVIEMKQLY------------------------------------------------
------------------------------
>SecY_Bacteria_Caldiserica_WP014453645/1-198
-------------------------------------------MWETIRRA---------------------
-----------------FKLKELRQR--------------------------------------------IY
FTLFLFILFRLGTY----IPVVGIDRAQISNLL------------SQ-G-GFLALMDLFSGGG-YTNFSIFA
LSVFPYINASIILQLLSY--VIP-SL----------------------------------------------
-----------EALVR----EGGEE-----------------------------------------------
-----------------------------------------GQRKMAQYTRYLTVALAALQAFSVIVIFR-N
---------------------------------YLV--------------------NQSI-------LLKLV
IMASLIAGSYLVLWLGEIMTD---------------------------------------------RGIGNG
VSLIIFAGIISRIPVSFVEIGQKL------------------------------------------------
------------------------------
>SecY_Bacteria_Chrysiogenetes_TFG80389/1-206
-------------------------------------------MIRFIRNI---------------------
-----------------FAIPELRRR--------------------------------------------VI
FTLLLLAVYRMGSQ----IVTPGLNSEALKQFF------DAL----Q-G-TFFGFMDMFSGKN-ISRMTIFA
LGVMPYISASIILQLLQV--VWP-YL----------------------------------------------
-----------DRIAK----E-GEL-----------------------------------------------
-----------------------------------------GKKKITQYTRYGTVLICLVQGGGIAIGLE-R
M----N------PN--------G-------LP-VVL--------------------NPGW-------GFRLL
TILTLTTGTMFIMWLGEQISE---------------------------------------------RGIGNG
ISLIIFAGIVVGLVPGVASTFEGL------------------------------------------------
------------------------------
>SecY_Bacteria_Chrysiogenetes_TFH43320/1-209
-------------------------------------------MSNAVVNI---------------------
-----------------FRIPDLRKR--------------------------------------------IL
FTLVILIVYRIGAH----IPIPGINVDALSSYF-----TQAQ----S-S-GLLDFFDLFSGGA-FKRFTIFA
LGIMPYISSSIILDLLKV--VFP-AL----------------------------------------------
-----------ERLSK----E-GNE-----------------------------------------------
-----------------------------------------GQKKVTQYTRYGTVFLCAAQSFGLTFWMK-S
M----QT-----SA--------G-------GS-VVP-------------------EDSGI-------GFVIV
TVVAITTGTMVLVWLGDVITE---------------------------------------------RGIGNG
ISLIIMAGIVVHAPTALASTMRKI------------------------------------------------
------------------------------
>SecY_Bacteria_Chrysiogenetes_WP013504997/1-206
-------------------------------------------MLGAFKHI---------------------
-----------------FTLPDLRKK--------------------------------------------VL
FTLGVLAVYRLGAH----IPLPGIDPQALSEFF------SAQ----S-S-ALLTFFDMFSGGA-LGRVTLFA
LGVIPYISASIVLQLMTV--VVP-AL----------------------------------------------
-----------EKLKK----E-PD------------------------------------------------
-----------------------------------------GQKKITEYTRYATVVLAFVQGYGIGIGLE-A
M----TS-----PS--------G-------MP-IVM--------------------YGGF-------SFQLM
TAISLAAGTTFLMWLGEQVTE---------------------------------------------RGVGNG
ISLLIFAGIVAAIPGAIVQSYTLL------------------------------------------------
------------------------------
>SecY_Bacteria_Chrysiogenetes_WP027389356/1-206
-------------------------------------------MLAACKSI---------------------
-----------------FTLADLRSK--------------------------------------------VL
FTLGMLAIYRLGAH----IPLPGIDSQALADFF------ASQ----G-S-SLLNFLDMFSGGA-LGRVTLFA
LGIVPYISASIIIQLLTV--VVP-TL----------------------------------------------
-----------EKLNK----D-PE------------------------------------------------
-----------------------------------------GRKKVTEFTRYGTVALAFVQGWGVAIGMQ-S
M----QS-----PD--------G-------SM-VVM--------------------NSGI-------SFQLM
TALSLTAGTTFLMWMGEQITE---------------------------------------------KGVGNG
ISLLIFAGIVTAIPGGILSSIALL------------------------------------------------
------------------------------
>SecY_Bacteria_Deferribacteres_PLX67603/1-207
-------------------------------------------MFKKIEEI---------------------
-----------------FSIPELRRR--------------------------------------------IL
WTLFFLFVYRIGAH----VPTPGIDGDALSQFF------AQQ----S-G-NLLGFFDMFTGGA-LSRLTVFG
LGIMPYISAAIILELMTV--AVP-HL----------------------------------------------
-----------AELKK----R-GQE-----------------------------------------------
-----------------------------------------GRDKITRYTRYGTVAISLVQGMGIAIGLE-S
M----TS-----PG--------G-------SP-VVM--------------------FPGM-------GFRIV
TAITLTTGTVFLMWLGEKISE---------------------------------------------KGLGNG
ISVIIFAGIIAGFPSAVSRTLTLV------------------------------------------------
------------------------------
>SecY_Bacteria_Deferribacteres_PMP72590/1-207
-------------------------------------------MFKKLEDI---------------------
-----------------FSVPELRKR--------------------------------------------IL
FTLFLLIVYRIGTH----IPTPGINSTALTEFF------ARQ----S-G-NILGFFDMFTGGA-LSRLTVCG
LGVMPYISASIIMELLAV--VSP-YL----------------------------------------------
-----------AELKK----Q-GSE-----------------------------------------------
-----------------------------------------GRAKITKYTRYGTVLISMIQGTGIAIGLE-G
M----TS-----PT--------G-------AS-VVI--------------------YPGW-------GFRII
TALTLTAGTIFLMWLGEKITE---------------------------------------------KGIGNG
MSMIIFAGIVAAIPNAVTNTLRLL------------------------------------------------
------------------------------
>SecY_Bacteria_Deferribacteres_WP013008454/1-206
--------------------------------------------MKKIEEI---------------------
-----------------FSIPDLRKR--------------------------------------------VL
FTLFLLIVYRIGTH----IPTPGINADALAQFF------ARQ----S-G-TLLGFFDMFTGGA-LKRLTVFG
LGIMPYISAAIILELLTV--VSP-VL----------------------------------------------
-----------AELKK----Q-GAQ-----------------------------------------------
-----------------------------------------GREKITKYTRYGTVLISAIQGLGIAIGLE-A
M----TS-----PN--------G-------SS-VVL--------------------FPGW-------GFRLT
TMITLTTGTVFLMWLGEKITE---------------------------------------------KGIGNG
ISLIIFAGILARFPAAVINTIRLL------------------------------------------------
------------------------------
>SecY_Bacteria_Deferribacteres_WP013009735/1-207
-------------------------------------------MFKKVEEI---------------------
-----------------FSIPELRRR--------------------------------------------IL
WTLFFLFVYRIGAH----VPTPGIDGEALSQFF------AQQ----S-G-NLLGFFDMFTGGA-LSKLTVFG
LGIMPYISAAIILELMTV--AVP-HL----------------------------------------------
-----------AELKK----R-GQE-----------------------------------------------
-----------------------------------------GRDKITRYTRYGTVAISLVQGMGIAIGLE-G
M----TS-----PG--------G-------SP-VVM--------------------FPGT-------GFRIV
TAITLTTGTVFLMWLGEKISE---------------------------------------------KGLGNG
ISVIIFAGIIAGFPSAVSRTLTLV------------------------------------------------
------------------------------
>SecY_Bacteria_Deferribacteres_WP013451607/1-207
-------------------------------------------MFKKIEDI---------------------
-----------------FSVPELRKR--------------------------------------------IL
FTLFLLIVYRIGTH----IPTPGINSTALTEFF------ARQ----S-G-NILGFFDMFTGGA-LSRLTVCG
LGVMPYISASIIMELLAV--VSP-YL----------------------------------------------
-----------AELKK----Q-GSE-----------------------------------------------
-----------------------------------------GRAKITKYTRYGTVLISMIQGTGIAIGLE-G
M----TS-----PT--------G-------AS-VVI--------------------YPGW-------GFRII
TALTLTAGTIFLMWLGEKITE---------------------------------------------KGIGNG
MSMIIFAGIVAAIPNAVTNTLRLL------------------------------------------------
------------------------------
>SecY_Bacteria_Deferribacteres_WP013885679/1-207
-------------------------------------------MFKKIENI---------------------
-----------------FSVPELRRR--------------------------------------------IL
FTLALLIVYRIGTH----VPTPGINSDALQQFF------AQQ----S-G-NILGMVDMFTGGA-LSRLTVFG
LGIMPYISASIIIQLLTV--VVP-HL----------------------------------------------
-----------AELKK----Q-GSE-----------------------------------------------
-----------------------------------------GQEKITKYTRYGTVGISAVQGLGIAIGLE-A
M----NS-----PT--------G-------TA-VVM--------------------FPGW-------GFRLV
TALTLTTGTVFLMWLGERITE---------------------------------------------KGIGNG
ISLIIFAGIVARFPAAVANTFRMM------------------------------------------------
------------------------------
>SecY_Bacteria_Deferribacteres_WP022850599/1-207
-------------------------------------------MLQKIEDI---------------------
-----------------FSIPELRKR--------------------------------------------IL
YTLFFLFVYRIGAH----VPTPGIDGGALAEFF------AQQ----S-G-NLLGFFDMFTGGA-LSRLTVFG
LGIMPYISAAIILELLTV--AVP-HL----------------------------------------------
-----------AELKK----Q-GKE-----------------------------------------------
-----------------------------------------GRDKITRYTRYGTVLISSIQGMGIAIGLE-A
M----TS-----PS--------G-------AP-VVM--------------------FPGW-------GFRLV
TMITLTTGTVFLMWLGEKISE---------------------------------------------KGLGNG
ISIIIFAGIVASFPAAVSKTVTLM------------------------------------------------
------------------------------
>SecY_Bacteria_Deferribacteres_WP023276838/1-207
-------------------------------------------MFKKIEEI---------------------
-----------------FSIPELRKR--------------------------------------------IL
MTLMLLAVFRIGAH----VPTPGVNGHALSQFF------QNA----G-N-SLLGFFDMFTGGA-LEKLTVFA
MGVMPYISASIIMELLAV--VIP-TL----------------------------------------------
-----------AELKK----R-GSE-----------------------------------------------
-----------------------------------------GRAKITKYTRYLTVVVAVIQGLAISIGIE-N
M----RA-----PD--------G-------SP-IVF--------------------MDGW-------QFRFI
ATLTLTTGTMFLVWLGEKITS---------------------------------------------YGVGNG
MSLIIMAGIISSFPGAVINTYSLM------------------------------------------------
------------------------------
>SecY_Bacteria_Deferribacteres_WP128466083/1-207
-------------------------------------------MLKKFEDI---------------------
-----------------FSIPELRKR--------------------------------------------IL
YTLLFLFIYRIGAH----VPTPGIDGGALSEFF------AQQ----S-G-NLLGFFDMFTGGA-LSKLTVFG
LGIMPYISAAIILELLTV--AVP-HL----------------------------------------------
-----------SELKK----Q-GNE-----------------------------------------------
-----------------------------------------GREKITKYTRYGTVLISAVQGMGISIGLE-S
M----TS-----PG--------G-------VH-VVM--------------------FPGW-------GFRLV
TMITLTTGTIFLMWLGEKITE---------------------------------------------RGLGNG
ISVLIFAGIVASFPSAISRTFTLV------------------------------------------------
------------------------------
>SecY_Bacteria_Deferribacteres_WP132872122/1-207
-------------------------------------------MFKKIEEI---------------------
-----------------FSIAELRKR--------------------------------------------IL
WTLFFLFVYRVGAH----VPTPGIDGEALSQFF------AQQ----S-G-NLLGFFDMFTGGA-LSKLTVFG
LGVMPYISASIIIELMSV--AVP-HL----------------------------------------------
-----------AELKK----R-GQE-----------------------------------------------
-----------------------------------------GRDKITRYTRYGTVLISMIQGLGIAIGLE-G
M----MS-----PT--------G-------SP-IVM--------------------YPGF-------GFRLL
TALTLTTGTVFLMWLGEKITE---------------------------------------------KGLGNG
MSVLIFAGIIAGFPSAVSRSATLL------------------------------------------------
------------------------------
>SecY_Bacteria_Dictyoglomi_PMQ00985/1-198
-------------------------------------------MFDTLIRA---------------------
-----------------FRLPDLRKK--------------------------------------------IL
FTLFIFAVYRFGAH----IPVPGVDRVALSNLF------KSQ--------GLLGFLDLFTGGA-LARFSIFA
MGITPFINASIMMELLTV--IFP-SL----------------------------------------------
-----------GALKK----E--ED-----------------------------------------------
-----------------------------------------GRQKLTRYARNLTVLLAAIEALGLTIFMH-N
Y----K---------------------------VIP--------------------QLTP-------LYVLT
TVITLTAGTTFIMWLGEQISQ---------------------------------------------YGIGNG
VSLLILASILARFPTDLARTFLLL------------------------------------------------
------------------------------
>SecY_Bacteria_Dictyoglomi_WP012547188/1-198
-------------------------------------------MFDTLLRA---------------------
-----------------FRIPDLRKK--------------------------------------------IL
FTLFIFAVYRLGAH----IPVPGVDRVALANLF------RSQ--------GALGFLDLFTGGA-LARFSIFS
MGIIPFINASIMMELLTA--VFP-SL----------------------------------------------
-----------AELKK----E--ED-----------------------------------------------
-----------------------------------------GRKKLTRYARNLSVLLAAIEAFGLTIFMH-N
F----K---------------------------VIP--------------------SLSP-------LYVVS
SVITLTAGSTFIMWLGEQISQ---------------------------------------------YGIGNG
VSLLILTSIVARFPTDLARTFALL------------------------------------------------
------------------------------
>SecY_Bacteria_Dictyoglomi_WP012583364/1-198
-------------------------------------------MFDTLVRA---------------------
-----------------FRIPDLRKK--------------------------------------------IL
FTLFIFAVYRLGAH----IPVPGVDRVALANLF------RSQ--------GALGFLDLFTGGA-LSRFSIFS
MGIIPFINASIMMELLTA--VFP-SL----------------------------------------------
-----------AELKK----E--ED-----------------------------------------------
-----------------------------------------GRKKLTRYARNLSVLLAAIEAFGLTIFMH-N
F----K---------------------------VIP--------------------SLSP-------LYVIS
SVITLTAGSTFIMWLGEQISQ---------------------------------------------YGIGNG
VSLLILTSIVARFPTDLARTFALL------------------------------------------------
------------------------------
>SecY_Bacteria_Elusimicrobia_OGR59380/1-209
-------------------------------------------MLRKFADI---------------------
-----------------AEVPDLRRR--------------------------------------------VL
FALGCLAVYRFGAA----IPIPGINGEALRAIF------QAQ----T-S-TLLGILNIFSGGA-LAQFSIFS
MGVMPYINASIIMSLLQGAHVIP-YL----------------------------------------------
-----------DRLHK----E-GEL-----------------------------------------------
-----------------------------------------GRRKLNQLTRYLTLFLAAFQSFGLTIMIT-K
M----PT-----PG--------G-------IP-VVA--------------------DPTW-------FFYFV
TVLTLTTGTVFIMWLGEQMTE---------------------------------------------RGIGNG
VSLIIFAGIVDKLPGGLLALIQLV------------------------------------------------
------------------------------
>SecY_Bacteria_Elusimicrobia_OGR80270/1-208
--------------------------------------------MQQITDI---------------------
-----------------FKIEDLKKR--------------------------------------------IF
FVLGALAVYRLGAT----IPIPGINTAALQALF------EAQ----K-G-SLLGFLDIFSGGA-LGRFSIFS
MGVMPYINASIIMSLIQGAHIFP-VL----------------------------------------------
-----------DRLQK----E-GES-----------------------------------------------
-----------------------------------------GRKKITQFTRYFTLFLAAFQSLGLTIALT-K
M----QA-----GG--------G-------PS-IVT--------------------NPTF-------GFYFV
TVLTLVTGTMFVMWLGEQITE---------------------------------------------RGIGNG
ISLIIFAGIVEGLPSAVMSMIKLI------------------------------------------------
------------------------------
>SecY_Bacteria_Elusimicrobia_OGR93239/1-210
------------------------------------------MQNNPLLDI---------------------
-----------------FKVPELKRR--------------------------------------------IL
FTIGIIAVYRIGAI----IPIPGVNAEALRSLF------ANQ----Q-N-SLLGFLNIFSGGA-LSHLSIFS
MGIMPYINSSIIMSLLQGAHVIP-YL----------------------------------------------
-----------DRLAK----E-GEQ-----------------------------------------------
-----------------------------------------GRKRMNQITRYLTLALGGLQSFGLTFAIT-K
M----PM-----PG--------G-------AP-IVT--------------------NPTA-------GFIAL
TVLTLTTGTVFIMWLGEQITE---------------------------------------------RGIGNG
VSLIIFSGIVERMPHAIAGLVGLV------------------------------------------------
------------------------------
>SecY_Bacteria_Elusimicrobia_OGS02190/1-209
-------------------------------------------MLKSFADI---------------------
-----------------FKVPELKRR--------------------------------------------VL
FTLLIIAAYRLGAA----IPIPGVNAAALKSLF------AAH----Q-N-SLLGFLDMFSGGA-LGRLSIFS
MGIMPYINASIIMSLLQGAHVLP-YL----------------------------------------------
-----------DRLTK----E-GEQ-----------------------------------------------
-----------------------------------------GRKKINQITRYGTLALGFIQSFGLAMAIS-R
M----PA-----PG--------G-------MP-IVD--------------------NPSA-------AWITL
TVMTLVTGTVFIMWLGEQVTE---------------------------------------------NGIGNG
ISLIIFAGIVDRLPSAIKDLIRLV------------------------------------------------
------------------------------
>SecY_Bacteria_Elusimicrobia_OGS04812/1-208
--------------------------------------------MQQITDI---------------------
-----------------FKIEDLKKR--------------------------------------------IF
FVLGALAVYRLGAT----IPIPGINTAALQAIF------DSQ----K-G-SLLGVLDIFSGGA-LGRFSIFS
MGVMPYINASIIMSLVQGAHIFP-ML----------------------------------------------
-----------DRLQK----E-GES-----------------------------------------------
-----------------------------------------GRKKITQFTRYFTLFLAAFQSLGLTIAMT-K
M----QA-----GG--------G-------PT-IVI--------------------NPTL-------GFYFV
TVLTLVTGTIFVMWLGEQITE---------------------------------------------RGIGNG
ISLIIFAGIVCALPSAVMNMVQLV------------------------------------------------
------------------------------
>SecY_Bacteria_Elusimicrobia_OGS05738/1-209
-------------------------------------------MLESATDI---------------------
-----------------VKIKALRNK--------------------------------------------VL
FTLGCLAVFRVGAA----IPVPGINTEAVRNLF------AAH----Q-N-TLLGFLDIFSGGA-LGQFSIFS
MGVMPYINASIIMSLLQGAHVVP-YL----------------------------------------------
-----------DRLAR----E-GEL-----------------------------------------------
-----------------------------------------GRRKLNQYIRYLTLVLAAFQSFGLTIAMS-N
M----PT-----PG--------N-------IP-VVS--------------------DPTI-------GFYLM
TVLTLTTGTVFIMWLGEQITE---------------------------------------------RGIGNG
VSLIIFAGIIDRLPSAVTKVIQLL------------------------------------------------
------------------------------
>SecY_Bacteria_Elusimicrobia_OGS12885/1-208
--------------------------------------------MQNVTDI---------------------
-----------------LKIEELKKR--------------------------------------------IL
FVLGALAVYRLGAV----IPIPGINTAALQAIF------AAQ----S-G-SILGFLDIFSGGA-LGRFSIFS
LGVMPYINASIIMSLVQGAHVFP-VL----------------------------------------------
-----------DRLQK----E-GET-----------------------------------------------
-----------------------------------------GRRKIVQFTRYFTLALATLQSIGLTLAMT-K
M----EA-----GG--------G-------PS-IVL--------------------NPTF-------SFYFV
TVLTLVTGTVFVMWLGEQITE---------------------------------------------RGIGNG
ISLIIFAGIVNGLPSAVMGMIKLI------------------------------------------------
------------------------------
>SecY_Bacteria_Elusimicrobia_OIO11168/1-209
-------------------------------------------MIKQITNI---------------------
-----------------IEVPALRKR--------------------------------------------VL
FTLMCLAVYRLGAA----IPIPGINGEALRSIF------QAQ----S-S-SLLGILNIFSGGA-LGQFSIFS
MGVMPYINASIIMSLLQGAHVIP-YL----------------------------------------------
-----------DRLHK----E-GEL-----------------------------------------------
-----------------------------------------GRRKLNQLTRYVTLFLASFQSFGLTIMIT-K
M----PT-----PG--------G-------IP-VVT--------------------DPDW-------FFYTV
TVLTLTTGTVFIMWLGEQMTE---------------------------------------------EGIGNG
ISLIIFAGIVEAFPGGFVALIQLI------------------------------------------------
------------------------------
>SecY_Bacteria_Elusimicrobia_PCI36999/1-209
-------------------------------------------MFKKIADI---------------------
-----------------IEVPALRKR--------------------------------------------VL
FTLMCLAVYRLGAA----IPIPGINAEALRQIF------ANQ----S-S-SLLGMLNIFSGGA-LGQFSIFS
MGVMPYINASIIMSLLQGAHVIP-YL----------------------------------------------
-----------DRLHK----E-GEL-----------------------------------------------
-----------------------------------------GRRKLNQLTRYVTLFLASFQSFGLTIMIT-K
M----PT-----PS--------G-------IP-VVT--------------------DPNW-------FFYAV
TVLTLTTGTVFIMWLGEQMTE---------------------------------------------DGIGNG
ISLIIFAGIVNAFPGGMVALVQLV------------------------------------------------
------------------------------
>SecY_Bacteria_Elusimicrobia_PIU18065/1-206
-------------------------------------------MIDSLGNI---------------------
-----------------LKVKELMKK--------------------------------------------IG
FTFLILAIYRVGTT----VPLPGVNAGALQAFF------KGR----E---GILGFLNMFSGGA-MERLSIFA
LGIMPYINASIIMSLLQT--SVP-YL----------------------------------------------
-----------EKLSK----E-GGP-----------------------------------------------
-----------------------------------------GREKITRLTRYATLVIGMVQGFGLTYWIE-S
M----KA-----PG--------G-------EP-VLL--------------------FGGF-------GFRML
LVLTMLTGTMLVMWLGEQITE---------------------------------------------NGIGNG
ISLIIFTGIVARFPAGLKNTFDLL------------------------------------------------
------------------------------
>SecY_Bacteria_Elusimicrobia_PIU83022/1-208
-------------------------------------------MIESFGDI---------------------
-----------------FKVPELKKK--------------------------------------------VL
FTAVIIVAYRIGVA----IPIPGIDITAFKAFF------AQQ----S-N-TLFGFMDMFSGGA-LSRLSIFT
LGIMPYINASIIFSLLQA--TVP-YL----------------------------------------------
-----------EKLSK----E-GET-----------------------------------------------
-----------------------------------------GRKKITQWTRYSTLILAVIQSLGLTLFMIMP
M----KA-----PG--------G-------AS-VVA--------------------NPGA-------MFVFI
TVLTMTTGTVFIMWLGEQITE---------------------------------------------SGIGNG
ISLIIFAGIVDRLPSAVKNLFVMI------------------------------------------------
------------------------------
>SecY_Bacteria_Elusimicrobia_PIV19375/1-206
-------------------------------------------MINTFGDI---------------------
-----------------FKVQDLKRK--------------------------------------------IG
FTFLILAVYRVGTT----VPLPGVNAGALQAFF------ARQ----E---GVMGFLNMFSGGA-MERLSIFA
LGVMPYINASIIMSLLQT--AVP-YL----------------------------------------------
-----------EKLSK----E-GAP-----------------------------------------------
-----------------------------------------GREKITRMTRYATLIIGSVQAFGLTYWIQ-S
M----KS-----PG--------G-------EA-VLM--------------------FTSF-------GFRLL
LVVTMLTGTMLVMWLGEQITE---------------------------------------------SGIGNG
ISLIIFAGIVAGFPSGLQNTYSLL------------------------------------------------
------------------------------
>SecY_Bacteria_Elusimicrobia_PKN00370/1-206
-------------------------------------------MINSFGDI---------------------
-----------------FKVQDLKRK--------------------------------------------IG
FTFLILAVYRVGTT----VPLPGVNAAALQAFF------AKQ----E---GVMGFLNMFSGGA-MARLSIFA
LGIMPYINASIIMSLLQT--AIP-YL----------------------------------------------
-----------EKLSK----E-GAP-----------------------------------------------
-----------------------------------------GREKITRVTRYATLLIGSVQAFGLTYWIQ-S
M----KA-----PG--------G-------EA-VLM--------------------FTGF-------GFRLL
LVVTMLTGTMLVMWLGEQITE---------------------------------------------SGIGNG
ISLIIFTGIVAGFPSGLKNTYSLL------------------------------------------------
------------------------------
>SecY_Bacteria_Elusimicrobia_TET40241/1-207
-------------------------------------------MLKSVADI---------------------
-----------------FKIPELKKK--------------------------------------------VL
FTLGILAVYRLGAA----IPTPGIDASALKAFF------ETQ----K-G-TLFGFLDMFSGGA-LNRLSIFS
LGIMPYINASIIMSLLQT--AVP-YL----------------------------------------------
-----------ERLSK----E-GEF-----------------------------------------------
-----------------------------------------GRRKITQITRYATLVIAAIQAFGLTFWMQ-T
M----KS-----PG--------G-------AA-VVK--------------------NPGL-------SFQLM
TILTLTTGTVFIMWLGERITE---------------------------------------------RGVGNG
ISLIIFAGIVDRLPVAIGNTFRLF------------------------------------------------
------------------------------
>SecY_Bacteria_Elusimicrobia_WP012415563/1-210
------------------------------------------MANNTVANI---------------------
-----------------FNAPELKKR--------------------------------------------LL
FVLGAIFVFRVAAA----IPIPGINTDVIKQIF------AMQ----Q-H-GVLGFLDIFSGGA-MSRFSILA
LGIMPYINASIIMGLVRGAHLIP-AL----------------------------------------------
-----------DRMHK----E-GEA-----------------------------------------------
-----------------------------------------GRRKENQITRVFALILACVQGFGLTFALG-K
M----SA-----PG--------G-------IS-AIV--------------------DPSI-------AFYIT
TTLTLATGTMFVMWLGEQITE---------------------------------------------KGIGNG
ISLIIFAGIVDRLPSAVMKVVQLV------------------------------------------------
------------------------------
>SecY_Bacteria_Elusimicrobia_WP087289304/1-210
------------------------------------------MANNTVANI---------------------
-----------------FNAPELKKR--------------------------------------------LL
FLIGALAVFRIAAA----IPIPGINTDVLKQLF------AAH----Q-N-GILGFMNIFSGGA-LGKFSILA
LGIMPYINASIIMGLVRGAHIFP-AL----------------------------------------------
-----------DRMHK----E-GES-----------------------------------------------
-----------------------------------------GRRKENQITRIFALFLALLQGAMMTFAIT-K
V----EG-----AG--------G-------VS-AVV--------------------NPSF-------MFFVT
TVLTLAAGTMFVMWLGEQITE---------------------------------------------KGVGNG
ISLIIFAGIVDRLPGAIMEVVNRV------------------------------------------------
------------------------------
>SecY_Bacteria_FCB_KMQ51405/1-209
-------------------------------------------MLETVKNI---------------------
-----------------FRIPELKKR--------------------------------------------II
FTLIIVFIYRIGGH----VPTPGVNPSVLAEFF------GGH----Q-N-SLFGLYDMFVGGA-FKRLTVFA
LGIMPYISASIIIQLMGT--VFP-YF----------------------------------------------
-----------HKLQR----E-GAE-----------------------------------------------
-----------------------------------------GRKKITQYTRYGTVLLALIQAVGISIFIQ-N
I----TS-----DA--------G-------ES-AVI--------------P----FMQGF-------LFTFT
TAISLTTGTILIMWLGEQITS---------------------------------------------RGLGNG
ISLIIFIGIIARLPEAVVSEIVQV------------------------------------------------
------------------------------
>SecY_Bacteria_FCB_KPK80083/1-206
-------------------------------------------MANPIQSL---------------------
-----------------LRAPELKQK--------------------------------------------LL
FTLGCLAVYRLGAH----ITVPGVDVIALRDLA------AQI----Q-G-TLFGLYDMFVGGG-LQRATIFA
LGIMPYISASIMFQLLAA--VFP-TI----------------------------------------------
-----------EKMQK----E-GEE-----------------------------------------------
-----------------------------------------GRKRLNQWTRYTTVGLCILQGYAYAIFLE-S
A----SG-----AQ----------------AP-IVP--------------------DAGW-------GFRLM
TVLTLTTGGVFIMWLGEQITE---------------------------------------------RGIGNG
MSLLIFFGIVEGFPNAVARTFEAL------------------------------------------------
------------------------------
>SecY_Bacteria_FCB_KPL01655/1-206
-------------------------------------------MIDTIKNI---------------------
-----------------FKIPELRKR--------------------------------------------IF
FTLGLLVVYRIGGH----IPTPGVDVTVMAEFF------RGA----R-G-SLFGLFDMFVGGA-FGKATIFS
LGIMPYISASIIMQLLGA--VVP-YF----------------------------------------------
-----------QKLQK----E-GEE-----------------------------------------------
-----------------------------------------GRRKITQYTRYGTVLIAAVQSLATAVFLE-S
L----NV------G--------G-------RY-VVS--------------------NPGV-------GFKLL
TMITFTSGTIFIMWLGEQITE---------------------------------------------KGIGNG
ISLIIMIGIIARLPSGLIEEFFRL------------------------------------------------
------------------------------
>SecY_Bacteria_FCB_KPL18530/1-207
-------------------------------------------MIKSIQSI---------------------
-----------------FKIPELRRR--------------------------------------------LL
FTLAIFFVYRIGGH----VPTPGINAQALGQFF------SQA----S-G-TLFGLYDMFVGGS-FKKMTIFG
LGIMPYISASIILQLLGS--VVP-YF----------------------------------------------
-----------QKLQK----E-GEE-----------------------------------------------
-----------------------------------------GRRKITQYTRYGTVVISALQAYGISVFLE-S
I----TT-----QE--------G-------QS-IVL--------------------HPGF-------GFRLL
TMLTLCSGTIFIMWLGEQITE---------------------------------------------RGIGNG
ISLIIFIGIIARLPGGLMNEIRQV------------------------------------------------
------------------------------
>SecY_Bacteria_FCB_OOK62669/1-210
--------------MAKQP------------------------GLDFQSAK---------------------
-----------------GGFGELKRR--------------------------------------------LL
FVIGALIVFRIGSF----IPIPGIDAAVLAKLL------EQQ----R-G-TIIEMFNMFSGGA-LSRASIFA
LGIMPYISASIIIQLLTV--VHP-AL----------------------------------------------
-----------AELKK----E-GES-----------------------------------------------
-----------------------------------------GRRKISQYTRYGTLVLAIFQSIGIATGLP-N
M----PG-----MQ--------G----------LVL--------------------NPGF-------AFYFT
AVVSLVTGTMFLMWLGEQITE---------------------------------------------RGIGNG
ISIIIFAGIVAGLPPAIAHTIEQA------------------------------------------------
------------------------------
>SecY_Bacteria_FCB_PCI11709/1-210
--------------MATPGM----------------------ASQKGSKGA---------------------
-----------------GGLSELKQR--------------------------------------------LW
FVFVALVVLRLGSF----VPIPGIDAAVLAQFF------EQQ----K-G-TIVEMFNMFSGGA-LERASVLA
LGIMPYISASIIMQLMTV--MSP-KF----------------------------------------------
-----------AELKK----E-GEA-----------------------------------------------
-----------------------------------------GRRKISQYTRYGTLVLATVQSIAIARNLP-E
M-----------MQ--------G----------LVI--------------------NAGF-------GFYFT
AVVSLVTGTMFLMWLGEQITE---------------------------------------------RGIGNG
ISIIIFAGIVAGMPSAVGQTADMA------------------------------------------------
------------------------------
>SecY_Bacteria_FCB_PCJ21201/1-202
-------------------------------------------MLNILSNS---------------------
-----------------WRIDELRSR--------------------------------------------IL
FTLAMIAVFRLGCQ----IPTPGINPEEMARFF------EGQ------E-GVLGFLNMFSGGA-LERFSVFS
LGIAPYINASIIMQLLVY--VVP-YL----------------------------------------------
-----------ERLQK----EDGSE-----------------------------------------------
-----------------------------------------GRKKIQLYTKYGTIVLGVIQALGITQWLE-S
K---------------------G---------GIVI--------------------NPGW-------GFTFM
AVVTLAAGTAFIMWLGEQMTQ---------------------------------------------NGIGNG
MSLLITAGILATFPQAIVQTIMVT------------------------------------------------
------------------------------
>SecY_Bacteria_FCB_PCJ50873/1-207
-------------------------------------------MIDKFKNI---------------------
-----------------FAIPELRRR--------------------------------------------IL
FTLGILVVVRLGAH----IPIPGINGDVLAVAF------EGL----Q-N-TLFGLYNLFAGGA-FEKATLFA
LGIMPYISASIIIQLMST--VVP-YF----------------------------------------------
-----------QRLQK----E-GEA-----------------------------------------------
-----------------------------------------GRKKITQVTRYLTVLISAMQAYGIVAVFL-P
S----MS-----AG--------G-------QS-VVI--------------------NPGI-------GFIFT
GMVSLITGTIFLMWLGERITE---------------------------------------------RGIGNG
ISLIIMVGIVSGLPNVIVSEITLI------------------------------------------------
------------------------------
>SecY_Bacteria_FCB_RKY61705/1-207
-------------------------------------------MLKSFVNA---------------------
-----------------WRIPELKRR--------------------------------------------IL
FTAGLLAVYRLGAH----IPVPGVDTKALAEYF------QAA----Q-S-TLFGLYDLFVGGA-FRRATIFA
LGIMPYISASIILQLFGS--VIP-YF----------------------------------------------
-----------QKLQK----E-GPE-----------------------------------------------
-----------------------------------------GYRKINQYTRYGTVLLAALQSYGVAVFLE-S
I----HS-----PS--------G-------MP-IVP--------------------YPGW-------GFRFL
TMVTITAGTVFVMWLGEQITE---------------------------------------------RGIGQG
ISLIIFVGIIARLPDAILTEISQL------------------------------------------------
------------------------------
>SecY_Bacteria_FCB_RKY71010/1-207
-------------------------------------------MLRSFLNA---------------------
-----------------WRIPELRRR--------------------------------------------IL
FTAGLLAVYRLGCH----VPVPGVDARALGEYF------RAA----Q-S-TLFGLYDLFVGGA-FRRATIFA
LGIMPYISASIILQLFGS--VIP-YF----------------------------------------------
-----------QKLQK----E-GPE-----------------------------------------------
-----------------------------------------GYRKITQYTRYGTVLLAALQSYGVGIFLQ-G
I----KS-----PS--------G-------VP-IVP--------------------SPGL-------GFLFL
TMVTITAGTVFVMWLGEQITE---------------------------------------------RGIGQG
ISLIIFTGIIARLPDAVLTEISQL------------------------------------------------
------------------------------
>SecY_Bacteria_FCB_RLC49050/1-216
-------------------------------------------MLESIGNV---------------------
-----------------FKIPDLKRK--------------------------------------------IL
FTALILVIYRLGGF----VPTPGLNANVISSFFN----SAGA----S-G-NLFGLANMFSGGN-LGRLSIFA
LGIMPYITTSIVIQLLGS--IIP-FF----------------------------------------------
-----------ERLKK----E-GAE-----------------------------------------------
-----------------------------------------GQKKINQYTRYGTVAVAAFQAIGISFWTQ-S
I----TA-----PI-----MVNGVE---KVVP-AVT--------------------HPGL-------LFVLP
SVITLTTGVIFIMWLGEQITE---------------------------------------------HGIGNG
ISLIIFAGIIARYPIGFWRMFEYV------------------------------------------------
------------------------------
>SecY_Bacteria_FCB_RMH55793/1-208
------------------------------------------MLQDALGNI---------------------
-----------------WKIGDIRRR--------------------------------------------LI
FTAVMLAVFRLGSH----LPVPGVSPEGLARFW-----GGQG----G-G-GIFGMIDMFSGGA-FQKFSLFA
LGIMPYINASIILQLLTV--VFPDSL----------------------------------------------
-----------GKLAK----E-GEA-----------------------------------------------
-----------------------------------------GRQKITQYTRYGTVVLAFIQGAGLTYYMA-T
A----GA-----EY--------G----------VVP--------------------NPNA-------TFYFI
TVLTLTTGTAFLMWVGEQITE---------------------------------------------NGLGNG
ISILISCGIIARAPAAVQHTVRLL------------------------------------------------
------------------------------
>SecY_Bacteria_FCB_TAE26933/1-211
-------------------------------------MN---RILDTLKNI---------------------
-----------------FRIEELRQR--------------------------------------------IL
FTAGVLLVVRLGSH----VTLPGVDVSALAAAS-----ANSA----S-N-TLFGLFDLFVGGA-FSKAAIFA
LGIMPYISATIILQLAGI--FIP-EL----------------------------------------------
-----------QRLQR----E-GEE-----------------------------------------------
-----------------------------------------GRRRLNQYSRFAAVIIATLQSWAVTIKIA-S
T----QG-----PN--------G-------VS-VVP--------------------DSGF-------LFTLT
SIVLLTAGTIFLMWLGEQITE---------------------------------------------RGIGNG
TSMIIFIGIIAQLPAAFIQEFQLI------------------------------------------------
------------------------------
>SecY_Bacteria_FCB_WP022637231/1-211
-------------------------------------------MLDTFINM---------------------
-----------------FKVPELRKR--------------------------------------------LG
FTVLMILIYRVGAH----IPTPGIDIQALSNVFEQA--RQGG----A-G-GLLDMYDMFVGGA-FEKATIFA
LGVMPYISASIIVQLLGT--VFP-YF----------------------------------------------
-----------HKLQK----E-GAE-----------------------------------------------
-----------------------------------------GKKKITQITRYLTLVIALVQAVGASLFLA-G
R----PG---------------G-------HD-IVM------------------GSLSGL-------QFVLL
TTLSLTTGTLFVMWLGERITN---------------------------------------------SGIGNG
ISLMILIGIIATMPHATINVLSDV------------------------------------------------
------------------------------
>SecY_Bacteria_FCB_WP072799955/1-222
--------------ME--------------------ALK---KALDAFANA---------------------
-----------------FKIEDLRKK--------------------------------------------LL
FTLGVLIIYRLGAH----ITIPGVNSAVLAEFF-------RN----S-N-NLFGLYDSFTGGA-FAKATIFA
LGIMPYISASIIIQLMGS--VIP-AI----------------------------------------------
-----------QMLQK----E-GQE-----------------------------------------------
-----------------------------------------GRAKLNQYTRYFTVALAALQGWGISVWLS-S
LKVTTAT-----GA--------G-------VS-VLA--------------DDFATGAGNI-------GFRLL
ATLTFTAGTIFVMYLGEQITS---------------------------------------------HGVGNG
ISLIIFAGIVGGLPRAALAEFEMF------------------------------------------------
------------------------------
>SecY_Bacteria_FCB_WP073057035/1-222
--------------ME--------------------ALK---KALDAFANA---------------------
-----------------FKIEDLRKK--------------------------------------------LL
FTLGVLIIYRLGAH----ITIPGVNSAVLAEFF-------RN----S-N-NLFGLYDSFTGGA-FAKATIFA
LGIMPYISASIIIQLMGS--VIP-AI----------------------------------------------
-----------QMLQK----E-GQE-----------------------------------------------
-----------------------------------------GRARLNQYTRYFTVALAALQGWGISVWLS-S
LKVTTAT-----GA--------G-------VS-VLA--------------DDFATGAGNI-------GFRLL
ATLTFTAGTIFVMYLGEQITS---------------------------------------------HGVGNG
ISLIIFAGIVGGLPRAALAEIEMF------------------------------------------------
------------------------------
>SecY_Bacteria_FCB_WP073322859/1-222
--------------ME--------------------ALK---KALDAFANA---------------------
-----------------FKIEDLRKK--------------------------------------------LL
FTLGVLIIYRLGAH----ITIPGVNSAVLAEFF-------RN----S-N-NLFGLYDSFTGGA-FAKATIFA
LGIMPYISASIIIQLMGS--VIP-AI----------------------------------------------
-----------QMLQK----E-GQE-----------------------------------------------
-----------------------------------------GRARLNQYTRYFTVALAALQGWGISVWLS-S
LKVTTAT-----GA--------G-------VS-VLA--------------DDFATGAGNI-------GFRLL
ATLTFTAGTIFVMYLGEQITS---------------------------------------------HGVGNG
ISLIIFAGIVGGLPRAALAEIEMF------------------------------------------------
------------------------------
>SecY_Bacteria_FCB_WP088626648/1-222
--------------ME--------------------ALK---KALDAFANA---------------------
-----------------FKIEDLRKK--------------------------------------------LL
FTLGVLIIYRLGAH----ITIPGVNSAVLAEFF-------RN----S-N-NLFGLYDSFTGGA-FAKATIFA
LGIMPYISASIIIQLMGS--VIP-AI----------------------------------------------
-----------QMLQK----E-GQE-----------------------------------------------
-----------------------------------------GRARLNQYTRYFTVALAALQGWGISVWLS-S
LKVTTAT-----GA--------G-------VS-VLA--------------DDFSSGAGNI-------GFRLL
ATLTFTAGTIFVMYLGEQITS---------------------------------------------HGVGNG
ISLIIFAGIVGGLPRAALAEIEMF------------------------------------------------
------------------------------
>SecY_Bacteria_Fusobacteria_PID67109/1-205
--------------MT--------------------LIE---KFNSKLSSI---------------------
-----------------LQIPELRER--------------------------------------------IF
FTLIMFLVARVGTL----IPAPGVDVDRLASMA------------SQ-N-DILGYINMFSGGA-FSRVSIFA
LGIVPYINASIVFSLLSS--IVP-QI----------------------------------------------
-----------EEIQK----E-GES-----------------------------------------------
-----------------------------------------GRNKITQWTRYLTIAIAVLQATGVCLWLQ-S
V---------------------G----------LVY--------------------DPGI-------SFFLV
TITTLTAGTVFLMWVGEQISV---------------------------------------------KGIGNG
VSLIIFLNVISRGPSSIVQTIQKM------------------------------------------------
------------------------------
>SecY_Bacteria_Fusobacteria_WP005950338/1-205
--------------MT--------------------LME---KFYAKLSSI---------------------
-----------------RKIPELRDR--------------------------------------------II
FTLIMFLVARVGTY----IPAPGIDVDRLATMT------------AQ-S-DILGYINMFSGGA-FKRVSIFA
LGIVPYINASIVFSLLAV--IIP-KI----------------------------------------------
-----------EEIQK----D-GEA-----------------------------------------------
-----------------------------------------GRNKINQWTRYLTIAIAIVQGFGVCMWLQ-S
V---------------------G----------LVT--------------------TPGI-------LFFLT
TVVTLTAGTVFLMWIGEQISI---------------------------------------------KGIGNG
VSLLIFLNVISGGPSSVVQTIQTM------------------------------------------------
------------------------------
>SecY_Bacteria_Fusobacteria_WP005971394/1-205
--------------MT--------------------LME---KFSSRLSSI---------------------
-----------------VKIPELRER--------------------------------------------II
FTLLMFLVARVGTL----IPAPGVDVDRLASMA------------SK-S-DVLSYINMFSGGA-FTRISIFS
LGIIPYINASIVVSLLVS--IIP-QL----------------------------------------------
-----------EEIQK----E-GES-----------------------------------------------
-----------------------------------------GRNRITQWTRYLTIALAIIQGAGVCLWLQ-S
V---------------------G----------LVY--------------------NPGI-------SFFVR
TITTLTAGTVFLMWVGEQISI---------------------------------------------KGIGNG
VSLIIFLNVISRAPSSVIQTVQKM------------------------------------------------
------------------------------
>SecY_Bacteria_Fusobacteria_WP008794029/1-205
--------------MT--------------------LME---KFSSRLSSI---------------------
-----------------VKIPELRER--------------------------------------------II
FTLLMFLVARVGTL----IPAPGVDVDRLASMA------------SK-S-DVLSYINMFSGGA-FTRISIFS
LGIIPYINASIVVSLLVS--IIP-QL----------------------------------------------
-----------EEIQK----E-GES-----------------------------------------------
-----------------------------------------GRNRITQWTRYLTIALAIIQGAGVCLWLQ-S
V---------------------G----------LVY--------------------NPGI-------SFFVR
TITTLTAGTVFLMWVGEQISV---------------------------------------------KGIGNG
VSLIIFLNVISRAPSSVIQTVQKM------------------------------------------------
------------------------------
>SecY_Bacteria_Fusobacteria_WP012806366/1-205
--------------MT--------------------LAE---AVTSRVKAI---------------------
-----------------FNIPELEKR--------------------------------------------VT
FTLLMIMVARVGIH----IAVPGINTEAFKNFQ------------QG-N-AIAQFLNLFSGGA-VERASIFA
LGIVPYINASIVFQLLGV--IFP-KI----------------------------------------------
-----------DEMQK----E-GGK-----------------------------------------------
-----------------------------------------ERDKITQWSRYVTIVLAIIQSFGIAVLMQ-N
Q---------------------G----------LVL--------------------EPGP-------KFILS
TVVLITGGTSFLMWISERISI---------------------------------------------RGIGNG
TSMLIFLNIVAGLPTVISAMYTGL------------------------------------------------
------------------------------
>SecY_Bacteria_Fusobacteria_WP013388224/1-205
--------------MT--------------------LLE---RFNEKVNAI---------------------
-----------------GKIPELKQK--------------------------------------------II
FTLLMFLIARVGTH----IPAPGVDIDRLSSMT------------AQ-N-DLLGYINMFSGGA-FQRVSIFA
LGVMPYINASIVVSLLAV--IIP-KL----------------------------------------------
-----------EEIQK----E-GES-----------------------------------------------
-----------------------------------------GRNKVTQWTRYLTIVVAMIQGFGVCMWLQ-S
A---------------------G----------LVT--------------------TPGF-------GFVTT
TVTTLTAGTVFLMWVGEQISL---------------------------------------------KGVGNG
ISLLIFLNVISRMPSTVVQTVQNM------------------------------------------------
------------------------------
>SecY_Bacteria_Fusobacteria_WP027128114/1-205
--------------MT--------------------LME---SFNNKLRGV---------------------
-----------------VKIPELRSR--------------------------------------------II
FTLLMFLVARVGTF----IPAPGIDIDRLSAMT------------AQ-N-DLLGFINMFSGGA-FQRISIFA
LGIVPYINASIVFSLLAV--IIP-KI----------------------------------------------
-----------DEIQK----E-GES-----------------------------------------------
-----------------------------------------GRNKINQWTRYVTIFIAIMQGIGVCVWLT-S
A---------------------G----------LVI--------------------EPGF-------RFMLV
TITILTAGTVFLMWVGEQISV---------------------------------------------NGIGNG
VSLLIFLNIISRGPSSIVQTIQLM------------------------------------------------
------------------------------
>SecY_Bacteria_Fusobacteria_WP028854852/1-205
--------------MS--------------------LYD---QFNAKLEAV---------------------
-----------------MNTPELKKR--------------------------------------------II
YTLLMFLVARIGTL----IPVPGVDLERLASMV------------NN-N-SVLGFINMFSGGA-FQRVSIFA
LGVMPYINASIVMSLLAV--IIP-KL----------------------------------------------
-----------DEIQK----E-GES-----------------------------------------------
-----------------------------------------GRSKMTQWTRYLTIVIGFIQAFGVTMWLQ-S
M---------------------G----------LVM--------------------TPGF-------MFVMT
TVITVTAGTVFLMWVGEQISI---------------------------------------------KGIGNG
ISLIIFLNVIARMPSGVIQTIQTM------------------------------------------------
------------------------------
>SecY_Bacteria_Fusobacteria_WP047384425/1-205
--------------MG--------------------LIE---KFETKLRGI---------------------
-----------------FKIPELRER--------------------------------------------II
FTLLMFLVARVGTY----IPAPGVDIDRLAQMT------------AQ-S-DLLGYINMFSGGA-FQRVSIFA
LGIVPYINSSIVFSLLAV--IIP-KI----------------------------------------------
-----------EEIQK----E-GES-----------------------------------------------
-----------------------------------------GRNKITQWTRYLTIVIAIVQGIGVCTWLQ-S
V---------------------G----------LVT--------------------TPGF-------TFFLS
TITTLTAGTIFLMWVGEQISI---------------------------------------------KGIGNG
VSLLIFLNVISGAPGAVIQTIQDM------------------------------------------------
------------------------------
>SecY_Bacteria_Fusobacteria_WP065107604/1-205
--------------MT--------------------FKE---AIVGRFQAI---------------------
-----------------VRTRELRKR--------------------------------------------VL
FTLGCFLVARIGVH----IPVPGINMELFRDFT------------GG-S-TLAQFLNLFTGGA-VQRASIFS
LGITPYINASIVFQILGV--LWP-KI----------------------------------------------
-----------EEMQK----E-GGK-----------------------------------------------
-----------------------------------------EAEKVTQWTRYLTIAITLFQSTGLALILQ-S
N---------------------N----------LVR--------------------DPGT-------TFILT
SVVLITGGTAFLMWLSERISI---------------------------------------------KGIGNG
TSMLIFLGIVSNLPQVVRSTISQL------------------------------------------------
------------------------------
>SecY_Bacteria_Fusobacteria_WP066728943/1-204
--------------MT--------------------LSE---AIMTRLNSI---------------------
-----------------IKVRELRRR--------------------------------------------VT
YTLLMFLIARIGVH----IAVPGINMAAFGKIT-------------N-N-PLAQFLDLFSGGA-IQRASIFS
LGITPYINASIVFQLLGV--LYP-KI----------------------------------------------
-----------EEMQR----E-GGK-----------------------------------------------
-----------------------------------------QRDTITQWTRYMAIGIALVQSIGISFILQ-A
Q---------------------R----------IVI--------------------EPGI-------LFVIS
TVALMTGGAAFLMWLSEKISI---------------------------------------------KGIGNG
TSMLIFLNIVANLPQVSFNMWKTL------------------------------------------------
------------------------------
>SecY_Bacteria_Fusobacteria_WP067142371/1-204
--------------MT--------------------LFE---AIKTRFNSI---------------------
-----------------LNVRELRRR--------------------------------------------VT
FTLLMFLVARIGIQ----IPVPGINVGLFSQFI-------------N-N-PLAQFLDLFSGGA-IQQASIFS
LGITPYINASIVFQLLGV--LYP-KI----------------------------------------------
-----------EEMQK----E-GGK-----------------------------------------------
-----------------------------------------QREQITQWTRYLAIAIAIAQSFFAAVLLQ-S
Q---------------------N----------IVI--------------------EPGV-------TFLIT
STALMTGGAAFLMWLAERISI---------------------------------------------KGIGNG
TSMLIFLNIVSNLPRVAYRMGTSL------------------------------------------------
------------------------------
>SecY_Bacteria_Fusobacteria_WP068268850/1-204
--------------MT--------------------LSE---AITTRLKSI---------------------
-----------------VKVRELRRR--------------------------------------------VI
FTLLMFMVARIGIH----ITVPGINMALFKQFT-------------N-N-PLAQFLDLFSGGA-IQRASIFS
LGIAPYINASIVFQLLGV--LYP-KI----------------------------------------------
-----------EEMQR----E-GGK-----------------------------------------------
-----------------------------------------QREKVTQWTRYLAILIAFGQSIFSVVLLQ-T
Q---------------------K----------IVL--------------------EPGI-------TFTIT
TVALMTGGAAFLMWLSERISI---------------------------------------------KGIGNG
TSMLIFLNIVSNLPQVAYRLFTSL------------------------------------------------
------------------------------
>SecY_Bacteria_Fusobacteria_WP074016520/1-205
--------------MT--------------------LIE---KFNSKLSSI---------------------
-----------------VKIPELRER--------------------------------------------IL
FTLLMFLVARVGTL----IPAPGVDVDRLSAMA------------SN-N-NVLSYINMFSGGA-FTRISIFS
LGIIPYINSSIVVSLLTS--IVP-QL----------------------------------------------
-----------EEIQK----E-GES-----------------------------------------------
-----------------------------------------GRNKITQWTRYLTIALAIIQGAGVCLWLQ-S
V---------------------G----------LIY--------------------NPGI-------GFFVR
TITTLTAGTVFLMWVGEQISI---------------------------------------------KGIGNG
VSLIIFLNVISRAPSSVIQTIQTM------------------------------------------------
------------------------------
>SecY_Bacteria_Fusobacteria_WP078694612/1-205
--------------MT--------------------LLE---KFNMKLRGI---------------------
-----------------IKIPELRER--------------------------------------------II
FTLLMFLVARVGTY----IPAPGVDIDRLAQMT------------AQ-N-DLLGYINMFSGGA-FQRVSIFA
LGIVPYINASIVFSLLAV--IIP-KL----------------------------------------------
-----------EEIQK----E-GES-----------------------------------------------
-----------------------------------------GRNKITQWTRYLTIVIAIVQGIGVCTWLQ-S
V---------------------G----------LVT--------------------TPGF-------SFFLT
TIVTLTAGTVFLMWVGEQISV---------------------------------------------KGIGNG
VSLLIFLNVISGGPRAIVQTMQDM------------------------------------------------
------------------------------
>SecY_Bacteria_Fusobacteria_WP096404425/1-205
--------------MT--------------------LME---KFYAKLSSI---------------------
-----------------RRIPELRDR--------------------------------------------II
FTLLMFLVARVGTY----IPAPGIDVDRLATMT------------AQ-S-DILGYINMFSGGA-FKRVSIFA
LGIVPYINASIVFSLLAV--IIP-KI----------------------------------------------
-----------EEIQK----D-GEA-----------------------------------------------
-----------------------------------------GRNKINQWTRYLTIAIAVVQGFGVCMWLQ-S
V---------------------G----------LVT--------------------TPGT-------LFFLT
TVVTLTAGTVFLMWIGEQISI---------------------------------------------KGIGNG
VSLLIFLNVISGGPSSVVQTIQTM------------------------------------------------
------------------------------
>SecY_Bacteria_Fusobacteria_WP099972296/1-205
--------------MT--------------------LME---KFSSRLSSI---------------------
-----------------VKIPELRER--------------------------------------------II
FTLLMFLVARVGTL----IPAPGVDVDRLASMA------------SK-S-DVLSYINMFSGGA-FTRISIFS
LGIIPYINASIVVSLLVS--IIP-QL----------------------------------------------
-----------EEIQK----E-GES-----------------------------------------------
-----------------------------------------GRNRITQWTRYLTIALAIIQGAGVCLWLQ-S
V---------------------G----------LVY--------------------NPGI-------SFFVR
TITTLTAGTVFLMWVGEQISV---------------------------------------------KGIGNG
VSLIIFLNVISRAPSSVIQTVQKM------------------------------------------------
------------------------------
>SecY_Bacteria_Fusobacteria_WP101474524/1-205
--------------MT--------------------LME---KFNMKLSSI---------------------
-----------------LKIPELRER--------------------------------------------IV
FTLLMFLVARVGTY----IPAPGVDVDRLATMT------------AQ-S-DILGYINMFSGGA-FKRVSIFA
LGIVPYINSSIVFSLLAV--IIP-KL----------------------------------------------
-----------EEIQK----E-GES-----------------------------------------------
-----------------------------------------GRNKITQWTRYLTIAIAVVQSFGVCLWLQ-S
V---------------------G----------LVT--------------------TPGM-------LFFLT
TIVTLTAGTVFLMWIGEQISV---------------------------------------------KGIGNG
VSLLIFLNVISGGPSNIVQTIQSM------------------------------------------------
------------------------------
>SecY_Bacteria_Fusobacteria_WP114642225/1-205
--------------MS--------------------LYD---QFNAKLEAV---------------------
-----------------MNTPELKKR--------------------------------------------II
YTLLMFLVARIGTL----IPVPGVDLDRLASMV------------NN-N-SVLGFINMFSGGA-FQRVSIFA
LGVMPYINASIVMSLLAV--IIP-KL----------------------------------------------
-----------DEIQK----E-GES-----------------------------------------------
-----------------------------------------GRSKMTQWTRYLTIVIGFIQAFGVTMWLQ-S
M---------------------G----------LVM--------------------TPGF-------MFVLT
TVITVTAGTVFLMWVGEQISI---------------------------------------------KGIGNG
ISLIIFLNVIARMPSGVIQTIQTM------------------------------------------------
------------------------------
>SecY_Bacteria_Fusobacteria_WP134113093/1-205
--------------MS--------------------SWE---KFKNKLKSI---------------------
-----------------NELPELRKK--------------------------------------------IL
FTLLMFLIARVGTH----IPAPGVDIDRLKSMV------------TQ-N-DLLSFINMFSGGA-FTKVSIFA
LGVMPYINASIIMQLLAV--IIP-KL----------------------------------------------
-----------DDIRK----E-GEA-----------------------------------------------
-----------------------------------------GRQKITQWTRYLTIVIAVVQGLGVTVWLG-T
M---------------------G----------LVT--------------------TPGV-------AFSIN
TITTLTAGTVFLMWLGEQISV---------------------------------------------YGIGNG
VSQLIFLNIISRLPSGLISTVQKM------------------------------------------------
------------------------------
>SecY_Bacteria_NitrospinaeTectomicrobia_ETX01691/1-206
-------------------------------------------MIDGFQNV---------------------
-----------------LKIPELKKR--------------------------------------------IL
YTFALLAVYRIGVF----IPVPGIDGQALSRFF------DSM----Q-G-TIVGFFNMFSGGA-LEQMAVFA
LGIMPYISASIIMELLTV--VVP-HL----------------------------------------------
-----------ERLKK----E-GEQ-----------------------------------------------
-----------------------------------------GRKKITQYSRYGTVVLACIQGFGIAIGLE-S
M----EM------G--------G-------VA-AVP--------------------NPGW-------GFRLL
TVMTLTAGTTFIMWLGEQITE---------------------------------------------RGIGNG
ISLIIFAGIVAGIPSAIGSSWTQL------------------------------------------------
------------------------------
>SecY_Bacteria_NitrospinaeTectomicrobia_OGL63447/1-211
------------------------------------------MREGAVPNI---------------------
-----------------FQIPELRGR--------------------------------------------IL
FTLGVLAVYRVGAH----IPTPGIDTVALAAFFQEL---ARG----G-G-TIMQFFDLFTGGA-LSQLTIFA
LGIMPYISASIILELLTV--VIP-HL----------------------------------------------
-----------ERLKK----E-GEA-----------------------------------------------
-----------------------------------------GRKKISQYTRYGTVVLSTIQGFGIAIGIE-R
M----TA-----PT--------G-------AL-VVP--------------------DPGW-------DFRLL
TVLTLVAGTAFIMWLGEQITE---------------------------------------------RGIGNG
MSLLIMAGIVSGLPSAIFNSFRLM------------------------------------------------
------------------------------
>SecY_Bacteria_NitrospinaeTectomicrobia_OGL64735/1-211
------------------------------------------MREGAVPNI---------------------
-----------------FQIPELRGR--------------------------------------------IL
FTLGVLAVYRVGAH----IPTPGIDTVALAAFFQEL---ARG----G-G-TIMQFFDLFTGGA-LSQLTIFA
LGIMPYISASIILELLTV--VIP-HL----------------------------------------------
-----------ERLKK----E-GEA-----------------------------------------------
-----------------------------------------GRKKISQYTRYGTVVLSTIQGFGIAIGIE-R
M----TA-----PT--------G-------AL-VVP--------------------DPGW-------DFRLL
TVLTLVAGTAFIMWLGEQITE---------------------------------------------RGIGNG
MSLLIMAGIVSGLPSAIFNSFRLM------------------------------------------------
------------------------------
>SecY_Bacteria_NitrospinaeTectomicrobia_OGV95428/1-208
------------------------------------------MVATGIQNI---------------------
-----------------FNIPELKKR--------------------------------------------VF
FTLLLLAVYRIGAH----IPTPGIDAYALSEFF------KGT----A-G-TILGFFDMFSGGA-FRRLTIFA
LGIMPYISASIILQLLTV--VIP-YL----------------------------------------------
-----------EKLKK----E-GEQ-----------------------------------------------
-----------------------------------------GQKRITQYTRYGTVVLSCIQALGISFGLE-A
M----KS-----PI--------G-------AP-VVP--------------------EPGW-------AFRLM
TILTLTSGTAFIMWLGEQITE---------------------------------------------RGIGNG
ISLIIFSGIVAGIPAAITNTIRLM------------------------------------------------
------------------------------
>SecY_Bacteria_NitrospinaeTectomicrobia_OGW10033/1-208
------------------------------------------MIAAGFQNI---------------------
-----------------FNVPELKKR--------------------------------------------IF
FTLVILAVYRVGAH----VPTPGIDAYALSEFF------KGA----A-G-TIFGFFDMFSGGA-FKRLTIFA
LGIMPYISASIILQLLTV--VFP-PL----------------------------------------------
-----------EKLKK----E-GEH-----------------------------------------------
-----------------------------------------GQRKITQYTRYGTILLSCIQGLGISFGLE-A
M----KS-----PG--------G-------AL-IVP--------------------DPGW-------SFRLM
TVLTLTSGTAFIMWLGEQITE---------------------------------------------RGIGNG
ISLIIFSGIVAGIPSAIKNTVRLM------------------------------------------------
------------------------------
>SecY_Bacteria_NitrospinaeTectomicrobia_OGW14993/1-207
-------------------------------------------MIESFRNI---------------------
-----------------FKIPDLQKR--------------------------------------------VF
FTLALLVVYRIGAH----IPTPGIDGQALSAFF------SRA----Q-G-TILSFMDMFSGGA-LGRLTIFA
LGIMPYISASIILDLLTV--VFP-FL----------------------------------------------
-----------EKLKK----E-GEQ-----------------------------------------------
-----------------------------------------GRKKLTQYTRYSTVLISAIQAFGISIGLE-N
M----TS-----PD--------G-------AP-IVM--------------------LPGW-------SFRFT
TALTLTAGTIFIMWLGEQITE---------------------------------------------RGIGNG
MSLIIFSGIVTDMPSAAINTIRLL------------------------------------------------
------------------------------
>SecY_Bacteria_NitrospinaeTectomicrobia_OGW26372/1-209
--------------------------------------M---SGADSFGNI---------------------
-----------------FKIPELKRR--------------------------------------------VL
FTLALLAVYRIGTH----IPTPGIDGVALAEIF------ASA----K-S-SILGFFDMFSGGA-LSRLTIFA
LGIMPYISSSIILQLMTM--VSP-HL----------------------------------------------
-----------ARLKK----E-GEQ-----------------------------------------------
-----------------------------------------GQKKITQYTRYGTVLLSMIQSSGISVGLE-A
M----KS-----PG--------G-------SP-IVP--------------------HPGW-------SFRLM
TIITLTAGTAFIMWLGEQITE---------------------------------------------RGIGNG
ISLIIFSGIVAGTPRAILQSMDLM------------------------------------------------
------------------------------
>SecY_Bacteria_NitrospinaeTectomicrobia_PIP72668/1-209
--------------------------------------M---SGADSFGNI---------------------
-----------------FRVPELKKR--------------------------------------------IL
FTLGLLVVYRIGAH----IPTPGINSVALAELF------ARA----Q-G-TILGFFNMFSGGA-LSRLTVFA
LGIMPYISSSIILQLMTI--VSP-YL----------------------------------------------
-----------ARLKK----E-GEQ-----------------------------------------------
-----------------------------------------GQKKITQYTRYGTVLLSTIQGSGIAVGLE-A
M----KS-----PS--------G-------GL-IVP--------------------EPGW-------SFRLM
TVLTLTAGTCFLMWLGEQITE---------------------------------------------RGIGNG
ISLIIFSGIVAGTPAAIFQSMDLM------------------------------------------------
------------------------------
>SecY_Bacteria_NitrospinaeTectomicrobia_PIQ96440/1-209
--------------------------------------M---SGSDAFGNV---------------------
-----------------FRIPELKRR--------------------------------------------IL
FTLGLLVVYRIGAH----IPTPGINSVALAEIF------EQA----S-G-TILGFFDMFSGGA-LRRLTIFA
LGIMPYISSSIILQLLTM--VSP-YL----------------------------------------------
-----------ARLKK----E-GEQ-----------------------------------------------
-----------------------------------------GQKKITQYTRYGTIVLSMIQSSGIAVGLE-A
M----KS-----PA--------G-------HA-IVP--------------------HPGW-------GFRVM
TILTLTAGTAFLMWLGEQITE---------------------------------------------RGIGNG
ISLIIFSGIVAGTPAAIFQSLDLM------------------------------------------------
------------------------------
>SecY_Bacteria_NitrospinaeTectomicrobia_PIR01491/1-209
--------------------------------------M---SGADSFGNV---------------------
-----------------FRIPELKRR--------------------------------------------II
FTLSLLVVYRIGTH----IPTPGINTVALLELF------EKA----S-G-TILGFFNMFSGGA-LSRLSVFA
LGIMPYISASIIIQLMTM--VSP-YL----------------------------------------------
-----------ARLKK----E-GEA-----------------------------------------------
-----------------------------------------GQKKITQYTRYGTIVLSMVQSSGIAVGLE-A
M----KS-----PS--------G-------GL-IVP--------------------HAGW-------EFRVM
TILTLTAGTAFLMWLGEQITE---------------------------------------------RGIGNG
ISLIIFAGIVAGTPAAIFQSMDLM------------------------------------------------
------------------------------
>SecY_Bacteria_NitrospinaeTectomicrobia_PON19590/1-206
-------------------------------------------MIDGFQNV---------------------
-----------------LKIPELKKR--------------------------------------------IL
YTFALLAVYRIGVF----IPVPGIDGQALTRFF------ERM----Q-G-TILGFFNMFSGGA-LEQMAVFA
LGIMPYISASIIMELLTV--VVP-HL----------------------------------------------
-----------ERLKK----E-GEQ-----------------------------------------------
-----------------------------------------GRKKITQYSRYGTVVLACIQGLGIAIGLE-S
M----QM------G--------G-------AA-AVP--------------------NPGW-------GFRLM
TVMTLTAGTTFIMWLGEQITE---------------------------------------------RGIGNG
ISLIIFAGIVAGIPSAIGSSWTQL------------------------------------------------
------------------------------
>SecY_Bacteria_NitrospinaeTectomicrobia_RMF85544/1-207
-------------------------------------------MIEGFQNA---------------------
-----------------FKIPELKRR--------------------------------------------IL
FTLALLGVYRIGTH----IPTPGIDGQALASFF------SNT----Q-G-TLLSFFDMFSGGA-LRRLTVFA
LGIMPYISASIILELLTV--VVP-YL----------------------------------------------
-----------EKLKK----E-GEQ-----------------------------------------------
-----------------------------------------GRKKITQYTRYGTVILSSIQALGISFGLE-N
M----QS-----PT--------G-------AL-VVP--------------------HPGW-------GFRLM
TVLTLTAGTAFLMWLGEQITE---------------------------------------------RGIGNG
ISLIIFAGIVAGMPSAGLNTWRLM------------------------------------------------
------------------------------
>SecY_Bacteria_NitrospinaeTectomicrobia_TDJ49824/1-210
--------------------------------------M---SGVEAIGSL---------------------
-----------------FKIPELKRR--------------------------------------------IL
FTLGVLIVYRIGAH----IPTPGIDSAALAELF------AQT----K-G-TILGMFDMFSGGA-LSRLTIFA
LGIMPYISASIILQLMTI--VSP-HL----------------------------------------------
-----------AQLKK----E-GEQ-----------------------------------------------
-----------------------------------------GQKKITQYTRYGTIVISLIQGTGISIGLE-A
M----TS-----PGS-------G-------MP-IVP--------------------DPGW-------DFRLM
AILTLTAGTAFIMWLGEQITE---------------------------------------------RGIGNG
ISLIIFAGIVAGAPSAVFMSMDLM------------------------------------------------
------------------------------
>SecY_Bacteria_NitrospinaeTectomicrobia_TDJ50661/1-209
--------------------------------------M---SGAESFANI---------------------
-----------------FKIPELKKR--------------------------------------------VL
FTLAVLAVYRIGAH----IPTPGIDSVALAEIF------AQV----K-N-TILGFFDMFSGGA-LSRLTIFA
LGIMPYISASIILQLLTI--VSP-HL----------------------------------------------
-----------ARLKK----E-GEQ-----------------------------------------------
-----------------------------------------GQKKITQYTRYGTIGISIIQSTGISIGLE-A
M----LS-----PG--------G-------AA-IVP--------------------NPGW-------EFRLM
TILTLTAGTSFLMWLGEQINE---------------------------------------------RGIGNG
ISLIIFAGIVAGTPAAIFQSMDLM------------------------------------------------
------------------------------
>SecY_Bacteria_NitrospinaeTectomicrobia_TDJ60169/1-210
--------------------------------------M---SGAEAIGNL---------------------
-----------------FKIPELKRR--------------------------------------------IL
FTLGVLIVYRIGAH----IPTPGIDSAALAELF------AQT----K-G-TILGMFDMFSGGA-LSRLTIFA
LGIMPYISASIILQLMTI--VSP-HL----------------------------------------------
-----------AQLKK----E-GEQ-----------------------------------------------
-----------------------------------------GQKIITQYTRYGTIVISLIQGTGISIGLE-A
M----TS-----PGS-------G-------LP-IVP--------------------DPGW-------DFRLM
AILTLTAGTAFIMWLGEQITE---------------------------------------------RGIGNG
ISLIIFAGIVAGAPSAVFMSMDLM------------------------------------------------
------------------------------
>SecY_Bacteria_NitrospinaeTectomicrobia_WP005007692/1-209
--------------------------------------M---SGAESFANI---------------------
-----------------FRIPELKRR--------------------------------------------VF
FTLGVLIVYRIGAH----IPTPGIDGAALAEIF------EQA----K-G-TILGFFDMFSGGA-LSRLTIFA
LGIMPYISASIILQLLTI--VSP-HL----------------------------------------------
-----------AQLKK----E-GEQ-----------------------------------------------
-----------------------------------------GQKKITQYTRYGTVLLSVIQSSGMAVGLE-A
M----KS-----PG--------G-------AP-IVP--------------------DPGW-------EFRMM
TMLTLTAGTVFIMWLGEQISE---------------------------------------------RGIGNG
ISLIIFTGIVAGLPSAIGMSLDLM------------------------------------------------
------------------------------
>SecY_Bacteria_Nitrospirae_EAY55936/1-208
------------------------------------MLA---RILHTFENI---------------------
-----------------GKIPELRQR--------------------------------------------IL
FTIGMLAVYRIGAY----IPTPGVNGNALSQFL------HQN----G-G-ALIGFFDMFSGGA-LSRLTIFA
LGIMPYISASIILQLLTV--VHP-TL----------------------------------------------
-----------QAMAK----E-GER-----------------------------------------------
-----------------------------------------GRKIITRYTRYLTVLIALVQSFGIALGLE-G
M----N----------------N-------GQ-FVP--------------------HPGW-------SFRFI
VVITLTAATTFVMWIGEQITE---------------------------------------------RGVGNG
ISLIIFSGIIARLPAAIINTYKLY------------------------------------------------
------------------------------
>SecY_Bacteria_Nitrospirae_KJR42924/1-206
--------------------------------------M---RLINSFKNI---------------------
-----------------FRIEELKNR--------------------------------------------IL
FTISLLVVYRIGAH----IPTPGINGEELSKFL------QEK----G-G-AILGFFDIFSGGA-LSRVTIFA
LGIMPYISASIIFQLLTV--VFP-YI----------------------------------------------
-----------GKLAK----E-GEE-----------------------------------------------
-----------------------------------------GRKKITQYTRYATVLISAIQSFGIAVGIE-T
M----A----------------N-------GQ-FIA--------------------NPGW-------SFRLM
AMITLTSGTAFIMWLGEQITE---------------------------------------------RGIGNG
ISLIIFAGIVASIPNSIISSINLI------------------------------------------------
------------------------------
>SecY_Bacteria_Nitrospirae_OGW31228/1-205
-------------------------------------------MLSNFQNI---------------------
-----------------FKVPELKNR--------------------------------------------VL
FTLALLIVYRIGGH----IPTPGINGEELSKFL------AAS----GAG-ALMGFFDMFSGGA-LSRVTIFA
LGIMPYISASIIFQLLTV--VIP-AI----------------------------------------------
-----------GKLAK----E-GEA-----------------------------------------------
-----------------------------------------GRKKITRYTRYATVVISAIQSMGIAIGLE-S
M----A----------------G-------GA-FIQ--------------------SPGW-------SFRLI
TMITLTSGTAFIMWLGEQITE---------------------------------------------RGIGNG
ISLIIFAGIVARFPNAVISTYQLL------------------------------------------------
------------------------------
>SecY_Bacteria_Nitrospirae_OGW44279/1-204
-------------------------------------------MLSSFQNI---------------------
-----------------FKIPELKIR--------------------------------------------IL
FTLALLAVYRIGAH----IPTPGINGEELSKFL------AEK----G-G-ALMGFFDMFSGGA-LSRVTIFA
LGIMPYISASIIFQLLTV--VIP-AI----------------------------------------------
-----------GKLAK----E-GEA-----------------------------------------------
-----------------------------------------GRKKIVRYTRYGTVVISAIQSFGIAAGLE-G
M----A----------------G-------GA-FVQ--------------------NPGW-------SFRLI
TMITLTSGTAFIMWLGEQITE---------------------------------------------RGIGNG
ISLIIFAGIVARFPNAVISTVRLV------------------------------------------------
------------------------------
>SecY_Bacteria_Nitrospirae_OHE60856/1-204
-------------------------------------------MLSSFQNI---------------------
-----------------FKIPELKSR--------------------------------------------VL
FTLSLLAVYRIGAH----VPTPGINGEELSKFL------AEK----G-G-ALMGFFDMFSGGA-LSRVTIFA
LGIMPYISASIILQLLTV--VIP-AI----------------------------------------------
-----------GKLAK----E-GEA-----------------------------------------------
-----------------------------------------GRKKIVRYTRYGTVVISAIQSFGIAAGLE-G
M----A----------------G-------GA-FVQ--------------------NPGW-------SFRFL
TMITLTSGTAFIMWLGEQITE---------------------------------------------RGIGNG
ISLIIFAGIVARFPNAVISTVRLV------------------------------------------------
------------------------------
>SecY_Bacteria_Nitrospirae_PKL52396/1-206
--------------------------------------M---GLLANVQNI---------------------
-----------------FKIEELKRR--------------------------------------------IF
FTFALLTVYRIGCH----IPTPGINGEALSRFL------TEK----G-G-AFMGFFDMFSGGA-LSRVTIFA
LGIMPYISASIIMQLLTV--VIP-AI----------------------------------------------
-----------GKLAK----E-GEA-----------------------------------------------
-----------------------------------------GRKKITKYTRYGTIGIAAIQSFGIAAGLE-T
M----Q----------------N-------GL-FVQ--------------------NPGL-------SFKLV
TMITLTSGTAFIMWLGEQITE---------------------------------------------RGIGNG
ISLIIFAGIVARFPNAVISTVRLV------------------------------------------------
------------------------------
>SecY_Bacteria_Nitrospirae_RJQ39819/1-207
--------------------------------------M---RILSNLQNI---------------------
-----------------FRVPELKNR--------------------------------------------VI
FTLSLLIVYRIGGH----IPTPGINGEELSKFL------AES----GAG-ALMGFFDMFSGGA-LSRVTIFA
LGIMPYISASIIFQLLTV--VIP-AI----------------------------------------------
-----------GKLAK----E-GEA-----------------------------------------------
-----------------------------------------GRKKITRYTRYATVVISAIQSLGIAVGLE-S
M----A----------------G-------GA-FIQ--------------------SPGW-------SFRLM
TMITLTSGTAFIMWLGEQITE---------------------------------------------RGIGNG
ISLIIFAGIVARFPNAVISTYQLL------------------------------------------------
------------------------------
>SecY_Bacteria_Nitrospirae_TAK05454/1-208
------------------------------------MLE---RFITSVQNV---------------------
-----------------FKIAELRQR--------------------------------------------II
FTALMLIVYRIGSH----IPTPGINNEALSKFL------TER----G-G-ALMGFLDIFSGGG-LSRLTVFA
LGIMPYISASIILQLLTV--VIP-TL----------------------------------------------
-----------SKLAK----E-GER-----------------------------------------------
-----------------------------------------GRKKIIQYTRLGTIGIGLVQALGIAIGLE-G
M----N----------------Q-------GA-FVQ--------------------NPGW-------SFRLM
TMITITAGTAFLMWLGEQITE---------------------------------------------RGIGNG
ISLIIFAGIISRMPAAMVNTYELF------------------------------------------------
------------------------------
>SecY_Bacteria_Nitrospirae_WP013247906/1-208
------------------------------------MFE---RLLTSFQNI---------------------
-----------------FKIPELRTR--------------------------------------------VL
FTLGMLIVYRVGAH----IPTPGINGEALSDFL------QKQ----G-G-ALLGFLDIFSGGS-LSRLTIFA
LGIMPYISASIILQLLTV--VIP-HL----------------------------------------------
-----------SKLAK----E-GER-----------------------------------------------
-----------------------------------------GRKKIIQYTRFGTIVIALIQGFGIAVGLE-Q
M----N----------------Q-------GA-FVL--------------------SPGW-------GFRFM
TVITLCAGTGFLMWLGEQITE---------------------------------------------RGIGNG
ISLIIFAGIVARLPAAVAQTFDLY------------------------------------------------
------------------------------
>SecY_Bacteria_Nitrospirae_WP014449097/1-208
------------------------------------MFE---RISKVIGNI---------------------
-----------------GKIPELRQR--------------------------------------------IL
FTLGMLAVYRIGAY----IPTPGVNGNALSAYL------HQN----G-G-ALIGFFDMFSGGA-LSRLTIFA
LGIMPYISASIILQLLTV--VHP-SL----------------------------------------------
-----------QALAK----E-GER-----------------------------------------------
-----------------------------------------GRKVITKYTRYLTVLIALIQSFGIAIGLE-S
M----N----------------R-------GQ-FVP--------------------HPGW-------PFRIL
VVITLTTATTFIMWLGEQITE---------------------------------------------RGVGNG
ISLIIFSGIIARLPSAILNTYKLY------------------------------------------------
------------------------------
>SecY_Bacteria_Nitrospirae_WP040334324/1-207
-------------------------------------ML---GFLGSFQNI---------------------
-----------------LKIEELKKR--------------------------------------------LF
FTFALLTVYRIGAH----IPTPGISGEQLSKFL------TTH----G-G-ALMGFFDMFSGGA-LSRVTIFA
LGIMPYISASIILQLLTV--VVP-AI----------------------------------------------
-----------GKLAK----E-GEE-----------------------------------------------
-----------------------------------------GRKKITQYTRYGTILISAIQGFGIAAGLE-T
M----A----------------E-------GQ-FIL--------------------NPGW-------GFRFT
TMITLTAGTAFIMWLGEQITE---------------------------------------------RGIGNG
ISLIIFAGIVARLPNAVIDTIRLL------------------------------------------------
------------------------------
>SecY_Bacteria_Nitrospirae_WP099590560/1-208
------------------------------------MLA---RILHTFENI---------------------
-----------------GKISELRQR--------------------------------------------IL
FTIGMLAVYRIGAY----IPTPGVNGNALSQFL------HQN----G-G-ALIGFFDMFSGGA-LSRLTIFA
LGIMPYISASIILQLLTV--VHP-TL----------------------------------------------
-----------QAMAK----E-GER-----------------------------------------------
-----------------------------------------GRKIITRYTRYLTVVIALVQSFGIALGLE-G
M----N----------------N-------GQ-FVP--------------------HPGW-------SFRFI
VVITLTAATTFVMWIGEQITE---------------------------------------------RGVGNG
ISLIIFSGIIARLPAAIINTYKLY------------------------------------------------
------------------------------
>SecY_Bacteria_Nitrospirae_WP109136045/1-206
--------------------------------------M---GLLTSFQNI---------------------
-----------------FKITELKNR--------------------------------------------IF
FTLALLTVYRIGCH----VPTPGINGEELSKFL------TQQ----A-G-SFMQFFDMFSGGA-LSRVTIFA
LGIMPYISASIIMQLLTV--VIP-AI----------------------------------------------
-----------GKLAK----E-GEA-----------------------------------------------
-----------------------------------------GRKKITRYTRYGTVVISAIQSFGIAAGLE-S
M----S----------------Q-------GA-FVQ--------------------NPGW-------PFRLI
TMITLTSGTAFIMWLGEQITE---------------------------------------------RGIGNG
ISLIIFAGIVARFPNAIISTVRLV------------------------------------------------
------------------------------
>SecY_Bacteria_PVC_OGW68724/1-211
-------------------------------------------MLQAYVNA---------------------
-----------------FKIPDLRNK--------------------------------------------IL
FTLMIIVVYRIGTY----IPTPGIDGQALSLFFARM--SGTA----G-G-RLFGIMGMFSGGA-LQKATIFA
LGIMPYVSASIIMQLLTV--VIP-HF----------------------------------------------
-----------EKLGK----E-GEE-----------------------------------------------
-----------------------------------------GRRQLIQYTRYLTVALSLIQTFFISLWLE-N
P----QA-----FN--------G-------MV-VVP--------------------YPGW-------GFRLM
TMLTITTGTAFIMWLGEQIDQ---------------------------------------------YGIGNG
MSILITAGIIESVPTALWQTYILL------------------------------------------------
------------------------------
>SecY_Bacteria_PVC_OGX09292/1-213
-------------------------------------------MIASFANC---------------------
-----------------FKIPELKNK--------------------------------------------IF
FTLAIVVAYRVGCY----LPTPGVNGSVLAEFFQRL--SSTS----G-G-SIFGIMNMFSGGA-LEKATVFA
LGIMPYISSSIIMQLLTA--VIP-SL----------------------------------------------
-----------ERLAK----E-GQA-----------------------------------------------
-----------------------------------------GYQKINQYTRYGTLVLALVQSFFIALWLE-D
K----SG---TVFQ--------G-------LQ-VVN--------------------NPGW-------GFRLV
TVLTLSSGTLLLMWFGERIQE---------------------------------------------HGIGNG
ISLIITAGILSAAPSAMQMLLRLM------------------------------------------------
------------------------------
>SecY_Bacteria_PVC_OGX17387/1-211
-------------------------------------------MFSALVNS---------------------
-----------------FRIPDLKKR--------------------------------------------LL
VTAALIAVYRIGCY----VPTPGIDGAQLAEFFNRI--GKTQ----G-G-TIFGIINMFSGGA-MERLTIFA
LGIMPYISASIILQLLTA--VFP-AL----------------------------------------------
-----------EKLAK----E-GKA-----------------------------------------------
-----------------------------------------GYEKINQYTRYSTVLLSIVQSFFIALWLE-N
P----AR-----FE--------G-------LK-IVM--------------------YPGW-------GFRIL
TVLTLSTGTIFIMWLGEQIQE---------------------------------------------RGIGNG
ISLVIAAGIVSRIPTAIHQLIILI------------------------------------------------
------------------------------
>SecY_Bacteria_PVC_OGX20327/1-212
-------------------------------------------MIGALQNI---------------------
-----------------FKIPDLRRK--------------------------------------------VM
VTLGLIAVYRLGGF----IPTPGIDSQALAEFFKNI--AKSQ----G-G-QILGIMNMFSGGS-LEKLTIFA
LGIMPYISSSIIIQLLTA--VIP-AL----------------------------------------------
-----------EKLSK----E-GKA-----------------------------------------------
-----------------------------------------GHQKINQFTRYATVGLAIIQSYFIALWLE-H
P----GR----LLE--------G-------LS-IVS--------------------HPGL-------SFRFL
TVITLTTGTIFIMWLGEQIQE---------------------------------------------RGIGNG
ISLIICAGIISSIPAALQQLFLLM------------------------------------------------
------------------------------
>SecY_Bacteria_PVC_OGX45694/1-212
-------------------------------------------MLGAFKNI---------------------
-----------------FKIQDLKHK--------------------------------------------VI
ITLALIAVYRVGGF----IPVPGIDSQALAEFFDRI--AKSQ----G-G-SILGIMNMFSGGS-LEKLTIFA
LGIMPYISSSIIIQLLTA--VIP-AL----------------------------------------------
-----------EKISK----E-GRA-----------------------------------------------
-----------------------------------------GHQKINQYTRYATVGLAIIQSYFIALWLE-H
P----GR----LLE--------G-------LS-IVT--------------------DPGL-------GFRFI
TVITLTTGTIFIMWLGEQVQE---------------------------------------------RGIGNG
ISLIITAGIISSIPAAVQQLIMYV------------------------------------------------
------------------------------
>SecY_Bacteria_PVC_OQX52994/1-212
-------------------------------------------MFQALFNI---------------------
-----------------FKIADLRKK----------------------------------------VL--VL
FTLGFIVIYRIGAY----IPTPGIDSANLAKFFDNI--ARTQ----G-G-TLFGIMNMFSGGA-MRRLTIFA
LGIMPYITASIILQLLTA--VFP-NL----------------------------------------------
-----------EKLTK----D-PE------------------------------------------------
-----------------------------------------GHKRLVQYTRQGTVILCLIQALFVSIWLE-N
P----AH-----FG--------S-------LQ-IVQ--------------------FPGW-------GFRLL
TMLTLTTGTTFIMWLGEQITE---------------------------------------------RGIGNG
ISLIITAGIISRLPAAVYQLSSLL------------------------------------------------
------------------------------
>SecY_Bacteria_PVC_OQX83968/1-210
-------------------------------------------MINAIVNV---------------------
-----------------FKIRDLRRK--------------------------------------------LL
ITLALIAVYRIGAY----IPTPGINGQALSEFFKSL--AETP----G-G-NLFGIINMFTGGA-MRRLTIFA
LGVMPYISAAIILQVLTP--VIP-AL----------------------------------------------
-----------EKLAH----E--ER-----------------------------------------------
-----------------------------------------GREKINQWTRYLTVVITAFQAFFIGLWLE-N
S----EY-----FR--------G-------YQ-IVF--------------------NPGW-------GFRFS
TVITLTTGTIFIMWLGEQITE---------------------------------------------YGIGNG
ISILITAGIISRIPAALYQLYLLT------------------------------------------------
------------------------------
>SecY_Bacteria_PVC_OUV89700/1-219
-------------------------------------------MLSAFTNS---------------------
-----------------LKIPELRQR--------------------------------------------IF
FTLALLFIARVGAN----IPLPGMNTEPIQAFF------AEQSG-AA-G-GLIGFYNMFTGGA-LLNGALFA
LGIMPYISASIIMQLMGA--VFP-TI----------------------------------------------
-----------ARLQQ----E-GEI-----------------------------------------------
-----------------------------------------GRXKINSYTRXLTIAICAIQGFLXLXALATN
P----GA----LIGYGFNPLDXG--------Q-IVI--------------------AGKV-------QFLIT
GTIFLTAGSMILVWLGEQITE---------------------------------------------KGIGNG
ISLLITVSIISALPAAVVSTYQMF------------------------------------------------
------------------------------
>SecY_Bacteria_PVC_PAW68753/1-218
-------------------------------------------MFSAFTNS---------------------
-----------------LKIPELRSR--------------------------------------------IF
YTLSLLFVSRVASH----IPLPGIDPYPLQRFF------EEQASSGA-G-NLIGLYNMFTGGA-LTKGAIAA
LGIMPYISASIIFQLMTA--VVP-AL----------------------------------------------
-----------SRLQQ----E-GDV-----------------------------------------------
-----------------------------------------GRQKLTQYTRYATVLICLIQGTLLILALN-N
P----GQ----LFP-GYDVARFG--------S-IVI--------------------VEKW-------SFVFT
SVIFMTAGTMLLMWLGEQITQ---------------------------------------------RGIGNG
VSLLITVGILADIPGAAQQTYSLF------------------------------------------------
------------------------------
>SecY_Bacteria_PVC_PAZ00376/1-223
-------------------------------------------MISAFANI---------------------
-----------------FKIPELRAR--------------------------------------------VL
FTLAAIIVIRAGSS----ITAPGVNAQVLRQWFLDSA-DAAS----S-G-GVAALFNLFSGGA-LSNCAIFS
LGVMPFISASIMLQLLTA--VIP-QL----------------------------------------------
-----------GKLAR----E--DG-----------------------------------------------
-----------------------------------------GRQKIMQYTRYATIGLCVFQAYLLSKSFE-N
P----QA-NPFLPGIMDTINKLG-------MP-LVT--------------------TPGF-------GFQLV
TIITMTAGTLLLMWLGDQLTE---------------------------------------------KGIGNG
MSIIITVGILAQLPAGLIQAWRTF------------------------------------------------
------------------------------
>SecY_Bacteria_PVC_PDH30513/1-219
-------------------------------------------MLSAFTNS---------------------
-----------------LKIPELRQR--------------------------------------------IF
FTLALLFIARVGAN----IPLPGMNIGPIRDFF------ADQAT-VG-G-GLVGFYNMFTGGA-LLNGALFA
LGIMPYISASIIMQLMGA--VFP-GL----------------------------------------------
-----------ARLQQ----E-GDV-----------------------------------------------
-----------------------------------------GRQKINQYTRYLTLVICLIQGLLLLVALSTN
P----GS----IIGQGFSPAEYG--------Q-VVI--------------------ASKA-------QFLIT
GTLFLTAGSMIMVWLGEQITE---------------------------------------------KGIGNG
ISLLITVSIISGLPGAVAATYQMF------------------------------------------------
------------------------------
>SecY_Bacteria_PVC_PYK93621/1-224
-------------------------------------------MVSAFLNS---------------------
-----------------VKIPELRRR--------------------------------------------IL
FTLAIIVIVRLGAA----ITTPGVNQAVLQEWFRSAL-TEKS----G-G-SVAALFNLFSGGA-LENCAIFS
LGIMPYISASIMMQLLTA--VIP-QL----------------------------------------------
-----------SRLAR----E--DG-----------------------------------------------
-----------------------------------------GRQKIMQLTRYATLGLCIFQGYLLAVSFQ-H
P----ESYHTMLPGITDTIRNLG-------VP-LVD--------------------DTGW-------TFRIV
TVISLTTGTLFLMWLGDQITE---------------------------------------------RGVGNG
ISLIITIGIVARLPAALAQAWKTF------------------------------------------------
------------------------------
>SecY_Bacteria_PVC_RJP20131/1-207
-------------------------------------------MLSAFQNA---------------------
-----------------FKIPELKNR--------------------------------------------IL
FTLVLLAVYRLGGH----VPTPGINGGVLAQFV------AER----Q-N-TLLGFADLFAGGA-FSRMTIFA
LGIMPYISASIIFQLLVA--VIP-YF----------------------------------------------
-----------EKLSK----E-GEE-----------------------------------------------
-----------------------------------------GRKKLTQYTRYGTVALTAVQSLGISLWLS-N
P----SN-----FG--------G-------RE-IVP--------------------HPGL-------GFILL
TMITFTTGTCFIMWLGEQITE---------------------------------------------RGIGNG
ISLIIFAGIVAGMPAALSLLIRNI------------------------------------------------
------------------------------
>SecY_Bacteria_PVC_RPG84177/1-219
-------------------------------------------MLSAFTNS---------------------
-----------------LKIPELRQR--------------------------------------------IF
FTLALLFIARVGAN----IPLPGFDPGPIRTFF------SEQAG-AG-G-GIVGMFNMXTGGA-LLNGALFA
LGIMPYISASIIMQLMGA--VFP-AI----------------------------------------------
-----------ARLQQ----E-GDV-----------------------------------------------
-----------------------------------------GRQKINQYTRXLTIIIXAVQGLLLLVALSTN
P----AS----LVGSSFNPAEYG--------N-III--------------------ASKT-------QFLIT
GTIFLTAGTMIMVWLGEQITQ---------------------------------------------RGIGNG
ISLLITVSIISGLPGAVSAAYGMF------------------------------------------------
------------------------------
>SecY_Bacteria_PVC_SHE13673/1-203
-------------------------------------------MLKTISNI---------------------
-----------------MKVEDLRRR--------------------------------------------IL
FTLLVLIVYRIGAF----IPVPNIDTDILSAT-------DRQ----Q-A-DIFGLLNTFSGGA-LFQFSIFA
MGIFPYITASIIVQLLSMD-VVP-KF----------------------------------------------
-----------AQWAK----E-GEA-----------------------------------------------
-----------------------------------------GRKKLTQFTRYGTIVLGLIQAFGTSVGFN-S
Y----Y----------------GN---------LVI--------------------DPSF-------TTYAM
IAIVLTAGTAFLMWLGEQITE---------------------------------------------HGIGNG
ISILIFAGIVAGIPTHGRAIYLQL------------------------------------------------
------------------------------
>SecY_Bacteria_PVC_TAN38901/1-213
-------------------------------------------MFSAFTNS---------------------
-----------------FKVPELRQR--------------------------------------------IL
FTLGLIVICRIIAA----IPTPGVDAVAVRTLLTQV--QASA----G-G-SFLGLFDLFTGGA-IEQCAIGA
LGIMPSISASIILQLLTA--VVP-SL----------------------------------------------
-----------ERLAR----E-GDA-----------------------------------------------
-----------------------------------------GRQQIIQYGRYLTVALCVVQGYAWAAMLE-H
P----EG-------------LLGIH-----AD-IVH--------------------NPGW-------SFRLM
TILTMTTGTMLLMWLGEQITD---------------------------------------------RGIGNG
ISLIITISIVSRLPTAFRQAANMF------------------------------------------------
------------------------------
>SecY_Bacteria_PVC_WP013043411/1-219
-------------------------------------------MLSAFTNS---------------------
-----------------LKIPELRQR--------------------------------------------IF
FTLALLFIARVGAN----IPLPGFDPGPIKDFF------REQAD-AG-G-GLVGMFNMFTGGA-LLNGALFA
LGIMPHISASIIMQLMGA--VFP-AI----------------------------------------------
-----------ARLQQ----E-GDV-----------------------------------------------
-----------------------------------------GRQKINQYTRYLTLIICVVQGLLLLVALSSN
P----AS----IVGSGFNPAEYG--------N-VVI--------------------ANKF-------QFLVT
GTIFLTAGTMIMVWLGEQITA---------------------------------------------RGIGNG
ISLLITVSIISGLPGAVASAYQMF------------------------------------------------
------------------------------
>SecY_Bacteria_PVC_WP110129967/1-218
-------------------------------------------MLSAFTNS---------------------
-----------------LKIPELRQK--------------------------------------------IF
FTLALLFIARVGAN----IPLPGMNIGPIEDFF------ASQG--GS-N-GVVGMFNMFTGGA-LLKGAVFA
LGIMPYISASIIMQLVGA--VFP-TI----------------------------------------------
-----------ARLQQ----E-GDV-----------------------------------------------
-----------------------------------------GRQKINQYTRYLTIAICIVQGLLLLVALSTN
P----GS----LIGQGFNPAEYG--------E-VVI--------------------AGQV-------PFLIT
GTIFLTAGTMIMVWLGEQITQ---------------------------------------------KGIGNG
ISLLITVSIISGLPGAVAAAYQMF------------------------------------------------
------------------------------
>SecY_Bacteria_PVC_WP129048635/1-218
-------------------------------------------MFSAFTNS---------------------
-----------------MKIPELRSR--------------------------------------------IL
YTLGLLFVARVGAH----IPLPGIDPKPLQDFF------ADQTAAGS-G-ALVGLYNMFTGGA-LVKGAVCA
LGIMPYISASIIFQLMTA--VVP-AL----------------------------------------------
-----------SRLQQ----E-GDV-----------------------------------------------
-----------------------------------------GRQKLTQYTRYATVLICLIQGVLLILALE-N
P----GR----LFP-GYDVNQYG--------Q-IVV--------------------VSKF-------WFMVQ
STVIMTAGTMLLMWLGEQITQ---------------------------------------------RGIGNG
VSLLITVGILADIPGAAVATYQLF------------------------------------------------
------------------------------
>SecY_Bacteria_Proteobacteria_BAN34487/1-208
--------------MAIAG--------------N---------SLLSAAGA---------------------
-----------------GKFGDLKKR--------------------------------------------LL
FVLAALVVYRIGTF----IPVPGIDPMALESLF------KTQ----S-G-GILGMFNMFSGGA-LSRFSVFA
LGIMPYISASIIMQLMTV--VSP-QL----------------------------------------------
-----------EQLKK----E-GES-----------------------------------------------
-----------------------------------------GRKKITQYTRYGTVFLALFQGLGISIALE-S
Q------------P--------G----------LVI--------------------EPGL-------LFRLT
AVATLVTGTMFIMWLGEQITE---------------------------------------------RGIGNG
ISLIIFAGIAAGLPHAIGGTLELT------------------------------------------------
------------------------------
>SecY_Bacteria_Proteobacteria_CUK12000/1-210
--------------MAKQP------------------------GLDFQSAK---------------------
-----------------GGLGELKRR--------------------------------------------LL
FVIGALIVFRIGSF----IPIPGIDAAVLAKLL------EQQ----R-G-TIIEMFNMFSGGA-LSRASIFA
LGIMPYISASIIIQLLTV--VHP-TL----------------------------------------------
-----------AEIKK----E-GES-----------------------------------------------
-----------------------------------------GRRKISQYTRYGTLVLAIFQSIGIATGLP-N
M----PG-----MQ--------G----------LVI--------------------NPGF-------AFYFT
AVVSLVTGTMFLMWLGEQITE---------------------------------------------RGIGNG
ISIIIFAGIVAGLPPAIAHTIEQA------------------------------------------------
------------------------------
>SecY_Bacteria_Proteobacteria_OGS92573/1-201
--------------MA------------------------------KGASK---------------------
-----------------GKYGDLSQR--------------------------------------------LW
FLLGALVVFRIGAH----IPVPGIDPVVLADLF------KTQ----K-D-GILGMFNMFSGGA-LERFTIFA
LGIMPYISASIIMQLAAI--AVP-QL----------------------------------------------
-----------EQLKK----E-GEA-----------------------------------------------
-----------------------------------------GRRKITQYTRYGTLVLALFQAFGISVALQ-A
Q------------P--------G----------LVP--------------------NPGM-------MFQLT
SVITLVTGTIFLMWLGEQITE---------------------------------------------RGLGNG
ISLIIFAGIAAGLPSAIGSTLELA------------------------------------------------
------------------------------
>SecY_Bacteria_Proteobacteria_OJW48239/1-205
--------------MATNP--------------N------------QVSKG---------------------
-----------------GKFGDLKRR--------------------------------------------LW
FLLGALIVYRIGAH----IPVPGIDAQALSELF------NRQ----Q-G-GILGMFNMFSGGA-LSRFTIFA
LGIMPYISASIIMQLMTV--ASP-QL----------------------------------------------
-----------EALKK----E-GEA-----------------------------------------------
-----------------------------------------GRRKITQYTRYGTVALALFQGLGIAIAVE-S
Q------------P--------G----------LVI--------------------DPGL-------MFRFV
TVVTLLTGTMFLMWLGEQITE---------------------------------------------RGLGNG
ISIIIFAGIAAGLPNAIGGLLELV------------------------------------------------
------------------------------
>SecY_Bacteria_Proteobacteria_OJY08282/1-205
--------------MAASD--------------S------------FRGLS---------------------
-----------------GKLGDLKRR--------------------------------------------LW
FLLFALIVYRIGAH----VPVPGIDPVVLKDLF------ESQ----Q-G-GILGMFNMFSGGA-LSRFSIFA
LGIMPYISASIIMQLGTV--AFP-YL----------------------------------------------
-----------EALKK----E-GES-----------------------------------------------
-----------------------------------------GRRKITQYTRYGTLCLALVQGYGISIALQ-S
Q------------A--------G----------LVI--------------------EPGP-------MFLLT
TVITLVTGTIFLMWLGEQITE---------------------------------------------RGIGNG
ISLIIFAGIAAGLPSAIGGTLELV------------------------------------------------
------------------------------
>SecY_Bacteria_Proteobacteria_OYZ56583/1-202
--------------MAT-----------------------------PKTGM---------------------
-----------------NKYGDLKRR--------------------------------------------LM
FLLGALIVYRIGTF----IPVPGIDPLVLDQLF------KSQ----Q-G-GILGMFNMFSGGA-LSRFSVFA
LGIMPYISASIIVQLMTT--VSP-QL----------------------------------------------
-----------EALKK----E-GES-----------------------------------------------
-----------------------------------------GRRKITQYTRYGTLVLALFQAIGIAIALE-S
Q------------A--------G----------LVI--------------------DPGM-------AFRLT
TVVTLTSGTLFLMWLGEQITE---------------------------------------------RGLGNG
ISIIIFAGIAAGLPHAIAGTLELT------------------------------------------------
------------------------------
>SecY_Bacteria_Proteobacteria_PHS62606/1-204
--------------MARQG--------------L------------PQGTQ---------------------
-----------------GGLTELWSR--------------------------------------------IR
FVLLAIVVYRIGTH----IPVPGINPEALARLF------EQN----Q-G-TILEMFNMFSGGA-LERMSILA
LGIMPYISASIIMQLLTA--VSP-QL----------------------------------------------
-----------EQLKK----E-GEA-----------------------------------------------
-----------------------------------------GRRKITQYTRYGTVLLATIQAFGVSAGLA-G
Q---------------------G----------VTF--------------------SSGI-------DFYIA
AVPSFVAGAVFMMWLGEQVTE---------------------------------------------RGIGNG
ISILIFAGIVAGLPSAIGQAFESA------------------------------------------------
------------------------------
>SecY_Bacteria_Proteobacteria_WP011286107/1-205
--------------MAANP--------------N------------TVGKG---------------------
-----------------GKFGDLKRR--------------------------------------------LW
FLLGALVVYRIGAH----IPVPGIDPNALADLF------NSQ----K-G-GILGMFNMFSGGA-LSRFTIFA
LGIMPYISASIIMQLMSV--ASP-QL----------------------------------------------
-----------EALKK----E-GEA-----------------------------------------------
-----------------------------------------GRRKITQYTRYGTVILALFQGLGIAVALE-A
Q------------A--------G----------LVN--------------------DPGF-------MFRLT
TVSTLLTGTMFLMWLGEQITE---------------------------------------------RGLGNG
ISIIIFAGIAAGLPNAIGGLLELV------------------------------------------------
------------------------------
>SecY_Bacteria_Proteobacteria_WP026688015/1-204
--------------MAANP---------------------------GLASG---------------------
-----------------GKFGDLKRR--------------------------------------------LM
FLLGALVVYRIGAH----IPVPGIDPAVLADLF------KSQ----Q-G-GILGMFNMFSGGA-LSRFTIFA
LGIMPYISASIIMQLMTV--AIP-QL----------------------------------------------
-----------ESLKK----E-GEA-----------------------------------------------
-----------------------------------------GRRKITQYTRYGTLVLAFFQGLGIAIALE-A
Q------------A--------G----------LVH--------------------EPGF-------LFRLT
TVMTLITGTMFLMWLGEQITE---------------------------------------------RGLGNG
ISIIIFAGIAAGLPNAIGGLFELV------------------------------------------------
------------------------------
>SecY_Bacteria_Proteobacteria_WP035382810/1-202
--------------MNA-----------------------------PVKSN---------------------
-----------------NKYGDLSQR--------------------------------------------LW
FLLGALVVYRIGAH----IPVPGIDPVVLADLF------KQQ----K-G-GILGMFNMFSGGA-LSRFTIFA
LGIMPYISASIIMQLATI--AVP-QL----------------------------------------------
-----------EQLKK----E-GEA-----------------------------------------------
-----------------------------------------GRRKITQYTRYGTLALAVFQAFGIAVALQ-A
Q------------P--------G----------LVI--------------------NPGY-------MFQVT
TMVTLVTGTMFLMWLGEQITE---------------------------------------------RGLGNG
ISLIIFAGIAAGLPNAIGSTLELA------------------------------------------------
------------------------------
>SecY_Bacteria_Proteobacteria_WP059750926/1-202
--------------MAT-----------------------------PKSGL---------------------
-----------------NKFGDLKRR--------------------------------------------LL
FLLGALIVYRIGTF----IPVPGIDPLVLDQLF------KSQ----Q-G-GILGMFNMFSGGA-LSRFSLFA
LGIMPYISASIIVQLMTT--VSP-QL----------------------------------------------
-----------EALKK----E-GES-----------------------------------------------
-----------------------------------------GRRKITQYTRYGTLFLAVFQALGISIALE-S
Q------------A--------G----------LVL--------------------DPGM-------GFRLI
TVATLTAGTMFLMWLGEQITE---------------------------------------------RGLGNG
ISIIIFAGIVAGLPSAIGGTLELT------------------------------------------------
------------------------------
>SecY_Bacteria_Proteobacteria_WP062625495/1-202
--------------MSA-----------------------------PVKSN---------------------
-----------------NKYGDLSQR--------------------------------------------LW
FLLGALVVYRIGAH----IPVPGIDPVVLADLF------KQQ----K-G-GILGMFNMFSGGA-LSRFTIFA
LGIMPYISASIIMQLATI--AVP-QL----------------------------------------------
-----------EQLKK----E-GEA-----------------------------------------------
-----------------------------------------GRRKITQYTRYGTLALAVFQAFGIAVALQ-A
Q------------A--------G----------LVI--------------------NPGY-------MFQVT
TMVTLVTGTMFLMWLGEQITE---------------------------------------------RGLGNG
ISLIIFAGIAAGLPTAIGSTLELA------------------------------------------------
------------------------------
>SecY_Bacteria_Proteobacteria_WP069039319/1-205
--------------MVTAA--------------Q------------QPGRS---------------------
-----------------AKFGDLWRR--------------------------------------------LW
FLAGALIVYRLGAH----IPVPGIDPARLAELF------QGQ----Q-G-GILGVFNLFSGGA-LSRFTIFA
LGIMPYISASIIMQLLTV--AVP-TL----------------------------------------------
-----------EALKK----E-GEA-----------------------------------------------
-----------------------------------------GRRKITQYTRYGTLVLALFQAIGISIALE-S
Q------------P--------G----------LVL--------------------DPGM-------MFRFV
TISTLVTGTMFLMWLGEQITE---------------------------------------------RGVGNG
ISIIIFAGIAAGLPGAIGGLLELV------------------------------------------------
------------------------------
>SecY_Bacteria_Proteobacteria_WP072294916/1-205
--------------MAANE--------------A------------LRGLS---------------------
-----------------GKLGDLKRR--------------------------------------------LW
FLLLALVVYRIGAH----VPVPGIDPVVLKDLF------ESQ----Q-G-GILGMFNMFSGGA-LSRFSIFA
LGIMPYISASIIMQLGTV--AFP-HL----------------------------------------------
-----------EALKK----E-GES-----------------------------------------------
-----------------------------------------GRRKITQYTRYGTLGLALVQGYGISIALQ-A
Q------------T--------G----------LVI--------------------EPGP-------MFLFT
TVITLVTGTIFLMWLGEQITE---------------------------------------------RGIGNG
ISLIIFAGIAAGLPSAIGGTLELV------------------------------------------------
------------------------------
>SecY_Bacteria_Proteobacteria_WP076091665/1-205
--------------MAANP--------------N------------TVGKG---------------------
-----------------GKFGDLKRR--------------------------------------------LW
FLLGALVVYRIGAH----IPVPGIDPNVLADLF------NSQ----Q-G-GILGMFNMFSGGA-LSRFTIFA
LGIMPYISASIIMQLMSV--ASP-QL----------------------------------------------
-----------EALKK----E-GEA-----------------------------------------------
-----------------------------------------GRRKITQYTRYGTVVLALFQGIGIAVALE-A
Q------------A--------G----------LVN--------------------DPGF-------MFRLT
TVSTLLTGTMFLMWLGEQITE---------------------------------------------RGLGNG
ISIIIFAGIAAGLPSAIGGLLELV------------------------------------------------
------------------------------
>SecY_Bacteria_Proteobacteria_WP087447760/1-205
--------------MAANK--------------T------------KVGGA---------------------
-----------------DKFGDLKRR--------------------------------------------LL
FLIGALVVYRIGAH----IPVPGIDPVALEQLF------RSQ----Q-G-GILGMFNMFSGGA-LSRFTVFA
LGIMPYISASIIMQLLTV--VSP-QL----------------------------------------------
-----------EALKK----E-GDS-----------------------------------------------
-----------------------------------------GRRKITQYTRYGTVGLAFFQALGIAIALE-A
Q------------P--------G----------LVV--------------------DPGI-------IFRIT
AVMTLVAGTMFLMWLGEQITE---------------------------------------------RGIGNG
ISMIIFAGIVAGLPHAIGGTLELT------------------------------------------------
------------------------------
>SecY_Bacteria_Proteobacteria_WP090456910/1-205
--------------MAASE--------------S------------LRGLS---------------------
-----------------GKLGDLKRR--------------------------------------------LW
FLLLALVVYRIGAH----VPVPGIDPVVLKDLF------ESQ----Q-G-GILGMFNMFSGGA-LSRFSIFA
LGIMPYISASIIMQLGTV--AFP-YL----------------------------------------------
-----------EALKK----E-GES-----------------------------------------------
-----------------------------------------GRRKITQYTRYGTLGLALLQGYGISIALQ-A
Q------------P--------G----------LVI--------------------EPGP-------MFLLT
TVITLVTGTIFLMWLGEQITE---------------------------------------------RGIGNG
ISLIIFAGIAAGLPSAIGGTLELV------------------------------------------------
------------------------------
>SecY_Bacteria_Proteobacteria_WP110522864/1-205
--------------MANPA--------------A------------TVGNP---------------------
-----------------GRFGDLKKR--------------------------------------------LL
FLIGALIVYRLGAH----IPVPGIDPERLAELF------QSQ----A-G-GILGVFNLFSGGA-LSRFTIFA
LGIMPYISASIIMQLMTV--AVP-QF----------------------------------------------
-----------EALKK----E-GEA-----------------------------------------------
-----------------------------------------GRRKITQYTRYGTLVLAFAQSLGIAIALE-G
Q------------P--------G----------LVL--------------------DPGL-------MFRFV
TVATLVTGTMFLMWLGEQITE---------------------------------------------RGIGNG
ISVIIFAGIVAGLPSALGGLFELV------------------------------------------------
------------------------------
>SecY_Bacteria_Proteobacteria_WP124950226/1-205
--------------MAANK--------------A------------TVGGA---------------------
-----------------DKFGDLKRR--------------------------------------------LL
FLIGALVVYRIGAH----IPVPGIDPVALEQLF------RSQ----Q-G-GILGMFNMFSGGA-LSRFTVFA
LGIMPYISASIIMQLLTV--VSP-QL----------------------------------------------
-----------EALKK----E-GDS-----------------------------------------------
-----------------------------------------GRRKITQYTRYGTVGLAFFQALGIAIALE-A
Q------------P--------G----------LVI--------------------DPGL-------AFRIT
AVMTLVAGTMFLMWLGEQITE---------------------------------------------RGIGNG
ISMIIFAGIVAGLPHAIGGTLELT------------------------------------------------
------------------------------
>SecY_Bacteria_Rhodothermaeota_PDH42940/1-199
-------------------------------------MI---KLIDTIKNI---------------------
-----------------FSIEELRDR--------------------------------------------II
NTVFFLIIFRLGSF----VVLPGIDPSKLQQS--------------A-G-GIFGLLDTFLGGA-FSNASIFA
LGIMPYISASIVVQLLGV--ALP-YF----------------------------------------------
-----------QKLQK----E-GDS-----------------------------------------------
-----------------------------------------GRKKMTQITRYLTIVICLFQSTAYISGTI-P
----------------------A-------EA-ILV--------------------QNKF-------LFTIS
SLVILTSGTIFCMWLGEKITD---------------------------------------------KGIGNG
ISMLIMIGIISRFPGSIVAEAL--------------------------------------------------
------------------------------
>SecY_Bacteria_Rhodothermaeota_PDH45792/1-199
-------------------------------------MI---KLFQTIKNI---------------------
-----------------FSIEELRDR--------------------------------------------II
NTVGFLIIFRLGSF----VVLPGIDPSKLQQN--------------A-G-GIFGLLDTFLGGA-FSNASIFA
LGIMPYISASIVVQLLGV--ALP-YF----------------------------------------------
-----------QKLQK----E-GDS-----------------------------------------------
-----------------------------------------GRKKMTQITRYLTIIICMFQSTAYLSGTI-P
----------------------S-------EA-ILV--------------------DNRF-------LFTIS
SMIILTSGTIFCMWLGEKITD---------------------------------------------KGIGNG
ISMLIMIGIISRFPGSIVAEAI--------------------------------------------------
------------------------------
>SecY_Bacteria_Rhodothermaeota_PDH50469/1-199
-------------------------------------MI---KLFDTIKNI---------------------
-----------------FSIEELRDR--------------------------------------------II
NTVFFLIIFRLGSF----VVLPGIDPSKLQQS--------------A-G-GIFGLLDTFLGGA-FSNASIFA
LGIMPYISASIVVQLLGV--ALP-YF----------------------------------------------
-----------QKLQK----E-GDS-----------------------------------------------
-----------------------------------------GRKKMTQITRYLTIVICLFQSTAYISGTI-P
----------------------A-------EA-ILV--------------------QNKF-------LFTIS
SLVILTSGTIFCMWLGEKITD---------------------------------------------KGIGNG
ISMLIMIGIISRFPGSIVAEAL--------------------------------------------------
------------------------------
>SecY_Bacteria_Rhodothermaeota_PDH54562/1-205
--------------------------------------M---SLIENFRNI---------------------
-----------------FKIEDLRNR--------------------------------------------IL
YTIGILMVYRMGSY----ITLPGVDASALLAST------AGA----N-N-SLLGLFDMFVGGA-FSRAGVFA
LGIMPYITASIIIQLMGA--VVP-YF----------------------------------------------
-----------QKLQR----E-GEE-----------------------------------------------
-----------------------------------------GRRKITRLTRYGTVAITALQAIAFSINLI-A
T----S----------------P-------QA-IVI---------------------GQL-------GFTIS
SVIVLTAGTVFVMWLGERITD---------------------------------------------RGIGNG
ISLIIMIGIIAVLPANLINEVTTK------------------------------------------------
------------------------------
>SecY_Bacteria_Rhodothermaeota_WP094549371/1-205
-------------------------------------MP---SVAESLRNI---------------------
-----------------WRIHELRQR--------------------------------------------IL
FTLGILIVYRLGSY----ITLPGIDAGILEQIN-----AQND----Q-G-GLFGLFNLFVGGA-FFRAGVFA
LGIMPYITASIIFQLLGA--VMP-AI----------------------------------------------
-----------QKLQR----E-GDE-----------------------------------------------
-----------------------------------------GRRKITQWTRYATVIITGFQSVGYAINLK-A
T----S----------------G-------AA-IVV---------------------PDW-------LFFAS
AVISLTAGTVFVMWLGERITE---------------------------------------------KGIGNG
ISLIIMIGIIAFLPASLFNEIT--------------------------------------------------
------------------------------
>SecY_Bacteria_Rhodothermaeota_WP095510534/1-208
-------------------------------------MA---SVAESIRNI---------------------
-----------------WKIHELRQR--------------------------------------------IL
YTLGLLVVYRLGSY----VTLPGVDAIALQELAN----ANPN----Q-G-GLFGLFDLFVGGA-FFRAGVFA
LGIMPYITASIIIQLLGA--VWA-PI----------------------------------------------
-----------QKLQR----E-GED-----------------------------------------------
-----------------------------------------GRRKITQWTRYGTIGITALQSIGYAINLQ-A
T----S----------------G-------QA-IVI---------------------PEW-------AFTVV
CVICLTAGTTFVMWLGERITE---------------------------------------------KGIGNG
ISLVIMIGIIAFLPQSLLNELPQI------------------------------------------------
------------------------------
>SecY_Bacteria_Rhodothermaeota_WP095516160/1-208
-------------------------------------MA---SVAESIRNI---------------------
-----------------WKIHELRQR--------------------------------------------IL
FTLGILIVYRLGSY----VTLPGVDAIALQELAN----ANPN----Q-G-GLFGLFNLFVGGA-FFRAGVFA
LGIMPYITASIIIQLLGA--VWA-PI----------------------------------------------
-----------QKLQR----E-GED-----------------------------------------------
-----------------------------------------GRRKITQWTRYGTIGITALQSIGYAINLQ-A
T----S----------------G-------TA-IVI---------------------PAW-------AFTVV
CVICLTAGTVFVMWLGERITE---------------------------------------------KGIGNG
ISLIIMIGIIAFLPQSLLNEMPQI------------------------------------------------
------------------------------
>SecY_Bacteria_Rhodothermaeota_WP103007574/1-208
-------------------------------------MA---GFAESIRNI---------------------
-----------------WKVDELRQR--------------------------------------------IL
YTLGLLVVYRLGTF----VTLPGVNAAALSEIN-----AQQG----G-G-GLFGFLDMFVGGA-FMQAGIFA
LGIMPYITASIIIQLMGA--VVP-YF----------------------------------------------
-----------QKLQR----E-GEE-----------------------------------------------
-----------------------------------------GRRRITQLTRYGTIGITALQSIGYAINLL-A
G----AT---------------G-------QA-VVI---------------------NST-------LFMIT
TVIVLTSGTAFVMWLGERISE---------------------------------------------DGIGNG
ISLIIMIGIIAFLPQALVNEASMV------------------------------------------------
------------------------------
>SecY_Bacteria_Spirochaetes_EMO60932/1-215
-------------------------------------------MLTTFKNI---------------------
-----------------FRIPELRQK--------------------------------------------II
FTLSMLLLFRMGTH----ITIPGINPVVVAGIA-----NDPS----S-E-GLLGMVDLFAGGA-LLKFSIFA
LGIMPYISSSIVMQLFMV--LVP-SL----------------------------------------------
-----------QKLQK----E-GEE-----------------------------------------------
-----------------------------------------GRKKYGQYTKYGTVILCAIQSLAVIQLAK-G
W----ST---------------GTE-----LE-PAR--------------------YPGLINSSVIPYFYLI
GILSITTGTVLLIWLGEQITE---------------------------------------------RGIGNG
ISLLIFAGIIGRLPESMVQLFSTD------------------------------------------------
------------------------------
>SecY_Bacteria_Spirochaetes_OHD63802/1-212
-------------------------------------------MANLLTNL---------------------
-----------------FREPDLRKR--------------------------------------------VL
FTIWCLIIFRIGAH----ITTPGIDPARLKDMIENVMHSHKA----L-G-NLLSYIDLFSGGA-LKQFTIFA
LGVMPYISISIIMQLLMT--VVP-QL----------------------------------------------
-----------EQLGK----E-GEM-----------------------------------------------
-----------------------------------------GRRKIQQYTKYGTVIMCIIQSATISRWIA-S
NE--------------------G----------VVV--------------EGL--KNHQF-------FFTVL
VVVSITSGTMFLMWLGEQISE---------------------------------------------RGIGNG
ISLLIFAGIAARIPGAFIRTLDLV------------------------------------------------
------------------------------
>SecY_Bacteria_Spirochaetes_RPI96462/1-212
-------------------------------------------MASAIVNI---------------------
-----------------FKIPELRNR--------------------------------------------VL
FTLFILIVYRIGAH----IPIPGINVEALKSYFDQAA-KSSQ----A-G-GLVDFFDLFAGGA-LKRFTVFA
LGIMPYISASIIMQLLTV--VIP-QL----------------------------------------------
-----------ERISK----E-GPE-----------------------------------------------
-----------------------------------------GHKKINQYTRYGTVLLCAIQSMGLTFWMK-S
M----AS-----AK--------G-------TV-VPK--------------------DAGI-------GFIIV
TVMAITTGTMVLMWLGEVITE---------------------------------------------RGIGNG
ISLIIFAGIVVRVPAAAMDTWQRV------------------------------------------------
------------------------------
>SecY_Bacteria_Spirochaetes_WP002722950/1-215
-------------------------------------------MLTTFKNI---------------------
-----------------FRIPELRQK--------------------------------------------II
FTLSMLLLFRMGTH----ITIPGINPVVVAGIA-----NDPS----S-E-GLLGMVDLFAGGA-LLKFSIFA
LGIMPYISSSIVMQLFMV--LVP-SL----------------------------------------------
-----------QKLQK----E-GEE-----------------------------------------------
-----------------------------------------GRKKIGQYTKYGTVILCAIQSLAVIQLAK-G
W----ST---------------GTE-----LE-PAR--------------------YPGLINSSVVPYFYLI
GILSITTGTVLLIWLGEQITE---------------------------------------------RGIGNG
ISLLIFAGIIGRLPESMVQLFSTD------------------------------------------------
------------------------------
>SecY_Bacteria_Spirochaetes_WP004449043/1-215
-------------------------------------------MLTTFKNI---------------------
-----------------FRIPELRQK--------------------------------------------II
FTLSMLLLFRMGTH----ITIPGINPVVVAGIA-----NDPS----S-E-GLLGMVDLFAGGA-LLKFSIFA
LGIMPYISSSIVMQLFMV--LVP-AL----------------------------------------------
-----------QKLQK----E-GEE-----------------------------------------------
-----------------------------------------GRKKIGQYTKYGTVILCAIQSLAVIQLAK-G
W----ST---------------GTE-----ME-PAR--------------------YPGLINASVIPYFYLI
GILSITTGTVLLIWLGEQITE---------------------------------------------RGIGNG
ISLLIFAGIIGRLPESMVQLFSTD------------------------------------------------
------------------------------
>SecY_Bacteria_Spirochaetes_WP008727098/1-207
-------------------------------------------MFKSFANI---------------------
-----------------FRVQELRSR--------------------------------------------IL
FTVIAILVYRIGSH----IPTPGIDPTALLGFLS----SSQG----G-G-GLLTIMDLFSGGA-LFRFSILA
LGIMPYISASIIMQLLGV--VIP-AL----------------------------------------------
-----------ERMQK----E-GES-----------------------------------------------
-----------------------------------------GRKKINQYVRYLTLVLCIVQSAAMASWIQ-S
I----NE---------------G-------AM-IFM--------------------DPGI-------GFILL
VVVTATAGTMFLMWLGDQITE---------------------------------------------RGLGNG
ISVIIFAGIVARIPAGVYDVIQKR------------------------------------------------
------------------------------
>SecY_Bacteria_Spirochaetes_WP010259327/1-208
-------------------------------------------MANPLVGI---------------------
-----------------FRVKELRER--------------------------------------------IF
FTLVILVVFRLGAV----LPIPGINVRELNAYFLSQ---QNS----G-N-AIIDYLDFFAGGA-FSNFSVFM
LGIMPYISMSIIMQLLLI--VFP-RL----------------------------------------------
-----------KKISQ----E--EG-----------------------------------------------
-----------------------------------------GKKKIQSYQRLGTVVVCLIQSFAVTQYAQ-S
I----SR-----TV----------------EN-LLS--------------------LSML-------PFTLL
AMLTVTTGTMFLMWMGEQITK---------------------------------------------RGIGNG
ISLLIFAGIVARLPNALWELFGRV------------------------------------------------
------------------------------
>SecY_Bacteria_Spirochaetes_WP013243951/1-207
-------------------------------------------MFKSLTNI---------------------
-----------------FRVPELRSR--------------------------------------------IL
FTVLAILVYRIGSH----IPTPGIDPTALLGFLS----SAQG----G-G-GLLTIMDLFSGGA-LFRFSILA
LGIMPYISASIIMQLLGV--VIP-AL----------------------------------------------
-----------ERMQK----E-GES-----------------------------------------------
-----------------------------------------GRKKINQYVRYLTLGLCVVQSAAMASWIQ-S
I----NE---------------G-------AM-IFM--------------------RPGL-------GFILL
VVITATTGTMFLMWLGDQITE---------------------------------------------RGLGNG
ISVIIFAGIVARIPAGFYDVIQKK------------------------------------------------
------------------------------
>SecY_Bacteria_Spirochaetes_WP014933893/1-207
-------------------------------------------MFKSLTNI---------------------
-----------------FRVPELRSR--------------------------------------------IL
FTVLAILVYRIGSH----IPTPGIDPTALLGFLS----SAQG----G-G-GLLTIMDLFSGGA-LFRFSILA
LGIMPYISASIIMQLLGV--VIP-AL----------------------------------------------
-----------ERMQK----E-GES-----------------------------------------------
-----------------------------------------GRKKINQYVRYLTLGLCVVQSAAMASWIQ-S
I----NE---------------G-------AM-IFM--------------------RPGL-------GFILL
VVITATTGTMFLMWLGDQITE---------------------------------------------RGLGNG
ISVIIFAGIVARIPAGFYDVIQKK------------------------------------------------
------------------------------
>SecY_Bacteria_Spirochaetes_WP015712860/1-208
-------------------------------------------MANPLVGI---------------------
-----------------FRVKELRER--------------------------------------------II
FTALMLVVFRVGAV----LPIPGINVQELNAYFLSQ---ANS----G-N-AIVDYLDFFAGGA-FSNFSVFM
LGIMPYISMSIIMQLLII--VFP-RL----------------------------------------------
-----------KKISQ----E--EG-----------------------------------------------
-----------------------------------------GRKKIQSYQRMGTIVVSLIQSFAVTQYAQ-S
I----SR-----SV----------------EN-LLS--------------------MNIV-------PFTLI
AMLTVTTGTMFLMWIGEQITQ---------------------------------------------RGIGNG
ISLLIFAGIVARLPQALWELMQRV------------------------------------------------
------------------------------
>SecY_Bacteria_Spirochaetes_WP022931781/1-207
------------------------------------------MASNPIINM---------------------
-----------------FKVKEIRDR--------------------------------------------LF
FTFLILAVFRLGSV----LTVPGIDANVLIKYFDDL--AAQN----K-N-AFASYMDFFVGGA-FSNFSILM
LGVMPYISMQIIMQLAVI--IFP-AL----------------------------------------------
-----------KRISQ----E--DG-----------------------------------------------
-----------------------------------------GQRKIAQYTRIGTIIVCVIQAWGMSVYAN-S
I----P----------------G---------CIVL--------------------ENKI-------AFKAL
FLITVTTGSMVTVWLGDQITA---------------------------------------------RGIGNG
ISMMIFAGIVARLPNAIVELAQKV------------------------------------------------
------------------------------
>SecY_Bacteria_Spirochaetes_WP028330934/1-207
-------------------------------------------MLKSLANI---------------------
-----------------FKVQELRSR--------------------------------------------IL
FTILAILVYRIGSH----IPTPGIDPTALLSFLS----SSQG----G-A-GLLTIMDLFSGGA-LFRFSILA
LGIMPYISASIIMQLLGV--VIP-AL----------------------------------------------
-----------EKMQK----E-GES-----------------------------------------------
-----------------------------------------GRKKINQYVRYLTLVLCMIQSVAMASWIQ-S
I----NE---------------G-------AM-IFM--------------------NPGI-------GFILL
VVVTATAGTMFLMWLGDQITE---------------------------------------------RGLGNG
ISVIIFAGIVARIPAGVYDVIQKR------------------------------------------------
------------------------------
>SecY_Bacteria_Spirochaetes_WP037563066/1-208
------------------------------------------MIGGGFQNI---------------------
-----------------FKIPELKKR--------------------------------------------IL
FTLALLIVYRIGVH----VPVPGIDSLALASFF------KQA----E-G-TIFGIFNMFSGGA-FERLSVFA
LGIMPYISASIILQLLTV--VVP-HL----------------------------------------------
-----------EQLKK----E-GEQ-----------------------------------------------
-----------------------------------------GRKKITQYTRYGTVVLSIIQGFGISVGLE-S
M----SS-----PG--------G-------AP-VVL--------------------IPGW-------AFRLM
TVITLTAGTAFIMWLGEQITE---------------------------------------------RGIGNG
ISLIIFAGIVVRLPVASVNTGRLL------------------------------------------------
------------------------------
>SecY_Bacteria_Spirochaetes_WP061207583/1-215
-------------------------------------------MLTTFKNI---------------------
-----------------FRIPELRQK--------------------------------------------II
FTLSMLLLFRMGTH----ITIPGINPVVVAGIA-----NDPS----S-E-GLLGMVDLFAGGA-LLKFSIFA
LGIMPYISSSIVMQLFMV--LVP-SL----------------------------------------------
-----------QKLQK----E-GEE-----------------------------------------------
-----------------------------------------GRKKIGQYTKYGTVILCAIQSLAVIQLAK-G
W----ST---------------GTE-----LE-PAR--------------------YPGLINSSVVPYFYLI
GILSITTGTVLLIWLGEQITE---------------------------------------------RGIGNG
ISLLIFAGIIGRLPESMVQLFSTD------------------------------------------------
------------------------------
>SecY_Bacteria_Spirochaetes_WP069726831/1-207
-------------------------------------------MFKSFANI---------------------
-----------------FRVQELRSR--------------------------------------------IL
FTVIAILVYRIGSH----IPTPGIDPTALLGFLS----SSQG----G-G-GLLTIMDLFSGGA-LFRFSILA
LGIMPYISASIIMQLLGV--VIP-AL----------------------------------------------
-----------ERMQK----E-GES-----------------------------------------------
-----------------------------------------GRKKINQYVRYLTLVLCIVQSAAMASWIQ-S
I----NE---------------G-------AM-IFM--------------------DPGI-------GFILL
VVVTATAGTMFLMWLGDQITE---------------------------------------------RGLGNG
ISVIIFAGIVARIPAGVYDVIQKR------------------------------------------------
------------------------------
>SecY_Bacteria_Spirochaetes_WP069892908/1-206
------------------------------------------MATNPLVDI---------------------
-----------------FRIRDLRQR--------------------------------------------IL
FTLSMLVVFRLGAN----LPIPGINVKALNLYFMSQ---QGS----G-GVGITEYIDFFAGGA-FKNFSIFM
LGIMPYISTSIIMQLLVL--VFP-TL----------------------------------------------
-----------KRISE----E--DG-----------------------------------------------
-----------------------------------------GRKKIQRFTRYGTVVICLIQSYAVTIYAN-Q
I----PD--------------------------AIT--------------------INRT-------AYTLI
AMLTVTAGTIFLMWIGEQISQ---------------------------------------------RGIGNG
ISLLIFAGIVARMPGAFVTLVEKV------------------------------------------------
------------------------------
>SecY_Bacteria_Spirochaetes_WP100743115/1-214
-------------------------------------------MFQTIANI---------------------
-----------------FRIPELRSK--------------------------------------------IL
FTIGMLLLFRMGTH----VTIPGINSLIVTGIT------ADP----S-E-GFLGMVDLFAGGA-LLKFSIFA
LGIMPYISSSIIMQLVMV--LIP-SL----------------------------------------------
-----------QKMQK----E-GEE-----------------------------------------------
-----------------------------------------GRKKIQQYTKYGTLILCAIQSLAVIQLAN-S
W----ST---------------GSG-----TA-QAK--------------------YPGLINPSVEGYFLPI
AMLSITTGTVLLIWLGEQITE---------------------------------------------RGIGNG
ISLIIFAGIIGRMPEALIAMFTSD------------------------------------------------
------------------------------
>SecY_Bacteria_Spirochaetes_WP100747865/1-215
-------------------------------------------MLTTFKNI---------------------
-----------------FRIPELRQK--------------------------------------------II
FTLSMLLLFRMGTH----ITIPGINPVVVAGIA-----NDPS----S-E-GLLGMVDLFAGGA-LLKFSIFA
LGIMPYISSSIVMQLFMV--LVP-SL----------------------------------------------
-----------QKLQK----E-GEE-----------------------------------------------
-----------------------------------------GRKKIGQYTKYGTVILCAIQSLAVIQLAK-G
W----ST---------------GTE-----ME-PAR--------------------YPGLINSGVVPYFYLI
GILSITTGTVLLIWLGEQITE---------------------------------------------RGIGNG
ISLLIFAGIIGRLPESMVQLFSTD------------------------------------------------
------------------------------
>SecY_Bacteria_Spirochaetes_WP108928720/1-216
-------------------------------------------MLTSIANI---------------------
-----------------FKIPELRNK--------------------------------------------VF
FTLGMLLLFRLGTH----ITIPGIDPKVVSAIAL----DANA----A-E-GLVGMFDMFAGGA-LLNFSIFA
LGIMPYISSSIIMQLVMV--LVP-SL----------------------------------------------
-----------QKLQK----E-GDE-----------------------------------------------
-----------------------------------------GRKKISQYTKYGTILLCGVQSLAVIRLAQ-R
W----SY---------------GAD-----NA-PAL--------------------HPGLIHSSVESWFFFI
ALLSITTGTVLLIWLGEQITE---------------------------------------------RGIGNG
ISLLIFAGIVGRLPVSVAQLFREN------------------------------------------------
------------------------------
>SecY_Bacteria_Spirochaetes_WP114630958/1-209
------------------------------------------MAGNPLYDM---------------------
-----------------FKVKELRYK--------------------------------------------IF
FTLGMLIVFRLGAI----LPIPGIDASALRLYFLNQ---ASS----GSAMGITEYLDFFAGGA-FKNFSIFM
LGIMPYISMSIIMQLLLL--VFP-RL----------------------------------------------
-----------KKISE----E--DG-----------------------------------------------
-----------------------------------------GKKKVQKLIRYGTVAVCIIQSYAVTVYAS-R
I----PD-----------------------AI-IPS--------------------MVGW-------KYTFV
AMLTVTTGTMFLMWIGEQINA---------------------------------------------KGIGNG
ISLLIFAGIVARMPGAFSILGKEI------------------------------------------------
------------------------------
>SecY_Bacteria_Synergistetes_KUK39514/1-198
-------------------------------------------MLDSFRDA---------------------
-----------------FKLPDLKRR--------------------------------------------IL
FTIGVLFVFRLGAH----IPTPGIDAAAMAGLF--------Q----E-G-GILSFFDLFAGGA-LRRFSVFA
LGVAPYINASIVMQLLTV--VIP-AL----------------------------------------------
-----------ERLQK----E-GEE-----------------------------------------------
-----------------------------------------GRRKITQYTRVSTIFFAAVQAAGMAFWLR-G
L--------------------------------GVF--------------------PSGA-------LNMGV
VVITLITGCMTVMWLGEMISD---------------------------------------------HGIGNG
ISLLIFAGIVARLPEAVIRTWSML------------------------------------------------
------------------------------
>SecY_Bacteria_Synergistetes_KUK58664/1-198
-------------------------------------------MLDAFRDA---------------------
-----------------FRLPDLKRR--------------------------------------------IL
FTVGVLFVYRLGAH----IPTPGIDPEAMARLF--------E----Q-G-GVLGFLDLFAGGA-LRRFSVFA
LGVAPYINASIVMQLLVV--IFP-AL----------------------------------------------
-----------EKLQK----E-GEQ-----------------------------------------------
-----------------------------------------GRKKIVQYTRLGTIFFAAVQAVGMTFWLR-N
L--------------------------------GIF--------------------TGSV-------FGFIT
VVITITAGSVVVMWLGEEISD---------------------------------------------HGIGNG
ISLLIFAGIVARIPEAIIRTWELM------------------------------------------------
------------------------------
>SecY_Bacteria_Synergistetes_KUK62138/1-198
-------------------------------------------MLDAFRDA---------------------
-----------------FRLPDLKRK--------------------------------------------IL
FTMGVLFLFRLGTH----IPTPGIDAKAMASLF--------E----Q-G-GVLGFLDLFAGGA-LRRFSVFA
LGVAPYINASIVMQLLVV--VFP-AL----------------------------------------------
-----------EKLQK----E-GEQ-----------------------------------------------
-----------------------------------------GRKKIVQYTRLGTVFFAAVQAIGMTFWLR-N
L--------------------------------GVF--------------------SGGW-------MGFTA
AVFTVTAGSLIVMWLGEEISD---------------------------------------------HGIGNG
ISLIIFAGIVARLPEAIIRTWTLL------------------------------------------------
------------------------------
>SecY_Bacteria_Synergistetes_PIE54713/1-198
-------------------------------------------MLDSFRDA---------------------
-----------------FRLPDLKRR--------------------------------------------IL
FTMGMLFVFRLGAH----IPTPGINPDAMSHLF--------E----G-G-GVLGFLDMFAGGA-LRRFSIFA
LGVAPYINASIVMQLLVV--VFP-AL----------------------------------------------
-----------EKMQK----E-GPE-----------------------------------------------
-----------------------------------------GQKKILQITRLSTVGFAAIQATGMVFWLQ-R
V--------------------------------GVF--------------------SGGA-------LGMIV
AILTIVAGAVAVMWLGEEVSD---------------------------------------------HGIGNG
ISMIIYAGIVARLPEAVIRTWNML------------------------------------------------
------------------------------
>SecY_Bacteria_Synergistetes_PKL05579/1-198
-------------------------------------------MLDSFRDA---------------------
-----------------FRLPDLKRR--------------------------------------------IL
FTLAALFVYRLGAH----MPTPGVDAAALGKLF--------E----Q-G-GVLGFLDLFAGGA-LSRFSIFA
LGVTPYINASIVMQLLAV--VVP-SI----------------------------------------------
-----------EKMQK----E-GEE-----------------------------------------------
-----------------------------------------GRKKVVQYTRYGTIAFALIQAVGMTGWLR-N
L--------------------------------GIF--------------------TGSW-------MDIAL
VAVTLTTGAVAVMWLGEVMSD---------------------------------------------HGIGNG
ISLLIFAGIVVRIPEAIIRTFTLV------------------------------------------------
------------------------------
>SecY_Bacteria_Synergistetes_WP006301259/1-198
-------------------------------------------MIDSFRDA---------------------
-----------------FRLPDLKRR--------------------------------------------FL
FVLAALFVYRLGAH----IPTPGIDPEAMAQLF--------E----K-G-GVLGFFDLFAGGA-LRRFSIFA
LGVVPYINSSIVMQLLVV--VVP-TL----------------------------------------------
-----------EKMQK----D-GEE-----------------------------------------------
-----------------------------------------GRKKIVQYTRYGTVLFALIQAVGMTVWLG-N
L--------------------------------GIF--------------------AGGF-------LDAVV
VTVTVTAGSLAVMWLGEIMSD---------------------------------------------HGIGNG
ISLLIFAGIVARIPEAIIQTFSLV------------------------------------------------
------------------------------
>SecY_Bacteria_Synergistetes_WP006583252/1-198
-------------------------------------------MIDSFRDA---------------------
-----------------FRLPDLKNR--------------------------------------------FL
FVLAALFVYRLGAH----IPTPGIDPEAMARLF--------E----R-G-GVLGFLDLFAGGA-LSRFSIFA
LGVVPYINSSIVMQLLTV--VVP-SL----------------------------------------------
-----------EKMQK----E-GED-----------------------------------------------
-----------------------------------------GRKKITQYTRYGTVIFALVQSIGMVSWLR-G
L--------------------------------GVF--------------------YGGF-------LDGVL
AVATVTTGSLAVMWLGEVMSD---------------------------------------------HGIGNG
ISMLIFAGIVARIPGAIAQTFTMV------------------------------------------------
------------------------------
>SecY_Bacteria_Synergistetes_WP008521516/1-198
-------------------------------------------MANSFRDV---------------------
-----------------FKLPELKRR--------------------------------------------II
FTLMMLLVFRIGAH----IPTPGIDTAAMSHAF--------A----G-N-GVLGFLDMFAGGA-LRRFSVFS
LGVAPYINASIVMQLACV--IFP-TL----------------------------------------------
-----------ERMQK----E-GPQ-----------------------------------------------
-----------------------------------------GQKKLTQYTRWGAILFGFAQAIGLVFWLR-R
L--------------------------------GVF--------------------SGGS-------MDFFV
AICTVVAGSIAVMWLGEEISD---------------------------------------------HGIGNG
ISVIIYAGIVARFPEGVIRTFGLL------------------------------------------------
------------------------------
>SecY_Bacteria_Synergistetes_WP009165405/1-198
-------------------------------------------MADTFRDV---------------------
-----------------FKLPDLKRR--------------------------------------------IL
FTLGMLFVFRLGAH----IPTPGINSAAMSQLF--------E----G-S-GVLGFLDLFAGGA-LRRFSLFS
LGVAPYINASIVLQLAAV--IFP-AL----------------------------------------------
-----------ERLQK----E-GPQ-----------------------------------------------
-----------------------------------------GQKKMTQYTRYGAIFFAFVQAIGMAMWLR-R
A--------------------------------GVL--------------------AASG-------LDFFV
AVITAVTGSVAVMWLGEEMTD---------------------------------------------HGIGNG
ISLLIFAGIVARLPEAVIQTFSMI------------------------------------------------
------------------------------
>SecY_Bacteria_Synergistetes_WP009201467/1-198
-------------------------------------------MFSALRDM---------------------
-----------------FRLPDLKSR--------------------------------------------IL
FVLGVLLVFRLGAH----IPTPGVDAKAMASLF--------E----Q-G-GVLSLFDLFAGGA-LRRFSIFA
LGVTPYINASIVMQLLAV--VVP-AI----------------------------------------------
-----------EKMQK----E-GEE-----------------------------------------------
-----------------------------------------GRRKIVQYTRVSTILFAGIQAVGMVLWLR-S
M--------------------------------DII--------------------YVGG-------ISIVV
AIVTLIAGSIAVMWMGEMISD---------------------------------------------HGIGNG
ISLLIFAGIVARIPEAIMRTFTLL------------------------------------------------
------------------------------
>SecY_Bacteria_Synergistetes_WP014162820/1-198
-------------------------------------------MLNAMKDA---------------------
-----------------FRLPDLKRR--------------------------------------------IL
FTLAVLFIYRLGAH----IPTPGIDTEAMARLF--------G----E-G-SALNFLDLFAGGA-LRRFSIFA
LGVAPYINASIVMQLLVV--IFP-AL----------------------------------------------
-----------EKLQK----E-GEQ-----------------------------------------------
-----------------------------------------GRKKIVQYTRLGTVFFAAVQALGMTFWLR-N
L--------------------------------GVF--------------------SGSV-------LDMMI
VVITITTGSVVVMWLGEEVSD---------------------------------------------HGIGNG
ISLLIFAGIVARIPEAIVRTWSMV------------------------------------------------
------------------------------
>SecY_Bacteria_Synergistetes_WP024822550/1-199
-------------------------------------------MIDSFRDA---------------------
-----------------FKLPDLKRR--------------------------------------------IL
FTLGVLFIFRLGAH----IPTPGIDASAMAQLF--------E----Q-GAGVLGFLDIFAGGA-LRRFSIFA
LGVTPYINSSIVMQLLVI--VFP-AL----------------------------------------------
-----------EKMQK----E-GEE-----------------------------------------------
-----------------------------------------GRKKIIRITRWGTILFAGIQAIGMTFWLG-R
V--------------------------------GIF--------------------HGGF-------FAGVI
VVVTVTAGALAVMWLGEEITD---------------------------------------------HGIGNG
ISLLIFAGIVARLPEAIIRSWRML------------------------------------------------
------------------------------
>SecY_Bacteria_Synergistetes_WP029166048/1-198
-------------------------------------------MIDSFRDA---------------------
-----------------FRLPDLKRK--------------------------------------------IL
FTLGMLFIFRLGAH----MPTPGIDTEAMARMF--------E----Q-G-GVLGFLDMFAGGA-LRRFSVFA
LGVAPYINASIVMQLLVV--VIP-AL----------------------------------------------
-----------EKLQK----E-GDE-----------------------------------------------
-----------------------------------------GRKKIVMYTRWGTVFFALVQAVGMTIWLR-N
L--------------------------------GIF--------------------SGTL-------LDAIV
AVVTTVTGAIAVMWLGEEVTD---------------------------------------------HGIGNG
ISLLIFAGIVARIPEALVQTWSLL------------------------------------------------
------------------------------
>SecY_Bacteria_Synergistetes_WP037974463/1-198
-------------------------------------------MLDSFRDT---------------------
-----------------FRLPDLKRR--------------------------------------------IL
FTLAALFVYRLGAH----VPTPGVDAAALGKLF--------D----Q-G-TLLGFLDLFAGGA-LSRFSIFA
LGVTPYINSSIVMQLLAV--VMP-SL----------------------------------------------
-----------EKMQK----E-GEE-----------------------------------------------
-----------------------------------------GRKKIVQWTRYGTIAFALIQAVGMTGWLK-G
L--------------------------------GIY--------------------SGGV-------LDIIL
VSLTLTTGAVAVMWLGEIMSD---------------------------------------------HGIGNG
ISLLIFAGIVVRIPEAIVRTASLV------------------------------------------------
------------------------------
>SecY_Bacteria_Synergistetes_WP040382590/1-198
-------------------------------------------MLDSFRDA---------------------
-----------------FRLPDLKRR--------------------------------------------IL
FTMGMLFVFRLGAH----IPTPGIDSAAMAHLF--------E----G-G-GVLGFLDMFAGGA-LRRFSIFA
LGVAPYINASIVMQLLVV--VFP-AL----------------------------------------------
-----------EKMQK----E-GPE-----------------------------------------------
-----------------------------------------GQKKIIQITRLSTLGFAAIQAVGMVFWLQ-R
V--------------------------------GVF--------------------SGGA-------LGMVT
AILTIIAGAIAVMWLGEEISD---------------------------------------------HGIGNG
ISLLIFAGIVARIPEATIRTWNML------------------------------------------------
------------------------------
>SecY_Bacteria_Synergistetes_WP066743763/1-198
-------------------------------------------MLDSFRDT---------------------
-----------------FRLPDLKRR--------------------------------------------IL
FTLAALFVYRLGAH----VPTPGVDAAALGKLF--------D----Q-G-SLLGFLDLFAGGA-LSRFSIFA
LGVTPYINSSIVMQLLAV--VVP-SI----------------------------------------------
-----------EKMQK----E-GED-----------------------------------------------
-----------------------------------------GRKKIVQWTRYGTIIFAFIQAVGMTGWLK-G
L--------------------------------GIY--------------------SGGM-------LDIIL
VSLTLTTGAVAVMWLGEIMSD---------------------------------------------HGIGNG
ISLLIFAGIVVRIPEAIIRTASLV------------------------------------------------
------------------------------
>SecY_Bacteria_Synergistetes_WP085543974/1-198
-------------------------------------------MIDSFRDA---------------------
-----------------FRLPDLKRR--------------------------------------------IL
FTLGMLFVFRLGAH----VPTPGIDSAAMAHLF--------E----G-G-GVLGFLDMFAGGA-LRRFSIFA
LGVAPYINASIVMQLLVV--VFP-AL----------------------------------------------
-----------EKMQK----E-GPE-----------------------------------------------
-----------------------------------------GQKKIIQITRLSAVGFASIQAIGMVLWLE-R
I--------------------------------GVF--------------------TGGL-------FFMIT
AMVTIVAGAVAVMWLGEEISD---------------------------------------------HGIGNG
ISLLIFAGIVARLPEAVIRTWSMI------------------------------------------------
------------------------------
>SecY_Bacteria_Synergistetes_WP087368544/1-198
-------------------------------------------MLDSFRDT---------------------
-----------------FRLPDLKRR--------------------------------------------IL
FTLAALFVYRLGAH----VPTPGVDAAALGRLF--------D----Q-G-SILGFLDLFAGGA-LSRFSIFA
LGVTPYINSSIVMQLLAV--VVP-SI----------------------------------------------
-----------EKLQK----E-GDE-----------------------------------------------
-----------------------------------------GRKKIVQWTRYGTIIFAFIQAVGMTGWLR-G
L--------------------------------GIY--------------------TGSF-------MDIIL
VSLTLTTGAVAVMWLGEIMSD---------------------------------------------HGIGNG
ISLLIFAGIVVRIPEAVVRTFSLV------------------------------------------------
------------------------------
>SecY_Bacteria_Synergistetes_WP124888538/1-200
-------------------------------------------MLGSFGDA---------------------
-----------------FRLPDLKRR--------------------------------------------IL
FTLGVLFIFRLGAH----IPTPGVDTAAMAQLF------GGS----G-G-GVLDFLNLFSGGA-LQRFSIFS
LGVAPYINSSIVMQLLVV--IFP-YL----------------------------------------------
-----------EKMQK----D-NTE-----------------------------------------------
-----------------------------------------GRKKIVQWTRYGAVLFAVVQSVGMTAWLG-G
L--------------------------------GIF--------------------SGSF-------FHALL
VVTTLTAGSIAVMWMGEELSD---------------------------------------------HGIGNG
ISLLIFAGIVARIPEAIVQSWTMV------------------------------------------------
------------------------------
>SecY_Bacteria_Synergistetes_WP133958104/1-198
-------------------------------------------MIDSFRDA---------------------
-----------------FRLPDLKRR--------------------------------------------IL
FSLGVLFIFRLGAH----VPTPGIDAEAMSRLF--------D----G-G-GVLGFLDIFAGGA-LRRFSIFA
LGVAPYINASIVMQLLVV--IFP-AL----------------------------------------------
-----------EKMQK----E-GED-----------------------------------------------
-----------------------------------------GRKKIVQWTRYAAVLFALVQAVGMTFWLR-G
L--------------------------------GIF--------------------SGHF-------FDGMV
VVSTVTAGSIAVMWLGEEISD---------------------------------------------HGIGNG
ISLLIFAGIVARVPEAIIQSWNMI------------------------------------------------
------------------------------
>tr|A4IJK8|A4IJK8_GEOTN/1-202
-------------------------------------------MFRTISNF---------------------
-----------------MRVSDIRNK--------------------------------------------II
FTLLMLIVFRIGTF----IPVPSVNTDVLK---------LQD----Q-L-NAFGVLNIFGGGA-LQNFSIFA
MGVMPYITASIIVQLLQMD-VVP-KF----------------------------------------------
-----------AEWSK----Q-GEM-----------------------------------------------
-----------------------------------------GRRKLAQFTRYFTIVLGFIQALGMSYGFN-N
L----A----------------G-------GM-LIQ--------------------NPGI-------GTYLL
IAVVLTAGTAFLMWLGEQITA---------------------------------------------KGVGNG
ISIIIFAGIVSGIPTILNQIYAQQ------------------------------------------------
------------------------------
>SecY_Bacteria_Terrabacteria_AGK99962/1-203
-------------------------------------MA---QLLDGLKGA---------------------
-----------------FKVSELRTK--------------------------------------------LL
FTLSMIFIFRVGAH----IPVPGVDVDAFRELI-------GT----A-G-IILGFFDVISGGA-FKSFSVFA
MSIIPYINASIIMQLLTV--VIP-HL----------------------------------------------
-----------ERLAK----E-GEE-----------------------------------------------
-----------------------------------------GRKKITQYTRYFTVMLAFLQAIGMSVMMG-N
Y------------------------------G-VLH--------------------NPGF-------ISYAV
IVFTLTAGTTLLMWIGEQITE---------------------------------------------RGIGNG
ISLLIFAGIVSRLPSGIQNLYLQL------------------------------------------------
------------------------------
>SecY_Bacteria_Terrabacteria_CDQ37568/1-204
--------------MAKSG--------------N------------MPASG---------------------
-----------------SGLSELWAR--------------------------------------------LR
FVFIAIVVYRIGAH----IPVPGINPDQLAALF------REN----Q-G-TILGMFNMFSGGA-LSRMSIFA
LGIMPYISASIIMQLLTA--VSP-QL----------------------------------------------
-----------EQLKK----E-GEA-----------------------------------------------
-----------------------------------------GRRKINQYTRYGTVLLALIQATGMAVGLV-G
Q---------------------G----------VAY--------------------SGDL-------SFYFT
AIVTFVAGAVFLMWLGEQITE---------------------------------------------KGIGNG
ISLIIFAGIVAGLPSAIGQSFELA------------------------------------------------
------------------------------
>SecY_Bacteria_Terrabacteria_CVP52075/1-208
--------------MAKQP------------------------GYQARSTN---------------------
-----------------SGKGELKSR--------------------------------------------LL
FVLGALIVYRIGSF----IPVPGIDAAVLAQLV------EQQ----K-G-TIIDMFNMFSGGA-LSRASILA
LGIMPYISASIVIQLLAT--VSP-AL----------------------------------------------
-----------AELKK----E-GAA-----------------------------------------------
-----------------------------------------GQRKISKYTRYATVVFATIQAVAISTGLP-N
M-----------LS--------G----------LVP--------------------NVGF-------SFYFT
SVVSLVTGTMFLMWLGEQITE---------------------------------------------RGIGNG
ISILVFGGIVAGLPSAILQTIEQA------------------------------------------------
------------------------------
>SecY_Bacteria_Terrabacteria_KEK51079/1-213
--------------MSMSP--------------SSSGHV---NMMKGQPFH---------------------
-----------------VKYREIIRR--------------------------------------------MS
FLIGALLVFRLGAH----IPVPGINNAALENLF------HAN----Q-G-TILGLFNMFSGGA-LERMSILA
LGIMPYISASIIVQLMST--VIP-SL----------------------------------------------
-----------EALKK----E-GEQ-----------------------------------------------
-----------------------------------------GKRKINQYTRQGTLLLAVVQAVGMCAGLI-G
Q---------------------G----------ITL--------------------SSGL-------AFYIP
AVTSLVAGTMFLMWLGEQITE---------------------------------------------RGIGNG
ISMIIFAGIVAGLPKLIMQSVSSV------------------------------------------------
------------------------------
>SecY_Bacteria_Terrabacteria_PVE58238/1-216
--------------MASAA--------------DQMA------QSISLAKF---------------------
-----------------AQATDLKKR--------------------------------------------LW
FTIGALIVFRLLSY----VPLPGIDPTALGLLS------QRT----T-G-GVLDFFNTFSGGS-LSRMSLIA
LGVMPYITASIVVQLSTS--LSP-QL----------------------------------------------
-----------AAIKK----E-GES-----------------------------------------------
-----------------------------------------GRKKLNQYTRYGTVALTAIQGYFIAVGLE-A
L----SA-----TN--------G-------VQ-AVI--------------------EPGM-------TFRIA
AVISLIGGTMFLMWLGEQITS---------------------------------------------RGIGNG
VSLIIMAGIVAHLPTTLVNLLEGG------------------------------------------------
------------------------------
>SecY_Bacteria_Terrabacteria_RKW68704/1-204
-------------------------------------MA---ANQHLVLEL---------------------
-----------------FKSGEFKQR--------------------------------------------LI
FLLAALFVFRIGAH----IPVPGVDAAALNDFY------QNS----T-N-GILNMLNMFSGGS-LERFSIFA
IGIMPYISASIVVQLASE--IIP-TL----------------------------------------------
-----------KALKK----E-GEA-----------------------------------------------
-----------------------------------------GRKIITKYTRLCTVFLATLQGVAAAAFVY-Q
Q----N---------------------------VVV--------------------IGQI-------EFYFS
TIICLVTGTMFLMWLGEQITE---------------------------------------------RGIGNG
ISLIIMAGIASGIPFGVSQFLNVA------------------------------------------------
------------------------------
>SecY_Bacteria_Terrabacteria_SGE31211/1-210
--------------MAKQP------------------------GTDFQSAK---------------------
-----------------GGIGELKRR--------------------------------------------LL
FVLGALIVFRIGSF----IPIPGIDATVLAKLL------EQQ----Q-G-TIIEMFNMFSGGA-LSRASIFA
LGIMPYISASIIIQLLSV--VNP-RL----------------------------------------------
-----------AEIKK----E-GEA-----------------------------------------------
-----------------------------------------GRRKISQYTRYSTLVLAVFQSVGIAMGLP-N
M----PG-----MQ--------G----------LVI--------------------NPGF-------AFYFT
AVVSLVTGTMFLMWLGEQITE---------------------------------------------RGIGNG
ISIIIFAGIVAGLPSAIGHTIEQA------------------------------------------------
------------------------------
>SecY_Bacteria_Terrabacteria_VDH05168/1-205
--------------MAKAQ--------------A------------LGKTG---------------------
-----------------SRYGDLKRR--------------------------------------------LV
FLILALVVYRLGTH----IPVPGINPDALADLF------RQN----E-G-GILGLFNMFSGGA-LSRFSIFA
LGIMPYISASIIMQLMSV--VMP-SL----------------------------------------------
-----------EALKK----E-GEA-----------------------------------------------
-----------------------------------------GRRKITQYTRYGTVLLALVQAVGISVALE-S
Q------------P--------G----------LVV--------------------DAGM-------LFRFT
TVVTLVTGTMFVMWLGEQITE---------------------------------------------RGLGNG
ISILIFTGIVAGLPSALAGLLDLV------------------------------------------------
------------------------------
>SecY_Bacteria_Terrabacteria_WP018703350/1-197
-------------------------------------------MLAALSNV---------------------
-----------------FQIPELRQK--------------------------------------------IV
FTLIMFLVFRAGTH----IPVPGVDAAVIEQLF--------T----S-G-NLFGLLDLFAGGA-LSKFSIFA
MSITPYINASIIMQLLTV--VVP-TF----------------------------------------------
-----------ERWSK----E-GQD-----------------------------------------------
-----------------------------------------GRKKLTQITRYGTVVLGFMQALGMALGLK-H
---------------------------------AII--------------------NPGI-------GSILL
IALTLTAGTTFLMWLGEQITE---------------------------------------------KGIGNG
ISLIIFAGIVSRLPDGIYVIYQYF------------------------------------------------
------------------------------
>SecY_Bacteria_Terrabacteria_WP042002506/1-211
--------------MASAA--------------EQLA------ANLNFSAL---------------------
-----------------AKADELKKR--------------------------------------------IW
FTLGALLVYRLGTY----IPLPGIDPGIWEQVF------RTQ----Q-G-GILGMFNMFAGGG-IHRMAIFA
LNIMPYISASIIIQLLTT--VSP-QL----------------------------------------------
-----------EALKK----E-GEA-----------------------------------------------
-----------------------------------------GRKTLNQYTRYLTVLLAAFQSYGIAVGLE-G
A----G-------------------------N-VVS--------------------DPGM-------FFRIS
TAITLTGGTMFLMWLGEQITS---------------------------------------------RGIGNG
ISLIILSGIVAELPSAIAGTLELG------------------------------------------------
------------------------------
>SecY_Bacteria_Terrabacteria_WP052490800/1-219
--------------MARSGN----------------------AMSGLGGGL---------------------
-----------------GKFTELRQR--------------------------------------------LL
FVLGALIVYRIGCY----VPVPGVNPEAMLQLMDSLR-ENAA----G-G-TIVDMFNMFSGGA-LERFSLFA
LNVMPYISASIIVQLLVQ--IVP-SF----------------------------------------------
-----------KAIQK----E-GES-----------------------------------------------
-----------------------------------------GRRKINQWSRMGAIPLAVFQAWGIATALQ-A
Q----GA-----SN--------G-------IP-VVY--------------------SPGM-------GFIVT
AVIALTAGTMFLMWLGEQVTE---------------------------------------------RGVGNG
VSLIIFAGIVAGLPQAIFGMVEQV------------------------------------------------
------------------------------
>SecY_Bacteria_Terrabacteria_WP066640456/1-199
-------------------------------------------MLSSLQNA---------------------
-----------------LKVGELRTK--------------------------------------------IL
FTLGMLFVFRFGVH----VPVPGVNPDVIADLI--------K----T-G-ALLGFFDVISGGA-FKNFSVFA
MSITPYINASIIMQLLTV--IIP-TL----------------------------------------------
-----------ERLAK----E-GQE-----------------------------------------------
-----------------------------------------GRRKISQYTRYFTVILAFVQAIGLVFALR-N
Q------------------------------G-VLI--------------------NPSI-------ASYLI
VALTLTAGTAFLMWLGEQITE---------------------------------------------KGIGNG
ISLIIFAGIVSRLPAGIVSIFDYI------------------------------------------------
------------------------------
>SecY_Bacteria_Terrabacteria_WP066668995/1-199
-------------------------------------------MLESMKNA---------------------
-----------------VKVDELRKK--------------------------------------------LL
FTVLMLLVFRIGAH----IPVPGVNAKVFADLV--------N----K-G-VLFGFFDTISGGA-FKNFSVFA
MSIMPYINASIIIQLLTV--VIP-TL----------------------------------------------
-----------ERLAK----E-GEE-----------------------------------------------
-----------------------------------------GRKKITQYTRYLTVVLAFIQAFGMTVGLR-N
Q------------------------------H-VLI--------------------SPNV-------FSYIL
VALTLTAGTAFLMWIGEQITE---------------------------------------------KGIGNG
ISLLIFAGIVSRIPAGIVRTVQYL------------------------------------------------
------------------------------
>SecY_Bacteria_Terrabacteria_WP088552505/1-199
-------------------------------------------MLSSLQSA---------------------
-----------------LKIGDLRQR--------------------------------------------IV
FTLLMFLVFRIGAH----VPVPGIDIQALKELI--------E----R-G-TLLGFFDVISGGA-FKNFTVFA
MGIMPYINASIIMQLLTV--VIP-AL----------------------------------------------
-----------ERLAK----E-GEE-----------------------------------------------
-----------------------------------------GRKRIVQYTRYGTVILGFIQAVGMSFFLG-N
Q------------------------------G-ILV--------------------NPSL-------GSYLL
IAISLTAGTAFLMWLGELITE---------------------------------------------KGIGNG
ISLIIFAGIVSRLPAGIYNIVNNL------------------------------------------------
------------------------------
>SecY_Bacteria_Terrabacteria_WP090938850/1-197
-------------------------------------------MLSALSNI---------------------
-----------------LKITELRQK--------------------------------------------VV
FTLAMFLVFRAGTH----IPVPGVDVSVIEQMF--------T----S-G-NLFGLLDLFSGGA-LSKFSIFA
MSITPYINASIIMQLITI--VVP-TF----------------------------------------------
-----------EQWSK----E-GEE-----------------------------------------------
-----------------------------------------GRKKLTQITRYGTVLLGFIQAIGMAIGLK-A
---------------------------------AII--------------------NPGV-------ASTLL
IALTLTAGTTFLMWLGEQITE---------------------------------------------KGIGNG
ISLIIFAGIVSRLPDGLYMLYQYL------------------------------------------------
------------------------------
>SecY_Bacteria_Terrabacteria_WP097018149/1-199
-------------------------------------------MLSALSNA---------------------
-----------------LQVKELRKK--------------------------------------------IF
FVLAMIAVYRVGAH----IPVPGINPEALEKLF------------AG-A-GVLGFLDMFAGGA-LKNFTIFA
MSISPYITASIIMQLLTV--AIP-KL----------------------------------------------
-----------EELVK----Q-GPE-----------------------------------------------
-----------------------------------------GKTLITRYTRYATVLLGIIQGTGITLMIR-N
Y---------------------G----------AIK--------------------NPSF-------FNLAT
IVVTLTAGTVFLMWLGEQITE---------------------------------------------KGIGNG
ISLIIFASIVSRFPTGVIQTIKGL------------------------------------------------
------------------------------
>SecY_Bacteria_Terrabacteria_WP105028075/1-205
--------------MAFNP--------------S------------TLASS---------------------
-----------------NKFADLRKR--------------------------------------------LV
FLLLALIVYRIGAH----IPVPGIDPTQLKQLF------DSQ----Q-G-GILGMFNMFSGGA-LSRFTVFA
LGIMPYISASIVMQLASV--VVP-QL----------------------------------------------
-----------EALKK----E-GEA-----------------------------------------------
-----------------------------------------GRRKITQYTRYGTFFLATFQAIGISIALE-S
Q------------A--------G----------LVI--------------------DPGM-------AFRFT
TAVSLVTGTMFLMWLGEQITE---------------------------------------------RGLGNG
ISILIFAGIAAGLPGAIGGLFELV------------------------------------------------
------------------------------
>SecY_Bacteria_Terrabacteria_WP107865088/1-212
--------------MANTR--------------NEAARA----AMQSPGMR---------------------
-----------------QGLSELWGR--------------------------------------------II
FLFVALVVFRLGAH----VPVPGINPAKLAQLF------EQN----K-D-TILSLFNMFSGGA-LERMSILA
LGIMPYISASIIMQLMTT--ISP-QL----------------------------------------------
-----------EALKK----E-GEA-----------------------------------------------
-----------------------------------------GRRKINQYTRYGTVILGFVQAVGMCSGLL-S
Q---------------------G----------ITL--------------------TTGL-------AFYVP
AVVSLVAGTVFLMWLGEQITE---------------------------------------------RGIGNG
ISMLIFAGIVAGIPSAIGMSLEST------------------------------------------------
------------------------------
>SecY_Bacteria_Terrabacteria_WP110152887/1-216
--------------MASAA--------------DGLA------TNLNLSKF---------------------
-----------------GKATDLKKR--------------------------------------------LW
FTLGALIVFRMLSY----VPLPGIDPTALGLLA------NQT----Q-G-GVLDFFNTFSGGA-LTRMSVVA
LGVMPYITASIVVQLATS--LSP-QL----------------------------------------------
-----------AAIKK----E-GES-----------------------------------------------
-----------------------------------------GRKKLNQYTRYGTVALTAIQGYTIAVGLE-A
F----GA-----SA--------G-------AQ-AVI--------------------EPGM-------TFRVA
AVISLIGGTMFLMWLGEQITS---------------------------------------------RGIGNG
ISLIIMAGIVAHLPTTLLQLFEGS------------------------------------------------
------------------------------
>SecY_Bacteria_Terrabacteria_WP131623506/1-216
--------------MASRA--------------DNIA------SSLSLANF---------------------
-----------------SKATELKNR--------------------------------------------IW
FTVGALIVFRFLSF----VPLPGVNPLVLEQLY------AQT----Q-G-GILDLFNTFSGGS-LERMSLIA
LGIMPYITASIVIQLAAS--LHP-AL----------------------------------------------
-----------AALKK----E-GAS-----------------------------------------------
-----------------------------------------GRQKLNQYTRYGTVFLCAVQGWFLASGLE-A
Y----GA-----SS--------G-------LQ-AVI--------------------FPGL-------TFRIT
AVISLVGGSMFLLWLGEQITS---------------------------------------------RGIGNG
VSLIIMAGIVAQFPSFIANMFEGG------------------------------------------------
------------------------------
>SecY_Archaea_Asgard_KKK46587/202-491
---------------DE-QI-------------PRGIVI---AIFSVT------------------FDNNP-
----------------NTNLADIFVR----------------------------------QQLP--SILGII
TTIIIFVIVIWFESTRVEIPLTYRG---------------------------------YRGYKGKYPMKLLY
VSNIPVILVNALYANLLF--FGQ-LI-------AGPGSGLRRRNGGP-IDDFWID-IIGVFTQQESGGVGGG
GQL---I-PS-GGLIWLL--T-PPL---------GL--------------------------ADLI------
---AFP-------------L---------------------RALLYLIIFIFLCVMLGRVWVEVSGLSPR-D
I----AG----------QILDSQMQ-----VPGFRS--------------------SEKILER----ILKRY
IPTLVIINGILIAVLSFFADSLGA------------------------------------------L--TSG
TGLLITIGIIHQYAETISKELAASQ-YPGLRGML-----G--------MD----------------------
------------------------------
>SecY_Archaea_Asgard_OLS18050/199-483
---------------SD-GY-------------FRGGIL---AFFQGVIAAATG----------GTINGNP-
----------------PDLIYLSFTR----------------------------------YPDP--SLVGFL
ATIAVVVIVVYFESVRVEIPLKMAK---------------------------------YRGYTGRYPIRFLY
VSNIPVILAQAIYANILL--VSQ-GV-------WNTFNKLN----D----NVFLN-FIAMFKT------GSS
GQL---E-PI-GGLVYFL--T-PPR---------GI-----------------------VGEGSIA------
---ADP-------------L---------------------RAVIYLLIFTILCAALAKIWVEVSGISSR-D
I----AQ----------QLLTSPMQ-----IPGFRQ--------------------SLTVYET----ILNRY
IPTVTILGGLFVGLLTVFADFLGA------------------------------------------F--GTG
MGVLLLVGIVFQYLRTIAEEQQGEL-AAFMMRRR--------------------------------------
------------------------------
>SecY_Archaea_Asgard_OLS21967/209-501
-------------DFPDLPL-------------PIGVVT---ALFQAIL-----------------EVGF--
----------------FDAIQGMFFR----------------------------------VFHPTNSLLAIG
ATVVVFLVVVYFESMKIDIPVSYAD---------------------------------HRGFRGKYPIKLLY
VSNIPVILVSAVFADLYF--IAQ-MF-------QSVAP------------NFILADWLGDFHAET-R-----
------Q-PT-GGLVYFL--T-PPR---------GI-----------------------FGQGAIF------
--PTDPNGLFSLDLFFLSIP---------------------RAFVYGLLMIVLAILFSKMWITTAGMGSK-D
V----AR----------QLIDAGMQ-----IPGWRR--------------------SQKTIEK----RLDMY
IPAAAALGGAFIGVLAAFADFAGA------------------------------------------L--GTG
VGILLSVSIMRQYFDILVKERAAEM-HPALRDFL-----G--------IL----------------------
------------------------------
>SecY_Archaea_Asgard_PWI49160/213-511
---------------NGIVS-------------ARGIVL---AFIYWLG-----------------EEGP--
----------------LSAFGNLFFRYST--------------------------NPAHNLNLPSLSILSVI
ATLVVFVIVIYFESMRIEIPISYAQ---------------------------------YKGIRSTYPIKLLY
VSNIPVILTSAVFADIYF--IAQ-MI-------WNSSGREN----S----TSLLTQILGTFRLD-----AAN
NQY---V-PI-GGLVYFL--T-PPR---------SL-----------------------IGDQGVFNF----
---ADP---------LSSLT---------------------RALIYAIILILLSVVFSMMWLETAGMGPR-D
V----AS----------QFLQSGMQ-----MPGWRR--------------------SKKIVER----RLEMY
IPTIAVIGGLFIGVLAAFADFLGA------------------------------------------I--GSG
MGILLSVSIMRQYFELISKERVAEM-NPALRGFL-----G--------IS----------------------
------------------------------
>SecY_Archaea_Asgard_RDE16424/210-506
--------VDPANPTDT-GL-------------PNGIIA---AILSNILRAFGI----------GTAAGP--
----------------AVDAGWLFLRN---------------------------------GFTP--SLFSML
ITFSIFGAVIYLESVRVEIPLQYAK---------------------------------YRGMKARYPIKLLY
TSNIPVILAQALYANVLF--FGQ-MI-------WSAFNSDN----S----NPFLS-WIGVFHKD-----AES
GRM---I-AD-GGLARYI--T-PPQ---------GL--------------------------FSLR------
---GEADW-------L---P---------------------HVVIYFVLMILLCWGFSKVWVDISGIAPR-D
V----SR----------QLLNSGYM-----VPGFRT--------------------SEKVMER----LLERY
IPVVAGLGGFLIGVLAATADVMGA------------------------------------------L--ASG
TGILLMVSIIKQYWEKIAKEQLAGMGGEGVAGLL-----G--------IL----------------------
------------------------------
>SecY_Archaea_Asgard_RLI60055/216-505
--------------PST-RL-------------PKGIVA---AMVVNLLRFFGI----------GTDAGP--
----------------AVDLAWLMFRN---------------------------------GHDP--SIFALT
VTFGIFFSVLWMESVRVEVPLQYAK---------------------------------YRGMKARYPIKLLY
TSNIPVILAQALYANILF--FGQ-II-------QTQWNPDK----T----NPFLN-IIGTFHQE-----EGS
TRM---I-AD-GGLARYI--T-PPQ---------GL---------------------------LVF------
---QEADG-------W---L---------------------HVIIYAVLMILLCWGFSVIWVDISGIAPR-D
V----AR----------QLLNSGYI-----VPGFRR--------------------SERVLEK----LLDRY
IPVVAGLGGFLIGILAAVADILGA------------------------------------------L--ASG
TGILLMVSIIKQYYETIAKEQLAEMGGEGVAGLL-----G--------IL----------------------
------------------------------
>SecY_Archaea_Asgard_RLI64488/204-473
--------------NPA-GR-------------YYGAVI---AFFYGL------------------THGE--
------------------KFINVVYR----------------------------------PDNP--DIIAFL
ATIIVFAMVIYVESMRIEIPISHAK---------------------------------YK-VPARYPIKFLY
TSNIPVILASALFANVYF--ISQ-IL-------SKKIAS-----------NPIVE-LIGKWD-------FSG
DQA---V-PT-GGLVYFT--T-APR---------GI--------------------------SQVV------
---NDP-------------L---------------------RAVIYIIILIIACMIFSAIWLETAGMGPR-D
V----AK----------QLLDADMQ-----IPGFRR--------------------NPKVLEK----YLERY
IPIAALLGGFFVAILAGFADFLGA------------------------------------------L--GTG
TGILLTIGIIKQYSEIIAKERMAEI-SPAVRGFL-----G--------LQ----------------------
------------------------------
>SecY_Archaea_Asgard_RLI65670/212-511
--------------YSINTP-------------PAGVIPGTYYLVSHMS------------------LGDI-
----------------VNGGYQIIFIG--------------------------------HGGYP-NAIVPLL
GTLFIFLLVTYTESSRIELPLAHDK---------------------------------VRGARGRYPIRLIY
ASNIPVILMSALLANINM--FAL-LL-------STSLKHIP---------LIGDKWWIGTYD-------TTI
ST----Q-PL-MGGAWYL--S-RLNGV------NGW-----------------------L--MPIIQGG---
-VPGGHAA-------WQYAL---------------------KVIIYLSIMIFGSVLFAKFWIETTNMGPR-A
V----AK----------QIQNSGMQ-----IPGFRR--------------------DPRVLGR----VLERY
IPVVTVIGGAAVGALAGFADAVST------------------------------------------VGNTSG
TGLLLTVGIMINLYEQIAKEQAMEM-HPVLRGFF-----G--------KD----------------------
------------------------------
>SecY_Archaea_Asgard_RLI66271/204-491
--------------SQD-GL-------------PTGIII---AFFSVL------------------FKSNT-
----------------DVQLKDLWIR---------------------------------TQGDP--GLLGLI
TTLIIFFVVIYVETMRVEIPLTYAG---------------------------------YKGYRGKYPMKLLY
VSNIPVILAQALYANLLF--FGQ-LL-------WKWSDRTG-------KLSWWVN-WFGVFEQP-----EGA
QYY---Q-PV-KGLLKYI--T-APQ---------GL--------------------------GQLINA----
--FQEGNG-------GSMIL---------------------QSLIYMVIFITICIVFGQIWVEVSGLAPR-D
I----AG----------QILGSRMQ-----VPGFRR--------------------NEKVIEK----ILKRY
IGPLTILCGFIVGMLSFLADFLGA------------------------------------------L--SSG
TGLLLTVGIIQNYAETISQEAAKEQ-FPGMGALL-----G--------------------------------
------------------------------
>SecY_Archaea_Asgard_TES94349/200-485
----------------D-GV-------------ARGIVV---AFFQAL--------------------GDP-
----------------EYDVGDLMFR---------------------------------SDRLP--SLFGGI
TTLVIFLIVIWFESTRVEIPLAYKG---------------------------------YRGFKGKYPMKLLY
VSNIPVILVNALYANFLF--FGQ-ML-------AGPNSALR----GQ-GFDFLID-LIGRFDTVD-PGGAAG
NYL---V-PN-YGLLYFL--T-PPQ---------GL-----------------------LGPQGLL------
---ADP-------------I---------------------RAIIYLIFFIFLCVMLGRVWVDVSGLAPR-D
I----AQ----------QIIDSGMQ-----IPGFRS--------------------SDKIIEK----ILKRY
IPTLVILNGIIIAVMSFFADSLGA------------------------------------------L--TSG
TGLLIAIGIVHQYSESLAKEMAAMQ-YPGMRSFL-----G--------MD----------------------
------------------------------
>SecY_Archaea_Asgard_TET60661/204-492
----------------D-GA-------------PRGIII---AFFSVL------------------FDGNP-
----------------DTNLGTLLLR----------------------------------GSLP--SILGIF
TTVGIFLIVIWFESTRVEIPLAYRG---------------------------------YRGFKGKYPMKLLY
VSNIPVILVNALYANFLF--FGQ-LL-------AGPSSTIRASQGGA-IPDFWIN-LIGVFKVHQETGSVTG
SQL---I-PK-SGLIYLF--S-PPM---------GL--------------------------DAVA------
---ADP-------------F---------------------RAVFYLFIFIFLCIMLGRVWVEVSGLAPR-D
I----AQ----------QIIDSKMQ-----VPGFRS--------------------SAKIIER----ILKRY
IPTLIILNGIIIAVLSFTADTLRA------------------------------------------L--TSG
TGLLIAIGIIHNYAETISKELAAAQ-YPGMRAML-----G--------LD----------------------
------------------------------
>SecY_Archaea_Asgard_TET74695/203-487
---------------GGFNW-------------YRGCIL---AFFQAI------------------FSDDP-
----------------NATLSTPFSR---------------------------------VGRTP--DLIGLL
ATIVVFAVVIYVDSIKIEIPVQHSQ---------------------------------YK-MPARYPIKFLY
TSNIPVILVSALFANIYF--ISN-LM-------WNNWKSAA----SG-LKYFLVR-FFGTWEDIS--GGTGS
QQL---A-PV-TGLASYT--T-APY---------GP--------------------------EQIA------
---KYP-------------V---------------------NAIIYLVLMVALCGIFSRIWIDTAGMSSK-N
V----AK----------QLLDANMQ-----IPGFRR--------------------NPRIVEK----YLERY
IPTAAWLGGFFIGVLAAFADFLGA------------------------------------------L--GTG
TGILLTTGILRQYYEIFASEQVSET-VPALAGFL-----G--------LK----------------------
------------------------------
>SecY_Archaea_Asgard_TFF90946/206-542
---------------GD-GL-------------MLGIVI---AFFQTIGTM---------------FTGNGG
RFKLNPEESVTYYYNRPNDFSSIWIQRPQGLPTNADGVPYPVGSPEYGNSMAALMESQSSSSAP--TLIGLI
TTVVIFLIVIFIETVRVEIPLQYSR---------------------------------YRGFKGKYPIKLLY
VSNIPVILVQALYANFLF--FGQ-LI-------GTNFPN-----------NAWIQ-IFAKFDPQS-M--TEG
GQF--LQ-PVFPCLLYFL--S-PPR---------GL--------------------------YELI------
---DTP---------GQWTL---------------------HILVYTVILIALCVWFSKIWVDVSGIAPR-D
I----SQ----------QILNSGLM-----VPGFRR--------------------NPRIIEK----ILKRY
IPTVTTLGAIIVGLIAAVADFLGA------------------------------------------L--GTG
MGVLLTVGILYQYYQILAQEQLASM-NPAMRGLL-----G--------ME----------------------
------------------------------
>SecY_Archaea_Asgard_TFF96389/210-506
--------STPGNITPT-NL-------------PKGIIA---AIIGNILRTFGI----------GTATGD--
----------------PVDATWLIVRN---------------------------------GYDP--SILSLV
ITFIIFSAVIWMESVRVEIPLQYAR---------------------------------FRGMKARYPIKLLY
TSNIPVILAQALYANILF--FGQ-II-------WGTFNADG----N----NPFLS-WIGIFRRD-----EET
GRM---I-AE-SGLARYI--T-PPQ---------GI--------------------------FSIL------
---SEGDG-------W---L---------------------HIIIYSALMILLCWGFSKIWVDISGIAPR-D
V----SR----------QLLNSGYI-----VPGFRR--------------------SEKVLER----LLERY
IPVVAGLGGFLIGILAAAADVMGA------------------------------------------L--ASG
TGILLMVSIIKQYYEQIAKEQLAGMGGEGVAGLL-----G--------IL----------------------
------------------------------
>SecY_Archaea_Asgard_TFG08435/206-491
--------------EGT-AL-------------PRGIII---AIFYVL------------------FDEDD-
----------------DTNLDDIFIR----------------------------------GQLP--SILGLI
TTVIIFVIVVWFEGTRIEIPLAYKG---------------------------------YRGVKGKYPMKLLY
VSNIPVILVNALYANLLF--FGQ-II-------AGPDSALR----GQ-GFDFWLD-LIGVFESQS-AGEGLG
GYL---L-PT-SGLIYLL--S-PPQ---------GL--------------------------EALM------
---DDP-------------L---------------------RAVIYLFIFTGLCIYLGKIWVEVSGLAPK-D
I----AQ----------QIIDSGMQ-----VPGFRS--------------------SAKIIER----ILKRY
IPTLIILNGIFIALLSFMADSLGA------------------------------------------L--TSG
TGLLIAIGIIHNYAETIAKEVAAEQ-YPSMRGFL-----G--------LD----------------------
------------------------------
>SecY_Archaea_Asgard_TFG09519/204-487
---------------SD-TQ-------------YRGCVI---AFFQAL------------------FGPNP-
----------------GTEVAEAFSR---------------------------------VGRNP--DLIGLL
ATIVVFAIVIYVDSVKIEIPVQHSQ---------------------------------YK-MPARYPIKFLY
TSNIPVILVSALFANIYF--VSN-LM-------FTNWGEEN----SG-FKYFFVN-LFGRWTNVA--EPGQT
EQL---A-PT-TGLASWT--T-APY---------GP--------------------------EQVA------
---AYP-------------V---------------------NAIIYLVLMIALCGIFSRIWIDTAGMSSK-N
V----AK----------QLLDANMQ-----IPGFRR--------------------NPRIVER----YLERY
IPTTAWLGGFFIGVLAAFADFLGA------------------------------------------L--GTG
TGILLTTGILRQYYEIFASEQVSET-VPALAGFL-----G--------LQ----------------------
------------------------------
>SecY_Archaea_Asgard_TFG13776/206-488
----------------A-RL-------------PRGIII---AIFYVL------------------FDEDD-
----------------TTNLDDLWVR----------------------------------GQLP--SILGLI
TTFLIFVIVVWFEGTRVEIPLQYKG---------------------------------YRGFKGKYPMKLLY
VSNIPVILVNALYANILF--FGQ-II-------AGPDSALR----GQ-GYDFWLD-LIGTFEYQS-TGD-TG
GYL---V-PS-SGLIYIL--S-PPQ---------GI--------------------------EALT------
---DDP-------------L---------------------RAVIYLLIFIVLCISLGKVWVEVSGLAPR-D
I----AN----------QIVDSGMQ-----VPGFRS--------------------SSKIIER----ILKRY
IPTLVILNGIIIALLSFMADSLGA------------------------------------------L--TSG
TGLLISIGIIHQYAETISKEVAAEQ-YPSMRGFL-----G--------LD----------------------
------------------------------
>SecY_Archaea_Asgard_TFG33823/210-508
--------TNPEEPQAT-GL-------------PKGIIA---SIIANIMRTLGI----------GTASGP--
----------------PVDAAWLFIRDG-------------------------------TGLTP--TILSLI
VTFIIFGAVIWMESVRVEIPLQYAK---------------------------------YRGMKARYPIKLLY
TSNIPVILAQALYANILF--FGQ-MI-------WSAWNRDN----N----NPFLN-WIGTFYKD-----EAS
GRM---I-AD-SGLARYI--T-PPQ---------GI--------------------------FSLL------
---AEWDG-------W---I---------------------HVIVYSVLMILLCWGFSKVWVDISGIAPR-D
V----SR----------QLLNSGYM-----VPGFRT--------------------SEKVMER----LLERY
IPVVAGLGGFLIGILAAAADVMGA------------------------------------------L--ASG
TGILLMVSIIKQYYEQIAKAQLSEMGGEGVAGLL-----G--------IL----------------------
------------------------------
>SecY_Archaea_Asgard_TFH30948/208-508
---------------ED-GL-------------PKGIII---AFFSVL------------------FNPNNP
--------------NHDLRIRDLWIR---------------------------------EANAP--GLLGLF
TTFLIFFVVIYVETMRVEIPLTYAG---------------------------------HKGYKGKYPMKLLY
VSNIPVILAQALYANLLF--GGQ-LL-------WNWSQESG-------RATWWVS-WFGEFETS-----ESG
QYL---S-PT-KGLLKYL--T-APR---------GL--------------------------GSIITA----
--FQEGEG-------GDLIL---------------------QSVIYLIIFVTICVVFGQIWVEVSGLAPK-D
I----AG----------QILDSRMQ-----IPGFRR--------------------SEKVIEK----ILKRY
IGPLTIICGIIVGVLSFLADFLGA------------------------------------------L--STG
TGLLLTVGIIQNYAETISQEAAKEQ-FPGMGAFF-----GYCSFFSAPLE----------------------
-----------------------------I
>SecY_Archaea_DPANN_OIO21710/203-476
------------------------------------------GVIEDLG-----------------AGGAN-
------------------ALSNVLL-----------------------------------------DLTPVF
FTILVFAIVVYAEGMKVEIPLAFDR---------------------------------ARGLGGRFPIKFLY
VSNIPVILASALMLNLQF--FSL-TL-------RDISLKIG----E----FNIIH-AIGYVD--------AG
GRL---A----DGLLYFI--S-PIYVG------SQID----VFT--------------YM--GAMLGT----
---TTPILA------LPQVL---------------------HIFTYTIFLMGLCIIFGVFWVETANMGPK-A
V----AE----------QLDKSGLQ-----IPGFRR--------------------DPRIVEK----VLERY
IPTITILGSAFVGLLAALADLTGA------------------------------------------L--GTG
TGILLTVGILYKMYEDLRSKQAFGM-NSAISGFL----EG--------------------------------
------------------------------
>SecY_Archaea_DPANN_OIO62100/203-465
------------FMGSG-EA-------------PVGAVW---AIFHFLS------------------IG---
------------------AAKDVLT-----------------------------------------NLAAIT
ATGLVFAIAVYTQAMRVELPMSFGR---------------------------------VRGHGIRWPLSFVY
TSNIPVILVAALLANIQL--WAR-LL-------QNK----------------GMP-ILGTF----------V
GN----T-PA-SGIVAWL--Q-PP----------DL-----------------------L--RKLI------
---ERGVT-------LLDLG---------------------HSAVYIIFMIVGAVIFSIFWVQTSGMDAR-S
Q----AQ----------QMMSSGLQ-----IPGFRR--------------------DPRVLEH----LLNRY
IWPLTVMGAITVGFLAATADLSGA------------------------------------------L--SSG
TGILLTVMIIYRLYEEIAQQHMMDM-YPVMRRFI-----G--------G-----------------------
------------------------------
>SecY_Archaea_DPANN_OIO62211/206-467
--------------LNP-DF-------------ATGAIP---ALFQFLA------------------AG---
------------------DPVNAGL-----------------------------------------MAAAVI
ATIIVFAIAVYAQAMKIEIPLSFGR---------------------------------VRGYGIRWPLSFIY
TGVIPVILVSALMANVQL--WAR-LL-------QNW----------------GHP-ILGTF----------V
GN----S-PN-SGLITWF--T-SP----------DI-----------------------V--GKII------
---KGSIV-------SADFA---------------------HALAYMLIMILGCVVFSIFWVQTSGMDAR-S
Q----AK----------QIMSSGLQ-----IPGFRK--------------------DQRILEH----LLNRY
IHPLTIMGAIAIGFLASIADLTGA------------------------------------------L--TSG
TGILLAVMIIYKLYEEISKQHMMDM-NPMMRKFM-----G--------GL----------------------
------------------------------
>SecY_Archaea_DPANN_OIO66318/201-462
--------------ANP-DV-------------AIGALP---AMVQSLA------------------RG---
------------------QPTEAGL-----------------------------------------LLAGVL
ATVIVFAMSVYAQAMKVEIPLSFGR---------------------------------VRGHGIRWPLSFIY
TSNIPVILVAALLANIQL--WAR-LL-------QNW----------------GHP-FLGTF----------A
GN----S-PA-SGLVLWM--T-PT----------NM-----------------------V--RAFL------
---TGSMT-------SAILW---------------------HSLAYISFMMIGCVIFSWFWVQTSGMDAR-S
Q----AK----------QMISSGLQ-----IPGFRR--------------------DERVLER----LLERY
IGPLTVMGAIAVGILAAVADIAGA------------------------------------------L--SSG
TGILLAVMIIFKLYEEIAQQHLMDM-NPMMRKFM-----G--------KA----------------------
------------------------------
>SecY_Archaea_DPANN_OYT35121/190-452
---------------DA-GY-------------LIGKIP---ALIENIS------------------KGI--
-----------------FSYESIIP-----------------------------------------LLFPLI
TTAIVFLIVIYAQTLKIEIPLAFGS---------------------------------IRGFGRKWPLKFIY
TSVIPVILVSVVLINLNL--VAQ-IM-------SSK----------------GIT-FLGEY----------S
GN----S-VV-GGLMLYL--S-PPH---------NF-----------------------L--INVL------
---QINIS-------IQELL---------------------RVIFYSLFMIFGSAIFAIFWVVTSGMDAS-S
V----AK----------QIQSSGMQ-----IPGFRR--------------------DPRVIEK----VLKRY
IMPLALMGGAFVGFLAAFGTFTGC------------------------------------------L--SRG
TGILLMVMIIYQFYEQIATQYMKDM-NPMLRKYF-----E--------M-----------------------
------------------------------
>SecY_Archaea_DPANN_PIN68989/202-462
--------------ANP-DM-------------PTGAIP---ALIKSLI------------------GG---
------------------DPVSAGL-----------------------------------------MLAAIL
ATAFVFVMSVYVQSMNVEIPLSFGR---------------------------------IRGHSIRWPLNFLY
TSNIPVILVAALLANVQL--WAR-LL-------ERW----------------GHP-ILGTF----------S
GN----S-PA-SGFVFWL--H-SP----------NI-----------------------V--EKII------
---TGSFT-------WSNIG---------------------QTGIYMVFMMIGSVVFAYFWVQTSGMDAR-S
Q----AK----------NILNSGLQ-----IPGFRN--------------------DPRVLEN----ILNRY
IMPLTVMGGLTVGLLASVADVAGA------------------------------------------L--SRG
TGILLAVMIIYKLYEEIAKQHMMDM-HPMLRRFM-----G--------G-----------------------
------------------------------
>SecY_Archaea_DPANN_PIN77712/222-491
------------ISGDF-AY-------------ASGKIP---QFFQALY------------------NG---
------------------DPQTAIS-----------------------------------------AVILVV
TTLVIFAIAVYIQSMKIEIPLSFGR---------------------------------IRGHGIRWPLSFTY
ANVIPVILVSALLANMQL--WAR-LL-------QNW----------------GYP-ILGTV----------S
ASG---T-AT-SGLVSWL--Y-VPGGSN------GL-----------------------V--GMIVNQG---
---TIFIG-------LRPYF---------------------QTGVYMLIMIFGCMIFSYFWVQTSGMDAK-T
Q----AK----------NIIGSGLQ-----IPGFRR--------------------DERILER----LLERY
ITPLTLMGGATIGFLASAADVLGA------------------------------------------L--AQG
TALLLCVMIIYKLYEEIAKEHMMDM-HPMLRKMM-----E--------------------------------
------------------------------
>SecY_Archaea_DPANN_PIN82995/203-476
------------------------------------------GVIEDLG-----------------AGGAN-
------------------ALSNVLL-----------------------------------------DLTPVF
FTILVFAIVVYAEGMKVEIPLAFDR---------------------------------ARGLGGRFPIEFLY
VSNIPVILASALMLNLQF--FSL-TL-------RDISLKIG----E----FNIIH-AIGYVD--------AG
GRL---A----DGLLYFI--S-PIYVG------SQID----VFT--------------YM--GAMLGT----
---TTPILA------LPQVL---------------------HIFTYTIFLMGLCIIFGVFWVETANMGPK-A
V----AE----------QLDKSGLQ-----IPGFRR--------------------DPRIVEK----VLERY
IPTITILGSAFVGLLAALADLTGA------------------------------------------L--GTG
TGILLTVGILYKMYEDLRSKQAFGM-NSAISGFL----EG--------------------------------
------------------------------
>SecY_Archaea_DPANN_PIN93549/198-462
------------THFST-TP-------------CSGALL---IIIQSVV------------------QG---
------------------TPNEALL-----------------------------------------ALLVIV
VTVLIFLAVVWAQSLKVEIPLSYDR---------------------------------LRGYNIKWPLAFFY
ASVLPVILVSALIANIQL--FGG-LL-------ENSL---------------GHATFLGSF----------S
QG----Q-AV-SGLAYWL--G-SS----------NI-----------------------L--EIIIR-----
---THQLP-------LRYGI---------------------QAITHLLFFMFFSMVFAIFWVKTAGMDAA-S
Q----AK----------KIISSGLQ-----IPGFRK--------------------DERVLES----ILSRY
ILSLTVMGGLAIGLLAAITNSLGA------------------------------------------L--TSG
TAILLAVMIMYQLYQNIAQQHAVDM-HPALKNMV-----A--------------------------------
------------------------------
>SecY_Archaea_DPANN_PIN94821/198-461
------------LNFSQ-TA-------------CAGKVL---IVIQAVI------------------QG---
------------------APTEALK-----------------------------------------ALAVIL
ATAVIFLLVVWAQSLRVEVPLSYDK---------------------------------LRGYGVKWPLTFFY
ASVIPVILVAALAANLQL--FAG-LL-------ENSL---------------GHATFLGTF----------S
QG----T-PV-GGLAYWL--H-QS----------NI-----------------------V--ELII------
---TGSLT-------GRHLL---------------------QALTHILFYVVFSTVFAMFWVKTSGMDAE-S
Q----AK----------NIMNSGLQ-----IPGFRK--------------------DERVLES----VLKRY
VGPLTIMGGAAIGLLASVANLLGA------------------------------------------L--TSG
TAILLAVMIIYQFYQNIAQQHAVDM-HPALKKLS-----G--------------------------------
------------------------------
>SecY_Archaea_DPANN_PIN98691/196-451
---------------SA-GQ-------------ATGIIW---QFIASF------------------ATGI--
-------------------------------------------------------------NFL--MLLPVI
ATLTVFFVVVYAEGMHVNIPITMGR----------------------------------RGTGGRFPVKLLY
VSNIPVILAVALFANIQL--WAI-I-------------------------SPGIP-FIGEF-----------
------IGPIMKTIAFYV--T-VPYDLIETLAYSGL--------------------------SAAL------
---PKI-------------F---------------------HAIVYLIILLLACVVFGRFWVEMGGQGPE-A
V----SN----------QLSKSGMY-----IPGFRR--------------------DPRIIKS----ILNRY
IPPITILGSIFVGLLAGLADLTSA------------------------------------------L--GSG
TGILLTVGIVYRLYEELAKQQLMET-NPLMKKLF-----G-------G------------------------
------------------------------
>SecY_Archaea_DPANN_PIZ52109/203-462
--------------TQP-EL-------------AAGAIP---ALFQSLS------------------VG---
------------------DITTAGL-----------------------------------------QIAALV
STILVFMICVYGQAMKVEIPLSFGK---------------------------------VRGYGMRWPLNFFY
TSNIPVILVAALMANIQL--VAR-LL-------ERW----------------GHP-WLGTF----------S
GN----S-PI-SGLVYWI--N-SP----------DL-----------------------L--QNII------
---RGSFS-------LSMVG---------------------QAVIYILLMMGGSVLFSIFWMQTANMDAR-S
Q----AK----------QILNSGLQ-----IPGFRR--------------------DERVLER----ILSRY
IWPLTIVGGASVGLLAAVADLTGA------------------------------------------L--SRG
TGILLAVMIVYKLYEEIAKQHMMDM-HPAMRKFM-----E--------------------------------
------------------------------
>SecY_Archaea_DPANN_PIZ53267/203-464
--------------LNP-DF-------------ATGAIP---ALFQFLA------------------AG---
------------------DPVNAGL-----------------------------------------MAAAVI
ATIIVFAIAVYAQAMKIEIPLSFGR---------------------------------VRGYGIRWPLSFIY
TGVIPVILVSALMANVQL--WAR-LL-------QNW----------------GHP-ILGTF----------V
GN----S-PN-SGLITWF--T-SP----------DI-----------------------V--GKII------
---KGSIV-------SADFA---------------------HALAYMLIMILGCVVFSIFWVQTSGMDAR-S
Q----AK----------QIMSSGLQ-----IPGFRK--------------------DQRILEH----LLNRY
IHPLTIMGAIAIGFLASIADLTGA------------------------------------------L--TSG
TGILLAVMIIYKLYEEISKQHMMDM-NPMMRKFM-----G--------GL----------------------
------------------------------
>SecY_Archaea_DPANN_RLG17401/213-472
----------------T-GL-------------PVGRVL---QVFALIA------------------QG---
------------------FVTQAFL-----------------------------------------PLITIL
STLFVFALSIYLQSIKVEIPLSFGR---------------------------------IRGFSLKWPLSFVY
TSNIPVILTASLLVSLQV--WGS-ML-------YHA----------------GVP-ILGTF----------T
QQGGTEV-PE-SGLVKYL--T-PP----------RI-----------------------S--SLIF------
-----SPT-------TDDFL---------------------SLLVYALFMLGGSVLFSVLWVQIGGQDAS-T
I----AD----------QILEYNLT-----IPGFRS--------------------DRRILEH----ILSRY
INPLAVMGGFSVGFLAVIADLFDA------------------------------------------L--SRG
TGILLTVMIIYNFYEIIRRQYAKEL-PPWMASFF-----R--------------------------------
------------------------------
>SecY_Archaea_DPANN_RLG18733/199-463
---------------------------------SIGVIP---RMISAVF-------------------GY--
----------------VPDAPDVIAF----------------------------------------GIVSIC
ATILIFFASTYLQSVRVEIPLSFGR---------------------------------VGGFSIKWPLNLLY
TSNIPVILTASLIASLEV--WGV-ML-------YHA----------------GFP-ILGSYEVI-----NVD
GVM-REV-PK-SGLVKYL--N-TP----------SI-----------------------M--EMVT------
-----APQ-------LDHLI---------------------SILVYGSLMLIGAIIFSYLWVEIGGQDPE-T
V----AD----------QILASGLL-----IPGFRS--------------------AKPVLVG----VLRKY
IYPLAIMGGLAVGLLATAADILGA------------------------------------------L--SRG
TGILLSVMILYSFYQQIIRYHVEEL-HPSLRKFL-K---G--------------------------------
------------------------------
>SecY_Archaea_DPANN_RLI99480/199-512
------------LPDMA-NP-------------PAGLIP---YSILSLS------------------AG---
------------------QPLEALL-----------------------------------------SLMPVI
ATLIVFFLVIYAQAIRIEIPLAFST---------------------------------IRGFGRRWPLKLLY
TSNIPVILTAALLANIRV--MAK-IL-------SDK----------------GMK-ILGTF----------D
ANG---R-PI-GGLVYYL--M-PPNSQA----ISGFMIFIGAFALIGALFIYFTKKRYGL--KFIV------
---LMGML-------GAVLWYSISYMLGLTSLIAISSEDILRLVTYSSFMIIGAVIFSIFWVSTSGMDPK-S
V----AQ----------QIDSIGMQ-----IPGFRR--------------------DIRIIER----VLERY
IPPLAVLGGAAVGFLAAFADFTNA------------------------------------------L--GTG
TGILLAVMIIYQMYEQIGMQHLEDM-HPAVRRFF-----G--------K-----------------------
------------------------------
>SecY_Archaea_DPANN_RLJ03390/197-459
---------------------------------PAGAIP---SALLSFI------------------SG---
------------------RPLDAFI-----------------------------------------SLLPLI
FTIVVFFFVVYAQSLRVEIPLAFGQ---------------------------------VRGFGRRWPLRFFY
TSNIPVILVGALLANMQL--WAK-MM-------AER----------------GIP-LLGTF----------D
ASG---N-PV-SGLIYWI--T-PPRQAN----LSNL-----------------------V--ISVV------
---SGNGI-------PPVAF---------------------SWITYALFMIIGSVIFSIFWVETAGMSAK-N
V----AR----------QIQNIGLS-----VPGFRR--------------------DVRIIER----VLKRY
INALAVLGGATVGLLAAFADFTGA------------------------------------------L--GTG
TGILLTVMIIYNLYEELARQHLEDM-HPALRRFM-----G--------R-----------------------
------------------------------
>SecY_Archaea_DPANN_RLJ07612/199-511
------------LPSPG-TP-------------PAGVIP---YMITAAG------------------SG---
------------------DLLSAFF-----------------------------------------AFFPVI
STILVFLLVVYTEAIKVEIPLAFGS---------------------------------IRGFGRRWPLKFFY
TSNIPVILIAALLANIQL--MGR-IF-------AQK----------------GAT-WIAKI----------D
SQG---N-II-GGLLYYV--T-VPRSEA----LSGLMTSIGIFVFLGIVVAYFA-KRNAI--KTCI------
---LFALL-------GGVFWFSFVSLLGLTSLATITTTDILRMIGYSLVMIGGSMVFSVFWVETAGMNAH-S
V----AQ----------QIHSTGMQ-----IPGYRR--------------------DIRIIES----VLERY
IPPLAVLGGAAVGFLAAFADFTNA------------------------------------------L--GTG
TGILLATMIIYSLYEELTIQHLEDM-HPAVRRLL-----G--------R-----------------------
------------------------------
>SecY_Archaea_DPANN_RMD66647/200-463
------------TDFSN-TP-------------CRGAIL---VVLQSII------------------NN---
------------------APREALV-----------------------------------------ALATIF
STIFVFLVVVWAQSLKVEIPLTYER---------------------------------IRGYGVKWPLPFFY
ASVLPVILVTALSANIQL--FGT-LL-------QNWL---------------GHPTFLGTF----------S
NG----Q-PV-AGLAFWL--R-GP----------NI-----------------------L--QAAI------
---RNSLQ-------VSMIW---------------------QSFAHLLFYAVFATIFSVFWVKTSGMDAA-S
Q----AE----------RIASSGLQ-----LPGFRK--------------------DPRVLEA----ILKRY
IGPLTIMGGFAIGLLAAVSNLLGT------------------------------------------I--SRG
TALLLTVMITYQLYQSIAQQHAVDM-HPALRKFM-----G--------------------------------
------------------------------
>sp|Q60175|SECY_METJA/191-436
-----------------------------------GYLW---KFLNSL------------------IQGV--
------------------------------------------------------------PNIE--YIAPII
GTIIVFLMVVYAECMRVEIPLAHGR---------------------------------IKGAVGKYPIKFVY
VSNIPVILAAALFANIQL--WGL-AL-------Y----------------RMGIP-ILGHYEGG--------
------R-AV-DGIAYYL--S-TPY---------GL--------------------------SSVI------
---SDP-------------I---------------------HAIVYMIAMIITCVMFGIFWVETTGLDPK-S
M----AK----------RIGSLGMA-----IKGFRK--------------------SEKAIEH----RLKRY
IPPLTVMSSAFVGFLATIANFIGA------------------------------------------L--GGG
TGVLLTVSIVYRMYEQLLREKVSEL-HPAIAKLL-----N--------K-----------------------
------------------------------
>SecY_Archaea_Euryarchaeota_OFV65681/211-491
-------------------M-------------PIGLIPKWIWIAQNMGGSELL-------------SG---
------------------EGIKFLL----------------------------------IQG----GVLALF
TTIIIFLLVIFFESTRVEIPLAHSA---------------------------------VRGARGKFPVKLIY
ASVLPMILVRALQANIQM--FGM-IM-------ARR----------------GST-FLGVY----------D
PQTG--R-PI-SGLMYYL--D-PIHSP------YDW-----------------------I--PSLVHMN---
--HPEIAT-------WQIAV---------------------RLGCDLGMMIIGGMIFAIFWINTTNMGAD-A
V----AR----------QIQRTGMQ-----IPGFRR--------------------DPRILEK----VLERY
IPKVTILGGALVGLLVVLANMLGT------------------------------------------LGHATG
TGILLAVSIVYRLYEEIASEQMMEM-HPMIRSFF-----G--------KE----------------------
------------------------------
>SecY_Archaea_Euryarchaeota_OPX62073/204-470
-------------------Y-------------PTGFFPRLIAIGL--------------------------
------------------DGGNYLT----------------------------------YFGK---DILAFI
TTLIIFLVIVYVESTRIEIPLAHAQ---------------------------------VRGARARFPVKLIY
ASVLPMILVRVLQANIQM--LGM-FL-------SNI----------------GIT-TLGQF----------N
GS----T-PT-NGIMYFL--A-PINSP------SDW-----------------------M--WWMTDL----
----GHAP-------WEVLL---------------------RLGIDITFMVVGGAVFALFWIKTAGLDSK-D
V----AR----------QIQLSGMS-----IPGYRR--------------------NPQVLEK----YLDRY
IPRVTVIGGVFIGILSVVANLFGV------------------------------------------IGSVSG
TGLLLTVSITYRLYEEIASQQIMEM-YPFMRTFF-----G--------KE----------------------
------------------------------
>SecY_Archaea_Euryarchaeota_OPY15957/209-493
-------------------L-------------PIGFLPKWIYIIQNEDLVTLF------------TTG---
------------------NGLLYVL----------------------------------VSG----GILALV
STVIIFLLVVYVESTRIEIPLAHSA---------------------------------VRGARGKFPVKLIY
ASVLPMILVRALQANIQL--IGL-LL-------SGR----------------GIT-ILGEY----------V
GS----K-PI-NGLMYYF--A-PIHSP------YDW-----------------------I--PSLVRDSFSS
IGAPVPAV-------WQIGL---------------------HVLIDAVFLIAGGVVFALFWIETTGMGAK-Q
T----AQ----------KVFNSGMQ-----IPGFRR--------------------NVGSIEK----VMVRY
IPKVTVIGGVFIGVLTLIASLLGT------------------------------------------LGSAGG
TGLLLTVSIVYRLYEDIASEQMMEM-HPMIRSFF-----G--------QE----------------------
------------------------------
>SecY_Archaea_Euryarchaeota_Q977V3_SECYHALVD/211-489
---------------------------------TSGFFATWIGIITGAIELPAS------------PTD---
------------------LLSTVFL----------------------------------GQG----QLLALI
TTLLIFGIVVYAESVRVEIPLSHAR---------------------------------VKGARGRFPVKLIY
ASVLPMILVRALQANIQF--LGR-FL-------NSSWV--------------GMPAWLGQY----------T
SG----Q-VT-GGLLYYL--A-PIQSR------SDW-----------------------M--WFLG------
--LTSADP-------LDIAI---------------------RVLIDLIFMIVGGAVFAIFWVETTGMGPK-S
T----AQ----------QIQNSGMQ-----IPGFRR--------------------NPQVIER----VMERY
IPQVTVIGGALVGLLAVMANMLGT------------------------------------------IGAVSG
TGLLLTVSITYKLYEEIAEEQLMEM-HPMMRNMF-----G--------SE----------------------
------------------------------
>SecY_Archaea_Euryarchaeota_RBQ25296/210-479
-------------------F-------------AVGFFPRLFQVIA--------------------------
------------------DGSNFIE----------------------------------YFGL---QLLALV
TTVGLFIIIVYVESTRIEIPLAHAN---------------------------------VRGARSRFPVKLVY
ASVLPMILVRVLQANVQM--IGM-LL-------SSI----------------GFT-ALGEF----------N
NS----T-PI-NGLMWYL--A-PINQP------QDW-----------------------M--WWLSSFT---
--GTGHAV-------WEVLL---------------------RVGIDCTVMILGGALFAIFWVKTAGLDSK-H
V----AR----------QIQNSGMQ-----IPGYRR--------------------SPAVLER----YLDRY
IPRVTVIGGVFIGLLSVLANMLGI------------------------------------------IGFVGG
TGLLLTVSIIYRLYEQIANEQMMEM-YPFMRGFF-----D--------KE----------------------
------------------------------
>SecY_Archaea_Euryarchaeota_RLG31662/215-495
-------------------M-------------PIGIIPKWIWIAQNMGASELL-------------SG---
------------------EGFRFLL----------------------------------ISG----GVLALI
TTIIIFLLVIFFESTRVEIPLAHSA---------------------------------VRGARGKFPVKLIY
ASVLPMILVRALQANIQM--VGM-IL-------ARK----------------GNT-LLGVY----------D
AASG--K-PI-SGLMYYL--N-PIYSP------YDW-----------------------I--PSLVHQN---
--YPDIAT-------WQIAM---------------------RLGCDLGMMVIGGMIFAVFWINTTNMGAD-A
V----AK----------QIQRSGMQ-----IPGFRR--------------------DPRILER----VLERY
IPKVTIIGGALVGLLVVVANMLGT------------------------------------------IGNASG
TGILLAVSITYRLYEDIASEQMMEM-HPMIRGLF-----G--------KE----------------------
------------------------------
>SecY_Archaea_Euryarchaeota_SDF64735/209-492
-------------------L-------------PTGLFPKWIYIVQNVGADYLF-------------SG---
------------------DGITFML----------------------------------VRG----GILALI
STVMIFLFVVYVESTRIEIPLAHSA---------------------------------VRGARGKFPVKLIY
ASVLPMILVRALQANIQM--IGL-LL-------SSK----------------GIT-FLGEF----------S
GS----K-PI-NGLMYYL--A-PIHSP------YDW-----------------------I--PSLVRETFTS
YGAPVPAI-------WQIVL---------------------HVFVDATFLIVGGIIFALFWIETTGMGAK-P
T----AQ----------KIFNSGMQ-----IPGFRR--------------------NIGSIEK----VMIRY
IPKVTVIGGAFIGLLTLIASLLGT------------------------------------------LGSTSG
TGLLLAVSIVYRLYEDIASEQMMEM-HPMIRSFF-----G--------QE----------------------
------------------------------
>SecY_Archaea_Euryarchaeota_WP004037712/211-477
-------------------Y-------------PVGFFPRLFSIGI--------------------------
------------------SGGNYLQ----------------------------------YFGT---DLLAFV
TTIAIFLIVVYVESTRIEIPLAHAR---------------------------------VRGARARFPVKLIY
ASVLPMILVRVLQANVQM--IGM-FL-------SNV----------------GIT-IFGRF----------D
GQ----A-PV-DGLMWFL--A-PVNGP------TDW-----------------------M--WWISDL----
----GHAP-------WEIIL---------------------RLGIDMVFMVVGGAIFALFWIKTAGLDSK-D
V----AR----------QIQLSGMQ-----IPGYRR--------------------NTQVLIK----YLDRY
IPRVTVIGGVFIGLLSVFANLFGV------------------------------------------IGAVSG
TGLLLTVSITYRLYEEVASEQIMEM-YPFMRQFF-----G--------RE----------------------
------------------------------
>SecY_Archaea_Euryarchaeota_WP011449193/211-479
-------------------Y-------------PVGFFPRLFAVVL--------------------------
------------------DGANFIQ----------------------------------YFGT---DLIAFI
TTIAIFILIVYVESTRVEIPLAHTQ---------------------------------VRGARARFPVKLIY
ASVLPMILVRVLQANVQM--IGL-FL-------NNI----------------GIT-IFGTF----------E
GQ----T-PT-GGLMWYL--A-PINHP------SDW-----------------------M--WWMPSYV---
---GGHAP-------WEVLI---------------------RLGIDTTIMVVGGAIFALFWVKTAGLDSK-A
V----AR----------QIQLSGMS-----IPGYRR--------------------NPAVLEK----VLDRY
IPRVTVIGGVFIGIMSVVANLFGV------------------------------------------IGAVSG
TGLLLTVSITYRLYEQIASEQIMEM-YPFMRTFF-----G--------KE----------------------
------------------------------
>SecY_Archaea_Euryarchaeota_WP011832482/210-479
-------------------F-------------AVGFFPRLFQVIA--------------------------
------------------DGSNFIE----------------------------------YFGL---QLLALV
TTVGLFFIIVYVESTRIEIPLAHAN---------------------------------VRGARSRFPVKLVY
ASVLPMILVRVLQANVQM--IGM-FL-------SSI----------------GFT-ALGEY----------N
GS----T-PI-NGLMWYL--A-PINQP------QDW-----------------------M--WWLSSFT---
--GTGHAV-------WEVIL---------------------RVGIDCTVMILGGALFAIFWVKTAGLDSK-H
V----AR----------QIQNSGMQ-----IPGYRR--------------------SPAVLER----YLDRY
IPRVTVIGGVFIGLLSVMANMLGI------------------------------------------IGFVGG
TGLLLTVSIIYRLYEQIANEQMMEM-YPFMRGFF-----D--------KE----------------------
------------------------------
>SecY_Archaea_Euryarchaeota_WP012034957/219-508
--------DIAGLGARE-NL-------------PIGIIFRWEWLLNNIGLSQLL-------------TG---
------------------ENLIVLL----------------------------------YQG----EILALL
ATIIIFLLIVYVESTRIEIPLAHAA---------------------------------VRGARGKFPVKLIY
ASVLPMILVRSLQATLEM--VGL-LL-------YRN----------------GIT-FLGTF----------N
QYN---Q-PV-DGLMFYI--N-PINGL------SDW-----------------------V--PQLAALN---
--YPGIQL-------WQIAL---------------------HVFTDAFILIAGGILFAIFWVETTGMGAS-R
V----AR----------QIQKSGMQ-----IPGFRR--------------------NEQVIEK----VVSRY
IPKVTVIGGAFVGFLTLLSSLFGI------------------------------------------LGAVSG
TGMLLAVSITYQLYEKLASEQLMEM-HPLMRKFL-----G--------EE----------------------
------------------------------
>SecY_Archaea_Euryarchaeota_WP012965661/212-492
-------------------L-------------PAGIIPRWVWIAQNYGANVL--------------SA---
------------------DGLMFLL----------------------------------IDG----GVLALI
TTIAIIFLVVYAEGTRVEIPLAHAA---------------------------------VRGARGRFPIKLIY
ASVLPMIFVRALQANIQI--IGM-ML-------YQR----------------GIT-IFGEY----------V
GS----Q-PV-SGIMYLL--S-PVQSP------YDW-----------------------V--PALVKTN---
PIFADLPD-------WMIIL---------------------RLLIDATILIAGGILFAIFWVETSGMDAK-T
V----AS----------QIAKSGMQ-----IPGFRR--------------------NPQVIER----LLERY
IPKVTIIGGAAIGVLTLIANMLGT------------------------------------------IGNVSG
TGLLLAVSIAYRFYQDLAKEQLTEM-HPLLRRFI-----G--------EE----------------------
-----------------------------V
>SecY_Archaea_Euryarchaeota_WP013194301/209-490
-------------------L-------------PVGIIPKWIYIIQNFGSEAIS------------------
------------------TDPMFLL----------------------------------LNA----GILALI
TTVIIFLLVVYVESTRIEIPLAHSS---------------------------------VRGARGRYPVKLIY
ASVLPMILVRALQANLQL--IGL-VL-------HRS----------------GLG-FLGEY----------S
GS----T-PI-SGFMYYL--S-PIRSP------QDW-----------------------I--PSLVREAYTQ
YPVAPPAT-------WQIGL---------------------HVLVDAIMLIGGGIIFAIFWIETTGMGPK-P
T----AK----------KIFNSGMQ-----IPGFRR--------------------NIGSIEK----VMERY
IPKVTVIGGAFIGFLTLVASLLGT------------------------------------------IGGASG
TGLLLAVSIVYRLYEDIASEQMMEM-HPMMRSFF-----G--------KE----------------------
------------------------------
>SecY_Archaea_Euryarchaeota_WP042696692/210-479
-------------------F-------------AVGFFPRLFQVIA--------------------------
------------------DGSNFIE----------------------------------YFGL---QLLALV
TTVGLFFVIVYVESTRIEIPLAHAN---------------------------------VRGARSRFPVKLVY
ASVLPMILVRVLQANVQM--VGM-FL-------SSI----------------GFT-ALGEY----------N
GS----T-PI-NGLMWFL--A-PINQP------QDW-----------------------M--WWLSSFT---
--GTGHAA-------WEVII---------------------RVGIDCTVMILGGALFAIFWVKTAGLDSK-H
V----AR----------QIQNSGMQ-----IPGYRR--------------------SPAVLER----YLDRY
IPRVTVIGGVFIGLLSVLANMLGI------------------------------------------IGFVGG
TGLLLTVSIIYRLYEQIANEQMMEM-YPFMRGFF-----D--------RE----------------------
------------------------------
>SecY_Archaea_Euryarchaeota_WP042706265/211-477
-------------------Y-------------PVGFFPRLFAIIA--------------------------
------------------DGANLME----------------------------------YFSL---DILALI
TTVFIFGLVVYAESTRIEIPLAHAT---------------------------------VRGARGRFPVKLIY
ASVLPMILVRVLQANWQM--FGL-FL-------NNI----------------GIT-FLGKF----------E
GQ----T-PV-NGIMYVT--A-PINSP------NDW-----------------------M--WWLTDL----
----GHPV-------WEVLL---------------------RMGIDLIVMVVGGAIFALFWVKTAGLDSS-H
V----AR----------QIQRSGMS-----IPGYRR--------------------NEQVLER----YLDRY
IPRVTVIGGVAVGVLSVLANYLGV------------------------------------------IGAVGG
TGLLLTVSIIYRLYEEIANEQIMEM-YPFMRSFF-----G--------KE----------------------
------------------------------
>SecY_Archaea_Euryarchaeota_WP067048259/211-477
-------------------Y-------------PVGFFPRLFAIGL--------------------------
------------------SGGNYLQ----------------------------------YFGT---DMLAFV
TTIAIFLIVVYVESTRIEIPLAHAR---------------------------------VRGARARFPVKLIY
ASVLPMILVRVLQANVQM--LGM-FL-------SNI----------------GIT-IFGTF----------D
GQ----T-PV-SGLMYFL--A-PVNGP------TDW-----------------------M--WWVHDL----
----GHAP-------WEVLL---------------------RLGIDTTFMIVGGAIFALFWVKTAGLDSS-R
V----AR----------QIQMSGMQ-----IPGYRR--------------------NTQVLER----YLDRY
IPRVTVIGGVLVGLLSVFANLFGV------------------------------------------IGAVTG
TGLLLTVSITYRLYEEVASEQIMEM-YPFMRQFF-----G--------RE----------------------
------------------------------
>SecY_Archaea_Euryarchaeota_WP067074646/211-477
-------------------F-------------PIGFFPRLFAIGT--------------------------
------------------SGANFLE----------------------------------YFGT---DILALV
TTIVIFMIIVYVESTRIEIPLAHTA---------------------------------VRGARARFPVKLIY
ASVLPMILVRVLQANIQM--IGM-FL-------SNA----------------GIN-IFGEF----------Q
GQ----T-PV-NGLMWYI--A-PINAP------QDW-----------------------M--WWLSDL----
----GHAP-------WEIML---------------------RMGIDISVMVVGGAIFALFWVKTAGLDSK-D
V----AR----------QIQRSGMQ-----IPGYRR--------------------NAQVLEK----YLDRY
IPRITVIGGVFIGLLSVVANLFGV------------------------------------------IGAVGG
TGLLLAVSITYRLYEEVASQQIMEM-YPFMRSFF-----G--------KE----------------------
------------------------------
>SecY_Archaea_Euryarchaeota_WP096711746/209-492
-------------------L-------------PSGIIPKWIYIIQNVGADYLF-------------SG---
------------------DGLMFIL----------------------------------IQG----GILALI
STVAIFFLVVYTESTRIEIPLAHSS---------------------------------VKGARGRFPVKLIY
ASVLPMILVRALQANIQL--IGL-LL-------AGR----------------GIT-FLGEY----------S
GS----H-PI-NGVMYYL--A-PINSP------YDW-----------------------I--PSLVQETFTG
YGVTAPAL-------WQIGL---------------------HVLIDAAFLIVGGIIFALFWIETTGMGAK-P
T----AR----------KVFNSGMQ-----IPGFRR--------------------NISSIEK----VMDRY
IPKVTIIGGAFIGVLTLVASLLGT------------------------------------------IGGASG
TGLLLTVSIVYRLYEDIASEQMMEM-HPMMRSFF-----G--------QD----------------------
------------------------------
>SecY_Archaea_Euryarchaeota_WP109940996/211-479
-------------------Y-------------PVGFFPRIFAVVL--------------------------
------------------DGANFIQ----------------------------------YFGT---DLIAFI
TTVAIFLLIVYVESTRVEIPLAHTQ---------------------------------VRGARARFPVKLIY
ASVLPMILVRVLQANFQM--IGL-FL-------NNV----------------GIT-IFGTF----------D
GQ----S-PT-SGLMWYL--A-PINSP------SDW-----------------------M--WWMPMYT---
---GGHMP-------WEVLI---------------------RLGIDTVFMVVGGAIFALFWVKTAGLDSK-A
V----AR----------QIQMSGMS-----IPGYRR--------------------NPAVLEK----VLDRY
IPRVTIIGGVFIGLMSVVANLFGV------------------------------------------IGSVSG
TGLLLTVSITYRLYEQIASEQIMEM-YPFMRTFF-----G--------KE----------------------
------------------------------
>SecY_Archaea_Euryarchaeota_WP130645595/211-477
-------------------Y-------------PVGFFPRLFAIGV--------------------------
------------------SGGNYLQ----------------------------------YFGT---DLLAFV
TTIAIFLIVVYVESTRIEIPLAHAR---------------------------------VRGARARFPVKLIY
ASVLPMILVRVLQANIQM--IGM-FL-------SNT----------------GIT-IFGRF----------D
GQ----T-PV-DGLMWYL--A-PVNGP------TDW-----------------------M--WWVQDL----
----GHAP-------WEIIL---------------------RLGIDMFFMIVGGAIFALFWIKTAGLDSK-D
V----AR----------QIQLSGMQ-----IPGYRR--------------------NTQVLIK----YLDRY
IPRVTVIGGVLIGLLSVFANLFGV------------------------------------------IGAVSG
TGLLLTVSITYRLYEEVASEQIMEM-YPFMRQFF-----G--------RE----------------------
------------------------------
>SecY_Archaea_TACK_KON31732/197-470
--------------MED-GK-------------QFGAFI---ALGQTI------------------LGGE--
------------------NIANAFFRVT---------------------------SDGVLTSLP--SMMGFI
TTVIVFVLVIYMEGIRVELPISHAN---------------------------------YRGFRGKYPIKLLY
VSNLPVIFASALFANIQV--FAQ-LL-------YGQFGS------G----NFFVN-LLGTFD----------
SQG---G-VI-GGLAYYV--T-APR---------SL--------------------------AQVG------
---VDP-------------I---------------------RALIFVGIMVTFAIIFSITWLEVGGLGPS-T
V----AK----------QLVDSGMQ-----IPGFRR--------------------SGKSIEI----ILKRY
IPVVTILGGAIIGLVASVSEFFGV------------------------------------------F--GSG
MGVLLAVGILYQYYQLLVQEQVAEM-YPAFGRVL-----G--------------------------------
------------------------------
>SecY_Archaea_TACK_KYH41120/202-475
--------------SDP-MR-------------YQGVIA---ALIQAV------------------ATGR--
------------------TLNDIFIS---------------------------------PQNHP--SLIGLA
STISIFLFVIYAEGVRVELPMAHAR---------------------------------YRGFRGRYPIKLLY
VSNLPVIFASALFGNIFF--VAQ-IL-------WNSYNQDN----S----NPWLN-LLGQFK-------RED
ARI---T-PV-GGLAYYV--I-APR---------GF--------------------------ADVI------
---ENP-------------V---------------------KSLIYACFLIIFCVVFSLTWLEVGGLDPK-T
V----AG----------QLVDAGMQ-----IPGFRR--------------------SARPIEL----ILKRY
IPTVTILGGLLVGALAAAADFLGA------------------------------------------F--GTG
TGILLSVGIIYQYYQILMRERVTEM-YPRLQRLL-----G--------G-----------------------
------------------------------
>SecY_Archaea_TACK_OGD54772/212-484
--------------LED-GY-------------YLGSII---AFVQSL------------------QVGE--
------------------PLTG-FVR---------------------------------SGGLP--DMVGLI
ITGVVILAVVYVSGIKVNVPVSYAR---------------------------------YRGFRGKFPIKFLY
VSNIPVIFAAALFGNIYF--ITQ-MM-------WQRYNPAN----A----NFWLN-LLGKFS-------TGE
GGA---E-PI-GGLIYYL--S-PPR---------GL--------------------------TALM------
---EHP-------------V---------------------KALIYAAFFIIVCVFFAVTWVEVGGMDAK-S
V----SK----------QLIDSGMQ-----IEGFRR--------------------SSAPIQQ----LLKRY
IPIVTILGGVTVGAIAVFADFLGA------------------------------------------F--GSG
TGILLTVGILEQYYQLLVRERVSEM-FPAVRSFL-----G--------E-----------------------
------------------------------
>SecY_Archaea_TACK_OLD13456/205-494
--------------VAD-GK-------------YFGAIF---AFVQSIGPV-------------LSNPGS--
----------------FSSWQSALYRG--------------------------------GSGLP--DMVGLF
TTIGVFILIIYLNGLRVEVPVSYAR---------------------------------YRGFRGRFPIKFFY
VSNIPVIFAAALFGNIFF--IGQ-LL-------FQRYNPTC----SSTGLNFWLSLFPGCFVPTS----STN
AQL---V-PS-KGLAYYT--F-APR---------SI--------------------------TVVL------
---QDP-------------I---------------------RAAVYMGIFVLACVFFAVTWVEVGGMDSK-T
V----AK----------QLIDSGMQ-----VEGFRR--------------------SGTTIRQ----ILDRY
IPTVTIMGGIVIGTIAAGADFLGA------------------------------------------F--GTG
TGILLTVGIIEQYYEILVKERITEI-YPGVKGFL-----G--------Q-----------------------
------------------------------
>SecY_Archaea_TACK_PMB75339/199-470
--------------VDE-YG-------------SSGIFV---ALVQTI------------------MGGK--
------------------PVTGLLLR----------------------------------GNFP--SLIGFI
ATIVAFLVIIYMEGVRVELPLSYAG---------------------------------YRGFRSRYPIKLLY
VSNLPVIFASALFANIYF--FSY-IL-------WSQPWGRN---------NFWVN-LLGWYK-------LEG
ERY---V-PG-GGLVYYV--T-SPG---------NL--------------------------SNVM------
---AEP-------------L---------------------RAVGYLAILVAFCVIFSLTWLEVGGLGPS-T
V----AK----------QLVDAGMQ-----IPGYRR--------------------SGKAVEQ----ILKRY
IPAVTILGGIIVGLIAGLSDFFGV------------------------------------------F--GSG
IGILLSVGIIYQYYEILVRERVAEM-YPAFRRLF-----G--------G-----------------------
------------------------------
>SecY_Archaea_TACK_RJS90578/202-476
--------------SEP-VR-------------PYGIIA---ALVQAA------------------ISGG--
------------------SINHLFLS---------------------------------QVGYP--SIIGLL
TTIGVFLFVIYAQGIRVELPIAHAR---------------------------------FRGFRGKYPISLLY
VSNLPVIFASALFGNIYM--WSQ-FL-------WNNYKDSA----W----AQYIS-LFGNFS-------YEE
GRL---I-PV-GGLAYYV--T-SPT--------RGF--------------------------VDVM------
---GNP-------------V---------------------RYLIYAAILIIFCVIFSAIWLEVGGLDPR-T
V----AK----------QLVDSGMQ-----IPGFRR--------------------SERPIEA----ILKRY
IPVVTILGGLIVGVLAVIADFFGA------------------------------------------F--GTG
TGILLSVSIVYQYYQQLIRERIEEM-YPALRRFL-----G--------G-----------------------
------------------------------
>SecY_Archaea_TACK_RLE49565/199-472
--------------VAD-GK-------------QLGALI---AFTQTL------------------LSGE--
------------------NILNAFN----------------------------------RYPYP--DMTGFF
TMIAVFLLVVYFEGMRIEIPVAYAR---------------------------------YGGLRAKIPLKFLY
VSNIPIILASALFANILF--FSR-VL-------WMNFNPDN----S----NPILN-LIVQFN-------PQE
RGF---A-PLPGTLVYYL--T-PVR---------SI--------------------------TEAL------
---NDP-------------L---------------------HAIAYTIVLCALSVIFAIVWVQVSGMSAR-D
Q----AE----------QLIKAGLQ-----VPGFRS--------------------STKIIEQ----MLNRY
IPSLTIISGLVVGLIAAIADMLGA------------------------------------------L--GSG
IGILLSVGIIYQYYEILARERLEET-YPALSKIF-----G--------R-----------------------
------------------------------
>SecY_Archaea_TACK_RLE57001/199-470
---------------ND-GK-------------YLGAIL---AFIQTL------------------MRGE--
------------------GIVNAFIR---------------------------------RGSLP--SMTGLI
LTIIIFMITIYLEGMRIEIPVALAR---------------------------------YRGIRTKIPLKFLY
VSNVPIIFTSMLLVDIKI--ISL-LI-------WRQFNPAN----T----VTLLN-WIGMFN-------QTT
NQ------PI-GGLAYYA--T-PPR---------GL--------------------------TSVM------
---QDP-------------V---------------------HALIYSIILTIFSVIFAVIWVEASGLSAK-E
Q----AS----------QLVQSGLH-----IPGFRS--------------------SPKIIES----VLKKY
IPALTILSGIIVAVIAAVADIMGA------------------------------------------I--GSG
MGILLTVGIIYQYWSILTQEQIEEL-YPVVRRIM-----G--------EK----------------------
------------------------------
>SecY_Archaea_TACK_RLE64825/199-479
--------------LED-GL-------------YYGVIS---SIIYALSTG--------------VSTGN--
----------------WTLISQVVAR---------------------------------KTGFP--DLLGLI
TMIFFILLLAYIESMRIEIPISISR---------------------------------YGGMRSKIPLKFLY
VSNLPVILVSALYADIHI--FAQ-AL-------WPRFNPNN----D----NMWFN-IIAMYNK------TER
GNL---V-PLPGSLIYYI--S-PPR---------SL--------------------------WAIF------
---EDP-------------V---------------------HVAIYSLMFIGFSVLFAIAWVETSGMDPR-T
Q----AQ----------QLVEAGLQ-----IPGFRK--------------------STRVLTS----LFSRY
VWPLTILSGLLIGVIAVVSDLLGV------------------------------------------L--GSG
IGILLMVGILVQYQQILAREQALEM-YPILAKVL-----E--------------------------------
------------------------------
>SecY_Archaea_TACK_RLF10710/200-473
--------------ERG-GE-------------PLGAIL---AFGHSI------------------LRG---
------------------DVLSSFN----------------------------------RYPFP--DMTGFL
AMLAVLFIVLYFETVRVEVPVSFTR---------------------------------YGGIRANVPLKFLY
VSNIPVILAGALYANLQV--ISQ-IV-------WSKWNPTN----T----NPILN-LLGTFN-------MTD
RGP---V-PM-GGLVYYL--S-PPR---------GL---------------------------IAL------
---QSPEG----------AI---------------------HVLIYTVMLCLLCVFFAIAWVESSGMSAK-D
Q----AE----------QLVRAGLQ-----VPGFRQ--------------------SPKILEK----LLQRY
VSSLTIISGLFIGLLAAFADLLGA------------------------------------------I--GSG
IGILLTVEILYQYYEIIAREQAMEM-YPMLEKIL-----G--------R-----------------------
------------------------------
>SecY_Archaea_TACK_RLF23651/201-479
---------------ED-NL-------------PLGALL---AFFAALQNA--------------IVTGD--
----------------TSALMAAFSR----------------------------------RGLP--DMTGFL
TMIAVFLIIAYLEGIRVDVPVVHVR---------------------------------YGGIRGTLPFKLLY
VSNVPVILAGALLANLHL--FSR-IA-------WMRLGED----------SWWLR-YIAVYE-------IRE
RNL---E-LV-GGLLYYL--T-SPR---------SL--------------------------AEAI------
---SDP-------------V---------------------RSAIYVALFTLICTFFAKAWVETSGMDPR-T
Q----AQ----------QLVDAGLQ-----VPGFRR--------------------SPKIIAI----ILERY
IPSFTLLSGIIVGLIAAVADMLGA------------------------------------------L--GSG
MGILLLIDIMMQYKAIMDRERIMER-YPGIARLL-----G--------MG-----RA---------------
------------------------------
>SecY_Archaea_TACK_RLG45839/198-464
---------------DV-DR-------------VVGAIP---ALLT--------------------------
------------------EGAMAITR----------------------------------GGLP--DIAKLT
ATFIVFVAVAVAYDVKIVFPLSFAR---------------------------------IGGYKASYPLRLLY
VSNIPIIFTSALFGDIAI--VSQ-TL-------WSRFGYSD----NE-YLRMLVR-IIGEYQ-------YVE
GNL---V-PK-GGLAYYT--Q-PPY---------GM--------------------------LSFS------
---ADP-------------L---------------------RAAIYGIILIILCVVFSVIWVLTSGMDAD-S
V----AD----------QLVSQELV-----MPGMRV--------------------SRKIIAN----RLRRY
INSVTLLGGLFIGVIALLADLTGA------------------------------------------L--GSG
SGILLGVTITYSIYESLMKERLLEI-YPIAKRFL--------------------------------------
------------------------------
>SecY_Archaea_TACK_RLG47886/198-468
--------------PET-GR-------------VVGVLS---ALFI--------------------------
------------------EKSGAIYR----------------------------------AGLP--DLIGLA
STVIVILIVIITYGIRVNVPISHTL---------------------------------MRGQRTRYPIRLLY
VSNVPIIFALALMGDIDL--IAK-II-------WSRFSESA----TG-WQQTLMS-ILGTFEL------DPR
GQP---I-PV-GGLAYYI--A-TPR---------GP--------------------------TDII------
---QDP-------------L---------------------RSLIYLAIMVGSSVIFAKIWVITAGMDPE-S
V----SR----------QLVEQGLV-----LPGRRA--------------------SSKVIAK----VIEDY
IESVTILGGALVGLLAAGANFAGA------------------------------------------I--GTG
SGLLLGVTITISFYEVIARERMLEL-YPRLKAFL-----G--------------------------------
-----------------------------V
>SecY_Archaea_TACK_RLG61079/202-473
--------------TNS-TA-------------PFGLIP---YMAYLAS------------------TGQ--
------------------PISNALLR----------------------------------EGYP--SVVALL
ATIVTAFVIIYAEGIRIEIPISHAR---------------------------------FRGFRGRYPVKLLY
VSNIPVILASALTYNIYA--LSR-II-------WAKFNPMN----A----NPWLN-MFAMFN-------VSD
PN----Q-LT-GGLIYYI--T-APS---------TI--------------------------QQAF------
---NEP-------------L---------------------RAITFVALMCFLSTVFAIVWVEVGGFSPE-I
V----SR----------QLIESGLQ-----IPGFRR--------------------SSRAISM----ILEKY
VRTVTIIGGFLVGLIAGVAQIVGV------------------------------------------F--GGG
MGILLAIDILLQYYQLLIREQVEEM-YPMVSKLI-----G--------R-----------------------
------------------------------
>SecY_Archaea_TACK_RLI08282/198-469
---------------GD-GK-------------RLGAIP---AFFEAI------------------LRHE--
------------------PVWSWFHR---------------------------------TGGFP--DMVGFL
TTMLLFLALIFMEGMRVELPISHSM---------------------------------YRGFRSRMPLKLIY
VSNIPVILAYTLFSNIQI--ISQ-TI-------WQRWNMDN----S----NPFLN-LIGMFN-------LTD
QGP---T-PI-GGLVYYI--T-FPG---------RL--------------------------DAVI------
---QQP-------------V---------------------RALIYAVIVVTVCVLLSKLWIEVGGMDPK-S
V----AD----------QLLKSGMQ-----IPGFRR--------------------SRRPIEK----LLERY
IPTISILGGLIIGIVSAVAQFLGV------------------------------------------F--STG
TGVLLCVSILYQYYQAIIQEQIEEL-YPFLREAL-----R--------------------------------
------------------------------
>SecY_Archaea_TACK_RWX73537/200-471
--------------VAD-GK-------------ALGAII---AFFQTI------------------FSGE--
------------------NILHAFSR----------------------------------YPYP--DMVGFL
AMLLVFFVAVYLEGMKIEIPVAYAK---------------------------------YGGMRAKIPLKFLY
VSNIPVILTSALFANFYY--FGQ-VI-------WNNFNQGN----A----NPWLN-WLVQF----------D
ANY---T-LMPGSFLYYI--Q-PPR---------SL--------------------------AAVA------
---HDP-------------F---------------------HALIYILILVGFSVVFAKIWVEVSGMSAK-S
Q----AE----------QLVDAGLQ-----IPGFRR--------------------SPAVIES----MLNRY
IPPLTILSGITIGLLAGFADMLGA------------------------------------------I--GSG
IGILLSVGIIYQYYQILAKEQLAET-YPGLGRLL-----G--------QE----------------------
------------------------------
>SecY_Archaea_TACK_RZN55409/200-474
--------------VAD-GK-------------SLGAII---AFFQTI------------------INGE--
------------------NITKAFLR----------------------------------YPYP--DMAGFI
TMIIIFLIAVYLEGMRIEIPIAHPK---------------------------------YGGLRAKIPLKFMY
VSNIPIILTSALFANFYM--FGQ-LI-------WQNFNFLN----N----NPWLN-WFVMFN-------STT
TGL---Q-PLPGCFVYYI--T-SPR---------SL--------------------------INVM------
---HDP-------------L---------------------HAFVYVVILVLFSTIFAKIWVEVSGMSAQ-A
Q----AQ----------QLVSAGLQ-----IPGFRR--------------------SPVVIEQ----MLNRY
IPPLTIMSGIMIGLLAGIADMLGA------------------------------------------I--GTG
IGILLSVGIVYQYYQFLAKEHIEEI-YPGISKVL-----G--------RE----------------------
------------------------------
>SecY_Archaea_TACK_TET57361/204-501
--------------LVD-MK-------------SYGAFP---ALFQTIGFGQQIFSTALEYVPFNVTSGIAA
HF--------------IPAIDNAFIR---------------------------------PQGLP--SLLGFF
TTIVVFLVVIYVEGVRIELPVSHAS---------------------------------YRGYRGRYPIKLLY
VSNLPVIFASALFANVYF--FSQ-II-------WSNFNQHN----T----NVFLN-LLGTYI-------WAG
DQP---Q-PT-GGLVFYV--L-SPR---------NI--------------------------LDVA------
---VNP-------------V---------------------RAVIFALIMITFCVVFSLTWLEVGGLGPA-T
V----AK----------QLVDSGMH-----IPGYRR--------------------STRSIEM----VLKRY
IPAVTVLGGVTVGLIAALADFFGV------------------------------------------F--GTG
MGVLLSVGIIYQYYQQLMQERVAEM-YPALRHIF-----G--------G-----------------------
------------------------------
>SecY_Archaea_TACK_TFH19187/198-468
---------------GD-GR-------------AYGALI---AFFQGI------------------FQGI--
------------------PFQSWFYR----------------------------------YGYP--DMIGFF
TTLLVFAFVVYIEGMRVEIPISHSS---------------------------------YRGYRSRMPIKLLY
VSNIPVILAYAMFANFQL--VGQ-FV-------WTRWNQNN----S----NFILN-MLGMYN-------QTA
QGT---V-PI-GGLSYYV--T-SPA---------SL--------------------------SGVM------
---ADP-------------V---------------------KALVYLFIVVGFCIIFSITWLEIGGLGAD-Q
M----AD----------QLLQSGMQ-----IPGFRR--------------------SKKPLEK----LLNRY
IPTITVIGGMIIGALAAFSEFFGV------------------------------------------F--GSG
MGALLAVSILYQYYQTMVQEQVEDL-YPFLRGAF-----S--------------------------------
------------------------------
>SecY_Archaea_TACK_WP012310215/198-467
---------------TT-KR-------------YVGAIP---ALIA--------------------------
------------------EGVGAIYR----------------------------------GSLP--GLVGLI
STFVVFIAVIWAYEVRVNISIAHSL---------------------------------YGGLRTKYPIRLLY
VSNVPIIFASALLGDIDI--LAK-IA-------WSRLGSET----SG-WAKYLVD-FLGRYEAD-----PVS
GSV---V-PV-QGLAYYL--A-TPH---------GP--------------------------SVLV------
---QDP-------------I---------------------RAIVYIVILIASCMAFAKIWVMTAGMDPR-T
I----SE----------QLVRQGIV-----VPGRRA--------------------SAKVVAR----TIEKY
IEAVTYLGGILVGLLAALANFTGA------------------------------------------F--GTG
SGILLAVTIIAGLYERLAQERTLEM-YPRLKRFI-----G--------------------------------
------------------------------
>SecY_Bacteria_Acidobacteria_TCK74385/220-479
---------------R--TQ-------------KFGA-----------------------------------
--------------------FTVPA-----------------------------------------LIILVV
AMIAVVAFIVYVERSERRIPVQYAKRIV--------------------GR------RLMGGQSTHLPLKVNS
GGVMPVIFAASVLSAPLL--FSQ-ASF-----VRNS-A------------------AL--------------
-----------TRIFDAL--R-A-------------------------------------------------
-----------------------------------------GEPWYELLYIVAIVFFAYFYI-SIVFRPD-D
I----AD----------NMRKYGGF-----IPGIRP--------------------GKRTSD-----YVNDI
LTRITLVGAIYLIVISLIPQILIS--GI-HLNHL--ALVGPLF-----EKLPLWVTNGLGFN----F-YFGG
TSLLIVVGVAMDTINQVESQLIMRH-YE---GFS-PRS-G--------R--VRG-RRSW-------------
------------------------------
>SecY_Bacteria_Acidobacteria_WP011522050/203-463
---------------K--TQ-------------YWGP-----------------------------------
--------------------FTVPA-----------------------------------------MLLLIL
VMFLIVAFIVYVERSERRITVQYAKRIV--------------------GR------KMMGGTSTFLPLRVNS
GGVMPVIFASSILTLPQT--VGM-LGS-----VSKY-H------------------WV--------------
-----------KNLMDQL--K-W-------------------------------------------------
-----------------------------------------GEPLYTMLYALGIVFFAYFYV-SIVFNPN-D
V----AD----------NMRKYGGF-----IPGIRP--------------------GARTAT-----YINDI
LTRITLVGALYLIIISFIPEWMMV--GL-HLNHLPLWLGGGLF-----EKLPTWMTTGLGVT----F-YFGG
TSLLIVVGVAMDTVQQIESQLIMRH-YE---GFT-PRS-G--------R--IKG-RRW--------------
------------------------------
>SecY_Bacteria_Acidobacteria_WP011686803/207-463
--------------------------------FTIHD-----------------------------------
--------------------WGAIT-----------------------------------------LIVLMA
LMVAVVAFIVLVERGERRIPVQYAKRVV--------------------GR------RVMGGQSTHMPLKVNA
GGVIPVIFASSILAFPQT--LAQ-FGW-----VKNL-P------------------WL--------------
-----------SKTLATI--Q-H-------------------------------------------------
-----------------------------------------GEPMYYVLFVAGIIFFCFFYV-SIIFNPN-E
A----AD----------NMRKYGGF-----IPGIRP--------------------GRNTAD-----YMNNI
LTKITVVGGIYLAILCLIPDIMIS--GI-KLHHL--WLVGDWID----RVAPRFILEGLGVN----F-YFGG
TSLLIVVGVAMDTINQIEAQLIMRH-YE---GFT-PRS-G--------R--IRG-RR---------------
------------------------------
>SecY_Bacteria_Acidobacteria_WP031497892/209-468
--------------------------------FVTRQ-----------------------------------
--------------------WNPLQ-----------------------------------------MLIILA
LMICVIALIVLVERGERRIPVQYAKRVV--------------------GR------RVMGGQQTHLPLKVNA
GGVIPVIFAQSLLTFPQS--FLQ-VEW-----IKNN-R------------------WI--------------
-----------AGILESI--G-H-------------------------------------------------
-----------------------------------------TQPLYFILYTALIVFFCFFYV-SIIFNPN-E
A----AD----------NMRKFGGF-----IPGIRP--------------------GKNTAD-----YMNRI
LTRITVVGGLYLALLSLLPEIMIS--GI-KLQRL--PLVGNWID----SAFPRWLLDGLGVS----F-YFGG
TSLLIVVGVAMDTVNQVEAQLIMRH-YE---GFT-PKA-G--------R--IRG-RRSSV------------
------------------------------
>SecY_Bacteria_Acidobacteria_WP047496426/206-465
---------------R--DS-------------AWGG-----------------------------------
--------------------FTPLA-----------------------------------------IAILIV
AMVGVVYFIVFVEKSERRIPVQYAKRIV--------------------GR------KMMGGQSTHLPLKVNS
GGVMPVIFASSILSAPLL--FAN-TQF-----VQNH-T------------------FF--------------
-----------RVIADGL--K-P-------------------------------------------------
-----------------------------------------GEPWYQILSAAAIIFFAYFYI-SIVFRPD-D
I----AD----------NLRKYGGF-----IPGIRP--------------------GRRTSD-----FINDI
LTRITLVGAIYLIIIQLIPQMMIS--GV-HLNHL--WLVGPFF-----DRLPNWITNGLGVN----F-YFGG
TSLLIVVGVAMDTVQQVESQLIMRH-YE---GFT-PKS-G--------R--SRG-RRSW-------------
------------------------------
>SecY_Bacteria_Acidobacteria_WP050059818/204-463
---------------K--TQ-------------KFGA-----------------------------------
--------------------FTVPA-----------------------------------------LILLVV
GMIAVVAFIVYVERSERRIPVQYAKRIV--------------------GR------RLMGGQSTHLPLKVNS
GGVMPVIFAASVLSAPLL--FAQ-SSF-----IRNS-A------------------PL--------------
-----------TRIFDAL--H-P-------------------------------------------------
-----------------------------------------GEPWYELLYIVAIIFFAYFYI-SIVFRPD-D
I----AD----------NMRKYGGF-----IPGIRP--------------------GKRTSD-----YINDI
LTRITLVGAVYLIIISIIPTFLIT--GI-RLNHL--WLVGGFF-----EHLPLWVTNGFGFN----F-YFGG
TSLLIVVGVAMDTVNQVESQLIMRH-YE---GFS-PRS-G--------R--VRG-RRSW-------------
------------------------------
>SecY_Bacteria_Acidobacteria_WP058186102/202-461
---------------Q--SN-------------AWGA-----------------------------------
--------------------FTLIG-----------------------------------------ILLVLA
GMIAVVAFIVYVERSERRIPIQSARRIV--------------------GR------RMMGGASSHLPLKVNS
GGVMPVIFASSILSAPLL--LAQ-FDW-----VQNN-R------------------LL--------------
-----------QPIMRAL--A-P-------------------------------------------------
-----------------------------------------GEPWYELLYMLGIIFFAYFYV-SIVMKPD-D
I----AD----------NFRKSGSF-----IPGIRP--------------------GKRTSD-----YINDI
LTRITLVGALYLIIISLVSTFMIS--GI-HLNHL--WLVGRAF-----DALPAWMTNGLGFS----F-AFGG
TSLLIVVGVAMDTVNQIESQLIMRH-YD---GFS-PRS-G--------R--IRG-RKTW-------------
------------------------------
>SecY_Bacteria_Acidobacteria_WP074654683/206-465
---------------R--DG-------------AWGG-----------------------------------
--------------------FTPLA-----------------------------------------IAILIA
AMVGVVYFIVFVERSERRIPVQYAKRIV--------------------GR------KMMGGQSTHLPLKVNS
GGVMPVIFASSILSAPLL--FAN-TQF-----VQNH-T------------------FL--------------
-----------RVIADGL--K-P-------------------------------------------------
-----------------------------------------GEPWYQLLSMAAIIFFAYFYI-SIVFRPD-D
I----AD----------NLRKYGGF-----IPGIRP--------------------GRRTSD-----FINDI
LTRITLVGALYLIVIQLIPQMLIS--GI-HLNHL--WLVGSVF-----DRLPSWITNGLGVN----F-YFGG
TSLLIVVGVAMDTVQQVESQLIMRH-YD---GFT-PKS-G--------R--TRG-RRSW-------------
------------------------------
>SecY_Bacteria_Acidobacteria_WP083343537/206-465
---------------R--DS-------------AWGG-----------------------------------
--------------------FTPLA-----------------------------------------IAILIV
AMIGVVYFIVFVEKSERRIPVQYAKRIV--------------------GR------KMMGGQSTHLPLKVNS
GGVMPVIFASSILSAPLL--FAN-TQF-----VQNH-T------------------FF--------------
-----------RVIADGL--K-P-------------------------------------------------
-----------------------------------------GEPWYQILSAAAIIFFAYFYI-SIVFRPD-D
I----AD----------NLRKYGGF-----IPGIRP--------------------GRRTSD-----FINDI
LTRITLVGAIYLIIIQLIPQMMIS--GV-HLNHL--WLVGPFF-----DRLPNWITNGLGVN----F-YFGG
TSLLIVVGVAMDTVQQVESQLIMRH-YE---GFT-PKS-G--------R--SRG-RRSW-------------
------------------------------
>SecY_Bacteria_Acidobacteria_WP089842804/206-470
---------------T--TQ-------------AWGP-----------------------------------
--------------------LTPLI-----------------------------------------IILLVA
AMIAVVAFIIFVERSERRIPVQYAKRVV--------------------GR------KMMGGQTIHLPLKVNS
GGVMPVIFASSILSAPLL--FSG-MSFFGSGPLRDT-K------------------IV--------------
-----------GPILAAL--A-P-------------------------------------------------
-----------------------------------------GEPWYVLLQMVAIVFFAYFYI-SIVFRPD-D
I----AD----------NMRKNGGF-----IPGIRP--------------------GKRTSD-----FINDV
LTRITLVGAIYLIIITTIPTLLIS--GI-HFNHL--FLIGPIF-----DHLPAAFTQGLGVN----F-YFGG
TSLLIVVGVAMDTVNQIESQLIMRH-YD---GFS-PKS-G--------R--IKG-RRSW-------------
------------------------------
>SecY_Bacteria_Acidobacteria_WP103934098/205-469
---------------R--TN-------------TWGA-----------------------------------
--------------------LTPLA-----------------------------------------IVALLA
MMVGVVAFIVYVERSERRIPTQSAKRMV--------------------GR------TLSQGSSSFLPLKVNS
GGVMPVIFAASILSAPLL--LQN-VSLFGSGPLRDN-K------------------WL--------------
-----------GPVFRNL--A-P-------------------------------------------------
-----------------------------------------AEPWYVILYIAAIIFFAYFYI-SIIFRPD-D
I----AD----------NMRKYGSF-----IPGIRP--------------------GKRTSD-----FINDV
LTRITLVGAIYLCLISIIPMFLIS--GI-HFNHL--WLVGSFF-----DQLPPWMTNGLGLN----F-YFGG
TSLLIVVGVAMDTVQQIEAQLIMRH-YD---GFT-PKS-G--------R--IRG-RRSW-------------
------------------------------
>SecY_Bacteria_Acidobacteria_WP105294146/203-462
---------------K--NA-------------AWGP-----------------------------------
--------------------FTPVA-----------------------------------------MAMLIA
LMVLIVAFIVYVERSERRIPVQYAKRVV--------------------GR------KVMGGQSTHLPLRVNA
GGVMPVIFASSILTMPQM--VLQ--------GFKNN-R------------------YF--------------
-----------GDLIRAL--G-W-------------------------------------------------
-----------------------------------------GEPLYTFLYAVGIIFFAYFYV-SIVFNPN-E
V----AD----------NMRKYGGF-----IPGIRP--------------------GKRTAD-----HINEI
LTRITLVGALYLIVISFIPEWMIA--GI-HLNHL-WGPVGAFF-----ERLPPWMTNGLGVT----F-YFGG
TSLLIVVGVAMDTVTQIEAQLIMRH-YD---GFT-PKS-G--------R--IRG-RRTWA------------
------------------------------
>SecY_Bacteria_Acidobacteria_WP105488732/202-461
---------------Q--TD-------------AWGP-----------------------------------
--------------------MTFLV-----------------------------------------VLLLVA
GMAVVVGFIVFVERSERRIPIQSARRIV--------------------GR------RMMGGSSSHLPLKVNS
GGVMPIIFASSILSAPLL--FGQ-VDW-----VQNS-R------------------FL--------------
-----------QPIMTAL--T-P-------------------------------------------------
-----------------------------------------GYPWYEFLNILAIIFFAYFYV-SIVMRPD-D
I----AD----------NFRKSGSF-----IPGIRP--------------------GKRTSD-----FINDI
LTRITLVGGIYLILVQMVPTFLIS--GI-RFDKI--WLVGRFF-----ENLPNFMIHGMNVN----F-YFGG
TSLLIVVGVAMDTVNQIESQLIMRH-YD---GFS-PRS-G--------R--IRG-RKTW-------------
------------------------------
>SecY_Bacteria_Acidobacteria_WP105499565/206-469
--------------------------------FITHE-----------------------------------
--------------------WNALK-----------------------------------------LIMIVA
MMIAVVAFIVLVERGERRIPVQYAKRVV--------------------GR------RVMGGQSTHMPLKVNA
GGVIPVIFASSILAFPQQ--LLL-MQF-----VKNS-T------------------WL--------------
-----------TNTLKAI--A-H-------------------------------------------------
-----------------------------------------SEPLYYVLFVSGIIFFCFFYV-SIIFNPN-E
A----AD----------NMRKYGGF-----IPGIRP--------------------GRNTAD-----YMNEI
LTKITVVGGIYLSILCLIPDIMIS--GI-KLQHL--PLIGQAIDTGFTNANMRFLLDGLGVQ----F-YFGG
TSLLIVVGVAMDTINQIEAQLIMRH-YE---GFT-PRS-G--------R--IRG-RRQSF------------
------------------------------
>SecY_Bacteria_Acidobacteria_WP106806156/203-462
---------------R--NA-------------AWGA-----------------------------------
--------------------LTPVL-----------------------------------------MAFLFV
FMIAVVAFIVYVERSERRIPVQYAKRVV--------------------GR------KVMGGQSTHLPLRVNA
GGVMPVIFASSILTLPQT--VFY-T-------WREH-R------------------YI--------------
-----------GDVIRML--A-W-------------------------------------------------
-----------------------------------------GEPLYTLLYALGIIFFAYFYV-SIVFNPS-E
V----AD----------NMRKYGGF-----VPGIRP--------------------GRRTAD-----FINEV
LTRITLVGALYLIVISFIPEWMIT--GI-HLNHLPWWMGGSIF-----ERLPVWVTSGLGVN----F-YFGG
TSLLIVVGVAMDTVTQIEAQLIMRH-YD---GFT-PRS-G--------R--IRG-RRAW-------------
------------------------------
>SecY_Bacteria_Acidobacteria_WP109489142/202-461
---------------Q--TS-------------AWGS-----------------------------------
--------------------LTIFV-----------------------------------------VLLIVV
GMIGVVAFIVFVERSERRIPIQSARRIV--------------------GR------RMMGGSSSHLPLKVNS
GGVMPIIFASSILSAPLL--FGQ-VEW-----VQNN-R------------------FF--------------
-----------QPIIQAL--G-P-------------------------------------------------
-----------------------------------------GMPWYVFLNALAIVFFAYFYV-SIVMKPD-D
I----AD----------NFRKSGSF-----IPGIRP--------------------GKRTSD-----FINDI
LTRITLVGAVYLILIQMVPTFMIS--GI-RLDRL--WLVGRLF-----ENLPSAFTHGLGVN----F-YFGG
TSLLIVVGVAMDTVNQIESQLIMRH-YD---GFS-PRS-G--------R--IRG-RKTW-------------
------------------------------
>SecY_Bacteria_Acidobacteria_WP117298777/205-464
---------------K--SQ-------------KFGA-----------------------------------
--------------------LTVPA-----------------------------------------LILLVI
GMILVVAFIVFVEKSERRIPVQYAKRIV--------------------GR------RLMGGQSTHLPLRVNS
GGVMPIIFAASVLSAPLL--FAQ-AAF-----VRNS-A------------------AL--------------
-----------TRIFDSL--R-P-------------------------------------------------
-----------------------------------------GEPWYELLYIISIVFFAYFYI-SIVFRPD-D
I----AD----------NMRKYGGF-----IPGIRP--------------------GKRTSD-----FVNDI
LTRITLIGSIYLIVVSIIPQLLIS--GI-HLNHL--WLIGPFF-----EKLPLWVTNGMGFN----F-YFGG
TSLLIVVGVAMDTVNQVESQLIMRH-YE---GFT-TKS-G--------R--TRG-RRAW-------------
------------------------------
>SecY_Bacteria_Acidobacteria_WP124847589/206-464
---------------R--TQ-------------RFGA-----------------------------------
--------------------LTIPA-----------------------------------------LLLLVV
AMALLVAFIVFVERSERRVPVQYAKRIV--------------------GR------RMMGGQSTHLPLKVNS
GGVMPVIFAASVLSAPLL--FAQ-AQF-----VKNS-A------------------VL--------------
-----------TRIFDAL--R-S-------------------------------------------------
-----------------------------------------GEPWYVLLQSVAIIFFAYFYI-SIVFRPD-D
I----AD----------NMRKYGGF-----IPGIRP--------------------GKRTSD-----YINDI
LTRLTFVGAIYLIVISLVPQLLIS--GI-HLNHL--PLIGGVF-----EHLPLWMTNGLGFN----F-YFGG
TSLLIVVGVAMDTVNQVESQLIMRH-YE---GFS-AKS----------R--VRG-RRSW-------------
------------------------------
>SecY_Bacteria_Acidobacteria_WP130418686/206-470
---------------Q--TN-------------AWGA-----------------------------------
--------------------FTPIA-----------------------------------------VAILIA
GMIAVVAFIVYVERSERRIPVQYAKRIV--------------------GR------RMMGGQSTHLPLKVNS
GGVMPVIFASSILSAPLL--FAG-MSIFGSAPLRDT-K------------------LL--------------
-----------GPLFQYI--S-P-------------------------------------------------
-----------------------------------------GEPFYELVFVVAIVFFAYFYI-SIVFRPD-D
I----AD----------NMRKYGGF-----IPGIRP--------------------GKRTAD-----FVNDV
LTRITLVGAVYLIIIVMIPQMIIS--GI-HFNHL--WLVGPIF-----DKLPSWITNGLGVT----F-YFGG
TSLLIVVGVAMDTVQQIESQLIMRH-YD---GFT-PKS-G--------R--IRG-RKSW-------------
------------------------------
>SecY_Bacteria_Aquificae_PMP62209/208-427
---------------K------------------VGE-----------------------------------
--------------------ISVLL-----------------------------------------LTFAVL
VIIAVVAGIVYIQEAERRIPIQYARRNV-----------------------------MINQSASYLPFKLNP
SGVIPIIFAVAILMFPAT--IAQ-FF-------VNK-SE-----------------IA--------------
-----------RTIVDYL--S-P-------------------------------------------------
-----------------------------------------QSYVYFGLYVALIIFFSYFYT-AILINPI-D
I----AD----------NLRRSGAF-----IPGVRA--------------------GSQTAE-----YINYI
LTRLVFAGSIFLAAIAILPMILIK--WL-NV------------------------------P----F-YFGG
TSALIVVVVALDTIHQVEAYLAMKK-YE---GFL-RR-----------------------------------
------------------------------
>SecY_Bacteria_Aquificae_RUM29760/209-429
---------------K------------------TGD-----------------------------------
--------------------IGPLT-----------------------------------------LLLIVA
LIVGIIVAIVYVQEAERRIPIQYPGRQV--------------------GR------QLYAGRKTYLPIKINP
AGVIPIIFAQALLLIPST--LLN-FI-------QNP--------------------LI--------------
-----------KVIADMF--K-P-------------------------------------------------
-----------------------------------------GAIFYNFLYVTFIVFFTYFYT-AVLINPV-E
L----AE----------NLHKAGAF-----IPGVRP--------------------GQDTVK-----YLEKI
INRLIFFGALFLSVIALIPILISV--WF-NI------------------------------P----F-YFGG
TTALIVVGVALDTFRQIETYLIQKK-YK---SFV-RR-----------------------------------
------------------------------
>SecY_Bacteria_Aquificae_RUM45296/211-444
---------------K------------------NGD-----------------------------------
--------------------MTLFK-----------------------------------------AIGVIV
IILAMIAAIVYIQEAERRVPLHYARRII--------------------GT------LSVGSYSSYLPIKLNP
AGVIPIIFAASVLMFPAT--VVK-FI-------HHP--------------------IA--------------
-----------QSIYDFL--Q-P-------------------------------------------------
-----------------------------------------GSTVYLLVYGALIFFFTYFYT-AVIFNPE-E
I----AE----------NLNKHGGF-----IPGVRA--------------------GSDTAK-----YLDRI
VSRLTFAGAVFLTLVAIIPLIITR--KM-QL------------------------------P----F-YFGG
TAILIVVGVALDTLRRMEAYALTLS-YE---GFL-GR--R--------R--RRM-KLGAGGAK---------
------------------------------
>SecY_Bacteria_Aquificae_RUM59483/209-430
---------------K------------------AGD-----------------------------------
--------------------LSILK-----------------------------------------VATTVI
VIILVVAGIIYIQEAERRIPIQYTRRNI--------------------GI--------PTGQATYIPFKLNP
AGVIPIIFAVAILMFPAT--IAN-FF-------ANK-SE-----------------IA--------------
-----------RTIATIL--T-P-------------------------------------------------
-----------------------------------------QSYIYFVLYIGLIIFFTYFYT-AIIVNPK-D
I----AD----------NLRKSGAF-----IPGIRA--------------------GTQTAE-----YLNYV
LSRLVFAGSIFLSVIAILPMLLIK--WL-DV------------------------------P----F-YFGG
TSALIVVVVALDTLHQIEAHLAMKR-YE---GFI-KW--K--------------------------------
------------------------------
>SecY_Bacteria_Aquificae_WP008287616/209-431
---------------R------------------SGD-----------------------------------
--------------------LAPFA-----------------------------------------VAGAVV
MVLLVIVGIVYIQEAERRIPVQYPRRVV--------------------GR------QEYRGGSTYLPIKINP
AGVIPIIFAQSLLIIPSS--VLT-FI-------QHP--------------------IA--------------
-----------QVIYDAF--N-P-------------------------------------------------
-----------------------------------------TSIFYNFLYVMLIVFFTYFYT-AVMINPV-E
V----AD----------NLRKGGAF-----IPGVRP--------------------GLETQK-----FLETV
INRLVFVGALFLSVVAIIPLFISL--QL-NV------------------------------P----F-YFGG
TTALIVVGVALDTLKQVEANLITKK-YK---GYV-RK--R--------R-----------------------
------------------------------
>SecY_Bacteria_Aquificae_WP010879989/209-429
---------------K------------------TGD-----------------------------------
--------------------IGPLT-----------------------------------------LLLIIA
LIIAIIVGIVYVQEAERRIPIQYPGRQV--------------------GR------QLYAGRKTYLPIKINP
AGVIPIIFAQALLLIPST--LLN-FV-------QNP--------------------FI--------------
-----------KVIADMF--Q-P-------------------------------------------------
-----------------------------------------GAIFYNFLYVTFIVFFTYFYT-AVLINPV-E
L----AE----------NLHKAGAF-----IPGVRP--------------------GQDTVK-----YLERI
INRLIFFGALFLSVIALIPILISV--WF-NI------------------------------P----F-YFGG
TTALIVVGVALDTFRQIETYLIQKK-YK---SYV-RR-----------------------------------
------------------------------
>SecY_Bacteria_Aquificae_WP013537036/211-444
---------------K------------------SGD-----------------------------------
--------------------MSLFK-----------------------------------------LLTVVA
IIVLMIAAIVYIQEAERRVPLQYARRTV--------------------GR------QAVGRYTSYLPIKLNP
AGVIPIIFAASILMFPAT--VVR-FI-------HNP--------------------IA--------------
-----------QSIYEAL--Q-P-------------------------------------------------
-----------------------------------------GTTLYLVVYGALIFFFTYFYT-AIVFNPE-E
I----AE----------NLNKAGGF-----IPGVRA--------------------GTDTAK-----YLDRI
VSRLTFAGAVFLTLVALIPMIIVQ--KM-NL------------------------------P----F-YFGG
TAILIVVGVALDTLKRMEAFALMLS-YE---GFL-GR--R--------R--RKM-RLGAGGSR---------
------------------------------
>SecY_Bacteria_Aquificae_WP013637830/211-442
---------------K------------------NGE-----------------------------------
--------------------ISLFK-----------------------------------------IIGIIS
IILAMIAAIVYIQEAERRVPLQYARRNI--------------------GR------QAVGKYTSYLPIKLNP
ANVIPIIFAASVLMFPAT--IVK-FI-------HNP--------------------IA--------------
-----------QAIYDAL--Q-P-------------------------------------------------
-----------------------------------------GSTLYLIVYAVLIFFFTYFYT-AIIFNPE-E
I----AE----------NLNKHGGF-----IPGIRA--------------------GTDTAK-----YLDKI
VSRLTFAGAVFLTLVAIVPLIITQ--KM-QL------------------------------P----F-YFGG
TAILIVVGVALDTLRRMEAYALSIS-YE---GFL-GR--K--------K--KKL-KLGTGG-----------
------------------------------
>SecY_Bacteria_Aquificae_WP022847332/211-443
---------------K------------------SGE-----------------------------------
--------------------LSLFK-----------------------------------------LIGIIL
IILTMTALVIYVEMAERRVPLQYAKRS---------------------TP------QVGGTYTSFLPIKLNP
ANVIPIIFAASIMMFPAT--ITK-FI-------HAS--------------------WA--------------
-----------QKIAQIL--T-P-------------------------------------------------
-----------------------------------------GTPTYLIIYGVLIFFFTYFYT-AVIFNPE-E
I----AD----------NLNKAGGF-----IPGVRA--------------------GKDTVE-----YLDRI
VSRLTFAGAVFLTAIAIVPLIIMQ--KM-HF------------------------------P----F-YFGG
TALLIVVGVALDTLRRIEAFALNVS-YE---GFL-GK--R--------K--RRR-RTGFGGVR---------
------------------------------
>SecY_Bacteria_Aquificae_WP025305512/209-431
---------------R------------------NGD-----------------------------------
--------------------LTPFA-----------------------------------------VVGAII
FVLLVTFGIVFIQEAERRIPVQHPRRQI--------------------GR------QEVMGGSTYLPIKINP
AGVIPIIFAQSLLIIPST--VLG-FI-------QHP--------------------IA--------------
-----------KALHDAF--N-P-------------------------------------------------
-----------------------------------------TTFLYNFLYVMFIIFFTYFYT-AVLINPA-E
V----AE----------NLRKAGAF-----IPGVRP--------------------GQDTQK-----LLEGI
INRLAFVGAIFLSVVAVIPVFVSF--WL-KV------------------------------P----F-YYGG
TTALIVVGVALDTINKIEAGLLQRK-YT---QFR-RK--V--------K-----------------------
------------------------------
>SecY_Bacteria_Aquificae_WP068550188/208-434
---------------K------------------TGE-----------------------------------
--------------------LSPVT-----------------------------------------LIVVAV
LGFGVIAFICWMELAQRRVPINYPKRMV--------------------RG------KLYGGQSSYLPIKVNI
SGVIPPIFASSILMFPLT--VAK-FV-------HHP--------------------VA--------------
-----------EKFAQIF--A-W-------------------------------------------------
-----------------------------------------GTWPYLTVYGLLIIFFAYFYT-AIIFNPK-D
V----AD----------NLRKYGGF-----IPGIRP--------------------GQKTAE-----YIERI
VNRLTFVGALYLVAVCILPSLLIK--YM-HV------------------------------P----F-YFGG
TALLIVVGVALDTMQQIESHLIMRH-YE---GLM-KR--S--------P--ILG-G----------------
------------------------------
>SecY_Bacteria_Aquificae_WP076713229/211-443
---------------K------------------GGE-----------------------------------
--------------------LSLFK-----------------------------------------LVGIIL
IILTMTALVIYVEMAERRVPLQYAKRS---------------------AP------QVGGTYTSFLPIKLNP
ANVIPIIFAASIMMFPAT--ITK-FI-------HTA--------------------WA--------------
-----------QKIAHIL--M-P-------------------------------------------------
-----------------------------------------GTPTYLIIYGVLIFFFTYFYT-AVIFNPE-E
I----AD----------NLNKAGGF-----IPGIRA--------------------GKDTVE-----YLDRI
VSRLTFAGAVFLTTIAIVPLIIMQ--RM-HF------------------------------P----F-YFGG
TALLIVVGVALDTLRRIEAFALNVS-YE---GFL-GK--R--------K--RRK-RTGFGGVR---------
------------------------------
>SecY_Bacteria_Aquificae_WP089323407/211-441
---------------K------------------SGE-----------------------------------
--------------------LSLFK-----------------------------------------LIAIVL
IILAMTAFVIYIETAERRVPLQYAKRS---------------------AP------QVGGTYTSFLPIKLNP
ANVIPIIFAASIMMFPAT--ITK-FI-------HTS--------------------WA--------------
-----------QKIAEIL--T-P-------------------------------------------------
-----------------------------------------GTPTYMVIYGVLIFFFTYFYT-AVVFNPE-E
I----AE----------NLNKAGGF-----IPGVRA--------------------GKDTVE-----YLDRI
VSRLTFAGAVFLTAIAIIPLLIMQ--KM-HF------------------------------P----F-YFGG
TALLIVVGVALDTLRRIEAFALNVS-YE---GFL-GR--R--------R--RRK--TGFGGA----------
------------------------------
>SecY_Bacteria_Aquificae_WP096600257/209-432
---------------K------------------NGD-----------------------------------
--------------------LSPFA-----------------------------------------FVGAII
FVIAVIVGIVFMQEAERRIPIQYPRRQV--------------------GR------QELAGGSTYLPIKINP
AGVIPIIFAQSLLIIPST--VLG-FV-------NHP--------------------IA--------------
-----------RLLHDAF--N-P-------------------------------------------------
-----------------------------------------TTPLYNFLYVLFIIFFTYFYT-AVLINPV-D
V----AD----------NLKKAGAF-----VPGVRP--------------------GQDTQK-----LLENI
INRLAFVGAIFLSVVAIIPIFISL--WL-KV------------------------------P----F-YFGG
TTALIVVGVALDTLNKIETQMIQKK-YA---GYM-RR--R--------RP----------------------
------------------------------
>SecY_Bacteria_Aquificae_WP097001122/209-430
---------------K------------------VGE-----------------------------------
--------------------LSVFQ-----------------------------------------VGTAIV
IIIVVVAGIIYIQEAERRIPINYARRNI--------------------GA--------IGETATYIPFKLNP
AGVIPIIFAVAILMFPAT--IAQ-MF-------VEQ-SH-----------------IA--------------
-----------RVIADLL--S-P-------------------------------------------------
-----------------------------------------QSYVYFIIYVVLIIFFSYFYT-AILVNPV-D
I----AD----------NLRKSGAF-----IPGVRA--------------------GSQTSE-----YLNFV
LTRIIFVGSIFLAAIAVLPMFLIK--WL-NV------------------------------P----F-YFGG
TSALIVVVVALDTLHQIEAHLAMKR-YE---GFL-KR--S--------------------------------
------------------------------
>SecY_Bacteria_Aquificae_WP121008681/209-431
---------------K------------------SGD-----------------------------------
--------------------LTPFT-----------------------------------------VAGAIV
MVLLVIIGIVYIQEAERRIPVQYPRRVV--------------------GR------QEYRGGSTYLPIKINP
AGVIPIIFAQSLLIIPSS--VLT-FI-------QHP--------------------IA--------------
-----------QAIYDAF--N-P-------------------------------------------------
-----------------------------------------TAIFYNFLYVMLIVFFTYFYT-AVMINPV-E
V----AD----------NLRKGGAF-----VPGVRP--------------------GLETQK-----FLETV
INRLVFVGALFLSVVAIIPLFISL--QL-NV------------------------------P----F-YFGG
TTALIVVGVALDTLKQVEANLITKK-YK---GYV-RK--R--------R-----------------------
------------------------------
>SecY_Bacteria_Aquificae_WP121171337/211-443
---------------K------------------NGD-----------------------------------
--------------------MSLFK-----------------------------------------VIAVVT
IILLMIAAIVYIQEAERRVPLQYARRAV--------------------GS------RSVGRYASYLPIKLNP
AGVIPIIFAASVLMFPAT--VVK-FI-------HHP--------------------IA--------------
-----------QKVYDLL--Q-P-------------------------------------------------
-----------------------------------------GTPLYIVVYGGLIFFFTYFYT-AIVFNPE-E
I----AE----------NLNKAGGF-----IPGIRA--------------------GAETAQ-----YLDRI
VSRLTFAGAVFLTLVAILPLLITQ--QM-KL------------------------------P----F-YFGG
TAILIVVGVALDTIKRMEAFSLMLS-YE---GFL-GR--R--------Q--RKF-RLAGGAK----------
------------------------------
>SecY_Bacteria_Aquificae_WP121923794/209-429
---------------R------------------AGS-----------------------------------
--------------------LPVFK-----------------------------------------VALAVA
IIIIVVAGIIYIQEAERRIPINYARRNL--------------------SA---------GTTATYLPLKLNP
AGVIPIIFAVALLMFPAT--IAQ-MF-------ATK-SH-----------------LA--------------
-----------RVIADAL--S-P-------------------------------------------------
-----------------------------------------QSYIYFLVYVTLIIFFTYFYT-AVVINPK-D
I----AD----------SLRKNGGF-----IPGIRS--------------------GTETEQ-----YINFV
LTRLVFAGAIFLAAIAVLPMFLVK--WL-NV------------------------------P----F-YFGG
TSALIVVVVALDTLHQIEAHLAMKK-YE---GFL-KR--G--------------------------------
------------------------------
>SecY_Bacteria_Aquificae_WP132525594/211-444
---------------K------------------NGD-----------------------------------
--------------------MTLFK-----------------------------------------AIGVVV
IILAMIAAIVYIQEAERRVPLHYARRIV--------------------GT------LSVGSYASYLPIKLNP
AGVIPIIFAASVLMFPAT--IVK-FI-------HHP--------------------IA--------------
-----------QAIYDFL--Q-P-------------------------------------------------
-----------------------------------------GSPVYLAVYGALIFFFTYFYT-AVIFNPE-E
I----AE----------NLNKHGGF-----IPGVRA--------------------GSDTAK-----YLDRI
VSRLTFAGAVFLTLVAIIPLVITQ--KM-QL------------------------------P----F-YFGG
TAILIVVGVALDTLRRMEAYALTLS-YE---GFL-GR--R--------R--RRM-KLGAGGAK---------
------------------------------
>SecY_Bacteria_Balneolaeota_RNC83602/206-437
------------------------------------------------------------------------
--------------------SNAII-----------------------------------------VLIEIA
VLVLIIAAVVLLTQGTRKIPVQYAKRVV--------------------GR------KVYGGTTQYLPLRVNA
AGVMPIIFAQSIMFIPST--VGS-FF-------PEN-E------------------TV--------------
-----------QLLTAWS--V-DY------------------------------------------------
-----------------------------------------SGFLYSVVFFFICVFFTFFYT-AIAINPK-E
M----AD----------TMKRQGGF-----IPGVRP--------------------GKSTVE-----FIDNI
LTKITLPGSLFLSFVAILPAIVIN---F-GV--------------------TP------GFA----L-FYGG
TSLLIIVGVALDTLQQIESHLMMRH-YD---GFM-KT--G--------K--IKG-RSRRA------------
------------------------------
>SecY_Bacteria_Balneolaeota_WP020404820/206-437
------------------------------------------------------------------------
--------------------ANAIL-----------------------------------------VIIEVA
ALILVIAAVVMLTQGTRKIPVQYAKRVV--------------------GR------KVYGGTTQYLPLRVNA
AGVMPIIFAQSIMFIPST--IGS-FF-------PDN-E------------------TV--------------
-----------QFLTQWS--V-DF------------------------------------------------
-----------------------------------------TGLTYSIVFFFVCMFFTFFYT-AIAINPK-E
M----AD----------TMKRQGGF-----IPGVRP--------------------GKQTVE-----FIDNI
LTKITLPGSVFLSFVAILPAIAVG--LF-GV--------------------TP------GFA----L-FYGG
TSLLIIVGVALDTLQQIESHLMMRH-YD---GFM-KT--G--------R--IKG-RRRA-------------
------------------------------
>SecY_Bacteria_Balneolaeota_WP026167351/205-436
------------------------------------------------------------------------
--------------------SNAIL-----------------------------------------VIIELA
ALVLVIAAVVMLTQGVRKIPVQYAKRVV--------------------GR------KVYGGTTQYLPLKVNA
AGVMPIIFAQSIMFIPST--IGQ-FF-------PEN-E------------------TV--------------
-----------QYLTAWS--A-DF------------------------------------------------
-----------------------------------------TGWTYSIIFFFICVFFTFFYT-AIAINPK-E
M----AD----------TMKRQGGF-----IPGVRP--------------------GKATVE-----FIDNI
LTKITLPGSIFLSLVAILPAIATN--VL-GV--------------------TP------GFA----L-FYGG
TSLLIIVGVALDTLQQIESHLMMRH-YD---GFM-KT--G--------K--IKG-RRRA-------------
------------------------------
>SecY_Bacteria_Balneolaeota_WP066218286/205-436
------------------------------------------------------------------------
--------------------TNLIL-----------------------------------------VIIELA
ALIVVIAAVVMLTQGVRKIPVQYAKRVV--------------------GR------KVYGGTTQYLPLKVNA
AGVMPIIFAQSIMFIPST--IGQ-FF-------PEN-E------------------TV--------------
-----------QFLTAWS--A-DF------------------------------------------------
-----------------------------------------TGWTYSIIFFFICVFFTFFYT-AIAINPK-E
M----AD----------TMKRQGGF-----IPGVRP--------------------GKSTVE-----FIDNI
LTKITLPGSIFLSLVAILPAIATN--LL-GV--------------------TP------GFA----L-FYGG
TSLLIIVGVALDTLQQIESHLMMRH-YD---GFM-KT--G--------K--IKG-RRRA-------------
------------------------------
>SecY_Bacteria_Balneolaeota_WP069133461/205-435
------------------------------------------------------------------------
--------------------NNAII-----------------------------------------VIMELA
GLALVIASCVLLTQGTRKIPVQYAKRVV--------------------GR------KVYGGTTQYLPIRVNA
AGVMPIIFAQSIMFIPST--VGT-FF-------PEN-E------------------TV--------------
-----------QWLTAWS--A-DF------------------------------------------------
-----------------------------------------TGITYSIIFFIICVFFTFFYT-AIAVNPK-E
M----AD----------TMKRQGGF-----IPGVRP--------------------GKQTVE-----FIDNI
LTKITLPGSLFLSFVAIMPAIVAR---M-GV--------------------TP------GFA----L-FYGG
TSLLIIVGVALDTLQQVESHLMMRH-YD---GFM-KS--G--------K--IKG-RRRA-------------
------------------------------
>SecY_Bacteria_Balneolaeota_WP073068618/205-436
------------------------------------------------------------------------
--------------------PNAIV-----------------------------------------VIIEIA
ALILVIAFCVLLTQGVRKIPVQYAKRVV--------------------GR------KVYGGTTQYLPLKVNA
AGVMPIIFAQSIMFIPST--IGT-FF-------PEN-A------------------TV--------------
-----------QMLTAWS--A-DF------------------------------------------------
-----------------------------------------TGITYSIIFFIICVFFTYFYT-AITVNPR-E
M----AD----------TMKRQGGF-----IPGIRP--------------------GNQTVE-----FIDNI
LTKVTLPGAIFLGFIAILPAFAAR---L-GV--------------------TP------GFA----M-FYGG
TSLLIIVGVAIDTLQQIESHLMMRH-YD---GFM-KT--G--------K--MKG-RRRAG------------
------------------------------
>SecY_Bacteria_Balneolaeota_WP095607752/205-435
------------------------------------------------------------------------
--------------------GNLII-----------------------------------------VIVEIA
ALLLVIAACVLLTQGVRKVPVQYAKRVV--------------------GR------KVYGGTTQYLPLRLNA
AGVMPIIFAQSIMFIPST--IGT-FF-------PNN-Q------------------TV--------------
-----------QMLTAWS--S-DF------------------------------------------------
-----------------------------------------TGITYSIIFGVIVVFFTYFYT-AITVNPR-E
M----AD----------TMKRQGGF-----IPGVRP--------------------GNQTVE-----FIDNI
LTKVTLPGSIFLAIIAIMPAIVAR---M-GV--------------------TP------GFA----L-FYGG
TSLLIIVGVALDTLQQIESHLMMRH-YD---GFM-KT--G--------K--MKG-RRRA-------------
------------------------------
>SecY_Bacteria_Balneolaeota_WP101073994/205-435
------------------------------------------------------------------------
--------------------NNAII-----------------------------------------IIVELA
GLALVIASCVLLTQGTRKIPVQYAKRVV--------------------GR------KVYGGTTQYLPIRVNA
AGVMPIIFAQSIMFIPST--VGT-FF-------PEN-Q------------------TV--------------
-----------QWLTAWS--S-DF------------------------------------------------
-----------------------------------------TGITYSIIFFIICVFFTFFYT-AIAVNPK-E
M----AD----------TMKRQGGF-----IPGVRP--------------------GKQTVE-----FIDNI
LTKITLPGSLFLSFVAIMPAIVAR---M-GV--------------------TP------GFA----L-FYGG
TSLLIIVGVALDTLQQIESHLMMRH-YD---GFM-KS--G--------K--IKG-RRRA-------------
------------------------------
>SecY_Bacteria_Balneolaeota_WP103664580/206-437
------------------------------------------------------------------------
--------------------ANAIL-----------------------------------------VIIEVA
ALILVIAAVVLLTQGTRKIPVQYAKRVV--------------------GR------KVYGGTTQYLPLKVNA
AGVMPIIFAQSIMFIPST--IGS-FF-------PEN-E------------------TI--------------
-----------QFLTQWS--V-DF------------------------------------------------
-----------------------------------------TGVTYSIVFFFVCMFFTFFYT-AIAINPK-E
M----AD----------TMKRQGGF-----IPGVRP--------------------GKQTVE-----FIDNI
LTKITLPGSIFLSFVAILPAIAVG--LF-GV--------------------TP------GFA----L-FYGG
TSLLIIVGVALDTLQQIESHLMMRH-YD---GFM-KT--G--------R--IKG-RRRA-------------
------------------------------
>SecY_Bacteria_Balneolaeota_WP109648225/205-435
------------------------------------------------------------------------
--------------------SNAII-----------------------------------------LIVELI
GLALVIASCVLLTQGTRKIPVQYAKRVV--------------------GR------KVYGGTTQYLPLRVNA
AGVMPIIFAQSIMFIPST--VGT-FF-------PEN-E------------------TV--------------
-----------QWMTSWA--A-DF------------------------------------------------
-----------------------------------------TGVTYSVIFFIICVFFTFFYT-AIAVNPK-E
M----AD----------TMKRQGGF-----IPGVRP--------------------GKQTVE-----FIDNI
LTKITLPGSIFLSFVAILPAIVAN---M-GV--------------------TP------GFA----L-FYGG
TSLLIIVGVALDTLQQVESHLMMRH-YD---GFM-KS--G--------K--IKG-RRRA-------------
------------------------------
>SecY_Bacteria_Balneolaeota_WP114983409/206-436
------------------------------------------------------------------------
--------------------ANAII-----------------------------------------VFVEVA
ALVLVTASVVLLTQGQRRIPVQYARRVV--------------------GR------KVYGGTTQYLPLRVNA
AGVMPIIFAQSIMFIPST--FGM-FF-------PTN-E------------------TV--------------
-----------QNLTRWS--G-DF------------------------------------------------
-----------------------------------------TGLTYSIVFFLICVFFTFFYT-AIVINPK-E
M----AD----------TMKRQGGF-----IPGVRP--------------------GKQTVE-----FIDNI
LTKITFPGALFLSTVAILPAIVAN---F-GV--------------------TP------GFA----M-FFGG
TSLLIIVGVGLDTLQQVESHLMMRH-YD---GFM-KT--G--------R--IKG-RRRM-------------
------------------------------
>SecY_Bacteria_Balneolaeota_WP116038908/205-435
------------------------------------------------------------------------
--------------------NNAII-----------------------------------------IIVELA
GLILVIASCVLLTQGTRKIPVQYAKRVV--------------------GR------KVYGGTTQYLPLRVNA
AGVMPIIFAQSIMFIPST--IGT-FF-------PEN-E------------------TV--------------
-----------QWMTAWS--A-DF------------------------------------------------
-----------------------------------------TGLTYSIVFFIICVFFTFFYT-AIAVNPK-E
M----AD----------TMKRQGGF-----IPGVRP--------------------GKQTVE-----FIDNI
LTKITLPGSLFLSFVAIMPAIIAQ---M-GV--------------------TP------GFA----L-FYGG
TSLLIIVGVALDTLQQIESHLMMRH-YD---GFM-KS--G--------K--IKG-RRRA-------------
------------------------------
>SecY_Bacteria_Caldiserica_OIP13084/199-422
---------------S------------------AKS-----------------------------------
--------------------ISVLS-----------------------------------------VVGEVL
ALLVMIVFVLYAYQSERRIPVQYAKRIV--------------------GR------KVYGGQSTYIPLRLVQ
AGVLPIIFAVSVMSFPYT--IGQ-FF-------PNS-W------------------FT--------------
-----------KNIATPFFGT-P-------------------------------------------------
-----------------------------------------TGLWYNMFYFALIVAFTYFYT-TITYDPV-K
L----SD----------DLKKYGGF-----VPGIRP--------------------GQSTSD-----YIAGV
LRKIILPTSIFLGLVAVLPNLIFR--RM-SV-----------------------------TS----F-IFGG
TSILIIIGVALETMNEIEAYLLMRQ-YK---GFL-K------------------------------------
------------------------------
>SecY_Bacteria_Caldiserica_PMP66770/199-422
---------------S------------------AGA-----------------------------------
--------------------VSIFS-----------------------------------------VIGEFL
AFLILLVLVIFAYQSERRIPVQYAKRIV--------------------GR------RVYGGQTTYIPLRLVQ
AGVLPIIFAVSFMAFPAT--IGQ-FF-------PNS-W------------------FT--------------
-----------KHIAQPIFGT-P-------------------------------------------------
-----------------------------------------TGIWYNLIYFFLIVGFTFFYT-EMTYDPL-K
L----AD----------DLKKYGGF-----IPGIRP--------------------GESTAQ-----YIASV
LRKITLPTSIFLGLVAVIPNLVFR--KM-TI-----------------------------TS----F-VFGG
TSLLIIIGVALETMREVEAYLLMRQ-YE---GFL-R------------------------------------
------------------------------
>SecY_Bacteria_Caldiserica_RLD15020/201-423
--------------GK------------------AGG-----------------------------------
--------------------ITLVQ-----------------------------------------ILIAVV
GLLAILFAILYLYQSERRVPVQYAKRIV--------------------GR------RIYGGQSTYIPLRLIQ
AGILPIIFASSFIMFPAT--LGQ-FF-------PGT--------------------WI--------------
-----------ENVARAL-TS-R-------------------------------------------------
-----------------------------------------TSITYNLTFFLLVVFFTYFYT-EISFNPQ-E
L----SD----------NLKKWGGF-----IPGVRP--------------------GKATAQ-----YIAKI
INRITLPAAIILGLIAIVPNYFFG--AV-NI-----------------------------RA----F-YFGG
TSILIIIGVALETVQQIDAYVKMRH-YE---GLL-K------------------------------------
------------------------------
>SecY_Bacteria_Caldiserica_RLD18172/208-440
---------------R------------------TGE-----------------------------------
--------------------LSLLG-----------------------------------------ALFFLI
LAIGITALVVLVEQAHRRIPVQYTRRIV--------------------GR------KVYGGQSTYLPLKVDQ
AGVIAVIFAVAFMTFPLT--VSQ-FF-------PNS-P------------------FF--------------
-----------QKVSDWL--N-R-------------------------------------------------
-----------------------------------------GSVLYNIVYAALIVFFCYFYT-AITFNPE-D
I----SE----------NLKKWGGY-----IPGIRP--------------------GKPTAD-----YINKI
LTRITLIGAVFVVFIAIMPQFLRV--HF-KA------------------------------P----F-WFGG
TALLIAVGVALDTVGQLEAHLIMRH-YE---GFM-KK--A--------R--VKG-RYFNIR-----------
------------------------------
>SecY_Bacteria_Caldiserica_RLD20134/198-421
---------------F------------------AHS-----------------------------------
--------------------LSIGS-----------------------------------------IVGEIL
GMLVLIVVVIFAYQAERRIPVQYAKRIV--------------------GR------KVYGGQSTYIPLRLVQ
AGVLPIIFAVSVMMFPQT--LGQ-FW-------PTS-W------------------FT--------------
-----------LHIATPFFGN-P-------------------------------------------------
-----------------------------------------SGFRYNLIYFGLIVFFTYFYT-SLTYDPI-K
L----GD----------DLQKYGGF-----IPGIRP--------------------GTRTAE-----YIAGV
LNKIVLPTSIFLGLVAVVPNLIFR--NM-AV-----------------------------SA----F-VFGG
TSVLIIIGVSLETVREIEAYLLMRH-YK---GFL-K------------------------------------
------------------------------
>SecY_Bacteria_Caldiserica_WP014453645/199-422
---------------S------------------AQA-----------------------------------
--------------------VSFAS-----------------------------------------VIGEFL
AFVVLLVLVIFAYQSERRIPVQYAKRIV--------------------GR------KVYGGQTTYIPLRLVQ
AGVLPIIFAVSFMAFPAT--IGQ-FF-------PNS-W------------------FT--------------
-----------KHIAQPIFGT-P-------------------------------------------------
-----------------------------------------TSISYNLIYFFLIVGFTFFYT-EMTYDPI-K
L----AD----------DLKKYGGF-----IPGIRP--------------------GEPTAQ-----YIASV
LRKITLPTSIFLGLVAVIPNLVFR--KM-TI-----------------------------TS----F-VFGG
TSLLIIIGVALETMREVEAYLLMRQ-YE---GFL-K------------------------------------
------------------------------
>SecY_Bacteria_Chrysiogenetes_TFG80389/207-459
---------------Q------------------TGD-----------------------------------
--------------------MSPLK-----------------------------------------LIFILA
MVVAVIAFICYVEMGQRRIPITYAKRIQ--------------------GR------KMMGGQSTFLPLKVNT
GGVIPIIFASSVITFPAT--ILQ-FI-------KHP--------------------IA--------------
-----------QKITTQL--T-W-------------------------------------------------
-----------------------------------------GMPLYNLLYITSIIFFTYFYI-SIIFNPQ-D
V----SN----------NLQKYGGF-----IPGIRA--------------------GKNTSD-----YIDSV
LSKLTFIGAIYLALVALLPEFLMT--GF-KVGAL--PFVGDFLE----ANMPRWFYEGFNVK----F-YFGG
TSILIVVGVAMDTVQQIEAQLTMRN-YD---SFS-RK--G--------R--IKG-RRG--------------
------------------------------
>SecY_Bacteria_Chrysiogenetes_TFH43320/210-445
----------------------------------GDS-----------------------------------
--------------------GEPIV-----------------------------------------GVMLLG
LFLVVVAASILLTLGQRRIPVQYGKKQT--------------------GR------TMVQRSAQYIPLKVNA
AGVIPIIFAAAIITFPTQ--MIG-MA-------GGS-S---------------SP-IL--------------
-----------NRVQFWL--S-P-------------------------------------------------
-----------------------------------------GQIPYMLLYSGLIIFFCFFYT-AIRFNPS-E
I----AD----------NLKKYGGF-----IPGIRP--------------------GQNTTD-----YITSI
LNKINLSGAIFLALIAIVPDMVLRIWPE-QV--------------------SV------EMA----H-LFGG
TSLLIIVGVALDTLQQIESQLLMRH-YD---GFL-KG--V--------H--MRG-RH---------------
------------------------------
>SecY_Bacteria_Chrysiogenetes_WP013504997/207-433
---------------Q------------------SGE-----------------------------------
--------------------MSIFL-----------------------------------------ALGLVF
AALFMIAAIVFIERGQRKIPVAYAKRMV--------------------SG------KVVGGKNTYIPLKVNT
AGVIPVIFASSIIAFPLT--FGD-ML-------ERT-P------------------NV--------------
-----------EMFMQLF--S-P-------------------------------------------------
-----------------------------------------GGWLYTGLLAAFIIFFCYFYT-AIIFNTK-D
V----AE----------NLRKNGGY-----IPSIRP--------------------GAETSM-----YLDNV
LSRLTFGGSLYLTLVAVSPTFLIK--YL-SV------------------------------P----F-YFGG
TALLIVVSVGMDTMNQIEAHLLSRS-YD---GFL-TN-----------R--SGG-R----------------
------------------------------
>SecY_Bacteria_Chrysiogenetes_WP027389356/207-431
---------------K------------------SGE-----------------------------------
--------------------MSVFF-----------------------------------------ILALVF
IALFVTAAIVFIERGQRKIPVTYAKRMI--------------------GNG-----RPSGSQSTYIPLKVNT
AGVIPVIFASSIIVFPIT--LAE-ML-------ERT-P------------------AV--------------
-----------EMFMELF--A-P-------------------------------------------------
-----------------------------------------GGMLYTLFFVGFIIFFCFFYT-AIIFNTK-D
V----SE----------NLKRNGGY-----IPSIRP--------------------GSETSY-----YLDNV
LSRLTLGGAIYLSAVSIMPTFLIK--YM-SV------------------------------P----F-YFGG
TALLIIVVVGMDTMNQIESHLLARS-YD---GFL-AK--R--------R-----------------------
------------------------------
>SecY_Bacteria_Deferribacteres_PLX67603/208-436
---------------Q------------------TGE-----------------------------------
--------------------VQLLT-----------------------------------------IIAVMA
IILAVTAAIVFMETSSRRLPIQYVRKGG--------------------GG-------KGNVATSYLPLKLNP
AGVIPIIFAMSILAFPST--LAT-FS-------ENA--------------------LV--------------
-----------QKISFFF--S-P-------------------------------------------------
-----------------------------------------SSVVYYFVTLGFIIFFTYFYT-SIIFNPD-D
I----AE----------NINKSGGV-----IPGKRP--------------------GTETAK-----FIDYT
LSRLTFVGAIYLGAVAILPQLIIQ--GF-NV------------------------------P----F-YFGG
TSILIVIGVGMDVISKIEAHLVTHN-YD---GFL-KK--G--------R--IEG-RSMI-------------
------------------------------
>SecY_Bacteria_Deferribacteres_PMP72590/208-438
---------------Q------------------TGE-----------------------------------
--------------------LQILT-----------------------------------------LVGILV
IIVAVTAGIVFVEAASRRIPIQYIKRGA--------------------VG------IRGNVATSYLPLKLNT
SGVIPIIFAASIISFPST--LAS-FS-------GSE--------------------LI--------------
-----------KRVGFYL--S-P-------------------------------------------------
-----------------------------------------SHFLYYLLYALLIVFFCYFYT-SIIFNPT-D
I----AE----------NIQRSGGV-----IPGKRP--------------------GSNTAE-----FIDYT
LSRLTFAGAIYLTIVAIMPQVILK--FF-NV------------------------------P----F-YFGG
TSVLIVIGVSMDVVNKIESHLITHN-YD---GFL-SK--G--------R--IKP-RGAAW------------
------------------------------
>SecY_Bacteria_Deferribacteres_WP013008454/207-437
---------------Q------------------TGE-----------------------------------
--------------------LQLIT-----------------------------------------LIIVLA
IIVVVTAAVIFMEISYRRIPIQYVRRGTY-------------------AG------MKSNVANSYLPIRLNP
AGVIPIIFAASIVAFPST--LST-FA-------NNP--------------------II--------------
-----------AKIGYYF--S-P-------------------------------------------------
-----------------------------------------SSFTYYIIYVALIVFFTYFYT-SIIFNPD-D
I----AD----------NIEKSHGV-----IPGKRP--------------------GKPTAE-----FIDYV
LSRLTFVGALYLAVVAILPQIIIR--QF-NM------------------------------P----F-YFGG
TSLLIVIGVGLDVMQKIESHLISHN-YD---GFI-KS--G--------K--IKG-RGYV-------------
------------------------------
>SecY_Bacteria_Deferribacteres_WP013009735/208-436
---------------Q------------------TGE-----------------------------------
--------------------VQLIT-----------------------------------------IIAVLA
IILAVTAAIVFMETSSRRLPIQYVRKGG--------------------GG-------KGNVATSYLPLKLNP
AGVIPIIFAMSILAFPST--LAS-FS-------ENL--------------------LV--------------
-----------QKISFFL--S-P-------------------------------------------------
-----------------------------------------SSWVYYAVTLGFIIFFTYFYT-SIIFNPD-D
I----AE----------NINKSGGV-----IPGKRP--------------------GVETAK-----FIDFT
LSRLTFVGALYLGAVAILPQLIIR--GF-NV------------------------------P----F-YFGG
TSILIVIGVGMDVISKIEAHLVTHN-YD---GFL-KK--G--------R--IQG-RSMI-------------
------------------------------
>SecY_Bacteria_Deferribacteres_WP013451607/208-438
---------------Q------------------TGE-----------------------------------
--------------------LQILT-----------------------------------------LVAILV
IVVAVTAGIVFVEAASRRIPIQYIKRGA--------------------VG------IRGNVATSYLPLKLNT
SGVIPIIFAASIISFPST--LAS-FS-------GSE--------------------LI--------------
-----------KRVGFYL--S-P-------------------------------------------------
-----------------------------------------SHFLYYLLYALLIVFFCYFYT-SIIFNPT-D
I----AE----------NIQRSGGV-----IPGKRP--------------------GSNTAE-----FIDYT
LSRLTFAGAIYLTIVAIMPQVILK--FF-NV------------------------------P----F-YFGG
TSVLIVIGVSMDVVNKIESHLITHN-YD---GFL-SK--G--------R--IKP-RGAAW------------
------------------------------
>SecY_Bacteria_Deferribacteres_WP013885679/208-438
---------------Q------------------TGE-----------------------------------
--------------------LQIIT-----------------------------------------LIVVLA
IILGVTAAIVYVEISSRRLPIQYVRKAGA-------------------GT------RGGNVSNSYLPLKLNP
ANVIPIIFAASIMSFPST--LST-FS-------QNS--------------------IF--------------
-----------SQIGVWF--S-P-------------------------------------------------
-----------------------------------------SSPVYYILYVVLIVFFTYFYT-SIIFNPD-D
V----AD----------NIQKSGGV-----IPGKRP--------------------GKATSD-----FIDYV
LSRLTFIGALYLSVLAILPQFIIS--WF-NV------------------------------P----F-YFGG
TSLLIVIGVGLDLIQRIESHLITHN-YD---GFL-KR--G--------K--VKR-GGFA-------------
------------------------------
>SecY_Bacteria_Deferribacteres_WP022850599/208-437
---------------K------------------TGE-----------------------------------
--------------------LQIIT-----------------------------------------LILVVA
IILAVTAAIVFMETSQRRLPIQHVKRAG--------------------TT------IRGNAGSSYLPLKLNP
AGVIPIIFAMSILAVPST--LAT-FS-------TND--------------------LV--------------
-----------QKISFMF--S-P-------------------------------------------------
-----------------------------------------NSAFYYLLSVATIIFFTYFYT-SIIFNPD-D
I----AE----------NINKGGGV-----IPGKRP--------------------GQATAD-----FIDYT
LSRLTFVGAIYLAAVAILPQLIIK--GF-NV------------------------------P----F-YFGG
TSLLIVIGVGMDVINKIETHLVSHN-YD---GFL-KS--G--------R--VKG-RSLI-------------
------------------------------
>SecY_Bacteria_Deferribacteres_WP023276838/208-438
---------------E------------------TGT-----------------------------------
--------------------IQIIP-----------------------------------------LIIAAA
IMVGAFIAIVFMETSQRRLPIQYVRKGN--------------------AG------GTVNAGNSYLPLRLNP
AGVIPIIFASTLITLPAT--LAT-FM-------PQD-P------------------LV--------------
-----------QKTNFFF--S-P-------------------------------------------------
-----------------------------------------EYPVYYVLELILIVFFTYFYT-SIIFNPT-D
I----AD----------NINKSGGV-----MPGKRP--------------------GIETAN-----YIDYV
LTRLTFVGAIYLAVVSVMPQLFIR--AF-GL------------------------------P----F-YFGG
TSLLIVVGVGLDVIQKIESHLLTHN-YD---GFL-KK--G--------R--IRG-RNWS-------------
------------------------------
>SecY_Bacteria_Deferribacteres_WP128466083/208-438
---------------Q------------------SGE-----------------------------------
--------------------LQIIT-----------------------------------------LIVVIA
IILAVTAAIVFMETSQRRLPIQHVKRVAA-------------------GP------QHGNVNSSYLPLKLNP
AGVIPIIFAMSILAVPST--LAT-FS-------TNE--------------------IV--------------
-----------QKISFWF--T-P-------------------------------------------------
-----------------------------------------SSAMYYVFSLVMIIFFTYFYT-SIIFNPT-D
I----AE----------NINKGGGV-----IPGKRP--------------------GEHTAA-----FIDYV
LSRLTFVGAVYLSAVALLPQLFIS--GF-NV------------------------------P----F-YFGG
TSLLIVIGVGMDVISKIETHLVSHN-YD---GFL-KK--G--------R--IKG-RSLI-------------
------------------------------
>SecY_Bacteria_Deferribacteres_WP132872122/208-436
---------------Q------------------SGE-----------------------------------
--------------------LQLIV-----------------------------------------LLIVLA
LIFVVTAAIVFMETSQRRIPIQYVRKGG--------------------GG-------SSAATTSYLPLRLNP
AGVIPIIFAMSILAFPST--LAT-FS-------QNP--------------------VV--------------
-----------QKISLYF--S-P-------------------------------------------------
-----------------------------------------SHVFYYVITVAMIVFFTYFYT-SIIFNPN-D
I----AD----------NINKSGGV-----IPGKRP--------------------GAETSG-----FIDYT
LSRLTFVGAIYLGAVAVLPQLIIQ--GF-NV------------------------------P----F-YFGG
TSVLIVVGVGMDVISKIEASLVTNN-YD---GFL-KK--G--------R--IKA-RGEM-------------
------------------------------
>SecY_Bacteria_Dictyoglomi_PMQ00985/199-419
---------------Q------------------RGE-----------------------------------
--------------------IGLFN-----------------------------------------VILFFI
LLIVIIVGVVWEESAERRIPVQYSRRVV--------------------GR------RVYGGQSTYLPLKLNQ
AGVIPIIFAITILMIPQT--IGQ-FV-------NVP--------------------TV--------------
-----------KSAMSIF--S-P-------------------------------------------------
-----------------------------------------NSFLYPILYFLLVLGFTYFYS-SIVFDPS-E
L----AE----------NFKKYGGF-----IPGVRP--------------------GKPTED-----YLANT
LNKLNFFGGIFLGIIALIPTFIER--LT-GV-----------------------------TE----F-QLGG
TSILIMVGVILETIKAIEAQMIMKS-YE---GFL-K------------------------------------
------------------------------
>SecY_Bacteria_Dictyoglomi_WP012547188/199-419
---------------S------------------RGE-----------------------------------
--------------------IGVLN-----------------------------------------VIAFFA
LLILIIIGVVWEESAERRIPVQYSRRIV--------------------GR------RVYGGQSTYLPLKLNQ
AGVIPIIFAITILMVPQT--FIP-VV-------KIG--------------------WL--------------
-----------KAFLSIF--S-P-------------------------------------------------
-----------------------------------------SSVLYPIIYFLLVLGFTYFYS-SIVFDPA-D
L----AE----------NFKKYGGF-----IPGVRP--------------------GKPTEE-----YLQRT
LNRLNFFGGVFLGIIALLPTFIER--IT-GV-----------------------------TE----F-QLGG
TSILIMVGVILETIKALEAQMIMKS-YE---GFL-R------------------------------------
------------------------------
>SecY_Bacteria_Dictyoglomi_WP012583364/199-419
---------------S------------------RGE-----------------------------------
--------------------IGILN-----------------------------------------VIAFFA
LLILIIIGVVWEESAERRIPVQYSRRIV--------------------GR------RVYGGQSTYLPLKLNQ
AGVIPIIFAITILMVPQT--FIP-VA-------KVS--------------------WL--------------
-----------KAILGIF--S-P-------------------------------------------------
-----------------------------------------NSVLYPIIYFLLVLGFTYFYS-SIVFDPA-D
L----AE----------NFKKYGGF-----IPGVRP--------------------GKPTEE-----YLAKT
LNRLNFFGGVFLGIIALLPTFIER--LT-GV-----------------------------TE----F-QLGG
TSILIMVGVILETIKTLEAQMIMKS-YE---GFL-R------------------------------------
------------------------------
>SecY_Bacteria_Elusimicrobia_OGR59380/210-444
---------------Q------------------AEE-----------------------------------
--------------------IGLIR-----------------------------------------ALFILA
GIVAGVTAVIWVETAQRKIPVQYAKRVV--------------------GR------KMYGGAQSFLPLKVDQ
SGVIAVIFAVSLLAVPMT--VAQ-FM-------PNS-A------------------AA--------------
-----------QQVLEWM--N-R-------------------------------------------------
-----------------------------------------GSWHYQVIYAALIIFFCYFYN-SVSINPV-D
L----AE----------NMKKSGGF-----VPGIRP--------------------GEPTAQ-----YIEWV
LERITLGGALFVAAVAVLPEIARQ--SY-SI------------------------------P----F-YFGG
TSMLIVVGVALDTMGQLEAHLIMRH-YE---GFL-KK--G--------R--IKQ-RWFNVGGQ---------
------------------------------
>SecY_Bacteria_Elusimicrobia_OGR80270/209-442
---------------Q------------------IDE-----------------------------------
--------------------ISLLS-----------------------------------------GILILA
MVAAIVGFVIWVETAQRKIPVQYAQRMV--------------------GR------KMMGGASTFLPLKVDQ
SGVIAVIFAVSLLSVPYT--VGS-FN-------PDA-A------------------WA--------------
-----------QKLMGFM--N-H-------------------------------------------------
-----------------------------------------TSLLYQLFYVALIIFFCYFYN-SVSINPK-D
L----AE----------NMKKWGGF-----IPGIRP--------------------GEPTAQ-----HIEWV
LNRITLGGALFVSAIAVLPDYLRA--KF-NV------------------------------P----F-YFGG
TSLLIVVGVALDTIAQTEAHLVMRN-YE---GFY-KN--S--------R--VKG-RWFNVGS----------
------------------------------
>SecY_Bacteria_Elusimicrobia_OGR93239/211-451
---------------R------------------LDE-----------------------------------
--------------------VSLFR-----------------------------------------AGLILA
LVLAVTGLVVWVETAQRKIPVQYAKRVV--------------------GR------RMYGGASTYLPLKVDQ
SGVIAVIFAVSLLTVPLT--VAQ-FM-------PDS-P------------------WA--------------
-----------ARIAKW---D-N-------------------------------------------------
-----------------------------------------GNWGYQSVYAALIIFFCYFYN-SVAFNPT-E
L----AD----------NLRKWGGF-----VPGIRP--------------------GEATAR-----YISQI
LERITLGGALFVAALAVLPQYLQR--ML-RA------------------------------PQDLSY-LFGG
TSLLIMVGVALDTIGQIQSHLIMRH-YD---GFF-KG--G--------GGGFKG-RWFNVGGGS--------
------------------------------
>SecY_Bacteria_Elusimicrobia_OGS02190/210-442
---------------R------------------LEE-----------------------------------
--------------------ISIIS-----------------------------------------AVALLA
LVLVVTTLVVWVQTAQRKIPVQYAKRVV--------------------GR------KMYGGSSTFLPIKVDQ
SGVIAVIFAISLLSTPLT--VAQ-FF-------PNA-V------------------WA--------------
-----------KTISDLW--N-R-------------------------------------------------
-----------------------------------------ASLAYELVYASLIIFFCYFYN-SVSFNPK-E
L----AE----------NMKKWGGF-----IPGLRP--------------------GEPTAE-----YIQKV
LERVTLGGAVFVAAIAVLPDYMRH--FM-NA------------------------------P----F-FFGG
TSLLIVVGVALDTIGQIESHLIMRH-YE---GFM-KD--G--------R--IKG-RWFNIK-----------
------------------------------
>SecY_Bacteria_Elusimicrobia_OGS04812/209-442
---------------Q------------------IDE-----------------------------------
--------------------ISLIT-----------------------------------------AILILA
AVLAIVGFVIWVETAQRKIPVQYAQRMV--------------------GR------KMYGGASTFLPLKVDQ
SGVIAVIFAVSLMSVPYT--IGS-FN-------PGA-P------------------WA--------------
-----------QKLMAMM--N-H-------------------------------------------------
-----------------------------------------TSILYQLVYVGLIVFFCYFYN-SVSINPK-D
L----AE----------NMKKWGGF-----IPGIRP--------------------GEPTAQ-----HIEWV
MNRITLGGALFVSLIAVLPDYLRA--KF-NV------------------------------P----F-YFGG
TSLLIVVGVALDTIAQTEAHLVMRN-YE---GFY-KN--S--------R--VKG-RWFNVGS----------
------------------------------
>SecY_Bacteria_Elusimicrobia_OGS05738/210-443
---------------R------------------LEE-----------------------------------
--------------------ISLFQ-----------------------------------------TLFMTA
MVLIVIGLVVWLETGQRKIPVQYAKRVV--------------------GR------KMYGGASTYLPLKVDQ
SGVIAVIFAVSILAVPMT--LIQ-FA-------QAS-P------------------WA--------------
-----------QKIQGFM--T-S-------------------------------------------------
-----------------------------------------QNMFYEMIYVGLIIFFCYFYN-SVSINPD-D
L----AE----------NMKKWGGF-----VPGIRP--------------------GPPTAQ-----YIQWV
MERITLVGALSVAALAVLPDLLRN--WL-NV------------------------------P----F-FFGG
TSLLIVVGVGLDTIGQLEAHLIMRH-YE---GFL-KK--G--------R--IKG-RWFNVGA----------
------------------------------
>SecY_Bacteria_Elusimicrobia_OGS12885/209-442
---------------Q------------------IEE-----------------------------------
--------------------IGLLT-----------------------------------------GLLIVA
MVLLVTAFVIWVETAQRKIPVQYAQRMV--------------------GR------KMYGGASTFLPLKVDQ
SGVIAVIFAVSLLSVPYT--IGS-FN-------PGA-P------------------WA--------------
-----------QKLMSLM--G-H-------------------------------------------------
-----------------------------------------TSLLYQLVYVGLIIFFCYFYN-SVSINPK-D
L----AE----------NMKKWGGF-----IPGIRP--------------------GEPTAA-----HIEWV
LNRITLAGALFVSLIAVLPDYLRV--KF-NV------------------------------P----F-YFGG
TSLLIVVGVALDTVAQTEAHLVMRN-YE---GFY-KN--S--------K--VKG-RWFNVGT----------
------------------------------
>SecY_Bacteria_Elusimicrobia_OIO11168/210-446
---------------K------------------AEE-----------------------------------
--------------------IGPVK-----------------------------------------ALLFLL
GLAAVIMSVVWVETAQRKIPVQYAKKMV--------------------GR------KQFGGAQSFLPLKVDQ
SGVIAVIFAVSLLAVPMT--VVQ-FM-------PQS-A------------------SG--------------
-----------QKISSFL--Q-G-------------------------------------------------
-----------------------------------------GGWLYNSVYALLIIFFCYFYN-SVSINPE-D
L----AD----------NMKKSGGF-----IPGIRP--------------------GKPTAD-----FIEWV
LERITLGGALFVAAIAVLPEIFRR--QY-SI------------------------------P----F-FIGG
TALLIVVGVALDTMGQLEAHLIMRH-YD---GFLGKK--G--------R--IKQ-RWFNVGGGV--------
------------------------------
>SecY_Bacteria_Elusimicrobia_PCI36999/210-445
---------------K------------------AEE-----------------------------------
--------------------IGLLR-----------------------------------------AVFFLA
ALVAVILSVVWVETAQRKIPVQYAKKVV--------------------GR------KMFGGSQSHLPLKVDQ
SGVIAVIFAVSLLAVPMT--VVQ-FM-------PQS-A------------------TG--------------
-----------QQVASFL--Q-G-------------------------------------------------
-----------------------------------------GSWIYNIIYGLLIIFFCYFYN-SVSINPE-D
L----AD----------NMKKSGGF-----IPGIRP--------------------GKPTAD-----YIEWV
LERITLGGALFVASIAVLPEIFRR--KY-SI------------------------------P----F-FIGG
TALLIVVGVALDTMGQLEAHLIMRH-YD---GFL-KK--G--------R--IKQ-RWFNVGTGG--------
------------------------------
>SecY_Bacteria_Elusimicrobia_PIU18065/207-439
---------------M------------------NEE-----------------------------------
--------------------ITFFG-----------------------------------------LLLVGS
FLMAILALTVFIEEAQRRVPIQYAQRVV--------------------GR------KVYGGQSTYLPLKVES
SGVIAVIFAMAFMNFPLM--VAQ-FF-------PET-A------------------FY--------------
-----------EKIKIFF--S-P-------------------------------------------------
-----------------------------------------GNAVYIAFYAILIVAFCYFYT-MITFDPK-N
I----AE----------NLKKSGGF-----IPGIRP--------------------GEQTAN-----KIKEI
MYRIIMIGSVFVVFIAVLPEFLRT--GM-HM------------------------------P----F-YFGG
TALLIIVGVAMDTMGQVESQMIMRH-YD---GFL-KK--G--------R--LKG-RYFNIK-----------
------------------------------
>SecY_Bacteria_Elusimicrobia_PIU83022/209-441
---------------K------------------THE-----------------------------------
--------------------MSLFT-----------------------------------------GILILV
MVFVITALVVWLETGQRKIPVQYAKRVV--------------------GR------KMYGGQSTFLPIKVDQ
SGVIAVIFAVSLMSVPMT--LAQ-FT-------HSS-D------------------FM--------------
-----------KKFVEWW--M-R-------------------------------------------------
-----------------------------------------GSVLYEVLYAVLIIFFCYFYN-SITLNPK-D
I----AE----------NMKKWGGF-----VPGIRP--------------------GEPTAN-----YIQWI
LVRITLGGAIAVAIIAILPDYLRK--FI-NV------------------------------P----F-FFGG
TALLIVVGVALDTISQIESHLIMRH-YD---GFL-KK--G--------R--LKG-RWFNVK-----------
------------------------------
>SecY_Bacteria_Elusimicrobia_PIV19375/207-438
---------------R------------------TDE-----------------------------------
--------------------ISLFG-----------------------------------------LALIGI
FMLAILALTVFIEEAQRRIPIQYAQRVV--------------------GR------KVYGGQSTYLPLKVES
SGVIAVIFAMAFMSFPLM--IGQ-FF-------PGS-A------------------LF--------------
-----------EKIQVFF--S-P-------------------------------------------------
-----------------------------------------GNMVYIVVYAVLIVAFCYFYT-LLTFDPK-N
I----AD----------NLKKSGGF-----IPGVRP--------------------GEQTAN-----KIKTV
MYRIILVGAIFVVFIAIVPMILRN---F-NM------------------------------P----F-YFGG
TALLIIVGVALDTMGQVESQLIMRH-YD---GLL-KK--S--------R--LKG-RYFNIK-----------
------------------------------
>SecY_Bacteria_Elusimicrobia_PKN00370/207-438
---------------S------------------TDE-----------------------------------
--------------------ISLFA-----------------------------------------LALIGA
FMLAILALTVFIEEAQRRIPIQYAQRVV--------------------GR------KVYGGQSTYLPLKVES
SGVIAVIFAMAFMSFPLM--IGQ-FF-------PGS-A------------------LF--------------
-----------EKLQIFF--S-P-------------------------------------------------
-----------------------------------------GNIVYIIVYAVLIVAFCYFYT-LLTFDPK-N
I----AD----------NLKKSGGF-----IPGVRP--------------------GEQTAE-----KIKTV
MYRIILIGALFCVFIAIVPMILRN---F-NM------------------------------P----F-YFGG
TALLIIVGVALDTMGQVESQLIMRH-YD---GLL-KK--S--------R--LKG-RYFNIK-----------
------------------------------
>SecY_Bacteria_Elusimicrobia_TET40241/208-444
---------------Q------------------SEE-----------------------------------
--------------------MTLFG-----------------------------------------VLFLAA
LVFAITASVVWVEQAQRKIPVQYAKRIV--------------------GR------KMYGGQSTFLPLKVDQ
SGVIAVIFSVAIMMFPAT--IAQ-FF-------PNV-G------------------LM--------------
-----------QKISGFL--R-P-------------------------------------------------
-----------------------------------------GQWIYTIMYGGMIIFFCYFYT-AITFNPK-D
L----AD----------NMRKWGGF-----IPGIRP--------------------GQSTAS-----YIDRV
LTRITLAGALFVVCIAILPQYPIS--WV-NA------------------------------PPMLAT-IFGG
TAILIVVGVALDTIGQIESHLIMRH-YE---GFM-KK--G--------R--VKG-RYFNIK-----------
------------------------------
>SecY_Bacteria_Elusimicrobia_WP012415563/211-446
---------------Q------------------AGE-----------------------------------
--------------------MQFFS-----------------------------------------SIAIFA
AVIIIMILVVWVETAQRQIPVQYAKRQI--------------------GN------KVYGGQTSYLPLKIDQ
SGVIAVIFASSIIYMPLT--IAG-FN-------PES-T------------------WA--------------
-----------IKITEFM--G-R-------------------------------------------------
-----------------------------------------GHLAYFAIFASLIIFFCYFYN-SMTINPS-D
L----AE----------NMKKNGGF-----IPGIRP--------------------GEPTKN-----YLEWV
LNRITLSGAIFVCLIAIMPDIARI--KF-NV------------------------------P----F-YFGG
TSLLIVVGVALDTAGQIQAHLMARD-YE---PLM-KA--G--------KK-LSNRRWFNVGE----------
------------------------------
>SecY_Bacteria_Elusimicrobia_WP087289304/211-445
---------------Q------------------TEE-----------------------------------
--------------------MDFFM-----------------------------------------ALVIFG
AAVVITALVVWLETAQRQIPVQYAKRQV--------------------GN------KTYGGQTSYLPLKIDQ
SGVIAVIFASSVISLPLT--IAS-FN-------QEA-P------------------WA--------------
-----------QKMLEAM--N-H-------------------------------------------------
-----------------------------------------SSWLYMLVFSALIIFFCYFYN-SMTINPS-D
L----AD----------NMKKWGGF-----IPGIRP--------------------GEPTKN-----YIEWV
MNRLTFCGAIFVCLIAVLPDFFRA--EF-NV------------------------------D----F-YFGG
TALLIVVGVALDTVGQVQAHLLARN-YE---PLM-KG--S--------KR-IKG-RWFNVGQ----------
------------------------------
>SecY_Bacteria_FCB_KMQ51405/210-438
---------------S------------------AGA-----------------------------------
--------------------RHPMI-----------------------------------------SLIILA
IILAMTGFIVLMTQAMRRIPIQTPKKVV--------------------GT------KMYAGQNTVLPLKLNM
AGVIPIIFASSLMTFPGM--IRN-FF-------PES-M------------------VM--------------
-----------EDISRIF--A-P-------------------------------------------------
-----------------------------------------GGILYSLIYALLIIFFTYFYT-AIIFNPV-D
I----AD----------NLKRSGGF-----IPGIRP--------------------GKKTAE-----FLDNV
LTRITLPGSVFLAFIAIAPFMVMS--GL-RI--------------------DF---------------YFGG
TSVLIVVGVALDTLQQLESHLQNRN-YE---GFM-KK--G--------R--LRG-RR---------------
------------------------------
>SecY_Bacteria_FCB_KPK80083/207-441
---------------S------------------VGT-----------------------------------
--------------------ISAFK-----------------------------------------LTALLA
VMIGVIAGTVAVTMAARKIPVQIPRKVV--------------------GRG-----RIREGQKSFIPLRINS
AGVMPIIFAQSIIVVPGT--IAS-FS-------NMT--------------------VL--------------
-----------RTLSDLF--Q-P-------------------------------------------------
-----------------------------------------GNTLYYLTYTVLIVFFTYFYT-AIIFNPV-D
L----AE----------NLNKQGAF-----VPGVKP--------------------GARTAE-----YIDYV
LTRITLPGSLFLAAIALVPFLIFA--WF-DI-----------------------------RL----F-FFGG
TALLIVVGVALDTVQQMQQHLLLRH-YE---GFM-KK--G--------R--VKY-RGRQRYM----------
------------------------------
>SecY_Bacteria_FCB_KPL01655/207-435
---------------M------------------RGE-----------------------------------
--------------------RYLMQ-----------------------------------------ELVLIG
VMVSAIAAIVLVTRAQRKIPVQYAKRVI--------------------GR------KMYGGQSTHIPLSVNT
AGIIPIIFAQSIMFAPST--LAS-FF-------PNS-E------------------FM--------------
-----------QSFSVNF--R-P-------------------------------------------------
-----------------------------------------GSLLYSLIYGLLIIFFAYFYT-AIVFNPV-D
L----AD----------NMRKYGGF-----IPGIRP--------------------GKRTSE-----YIDKV
LTRITLPGAIFFALIAILPYFMMS--SM-NV--------------------QF---------------YFGG
TGLLIIVGVALDTLQQIESHLMMRH-YQ---GFM-KK--G--------K--IKV-RF---------------
------------------------------
>SecY_Bacteria_FCB_KPL18530/208-436
---------------L------------------AGT-----------------------------------
--------------------KRPVP-----------------------------------------ELFLVF
FLILAVAAVVFITQGRRRVPVQYAKRVI--------------------GR------KMYGGQSTHIPLSVNS
AGVIPIIFASSIMMAPRT--VTT-FF-------PNS-T------------------LM--------------
-----------QTVGELF--S-P-------------------------------------------------
-----------------------------------------SSILHMLLFGLLIIFFAYFYT-AIVINPI-D
M----AD----------NMRKYGGF-----IPGVRP--------------------GRKTAE-----YIDRV
MTRITLPGAIFFALIAVMPLILMR--ST-NI--------------------QF---------------YFGG
TSLIIVVGVAIDTLQQIESHLLMRH-YD---GFL-KR--G--------K--LRS-RR---------------
------------------------------
>SecY_Bacteria_FCB_OOK62669/211-443
---------------R------------------QGD-----------------------------------
--------------------LHFLL-----------------------------------------LLLVAV
LVFAVTFFVVFVERGQRRIVVNYAKRQQ--------------------GR------RVYAAQSTHLPLKVNM
AGVIPAIFASSIILFPAT--IAS-WF-------GGG-TG--------------WN-WL--------------
-----------TTISLYL--Q-P-------------------------------------------------
-----------------------------------------GQPLYVLLYASAIIFFCFFYT-ALVFNPR-E
T----AD----------NLKKSGAF-----VPGIRP--------------------GEQTAK-----YIDKV
MTRLTLVGALYITFICLIPEFMRD--AM-KV------------------------------P----F-YFGG
TSLLIVVVVIMDFMAQVQTLMMSSQ-YE---SAL-KK--A--------N--LKG-YGR--------------
------------------------------
>SecY_Bacteria_FCB_PCI11709/211-445
---------------R------------------QGD-----------------------------------
--------------------IHLLV-----------------------------------------LLLIGV
VVFAVTFLVVFVERGQRRIVVNYAKRQQ--------------------GR------KVFAAQSTHLPLKVNM
AGVIPAIFASSMILFPGT--LAS-WF-------GQG-EG------------PVAD-FL--------------
-----------QGVSQAM--S-P-------------------------------------------------
-----------------------------------------GQPLYVLMLAAAIIFFCFFYT-ALVFNPR-E
T----AD----------NLKKSGAF-----IPGIRP--------------------GEQTSK-----YIDKV
MTRLTLAGAMYITFVCLVPEFMMM--AW-DV------------------------------Q----F-YFGG
TSLLIIVVVIMDFMAQVQTHMMSHQ-YD---NVL-KK--A--------N--LKG-QGR--------------
------------------------------
>SecY_Bacteria_FCB_PCJ21201/203-428
---------------DF-----------------TSA-----------------------------------
--------------------PDLIR-----------------------------------------FGGITA
ICLFVIAAIVFMQDGVRKIPIQHAKRNS--------------------GG------RNYGGMKSFIPLKVNM
AGVIPLIFASSIMMFPPI--IFG-WL-------HSK-SP--------------NE-WF--------------
-----------EMGIFYF--G-H-------------------------------------------------
-----------------------------------------THWFFLTSSSLLIILFTYFYT-AIQLNPT-E
M----AE----------NLKKYGGF-----IPGIRA--------------------GRKTAE-----FIDRI
VTRITLAGALFLAVIALIPSLMAK--YL-AV------------------------------T----F-YFGG
TSLLIVVSVMVDTVRQMESYMVERQ-YD---GFM-KS-----------------------------------
------------------------------
>SecY_Bacteria_FCB_PCJ50873/208-442
---------------S------------------EGV-----------------------------------
--------------------RGVLS-----------------------------------------EIILLG
IMFAVIAFVVLLTQGTRKIPVSYAKRVV--------------------GR------KVYGGQSTHIPLKVNT
AGVMPIIFAQSIMFIPST--VAT-FF-------SES-E------------------FM--------------
-----------QGVLRWF--S-F-------------------------------------------------
-----------------------------------------DHPFYWFIFGIMIVFFTYFYT-AIAFDPN-Q
V----SQ----------QMKQHGGF-----IPGIRP--------------------GKKTAE-----YIDNI
LSRVTLPGSFALALVAIFPYILMQ--AM-DV--------------------SY------DLA----S-FFGG
TSLLIIVGVSLDTLQQIESHLMSRH-YD---GFL-SK--G--------K--IRG-RRRM-------------
------------------------------
>SecY_Bacteria_FCB_RKY61705/208-442
---------------R------------------VGA-----------------------------------
--------------------RNIFT-----------------------------------------ELVLIG
IVLAVTGVVVYVTQGQRRIPVQYAKRVV--------------------GR------RMYGGQSTHIPLRVNT
AGMIPIIFAQAIMFLPST--MAS-FF-------QGN-E------------------VM--------------
-----------ERFAAMF--S-Y-------------------------------------------------
-----------------------------------------DSWIYWVLYGTLIVFFTYFYT-AVVVNPV-D
L----AD----------NMKKYGGF-----IPGVRP--------------------GKRTSD-----YIDRV
LTRITLPGAVYLALIAILPYFVIR--AL-GI--------------------YA------GWR----S-FVGG
AGTIIIVGVALDTLQQMEAHLLMRH-YD---GFL-KR--G--------R--IRG-RRRF-------------
------------------------------
>SecY_Bacteria_FCB_RKY71010/208-442
---------------R------------------VGA-----------------------------------
--------------------RSVFT-----------------------------------------EIVLIG
IILAVTGVVVYVTQGQRRIPVQYAKRVV--------------------GR------RMYGGQSTHIPLRVNT
AGMIPIIFAQAIMFLPST--MAQ-FF-------QGN-E------------------IM--------------
-----------DRFAGFL--S-Y-------------------------------------------------
-----------------------------------------GSWLYWLLYGSLIVFFTYFYT-AVVVNPV-D
L----AD----------NMKKYGGF-----IPGVRP--------------------GKRTSE-----YIDRV
LTRITLPGAVYLALIAILPYFVIR--SL-GI--------------------YA------GWQ----S-FVGG
AGTIIIVGVALDTLQQMEAHLLMRH-YE---GFL-KR--G--------R--IRG-RRRF-------------
------------------------------
>SecY_Bacteria_FCB_RLC49050/217-446
---------------R------------------DGI-----------------------------------
--------------------MPIFT-----------------------------------------AVIVLI
VMVGVTAAVVLVTEATRKIPVQYAKRII--------------------GR------KVYGGQSTYIPLKVNT
AGVIPIIFAQSVLMFPKT--IAT-FF-------RGS-A------------------FA--------------
-----------DIITSWL--S-R-------------------------------------------------
-----------------------------------------GSFVYTTLYVLLIIFFAYFYT-AMVLNPI-E
M----AE----------NMKKYGGF-----IPGRKP--------------------GKKTAE-----YINNI
LLRVTLPGAVFFAFVAVLPDFLSK--WA-NL--------------------PF---------------YFGG
TGLIIVVGVALDTLQQIESHLVMRH-YE---GFM-KK--G--------K--LRG-RRA--------------
------------------------------
>SecY_Bacteria_FCB_RMH55793/209-436
---------------R------------------EGE-----------------------------------
--------------------LSVPG-----------------------------------------MVFLGV
VMLAATAATVVMTLGVRKVPIQYARQIR--------------------GR------KVYGGMSQFLPLRVNA
AGVIPVIFAQALLQLPQM--AGG-VI-------GAA-ND-------------PES-IV--------------
-----------GKIFAIL--M-P-------------------------------------------------
-----------------------------------------GTWFYNSLYVVGLIFFTFFYT-AIIINPE-E
L----AD----------NLRKHGGS-----IPGVRP--------------------GRPTAA-----HLEWI
IMRITMAGAIFLCLICLLPQILIR--QF-GV------------------------------P----F-YFGG
TALLIVVGVQLDTIKQLEAQLLQRH-YD---GFV-KS--R--------R-----------------------
------------------------------
>SecY_Bacteria_FCB_TAE26933/212-455
---------------A------------------AGS-----------------------------------
--------------------RVWIV-----------------------------------------DIILLV
LLAGIIAVVILMTQGTRRIPVQYAKRVV--------------------GR------KVYGGTTQYIPLRVNT
AGVMPIIFAQSIMFIPTT--ILS-FF-------PDA-Q------------------WA--------------
-----------ASLARVW--S-D-------------------------------------------------
-----------------------------------------RSFVYAFFYAIIIVFFTYFYT-AIAFNPK-D
V----AD----------NMKKQGGF-----VPGVRP--------------------GAPTAE-----YMDNI
LTRITLPGSIFLALIAILPVFVSN--VL-AV--------------------PS------LFA----S-FFGG
TSMLIIVGVALDTLQQIESYLLMRH-YD---GFM-KS--G--------K--LRG-RVGTNVGAPGSGY----
------------------------------
>SecY_Bacteria_FCB_WP022637231/212-448
---------------Q------------------SGT-----------------------------------
--------------------MHVFR-----------------------------------------AGLILA
IILALTAFIVFVHQATRRIPIQSPKRSV--------------------GG------GVTGGQNTVLPLRLNM
AGVIPIIFASSVMMLPGF--VFG-VF-------QNN-EG------------FLGN-VV--------------
-----------NTLSPYF--Q-M-------------------------------------------------
-----------------------------------------GGFYYSLFFALIIIFFTYFYT-AIIFNPV-D
I----AE----------NLKRSGGF-----IPGIKP--------------------GYDTSQ-----YLSGV
LNRITLPGSVFLAFVAIVPFMLRG--AM-GV--------------------QF---------------YLGG
TSILIVVGVAIDTLQQIESKLHARN-YS---GFM-KK--G--------S--LKG-RISNG------------
------------------------------
>SecY_Bacteria_FCB_WP072799955/223-453
---------------K------------------EDI-----------------------------------
--------------------QPLAI-----------------------------------------EIFILA
VVVLIVGFIVFVEQANRRIPLQSPRRTV--------------------GS------KVVGGQSSYLPFKVNT
AGVIPVIFASCIMFIPAM--IAS-WF-------PNV-S------------------AM--------------
-----------QSFAAAF--I-P-------------------------------------------------
-----------------------------------------GHITYSVIFALLIIFFTYFYT-AIQYNPN-D
I----AE----------NLKRSGGF-----IPGIRP--------------------GNETAK-----YIDHV
LTRISLPGSLFLALISVGPLHLKD--AL-NM--------------------SF---------------YIGG
TSVLIVVGVALDTLRQLEAQLHTKN-YE---GFL-KH--G--------R--IRG-RMAS-------------
------------------------------
>SecY_Bacteria_FCB_WP073057035/223-453
---------------K------------------EDI-----------------------------------
--------------------QPLAI-----------------------------------------EIFILA
VVILIIGFIVFVEQANRRIPLQSPRRTV--------------------GS------KVVGGQSSYLPFKVNT
AGVIPVIFASCIMFIPAM--IAS-WF-------PNV-S------------------AM--------------
-----------QSFAAAF--I-P-------------------------------------------------
-----------------------------------------GHITYSVIFALLIIFFTYFYT-AIQYNPN-D
I----AE----------NLKRSGGF-----IPGIRP--------------------GNETAK-----YIDHV
LTRISLPGSLFLALISVGPLHLKD--AL-NM--------------------SF---------------YIGG
TSVLIVVGVALDTLRQLEAQLHTKN-YE---GFL-KH--G--------R--IRG-RMAS-------------
------------------------------
>SecY_Bacteria_FCB_WP073322859/223-453
---------------K------------------EDI-----------------------------------
--------------------QPLAI-----------------------------------------EIFILA
VVVLIIGFIVFVEQANRRIPLQSPRRTV--------------------GS------KVVGGQSSYLPFKVNT
AGVIPVIFASCIMFIPAM--IAS-WF-------PNV-S------------------AM--------------
-----------QSFAAAF--I-P-------------------------------------------------
-----------------------------------------GHITYSVIFALLIIFFTYFYT-AIQYNPN-D
I----AE----------NLKRSGGF-----IPGIRP--------------------GNETAK-----YIDHV
LTRISLPGSLFLALISVGPLHLKD--AL-NM--------------------SF---------------YIGG
TSVLIVVGVALDTLRQLEAQLHTKN-YE---GFL-KH--G--------R--IRG-RMAS-------------
------------------------------
>SecY_Bacteria_FCB_WP088626648/223-453
---------------K------------------EDI-----------------------------------
--------------------QPLAI-----------------------------------------EIFILA
VVILIIGFIVFVEQANRRIPLQSPRRTV--------------------GS------KVVGGQSSYLPFKVNT
AGVIPVIFASCIMFIPAM--IAS-WF-------PNV-S------------------AM--------------
-----------QSFAAAF--I-P-------------------------------------------------
-----------------------------------------GHITYSVIFALLIIFFTYFYT-AIQYNPN-D
I----AE----------NLKRSGGF-----IPGIRP--------------------GNETAK-----YIDHV
LTRISLPGSLFLALISVGPLHLKD--AL-NM--------------------SF---------------YIGG
TSVLIVVGVALDTLRQLEAQLHTKN-YE---GFL-KH--G--------R--IRG-RMAS-------------
------------------------------
>SecY_Bacteria_Fusobacteria_PID67109/206-426
----------------------------------QGSK----------------------------------
--------------------FLIPL-----------------------------------------LILVAL
MAILTIVSITIFQLGQRKIPIHYVGKGF--------------------NS------RGGMGQNSYIPLRLNS
SGVMPIIFASVFMLLPNV--LVN-AL-------PAS-----------------FG-MK--------------
-----------TTLAILF--G-Q-------------------------------------------------
-----------------------------------------THLVYLALYAVVIMFFSFFYT-AIVFDPE-K
V----AE----------NLKQSGGT-----IPGIRP--------------------GNETVE-----YLEGV
VTRITWGGGLFLAMISILPTIIFT--SM-GL------------------------------P----V-YFGG
TGIIIVVGVALDTVQQINAHLVMRD-YK---GFI--------------------------------------
------------------------------
>SecY_Bacteria_Fusobacteria_WP005950338/206-426
----------------------------------KGSK----------------------------------
--------------------FLIPV-----------------------------------------LILIAG
AAVITVAGIVIFQLGQRKIPIHYVGKGF--------------------SG------KGGMGQNSYIPLKLNS
AGVMPVIFASVVMMIPSV--IIN-AI-------PSQ-----------------YT-FK--------------
-----------TTLAMVF--S-Q-------------------------------------------------
-----------------------------------------KHPVYMIIYAIVIIFFSFFYT-AIVFDPE-K
V----AD----------NLKQGGGT-----IPGIRP--------------------GNETVE-----YLEGV
VTRITWGGAFFLAIISILPYTIFT--AF-NL------------------------------P----V-FFGG
TGIIIVVGVAIDTVQQINAHLVMRE-YK---GFI--------------------------------------
------------------------------
>SecY_Bacteria_Fusobacteria_WP005971394/206-426
----------------------------------QGDK----------------------------------
--------------------FLIPL-----------------------------------------FVLVAF
LATVSIAGIVLFQLGQRKIPIHYVGKGF--------------------SS------KSGIGEKSFIPLRLNT
AGVMPVIFASVFMLIPGV--IVN-AL-------PSD-----------------LQ-LK--------------
-----------TTLSIVF--G-Q-------------------------------------------------
-----------------------------------------NHPVYMILYALVIMFFSFFYT-ALVFDPE-K
V----AE----------NLRQSGGT-----IPGIRP--------------------GEETVE-----YLEGV
ASRITWGGGLFLAVISILPYVIFT--SM-GL------------------------------P----V-YFGG
TGIIIVVGVALDTIQQIDAHLVMRD-YK---GFI--------------------------------------
------------------------------
>SecY_Bacteria_Fusobacteria_WP008794029/206-426
----------------------------------QGDK----------------------------------
--------------------FLIPL-----------------------------------------FVLVAF
LATVTIAGIVLFQLGQRKIPIHYVGKGF--------------------SS------KSGIGEKSFIPLRLNT
AGVMPVIFASVFMLIPGV--IVN-AL-------PSD-----------------LQ-LK--------------
-----------TTLSIIF--G-Q-------------------------------------------------
-----------------------------------------NHPVYMILYALVIMFFSFFYT-ALVFDPE-K
V----AE----------NLRQSGGT-----IPGIRP--------------------GEETVE-----YLEGV
ASRITWGGGLFLAVISILPYVIFT--SL-GL------------------------------P----V-YFGG
TGIIIVVGVALDTIQQIDAHLVMRD-YK---GFI--------------------------------------
------------------------------
>SecY_Bacteria_Fusobacteria_WP012806366/206-435
---------------------------------PSG------------------------------------
--------------------MGKVL-----------------------------------------LGLSIV
AFVVFIALMVIVQLAERRIPIQYAGKGS-----------------LGFGGG-----QSTVGKRTYLPLKINM
SGVMPIIFASVLMAAPPF--LVS-ML-------KAG-T------------------LK--------------
-----------NFLAAQF--E-P-------------------------------------------------
-----------------------------------------KGAFYLLLFAILITVFSFFYTLTIAFDPD-K
V----AD----------DLKQSGGT-----IPTVRA--------------------GKETAD-----YLEKV
ATRVTFGSAIFLSLLGIMPNIWFG-YVL-KL------------------------------P----V-MLGG
TSLLILVGTAVELLLQIDSYLAVKQ-MK---SFV-NR--R-------NR-----------------------
------------------------------
>SecY_Bacteria_Fusobacteria_WP013388224/206-426
----------------------------------KGSK----------------------------------
--------------------FLIPI-----------------------------------------LVIVAA
FALITVAGIVIIQLGQRNIPVHYVGRGF--------------------SG------KGGVAQSTYLPLKINT
AGVMPVIFASVLMMIPSL--IVN-SL-------PAD-----------------MP-GR--------------
-----------IMLGRLF--T-Q-------------------------------------------------
-----------------------------------------THPVYLITYAALIMFFSFFYT-AIMFDPE-K
V----AD----------NLKQGGGT-----IPGIRP--------------------GEETVV-----YLENV
VTKITWGGAAFLATVSVLPIAIFS--SM-GL------------------------------P----V-FFGG
TGIIIVVGVALDTVQQINAHLVMKE-YK---GFL--------------------------------------
------------------------------
>SecY_Bacteria_Fusobacteria_WP027128114/206-426
----------------------------------KGSK----------------------------------
--------------------FIIPV-----------------------------------------LIAVAI
AAILSVSVIILFQLGQRKIPVHYVGKGF--------------------GV------RGGVAQNSYIPLKLNT
SGVMPVIFASVMMMIPSL--LIR-SL-------PTT-----------------FP-YR--------------
-----------DYLVLFF--D-Q-------------------------------------------------
-----------------------------------------KHPVYMILYALIIIFFSFFYT-AIMFDPE-R
V----AD----------NLKQGGGT-----IPGIRP--------------------GEETVE-----YLEGV
VTRITWGGAIFLAAIAILPMAIFT--AL-GL------------------------------P----V-FFGG
TGIIIVVGVALDTVQQIDAHLVMKE-YK---GFL--------------------------------------
------------------------------
>SecY_Bacteria_Fusobacteria_WP028854852/206-426
----------------------------------QGNK----------------------------------
--------------------FLIPV-----------------------------------------LIVVAA
SALLTVGGIVIFQLAQRRIPIHYVGRGF--------------------QG------KGNAANSSFLPVKLNS
AGVMPVIFASVIMMIPSL--LVN-SL-------PST-----------------MP-YY--------------
-----------ALINRML--G-R-------------------------------------------------
-----------------------------------------NHPVYLILYAVLVIFFSFFYT-AMMFDPE-K
I----AD----------NLKQGGGT-----IPGIRP--------------------GNETVE-----YLEKV
ITRITWGGAVFLAAIAVLPAFIFT--AA-GL------------------------------P----V-FFGG
TGIIIVVGVALDTVQQINAHLVMKE-YK---GFI--------------------------------------
------------------------------
>SecY_Bacteria_Fusobacteria_WP047384425/206-426
----------------------------------RGSK----------------------------------
--------------------FLIPV-----------------------------------------LLLVGV
AAVLTIAGIVVFQLGQRKIPVHYVGRGF--------------------AG------NNGMGQNSYIPLKLNS
SGVMPVIFASVVMMIPSL--VVN-VL-------PGE-----------------FS-GK--------------
-----------VVLARIF--S-D-------------------------------------------------
-----------------------------------------QHPVYLILFAAVIIFFSFFYT-SIVFDPE-K
V----AE----------NLKQGGGT-----IPSIRP--------------------GADTAD-----YLEGV
VTRITWGGAIFLALIAIAPMVLFK--AF-GL------------------------------P----V-FFGG
TGIIIVVGVALDTVQQIDAHLIMKE-YK---GFL--------------------------------------
------------------------------
>SecY_Bacteria_Fusobacteria_WP065107604/206-437
----------------------------------TTVD----------------------------------
--------------------KGTIL-----------------------------------------GYSSLI
LFILIIVVMVFIQLGERRVPIQYVGKSS-----------------RGVGNTQ----PTVVGRKTYLPIKINT
AGVMPIIFASMIMAVPSA--IIP-LI-------KDQ-S------------------KQ--------------
-----------AYLLNIF--G-P-------------------------------------------------
-----------------------------------------KGWAYLTLTTVLIILFSFFYT-AIVFDPD-K
I----AD----------SLKQSGGS-----IPLKRA--------------------GKETSE-----FLEYV
TTRITFGTAIFLAILGILPNIWFG-YVL-NI------------------------------P----V-MLGG
TSLLILVGVAVELIQNIDSHMATQK-YK---GFN-NI--R--------R--RR-------------------
------------------------------
>SecY_Bacteria_Fusobacteria_WP066728943/205-438
----------------------------------SKTN----------------------------------
--------------------FGRVL-----------------------------------------LTSSII
LFIVIIVVMVIIQLGERRIPIQYVGKSS-----------------RGFGQG-----PSVVGKKTFLPVKINT
AGVMPIIFASMLMAIPGL--IVA-SI-------KDP-T------------------KH--------------
-----------KYWEKLL--G-Q-------------------------------------------------
-----------------------------------------TGWLYLLITVFLIILFSFFYT-AIVFDPD-K
I----AE----------SLKQSGGT-----LPLKRA--------------------GSETAD-----YLEEV
VTTITYGTAVFLAILGILPNIWFG-YVV-HM------------------------------P----V-MIGG
TSLIILVGVAVELIQQIDSHLAVKK-YR---GFV-QR--H--------R--PKSDR----------------
------------------------------
>SecY_Bacteria_Fusobacteria_WP067142371/205-437
----------------------------------FGNT----------------------------------
--------------------RGNLL-----------------------------------------LSASVL
LFIAIIVIMVIIQLGERRIPIQYVGKSS-----------------RGFGQG-----PSSVGKKTFLPIKINT
AGVMPIIFASMLMAIPAV--IVS-FI-------KNP-E------------------KQ--------------
-----------AFWGRIL--G-Q-------------------------------------------------
-----------------------------------------TGWLYLSIMVVLIIAFSFFYT-AIVFDPD-K
I----AD----------SLKQTGGT-----LPLKRA--------------------GRETAD-----YLESI
VTTITYGTAVFLAVLGILPNIWFG-YVV-NL------------------------------P----V-MLGG
TSLIILVGVAVDLIKQIDSHLAVKK-YK---GFG-TS--K--------R--RLN-R----------------
------------------------------
>SecY_Bacteria_Fusobacteria_WP068268850/205-436
----------------------------------HSST----------------------------------
--------------------KGQIL-----------------------------------------LTSSVV
LFIALIVILVIIQLGERRIPIQYVGKSS-----------------RGFGQG-----PSTVGKKTYLPIKINT
AGVMPIIFASMLMVIPTS--IGT-FL------VKDA-T------------------KK--------------
-----------AYWSQLL--G-Q-------------------------------------------------
-----------------------------------------TGWVYLALTAILIILFSFFYT-AIVFDPD-K
V----AD----------SLKQSGGT-----LPLKRA--------------------GRETAD-----YLENI
VTLITYGTAVFLAILGILPNLWFG-YVL-NL------------------------------P----V-MLGG
TSLIILVGVAVDLIQQIDSHLAVKK-YK---SFI-TN--R--------R--DR-------------------
------------------------------
>SecY_Bacteria_Fusobacteria_WP074016520/206-426
----------------------------------QGNK----------------------------------
--------------------FLIPL-----------------------------------------LVLVAF
LGTVTIAGIVLFQLGQRKIPIHYVGKGF--------------------NT------RGGMGQNSYIPLRLNT
AGVMPVIFASVFMLIPGV--VVN-AL-------PST-----------------LS-IK--------------
-----------TTLSIIF--G-Q-------------------------------------------------
-----------------------------------------NHPVYMILYALVIMFFSFFYT-ALVFDPE-K
V----AE----------NLKQGGGT-----IPGIRP--------------------GEETVE-----YLEGV
VSRITWGGGIFLALISILPYVIFT--SM-GL------------------------------P----V-YFGG
TGIIIVVGVALDTVQQIDAHLVMRE-YK---GFI--------------------------------------
------------------------------
>SecY_Bacteria_Fusobacteria_WP078694612/206-426
----------------------------------QGNK----------------------------------
--------------------FLVPV-----------------------------------------LLLVGL
AAVVTIAGIVIFQLGQRKIPVHYVGKGF--------------------GG------NSGMGQNSYIPLKLNS
AGVMPVIFASVVMMVPSL--LVN-ML-------PGT-----------------FP-GK--------------
-----------VLLARYF--S-N-------------------------------------------------
-----------------------------------------YHPVYLILYALVIIFFSFFYT-AIVFDPE-K
V----AD----------NLKQGGGA-----IPSIRP--------------------GADTAD-----YLERV
VTRITWGGAIFLAIIAILPMIIFN--AF-NL------------------------------P----V-FFGG
TGIIIVVGVALDTVQQIDAHLIMKE-YK---GFL--------------------------------------
------------------------------
>SecY_Bacteria_Fusobacteria_WP096404425/206-426
----------------------------------KGSK----------------------------------
--------------------FLIPV-----------------------------------------LILIAG
AAVITVAGIVIFQLGQRKIPIHYVGKGF--------------------SG------KGGMGQNSYIPLKLNS
AGVMPVIFASVVMMIPSV--IIN-AI-------PSQ-----------------YT-FK--------------
-----------TTLAMVF--S-Q-------------------------------------------------
-----------------------------------------KHPVYMIVYATVIIFFSFFYT-AIVFDPE-K
V----AD----------NLKQGGGT-----IPGIRP--------------------GNETVE-----YLEGV
VTRITWGGAFFLAIISILPYTLFT--AF-NL------------------------------P----V-FFGG
TGIIIVVGVAIDTVQQINAHLVMRE-YK---GFI--------------------------------------
------------------------------
>SecY_Bacteria_Fusobacteria_WP099972296/206-426
----------------------------------QGDK----------------------------------
--------------------FLIPL-----------------------------------------FVLVAF
LATVSIAGIVLFQLGQRKIPIHYVGKGF--------------------SS------KSGIGEKSFIPLRLNT
AGVMPVIFASVFMLIPGV--IVN-AL-------PSD-----------------LQ-IK--------------
-----------TTLSIVF--G-Q-------------------------------------------------
-----------------------------------------NHPVYMILYALVIMFFSFFYT-ALVFDPE-K
V----AE----------NLRQSGGT-----IPGIRP--------------------GEETVE-----YLEGV
ASRITWGGGLFLAVISILPYVIFT--SM-GL------------------------------P----V-YFGG
TGIIIVVGVALDTIQQIDAHLVMRD-YK---GFI--------------------------------------
------------------------------
>SecY_Bacteria_Fusobacteria_WP101474524/206-426
----------------------------------RGSK----------------------------------
--------------------FLIPV-----------------------------------------LILIAV
AGILVVTGIVIFQLGERKIPIHYVGKGF--------------------SN------RGGMGQNSYIPLKLNS
AGVMPVIFASVVMMIPSA--LVN-II-------PSQ-----------------YT-IK--------------
-----------TTLSMIF--N-Q-------------------------------------------------
-----------------------------------------NHPVYMILYAIVIIFFSFFYT-AIVFDPE-K
V----AD----------NLKQGGGT-----IPGIRP--------------------GTETVE-----YLEGV
VTRITWGGAVFLALISILPYAVFT--SF-GL------------------------------P----V-FFGG
TGIIIVVGVAIDTVQQINAHLVMRE-YK---GFI--------------------------------------
------------------------------
>SecY_Bacteria_Fusobacteria_WP114642225/206-426
----------------------------------QGNK----------------------------------
--------------------FLIPV-----------------------------------------LIAVGA
SALLTVAGIVIFQLAQRRIPIHYVGRGF--------------------QG------KGNAANSSFLPVKLNS
AGVMPVIFASVIMMIPSL--LVN-SL-------PST-----------------MP-YY--------------
-----------ALLNRML--G-R-------------------------------------------------
-----------------------------------------NHPVYLILYAALVIFFSFFYT-AMMFDPE-K
I----AD----------NLKQGGGT-----IPGIRP--------------------GNETVE-----YLEKV
ITRITWGGAVFLAAIAVLPAFIFT--AA-GL------------------------------P----V-FFGG
TGIIIVVGVALDTVQQINAHLVMKE-YK---GFI--------------------------------------
------------------------------
>SecY_Bacteria_Fusobacteria_WP134113093/206-427
[truncated: 100,681 more chars]
