# Supplementary material for: A unified evolutionary origin for the ubiquitous protein transporters SecY and YidC
Source: BMC Biol. 2021 Dec 15;19:266. doi: 10.1186/s12915-021-01171-5 (PMC8675477; doi:10.1186/s12915-021-01171-5)
Supplement: Supplementary file 4 — Additional file 4. Dali search results. [file 12915_2021_1171_MOESM4_ESM.zip]

Archive with 18 entries (17 files):
- Additional file 4. Dali search results/
- __MACOSX/._Additional file 4. Dali search results
- Additional file 4. Dali search results/6itc-ntd.txt
- __MACOSX/Additional file 4. Dali search results/._6itc-ntd.txt
- Additional file 4. Dali search results/6fti-ctd.txt
- __MACOSX/Additional file 4. Dali search results/._6fti-ctd.txt
- Additional file 4. Dali search results/6itc-ctd-H145.txt
- __MACOSX/Additional file 4. Dali search results/._6itc-ctd-H145.txt
- Additional file 4. Dali search results/6itc-ntd-H145.txt
- __MACOSX/Additional file 4. Dali search results/._6itc-ntd-H145.txt
- Additional file 4. Dali search results/6itc-ctd.txt
- __MACOSX/Additional file 4. Dali search results/._6itc-ctd.txt
- Additional file 4. Dali search results/6fti-ntd.txt
- __MACOSX/Additional file 4. Dali search results/._6fti-ntd.txt
- Additional file 4. Dali search results/6fti-ctd-H145.txt
- __MACOSX/Additional file 4. Dali search results/._6fti-ctd-H145.txt
- Additional file 4. Dali search results/6fti-ntd-H145.txt
- __MACOSX/Additional file 4. Dali search results/._6fti-ntd-H145.txt
