# Supplementary material for: A unified evolutionary origin for the ubiquitous protein transporters SecY and YidC
Source: BMC Biol. 2021 Dec 15;19:266. doi: 10.1186/s12915-021-01171-5 (PMC8675477; doi:10.1186/s12915-021-01171-5)
Supplement: Supplementary file 4 — Additional file 4. Dali search results. [file 12915_2021_1171_MOESM4_ESM.zip › Additional file 4. Dali search results/6itc-ntd.txt]

# Job: 6itc-ntd
# Query: s001Y
# No:  Chain   Z    rmsd lali nres  %id PDB  Description
   1:  5abb-A 14.3  2.8  184   443   48   MOLECULE: PROTEIN TRANSLOCASE SUBUNIT SECY;                          
   2:  2ww9-A 13.7  2.7  164   490   18   MOLECULE: SEC SIXTY-ONE PROTEIN HOMOLOG;                             
   3:  3bo0-A 13.0  3.2  165   442   21   MOLECULE: 23S RIBOSOMAL RNA;                                         
   4:  7jqe-A  5.5  4.3   99   357    8   MOLECULE: ESAT-6/WXG100 SECRETION SYSTEM PROTEIN;                    
   5:  6c6r-A  4.4  6.5  100   451    5   MOLECULE: SQUALENE MONOOXYGENASE;                                    
   6:  5a63-C  4.4 10.6  130   243    7   MOLECULE: NICASTRIN;                                                 
   7:  4cej-B  4.2 14.1   91  1156   11   MOLECULE: ATP-DEPENDENT HELICASE/NUCLEASE SUBUNIT A;                 
   8:  6m49-A  4.0  3.9   78   182    6   MOLECULE: INSULIN-INDUCED GENE 2 PROTEIN;                            
   9:  5twa-A  4.0  3.2   56   161   11   MOLECULE: BCL-X HOMOLOGOUS PROTEIN, BHP2;                            
  10:  6zyx-C  4.0  6.1   73   278    1   MOLECULE: DYNEIN HEAVY CHAIN, OUTER ARM PROTEIN;                     
  11:  4itr-A  3.9 15.2   82   299    9   MOLECULE: ADENOSINE MONOPHOSPHATE-PROTEIN TRANSFERASE AND C          
  12:  6em5-b  3.9  6.5   77   421    6   MOLECULE: 5.8S RIBOSOMAL RNA;                                        
  13:  6idf-B  3.9  7.1  112   312    5   MOLECULE: NICASTRIN;                                                 
  14:  6uuj-G  3.8  3.1   61    74   11   MOLECULE: PE FAMILY IMMUNOMODULATOR PE5;                             
  15:  6mfz-A  3.8 16.3   65  1789    8   MOLECULE: LINEAR GRAMICIDIN SYNTHASE SUBUNIT A;                      
  16:  3aei-A  3.8  3.4   76    94    5   MOLECULE: PREFOLDIN BETA SUBUNIT 2;                                  
  17:  3bm3-A  3.7  4.5   95   259    3   MOLECULE: DNA (5'-D(*CP*AP*TP*CP*CP*AP*GP*GP*TP*AP*C)-3');           
  18:  6z5s-W  3.7  2.7   65    94    9   MOLECULE: LIGHT HARVESTING COMPLEX 1 PROTEIN W;                      
  19:  6c66-I  3.7  7.0   69   177    4   MOLECULE: CRISPR-ASSOCIATED HELICASE, CAS3 FAMILY;                   
  20:  6so5-C  3.7  4.2   77   144   10   MOLECULE: ATPASE ASNA1;                                              
  21:  5awf-A  3.6 11.0   64   385    9   MOLECULE: FES CLUSTER ASSEMBLY PROTEIN SUFB;                         
  22:  5h92-B  3.6  5.0   63   572    6   MOLECULE: SULFITE REDUCTASE [FERREDOXIN], CHLOROPLASTIC;             
  23:  4drb-G  3.6  6.5   86   105    1   MOLECULE: CENTROMERE PROTEIN S;                                      
  24:  7mi8-A  3.5 10.4   85   868    5   MOLECULE: FUSION PROTEIN OF DYNEIN AND ENDOLYSIN;                    
  25:  6m49-B  3.5  4.9   98   238   10   MOLECULE: INSULIN-INDUCED GENE 2 PROTEIN;                            
  26:  5tsz-A  3.5  5.0   81   130   14   MOLECULE: PV CELL-TRAVERSAL PROTEIN;                                 
  27:  7bl5-8  3.5  3.0   49   157    6   MOLECULE: 50S RIBOSOMAL PROTEIN L2;                                  
  28:  4toi-A  3.5  8.4   76   307    4   MOLECULE: 30S RIBOSOMAL PROTEIN S2,RIBOSOMAL PROTEIN S1;             
  29:  3r2x-C  3.5  2.7   67    82    1   MOLECULE: HEMAGGLUTININ;                                             
  30:  3vou-A  3.5  4.1   78   139    9   MOLECULE: ION TRANSPORT 2 DOMAIN PROTEIN, VOLTAGE-GATED SOD          
  31:  3p8c-B  3.5  5.1   68  1086   12   MOLECULE: CYTOPLASMIC FMR1-INTERACTING PROTEIN 1;                    
  32:  1kx5-A  3.5  4.3   83   135    6   MOLECULE: DNA                                                        
  33:  1owa-A  3.5  5.9   79   156    8   MOLECULE: SPECTRIN ALPHA CHAIN, ERYTHROCYTE;                         
  34:  1t7s-A  3.5  4.3   61   129    2   MOLECULE: BAG-1 COCHAPERONE;                                         
  35:  2apl-A  3.5  4.7   60   149    5   MOLECULE: HYPOTHETICAL PROTEIN PG0816;                               
  36:  7ahd-A  3.4 12.2   82   547   10   MOLECULE: ABC-TYPE PROLINE/GLYCINE BETAINE TRANSPORT SYSTEM          
  37:  2fmm-E  3.4  4.8   66   118    5   MOLECULE: PROTEIN EMSY;                                              
  38:  6npl-A  3.4  4.3  115   861   11   MOLECULE: SOLUTE CARRIER FAMILY 12 (SODIUM/POTASSIUM/CHLORI          
  39:  6rfl-C  3.4  6.1   71   304    6   MOLECULE: DNA-DEPENDENT RNA POLYMERASE SUBUNIT RPO132;               
  40:  4dn7-A  3.4 11.8   58   406    7   MOLECULE: ABC TRANSPORTER, ATP-BINDING PROTEIN;                      
  41:  6ioh-A  3.4 13.9   69   375    6   MOLECULE: HOMOSERINE O-ACETYLTRANSFERASE;                            
  42:  4zsf-A  3.4 11.5   74   272    7   MOLECULE: BSAWI ENDONUCLEASE;                                        
  43:  5ijn-D  3.4 10.2   80  1028   10   MOLECULE: NUCLEAR PORE COMPLEX PROTEIN NUP155;                       
  44:  3g06-A  3.4  7.9   86   601    7   MOLECULE: SSPH2 (LEUCINE-RICH REPEAT PROTEIN);                       
  45:  5lox-1  3.4  8.8   78   241    6   MOLECULE: PEPTIDASE;                                                 
  46:  4gfq-A  3.3  5.1   86   186    7   MOLECULE: RIBOSOME-RECYCLING FACTOR;                                 
  47:  6m31-A  3.3  8.8   87   280    7   MOLECULE: DIGERANYLGERANYLGLYCERYL PHOSPHATE SYNTHASE;               
  48:  3bjd-C  3.3  6.3   55   324    5   MOLECULE: PUTATIVE 3-OXOACYL-(ACYL-CARRIER-PROTEIN) SYNTHAS          
  49:  5fhp-C  3.3 11.2   68   209    3   MOLECULE: NICR;                                                      
  50:  5z7b-B  3.3  9.2   76   197    8   MOLECULE: PADR FAMILY TRANSCRIPTIONAL REGULATOR;                     
  51:  6aho-A  3.3 15.6   84   916    2   MOLECULE: IMPORTIN SUBUNIT BETA-5;                                   
  52:  1b7v-A  3.3  2.8   54    71    9   MOLECULE: PROTEIN (CYTOCHROME C-553);                                
  53:  5dlq-B  3.3  9.2   77  1052    6   MOLECULE: EXPORTIN-4;                                                
  54:  7k3z-A  3.3  5.0  115   564    9   MOLECULE: 60 KDA CHAPERONIN;                                         
  55:  5x11-E  3.3  6.3   66   181    9   MOLECULE: DNA (28-MER);                                              
  56:  4abn-B  3.3  4.4   78   426    3   MOLECULE: TETRATRICOPEPTIDE REPEAT PROTEIN 5;                        
  57:  5lbm-C  3.3  3.9   76    90    5   MOLECULE: TRANSCRIPTIONAL REPRESSOR FRMR;                            
  58:  3cqx-D  3.3  3.4   58    84    7   MOLECULE: HEAT SHOCK COGNATE 71 KDA PROTEIN;                         
  59:  1te2-A  3.2  7.0   71   218    8   MOLECULE: 2-DEOXYGLUCOSE-6-P PHOSPHATASE;                            
  60:  2dg6-A  3.2 12.4   81   207    5   MOLECULE: PUTATIVE TRANSCRIPTIONAL REGULATOR;                        
  61:  1irx-B  3.2  6.3   64   508    3   MOLECULE: LYSYL-TRNA SYNTHETASE;                                     
  62:  1l1l-A  3.2  5.0   73   717    7   MOLECULE: RIBONUCLEOSIDE TRIPHOSPHATE REDUCTASE;                     
  63:  5wp0-B  3.2 11.0   85   274    4   MOLECULE: NH(3)-DEPENDENT NAD(+) SYNTHETASE;                         
  64:  2oar-A  3.2  4.9   68   125    9   MOLECULE: LARGE-CONDUCTANCE MECHANOSENSITIVE CHANNEL;                
  65:  2oyy-A  3.2  3.4   50    71    4   MOLECULE: HEXAMERIC CYTOCHROME;                                      
  66:  6c2j-A  3.2  5.3   67   265    4   MOLECULE: RNAP1;                                                     
  67:  2da7-A  3.2  5.2   56    71    2   MOLECULE: ZINC FINGER HOMEOBOX PROTEIN 1B;                           
  68:  6l47-A  3.2  5.8  101   416    2   MOLECULE: STEROL O-ACYLTRANSFERASE 1;                                
  69:  2bsk-D  3.2  4.8   67    90    3   MOLECULE: MITOCHONDRIAL IMPORT INNER MEMBRANE TRANSLOCASE            
  70:  1ddt-A  3.2  9.8   75   523   11   MOLECULE: DIPHTHERIA TOXIN;                                          
  71:  3l9f-A  3.2  6.2   59   170    3   MOLECULE: PUTATIVE UNCHARACTERIZED PROTEIN SMU.1604C;                
  72:  3k6c-D  3.2  9.7   84    92    6   MOLECULE: UNCHARACTERIZED PROTEIN NE0167;                            
  73:  1sjj-A  3.2  4.8   82   863    9   MOLECULE: ACTININ;                                                   
  74:  2j5y-A  3.2  8.5   53    61    9   MOLECULE: PEPTOSTREPTOCOCCAL ALBUMIN-BINDING PROTEIN;                
  75:  5htf-B  3.1  9.3   83   260    6   MOLECULE: FOLDASE PROTEIN PRSA 1;                                    
  76:  5sy1-A  3.1  5.3   85   582   15   MOLECULE: CALMODULIN;                                                
  77:  5x41-F  3.1  6.3  102   244    6   MOLECULE: COBALT ABC TRANSPORTER ATP-BINDING PROTEIN;                
  78:  6s3l-K  3.1  8.2   87   193    5   MOLECULE: FLAGELLAR BIOSYNTHETIC PROTEIN FLIP;                       
  79:  6ux5-A  3.1  3.0   47    50   11   MOLECULE: U-ACTITOXIN-AEQ5A;                                         
  80:  4xig-N  3.1 10.6  103   290    7   MOLECULE: ALGM1;                                                     
  81:  5eik-A  3.1  6.9   78   234    6   MOLECULE: UNCHARACTERIZED PROTEIN Y57A10A.28;                        
  82:  6u8t-B  3.1  9.9   76   221    0   MOLECULE: PFHB2;                                                     
  83:  4v3i-A  3.1  7.4   53   153    9   MOLECULE: VCA0115;                                                   
  84:  2p4f-A  3.1  7.5   54   191    7   MOLECULE: SIMILAR TO SP|P32453 SACCHAROMYCES CEREVISIAE YNL          
  85:  6nyy-C  3.1 10.7   87   491   10   MOLECULE: AFG3-LIKE PROTEIN 2;                                       
  86:  6edw-B  3.1 10.7  113   746    5   MOLECULE: ISOCITRATE LYASE 2;                                        
  87:  3h36-A  3.1  2.9   66    78    3   MOLECULE: POLYRIBONUCLEOTIDE NUCLEOTIDYLTRANSFERASE;                 
  88:  2wit-A  3.1  9.3  112   531    5   MOLECULE: GLYCINE BETAINE TRANSPORTER BETP;                          
  89:  3edv-A  3.1  4.7   67   322    1   MOLECULE: SPECTRIN BETA CHAIN, BRAIN 1;                              
  90:  3ayf-A  3.1  7.0  126   754    5   MOLECULE: NITRIC OXIDE REDUCTASE;                                    
  91:  1zke-D  3.1  3.1   59    83    8   MOLECULE: HYPOTHETICAL PROTEIN HP1531;                               
  92:  2oev-A  3.1  4.6   81   697    7   MOLECULE: PROGRAMMED CELL DEATH 6-INTERACTING PROTEIN;               
  93:  1zs4-A  3.1  5.3   61    82    5   MOLECULE: DNA - 27MER;                                               
  94:  6qm5-A  3.1  4.1   91   673    4   MOLECULE: PREDICTED PROTEIN;                                         
  95:  4hw5-A  3.1  2.9   69    77    9   MOLECULE: COMPLEMENT C3;                                             
  96:  4fwv-A  3.1 10.3   93   340    6   MOLECULE: TTC1975 PEPTIDASE;                                         
  97:  4gr6-B  3.1  5.8   81   105   10   MOLECULE: ATRBCX2;                                                   
  98:  6gej-M  3.1  8.4   82   688    2   MOLECULE: VACUOLAR PROTEIN SORTING-ASSOCIATED PROTEIN 72;            
  99:  5uaw-B  3.0  6.4   73   281    8   MOLECULE: PYRROLINE-5-CARBOXYLATE REDUCTASE 1, MITOCHONDRIA          
 100:  6l5d-B  3.0  4.9   62   244    5   MOLECULE: GAS VESICLE PROTEIN;                                       
 101:  6pie-A  3.0  3.7   65   162    3   MOLECULE: HEMERYTHRIN HHE CATION BINDING DOMAIN PROTEIN;             
 102:  6zyx-K  3.0  4.4   50    95    2   MOLECULE: DYNEIN HEAVY CHAIN, OUTER ARM PROTEIN;                     
 103:  4cru-A  3.0  9.3  105   242    8   MOLECULE: CCR4-NOT TRANSCRIPTION COMPLEX SUBUNIT 1;                  
 104:  6hd5-t  3.0 11.5   75   838    9   MOLECULE: N-TERMINAL ACETYLTRANSFERASE A COMPLEX SUBUNIT NA          
 105:  4or2-B  3.0 11.0   79   366    4   MOLECULE: SOLUBLE CYTOCHROME B562, METABOTROPIC GLUTAMATE R          
 106:  1u6m-A  3.0  3.5   54   188   13   MOLECULE: ACETYLTRANSFERASE, GNAT FAMILY;                            
 107:  6g18-y  3.0 13.2   62   325    5   MOLECULE: PRE-18S RIBOSOMAL RNA;                                     
 108:  3fp0-A  3.0  4.5   76   510    9   MOLECULE: 15-O-ACETYLTRANSFERASE;                                    
 109:  5yep-B  3.0  5.0   63   133   10   MOLECULE: TOXIN-ANTITOXIN SYSTEM ANTIDOTE MNT FAMILY;                
 110:  5an6-A  3.0  9.9   73   123    4   MOLECULE: CRISPR-ASSOCIATED PROTEIN, CSM2 FAMILY;                    
 111:  6gvw-B  3.0  6.7   69   262    0   MOLECULE: BRCA1-A COMPLEX SUBUNIT ABRAXAS 1;                         
 112:  5n9j-D  3.0  3.4   61   135   10   MOLECULE: MEDIATOR OF RNA POLYMERASE II TRANSCRIPTION SUBUN          
 113:  2khm-A  3.0  3.5   67   140   12   MOLECULE: FIBROIN-3;                                                 
 114:  3bvo-A  3.0  2.6   50   197    2   MOLECULE: CO-CHAPERONE PROTEIN HSCB, MITOCHONDRIAL PRECURSO          
 115:  6zce-q  3.0  5.4   64   636    6   MOLECULE: EUKARYOTIC TRANSLATION INITIATION FACTOR 3 SUBUNI          
 116:  1fou-A  3.0 12.6   75   257   11   MOLECULE: UPPER COLLAR PROTEIN;                                      
 117:  2jvg-A  3.0  5.0   67    72    1   MOLECULE: IGG-BINDING PROTEIN SBI;                                   
 118:  1sum-B  3.0  4.2   65   224    5   MOLECULE: PHOSPHATE TRANSPORT SYSTEM PROTEIN PHOU HOMOLOG 2          
 119:  5v7p-A  2.9  6.3   94   281    7   MOLECULE: PROTEIN-S-ISOPRENYLCYSTEINE O-METHYLTRANSFERASE;           
 120:  7c4o-A  2.9  4.9   44    48    7   MOLECULE: TRANSCRIPTION FACTOR HES-1;                                
 121:  3ufe-A  2.9  6.6   64   109   13   MOLECULE: TRANSCRIPTIONAL ANTITERMINATOR (BGLG FAMILY);              
 122:  4ec5-A  2.9  9.0   61   218   10   MOLECULE: GENERAL SECRETION PATHWAY PROTEIN D;                       
 123:  6c66-G  2.9  4.1   79   832    4   MOLECULE: CRISPR-ASSOCIATED HELICASE, CAS3 FAMILY;                   
 124:  7c3f-D  2.9  5.3   56   114    4   MOLECULE: FERREDOXIN-THIOREDOXIN REDUCTASE CATALYTIC CHAIN,          
 125:  1nxh-A  2.9  3.5   46   124   11   MOLECULE: MTH396 PROTEIN;                                            
 126:  6n7o-B  2.9  3.0   36    39    8   MOLECULE: GIL01 GP7;                                                 
 127:  6giq-Q  2.9  3.4   50    75    6   MOLECULE: CYTOCHROME B-C1 COMPLEX SUBUNIT 1, MITOCHONDRIAL;          
 128:  3u2r-A  2.9  3.9   64   135    3   MOLECULE: REGULATORY PROTEIN MARR;                                   
 129:  3iuk-A  2.9  9.5   91   552    4   MOLECULE: UNCHARACTERIZED PROTEIN;                                   
 130:  5che-A  2.9 10.5   78   427    5   MOLECULE: GLUTAMYL-TRNA REDUCTASE 1, CHLOROPLASTIC;                  
 131:  5m4s-A  2.9  3.1   75   209    8   MOLECULE: TRANSCRIPTION INITIATION FACTOR IIA SUBUNIT 2,TRA          
 132:  3few-X  2.9 10.6   56   431    5   MOLECULE: COLICIN S4;                                                
 133:  2n72-A  2.9  3.1   61    69    8   MOLECULE: GOLGI RESIDENT PROTEIN GCP60;                              
 134:  7ae8-A  2.9  6.4   75   152    4   MOLECULE: HEPN TOXIN;                                                
 135:  2py8-C  2.9  6.0   78   123    9   MOLECULE: HYPOTHETICAL PROTEIN RBCX;                                 
 136:  4wai-A  2.9  3.9   49    91    4   MOLECULE: COMF OPERON PROTEIN 2;                                     
 137:  6pwy-B  2.9  5.3   67   513    7   MOLECULE: ZK177.8;                                                   
 138:  3bje-A  2.9  4.1   59   327    5   MOLECULE: NUCLEOSIDE PHOSPHORYLASE, PUTATIVE;                        
 139:  6giy-A  2.9  8.7   70   584    4   MOLECULE: TSSF;                                                      
 140:  7lhe-A  2.9  4.5   83  2222    6   MOLECULE: INOSITOL 1,4,5-TRISPHOSPHATE RECEPTOR TYPE 1;              
 141:  2a7o-A  2.9  2.7   63   100   10   MOLECULE: HUNTINGTIN INTERACTING PROTEIN B;                          
 142:  2js9-A  2.9  3.5   68    81    7   MOLECULE: SAPOSIN-LIKE PROTEIN FAMILY PROTEIN 5;                     
 143:  2dnx-A  2.9  5.9   73   130   11   MOLECULE: SYNTAXIN-12;                                               
 144:  1jud-A  2.9  9.4   67   220   10   MOLECULE: L-2-HALOACID DEHALOGENASE;                                 
 145:  1sgm-A  2.9  3.5   70   184    6   MOLECULE: PUTATIVE HTH-TYPE TRANSCRIPTIONAL REGULATOR YXAF;          
 146:  6h4c-D  2.9  5.7   59   148   12   MOLECULE: DUTPASE;                                                   
 147:  6v8o-N  2.8 13.3   59   412    8   MOLECULE: HIGH TEMPERATURE LETHAL PROTEIN 1;                         
 148:  4lmg-B  2.8 12.4   48   121    8   MOLECULE: IRON-REGULATED TRANSCRIPTIONAL ACTIVATOR AFT2;             
 149:  2e62-A  2.8  2.8   57    61    5   MOLECULE: PROTEIN AT5G25060;                                         
 150:  4afi-A  2.8 12.5   53   155    4   MOLECULE: AP-3 COMPLEX SUBUNIT DELTA-1, VESICLE-ASSOCIATED           
 151:  3hjl-A  2.8  8.0   56   321   11   MOLECULE: FLAGELLAR MOTOR SWITCH PROTEIN FLIG;                       
 152:  6sqw-A  2.8  7.5   60   114   10   MOLECULE: DCTP PYROPHOSPHATASE 1;                                    
 153:  1yhd-A  2.8  5.1   53    92    9   MOLECULE: UPF0269 PROTEIN YGGX;                                      
 154:  5mlp-A  2.8  8.4   64   255    6   MOLECULE: UNCHARACTERIZED PROTEIN;                                   
 155:  3gty-X  2.8  4.6   68   412    4   MOLECULE: TRIGGER FACTOR;                                            
 156:  6yrf-A  2.8 13.7   72   777    7   MOLECULE: VEGETATIVE INSECTICIDAL PROTEIN;                           
 157:  4am6-A  2.8  5.9   88   623   10   MOLECULE: ACTIN-LIKE PROTEIN ARP8;                                   
 158:  2mq8-A  2.8  3.2   61   112    3   MOLECULE: DE NOVO DESIGNED PROTEIN LFR1;                             
 159:  2fsf-B  2.8  5.5   95   723    4   MOLECULE: PREPROTEIN TRANSLOCASE SECA SUBUNIT;                       
 160:  6qct-A  2.8  5.9   87   722    5   MOLECULE: POLYMERASE ACIDIC PROTEIN;                                 
 161:  3oao-A  2.8  3.9   60   140    3   MOLECULE: UNCHARACTERIZED PROTEIN FROM DUF2059 FAMILY;               
 162:  5ahv-F  2.8  7.3   61   268    3   MOLECULE: ENTH DOMAIN OF EPSIN ENT1;                                 
 163:  7arh-E  2.8  4.9   76   409    9   MOLECULE: LIPOPROTEIN-RELEASING ABC TRANSPORTER PERMEASE SU          
 164:  2k85-A  2.8  3.5   45    65   11   MOLECULE: GLUCOCORTICOID RECEPTOR DNA-BINDING FACTOR 1;              
 165:  6zyv-A  2.8  8.2   60   238    3   MOLECULE: CIR PROTEIN;                                               
 166:  5lwc-A  2.8  3.1   39    50   18   MOLECULE: BACTERIOCIN BACSP222;                                      
 167:  5x5y-F  2.8  4.2   84   351   14   MOLECULE: PROBABLE ATP-BINDING COMPONENT OF ABC TRANSPORTER          
 168:  5njg-A  2.8  5.3   84   286    6   MOLECULE: ATP-BINDING CASSETTE SUB-FAMILY G MEMBER 2;                
 169:  5x6o-G  2.8 17.8   72   704    4   MOLECULE: SERINE/THREONINE-PROTEIN KINASE MEC1;                      
 170:  2o8e-B  2.8 14.9   69   935    6   MOLECULE: 5'-D(*GP*AP*AP*CP*CP*GP*CP*GP*GP*GP*CP*TP*AP*GP*G          
 171:  4rxx-A  2.8  9.3   83   426   11   MOLECULE: UBIQUITIN CARBOXYL-TERMINAL HYDROLASE 38;                  
 172:  6u4b-A  2.8  9.6   79   570    8   MOLECULE: WBBM PROTEIN;                                              
 173:  2rvq-D  2.8  5.4   71   129    4   MOLECULE: HISTONE H2A TYPE 1-B/E;                                    
 174:  2j7n-A  2.8  3.0   58   934    3   MOLECULE: RNA-DEPENDENT RNA POLYMERASE;                              
 175:  3htk-C  2.8  4.7   57   254    5   MOLECULE: STRUCTURAL MAINTENANCE OF CHROMOSOMES PROTEIN 5;           
 176:  7d3u-G  2.8  7.5   77   111    8   MOLECULE: MONOVALENT NA+/H+ ANTIPORTER SUBUNIT D;                    
 177:  3crl-B  2.8  5.1   85   383    7   MOLECULE: PYRUVATE DEHYDROGENASE [LIPOAMIDE] KINASE ISOZYME          
 178:  6o3c-A  2.8 16.5  107   484    9   MOLECULE: SMOOTHENED HOMOLOG;                                        
 179:  3b0d-T  2.8  3.1   68    97    3   MOLECULE: CENTROMERE PROTEIN T;                                      
 180:  3f72-B  2.8  4.9   83   108    4   MOLECULE: CADMIUM EFFLUX SYSTEM ACCESSORY PROTEIN;                   
 181:  3zjc-E  2.8  5.3   62   286   10   MOLECULE: GTPASE IMAP FAMILY MEMBER 7;                               
 182:  1grj-A  2.8  5.1   58   151    3   MOLECULE: GREA PROTEIN;                                              
 183:  2yfb-B  2.8  8.4   86   238    5   MOLECULE: METHYL-ACCEPTING CHEMOTAXIS TRANSDUCER;                    
 184:  3c2g-A  2.8  4.5   67   618    6   MOLECULE: SYS-1 PROTEIN;                                             
 185:  1jfi-B  2.8  3.0   65   135    9   MOLECULE: 5'-                                                        
 186:  1xfu-A  2.8  5.0   70   735    6   MOLECULE: CALMODULIN-SENSITIVE ADENYLATE CYCLASE;                    
 187:  2yvx-A  2.8  5.7   97   442    7   MOLECULE: MG2+ TRANSPORTER MGTE;                                     
 188:  3cit-A  2.8  7.0   67   155    9   MOLECULE: SENSOR HISTIDINE KINASE;                                   
 189:  6ryd-A  2.7  4.8   45    69   11   MOLECULE: PROTEIN WUSCHEL;                                           
 190:  5n0s-B  2.7 12.2   70   405    9   MOLECULE: PEPTIDE N-METHYLTRANSFERASE;                               
 191:  4ymt-B  2.7  4.4   80   216    8   MOLECULE: ABC-TYPE POLAR AMINO ACID TRANSPORT SYSTEM, ATPAS          
 192:  5ed7-A  2.7  5.0   62   252    6   MOLECULE: TEGUMENT PROTEIN UL21;                                     
 193:  7kzn-F  2.7  4.5   57   100    4   MOLECULE: HEAVY CHAIN ALPHA;                                         
 194:  3sjr-A  2.7  4.6   80   126   10   MOLECULE: UNCHARACTERIZED PROTEIN;                                   
 195:  5mps-R  2.7 10.6   69   108    6   MOLECULE: YEAST UBC4 GENE FOR UBIQUITIN-CONJUGATING ENZYME;          
 196:  6ivu-B  2.7  5.6   46   118   11   MOLECULE: ANTI-SIGMA-I FACTOR RSGI1;                                 
 197:  7bw0-R  2.7  7.8   68   280    3   MOLECULE: SOLUBLE CYTOCHROME B562,G-PROTEIN COUPLED BILE AC          
 198:  5gko-A  2.7  4.2   74   650   14   MOLECULE: MACROLIDE EXPORT ATP-BINDING/PERMEASE PROTEIN MAC          
 199:  7k0m-D  2.7  5.3   75   153   11   MOLECULE: SERINE PALMITOYLTRANSFERASE 1;                             
 200:  7jrg-H  2.7  3.2   50    65    4   MOLECULE: MITOCHONDRIAL-PROCESSING PEPTIDASE SUBUNIT BETA,           
 201:  5czc-B  2.7  4.8   58   301   12   MOLECULE: MALONYL-COA-[ACYL-CARRIER-PROTEIN] TRANSACYLASE;           
 202:  6rie-A  2.7 10.6   91  1285    9   MOLECULE: DNA-DEPENDENT RNA POLYMERASE SUBUNIT RPO147;               
 203:  2xvt-C  2.7  2.8   52    79   12   MOLECULE: RECEPTOR ACTIVITY-MODIFYING PROTEIN 2;                     
 204:  6ahp-A  2.7  4.7   60   110    7   MOLECULE: FLAGELLAR PROTEIN FLIL;                                    
 205:  1i17-A  2.7  4.4   58   107    9   MOLECULE: PRION-LIKE PROTEIN;                                        
 206:  5edl-A  2.7  3.3   73   197   10   MOLECULE: PUTATIVE HMP/THIAMINE PERMEASE PROTEIN YKOE;               
 207:  3wpv-A  2.7  9.4   66   538    9   MOLECULE: BETA-FRUCTOFURANOSIDASE;                                   
 208:  5wjt-A  2.7  8.1   68   302    9   MOLECULE: FLAGELLIN;                                                 
 209:  6e67-B  2.7  9.9   62   476    5   MOLECULE: BETA-2 ADRENERGIC RECEPTOR,ENDOLYSIN,GUANINE NUCL          
 210:  2f4q-A  2.7  6.5   76   309    9   MOLECULE: TYPE I TOPOISOMERASE, PUTATIVE;                            
 211:  3dr0-A  2.7  3.2   54    93    4   MOLECULE: CYTOCHROME C6;                                             
 212:  1whu-A  2.7  3.5   71   104    3   MOLECULE: POLYNUCLEOTIDE PHOSPHORYLASE; 3'-5' RNA                    
 213:  5do7-D  2.7  8.7  112   571    7   MOLECULE: ATP-BINDING CASSETTE SUB-FAMILY G MEMBER 5;                
 214:  1vct-A  2.7  8.6   67   193    7   MOLECULE: HYPOTHETICAL PROTEIN PH0236;                               
 215:  4y7k-A  2.7  3.6   66   250    5   MOLECULE: LARGE CONDUCTANCE MECHANOSENSITIVE CHANNEL PROTEI          
 216:  5z58-1  2.7 10.2   62  1038   10   MOLECULE: PRE-MRNA-PROCESSING-SPLICING FACTOR 8;                     
 217:  1tiq-A  2.7  7.6   60   173    3   MOLECULE: PROTEASE SYNTHASE AND SPORULATION NEGATIVE REGULA          
 218:  3g9g-A  2.7  3.6   70   250   10   MOLECULE: SUPPRESSOR OF YEAST PROFILIN DELETION;                     
 219:  1qbk-B  2.7 12.2   83   879    5   MOLECULE: KARYOPHERIN BETA2;                                         
 220:  4wzs-A  2.7  3.7   57    66    7   MOLECULE: ECU11_1470 PROTEIN;                                        
 221:  2m64-A  2.7  4.8   94   231    4   MOLECULE: PHLP5;                                                     
 222:  5lm2-B  2.7  6.8   79   340    3   MOLECULE: TYROSINE-PROTEIN PHOSPHATASE NON-RECEPTOR TYPE 23          
 223:  4b2n-A  2.6 12.3   97   648    3   MOLECULE: 70 KDA PROTEIN;                                            
 224:  7nur-A  2.6  8.8   83  1044    5   MOLECULE: PROTEIN KINASE DOMAIN-CONTAINING PROTEIN;                  
 225:  1szi-A  2.6  8.3   73   194    4   MOLECULE: MANNOSE-6-PHOSPHATE RECEPTOR BINDING PROTEIN 1;            
 226:  6jbq-F  2.6  8.0   63   186    5   MOLECULE: DNA-DIRECTED RNA POLYMERASE SUBUNIT ALPHA;                 
 227:  2rq6-A  2.6 10.3   59   138    7   MOLECULE: ATP SYNTHASE EPSILON CHAIN;                                
 228:  6vjr-A  2.6  7.2   92   502    4   MOLECULE: VINYLACETYL-COA DELTA-ISOMERASE;                           
 229:  3rgc-B  2.6  7.5   82   249    7   MOLECULE: POSSIBLE PERIPLASMIC PROTEIN;                              
 230:  7kiy-B  2.6  5.7   67   516    6   MOLECULE: CYTOADHERENCE LINKED ASEXUAL PROTEIN 3;                    
 231:  2i68-A  2.6  4.3   38    78    8   MOLECULE: PROTEIN EMRE;                                              
 232:  1abz-A  2.6  1.8   32    38    6   MOLECULE: ALPHA-T-ALPHA;                                             
 233:  6bbp-A  2.6 16.4   61   520    5   MOLECULE: CYTOHESIN-3,ADP-RIBOSYLATION FACTOR 6;                     
 234:  6rth-A  2.6  4.8   71   504    6   MOLECULE: RTX TOXIN AND CA2+-BINDING PROTEIN;                        
 235:  3kh1-A  2.6  4.8   70   196    9   MOLECULE: PREDICTED METAL-DEPENDENT PHOSPHOHYDROLASE;                
 236:  6n5x-A  2.6 11.0   68   168    4   MOLECULE: SORTING NEXIN-5,CATION-INDEPENDENT MANNOSE-6-PHOS          
 237:  6u9w-A  2.6  9.9   78   562    6   MOLECULE: P2X PURINOCEPTOR 7;                                        
 238:  4z39-A  2.6  3.0   45   121    0   MOLECULE: ODORANT-BINDING PROTEIN;                                   
 239:  5dvi-B  2.6  3.6   50   396   10   MOLECULE: BINDING PROTEIN COMPONENT OF ABC SUGAR TRANSPORTE          
 240:  5nbs-A  2.6 11.4   82   842   12   MOLECULE: BETA-GLUCOSIDASE;                                          
 241:  4yg1-A  2.6  9.2   49    72   12   MOLECULE: ANTITOXIN HIPB;                                            
 242:  5kcm-A  2.6 16.9   88   512    2   MOLECULE: (6-4) PHOTOLYASE;                                          
 243:  6lo8-F  2.6  6.0   78    84    4   MOLECULE: MITOCHONDRIAL IMPORT INNER MEMBRANE TRANSLOCASE S          
 244:  5a9e-A  2.6  9.2   77   254    8   MOLECULE: DELTAMBD GAG PROTEIN;                                      
 245:  5ydn-A  2.6  4.4   56   109    7   MOLECULE: GENE PRODUCT J;                                            
 246:  7bsp-A  2.6 10.1   77  1028    6   MOLECULE: ATP11C;                                                    
 247:  6w9r-B  2.6  5.7   56   163    2   MOLECULE: UBIQUITIN;                                                 
 248:  6ez3-A  2.6  6.8   72   220   10   MOLECULE: CYCLO(L-LEUCYL-L-LEUCYL) SYNTHASE;                         
 249:  3o47-A  2.6  5.2   43   289    7   MOLECULE: ADP-RIBOSYLATION FACTOR GTPASE-ACTIVATING PROTEIN          
 250:  6ffv-A  2.6  3.3   81   194    5   MOLECULE: BTUM;                                                      
 251:  4p6v-E  2.6  5.5   96   189    5   MOLECULE: NA(+)-TRANSLOCATING NADH-QUINONE REDUCTASE SUBUNI          
 252:  6e11-E  2.6  6.8   70   210   13   MOLECULE: UNKNOWN (CLAW);                                            
 253:  5zy6-B  2.6  7.5   57   246    5   MOLECULE: PROBABLE CATECHOL O-METHYLTRANSFERASE 1;                   
 254:  5k12-A  2.6  8.8   72   294    4   MOLECULE: GLUTAMATE DEHYDROGENASE 1, MITOCHONDRIAL;                  
 255:  2zkz-C  2.6  2.8   66    87    2   MOLECULE: TRANSCRIPTIONAL REPRESSOR PAGR;                            
 256:  6zg3-D  2.6  5.3   98   260   10   MOLECULE: ENERGY-COUPLING FACTOR TRANSPORTER ATP-BINDING PR          
 257:  1pix-A  2.6  6.6   89   586    2   MOLECULE: GLUTACONYL-COA DECARBOXYLASE A SUBUNIT;                    
 258:  6f2d-F  2.6  3.6   56   258    9   MOLECULE: FLAGELLAR BIOSYNTHETIC PROTEIN FLIP;                       
 259:  3jbl-A  2.6 19.6   70   909    3   MOLECULE: NLR FAMILY CARD DOMAIN-CONTAINING PROTEIN 4;               
 260:  2iie-A  2.6  3.3   72   204    8   MOLECULE: PHAGE P H' SITE;                                           
 261:  1xfi-A  2.6  3.3   56   343    9   MOLECULE: UNKNOWN PROTEIN;                                           
 262:  6elu-A  2.6  6.9   68   193    9   MOLECULE: SERUM RESISTANCE ASSOCIATED; VSG PROTEIN;                  
 263:  2p7n-A  2.6  4.5   72   335    7   MOLECULE: PATHOGENICITY ISLAND 1 EFFECTOR PROTEIN;                   
 264:  4xvi-A  2.6  4.0   70   647    7   MOLECULE: DNA POLYMERASE NU;                                         
 265:  2lf0-A  2.6 15.5   65   120    6   MOLECULE: UNCHARACTERIZED PROTEIN YIBL;                              
 266:  1cf7-B  2.6  3.1   68    82    4   MOLECULE: DNA (5'-                                                   
 267:  1u4q-A  2.6  3.3   60   318    3   MOLECULE: SPECTRIN ALPHA CHAIN, BRAIN;                               
 268:  2zdi-C  2.6  3.7   69   148    7   MOLECULE: PREFOLDIN SUBUNIT BETA;                                    
 269:  3c64-A  2.6  4.3   60   152    8   MOLECULE: PFEMP1 VARIANT 2 OF STRAIN MC;                             
 270:  2ptf-A  2.6  3.6   55   200    5   MOLECULE: UNCHARACTERIZED PROTEIN MTH_863;                           
 271:  2pms-C  2.6 10.6   82   109    6   MOLECULE: LACTOTRANSFERRIN;                                          
 272:  3mk7-C  2.6  5.4   59   303    8   MOLECULE: CYTOCHROME C OXIDASE, CBB3-TYPE, SUBUNIT N;                
 273:  1pu1-A  2.6  5.3   62    91    5   MOLECULE: HYPOTHETICAL PROTEIN MTH677;                               
 274:  4bm5-A  2.6  5.8   76   268    8   MOLECULE: SIMILAR TO CHLOROPLAST INNER MEMBRANE PROTEIN TIC          
 275:  1nek-C  2.6 14.3   84   129   12   MOLECULE: SUCCINATE DEHYDROGENASE FLAVOPROTEIN SUBUNIT;              
 276:  2g7s-A  2.6  4.7   73   190    4   MOLECULE: TRANSCRIPTIONAL REGULATOR, TETR FAMILY;                    
 277:  4xmm-D  2.6  5.3   66   620    5   MOLECULE: PROTEIN TRANSPORT PROTEIN SEC13;                           
 278:  3rag-A  2.6  5.0  100   232    7   MOLECULE: UNCHARACTERIZED PROTEIN;                                   
 279:  6l54-B  2.6  4.8   70   389    6   MOLECULE: SERINE/THREONINE-PROTEIN KINASE SMG1;                      
 280:  6a5n-A  2.5  9.6   64   502    2   MOLECULE: HISTONE-LYSINE N-METHYLTRANSFERASE, H3 LYSINE-9 S          
 281:  3j5s-D  2.5  5.9   58   554    7   MOLECULE: 16S RIBOSOMAL RNA;                                         
 282:  6hra-B  2.5  5.6   78   679    3   MOLECULE: POTASSIUM-TRANSPORTING ATPASE POTASSIUM-BINDING S          
 283:  5jm8-A  2.5 10.6   65   556    9   MOLECULE: AEROBACTIN SYNTHASE IUCA;                                  
 284:  6iuy-A  2.5  7.7   80   585   10   MOLECULE: GLYCEROL-3-PHOSPHATE DEHYDROGENASE [NAD(+)];               
 285:  4bzj-C  2.5  8.3   69   693    6   MOLECULE: PROTEIN TRANSPORT PROTEIN SEC31;                           
 286:  6r6u-A  2.5  4.0   82   458    7   MOLECULE: CIS-ACONITATE DECARBOXYLASE;                               
 287:  5bs1-D  2.5 10.2   82   121    7   MOLECULE: CRRBCX-IIA;                                                
 288:  6ahy-B  2.5  4.3   89   313    4   MOLECULE: FRIZZLED-8;                                                
 289:  1yqf-A  2.5  4.7   46   182    7   MOLECULE: HYPOTHETICAL PROTEIN LMAJ011689;                           
 290:  4xi5-A  2.5 16.6   97   728    3   MOLECULE: ENVELOPE GLYCOPROTEIN H;                                   
 291:  2nvu-B  2.5  8.5   77   789    8   MOLECULE: NEDD8-ACTIVATING ENZYME E1 REGULATORY SUBUNIT;             
 292:  2vqg-B  2.5  5.3   50    77   10   MOLECULE: UNCHARACTERIZED PROTEIN CGL0972;                           
 293:  5xa5-A  2.5  6.4   80   248    8   MOLECULE: ALPHA-CATENIN-LIKE PROTEIN HMP-1;                          
 294:  6l7r-A  2.5  6.8   54   105   13   MOLECULE: PUTATIVE SPINDLE POLE BODY COMPONENT ALP6 PROTEIN          
 295:  6h7d-A  2.5  8.4   88   487    6   MOLECULE: SUGAR TRANSPORT PROTEIN 10;                                
 296:  6pij-A  2.5  6.9   74   351    8   MOLECULE: CAS7 TYPE I-F CRISPR-ASSOCIATED PROTEIN CSY3;              
 297:  1w36-C  2.5  6.5   91  1121   11   MOLECULE: EXODEOXYRIBONUCLEASE V BETA CHAIN;                         
 298:  2ijd-1  2.5  7.6   83   644   12   MOLECULE: PICORNAIN 3C, RNA-DIRECTED RNA POLYMERASE;                 
 299:  2o34-A  2.5  4.7   60   249    7   MOLECULE: HYPOTHETICAL PROTEIN;                                      
 300:  6hqv-A  2.5  5.2   62  1556   10   MOLECULE: PENTAFUNCTIONAL AROM POLYPEPTIDE;                          
 301:  5lst-A  2.5 11.7   87   617    7   MOLECULE: ATP-DEPENDENT DNA HELICASE Q4;                             
 302:  5v8k-A  2.5  9.5   73   600    7   MOLECULE: P800 REACTION CENTER CORE PROTEIN;                         
 303:  5iy7-M  2.5 13.3   65   310    9   MOLECULE: DNA-DIRECTED RNA POLYMERASE II SUBUNIT RPB1;               
 304:  2o7g-A  2.5  3.0   45    88    2   MOLECULE: PROBABLE RNA POLYMERASE SIGMA-C FACTOR;                    
 305:  4uw9-A  2.5  5.8   74   228    7   MOLECULE: BETA-PHOSPHOGLUCOMUTASE;                                   
 306:  4wbd-A  2.5 12.7   73   540    5   MOLECULE: BSHC;                                                      
 307:  3syk-A  2.5  8.5   54   290    4   MOLECULE: PROTEIN CBBX;                                              
 308:  4v1a-w  2.5  7.0   86   387    2   MOLECULE: MITORIBOSOMAL PROTEIN ML37, MRPL37;                        
 309:  6vek-A  2.5 11.2   83   321    6   MOLECULE: CONTACT-DEPENDENT TOXIN CDIA;                              
 310:  1fx2-A  2.5  3.8   67   235   12   MOLECULE: RECEPTOR-TYPE ADENYLATE CYCLASE GRESAG 4.1;                
 311:  6ff6-A  2.5  7.2   64   222    8   MOLECULE: BRIC1;                                                     
 312:  6f7h-D  2.5 10.0   72   256   10   MOLECULE: AQUAPORIN-10;                                              
 313:  4aur-A  2.5  6.1   86   564    9   MOLECULE: LEOA;                                                      
 314:  3jrt-A  2.5  5.3   77   166    8   MOLECULE: INTEGRON CASSETTE PROTEIN VPC_CASS2;                       
 315:  6xjh-A  2.5  5.1   94   251    3   MOLECULE: PHENOL-SOLUBLE MODULIN EXPORT ABC TRANSPORTER PER          
 316:  7eu9-A  2.5  7.2   91  1078    4   MOLECULE: CAS12I1 D647A MUTANT;                                      
 317:  3gnl-A  2.5  7.5   61   234   10   MOLECULE: UNCHARACTERIZED PROTEIN, DUF633, LMOF2365_1472;            
 318:  3j25-A  2.5 24.8   68   638    4   MOLECULE: TETRACYCLINE RESISTANCE PROTEIN TETM;                      
 319:  3bkx-A  2.5  8.5   66   274    9   MOLECULE: SAM-DEPENDENT METHYLTRANSFERASE;                           
 320:  7dvq-7  2.5  6.6   62    81    2   MOLECULE: PRE-MRNA-PROCESSING-SPLICING FACTOR 8;                     
 321:  6fkg-C  2.5  3.0   39   111    8   MOLECULE: RV1989C (MBCT);                                            
 322:  6pny-A  2.5  4.4   44   116    5   MOLECULE: FLPP3;                                                     
 323:  1us7-B  2.5 11.8   70   193    6   MOLECULE: HEAT SHOCK PROTEIN HSP82;                                  
 324:  6yxj-B  2.5  3.8   64   218    9   MOLECULE: NON-STRUCTURAL PROTEIN 3;                                  
 325:  5v40-B  2.5 10.4   74   275    5   MOLECULE: POLYKETIDE SYNTHASE PKS13 (TERMINATION POLYKETIDE          
 326:  4qes-A  2.5 10.2   64   441    5   MOLECULE: NON-HAEM BROMOPEROXIDASE BPO-A2, MATRIX PROTEIN 1          
 327:  6g2d-C  2.5  7.5   62  2121    3   MOLECULE: ACETYL-COA CARBOXYLASE 1;                                  
 328:  6swg-B  2.5  4.4   65    74    5   MOLECULE: PERIPHILIN-1;                                              
 329:  2w31-A  2.5  4.8   92   152    9   MOLECULE: GLOBIN;                                                    
 330:  1akh-B  2.5  3.8   56    78    4   MOLECULE: DNA (5'-                                                   
 331:  2rdc-B  2.5  6.0   93   135    5   MOLECULE: UNCHARACTERIZED PROTEIN;                                   
 332:  2a2f-X  2.5  4.4   68   296    6   MOLECULE: EXOCYST COMPLEX COMPONENT SEC15;                           
 333:  3b0d-C  2.5  4.8   60    75    5   MOLECULE: CENTROMERE PROTEIN T;                                      
 334:  2d6y-B  2.5  4.2   55   188    9   MOLECULE: PUTATIVE TETR FAMILY REGULATORY PROTEIN;                   
 335:  1tjl-A  2.5  6.2   67   145    3   MOLECULE: DNAK SUPPRESSOR PROTEIN;                                   
 336:  5mlf-A  2.5 10.7   59   203    5   MOLECULE: PROTEIN THF1;                                              
 337:  6m7d-A  2.5  4.6  104   412    4   MOLECULE: NUCLEOPROTEIN;                                             
 338:  2peg-B  2.5  5.5   74   139    5   MOLECULE: HEMOGLOBIN SUBUNIT ALPHA;                                  
 339:  1au1-A  2.5  4.2   78   166   10   MOLECULE: INTERFERON-BETA;                                           
 340:  2avu-E  2.5  3.3   76   156    8   MOLECULE: TRANSCRIPTIONAL ACTIVATOR FLHD;                            
 341:  1ufz-A  2.5  5.7   53    83    4   MOLECULE: HYPOTHETICAL PROTEIN BAB28515;                             
 342:  5ijn-E  2.5  7.0   63  1083    3   MOLECULE: NUCLEAR PORE COMPLEX PROTEIN NUP155;                       
 343:  3khk-A  2.5  6.4  109   488    5   MOLECULE: TYPE I RESTRICTION-MODIFICATION SYSTEM                     
 344:  5tub-A  2.5 10.6   71   335   13   MOLECULE: SHARK TBC1D15 GTPASE-ACTIVATING PROTEIN;                   
 345:  2kiw-A  2.5  3.5   70   111    4   MOLECULE: INT PROTEIN;                                               
 346:  2lm9-A  2.5  5.2   61    96   15   MOLECULE: BLO T 21 ALLERGEN;                                         
 347:  4mk6-A  2.5  3.9   75   188    4   MOLECULE: PROBABLE DIHYDROXYACETONE KINASE REGULATOR DHSK_R          
 348:  3vnx-A  2.5  3.5   75   195    5   MOLECULE: FERRITIN;                                                  
 349:  1s35-A  2.5  5.7   65   211    9   MOLECULE: SPECTRIN BETA CHAIN, ERYTHROCYTE;                          
 350:  2oer-B  2.5  7.1   83   189    8   MOLECULE: PROBABLE TRANSCRIPTIONAL REGULATOR;                        
 351:  4j2c-A  2.5  8.0   79   108    3   MOLECULE: SYNTAXIN-6;                                                
 352:  2es4-E  2.5  3.6   64   278    0   MOLECULE: LIPASE;                                                    
 353:  6sxc-A  2.5  5.8   72   271    1   MOLECULE: ION TRANSPORT PROTEIN;                                     
 354:  3hug-A  2.5  6.8   69    80    7   MOLECULE: RNA POLYMERASE SIGMA FACTOR;                               
 355:  3dte-A  2.5 10.1   82   247   10   MOLECULE: IRRE PROTEIN;                                              
 356:  2yev-A  2.5  9.1  110   780    7   MOLECULE: CYTOCHROME C OXIDASE POLYPEPTIDE I+III;                    
 357:  6ah0-u  2.5  9.6   55   124    4   MOLECULE: U5SNRNA;                                                   
 358:  5aex-A  2.5  8.9   85   456    5   MOLECULE: AMMONIUM TRANSPORTER MEP2;                                 
 359:  2e87-A  2.5  6.9   83   356    4   MOLECULE: HYPOTHETICAL PROTEIN PH1320;                               
 360:  6m36-I  2.5  3.0   51   104    4   MOLECULE: SERINE-PROTEIN KINASE RSBW;                                
 361:  3mzy-A  2.4  4.3   56   123    9   MOLECULE: RNA POLYMERASE SIGMA-H FACTOR;                             
 362:  3mc1-A  2.4  4.4   72   216    8   MOLECULE: PREDICTED PHOSPHATASE, HAD FAMILY;                         
 363:  4xmn-E  2.4  5.3   78   896    6   MOLECULE: PROTEIN TRANSPORT PROTEIN SEC13;                           
 364:  6j9r-B  2.4 14.6   62   126   11   MOLECULE: BRAIN TUMOR PROTEIN;                                       
 365:  3g80-A  2.4  6.7   56    73    9   MOLECULE: PROTEIN B2;                                                
 366:  5im8-A  2.4  4.2   55    60    7   MOLECULE: E3 UBIQUITIN-PROTEIN LIGASE MIDLINE-1;                     
 367:  5kbw-B  2.4 12.1   74   171    4   MOLECULE: RIBOFLAVIN TRANSPORTER RIBU;                               
 368:  6j6g-C  2.4 12.8   66   920    9   MOLECULE: PRE-MRNA-SPLICING FACTOR 8;                                
 369:  6p8r-B  2.4 10.2   59   168   15   MOLECULE: HORMA DOMAIN CONTAINING PROTEIN;                           
 370:  5v7v-A  2.4 14.4   70   613    1   MOLECULE: ERAD-ASSOCIATED E3 UBIQUITIN-PROTEIN LIGASE COMPO          
 371:  3to3-B  2.4 14.8   72   595    4   MOLECULE: PETROBACTIN BIOSYNTHESIS PROTEIN ASBB;                     
 372:  6c48-D  2.4  5.4   66    87    2   MOLECULE: PROTEIN LIN-9 HOMOLOG;                                     
 373:  3l09-C  2.4  6.3   52   253    4   MOLECULE: PUTATIVE TRANSCRIPTIONAL REGULATOR;                        
 374:  6jbc-A  2.4  6.6   61   295   10   MOLECULE: PANTOATE KINASE;                                           
 375:  6ysf-F  2.4  4.6   78   257    6   MOLECULE: CHEMOTAXIS MOTB PROTEIN;                                   
 376:  6ifn-C  2.4  3.8   62   124    3   MOLECULE: TYPE III-A CRISPR-ASSOCIATED PROTEIN CSM1;                 
 377:  3gmf-A  2.4 12.9   68   196   15   MOLECULE: PROTEIN-DISULFIDE ISOMERASE;                               
 378:  3iru-A  2.4  6.4   69   276    6   MOLECULE: PHOSHONOACETALDEHYDE HYDROLASE LIKE PROTEIN;               
 379:  4zr1-B  2.4 13.1   80   275    8   MOLECULE: CERAMIDE VERY LONG CHAIN FATTY ACID HYDROXYLASE S          
 380:  4w8y-A  2.4  3.5   98   834    7   MOLECULE: CRISPR SYSTEM CMR SUBUNIT CMR2;                            
 381:  4ncj-A  2.4 10.8   61   311   10   MOLECULE: DNA DOUBLE-STRAND BREAK REPAIR RAD50 ATPASE;               
 382:  3esw-A  2.4 10.3   92   333    4   MOLECULE: PEPTIDE-N(4)-(N-ACETYL-BETA-GLUCOSAMINYL)ASPARAGI          
 383:  4r0g-A  2.4  4.5   54   253    4   MOLECULE: UNCHARACTERIZED PROTEIN;                                   
 384:  5xu6-A  2.4 18.8  102   367    8   MOLECULE: INOSITOL-PENTAKISPHOSPHATE 2-KINASE;                       
 385:  5i6r-A  2.4  8.0   74   419    7   MOLECULE: SLIT-ROBO RHO GTPASE-ACTIVATING PROTEIN 2;                 
 386:  6iu4-A  2.4  4.6   91   225    8   MOLECULE: VIT1;                                                      
 387:  6oux-A  2.4  6.5   89   393    2   MOLECULE: THREONINE PHOSPHATE DECARBOXYLASE-LIKE ENZYME;             
 388:  1pjq-B  2.4 14.7   63   456    5   MOLECULE: SIROHEME SYNTHASE;                                         
 389:  1nl3-A  2.4  7.0   89   839    3   MOLECULE: PREPROTEIN TRANSLOCASE SECA 1 SUBUNIT;                     
 390:  5cqq-B  2.4  3.5   55    75    4   MOLECULE: REGULATORY PROTEIN ZESTE;                                  
 391:  1m5y-D  2.4 10.4   75   389    1   MOLECULE: SURVIVAL PROTEIN SURA;                                     
 392:  6k0b-G  2.4 10.3   60   120    8   MOLECULE: RIBONUCLEASE P PROTEIN COMPONENT 2;                        
 393:  6p63-C  2.4 18.0   79   595    6   MOLECULE: SIDEROPHORE SYNTHETASE TYPE C DESD;                        
 394:  7bu0-A  2.4 11.5   80   407    3   MOLECULE: UNCHARACTERIZED PROTEIN;                                   
 395:  6wuc-H  2.4  4.8   63   179    8   MOLECULE: INNER KINETOCHORE SUBUNIT MCM16;                           
 396:  6rfq-X  2.4  4.0   63   168    5   MOLECULE: SUBUNIT NUAM OF NADH:UBIQUINONE OXIDOREDUCTASE (C          
 397:  5afr-A  2.4 14.9   87   332    7   MOLECULE: DYNEIN HEAVY CHAIN, CYTOPLASMIC;                           
 398:  6ks5-B  2.4  3.9   69   313    4   MOLECULE: TYPE IV SECRETION PROTEIN DOT;                             
 399:  6d0h-B  2.4  2.7   40    72    3   MOLECULE: PART: COG5654 (RES DOMAIN) TOXIN;                          
 400:  2au5-A  2.4  4.2   57   129    4   MOLECULE: CONSERVED DOMAIN PROTEIN;                                  
 401:  7c6g-A  2.4  4.9   65   420    6   MOLECULE: SUGAR ABC TRANSPORTER, PERIPLASMIC SUGAR-BINDING           
 402:  6dg6-A  2.4  4.2   55   100    7   MOLECULE: NEOLEUKIN-2/15;                                            
 403:  6tgz-F  2.4  9.4   77   352    8   MOLECULE: 55 KDA IMMEDIATE-EARLY PROTEIN 1;                          
 404:  6vxm-A  2.4  7.5   69   277    0   MOLECULE: MECHANOSENSITIVE ION CHANNEL PROTEIN 1, MITOCHOND          
 405:  5idr-D  2.4  4.0   99   221    2   MOLECULE: DSBA-LIKE PROTEIN;                                         
 406:  1pd3-A  2.4  5.1   51    54    4   MOLECULE: NONSTRUCTURAL PROTEIN NS2;                                 
 407:  6thh-C  2.4 10.1   74   816    7   MOLECULE: SIRV2 ACRID1 (GP02) ANTI-CRISPR PROTEIN;                   
 408:  4phz-B  2.4  6.1  100   244   11   MOLECULE: UNKNOWN PEPTIDE;                                           
 409:  5k8o-B  2.4  3.1   59   425    7   MOLECULE: 5-NITROANTHRANILIC ACID AMINOHYDROLASE;                    
 410:  2d7d-A  2.4  9.1   77   621    5   MOLECULE: 5'-D(P*TP*TP*T)-3';                                        
 411:  3euh-B  2.4  6.3   91   321    4   MOLECULE: CHROMOSOME PARTITION PROTEIN MUKF;                         
 412:  6i3m-E  2.4  5.3   53   354    8   MOLECULE: TRANSLATION INITIATION FACTOR EIF-2B SUBUNIT ALPH          
 413:  2v0p-A  2.4  7.6   75   219    1   MOLECULE: TYPE 2A PHOSPHATASE-ASSOCIATED PROTEIN 42;                 
 414:  4glt-A  2.4 13.9   92   208    9   MOLECULE: GLUTATHIONE S-TRANSFERASE-LIKE PROTEIN;                    
 415:  2x3m-A  2.4  9.2   61   166    3   MOLECULE: HYPOTHETICAL PROTEIN ORF239;                               
 416:  6t5a-E  2.4  8.0   56   276    5   MOLECULE: TEGUMENT PROTEIN UL51;                                     
 417:  2px0-A  2.4  4.4   65   258    3   MOLECULE: FLAGELLAR BIOSYNTHESIS PROTEIN FLHF;                       
 418:  5b7i-A  2.4  6.3   92  1044    7   MOLECULE: CRISPR-ASSOCIATED NUCLEASE/HELICASE CAS3 SUBTYPE           
 419:  2hvr-A  2.4  3.6   75   319    8   MOLECULE: 5'-                                                        
 420:  4wfc-B  2.4 12.7   78   118    9   MOLECULE: EXOSOME COMPLEX EXONUCLEASE RRP6;                          
 421:  6k7x-C  2.4 11.5   75   276    9   MOLECULE: CALCIUM UNIPORTER PROTEIN, MITOCHONDRIAL;                  
 422:  6c96-A  2.4  9.4   65   723    5   MOLECULE: TWO PORE CALCIUM CHANNEL PROTEIN 1;                        
 423:  3dy5-A  2.4  6.7  107  1002    6   MOLECULE: ALLENE OXIDE SYNTHASE-LIPOXYGENASE PROTEIN;                
 424:  1kw2-A  2.4  8.3   82   455    6   MOLECULE: VITAMIN D-BINDING PROTEIN;                                 
 425:  2lf4-A  2.4 16.8   79   232    1   MOLECULE: GAG POLYPROTEIN;                                           
 426:  7bln-A  2.4  8.3   81   769    2   MOLECULE: VACUOLAR PROTEIN SORTING-ASSOCIATED PROTEIN 29;            
 427:  3pas-B  2.4  8.1   73   192    4   MOLECULE: TETR FAMILY TRANSCRIPTION REGULATOR;                       
 428:  1tmo-A  2.4  7.5   67   794   10   MOLECULE: TRIMETHYLAMINE N-OXIDE REDUCTASE;                          
 429:  4m1p-A  2.4  8.7   74    96    4   MOLECULE: COPPER-SENSITIVE OPERON REPRESSOR (CSOR);                  
 430:  4bpm-A  2.4 10.2   68   162    6   MOLECULE: PROSTAGLANDIN E SYNTHASE, FUSION PEPTIDE;                  
 431:  5ean-A  2.4  6.1   74  1051    3   MOLECULE: DNA REPLICATION ATP-DEPENDENT HELICASE/NUCLEASE D          
 432:  4m58-A  2.4  4.9  100   227   11   MOLECULE: COBALAMIN BIOSYNTHESIS PROTEIN CBIM;                       
 433:  3jbz-A  2.4  7.6   57   960    7   MOLECULE: SERINE/THREONINE-PROTEIN KINASE MTOR;                      
 434:  3lxu-X  2.4  7.2   54  1217    4   MOLECULE: TRIPEPTIDYL-PEPTIDASE 2;                                   
 435:  2ouw-B  2.4  4.4   64   136    6   MOLECULE: ALKYLHYDROPEROXIDASE AHPD CORE;                            
 436:  2fzf-A  2.4  3.5   74   158    4   MOLECULE: HYPOTHETICAL PROTEIN;                                      
 437:  3gwl-A  2.4  3.0   63   106    3   MOLECULE: FAD-LINKED SULFHYDRYL OXIDASE;                             
 438:  1yoz-B  2.4  8.1   65   116    5   MOLECULE: HYPOTHETICAL PROTEIN AF0941;                               
 439:  5jrk-A  2.3  6.4   94   695    4   MOLECULE: DIPEPTIDYL AMINOPEPTIDASES/ACYLAMINOACYL-PEPTIDAS          
 440:  6whb-A  2.3  8.2   69   284   10   MOLECULE: MITOGEN-ACTIVATED PROTEIN KINASE KINASE KINASE 1;          
 441:  4g9q-A  2.3  4.8   87   238    5   MOLECULE: 4-CARBOXYMUCONOLACTONE DECARBOXYLASE;                      
 442:  7jrl-A  2.3  6.6   67   457    7   MOLECULE: F5/8 TYPE C DOMAIN PROTEIN;                                
 443:  6myo-D  2.3  4.6   65   102    6   MOLECULE: SUCCINATE DEHYDROGENASE [UBIQUINONE] FLAVOPROTEIN          
 444:  6wi5-A  2.3  4.4   51    90    8   MOLECULE: DE NOVO DESIGNED PROTEIN FOLDIT4;                          
 445:  6lce-A  2.3 11.2   63   407    2   MOLECULE: ABC TRANSPORTER SUBSTRATE BINDING COMPONENT;               
 446:  5t58-A  2.3  8.1   76   233    8   MOLECULE: KLLA0F02343P;                                              
 447:  7emf-H  2.3  6.8   62   181    2   MOLECULE: MEDIATOR OF RNA POLYMERASE II TRANSCRIPTION SUBUN          
 448:  2zoz-B  2.3  8.5   71   181    8   MOLECULE: TRANSCRIPTIONAL REGULATOR;                                 
 449:  3pfo-A  2.3  6.4   81   426    6   MOLECULE: PUTATIVE ACETYLORNITHINE DEACETYLASE;                      
 450:  7l30-b  2.3 10.9   64   150    8   MOLECULE: ENVELOPE PROTEIN E;                                        
 451:  6c70-A  2.3  8.3   89   388    8   MOLECULE: ODORANT RECEPTOR;                                          
 452:  6nq8-A  2.3  4.8   67   208    7   MOLECULE: UNCHARACTERIZED PROTEIN YETJ;                              
 453:  3ivl-A  2.3 11.4   79   187    3   MOLECULE: PUTATIVE ZINC PROTEASE;                                    
 454:  6jo5-K  2.3  2.9   44    45    0   MOLECULE: PHOTOSYSTEM I P700 CHLOROPHYLL A APOPROTEIN A1;            
 455:  6hu9-c  2.3  7.2   71   269    6   MOLECULE: CYTOCHROME B-C1 COMPLEX SUBUNIT 1, MITOCHONDRIAL;          
 456:  3hw2-A  2.3  4.5   82   308   10   MOLECULE: PROTEIN SIFA;                                              
 457:  6eu1-O  2.3  7.0   74   551    4   MOLECULE: DNA-DIRECTED RNA POLYMERASE III SUBUNIT RPC1;              
 458:  3k1z-A  2.3  8.1   66   241    8   MOLECULE: HALOACID DEHALOGENASE-LIKE HYDROLASE DOMAIN-CONTA          
 459:  1e7p-C  2.3  7.3   83   254    8   MOLECULE: FUMARATE REDUCTASE FLAVOPROTEIN SUBUNIT;                   
 460:  5jqk-A  2.3  7.5   92   631   10   MOLECULE: PEPTIDASE, PUTATIVE;                                       
 461:  2rh3-A  2.3  4.1   57   121   11   MOLECULE: PROTEIN VIRC2;                                             
 462:  6r6b-F  2.3  8.9   84   245    7   MOLECULE: SURFACE PRESENTATION OF ANTIGENS PROTEIN SPAP;             
 463:  5xsj-L  2.3  3.7   50   122    6   MOLECULE: PERIPLASMIC BINDING PROTEIN/LACI TRANSCRIPTIONAL           
 464:  3mx2-B  2.3  4.5   66   517    9   MOLECULE: NUCLEOPROTEIN;                                             
 465:  6yxp-B  2.3 13.2   70   272    6   MOLECULE: SWI/SNF COMPLEX SUBUNIT SMARCC1;                           
 466:  1kr7-A  2.3  4.1   54   110    6   MOLECULE: NEURAL GLOBIN;                                             
 467:  3mvc-A  2.3  6.3   70   157   11   MOLECULE: GLOBIN PROTEIN 6;                                          
 468:  3qz0-B  2.3  4.0   47    79    2   MOLECULE: FACTOR H BINDING PROTEIN;                                  
 469:  5td6-B  2.3  6.2   54   136    9   MOLECULE: FOG-3 PROTEIN;                                             
 470:  6qo1-A  2.3  9.4   82   186    2   MOLECULE: PUTATIVE SURFACE PROTEIN;                                  
 471:  4uav-A  2.3  6.0   84   246    8   MOLECULE: HALOACID DEHALOGENASE-LIKE HYDROLASE DOMAIN-CONTA          
 472:  5b2o-A  2.3  8.3   92  1455    8   MOLECULE: CRISPR-ASSOCIATED ENDONUCLEASE CAS9;                       
 473:  5b6b-G  2.3  5.2   68    74    4   MOLECULE: MOB KINASE ACTIVATOR 1B;                                   
 474:  1x9b-A  2.3  4.0   35    53   14   MOLECULE: HYPOTHETICAL MEMBRANE PROTEIN TA0354_69_121;               
 475:  2c5z-A  2.3  2.9   51    93    6   MOLECULE: SET DOMAIN PROTEIN 2;                                      
 476:  7jzw-A  2.3 13.6   78   427    4   MOLECULE: CRISPR TYPE I-F/YPEST-ASSOCIATED PROTEIN CSY1;             
 477:  1zhc-A  2.3  3.1   51    76   10   MOLECULE: HYPOTHETICAL PROTEIN HP1242;                               
 478:  5utg-A  2.3  3.5   68   134    9   MOLECULE: EGG-LYSIN;                                                 
 479:  5oxf-C  2.3  6.7   97   601    2   MOLECULE: GTP-BINDING PROTEIN;                                       
 480:  5vky-A  2.3  4.7   63   122    5   MOLECULE: TOPOISOMERASE I DAMAGE AFFECTED PROTEIN 2;                 
 481:  6j72-A  2.3 10.4   94   561    4   MOLECULE: ISONIAZID INDUCIBLE GENE PROTEIN INIA;                     
 482:  1yz7-A  2.3 13.2   63   176    6   MOLECULE: PROBABLE TRANSLATION INITIATION FACTOR 2 ALPHA             
 483:  6wg3-A  2.3 28.1   82   561    7   MOLECULE: STRUCTURAL MAINTENANCE OF CHROMOSOMES PROTEIN 1A;          
 484:  2oeq-C  2.3  3.4   49   117    4   MOLECULE: PROTEIN OF UNKNOWN FUNCTION, DUF964;                       
 485:  6m96-B  2.3  6.0   93   256    8   MOLECULE: ABC TRANSPORTER;                                           
 486:  6fes-A  2.3  6.5   60   365    5   MOLECULE: D12_BRIC2, A SYNTHETIC PROTEIN,D12_BRIC2, A SYNTH          
 487:  3ck9-B  2.3  5.7   70   515    9   MOLECULE: SUSD;                                                      
 488:  6o3q-A  2.3  2.8   41    49    7   MOLECULE: VICILIN;                                                   
 489:  3kdw-A  2.3 10.3   70   206    6   MOLECULE: PUTATIVE SUGAR BINDING PROTEIN;                            
 490:  2vod-B  2.3  8.4   61   188    7   MOLECULE: LUPUS LA PROTEIN;                                          
 491:  6v6d-A  2.3  7.3   67   209   10   MOLECULE: PANNEXIN-1;                                                
 492:  7lt5-B  2.3  6.1   67   577    3   MOLECULE: SITE-SPECIFIC DNA-METHYLTRANSFERASE (ADENINE-SPEC          
 493:  6k5s-A  2.3  7.5   60   220    7   MOLECULE: TELOMERIC DNA-BINDING FACTOR TRF1;                         
 494:  2ou3-A  2.3  7.8   59   160    8   MOLECULE: TELLURITE RESISTANCE PROTEIN OF COG3793;                   
 495:  2ycd-A  2.3  4.0   80   213   10   MOLECULE: GLUTATHIONE S-TRANSFERASE;                                 
 496:  1wa5-C  2.3  5.9   73   950   14   MOLECULE: GTP-BINDING NUCLEAR PROTEIN RAN;                           
 497:  1dvh-A  2.3  3.1   47    79    6   MOLECULE: CYTOCHROME C553;                                           
 498:  3cp8-A  2.3  5.3   85   611    7   MOLECULE: TRNA URIDINE 5-CARBOXYMETHYLAMINOMETHYL                    
 499:  4oe8-C  2.3  3.8   52    87   10   MOLECULE: INTERLEUKIN-12 SUBUNIT BETA;                               
 500:  5ic8-A  2.3  6.0   54   284    6   MOLECULE: PUTATIVE UNCHARACTERIZED PROTEIN;                          
 501:  3aai-A  2.3  8.9   67    78   10   MOLECULE: COPPER HOMEOSTASIS OPERON REGULATORY PROTEIN;              
 502:  2kmd-A  2.3  3.7   64   111    3   MOLECULE: PROTEIN C-ETS-1;                                           
 503:  2rre-A  2.3  3.3   57    74    5   MOLECULE: PUTATIVE UNCHARACTERIZED PROTEIN;                          
 504:  3c7n-A  2.3 11.1   76   648    7   MOLECULE: HEAT SHOCK PROTEIN HOMOLOG SSE1;                           
 505:  7ad3-A  2.3 10.1  109   298    6   MOLECULE: PHEROMONE ALPHA FACTOR RECEPTOR;                           
 506:  2mp8-A  2.3  2.9   45    64    9   MOLECULE: NKR-5-3B;                                                  
 507:  1rj1-A  2.3  3.2   64   148    6   MOLECULE: INVERTASE INHIBITOR;                                       
 508:  6kyf-A  2.3  6.1   46   137    4   MOLECULE: ACRF11;                                                    
 509:  1kmi-Z  2.3 10.0   72   177    7   MOLECULE: CHEMOTAXIS PROTEIN CHEY;                                   
 510:  6wjv-A  2.3 15.5   65  1951    6   MOLECULE: DNA POLYMERASE EPSILON CATALYTIC SUBUNIT A;                
 511:  2luh-A  2.3  2.7   48   167    2   MOLECULE: VACUOLAR PROTEIN SORTING-ASSOCIATED PROTEIN VTA1;          
 512:  3bxj-B  2.3  6.8   80   358    4   MOLECULE: RAS GTPASE-ACTIVATING PROTEIN SYNGAP;                      
 513:  4gwp-A  2.3  8.1   71   112   10   MOLECULE: MEDIATOR OF RNA POLYMERASE II TRANSCRIPTION SUBUN          
 514:  4dvy-P  2.3  4.4   75   656    9   MOLECULE: CYTOTOXICITY-ASSOCIATED IMMUNODOMINANT ANTIGEN;            
 515:  1qo0-E  2.3 10.9   62   194    5   MOLECULE: AMIC;                                                      
 516:  6ibl-A  2.3  7.7   89   397    9   MOLECULE: THIOREDOXIN 1,BETA-1 ADRENERGIC RECEPTOR;                  
 517:  1ghh-A  2.3  4.3   53    81    4   MOLECULE: DNA-DAMAGE-INDUCIBLE PROTEIN I;                            
 518:  3rgu-A  2.3  8.8   77    88    6   MOLECULE: FIMBRIAE-ASSOCIATED PROTEIN FAP1;                          
 519:  5h1q-A  2.3  6.7   99   360   14   MOLECULE: INNEXIN-6;                                                 
 520:  2q0j-A  2.3  3.8   74   310    5   MOLECULE: QUINOLONE SIGNAL RESPONSE PROTEIN;                         
 521:  6ybw-y  2.3  7.1   60   162   10   MOLECULE: 40S RIBOSOMAL PROTEIN S4, X ISOFORM;                       
 522:  1om2-A  2.3  5.8   56    95    9   MOLECULE: PROTEIN (MITOCHONDRIAL IMPORT RECEPTOR SUBUNIT             
 523:  1kx5-B  2.3  3.2   64   102    8   MOLECULE: DNA                                                        
 524:  3nl9-A  2.3  5.4   82   169    6   MOLECULE: PUTATIVE NTP PYROPHOSPHOHYDROLASE;                         
 525:  6wk5-A  2.3  4.3   72   104   17   MOLECULE: MULTIDRUG RESISTANCE PROTEIN, SMR FAMILY;                  
 526:  1usy-A  2.3  3.4   48   275    6   MOLECULE: ATP PHOSPHORIBOSYLTRANSFERASE REGULATORY SUBUNIT;          
 527:  3eff-K  2.3  3.1   68   139    7   MOLECULE: FAB;                                                       
 528:  2efl-A  2.3  2.8   68   281    4   MOLECULE: FORMIN-BINDING PROTEIN 1;                                  
 529:  2xq2-A  2.3  7.6   98   538   10   MOLECULE: SODIUM/GLUCOSE COTRANSPORTER;                              
 530:  6lum-G  2.2  7.7   73   123    5   MOLECULE: SUCCINATE DEHYDROGENASE SUBUNIT C;                         
 531:  2oxl-A  2.2  3.3   55    62    7   MOLECULE: HYPOTHETICAL PROTEIN YMGB;                                 
 532:  2nd4-A  2.2  8.2   82   173    2   MOLECULE: AMYLASE-BINDING PROTEIN ABPA;                              
 533:  6prk-A  2.2 14.5   63   115    0   MOLECULE: RICF;                                                      
 534:  5y77-A  2.2  7.2   69   456    4   MOLECULE: KYNURENINE 3-MONOOXYGENASE;                                
 535:  4u8u-G  2.2  7.5   67   151    9   MOLECULE: GLOBIN A CHAIN;                                            
 536:  6li2-A  2.2  7.0   63   347    3   MOLECULE: CHIMERA OF G-PROTEIN COUPLED RECEPTOR 52 AND RUBR          
 537:  4q5y-A  2.2  7.0   57   353    5   MOLECULE: MATERNAL PROTEIN TUDOR;                                    
 538:  2a5y-A  2.2  7.7   70   173    7   MOLECULE: APOPTOSIS REGULATOR CED-9;                                 
 539:  5u1e-A  2.2  7.7   54   322    2   MOLECULE: PUTATIVE GENTAMICIN METHYLTRANSFERASE;                     
 540:  5ya0-A  2.2 11.3   64   480    5   MOLECULE: AUTOINDUCER-2 KINASE;                                      
 541:  6wtb-B  2.2 12.6   83   547    8   MOLECULE: CRYPTOCHROME-1;                                            
 542:  2edu-A  2.2  5.5   55    98   13   MOLECULE: KINESIN-LIKE PROTEIN KIF22;                                
 543:  6ezn-B  2.2  7.6   74   110    3   MOLECULE: DOLICHYL-DIPHOSPHOOLIGOSACCHARIDE--PROTEIN                 
 544:  2n12-A  2.2  5.5   51    82    4   MOLECULE: UNCONVENTIONAL MYOSIN-VI;                                  
 545:  6orb-A  2.2 14.9   70  3352    7   MOLECULE: MIDASIN;                                                   
 546:  6twr-A  2.2  6.5   59   169   10   MOLECULE: BETA-GLUCOSIDE BGL OPERON ANTITERMINATOR BGLG FAM          
 547:  6w98-A  2.2  9.1   69  1312   10   MOLECULE: F5/8 TYPE C DOMAIN-CONTAINING PROTEIN;                     
 548:  6qm7-K  2.2  7.6   60   206    5   MOLECULE: PROTEASOME ALPHA1 CHAIN;                                   
 549:  3kfu-G  2.2 11.6   55    86   15   MOLECULE: NON-DISCRIMINATING AND ARCHAEAL-TYPE ASPARTYL-TRN          
 550:  6hwx-A  2.2 14.3   77   236    9   MOLECULE: PUTATIVE GAG POLYPROTEIN;                                  
 551:  2p6v-A  2.2  2.4   53    97    4   MOLECULE: TRANSCRIPTION INITIATION FACTOR TFIID SUBUNIT 4;           
 552:  6fv8-B  2.2  5.9   87   436    6   MOLECULE: AQ128;                                                     
 553:  6ynw-H  2.2  5.5   67    75    9   MOLECULE: SUBUNIT C;                                                 
 554:  6kp3-B  2.2  4.4   54   112    7   MOLECULE: PROGRAMMED CELL DEATH 6-INTERACTING PROTEIN;               
 555:  7br2-A  2.2  4.7   79   446    6   MOLECULE: LIPOLYTIC ENZYME, G-D-S-L FAMILY;                          
 556:  2ymj-A  2.2  8.5   49    52    6   MOLECULE: PROTEIN QUAKING-A;                                         
 557:  5vxv-A  2.2 14.9   67   217    4   MOLECULE: PEROXISOMAL MEMBRANE PROTEIN PEX15;                        
 558:  4hm9-A  2.2  8.9   68   511    3   MOLECULE: BETA-CATENIN-LIKE PROTEIN 1;                               
 559:  4pl0-B  2.2  5.1   74   576    8   MOLECULE: MICROCIN-J25 EXPORT ATP-BINDING/PERMEASE PROTEIN           
 560:  3tdg-A  2.2  4.6   96   232    7   MOLECULE: PUTATIVE UNCHARACTERIZED PROTEIN;                          
 561:  4zds-A  2.2  8.4   57   132    4   MOLECULE: PROTEIN ETHYLENE INSENSITIVE 3;                            
 562:  5k47-A  2.2  7.0   78   484    8   MOLECULE: POLYCYSTIN-2;                                              
 563:  6zy2-E  2.2  4.4   94   259    6   MOLECULE: YRBD PROTEIN;                                              
 564:  1p49-A  2.2 10.7   77   549    9   MOLECULE: STERYL-SULFATASE;                                          
 565:  1k99-A  2.2 11.2   59    91    7   MOLECULE: UPSTREAM BINDING FACTOR 1;                                 
 566:  6m3l-B  2.2 10.6   47   165   11   MOLECULE: RE_R_PAB1 DOMAIN-CONTAINING PROTEIN;                       
 567:  6rbg-A  2.2  4.0   63   308   13   MOLECULE: CHAIN LENGTH DETERMINANT PROTEIN;                          
 568:  6lle-A  2.2  7.0   81  1020    2   MOLECULE: SARCOPLASMIC/ENDOPLASMIC RETICULUM CALCIUM ATPASE          
 569:  6ywd-C  2.2  3.1   45    75    4   MOLECULE: ANTIBODY MOTA, HEAVY CHAIN;                                
 570:  3rc8-A  2.2  8.9   74   609   11   MOLECULE: ATP-DEPENDENT RNA HELICASE SUPV3L1, MITOCHONDRIAL          
 571:  4z5v-A  2.2  5.0   57   161   11   MOLECULE: NON-STRUCTURAL PROTEIN 2A;                                 
 572:  4wvz-D  2.2  4.2   62   203    8   MOLECULE: THIOL DIOXYGENASE;                                         
 573:  4nk2-A  2.2 15.5   60   164    8   MOLECULE: HEMOGLOBIN-LIKE PROTEIN;                                   
 574:  6tmh-d  2.2  9.0   51   143    8   MOLECULE: INHIBITOR OF F1;                                           
 575:  1uzc-A  2.2  2.7   40    69    8   MOLECULE: HYPOTHETICAL PROTEIN FLJ21157;                             
 576:  3jvo-G  2.2  6.1   57    97    5   MOLECULE: GP6;                                                       
 577:  6zqi-A  2.2 12.4   73   504    8   MOLECULE: GENOME POLYPROTEIN;                                        
 578:  4low-A  2.2  3.5   41    84    7   MOLECULE: ACRAF;                                                     
 579:  2hxo-A  2.2 10.3   51   207    6   MOLECULE: PUTATIVE TETR-FAMILY TRANSCRIPTIONAL REGULATOR;            
 580:  5zgb-K  2.2  2.9   53    59   15   MOLECULE: PSAA;                                                      
 581:  7crc-B  2.2 12.7   66  1112    5   MOLECULE: NAD+ HYDROLASE (NADASE);                                   
 582:  6sny-A  2.2  6.4   63   107    6   MOLECULE: SYNTHETIC EPCR BINDING PROTEIN;                            
 583:  4zuz-B  2.2 15.9   81   858    7   MOLECULE: SIDC;                                                      
 584:  7d3u-E  2.2 11.2   50   110    4   MOLECULE: MONOVALENT NA+/H+ ANTIPORTER SUBUNIT D;                    
 585:  3fey-A  2.2  8.7   77   761    4   MOLECULE: NUCLEAR CAP-BINDING PROTEIN SUBUNIT 1;                     
 586:  6pwn-A  2.2  9.0   71   280    4   MOLECULE: SMALL-CONDUCTANCE MECHANOSENSITIVE CHANNEL;                
 587:  6dgn-A  2.2  5.0   56   276   11   MOLECULE: RPFF;                                                      
 588:  6uo8-B  2.2  6.5   69   696   12   MOLECULE: GAMMA-AMINOBUTYRIC ACID TYPE B RECEPTOR SUBUNIT 1          
 589:  1no1-A  2.2  2.7   40    67   10   MOLECULE: REPLISOME ORGANIZER;                                       
 590:  3erm-A  2.2  7.3   62    67   10   MOLECULE: UNCHARACTERIZED CONSERVED PROTEIN;                         
 591:  3mvp-A  2.2 10.2   53   204    9   MOLECULE: TETR/ACRR TRANSCRIPTIONAL REGULATOR;                       
 592:  2n98-A  2.2  5.1   43    90    0   MOLECULE: ACYL CARRIER PROTEIN;                                      
 593:  4w9m-D  2.2  2.3   31    36   13   MOLECULE: DNA (5'-D(*GP*GP*TP*CP*GP*GP*TP*GP*AP*CP*CP*GP*AP          
 594:  4krr-A  2.2  5.1   80   194    1   MOLECULE: WNT INHIBITOR OF DORSAL PROTEIN;                           
 595:  6d9z-C  2.2  5.2   79   241    6   MOLECULE: SULFATE TRANSPORTER CYSZ;                                  
 596:  2r44-A  2.2  7.9   76   330    7   MOLECULE: UNCHARACTERIZED PROTEIN;                                   
 597:  6wti-D  2.2  6.1   51    99    8   MOLECULE: CYTOCHROME O UBIQUINOL OXIDASE, SUBUNIT I;                 
 598:  2dof-A  2.2  5.1   64    85    3   MOLECULE: TRANSCRIPTION ELONGATION REGULATOR 1;                      
 599:  7jgs-C  2.2  6.5   95   614    5   MOLECULE: ORIGIN RECOGNITION COMPLEX SUBUNIT 2;                      
 600:  6x44-B  2.2  4.3   69   389    7   MOLECULE: SERINE REPEAT ANTIGEN 5;                                   
 601:  3ctw-B  2.2  3.7   59   120    8   MOLECULE: RCDA;                                                      
 602:  5tk6-A  2.2  4.4   73   191    5   MOLECULE: OXSA PROTEIN;                                              
 603:  6umm-C  2.2  8.6   73   452   12   MOLECULE: ESX-3 SECRETION SYSTEM PROTEIN ECCE3;                      
 604:  1ng6-A  2.2  4.7   68   148    4   MOLECULE: HYPOTHETICAL PROTEIN YQEY;                                 
 605:  3l5k-A  2.2  5.2   74   233    7   MOLECULE: HALOACID DEHALOGENASE-LIKE HYDROLASE DOMAIN-               
 606:  5v8f-6  2.2  3.4   73   692    5   MOLECULE: DNA REPLICATION LICENSING FACTOR MCM2;                     
 607:  6z16-f  2.2  5.0   69    88    9   MOLECULE: MULTISUBUNIT NA+/H+ ANTIPORTER, A SUBUNIT;                 
 608:  1v9v-A  2.2  4.1   56   114    4   MOLECULE: KIAA0561 PROTEIN;                                          
 609:  2fno-A  2.2  4.2   62   239   11   MOLECULE: AGR_PAT_752P;                                              
 610:  2dl1-A  2.2  5.8   67   116    4   MOLECULE: SPARTIN;                                                   
 611:  6krd-D  2.2  4.3   71   429    7   MOLECULE: T-COMPLEX PROTEIN 1 SUBUNIT ALPHA;                         
 612:  1rjg-A  2.2  4.9   66   292    8   MOLECULE: CARBOXY METHYL TRANSFERASE FOR PROTEIN                     
 613:  5ziq-A  2.2  4.0   75   155    5   MOLECULE: GLOBIN PROTEIN;                                            
 614:  5uwa-A  2.2  4.5   60   185    7   MOLECULE: PROBABLE PHOSPHOLIPID-BINDING PROTEIN MLAC;                
 615:  1g2r-A  2.2  3.7   55    94    9   MOLECULE: HYPOTHETICAL CYTOSOLIC PROTEIN;                            
 616:  3s0x-A  2.2  7.4   80   225   11   MOLECULE: PEPTIDASE A24B, FLAK DOMAIN PROTEIN;                       
 617:  1cqx-A  2.2  5.4   74   403    5   MOLECULE: FLAVOHEMOPROTEIN;                                          
 618:  3f7c-A  2.2  8.2   80   199    3   MOLECULE: PROTEIN OF UNKNOWN FUNCTION (DUF416);                      
 619:  2mab-A  2.2  3.6   70   109    7   MOLECULE: ACINIFORM SPIDROIN;                                        
 620:  2b8i-A  2.2  2.5   46    77    4   MOLECULE: PAS FACTOR;                                                
 621:  1nek-D  2.2 10.3   80   113    8   MOLECULE: SUCCINATE DEHYDROGENASE FLAVOPROTEIN SUBUNIT;              
 622:  2esh-A  2.2  4.1   79   114    5   MOLECULE: CONSERVED HYPOTHETICAL PROTEIN TM0937;                     
 623:  6k3b-B  2.2  3.7   69   106    9   MOLECULE: LPG2147;                                                   
 624:  2vwa-A  2.2  3.8   65    99    3   MOLECULE: PUTATIVE UNCHARACTERIZED PROTEIN PF13_0012;                
 625:  2fgy-A  2.2  6.5   96   471    6   MOLECULE: CARBOXYSOME SHELL POLYPEPTIDE;                             
 626:  2ffg-A  2.2  2.7   40    80    3   MOLECULE: YKUJ;                                                      
 627:  1kf6-D  2.2  9.8   81   119   10   MOLECULE: FUMARATE REDUCTASE FLAVOPROTEIN;                           
 628:  3kkc-A  2.2  3.6   65   177    6   MOLECULE: TETR FAMILY TRANSCRIPTIONAL REGULATOR;                     
 629:  5ux5-A  2.2 11.1   66   963    9   MOLECULE: BIFUNCTIONAL PROTEIN PROLINE UTILIZATION A (PUTA)          
 630:  5b7i-C  2.2  3.8   63   138    6   MOLECULE: CRISPR-ASSOCIATED NUCLEASE/HELICASE CAS3 SUBTYPE           
 631:  4eyw-B  2.1 10.3   76   634    9   MOLECULE: CARNITINE O-PALMITOYLTRANSFERASE 2, MITOCHONDRIAL          
 632:  2y7h-B  2.1  4.3   60   530    7   MOLECULE: TYPE-1 RESTRICTION ENZYME ECOKI SPECIFICITY PROTE          
 633:  2cwe-A  2.1  5.5   78   191    3   MOLECULE: HYPOTHETICAL TRANSCRIPTION REGULATOR PROTEIN, PH1          
 634:  2iho-A  2.1  7.8   69   292    6   MOLECULE: LECTIN;                                                    
 635:  3mnl-A  2.1 10.8   52   188   12   MOLECULE: TRANSCRIPTIONAL REGULATORY PROTEIN (PROBABLY TETR          
 636:  6ijj-K  2.1  3.5   58    85    9   MOLECULE: PSAA;                                                      
 637:  5j8v-A  2.1 11.1   83  3398    5   MOLECULE: RYANODINE RECEPTOR 1;                                      
 638:  6tdx-O  2.1  9.6   56    81   11   MOLECULE: ATP SYNTHASE F1 SUBUNIT GAMMA;                             
 639:  2r01-A  2.1  4.4   62   195    5   MOLECULE: NITROREDUCTASE FAMILY PROTEIN;                             
 640:  4wzx-A  2.1  6.9   51    87    6   MOLECULE: SERINE/THREONINE-PROTEIN KINASE ULK3;                      
 641:  6hvn-A  2.1  7.6   55   175    9   MOLECULE: DIADENYLATE CYCLASE;                                       
 642:  4iwb-A  2.1  3.6   47   165    6   MOLECULE: FLIC, FLIS CHIMERA;                                        
 643:  6wqz-A  2.1 13.1   94   536    5   MOLECULE: AUTOPHAGY-RELATED PROTEIN 9A;                              
 644:  4hga-A  2.1  9.5   78   207    9   MOLECULE: DEATH DOMAIN-ASSOCIATED PROTEIN 6;                         
 645:  4jcs-A  2.1  5.7   70   265    4   MOLECULE: ENOYL-COA HYDRATASE/ISOMERASE;                             
 646:  1z8s-A  2.1 10.0   62   146   10   MOLECULE: DNA PRIMASE;                                               
 647:  1izl-C  2.1 12.3   75   349   11   MOLECULE: PHOTOSYSTEM II: SUBUNIT PSBA;                              
 648:  6ueb-A  2.1  4.2  102  2099    5   MOLECULE: LARGE STRUCTURAL PROTEIN;                                  
 649:  6giy-G  2.1 10.5   72   444    3   MOLECULE: TSSF;                                                      
 650:  6fnd-A  2.1  7.3   86   423    3   MOLECULE: APICAL COMPLEX LYSINE METHYLTRANSFERASE;                   
 651:  6qzh-A  2.1  9.8   86   744    6   MOLECULE: HUMAN CHEMOKINE RECEPTOR 7;                                
 652:  4dm0-A  2.1  4.6   60   460    2   MOLECULE: TRANSPOSASE FOR TRANSPOSON TN5;                            
 653:  6msr-A  2.1  7.4   64    76    6   MOLECULE: PRO-2.5;                                                   
 654:  6vk0-C  2.1  6.5   52   180    2   MOLECULE: U1 SNP1-ASSOCIATING PROTEIN 1;                             
 655:  1flc-B  2.1  4.8   72   162    6   MOLECULE: HAEMAGGLUTININ-ESTERASE-FUSION GLYCOPROTEIN;               
 656:  5hr4-J  2.1  6.7   67   752    6   MOLECULE: MMEI;                                                      
 657:  7d0l-B  2.1 11.8   80   894    3   MOLECULE: CAPSID PROTEIN;                                            
 658:  7jtk-i  2.1 10.3   60   201    5   MOLECULE: FLAGELLAR RADIAL SPOKE PROTEIN 1;                          
 659:  2p35-A  2.1  5.9   63   246   10   MOLECULE: TRANS-ACONITATE 2-METHYLTRANSFERASE;                       
 660:  2zy4-F  2.1  8.1   65   535    8   MOLECULE: L-ASPARTATE BETA-DECARBOXYLASE;                            
 661:  3f0c-A  2.1  5.4   69   193    3   MOLECULE: TRANSCRIPTIONAL REGULATOR;                                 
 662:  6oqr-a  2.1  7.8   90   266   10   MOLECULE: ATP SYNTHASE SUBUNIT DELTA;                                
 663:  4jle-B  2.1  4.9   79   159    9   MOLECULE: PHIST;                                                     
 664:  3dde-A  2.1  3.8   50   232    0   MOLECULE: TENA/THI-4 PROTEIN, DOMAIN OF UNKNOWN FUNCTION WI          
 665:  2iaz-B  2.1  6.0   60   113    5   MOLECULE: HYPOTHETICAL PROTEIN SP1372;                               
 666:  4npx-A  2.1  2.6   40    80    3   MOLECULE: PUTATIVE UNCHARACTERIZED PROTEIN;                          
 667:  4akx-B  2.1 14.2   97   534    7   MOLECULE: SPCU;                                                      
 668:  5i5k-B  2.1  7.2   74  1634    4   MOLECULE: COMPLEMENT C5;                                             
 669:  2i15-A  2.1 11.5   52   122    6   MOLECULE: HYPOTHETICAL PROTEIN MG296 HOMOLOG;                        
 670:  4an8-A  2.1 11.1   82   468    6   MOLECULE: CSE1;                                                      
 671:  6csm-D  2.1  7.8   70   277    6   MOLECULE: GTACR1;                                                    
 672:  7cy6-A  2.1  8.4   80   872    4   MOLECULE: MALTODEXTRIN-BINDING PROTEIN,5-METHYLCYTOSINE-MOD          
 673:  6rnq-A  2.1  5.9   63   245    8   MOLECULE: GEM-ASSOCIATED PROTEIN 5;                                  
 674:  2z51-A  2.1  3.5   49   154    2   MOLECULE: NIFU-LIKE PROTEIN 2, CHLOROPLAST;                          
 675:  7kzn-C  2.1 15.8   69   965    6   MOLECULE: HEAVY CHAIN ALPHA;                                         
 676:  6en3-A  2.1  7.4   69   934    6   MOLECULE: ENDO-BETA-N-ACETYLGLUCOSAMINIDASE F2,MULTIFUNCTIO          
 677:  7ltq-A  2.1  6.4   67   256   10   MOLECULE: HISTIDINE KINASE;                                          
 678:  5tj4-H  2.1  7.7   71   537    4   MOLECULE: SUGAR ABC TRANSPORTER SUBSTRATE-BINDING PROTEIN,G          
 679:  2lor-A  2.1  3.2   46   108    9   MOLECULE: TRANSMEMBRANE PROTEIN 141;                                 
 680:  5w60-A  2.1  3.6   58   179   12   MOLECULE: APOPTOSIS REGULATOR BAX;                                   
 681:  6vj2-A  2.1  8.2   88   271    7   MOLECULE: FOLDASE;                                                   
 682:  4drf-A  2.1 15.5   89   408   12   MOLECULE: METALLOPHOSPHOESTERASE;                                    
 683:  1m5i-A  2.1  6.5   54   105    6   MOLECULE: APC PROTEIN;                                               
 684:  3wi3-A  2.1  8.5   92   215    9   MOLECULE: DNA REPLICATION REGULATOR SLD3;                            
 685:  5ca9-A  2.1 13.7   88   656    5   MOLECULE: PROTEIN SEY1;                                              
 686:  4nsm-A  2.1  5.9   50    71    6   MOLECULE: COLLAGEN-LIKE PROTEIN SCLB;                                
 687:  6xt4-A  2.1  8.1   78   235    4   MOLECULE: 1BH_69;                                                    
 688:  6xzq-C  2.1  9.4   81   772    5   MOLECULE: RNA (5'-                                                   
 689:  7jtu-B  2.1  3.9   50   193    4   MOLECULE: SSDA;                                                      
 690:  6iac-A  2.1  9.3   78   301    6   MOLECULE: PORTAL PROTEIN;                                            
 691:  5yma-A  2.1  7.6   49   179   14   MOLECULE: PUTATIVE RRNA PROCESSING PROTEIN;                          
 692:  6qi8-E  2.1  8.5   73   335    8   MOLECULE: RUVB-LIKE 1;                                               
 693:  4r04-A  2.1  5.0   84  1793   10   MOLECULE: TOXIN A;                                                   
 694:  6mev-A  2.1 12.6   52   342    0   MOLECULE: BIFUNCTIONAL ARGININE DEMETHYLASE AND LYSYL-HYDRO          
 695:  6su3-A  2.1  3.2   77   256    5   MOLECULE: 48C12 HELIORHODOPSIN;                                      
 696:  2fjr-A  2.1 16.4   48   189    4   MOLECULE: REPRESSOR PROTEIN CI;                                      
 697:  5kkl-B  2.1  3.0   53   838    4   MOLECULE: PUTATIVE POLYCOMB PROTEIN EED;                             
 698:  6he0-A  2.1  6.5   82   477    4   MOLECULE: 2-HYDROXYISOBUTYRYL-COA SYNTHETASE;                        
 699:  3wfw-A  2.1  9.0   73   138    5   MOLECULE: HEMOGLOBIN-LIKE FLAVOPROTEIN FUSED TO ROADBLOCK/L          
 700:  5ukv-A  2.1  6.3   62    74   11   MOLECULE: ATP-BINDING PROTEIN;                                       
 701:  7cgp-A  2.1 12.9   81   147   10   MOLECULE: MITOCHONDRIAL IMPORT INNER MEMBRANE TRANSLOCASE S          
 702:  6zr2-Y  2.1  5.7   78   140    4   MOLECULE: NADH-UBIQUINONE OXIDOREDUCTASE CHAIN 3;                    
 703:  6j52-A  2.1  9.9   43    94   12   MOLECULE: CASPASE RECRUITMENT DOMAIN-ONLY PROTEIN;                   
 704:  6iw6-A  2.1 16.5   70   438    7   MOLECULE: TERMINAL URIDYLYLTRANSFERASE 4,TERMINAL URIDYLYLT          
 705:  1un8-A  2.1  3.5   58   542    2   MOLECULE: DIHYDROXYACETONE KINASE;                                   
 706:  4m57-A  2.1 16.5   70   702    6   MOLECULE: CHLOROPLAST PENTATRICOPEPTIDE REPEAT PROTEIN 10;           
 707:  6ks0-A  2.1  8.7   75   286   13   MOLECULE: ADIPONECTIN RECEPTOR PROTEIN 1;                            
 708:  4z49-B  2.1 14.7   69   282   13   MOLECULE: FATTY ACID SYNTHASE;                                       
 709:  6wqj-A  2.1  3.2   33    35    9   MOLECULE: VICILIN-BURIED PEPTIDE-10;                                 
 710:  7lep-E  2.1  6.8   51   141    8   MOLECULE: MIX OF AMPAR SUBUNITS (GLUA1, GLUA3, AND GLUA4);           
 711:  6nes-A  2.1  4.3   66   431    9   MOLECULE: FAD-DEPENDENT MONOOXYGENASE TROPB;                         
 712:  7bin-A  2.1  9.7   77   209   12   MOLECULE: FLAGELLAR BIOSYNTHETIC PROTEIN FLIP;                       
 713:  6kqs-A  2.1 13.3   58   620    9   MOLECULE: LACTO-N-BIOSIDASE;                                         
 714:  6wbv-A  2.1  4.1   82   429    4   MOLECULE: HEPCIDIN;                                                  
 715:  6yse-A  2.1  5.1   41    46    7   MOLECULE: GP4;                                                       
 716:  6g49-A  2.1  6.8   63   288    3   MOLECULE: PROTEIN-GLUTAMINE GAMMA-GLUTAMYLTRANSFERASE;               
 717:  2x3j-A  2.1 12.6   67   586    7   MOLECULE: ACSD;                                                      
 718:  1z9h-A  2.1 13.5   77   274    8   MOLECULE: MEMBRANE-ASSOCIATED PROSTAGLANDIN E SYNTHASE-2;            
 719:  6awl-A  2.1 14.8   75   217    4   MOLECULE: UBIQUINONE BIOSYNTHESIS PROTEIN COQ9, MITOCHONDRI          
 720:  7a9w-A  2.1 10.9   61   513    2   MOLECULE: PROTEIN RMD9, MITOCHONDRIAL;                               
 721:  5ua5-A  2.1  3.3   55   144    9   MOLECULE: 5-HL;                                                      
 722:  3tix-C  2.1  8.1   75   147    7   MOLECULE: UBIQUITIN-LIKE PROTEIN SMT3,RNA-INDUCED TRANSCRIP          
 723:  7jmt-C  2.1  3.5   58   165    9   MOLECULE: BCL-2 PROTEIN;                                             
 724:  7a46-A  2.1 11.6   74   223    3   MOLECULE: PUTATIVE TRANSPORT PROTEIN;                                
 725:  7khw-a  2.1  6.8   61   174   10   MOLECULE: TRANSLOCON ESPA;                                           
 726:  6h56-A  2.1  6.3   55   181    7   MOLECULE: EFFECTOR DOMAIN OF PSEUDOMONAS AERUGINOSA VGRG2B;          
 727:  6cfw-A  2.1  8.2   64   165   14   MOLECULE: MONOVALENT CATION/H+ ANTIPORTER SUBUNIT D;                 
 728:  6jfk-A  2.1 11.2   67   428    9   MOLECULE: MITOFUSIN-2,CDNA FLJ57997, HIGHLY SIMILAR TO TRAN          
 729:  4wat-A  2.1  9.0   83   332    8   MOLECULE: PFRH5;                                                     
 730:  5wp4-A  2.1 11.3   80   487    5   MOLECULE: PHOSPHOETHANOLAMINE N-METHYLTRANSFERASE 1;                 
 731:  2cqn-A  2.1  4.1   64    77    6   MOLECULE: FORMIN-BINDING PROTEIN 3;                                  
 732:  6l3t-A  2.1  7.6   67   201    6   MOLECULE: GAP JUNCTION GAMMA-3 PROTEIN;                              
 733:  1knz-A  2.1  8.0   63   154   10   MOLECULE: 5'-R(*UP*GP*AP*CP*C)-3';                                   
 734:  1ynb-A  2.1  3.4   78   167    8   MOLECULE: HYPOTHETICAL PROTEIN AF1432;                               
 735:  2m0c-A  2.1  5.2   63    75   10   MOLECULE: HOMEOBOX PROTEIN ARISTALESS-LIKE 4;                        
 736:  3g17-G  2.1  6.1   77   290    3   MOLECULE: SIMILAR TO 2-DEHYDROPANTOATE 2-REDUCTASE;                  
 737:  5tz0-B  2.1  5.2   58   103    7   MOLECULE: FLUORESCENCE RECOVERY PROTEIN;                             
 738:  6d3a-A  2.1 11.3   67   347    6   MOLECULE: POLY(ADP-RIBOSE) GLYCOHYDROLASE ARH3;                      
 739:  3kdq-C  2.1  7.3   66   153   12   MOLECULE: UNCHARACTERIZED CONSERVED PROTEIN;                         
 740:  6hs5-A  2.1  4.2   53   249    6   MOLECULE: TSSA;                                                      
 741:  3va9-A  2.1  6.7   67   127    6   MOLECULE: SENSOR HISTIDINE KINASE;                                   
 742:  5ccb-B  2.1  8.5   56   371   11   MOLECULE: TRNA (ADENINE(58)-N(1))-METHYLTRANSFERASE CATALYT          
 743:  2xhe-A  2.1  4.7   67   566    6   MOLECULE: UNC18;                                                     
 744:  5zi2-A  2.1  5.0   50   339    8   MOLECULE: MALATE DEHYDROGENASE;                                      
 745:  1iq0-A  2.1  5.5   89   588    9   MOLECULE: ARGINYL-TRNA SYNTHETASE;                                   
 746:  6es9-A  2.1 11.2  109   545    6   MOLECULE: ACYL-COA DEHYDROGENASE;                                    
 747:  1trl-A  2.1  3.3   56    62    7   MOLECULE: THERMOLYSIN FRAGMENT 255 - 316;                            
 748:  5tqb-B  2.1  5.4   71   335    6   MOLECULE: 60S RIBOSOMAL PROTEIN L4-LIKE PROTEIN;                     
 749:  3dew-A  2.1  4.2   74   192    1   MOLECULE: TRANSCRIPTIONAL REGULATOR, TETR FAMILY;                    
 750:  5wue-A  2.1  4.2   84   203   19   MOLECULE: UNCHARACTERIZED PROTEIN;                                   
 751:  6l1q-A  2.1  6.0   53   267    4   MOLECULE: CBBQ PROTEIN;                                              
 752:  1kny-A  2.1  7.6   66   253    5   MOLECULE: KANAMYCIN NUCLEOTIDYLTRANSFERASE;                          
 753:  1mbj-A  2.1  3.6   42    52    7   MOLECULE: MYB PROTO-ONCOGENE PROTEIN;                                
 754:  2oo2-A  2.1  4.1   51    76   12   MOLECULE: HYPOTHETICAL PROTEIN AF_1782;                              
 755:  1xsz-A  2.1 17.2   76   356    9   MOLECULE: GUANINE NUCLEOTIDE EXCHANGE PROTEIN;                       
 756:  3lpz-A  2.1  4.2   72   314    8   MOLECULE: UNCHARACTERIZED PROTEIN;                                   
 757:  3iee-A  2.1  7.4   56   256   13   MOLECULE: PUTATIVE EXPORTED PROTEIN;                                 
 758:  4hwi-B  2.1  4.0   55   177    7   MOLECULE: HEAT SHOCK COGNATE 71 KDA PROTEIN;                         
 759:  6tmi-B  2.1 23.5   81   246   11   MOLECULE: ATP SYNTHASE SUBUNIT ALPHA;                                
 760:  2hxi-B  2.1  3.5   62   198    8   MOLECULE: PUTATIVE TRANSCRIPTIONAL REGULATOR;                        
 761:  1e3a-B  2.1 14.7   87   560    9   MOLECULE: PENICILLIN AMIDASE ALPHA SUBUNIT;                          
 762:  4cr2-T  2.1  3.4   61   272    7   MOLECULE: PROTEASOME COMPONENT PRE3;                                 
 763:  4q2g-B  2.1  3.0   57   269    5   MOLECULE: PHOSPHATIDATE CYTIDYLYLTRANSFERASE;                        
 764:  2wau-A  2.1  4.2   83   277    5   MOLECULE: ERYTHROCYTE MEMBRANE PROTEIN 1 (PFEMP1);                   
 765:  1umq-A  2.1  4.6   52    60    0   MOLECULE: PHOTOSYNTHETIC APPARATUS REGULATORY PROTEIN;               
 766:  4kf7-A  2.1  8.9   86  1096    3   MOLECULE: NUP188;                                                    
 767:  4cth-A  2.1  7.6   88   698    7   MOLECULE: NEPRILYSIN;                                                
 768:  6neq-e  2.1  5.8   59   358    5   MOLECULE: 28S RIBOSOMAL RNA, MITOCHONDRIAL;                          
 769:  1c02-A  2.1  6.3   75   166    3   MOLECULE: PHOSPHOTRANSFERASE YPD1P;                                  
 770:  5ed8-A  2.1  4.8   62   245    8   MOLECULE: MKIAA0668 PROTEIN;                                         
 771:  3gfi-A  2.1  6.6   70   143    9   MOLECULE: 146AA LONG HYPOTHETICAL TRANSCRIPTIONAL REGULATOR          
 772:  1n1h-A  2.1  4.5   55  1264   11   MOLECULE: 5'-R(*AP*UP*UP*AP*GP*C)-3';                                
 773:  2olt-C  2.1  5.3   60   217    8   MOLECULE: HYPOTHETICAL PROTEIN;                                      
 774:  6cfw-B  2.1  5.8   65    82   15   MOLECULE: MONOVALENT CATION/H+ ANTIPORTER SUBUNIT D;                 
 775:  2pfx-A  2.1  3.4   62   191    6   MOLECULE: UNCHARACTERIZED PEROXIDASE-RELATED PROTEIN;                
 776:  5da0-A  2.1  9.5   74   467    9   MOLECULE: SULPHATE TRANSPORTER;                                      
 777:  5vj4-A  2.1 11.3   71   275    3   MOLECULE: UNCHARACTERIZED PROTEIN;                                   
 778:  1bm9-A  2.1  4.0   78   120    5   MOLECULE: REPLICATION TERMINATOR PROTEIN;                            
 779:  1ku9-A  2.1  7.0   71   151    4   MOLECULE: HYPOTHETICAL PROTEIN MJ223;                                
 780:  6h4j-A  2.1  5.8   81   488    6   MOLECULE: UBIQUITIN CARBOXYL-TERMINAL HYDROLASE 25;                  
 781:  3i4m-D  2.1  4.3   61   187    7   MOLECULE: DNA-DIRECTED RNA POLYMERASE II SUBUNIT RPB1;               
 782:  5ncl-A  2.1  3.9   68   418    4   MOLECULE: SERINE/THREONINE-PROTEIN KINASE CBK1;                      
 783:  2l35-A  2.0  6.6   62    62    8   MOLECULE: DAP12-NKG2C_TM;                                            
 784:  4gwp-C  2.0 15.5   66   184    6   MOLECULE: MEDIATOR OF RNA POLYMERASE II TRANSCRIPTION SUBUN          
 785:  6y2p-A  2.0  6.4   79   354    8   MOLECULE: MRNA ENDORIBONUCLEASE TOXIN LS;                            
 786:  7ctp-A  2.0  5.6   96   553    7   MOLECULE: PROTEIN NIBAN 2;                                           
 787:  6rd4-7  2.0  7.5   69   176    1   MOLECULE: ASA-10: POLYTOMELLA F-ATP SYNTHASE ASSOCIATED SUB          
 788:  3j7a-Y  2.0  3.5   49   154    0   MOLECULE: 18S RIBOSOMAL RNA;                                         
 789:  4fhn-B  2.0  7.0   74  1022    7   MOLECULE: NUCLEOPORIN NUP37;                                         
 790:  4rs7-B  2.0  8.5   67    88    4   MOLECULE: PARB-C;                                                    
 791:  6ye4-A  2.0 16.2   72   236    6   MOLECULE: BIOPOLYMER TRANSPORT PROTEIN EXBB;                         
 792:  2ywg-A  2.0  6.6   51   528    6   MOLECULE: GTP-BINDING PROTEIN LEPA;                                  
 793:  5isw-A  2.0  4.4   57   539    7   MOLECULE: GRAMICIDIN S SYNTHASE 1;                                   
 794:  6zg3-C  2.0  4.3   84   207   11   MOLECULE: ENERGY-COUPLING FACTOR TRANSPORTER ATP-BINDING PR          
 795:  3zx0-D  2.0  9.7   72   397    4   MOLECULE: ECTONUCLEOSIDE TRIPHOSPHATE DIPHOSPHOHYDROLASE 1;          
 796:  4hg2-B  2.0 10.5   63   236    3   MOLECULE: METHYLTRANSFERASE TYPE 11;                                 
 797:  6zyx-L  2.0  3.2   44    97    9   MOLECULE: DYNEIN HEAVY CHAIN, OUTER ARM PROTEIN;                     
 798:  6e3y-E  2.0  4.7   62   115    3   MOLECULE: CALCITONIN GENE-RELATED PEPTIDE 1;                         
 799:  2x2v-A  2.0  3.7   52    69    6   MOLECULE: ATP SYNTHASE SUBUNIT C;                                    
 800:  1ysm-A  2.0  5.0   47    55    0   MOLECULE: CALCYCLIN-BINDING PROTEIN;                                 
 801:  4cc9-B  2.0  6.3   50    98    0   MOLECULE: PROTEIN VPRBP;                                             
 802:  5e2q-A  2.0  5.9  101   725    4   MOLECULE: DIPEPTIDYL PEPTIDASE 3;                                    
 803:  3v9r-B  2.0  4.0   56    73    7   MOLECULE: UNCHARACTERIZED PROTEIN YOL086W-A;                         
 804:  5hx2-D  2.0  6.5   76   647    7   MOLECULE: BASEPLATE WEDGE PROTEIN GP7;                               
 805:  2n8p-A  2.0  3.6   41    53   12   MOLECULE: LACTICIN Q;                                                
 806:  6veo-A  2.0  7.2   64   136   14   MOLECULE: ATPASE FAMILY AAA DOMAIN-CONTAINING PROTEIN 2B;            
 807:  7c3m-A  2.0  9.0   69   577    3   MOLECULE: FERMITIN FAMILY HOMOLOG 3,FERMITIN FAMILY HOMOLOG          
 808:  2ets-A  2.0  5.0   47   115    2   MOLECULE: HYPOTHETICAL PROTEIN;                                      
 809:  5hzd-A  2.0 15.0   71   476    8   MOLECULE: 3' TERMINAL URIDYLYL TRANSFERASE;                          
 810:  1mo9-A  2.0  3.9   91   522    5   MOLECULE: ORF3;                                                      
 811:  3evy-B  2.0  7.1   61    84   10   MOLECULE: PUTATIVE TYPE I RESTRICTION ENZYME R PROTEIN;              
 812:  6csv-A  2.0  5.5   73    90    7   MOLECULE: CENTROSOMAL PROTEIN OF 63 KDA,CENTROSOMAL PROTEIN          
 813:  6xrr-C  2.0  3.0   39    50   13   MOLECULE: PUTATIVE CYTOPLASMIC PROTEIN;                              
 814:  4hlq-C  2.0 14.2   80   281    9   MOLECULE: TBC1 DOMAIN FAMILY MEMBER 20;                              
 815:  6o0i-A  2.0  8.1   62    98    3   MOLECULE: DESIGN CONSTRUCT XAA;                                      
 816:  6ysg-A  2.0 13.4   84  1264   12   MOLECULE: MG-CHELATASE SUBUNIT CHLH;                                 
 817:  3l0m-A  2.0 10.2   67   328   10   MOLECULE: DRRA;                                                      
 818:  4nfu-B  2.0  7.3   72   524    6   MOLECULE: EDS1;                                                      
 819:  4fx5-A  2.0  6.3   66   426    6   MOLECULE: VON WILLEBRAND FACTOR TYPE A;                              
 820:  2hi4-A  2.0 10.5   81   480   11   MOLECULE: CYTOCHROME P450 1A2;                                       
 821:  6c0f-w  2.0  3.2   55    70    9   MOLECULE: SACCHAROMYCES CEREVISIAE S288C 35S PRE-RIBOSOMAL           
 822:  5a5t-L  2.0 15.1   95   372    5   MOLECULE: EUKARYOTIC TRANSLATION INITIATION FACTOR 3 SUBUNI          
 823:  3jck-F  2.0 10.1   60   388    5   MOLECULE: 26S PROTEASOME REGULATORY SUBUNIT RPN3;                    
 824:  4cej-A  2.0 11.4   79  1177    6   MOLECULE: ATP-DEPENDENT HELICASE/NUCLEASE SUBUNIT A;                 
 825:  6lkz-C  2.0  4.8   71   482    4   MOLECULE: ISOCITRATE DEHYDROGENASE;                                  
 826:  4wpc-B  2.0 11.0   74   288    7   MOLECULE: RHO GTPASE-ACTIVATING PROTEIN RGD1;                        
 827:  2nb2-A  2.0  2.4   36    38    0   MOLECULE: NIGELLIN-1.1;                                              
 828:  4ycz-A  2.0 10.1   48   713    0   MOLECULE: FUSION PROTEIN OF SEC13 AND NUP145C;                       
 829:  2r0q-C  2.0  2.7   40   193   10   MOLECULE: PUTATIVE TRANSPOSON TN552 DNA-INVERTASE BIN3;              
 830:  6bzh-B  2.0 10.3   73   192    7   MOLECULE: PROBABLE ATP-DEPENDENT RNA HELICASE DDX58;                 
 831:  3bf5-A  2.0 12.5   57   284    7   MOLECULE: RIBOKINASE RELATED PROTEIN;                                
 832:  2qqy-A  2.0  3.4   66   139    2   MOLECULE: SIGMA B OPERON;                                            
 833:  2be3-A  2.0  7.4   85   203    5   MOLECULE: GTP PYROPHOSPHOKINASE;                                     
 834:  6jbh-C  2.0  5.7   96   267    8   MOLECULE: TARH;                                                      
 835:  4m70-B  2.0  5.4   59    91    8   MOLECULE: RX PROTEIN;                                                
 836:  2dd4-H  2.0 11.9   56   156   11   MOLECULE: THIOCYANATE HYDROLASE ALPHA SUBUNIT;                       
 837:  1sed-A  2.0  3.7   50   112    2   MOLECULE: HYPOTHETICAL PROTEIN YHAI;                                 
 838:  5wzg-A  2.0 18.9   57   534    0   MOLECULE: PUMILIO HOMOLOG 23;                                        
 839:  3pvl-A  2.0  4.4   85   597    7   MOLECULE: MYOSIN VIIA ISOFORM 1;                                     
 840:  2llk-A  2.0  6.7   47    55    6   MOLECULE: CYCLIN-D-BINDING MYB-LIKE TRANSCRIPTION FACTOR 1;          
 841:  4gwp-D  2.0  7.6   69   121    0   MOLECULE: MEDIATOR OF RNA POLYMERASE II TRANSCRIPTION SUBUN          
 842:  2a3v-B  2.0  4.7   73   320   10   MOLECULE: DNA (31-MER);                                              
 843:  5xbn-A  2.0  3.7   52   128    2   MOLECULE: WSS1P;                                                     
 844:  1nzb-A  2.0  5.6   75   332    7   MOLECULE: LOXP DNA;                                                  
 845:  2nr7-A  2.0  6.1   90   194    4   MOLECULE: SECRETION ACTIVATOR PROTEIN, PUTATIVE;                     
 846:  6jhm-A  2.0 11.2   68   494   10   MOLECULE: CHLOROPHENOL MONOOXYGENASE;                                
 847:  2n2h-B  2.0  7.3   65   125   11   MOLECULE: SIN3 HISTONE DEACETYLASE COREPRESSOR COMPLEX COMP          
 848:  4za6-A  2.0  4.4   84   188    2   MOLECULE: TETR FAMILY TRANSCRIPTIONAL REGULATOR;                     
 849:  3k8p-D  2.0 18.6   83   594    8   MOLECULE: DSL1;                                                      
 850:  1jj2-O  2.0  4.6   38   143    5   MOLECULE: 23S RRNA;                                                  
 851:  6exn-a  2.0  9.5   62   171   13   MOLECULE: U2 SNRNA;                                                  
 852:  1l5j-A  2.0  6.0   42   862   12   MOLECULE: ACONITATE HYDRATASE 2;                                     
 853:  4lun-U  2.0  5.4   66   311   14   MOLECULE: NONSENSE-MEDIATED MRNA DECAY PROTEIN 2;                    

# Structural equivalences
   1: s001-Y 5abb-A     9 -  12 <=>   16 -  19   (ARG   10  - ASP   13  <=> LEU   16  - LEU   19 )                          
   1: s001-Y 5abb-A    14 -  46 <=>   20 -  52   (ARG   15  - GLN   47  <=> LYS   20  - LEU   52 )                          
   1: s001-Y 5abb-A    47 -  50 <=>   54 -  57   (ASP   48  - ASN   51  <=> GLU   54  - ARG   57 )                          
   1: s001-Y 5abb-A    54 -  57 <=>   58 -  61   (VAL   55  - ILE   58  <=> GLY   58  - ILE   61 )                          
   1: s001-Y 5abb-A    59 -  62 <=>   62 -  65   (CYS   60  - ALA   63  <=> GLU   62  - ASN   65 )                          
   1: s001-Y 5abb-A    64 -  88 <=>   73 -  97   (GLN   65  - MET   89  <=> SER   73  - VAL   97 )                          
   1: s001-Y 5abb-A    90 - 134 <=>   98 - 142   (VAL   91  - LEU  135  <=> VAL   98  - MET  142 )                          
   1: s001-Y 5abb-A   137 - 142 <=>  145 - 150   (GLY  138  - ASN  143  <=> MET  145  - ILE  150 )                          
   1: s001-Y 5abb-A   143 - 201 <=>  152 - 210   (PRO  144  - THR  202  <=> PRO  152  - ALA  210 )                          
   2: s001-Y 2ww9-A    12 -  29 <=>   28 -  45   (ASP   13  - ILE   30  <=> PRO   28  - PHE   45 )                          
   2: s001-Y 2ww9-A    31 -  37 <=>   46 -  52   (THR   32  - SER   38  <=> ALA   46  - GLY   52 )                          
   2: s001-Y 2ww9-A    38 -  41 <=>   54 -  57   (VAL   39  - ASP   42  <=> PRO   54  - THR   57 )                          
   2: s001-Y 2ww9-A    42 -  45 <=>   60 -  63   (VAL   43  - LEU   46  <=> ASN   60  - ASP   63 )                          
   2: s001-Y 2ww9-A    59 -  62 <=>   65 -  68   (CYS   60  - ALA   63  <=> ILE   65  - LEU   68 )                          
   2: s001-Y 2ww9-A    65 -  87 <=>   76 -  98   (ASN   66  - GLN   88  <=> PRO   76  - ALA   98 )                          
   2: s001-Y 2ww9-A    88 -  91 <=>  100 - 103   (MET   89  - VAL   92  <=> LEU  100  - ILE  103 )                          
   2: s001-Y 2ww9-A    95 -  98 <=>  104 - 107   (ALA   96  - SER   99  <=> LYS  104  - PHE  107 )                          
   2: s001-Y 2ww9-A   100 - 132 <=>  108 - 140   (GLN  101  - ASN  133  <=> LYS  108  - TYR  140 )                          
   2: s001-Y 2ww9-A   139 - 171 <=>  141 - 173   (LEU  140  - ALA  172  <=> PHE  141  - LYS  173 )                          
   2: s001-Y 2ww9-A   172 - 195 <=>  175 - 198   (LYS  173  - ASN  196  <=> PHE  175  - PHE  198 )                          
   2: s001-Y 2ww9-A   196 - 201 <=>  215 - 220   (GLN  197  - THR  202  <=> GLY  215  - LEU  220 )                          
   3: s001-Y 3bo0-A     9 -  44 <=>   18 -  53   (ARG   10  - LYS   45  <=> LYS   19  - ALA   54 )                          
   3: s001-Y 3bo0-A    59 -  62 <=>   56 -  59   (CYS   60  - ALA   63  <=> GLU   57  - GLN   60 )                          
   3: s001-Y 3bo0-A    65 -  87 <=>   66 -  88   (ASN   66  - GLN   88  <=> ILE   67  - VAL   89 )                          
   3: s001-Y 3bo0-A    88 -  92 <=>   90 -  94   (MET   89  - PRO   93  <=> SER   91  - GLN   95 )                          
   3: s001-Y 3bo0-A    95 -  98 <=>   95 -  98   (ALA   96  - SER   99  <=> MET   96  - SER   99 )                          
   3: s001-Y 3bo0-A   101 - 132 <=>   99 - 130   (GLY  102  - ASN  133  <=> ILE  100  - ALA  131 )                          
   3: s001-Y 3bo0-A   139 - 142 <=>  132 - 135   (LEU  140  - ASN  143  <=> GLY  133  - THR  136 )                          
   3: s001-Y 3bo0-A   145 - 195 <=>  136 - 186   (ILE  146  - ASN  196  <=> PRO  137  - LEU  187 )                          
   3: s001-Y 3bo0-A   196 - 201 <=>  190 - 195   (GLN  197  - THR  202  <=> GLY  191  - PHE  196 )                          
   4: s001-Y 7jqe-A     2 -   6 <=>    1 -   5   (ARG    3  - ASN    7  <=> THR   96  - GLU  100 )                          
   4: s001-Y 7jqe-A     9 -  33 <=>    7 -  31   (ARG   10  - ILE   34  <=> VAL  102  - THR  126 )                          
   4: s001-Y 7jqe-A    34 -  38 <=>   35 -  39   (PRO   35  - VAL   39  <=> VAL  130  - TYR  134 )                          
   4: s001-Y 7jqe-A    70 -  80 <=>   45 -  55   (ALA   71  - SER   81  <=> ALA  140  - THR  150 )                          
   4: s001-Y 7jqe-A   112 - 129 <=>   56 -  73   (THR  113  - TYR  130  <=> ASN  151  - THR  168 )                          
   4: s001-Y 7jqe-A   138 - 143 <=>   75 -  80   (MET  139  - PRO  144  <=> ASP  170  - ALA  175 )                          
   4: s001-Y 7jqe-A   144 - 172 <=>  328 - 356   (GLY  145  - LYS  173  <=> VAL  465  - LEU  493 )                          
   5: s001-Y 6c6r-A     1 -   8 <=>  168 - 175   (PHE    2  - MET    9  <=> SER  289  - VAL  296 )                          
   5: s001-Y 6c6r-A    10 -  13 <=>  176 - 179   (VAL   11  - ILE   14  <=> SER  297  - VAL  300 )                          
   5: s001-Y 6c6r-A    48 -  52 <=>  237 - 241   (GLN   49  - PHE   53  <=> GLU  358  - GLU  362 )                          
   5: s001-Y 6c6r-A    55 -  58 <=>  243 - 246   (LEU   56  - PHE   59  <=> ILE  364  - GLN  367 )                          
   5: s001-Y 6c6r-A    71 -  88 <=>  361 - 378   (MET   72  - MET   89  <=> ASP  482  - GLY  499 )                          
   5: s001-Y 6c6r-A    91 -  97 <=>  381 - 387   (VAL   92  - TRP   98  <=> VAL  502  - LEU  508 )                          
   5: s001-Y 6c6r-A    99 - 124 <=>  392 - 417   (LYS  100  - ALA  125  <=> SER  513  - GLU  538 )                          
   5: s001-Y 6c6r-A   146 - 173 <=>  419 - 446   (GLY  147  - GLY  174  <=> TRP  540  - SER  567 )                          
   6: s001-Y 5a63-C    12 -  31 <=>    1 -  20   (ASP   13  - THR   32  <=> GLY    2  - PHE   21 )                          
   6: s001-Y 5a63-C    32 -  35 <=>   23 -  26   (PHE   33  - VAL   36  <=> THR   24  - GLY   27 )                          
   6: s001-Y 5a63-C    65 -  68 <=>   32 -  35   (ASN   66  - ILE   69  <=> ILE   33  - VAL   36 )                          
   6: s001-Y 5a63-C    69 -  87 <=>   38 -  56   (PHE   70  - GLN   88  <=> ALA   39  - VAL   57 )                          
   6: s001-Y 5a63-C    92 -  95 <=>   57 -  60   (PRO   93  - ALA   96  <=> HIS   58  - ASP   61 )                          
   6: s001-Y 5a63-C    98 - 101 <=>   61 -  64   (SER   99  - GLY  102  <=> ARG   62  - ALA   65 )                          
   6: s001-Y 5a63-C   103 - 138 <=>   65 - 100   (MET  104  - MET  139  <=> ARG   66  - LEU  101 )                          
   6: s001-Y 5a63-C   141 - 144 <=>  111 - 114   (GLN  142  - GLY  145  <=> ILE  112  - ARG  115 )                          
   6: s001-Y 5a63-C   158 - 172 <=>  123 - 137   (GLY  159  - LYS  173  <=> SER  124  - LEU  138 )                          
   6: s001-Y 5a63-C   173 - 176 <=>  156 - 159   (GLY  174  - ASN  177  <=> PHE  157  - SER  160 )                          
   6: s001-Y 5a63-C   179 - 186 <=>  162 - 169   (SER  180  - ILE  187  <=> LEU  163  - LEU  170 )                          
   6: s001-Y 5a63-C   194 - 201 <=>  236 - 243   (LEU  195  - THR  202  <=> ARG  237  - LEU  244 )                          
   7: s001-Y 4cej-B     5 -   9 <=>  798 - 802   (SER    6  - ARG   10  <=> CYS  801  - HIS  805 )                          
   7: s001-Y 4cej-B    10 -  13 <=>  804 - 807   (VAL   11  - ILE   14  <=> ALA  807  - GLY  810 )                          
   7: s001-Y 4cej-B    58 -  61 <=>  839 - 842   (PHE   59  - GLY   62  <=> ARG  842  - LYS  845 )                          
   7: s001-Y 4cej-B    69 -  72 <=>  846 - 849   (PHE   70  - GLY   73  <=> ARG  849  - THR  852 )                          
   7: s001-Y 4cej-B    73 -  88 <=>  851 - 866   (VAL   74  - MET   89  <=> GLU  854  - PRO  869 )                          
   7: s001-Y 4cej-B    90 -  93 <=>  867 - 870   (VAL   91  - LYS   94  <=> LYS  870  - LYS  873 )                          
   7: s001-Y 4cej-B    95 -  99 <=>  871 - 875   (ALA   96  - LYS  100  <=> GLU  874  - SER  878 )                          
   7: s001-Y 4cej-B   101 - 131 <=>  876 - 906   (GLY  102  - PHE  132  <=> SER  879  - PHE  909 )                          
   7: s001-Y 4cej-B   134 - 138 <=>  944 - 948   (LEU  135  - MET  139  <=> ASP  947  - SER  951 )                          
   7: s001-Y 4cej-B   141 - 144 <=> 1043 -1046   (GLN  142  - GLY  145  <=> GLU 1046  - ARG 1049 )                          
   7: s001-Y 4cej-B   147 - 150 <=> 1057 -1060   (THR  148  - LEU  151  <=> SER 1060  - ILE 1063 )                          
   7: s001-Y 4cej-B   197 - 201 <=> 1151 -1155   (ILE  198  - THR  202  <=> GLU 1154  - LYS 1158 )                          
   8: s001-Y 6m49-A   103 - 137 <=>    1 -  35   (MET  104  - GLY  138  <=> ILE   18  - GLN   52 )                          
   8: s001-Y 6m49-A   138 - 141 <=>   42 -  45   (MET  139  - GLN  142  <=> SER   65  - SER   68 )                          
   8: s001-Y 6m49-A   143 - 170 <=>   46 -  73   (PRO  144  - THR  171  <=> SER   69  - GLY   96 )                          
   8: s001-Y 6m49-A   180 - 186 <=>   75 -  81   (ILE  181  - ILE  187  <=> PRO   98  - GLU  104 )                          
   8: s001-Y 6m49-A   188 - 191 <=>  122 - 125   (SER  189  - PRO  192  <=> TRP  145  - PHE  148 )                          
   9: s001-Y 5twa-A    70 -  91 <=>    3 -  24   (ALA   71  - VAL   92  <=> LEU   16  - LEU   37 )                          
   9: s001-Y 5twa-A    93 - 101 <=>  106 - 114   (LYS   94  - GLY  102  <=> SER  143  - ASN  151 )                          
   9: s001-Y 5twa-A   102 - 117 <=>  120 - 135   (GLU  103  - ILE  118  <=> GLY  157  - ASP  172 )                          
   9: s001-Y 5twa-A   118 - 126 <=>  137 - 145   (VAL  119  - GLY  127  <=> LEU  174  - ASN  182 )                          
  10: s001-Y 6zyx-C     1 -   6 <=>  134 - 139   (PHE    2  - ASN    7  <=> GLY 1198  - HIS 1203 )                          
  10: s001-Y 6zyx-C     9 -  34 <=>  141 - 166   (ARG   10  - PRO   35  <=> GLN 1205  - TYR 1230 )                          
  10: s001-Y 6zyx-C    35 -  40 <=>  169 - 174   (VAL   36  - THR   41  <=> ASN 1233  - GLU 1238 )                          
  10: s001-Y 6zyx-C   141 - 144 <=>  175 - 178   (GLN  142  - GLY  145  <=> GLY 1239  - PRO 1242 )                          
  10: s001-Y 6zyx-C   146 - 172 <=>  179 - 205   (GLY  147  - LYS  173  <=> ALA 1243  - GLY 1269 )                          
  10: s001-Y 6zyx-C   179 - 182 <=>  214 - 217   (SER  180  - ILE  183  <=> GLN 1278  - PRO 1281 )                          
  11: s001-Y 4itr-A     1 -  12 <=>   36 -  47   (PHE    2  - ASP   13  <=> PHE 3523  - SER 3534 )                          
  11: s001-Y 4itr-A    49 -  52 <=>   94 -  97   (LEU   50  - PHE   53  <=> GLN 3581  - VAL 3584 )                          
  11: s001-Y 4itr-A    55 -  59 <=>   98 - 102   (LEU   56  - CYS   60  <=> LYS 3585  - LYS 3589 )                          
  11: s001-Y 4itr-A    72 -  88 <=>  106 - 122   (GLY   73  - MET   89  <=> ILE 3593  - ALA 3609 )                          
  11: s001-Y 4itr-A    90 -  97 <=>  123 - 130   (VAL   91  - TRP   98  <=> THR 3610  - THR 3617 )                          
  11: s001-Y 4itr-A   105 - 126 <=>  131 - 152   (ARG  106  - GLY  127  <=> PRO 3618  - PRO 3639 )                          
  11: s001-Y 4itr-A   128 - 136 <=>  205 - 213   (SER  129  - GLY  137  <=> ILE 3692  - ILE 3700 )                          
  11: s001-Y 4itr-A   190 - 194 <=>  278 - 282   (ILE  191  - LEU  195  <=> ALA 3765  - GLU 3769 )                          
  12: s001-Y 6em5-b     3 -   6 <=>   32 -  35   (THR    4  - ASN    7  <=> VAL   32  - PRO   35 )                          
  12: s001-Y 6em5-b     9 -  33 <=>   40 -  64   (ARG   10  - ILE   34  <=> THR   40  - ILE   64 )                          
  12: s001-Y 6em5-b   126 - 131 <=>   69 -  74   (GLY  127  - PHE  132  <=> PRO   69  - VAL   74 )                          
  12: s001-Y 6em5-b   135 - 138 <=>   75 -  78   (ALA  136  - MET  139  <=> HIS   75  - HIS   78 )                          
  12: s001-Y 6em5-b   139 - 144 <=>   81 -  86   (LEU  140  - GLY  145  <=> LEU   81  - TYR   86 )                          
  12: s001-Y 6em5-b   147 - 173 <=>   87 - 113   (THR  148  - GLY  174  <=> GLU   87  - VAL  113 )                          
  12: s001-Y 6em5-b   179 - 183 <=>  134 - 138   (SER  180  - PHE  184  <=> GLY  134  - THR  138 )                          
  13: s001-Y 6idf-B     3 -   8 <=>    1 -   6   (THR    4  - MET    9  <=> LEU   73  - GLY   78 )                          
  13: s001-Y 6idf-B    11 -  18 <=>    7 -  14   (SER   12  - ILE   19  <=> ALA   79  - PHE   86 )                          
  13: s001-Y 6idf-B    57 -  64 <=>   22 -  29   (ILE   58  - GLN   65  <=> VAL   94  - LYS  101 )                          
  13: s001-Y 6idf-B    88 -  98 <=>   72 -  82   (MET   89  - SER   99  <=> VAL  144  - TYR  154 )                          
  13: s001-Y 6idf-B   101 - 134 <=>   83 - 116   (GLY  102  - LEU  135  <=> LYS  155  - THR  188 )                          
  13: s001-Y 6idf-B   136 - 139 <=>  117 - 120   (GLY  137  - LEU  140  <=> TYR  189  - ALA  192 )                          
  13: s001-Y 6idf-B   143 - 165 <=>  121 - 143   (PRO  144  - LEU  166  <=> VAL  193  - TRP  215 )                          
  13: s001-Y 6idf-B   170 - 173 <=>  216 - 219   (THR  171  - GLY  174  <=> TYR  288  - THR  291 )                          
  13: s001-Y 6idf-B   174 - 178 <=>  224 - 228   (VAL  175  - ILE  179  <=> VAL  379  - LEU  383 )                          
  13: s001-Y 6idf-B   191 - 195 <=>  247 - 251   (PRO  192  - ASN  196  <=> GLY  402  - THR  406 )                          
  13: s001-Y 6idf-B   198 - 201 <=>  294 - 297   (TYR  199  - THR  202  <=> THR  449  - LEU  452 )                          
  14: s001-Y 6uuj-G     8 -  29 <=>    1 -  22   (MET    9  - ILE   30  <=> VAL    6  - ALA   27 )                          
  14: s001-Y 6uuj-G    30 -  34 <=>   24 -  28   (GLY   31  - PRO   35  <=> ALA   29  - PRO   33 )                          
  14: s001-Y 6uuj-G    35 -  38 <=>   31 -  34   (VAL   36  - VAL   39  <=> THR   36  - VAL   39 )                          
  14: s001-Y 6uuj-G   143 - 147 <=>   41 -  45   (PRO  144  - THR  148  <=> VAL   46  - THR   50 )                          
  14: s001-Y 6uuj-G   148 - 172 <=>   47 -  71   (TYR  149  - LYS  173  <=> ALA   52  - GLY   76 )                          
  15: s001-Y 6mfz-A     2 -   5 <=>   72 -  75   (ARG    3  - SER    6  <=> LEU   72  - SER   75 )                          
  15: s001-Y 6mfz-A    11 -  17 <=>  126 - 132   (SER   12  - ILE   18  <=> LEU  126  - LYS  132 )                          
  15: s001-Y 6mfz-A    37 -  41 <=>  518 - 522   (SER   38  - ASP   42  <=> GLU  518  - LEU  522 )                          
  15: s001-Y 6mfz-A    68 -  92 <=>  807 - 831   (ILE   69  - PRO   93  <=> PRO  815  - SER  839 )                          
  15: s001-Y 6mfz-A    99 - 118 <=>  902 - 921   (LYS  100  - VAL  119  <=> LEU  910  - GLN  929 )                          
  15: s001-Y 6mfz-A   198 - 201 <=> 1517 -1520   (TYR  199  - THR  202  <=> ALA 1525  - SER 1528 )                          
  16: s001-Y 3aei-A     9 -  32 <=>    2 -  25   (ARG   10  - PHE   33  <=> GLU    2  - LEU   25 )                          
  16: s001-Y 3aei-A    67 -  70 <=>   26 -  29   (SER   68  - ALA   71  <=> LYS   26  - GLU   29 )                          
  16: s001-Y 3aei-A   126 - 141 <=>   32 -  47   (GLY  127  - GLN  142  <=> TYR   32  - TYR   47 )                          
  16: s001-Y 3aei-A   142 - 173 <=>   57 -  88   (ASN  143  - GLY  174  <=> ILE   57  - MET   88 )                          
  17: s001-Y 3bm3-A    63 -  67 <=>    9 -  13   (LEU   64  - SER   68  <=> THR   10  - THR   14 )                          
  17: s001-Y 3bm3-A    70 -  73 <=>   16 -  19   (ALA   71  - VAL   74  <=> ILE   17  - THR   20 )                          
  17: s001-Y 3bm3-A    74 -  87 <=>   21 -  34   (MET   75  - GLN   88  <=> GLU   22  - GLU   35 )                          
  17: s001-Y 3bm3-A    93 -  96 <=>   35 -  38   (LYS   94  - GLU   97  <=> LEU   36  - ARG   39 )                          
  17: s001-Y 3bm3-A    98 - 101 <=>   39 -  42   (SER   99  - GLY  102  <=> LEU   40  - LYS   43 )                          
  17: s001-Y 3bm3-A   102 - 134 <=>   48 -  80   (GLU  103  - LEU  135  <=> VAL   49  - ALA   81 )                          
  17: s001-Y 3bm3-A   137 - 141 <=>   81 -  85   (GLY  138  - GLN  142  <=> GLY   82  - GLU   86 )                          
  17: s001-Y 3bm3-A   148 - 165 <=>   87 - 104   (TYR  149  - LEU  166  <=> LEU   88  - GLU  105 )                          
  17: s001-Y 3bm3-A   170 - 173 <=>  137 - 140   (THR  171  - GLY  174  <=> ALA  138  - ILE  141 )                          
  17: s001-Y 3bm3-A   174 - 177 <=>  155 - 158   (VAL  175  - GLY  178  <=> LEU  156  - VAL  159 )                          
  18: s001-Y 6z5s-W    61 -  64 <=>   23 -  26   (GLY   62  - GLN   65  <=> SER   25  - GLU   28 )                          
  18: s001-Y 6z5s-W    65 -  68 <=>   30 -  33   (ASN   66  - ILE   69  <=> TYR   32  - ALA   35 )                          
  18: s001-Y 6z5s-W    69 -  87 <=>   36 -  54   (PHE   70  - GLN   88  <=> ALA   38  - GLY   56 )                          
  18: s001-Y 6z5s-W    88 -  94 <=>   56 -  62   (MET   89  - PHE   95  <=> ALA   58  - VAL   64 )                          
  18: s001-Y 6z5s-W   104 - 128 <=>   64 -  88   (GLY  105  - SER  129  <=> ASP   66  - TRP   90 )                          
  18: s001-Y 6z5s-W   130 - 135 <=>   89 -  94   (GLY  131  - ALA  136  <=> PHE   91  - ARG   96 )                          
  19: s001-Y 6c66-I    72 - 101 <=>    1 -  30   (GLY   73  - GLY  102  <=> TYR    5  - GLY   34 )                          
  19: s001-Y 6c66-I   102 - 113 <=>   40 -  51   (GLU  103  - ARG  114  <=> MET   44  - VAL   55 )                          
  19: s001-Y 6c66-I   164 - 167 <=>   54 -  57   (TRP  165  - GLU  168  <=> VAL   74  - VAL   77 )                          
  19: s001-Y 6c66-I   177 - 181 <=>  147 - 151   (GLY  178  - ILE  182  <=> LEU  199  - GLY  203 )                          
  19: s001-Y 6c66-I   183 - 189 <=>  154 - 160   (PHE  184  - GLY  190  <=> PRO  206  - GLU  212 )                          
  19: s001-Y 6c66-I   190 - 200 <=>  162 - 172   (ILE  191  - GLN  201  <=> VAL  214  - LEU  224 )                          
  20: s001-Y 6so5-C    11 -  34 <=>    1 -  24   (SER   12  - PRO   35  <=> ALA    5  - LEU   28 )                          
  20: s001-Y 6so5-C    35 -  38 <=>   27 -  30   (VAL   36  - VAL   39  <=> PHE   31  - PHE   34 )                          
  20: s001-Y 6so5-C   139 - 142 <=>   32 -  35   (LEU  140  - ASN  143  <=> SER   36  - LEU   39 )                          
  20: s001-Y 6so5-C   144 - 148 <=>   89 -  93   (GLY  145  - TYR  149  <=> ARG   93  - LEU   97 )                          
  20: s001-Y 6so5-C   149 - 172 <=>   95 - 118   (LEU  150  - LYS  173  <=> LYS   99  - LYS  122 )                          
  20: s001-Y 6so5-C   178 - 188 <=>  128 - 138   (ILE  179  - SER  189  <=> THR  156  - VAL  166 )                          
  20: s001-Y 6so5-C   189 - 193 <=>  140 - 144   (GLY  190  - ILE  194  <=> ILE  168  - PRO  172 )                          
  21: s001-Y 5awf-A     1 -  11 <=>   26 -  36   (PHE    2  - SER   12  <=> PHE   59  - GLU   69 )                          
  21: s001-Y 5awf-A    14 -  17 <=>   37 -  40   (ARG   15  - ILE   18  <=> MET   70  - PRO   73 )                          
  21: s001-Y 5awf-A    21 -  26 <=>   41 -  46   (LEU   22  - VAL   27  <=> HIS   74  - HIS   79 )                          
  21: s001-Y 5awf-A    71 -  88 <=>  342 - 359   (MET   72  - MET   89  <=> GLY  452  - ASP  469 )                          
  21: s001-Y 5awf-A    93 -  96 <=>  360 - 363   (LYS   94  - GLU   97  <=> VAL  470  - GLU  473 )                          
  21: s001-Y 5awf-A    99 - 119 <=>  364 - 384   (LYS  100  - LEU  120  <=> LEU  474  - VAL  494 )                          
  22: s001-Y 5h92-B    25 -  28 <=>  244 - 247   (ILE   26  - ARG   29  <=> GLY  306  - ILE  309 )                          
  22: s001-Y 5h92-B    69 -  90 <=>  278 - 299   (PHE   70  - VAL   91  <=> PRO  340  - ARG  361 )                          
  22: s001-Y 5h92-B    94 - 100 <=>  307 - 313   (PHE   95  - GLN  101  <=> MET  369  - ARG  375 )                          
  22: s001-Y 5h92-B   104 - 118 <=>  315 - 329   (GLY  105  - VAL  119  <=> GLY  377  - LYS  391 )                          
  22: s001-Y 5h92-B   163 - 166 <=>  331 - 334   (MET  164  - GLY  167  <=> PHE  393  - PHE  396 )                          
  22: s001-Y 5h92-B   170 - 174 <=>  335 - 339   (THR  171  - VAL  175  <=> ARG  397  - GLU  401 )                          
  22: s001-Y 5h92-B   194 - 199 <=>  350 - 355   (LEU  195  - ALA  200  <=> GLU  412  - LYS  417 )                          
  23: s001-Y 4drb-G   101 - 134 <=>    1 -  34   (GLY  102  - LEU  135  <=> GLU    4  - ASP   37 )                          
  23: s001-Y 4drb-G   137 - 140 <=>   35 -  38   (GLY  138  - ILE  141  <=> LYS   38  - GLN   41 )                          
  23: s001-Y 4drb-G   147 - 174 <=>   39 -  66   (THR  148  - VAL  175  <=> PHE   42  - ALA   69 )                          
  23: s001-Y 4drb-G   180 - 184 <=>   81 -  85   (ILE  181  - ALA  185  <=> LEU   84  - ARG   88 )                          
  23: s001-Y 4drb-G   186 - 189 <=>   89 -  92   (ILE  187  - GLY  190  <=> LEU   92  - TYR   95 )                          
  23: s001-Y 4drb-G   190 - 196 <=>   94 - 100   (ILE  191  - GLN  197  <=> THR   97  - ILE  103 )                          
  23: s001-Y 4drb-G   198 - 201 <=>  102 - 105   (TYR  199  - THR  202  <=> GLN  105  - LEU  108 )                          
  24: s001-Y 7mi8-A    39 -  45 <=>  529 - 535   (ASN   40  - LEU   46  <=> THR 3753  - ALA 3759 )                          
  24: s001-Y 7mi8-A    46 -  49 <=>  537 - 540   (GLN   47  - LEU   50  <=> ASN 3761  - LYS 3764 )                          
  24: s001-Y 7mi8-A    50 -  54 <=>  543 - 547   (ASN   51  - VAL   55  <=> PHE 3767  - GLU 3771 )                          
  24: s001-Y 7mi8-A    72 -  89 <=>  676 - 693   (GLY   73  - ASP   90  <=> ILE 3900  - THR 3917 )                          
  24: s001-Y 7mi8-A    98 - 124 <=>  695 - 721   (SER   99  - ALA  125  <=> LYS 3919  - LEU 3945 )                          
  24: s001-Y 7mi8-A   149 - 153 <=>  722 - 726   (LEU  150  - VAL  154  <=> VAL 3946  - PHE 3950 )                          
  24: s001-Y 7mi8-A   163 - 168 <=>  799 - 804   (MET  164  - GLN  169  <=> ILE 4023  - ARG 4028 )                          
  24: s001-Y 7mi8-A   176 - 179 <=>  826 - 829   (ASN  177  - SER  180  <=> SER 4050  - ILE 4053 )                          
  24: s001-Y 7mi8-A   191 - 199 <=>  860 - 868   (PRO  192  - ALA  200  <=> SER 4084  - MET 4092 )                          
  25: s001-Y 6m49-B    11 -  29 <=>   44 -  62   (SER   12  - ILE   30  <=> VAL  282  - TYR  300 )                          
  25: s001-Y 6m49-B    30 -  34 <=>   64 -  68   (GLY   31  - PRO   35  <=> SER  302  - ILE  306 )                          
  25: s001-Y 6m49-B    40 -  44 <=>   70 -  74   (THR   41  - LYS   45  <=> MET  308  - LYS  312 )                          
  25: s001-Y 6m49-B    64 -  70 <=>   75 -  81   (GLN   65  - ALA   71  <=> TRP  313  - ALA  319 )                          
  25: s001-Y 6m49-B    71 -  87 <=>   84 - 100   (MET   72  - GLN   88  <=> THR  322  - GLY  338 )                          
  25: s001-Y 6m49-B    93 -  96 <=>  102 - 105   (LYS   94  - GLU   97  <=> THR  340  - LEU  343 )                          
  25: s001-Y 6m49-B   102 - 138 <=>  172 - 208   (GLU  103  - MET  139  <=> LEU  410  - ARG  446 )                          
  25: s001-Y 6m49-B   177 - 180 <=>  228 - 231   (GLY  178  - ILE  181  <=> GLY  550  - VAL  553 )                          
  26: s001-Y 5tsz-A    24 -  31 <=>   18 -  25   (LEU   25  - THR   32  <=> SER   63  - ALA   70 )                          
  26: s001-Y 5tsz-A    67 -  70 <=>   26 -  29   (SER   68  - ALA   71  <=> SER   71  - VAL   74 )                          
  26: s001-Y 5tsz-A    71 -  88 <=>   31 -  48   (MET   72  - MET   89  <=> GLY   76  - LYS   93 )                          
  26: s001-Y 5tsz-A    90 -  97 <=>   49 -  56   (VAL   91  - TRP   98  <=> ASP   94  - SER  101 )                          
  26: s001-Y 5tsz-A   104 - 126 <=>   57 -  79   (GLY  105  - GLY  127  <=> GLY  102  - ALA  124 )                          
  26: s001-Y 5tsz-A   128 - 137 <=>   80 -  89   (SER  129  - GLY  138  <=> LEU  125  - SER  134 )                          
  26: s001-Y 5tsz-A   138 - 141 <=>  108 - 111   (MET  139  - GLN  142  <=> VAL  153  - LEU  156 )                          
  26: s001-Y 5tsz-A   148 - 153 <=>  115 - 120   (TYR  149  - VAL  154  <=> VAL  160  - HIS  165 )                          
  27: s001-Y 7bl5-8    68 -  72 <=>    1 -   5   (ILE   69  - GLY   73  <=> VAL   27  - GLU   31 )                          
  27: s001-Y 7bl5-8    73 -  90 <=>    7 -  24   (VAL   74  - VAL   91  <=> LYS   33  - GLY   50 )                          
  27: s001-Y 7bl5-8    93 - 108 <=>   40 -  55   (LYS   94  - LEU  109  <=> ALA   66  - GLN   81 )                          
  27: s001-Y 7bl5-8   109 - 118 <=>   57 -  66   (ALA  110  - VAL  119  <=> GLN   83  - ARG   92 )                          
  28: s001-Y 4toi-A     1 -   4 <=>   12 -  15   (PHE    2  - ILE    5  <=> GLY   13  - PHE   16 )                          
  28: s001-Y 4toi-A     9 -  14 <=>   17 -  22   (ARG   10  - ARG   15  <=> HIS   18  - TRP   23 )                          
  28: s001-Y 4toi-A    47 -  50 <=>   56 -  59   (ASP   48  - ASN   51  <=> LEU   57  - ILE   60 )                          
  28: s001-Y 4toi-A    55 -  60 <=>   62 -  67   (LEU   56  - GLY   61  <=> ARG   63  - LEU   68 )                          
  28: s001-Y 4toi-A    69 -  88 <=>  102 - 121   (PHE   70  - MET   89  <=> ASN  103  - GLN  122 )                          
  28: s001-Y 4toi-A    91 -  97 <=>  122 - 128   (VAL   92  - TRP   98  <=> ASP  123  - LEU  129 )                          
  28: s001-Y 4toi-A   101 - 118 <=>  129 - 146   (GLY  102  - VAL  119  <=> THR  130  - SER  147 )                          
  28: s001-Y 4toi-A   183 - 188 <=>  168 - 173   (PHE  184  - SER  189  <=> GLU  169  - LYS  174 )                          
  28: s001-Y 4toi-A   189 - 193 <=>  175 - 179   (GLY  190  - ILE  194  <=> ALA  176  - GLY  180 )                          
  29: s001-Y 3r2x-C    23 -  30 <=>    1 -   8   (MET   24  - GLY   31  <=> ASP    6  - LEU   13 )                          
  29: s001-Y 3r2x-C    31 -  34 <=>   10 -  13   (THR   32  - PRO   35  <=> LEU   15  - ILE   18 )                          
  29: s001-Y 3r2x-C    36 -  41 <=>   16 -  21   (PRO   37  - ASP   42  <=> TRP   21  - LEU   26 )                          
  29: s001-Y 3r2x-C    63 -  66 <=>   27 -  30   (LEU   64  - PHE   67  <=> ASP   32  - ALA   35 )                          
  29: s001-Y 3r2x-C    71 -  76 <=>   36 -  41   (MET   72  - TYR   77  <=> ALA   41  - GLU   46 )                          
  29: s001-Y 3r2x-C   120 - 138 <=>   42 -  60   (GLY  121  - MET  139  <=> SER   47  - ARG   65 )                          
  29: s001-Y 3r2x-C   147 - 166 <=>   63 -  82   (THR  148  - GLY  167  <=> PRO   68  - SER   87 )                          
  30: s001-Y 3vou-A     1 -  10 <=>    5 -  14   (PHE    2  - VAL   11  <=> ILE    5  - ALA   14 )                          
  30: s001-Y 3vou-A    12 -  16 <=>   15 -  19   (ASP   13  - LYS   17  <=> CYS   15  - TRP   19 )                          
  30: s001-Y 3vou-A    17 -  32 <=>   21 -  36   (ILE   18  - PHE   33  <=> ASP   21  - THR   36 )                          
  30: s001-Y 3vou-A    33 -  36 <=>   39 -  42   (ILE   34  - PRO   37  <=> THR   39  - TYR   42 )                          
  30: s001-Y 3vou-A    37 -  41 <=>   45 -  49   (SER   38  - ASP   42  <=> VAL   45  - ARG   49 )                          
  30: s001-Y 3vou-A    64 -  67 <=>   54 -  57   (GLN   65  - SER   68  <=> LEU   54  - SER   57 )                          
  30: s001-Y 3vou-A    71 -  75 <=>   60 -  64   (MET   72  - PRO   76  <=> THR   60  - VAL   64 )                          
  30: s001-Y 3vou-A   126 - 129 <=>   69 -  72   (GLY  127  - TYR  130  <=> PHE   69  - GLN   72 )                          
  30: s001-Y 3vou-A   148 - 172 <=>   73 -  97   (TYR  149  - LYS  173  <=> THR   73  - LYS   97 )                          
  31: s001-Y 3p8c-B    11 -  37 <=>  953 - 979   (SER   12  - SER   38  <=> SER  988  - VAL 1014 )                          
  31: s001-Y 3p8c-B   152 - 155 <=>  990 - 993   (ALA  153  - LEU  156  <=> HIS 1025  - ASN 1028 )                          
  31: s001-Y 3p8c-B   158 - 173 <=>  994 -1009   (GLY  159  - GLY  174  <=> ILE 1029  - PHE 1044 )                          
  31: s001-Y 3p8c-B   175 - 189 <=> 1014 -1028   (GLY  176  - GLY  190  <=> GLY 1049  - SER 1063 )                          
  31: s001-Y 3p8c-B   191 - 196 <=> 1071 -1076   (PRO  192  - GLN  197  <=> CYS 1106  - LEU 1111 )                          
  32: s001-Y 1kx5-A    99 - 115 <=>   41 -  57   (LYS  100  - PHE  116  <=> TYR   41  - SER   57 )                          
  32: s001-Y 1kx5-A   118 - 122 <=>   60 -  64   (VAL  119  - ILE  123  <=> LEU   60  - LYS   64 )                          
  32: s001-Y 1kx5-A   123 - 140 <=>   66 -  83   (GLN  124  - ILE  141  <=> PRO   66  - ARG   83 )                          
  32: s001-Y 1kx5-A   143 - 173 <=>   84 - 114   (PRO  144  - GLY  174  <=> PHE   84  - ALA  114 )                          
  32: s001-Y 1kx5-A   176 - 183 <=>  122 - 129   (ASN  177  - PHE  184  <=> LYS  122  - ARG  129 )                          
  32: s001-Y 1kx5-A   184 - 187 <=>  132 - 135   (ALA  185  - VAL  188  <=> GLY  132  - ALA  135 )                          
  33: s001-Y 1owa-A     1 -   4 <=>   44 -  47   (PHE    2  - ILE    5  <=> GLU   44  - GLN   47 )                          
  33: s001-Y 1owa-A     9 -  12 <=>   49 -  52   (ARG   10  - ASP   13  <=> LEU   49  - SER   52 )                          
  33: s001-Y 1owa-A    15 -  33 <=>   53 -  71   (ASN   16  - ILE   34  <=> TYR   53  - GLU   71 )                          
  33: s001-Y 1owa-A    34 -  37 <=>   74 -  77   (PRO   35  - SER   38  <=> ASN   74  - THR   77 )                          
  33: s001-Y 1owa-A    39 -  42 <=>   79 -  82   (ASN   40  - VAL   43  <=> LYS   79  - GLU   82 )                          
  33: s001-Y 1owa-A   141 - 173 <=>   83 - 115   (GLN  142  - GLY  174  <=> ASP   83  - ARG  115 )                          
  33: s001-Y 1owa-A   179 - 189 <=>  131 - 141   (SER  180  - GLY  190  <=> ALA  131  - ASP  141 )                          
  34: s001-Y 1t7s-A     3 -   6 <=>   12 -  15   (THR    4  - ASN    7  <=> LEU   85  - ASP   88 )                          
  34: s001-Y 1t7s-A     9 -  33 <=>   18 -  42   (ARG   10  - ILE   34  <=> PHE   91  - ASP  115 )                          
  34: s001-Y 1t7s-A    34 -  39 <=>   45 -  50   (PRO   35  - ASN   40  <=> ASP  118  - PHE  123 )                          
  34: s001-Y 1t7s-A   147 - 172 <=>   52 -  77   (THR  148  - LYS  173  <=> GLU  125  - HIS  150 )                          
  35: s001-Y 2apl-A   114 - 140 <=>    1 -  27   (TYR  115  - ILE  141  <=> LYS    2  - SER   28 )                          
  35: s001-Y 2apl-A   143 - 167 <=>   28 -  52   (PRO  144  - GLU  168  <=> GLY   29  - PHE   53 )                          
  35: s001-Y 2apl-A   192 - 199 <=>  122 - 129   (THR  193  - ALA  200  <=> ALA  123  - LEU  130 )                          
  36: s001-Y 7ahd-A     9 -  17 <=>   19 -  27   (ARG   10  - ILE   18  <=> THR   25  - ILE   33 )                          
  36: s001-Y 7ahd-A    57 -  60 <=>  108 - 111   (ILE   58  - GLY   61  <=> PRO  114  - ILE  117 )                          
  36: s001-Y 7ahd-A    62 -  65 <=>  200 - 203   (ALA   63  - ASN   66  <=> PHE  206  - ALA  209 )                          
  36: s001-Y 7ahd-A    66 -  72 <=>  205 - 211   (PHE   67  - GLY   73  <=> GLY  211  - VAL  217 )                          
  36: s001-Y 7ahd-A    73 -  81 <=>  213 - 221   (VAL   74  - ILE   82  <=> GLN  219  - MET  227 )                          
  36: s001-Y 7ahd-A    83 -  90 <=>  222 - 229   (VAL   84  - VAL   91  <=> VAL  228  - GLY  235 )                          
  36: s001-Y 7ahd-A    92 - 100 <=>  235 - 243   (PRO   93  - GLN  101  <=> ARG  241  - SER  249 )                          
  36: s001-Y 7ahd-A   101 - 124 <=>  245 - 268   (GLY  102  - ALA  125  <=> ASP  251  - GLN  274 )                          
  36: s001-Y 7ahd-A   126 - 129 <=>  269 - 272   (GLY  127  - TYR  130  <=> LYS  275  - VAL  278 )                          
  36: s001-Y 7ahd-A   141 - 144 <=>  275 - 278   (GLN  142  - GLY  145  <=> LYS  291  - ARG  294 )                          
  37: s001-Y 2fmm-E     1 -   6 <=>    1 -   6   (PHE    2  - ASN    7  <=> GLY    7  - SER   12 )                          
  37: s001-Y 2fmm-E     9 -  33 <=>    8 -  32   (ARG   10  - ILE   34  <=> ASP   14  - GLN   38 )                          
  37: s001-Y 2fmm-E    67 -  70 <=>   33 -  36   (SER   68  - ALA   71  <=> GLY   39  - THR   42 )                          
  37: s001-Y 2fmm-E   156 - 170 <=>   37 -  51   (THR  157  - THR  171  <=> LYS   43  - SER   57 )                          
  37: s001-Y 2fmm-E   177 - 188 <=>   53 -  64   (GLY  178  - SER  189  <=> SER   59  - ALA   70 )                          
  37: s001-Y 2fmm-E   189 - 192 <=>   66 -  69   (GLY  190  - THR  193  <=> ASN   72  - ARG   75 )                          
  38: s001-Y 6npl-A    51 -  56 <=>    4 -   9   (ALA   52  - ASN   57  <=> TRP  209  - LEU  214 )                          
  38: s001-Y 6npl-A    57 -  61 <=>   11 -  15   (ILE   58  - GLY   62  <=> ARG  216  - ASN  220 )                          
  38: s001-Y 6npl-A    68 -  88 <=>   94 - 114   (ILE   69  - MET   89  <=> ALA  299  - ASP  319 )                          
  38: s001-Y 6npl-A    91 -  94 <=>  115 - 118   (VAL   92  - PHE   95  <=> SER  320  - LEU  323 )                          
  38: s001-Y 6npl-A   105 - 131 <=>  119 - 145   (ARG  106  - PHE  132  <=> MET  324  - MET  350 )                          
  38: s001-Y 6npl-A   133 - 136 <=>  146 - 149   (ASN  134  - GLY  137  <=> GLU  351  - ALA  354 )                          
  38: s001-Y 6npl-A   141 - 144 <=>  366 - 369   (GLN  142  - GLY  145  <=> GLY  571  - ASN  574 )                          
  38: s001-Y 6npl-A   147 - 165 <=>  370 - 388   (THR  148  - LEU  166  <=> GLU  575  - ILE  593 )                          
  38: s001-Y 6npl-A   176 - 200 <=>  392 - 416   (ASN  177  - GLN  201  <=> ASN  597  - ALA  621 )                          
  39: s001-Y 6rfl-C    32 -  37 <=>    1 -   6   (PHE   33  - SER   38  <=> GLN    2  - GLU    7 )                          
  39: s001-Y 6rfl-C    50 -  53 <=>   80 -  83   (ASN   51  - GLY   54  <=> VAL   81  - LYS   84 )                          
  39: s001-Y 6rfl-C    54 -  57 <=>   97 - 100   (VAL   55  - ILE   58  <=> ASP   98  - TYR  101 )                          
  39: s001-Y 6rfl-C    58 -  64 <=>  112 - 118   (PHE   59  - GLN   65  <=> MET  113  - GLU  119 )                          
  39: s001-Y 6rfl-C    67 -  72 <=>  202 - 207   (SER   68  - GLY   73  <=> TYR  203  - PHE  208 )                          
  39: s001-Y 6rfl-C    73 -  92 <=>  209 - 228   (VAL   74  - PRO   93  <=> SER  210  - ASN  229 )                          
  39: s001-Y 6rfl-C    99 - 118 <=>  281 - 300   (LYS  100  - VAL  119  <=> VAL  282  - ALA  301 )                          
  39: s001-Y 6rfl-C   120 - 123 <=>  301 - 304   (GLY  121  - GLN  124  <=> SER  302  - LEU  305 )                          
  40: s001-Y 4dn7-A     1 -   6 <=>   12 -  17   (PHE    2  - ASN    7  <=> GLU   13  - LYS   18 )                          
  40: s001-Y 4dn7-A     9 -  12 <=>   18 -  21   (ARG   10  - ASP   13  <=> LYS   19  - PHE   22 )                          
  40: s001-Y 4dn7-A    15 -  18 <=>   22 -  25   (ASN   16  - ILE   19  <=> GLY   23  - PHE   26 )                          
  40: s001-Y 4dn7-A    69 -  88 <=>  363 - 382   (PHE   70  - MET   89  <=> ALA  364  - VAL  383 )                          
  40: s001-Y 4dn7-A    93 -  96 <=>  383 - 386   (LYS   94  - GLU   97  <=> GLY  384  - GLY  387 )                          
  40: s001-Y 4dn7-A    99 - 102 <=>  387 - 390   (LYS  100  - GLU  103  <=> ILE  388  - GLU  391 )                          
  40: s001-Y 4dn7-A   104 - 119 <=>  391 - 406   (GLY  105  - LEU  120  <=> LEU  392  - UNK  407 )                          
  41: s001-Y 6ioh-A     9 -  15 <=>    4 -  10   (ARG   10  - ASN   16  <=> PRO    5  - GLU   11 )                          
  41: s001-Y 6ioh-A    52 -  55 <=>   27 -  30   (PHE   53  - LEU   56  <=> LEU   28  - VAL   31 )                          
  41: s001-Y 6ioh-A    62 -  66 <=>  202 - 206   (ALA   63  - PHE   67  <=> GLN  203  - TYR  207 )                          
  41: s001-Y 6ioh-A    67 -  87 <=>  209 - 229   (SER   68  - GLN   88  <=> THR  210  - ARG  230 )                          
  41: s001-Y 6ioh-A    90 -  98 <=>  230 - 238   (VAL   91  - SER   99  <=> GLY  231  - PHE  239 )                          
  41: s001-Y 6ioh-A   100 - 103 <=>  239 - 242   (GLN  101  - MET  104  <=> ALA  240  - PRO  243 )                          
  41: s001-Y 6ioh-A   106 - 124 <=>  254 - 272   (ARG  107  - ALA  125  <=> TYR  255  - ASP  273 )                          
  42: s001-Y 4zsf-A    66 -  72 <=>    1 -   7   (PHE   67  - GLY   73  <=> MET    1  - CYS    7 )                          
  42: s001-Y 4zsf-A    73 -  87 <=>    9 -  23   (VAL   74  - GLN   88  <=> SER    9  - GLY   23 )                          
  42: s001-Y 4zsf-A   108 - 129 <=>   24 -  45   (LEU  109  - TYR  130  <=> ASP   24  - PRO   45 )                          
  42: s001-Y 4zsf-A   148 - 151 <=>   46 -  49   (TYR  149  - ILE  152  <=> ASN   46  - ALA   49 )                          
  42: s001-Y 4zsf-A   153 - 170 <=>   50 -  67   (VAL  154  - THR  171  <=> ALA   50  - ILE   67 )                          
  42: s001-Y 4zsf-A   194 - 201 <=>   85 -  92   (LEU  195  - THR  202  <=> LYS   85  - GLU   92 )                          
  43: s001-Y 5ijn-D     1 -   7 <=>   21 -  27   (PHE    2  - PHE    8  <=> LYS   41  - LYS   47 )                          
  43: s001-Y 5ijn-D    10 -  15 <=>  122 - 127   (VAL   11  - ASN   16  <=> LEU  166  - THR  171 )                          
  43: s001-Y 5ijn-D    17 -  35 <=>  130 - 148   (ILE   18  - VAL   36  <=> THR  174  - GLU  198 )                          
  43: s001-Y 5ijn-D    36 -  39 <=>  151 - 154   (PRO   37  - ASN   40  <=> LYS  201  - ARG  204 )                          
  43: s001-Y 5ijn-D   140 - 144 <=>  155 - 159   (ILE  141  - GLY  145  <=> GLU  205  - GLY  209 )                          
  43: s001-Y 5ijn-D   147 - 172 <=>  160 - 185   (THR  148  - LYS  173  <=> SER  210  - TRP  235 )                          
  43: s001-Y 5ijn-D   181 - 189 <=>  199 - 207   (ILE  182  - GLY  190  <=> LEU  249  - SER  263 )                          
  43: s001-Y 5ijn-D   196 - 199 <=>  294 - 297   (GLN  197  - ALA  200  <=> ASN  367  - LEU  370 )                          
  44: s001-Y 3g06-A     1 -  10 <=>  468 - 477   (PHE    2  - VAL   11  <=> ASN  650  - THR  659 )                          
  44: s001-Y 3g06-A    21 -  27 <=>  510 - 516   (LEU   22  - PHE   28  <=> GLU  692  - LEU  698 )                          
  44: s001-Y 3g06-A   106 - 130 <=>  529 - 553   (ARG  107  - GLY  131  <=> ALA  711  - ASP  735 )                          
  44: s001-Y 3g06-A   131 - 134 <=>  555 - 558   (PHE  132  - LEU  135  <=> GLU  737  - PRO  740 )                          
  44: s001-Y 3g06-A   136 - 175 <=>  559 - 598   (GLY  137  - GLY  176  <=> SER  741  - TYR  780 )                          
  45: s001-Y 5lox-1    30 -  33 <=>   23 -  26   (GLY   31  - ILE   34  <=> GLY   23  - HIS   26 )                          
  45: s001-Y 5lox-1    72 -  88 <=>   51 -  67   (GLY   73  - MET   89  <=> ASN   51  - ARG   67 )                          
  45: s001-Y 5lox-1    90 -  93 <=>   68 -  71   (VAL   91  - LYS   94  <=> ARG   68  - ALA   71 )                          
  45: s001-Y 5lox-1    94 -  97 <=>   73 -  76   (PHE   95  - TRP   98  <=> LEU   73  - VAL   76 )                          
  45: s001-Y 5lox-1   100 - 121 <=>   77 -  98   (GLN  101  - PHE  122  <=> PRO   77  - SER   98 )                          
  45: s001-Y 5lox-1   124 - 128 <=>   99 - 103   (ALA  125  - SER  129  <=> GLY   99  - GLY  103 )                          
  45: s001-Y 5lox-1   157 - 160 <=>  105 - 108   (ALA  158  - ALA  161  <=> THR  105  - SER  108 )                          
  45: s001-Y 5lox-1   173 - 177 <=>  142 - 146   (GLY  174  - GLY  178  <=> PHE  142  - GLY  146 )                          
  45: s001-Y 5lox-1   185 - 188 <=>  185 - 188   (GLY  186  - SER  189  <=> SER  185  - UNK  188 )                          
  45: s001-Y 5lox-1   193 - 201 <=>  215 - 223   (ILE  194  - THR  202  <=> PHE  215  - SER  223 )                          
  46: s001-Y 4gfq-A    63 -  67 <=>    4 -   8   (LEU   64  - SER   68  <=> GLN    3  - LYS    7 )                          
  46: s001-Y 4gfq-A    69 -  84 <=>   11 -  26   (PHE   70  - GLN   85  <=> ASN   10  - ALA   25 )                          
  46: s001-Y 4gfq-A    86 -  89 <=>   27 -  30   (LEU   87  - ASP   90  <=> THR   26  - ALA   29 )                          
  46: s001-Y 4gfq-A    99 - 138 <=>  108 - 147   (LYS  100  - MET  139  <=> GLU  107  - GLY  146 )                          
  46: s001-Y 4gfq-A   139 - 143 <=>  149 - 153   (LEU  140  - PRO  144  <=> ILE  148  - ASP  152 )                          
  46: s001-Y 4gfq-A   150 - 165 <=>  159 - 174   (LEU  151  - LEU  166  <=> GLU  158  - GLU  173 )                          
  47: s001-Y 6m31-A    27 -  31 <=>    1 -   5   (PHE   28  - THR   32  <=> PHE    4  - LEU    8 )                          
  47: s001-Y 6m31-A    67 -  70 <=>    7 -  10   (SER   68  - ALA   71  <=> THR   10  - GLU   13 )                          
  47: s001-Y 6m31-A    71 -  87 <=>   13 -  29   (MET   72  - GLN   88  <=> ARG   16  - LEU   32 )                          
  47: s001-Y 6m31-A    89 -  92 <=>   30 -  33   (ASP   90  - PRO   93  <=> ILE   33  - ASN   36 )                          
  47: s001-Y 6m31-A    95 -  98 <=>   34 -  37   (ALA   96  - SER   99  <=> PHE   37  - ASP   40 )                          
  47: s001-Y 6m31-A   105 - 131 <=>   38 -  64   (ARG  106  - PHE  132  <=> ILE   41  - ILE   67 )                          
  47: s001-Y 6m31-A   133 - 139 <=>   65 -  71   (ASN  134  - LEU  140  <=> GLU   68  - LYS   74 )                          
  47: s001-Y 6m31-A   144 - 154 <=>   82 -  92   (GLY  145  - VAL  155  <=> LYS   85  - ILE   95 )                          
  47: s001-Y 6m31-A   194 - 201 <=>  250 - 257   (LEU  195  - THR  202  <=> PRO  253  - LYS  260 )                          
  48: s001-Y 3bjd-C    10 -  14 <=>  102 - 106   (VAL   11  - ARG   15  <=> LEU  103  - ASP  107 )                          
  48: s001-Y 3bjd-C    70 -  74 <=>  131 - 135   (ALA   71  - MET   75  <=> SER  132  - SER  136 )                          
  48: s001-Y 3bjd-C    75 -  88 <=>  137 - 150   (PRO   76  - MET   89  <=> ALA  138  - THR  151 )                          
  48: s001-Y 3bjd-C    89 -  93 <=>  210 - 214   (ASP   90  - LYS   94  <=> VAL  211  - PRO  215 )                          
  48: s001-Y 3bjd-C    94 - 100 <=>  216 - 222   (PHE   95  - GLN  101  <=> GLU  217  - ASN  223 )                          
  48: s001-Y 3bjd-C   101 - 119 <=>  306 - 324   (GLY  102  - LEU  120  <=> HIS  309  - VAL  327 )                          
  49: s001-Y 5fhp-C     1 -  10 <=>   32 -  41   (PHE    2  - VAL   11  <=> THR   61  - GLY   70 )                          
  49: s001-Y 5fhp-C    20 -  23 <=>   72 -  75   (THR   21  - MET   24  <=> ARG  101  - GLY  104 )                          
  49: s001-Y 5fhp-C    68 -  92 <=>  140 - 164   (ILE   69  - PRO   93  <=> GLU  169  - ARG  193 )                          
  49: s001-Y 5fhp-C   100 - 124 <=>  181 - 205   (GLN  101  - ALA  125  <=> SER  210  - GLN  234 )                          
  49: s001-Y 5fhp-C   126 - 129 <=>  206 - 209   (GLY  127  - TYR  130  <=> ASP  235  - LYS  238 )                          
  50: s001-Y 5z7b-B    13 -  20 <=>    1 -   8   (ILE   14  - THR   21  <=> SER   -4  - LEU    3 )                          
  50: s001-Y 5z7b-B    39 -  44 <=>  114 - 119   (ASN   40  - LYS   45  <=> ASN  109  - ARG  114 )                          
  50: s001-Y 5z7b-B    65 -  72 <=>  123 - 130   (ASN   66  - GLY   73  <=> ALA  118  - GLN  125 )                          
  50: s001-Y 5z7b-B    73 -  87 <=>  132 - 146   (VAL   74  - GLN   88  <=> LYS  127  - THR  141 )                          
  50: s001-Y 5z7b-B    91 -  96 <=>  151 - 156   (VAL   92  - GLU   97  <=> ALA  146  - ARG  151 )                          
  50: s001-Y 5z7b-B    99 - 131 <=>  157 - 189   (LYS  100  - PHE  132  <=> SER  152  - LYS  184 )                          
  51: s001-Y 6aho-A     1 -   7 <=>  570 - 576   (PHE    2  - PHE    8  <=> GLN  593  - GLN  599 )                          
  51: s001-Y 6aho-A    10 -  22 <=>  622 - 634   (VAL   11  - LEU   23  <=> LEU  645  - LYS  657 )                          
  51: s001-Y 6aho-A    73 - 102 <=>  747 - 776   (VAL   74  - GLU  103  <=> ILE  770  - GLN  799 )                          
  51: s001-Y 6aho-A   103 - 118 <=>  781 - 796   (MET  104  - VAL  119  <=> ASP  804  - VAL  819 )                          
  51: s001-Y 6aho-A   120 - 123 <=>  797 - 800   (GLY  121  - GLN  124  <=> ILE  820  - GLU  823 )                          
  51: s001-Y 6aho-A   135 - 142 <=>  860 - 867   (ALA  136  - ASN  143  <=> PRO  898  - THR  905 )                          
  51: s001-Y 6aho-A   191 - 196 <=>  905 - 910   (PRO  192  - GLN  197  <=> ASP  993  - VAL  998 )                          
  52: s001-Y 1b7v-A    35 -  38 <=>    4 -   7   (VAL   36  - VAL   39  <=> GLU   25  - VAL   28 )                          
  52: s001-Y 1b7v-A    39 -  44 <=>   11 -  16   (ASN   40  - LYS   45  <=> CYS   32  - GLY   37 )                          
  52: s001-Y 1b7v-A    63 -  67 <=>   24 -  28   (LEU   64  - SER   68  <=> ALA   45  - ASP   49 )                          
  52: s001-Y 1b7v-A    69 -  73 <=>   29 -  33   (PHE   70  - VAL   74  <=> LYS   50  - ASN   54 )                          
  52: s001-Y 1b7v-A   120 - 130 <=>   35 -  45   (GLY  121  - GLY  131  <=> SER   56  - ASN   66 )                          
  52: s001-Y 1b7v-A   132 - 137 <=>   46 -  51   (ASN  133  - GLY  138  <=> GLY   67  - PRO   72 )                          
  52: s001-Y 1b7v-A   143 - 159 <=>   55 -  71   (PRO  144  - THR  160  <=> ALA   76  - LYS   92 )                          
  53: s001-Y 5dlq-B     1 -   7 <=>  766 - 772   (PHE    2  - PHE    8  <=> ASP  822  - PHE  828 )                          
  53: s001-Y 5dlq-B    12 -  31 <=>  815 - 834   (ASP   13  - THR   32  <=> GLY  871  - SER  890 )                          
  53: s001-Y 5dlq-B    32 -  36 <=>  836 - 840   (PHE   33  - PRO   37  <=> ASN  892  - ARG  896 )                          
  53: s001-Y 5dlq-B   147 - 172 <=>  843 - 868   (THR  148  - LYS  173  <=> ILE  899  - LYS  924 )                          
  53: s001-Y 5dlq-B   179 - 186 <=>  873 - 880   (SER  180  - ILE  187  <=> ASP  953  - ASN  960 )                          
  53: s001-Y 5dlq-B   189 - 194 <=>  922 - 927   (GLY  190  - LEU  195  <=> LEU 1002  - MET 1007 )                          
  53: s001-Y 5dlq-B   197 - 201 <=>  958 - 962   (ILE  198  - THR  202  <=> ALA 1049  - PHE 1053 )                          
  54: s001-Y 7k3z-A    18 -  21 <=>   17 -  20   (ILE   19  - LEU   22  <=> LYS   84  - LEU   87 )                          
  54: s001-Y 7k3z-A    24 -  31 <=>   99 - 106   (LEU   25  - THR   32  <=> THR  166  - VAL  173 )                          
  54: s001-Y 7k3z-A    32 -  35 <=>  108 - 111   (PHE   33  - VAL   36  <=> ARG  175  - ASN  178 )                          
  54: s001-Y 7k3z-A    67 -  70 <=>  113 - 116   (SER   68  - ALA   71  <=> ILE  180  - GLN  183 )                          
  54: s001-Y 7k3z-A    71 -  89 <=>  118 - 136   (MET   72  - ASP   90  <=> GLY  185  - PRO  203 )                          
  54: s001-Y 7k3z-A    91 -  94 <=>  418 - 421   (VAL   92  - PHE   95  <=> ILE  485  - VAL  488 )                          
  54: s001-Y 7k3z-A   104 - 113 <=>  423 - 432   (GLY  105  - ARG  114  <=> GLY  490  - ILE  499 )                          
  54: s001-Y 7k3z-A   115 - 138 <=>  435 - 458   (PHE  116  - MET  139  <=> ASN  502  - LYS  525 )                          
  54: s001-Y 7k3z-A   139 - 142 <=>  460 - 463   (LEU  140  - ASN  143  <=> LEU  527  - ILE  530 )                          
  54: s001-Y 7k3z-A   147 - 165 <=>  465 - 483   (THR  148  - LEU  166  <=> ASN  532  - SER  550 )                          
  54: s001-Y 7k3z-A   176 - 186 <=>  545 - 555   (ASN  177  - ILE  187  <=> ASN  612  - THR  622 )                          
  54: s001-Y 7k3z-A   188 - 191 <=>  556 - 559   (SER  189  - PRO  192  <=> THR  623  - MET  626 )                          
  55: s001-Y 5x11-E     3 -   7 <=>  106 - 110   (THR    4  - PHE    8  <=> PHE  104  - LEU  108 )                          
  55: s001-Y 5x11-E     9 -  33 <=>  112 - 136   (ARG   10  - ILE   34  <=> ARG  110  - SER  134 )                          
  55: s001-Y 5x11-E    34 -  38 <=>  139 - 143   (PRO   35  - VAL   39  <=> LYS  137  - SER  141 )                          
  55: s001-Y 5x11-E   123 - 128 <=>  147 - 152   (GLN  124  - SER  129  <=> MET  145  - PRO  150 )                          
  55: s001-Y 5x11-E   151 - 175 <=>  153 - 177   (ILE  152  - GLY  176  <=> ASP  151  - ILE  175 )                          
  56: s001-Y 4abn-B     5 -  30 <=>    2 -  27   (SER    6  - GLY   31  <=> MET    1  - PHE   26 )                          
  56: s001-Y 4abn-B    31 -  34 <=>   29 -  32   (THR   32  - PRO   35  <=> ASP   28  - PHE   31 )                          
  56: s001-Y 4abn-B    35 -  38 <=>   35 -  38   (VAL   36  - VAL   39  <=> HIS   34  - GLU   37 )                          
  56: s001-Y 4abn-B   150 - 173 <=>   39 -  62   (LEU  151  - GLY  174  <=> ASP   38  - LEU   61 )                          
  56: s001-Y 4abn-B   179 - 186 <=>   73 -  80   (SER  180  - ILE  187  <=> MET   72  - ASN   79 )                          
  56: s001-Y 4abn-B   190 - 201 <=>  138 - 149   (ILE  191  - THR  202  <=> VAL  137  - GLN  148 )                          
  57: s001-Y 5lbm-C    77 -  86 <=>   11 -  20   (ILE   78  - LEU   87  <=> LEU   12  - GLN   21 )                          
  57: s001-Y 5lbm-C    93 -  99 <=>   23 -  29   (LYS   94  - LYS  100  <=> ALA   24  - GLU   30 )                          
  57: s001-Y 5lbm-C   100 - 134 <=>   32 -  66   (GLN  101  - LEU  135  <=> ALA   33  - ARG   67 )                          
  57: s001-Y 5lbm-C   136 - 139 <=>   67 -  70   (GLY  137  - LEU  140  <=> ASN   68  - TYR   71 )                          
  57: s001-Y 5lbm-C   141 - 160 <=>   71 -  90   (GLN  142  - ALA  161  <=> SER   72  - LYS   91 )                          
  58: s001-Y 3cqx-D     5 -   8 <=>    7 -  10   (SER    6  - MET    9  <=> HIS  112  - ARG  115 )                          
  58: s001-Y 3cqx-D    11 -  33 <=>   11 -  33   (SER   12  - ILE   34  <=> ILE  116  - LEU  138 )                          
  58: s001-Y 3cqx-D    34 -  37 <=>   36 -  39   (PRO   35  - SER   38  <=> ALA  141  - SER  144 )                          
  58: s001-Y 3cqx-D   147 - 173 <=>   58 -  84   (THR  148  - GLY  174  <=> ALA  163  - LYS  189 )                          
  59: s001-Y 1te2-A     1 -   4 <=>    1 -   4   (PHE    2  - ILE    5  <=> ARG    5  - LEU    8 )                          
  59: s001-Y 1te2-A    69 -  88 <=>   14 -  33   (PHE   70  - MET   89  <=> LEU   18  - GLY   37 )                          
  59: s001-Y 1te2-A    95 -  98 <=>   63 -  66   (ALA   96  - SER   99  <=> TRP   67  - PRO   70 )                          
  59: s001-Y 1te2-A   104 - 124 <=>   67 -  87   (GLY  105  - ALA  125  <=> SER   71  - ARG   91 )                          
  59: s001-Y 1te2-A   148 - 151 <=>  122 - 125   (TYR  149  - ILE  152  <=> LEU  126  - PHE  129 )                          
  59: s001-Y 1te2-A   168 - 174 <=>  143 - 149   (GLN  169  - VAL  175  <=> SER  147  - VAL  153 )                          
  59: s001-Y 1te2-A   180 - 183 <=>  168 - 171   (ILE  181  - PHE  184  <=> GLU  172  - VAL  175 )                          
  59: s001-Y 1te2-A   184 - 190 <=>  188 - 194   (ALA  185  - ILE  191  <=> PRO  192  - ASN  198 )                          
  60: s001-Y 2dg6-A     1 -   9 <=>   13 -  21   (PHE    2  - ARG   10  <=> SER   13  - LEU   21 )                          
  60: s001-Y 2dg6-A    11 -  22 <=>   35 -  46   (SER   12  - LEU   23  <=> LEU   44  - GLN   55 )                          
  60: s001-Y 2dg6-A    73 -  92 <=>   90 - 109   (VAL   74  - PRO   93  <=> ASP   99  - TRP  118 )                          
  60: s001-Y 2dg6-A    95 - 103 <=>  110 - 118   (ALA   96  - MET  104  <=> GLU  119  - LEU  127 )                          
  60: s001-Y 2dg6-A   105 - 123 <=>  119 - 137   (ARG  106  - GLN  124  <=> SER  128  - TYR  146 )                          
  60: s001-Y 2dg6-A   168 - 171 <=>  180 - 183   (GLN  169  - ALA  172  <=> VAL  189  - GLN  192 )                          
  60: s001-Y 2dg6-A   190 - 193 <=>  200 - 203   (ILE  191  - ILE  194  <=> ARG  209  - GLY  212 )                          
  60: s001-Y 2dg6-A   197 - 200 <=>  204 - 207   (ILE  198  - GLN  201  <=> ILE  213  - GLU  216 )                          
  61: s001-Y 1irx-B     1 -   5 <=>  282 - 286   (PHE    2  - SER    6  <=> LEU  293  - LEU  297 )                          
  61: s001-Y 1irx-B     9 -  14 <=>  307 - 312   (ARG   10  - ARG   15  <=> ASP  318  - ILE  323 )                          
  61: s001-Y 1irx-B    18 -  22 <=>  411 - 415   (ILE   19  - LEU   23  <=> PRO  426  - LYS  430 )                          
  61: s001-Y 1irx-B    70 -  90 <=>  425 - 445   (ALA   71  - VAL   91  <=> VAL  440  - HIS  460 )                          
  61: s001-Y 1irx-B    99 - 117 <=>  447 - 465   (LYS  100  - ILE  118  <=> GLU  462  - GLY  480 )                          
  61: s001-Y 1irx-B   160 - 163 <=>  467 - 470   (ALA  161  - MET  164  <=> SER  482  - GLU  485 )                          
  61: s001-Y 1irx-B   168 - 171 <=>  483 - 486   (GLN  169  - ALA  172  <=> GLU  498  - PRO  501 )                          
  62: s001-Y 1l1l-A    57 -  61 <=>   37 -  41   (ILE   58  - GLY   62  <=> PRO   40  - ARG   44 )                          
  62: s001-Y 1l1l-A    71 -  83 <=>   45 -  57   (MET   72  - VAL   84  <=> TRP   48  - ILE   60 )                          
  62: s001-Y 1l1l-A    85 -  88 <=>   58 -  61   (LEU   86  - MET   89  <=> ASN   61  - PRO   64 )                          
  62: s001-Y 1l1l-A    93 -  96 <=>   62 -  65   (LYS   94  - GLU   97  <=> ARG   65  - ASP   68 )                          
  62: s001-Y 1l1l-A    99 - 122 <=>   66 -  89   (LYS  100  - ILE  123  <=> SER   69  - LEU   92 )                          
  62: s001-Y 1l1l-A   126 - 129 <=>  549 - 552   (GLY  127  - TYR  130  <=> LEU  556  - ALA  559 )                          
  62: s001-Y 1l1l-A   137 - 140 <=>  600 - 603   (GLY  138  - ILE  141  <=> GLU  607  - ILE  610 )                          
  62: s001-Y 1l1l-A   143 - 146 <=>  604 - 607   (PRO  144  - GLY  147  <=> LYS  611  - GLY  614 )                          
  62: s001-Y 1l1l-A   184 - 194 <=>  705 - 715   (ALA  185  - LEU  195  <=> VAL  712  - ASP  722 )                          
  63: s001-Y 5wp0-B     1 -   7 <=>    2 -   8   (PHE    2  - PHE    8  <=> GLN   -1  - ILE    5 )                          
  63: s001-Y 5wp0-B    27 -  30 <=>   49 -  52   (PHE   28  - GLY   31  <=> GLY   46  - ASP   49 )                          
  63: s001-Y 5wp0-B    35 -  39 <=>   57 -  61   (VAL   36  - ASN   40  <=> GLY   54  - GLN   58 )                          
  63: s001-Y 5wp0-B    64 -  67 <=>  104 - 107   (GLN   65  - SER   68  <=> THR  101  - ILE  104 )                          
  63: s001-Y 5wp0-B    74 -  88 <=>  110 - 124   (MET   75  - MET   89  <=> ASN  107  - ILE  121 )                          
  63: s001-Y 5wp0-B    90 -  93 <=>  125 - 128   (VAL   91  - LYS   94  <=> ALA  122  - ASP  125 )                          
  63: s001-Y 5wp0-B    96 -  99 <=>  131 - 134   (GLU   97  - LYS  100  <=> LEU  128  - THR  131 )                          
  63: s001-Y 5wp0-B   104 - 132 <=>  135 - 163   (GLY  105  - ASN  133  <=> ASP  132  - GLY  160 )                          
  63: s001-Y 5wp0-B   147 - 150 <=>  165 - 168   (THR  148  - LEU  151  <=> LEU  162  - GLY  165 )                          
  63: s001-Y 5wp0-B   165 - 168 <=>  227 - 230   (LEU  166  - GLN  169  <=> ALA  224  - ALA  232 )                          
  63: s001-Y 5wp0-B   171 - 175 <=>  231 - 235   (ALA  172  - GLY  176  <=> LEU  233  - TYR  237 )                          
  64: s001-Y 2oar-A    59 -  62 <=>   15 -  18   (CYS   60  - ALA   63  <=> VAL   15  - ALA   18 )                          
  64: s001-Y 2oar-A    72 -  87 <=>   24 -  39   (GLY   73  - GLN   88  <=> GLY   24  - ILE   39 )                          
  64: s001-Y 2oar-A    92 -  96 <=>   41 -  45   (PRO   93  - GLU   97  <=> PRO   41  - ARG   45 )                          
  64: s001-Y 2oar-A    98 - 101 <=>   47 -  50   (SER   99  - GLY  102  <=> GLY   47  - ALA   50 )                          
  64: s001-Y 2oar-A   102 - 134 <=>   68 - 100   (GLU  103  - LEU  135  <=> ASP   68  - LYS  100 )                          
  64: s001-Y 2oar-A   137 - 142 <=>  101 - 106   (GLY  138  - ASN  143  <=> GLY  101  - PRO  106 )                          
  65: s001-Y 2oyy-A    70 -  91 <=>    9 -  30   (ALA   71  - VAL   92  <=> ALA    9  - GLN   30 )                          
  65: s001-Y 2oyy-A    99 - 126 <=>   44 -  71   (LYS  100  - GLY  127  <=> GLU   44  - TRP   71 )                          
  66: s001-Y 6c2j-A    57 -  61 <=>    5 -   9   (ILE   58  - GLY   62  <=> HIS    6  - LEU   10 )                          
  66: s001-Y 6c2j-A    73 -  87 <=>   16 -  30   (VAL   74  - GLN   88  <=> ASN   17  - SER   31 )                          
  66: s001-Y 6c2j-A    90 - 118 <=>   31 -  59   (VAL   91  - VAL  119  <=> GLY   32  - LYS   60 )                          
  66: s001-Y 6c2j-A   125 - 134 <=>  204 - 213   (LEU  126  - LEU  135  <=> PHE  208  - GLU  217 )                          
  66: s001-Y 6c2j-A   140 - 147 <=>  244 - 251   (ILE  141  - THR  148  <=> VAL  248  - TRP  255 )                          
  67: s001-Y 2da7-A     1 -   5 <=>    5 -   9   (PHE    2  - SER    6  <=> SER    5  - PRO    9 )                          
  67: s001-Y 2da7-A     9 -  12 <=>   10 -  13   (ARG   10  - ASP   13  <=> ILE   10  - TYR   13 )                          
  67: s001-Y 2da7-A    14 -  28 <=>   14 -  28   (ARG   15  - ARG   29  <=> LYS   14  - MET   28 )                          
  67: s001-Y 2da7-A   162 - 173 <=>   31 -  42   (LEU  163  - GLY  174  <=> ASN   31  - VAL   42 )                          
  67: s001-Y 2da7-A   176 - 195 <=>   48 -  67   (ASN  177  - ASN  196  <=> PHE   48  - GLY   67 )                          
  68: s001-Y 6l47-A    41 -  44 <=>   62 -  65   (ASP   42  - LYS   45  <=> GLY  179  - PRO  182 )                          
  68: s001-Y 6l47-A    63 -  67 <=>   68 -  72   (LEU   64  - SER   68  <=> VAL  185  - TRP  189 )                          
  68: s001-Y 6l47-A    69 -  85 <=>   75 -  91   (PHE   70  - LEU   86  <=> PHE  192  - THR  208 )                          
  68: s001-Y 6l47-A    94 -  97 <=>   94 -  97   (PHE   95  - TRP   98  <=> SER  211  - SER  214 )                          
  68: s001-Y 6l47-A   104 - 137 <=>   98 - 131   (GLY  105  - GLY  138  <=> HIS  215  - LEU  248 )                          
  68: s001-Y 6l47-A   138 - 141 <=>  134 - 137   (MET  139  - GLN  142  <=> ALA  251  - PHE  254 )                          
  68: s001-Y 6l47-A   150 - 167 <=>  141 - 158   (LEU  151  - GLU  168  <=> PHE  258  - VAL  275 )                          
  68: s001-Y 6l47-A   177 - 187 <=>  176 - 186   (GLY  178  - VAL  188  <=> THR  293  - ALA  303 )                          
  68: s001-Y 6l47-A   190 - 193 <=>  275 - 278   (ILE  191  - ILE  194  <=> PHE  392  - MET  395 )                          
  69: s001-Y 2bsk-D    99 - 126 <=>    7 -  34   (LYS  100  - GLY  127  <=> GLN    7  - VAL   34 )                          
  69: s001-Y 2bsk-D   129 - 132 <=>   35 -  38   (TYR  130  - ASN  133  <=> PRO   35  - TYR   38 )                          
  69: s001-Y 2bsk-D   138 - 141 <=>   39 -  42   (MET  139  - GLN  142  <=> LYS   39  - GLU   42 )                          
  69: s001-Y 2bsk-D   145 - 175 <=>   44 -  74   (ILE  146  - GLY  176  <=> SER   44  - UNK   74 )                          
  70: s001-Y 1ddt-A     1 -   4 <=>   18 -  21   (PHE    2  - ILE    5  <=> SER   18  - HIS   21 )                          
  70: s001-Y 1ddt-A     9 -  12 <=>   22 -  25   (ARG   10  - ASP   13  <=> GLY   22  - PRO   25 )                          
  70: s001-Y 1ddt-A    14 -  21 <=>   66 -  73   (ARG   15  - LEU   22  <=> SER   66  - LEU   73 )                          
  70: s001-Y 1ddt-A    71 -  74 <=>  226 - 229   (MET   72  - MET   75  <=> VAL  238  - GLU  241 )                          
  70: s001-Y 1ddt-A    75 -  88 <=>  231 - 244   (PRO   76  - MET   89  <=> ALA  243  - GLU  256 )                          
  70: s001-Y 1ddt-A    91 - 100 <=>  245 - 254   (VAL   92  - GLN  101  <=> HIS  257  - VAL  266 )                          
  70: s001-Y 1ddt-A   101 - 122 <=>  316 - 337   (GLY  102  - ILE  123  <=> ILE  328  - GLU  349 )                          
  70: s001-Y 1ddt-A   191 - 195 <=>  378 - 382   (PRO  192  - ASN  196  <=> LEU  390  - TYR  394 )                          
  70: s001-Y 1ddt-A   198 - 201 <=>  410 - 413   (TYR  199  - THR  202  <=> ALA  422  - THR  425 )                          
  71: s001-Y 3l9f-A     2 -   6 <=>  102 - 106   (ARG    3  - ASN    7  <=> PHE  102  - LEU  106 )                          
  71: s001-Y 3l9f-A     9 -  33 <=>  108 - 132   (ARG   10  - ILE   34  <=> ASP  108  - ASN  132 )                          
  71: s001-Y 3l9f-A    34 -  39 <=>  135 - 140   (PRO   35  - ASN   40  <=> ILE  135  - GLY  140 )                          
  71: s001-Y 3l9f-A   151 - 173 <=>  143 - 165   (ILE  152  - GLY  174  <=> THR  143  - GLU  165 )                          
  72: s001-Y 3k6c-D    82 -  85 <=>    1 -   4   (ILE   83  - LEU   86  <=> ASP    4  - PHE    7 )                          
  72: s001-Y 3k6c-D    93 -  97 <=>    6 -  10   (LYS   94  - TRP   98  <=> PRO    9  - LEU   13 )                          
  72: s001-Y 3k6c-D   104 - 133 <=>   11 -  40   (GLY  105  - ASN  134  <=> SER   14  - ALA   43 )                          
  72: s001-Y 3k6c-D   141 - 165 <=>   43 -  67   (GLN  142  - LEU  166  <=> ASP   46  - TRP   70 )                          
  72: s001-Y 3k6c-D   167 - 170 <=>   69 -  72   (GLU  168  - THR  171  <=> ARG   72  - ASP   75 )                          
  72: s001-Y 3k6c-D   175 - 186 <=>   73 -  84   (GLY  176  - ILE  187  <=> PRO   76  - PHE   87 )                          
  72: s001-Y 3k6c-D   188 - 191 <=>   85 -  88   (SER  189  - PRO  192  <=> THR   88  - PRO   91 )                          
  73: s001-Y 1sjj-A     1 -   5 <=>  278 - 282   (PHE    2  - SER    6  <=> PRO  303  - MET  307 )                          
  73: s001-Y 1sjj-A     9 -  34 <=>  364 - 389   (ARG   10  - PRO   35  <=> ARG  389  - LYS  414 )                          
  73: s001-Y 1sjj-A    63 -  66 <=>  390 - 393   (LEU   64  - PHE   67  <=> GLU  415  - LEU  418 )                          
  73: s001-Y 1sjj-A   130 - 134 <=>  396 - 400   (GLY  131  - LEU  135  <=> LYS  421  - THR  425 )                          
  73: s001-Y 1sjj-A   142 - 160 <=>  404 - 422   (ASN  143  - ALA  161  <=> SER  429  - ALA  447 )                          
  73: s001-Y 1sjj-A   162 - 173 <=>  423 - 434   (LEU  163  - GLY  174  <=> HIS  448  - ALA  459 )                          
  73: s001-Y 1sjj-A   179 - 189 <=>  450 - 460   (SER  180  - GLY  190  <=> ALA  475  - ASP  485 )                          
  74: s001-Y 2j5y-A     4 -   7 <=>    5 -   8   (ILE    5  - PHE    8  <=> GLY   -3  - MET    0 )                          
  74: s001-Y 2j5y-A    10 -  31 <=>    9 -  30   (VAL   11  - THR   32  <=> THR    1  - GLY   22 )                          
  74: s001-Y 2j5y-A   161 - 176 <=>   33 -  48   (PHE  162  - ASN  177  <=> SER   25  - GLU   40 )                          
  74: s001-Y 2j5y-A   179 - 189 <=>   51 -  61   (SER  180  - GLY  190  <=> ALA   43  - ALA   53 )                          
  75: s001-Y 5htf-B     4 -   8 <=>    8 -  12   (ILE    5  - MET    9  <=> THR   30  - SER   34 )                          
  75: s001-Y 5htf-B    14 -  22 <=>   13 -  21   (ARG   15  - LEU   23  <=> VAL   35  - ALA   43 )                          
  75: s001-Y 5htf-B    69 -  74 <=>   42 -  47   (PHE   70  - MET   75  <=> ASP   64  - THR   69 )                          
  75: s001-Y 5htf-B    76 -  88 <=>   48 -  60   (TYR   77  - MET   89  <=> GLU   70  - GLU   82 )                          
  75: s001-Y 5htf-B    90 -  93 <=>   61 -  64   (VAL   91  - LYS   94  <=> GLN   83  - ASP   86 )                          
  75: s001-Y 5htf-B    96 -  99 <=>   65 -  68   (GLU   97  - LYS  100  <=> SER   87  - SER   90 )                          
  75: s001-Y 5htf-B   101 - 104 <=>   71 -  74   (GLY  102  - GLY  105  <=> SER   93  - ASN   96 )                          
  75: s001-Y 5htf-B   106 - 129 <=>   75 -  98   (ARG  107  - TYR  130  <=> LEU   97  - MET  120 )                          
  75: s001-Y 5htf-B   132 - 138 <=>   99 - 105   (ASN  133  - MET  139  <=> ASP  121  - LEU  127 )                          
  75: s001-Y 5htf-B   147 - 153 <=>  223 - 229   (THR  148  - VAL  154  <=> GLU  252  - LEU  258 )                          
  76: s001-Y 5sy1-A     3 -   7 <=>  141 - 145   (THR    4  - PHE    8  <=> TRP  166  - ASP  170 )                          
  76: s001-Y 5sy1-A     9 -  12 <=>  146 - 149   (ARG   10  - ASP   13  <=> CYS  171  - THR  174 )                          
  76: s001-Y 5sy1-A    15 -  18 <=>  150 - 153   (ASN   16  - ILE   19  <=> PRO  175  - TYR  178 )                          
  76: s001-Y 5sy1-A    26 -  29 <=>  278 - 281   (VAL   27  - ILE   30  <=> ILE  303  - ARG  306 )                          
  76: s001-Y 5sy1-A    32 -  35 <=>  306 - 309   (PHE   33  - VAL   36  <=> VAL  331  - VAL  334 )                          
  76: s001-Y 5sy1-A    67 -  86 <=>  311 - 330   (SER   68  - LEU   87  <=> TYR  336  - VAL  355 )                          
  76: s001-Y 5sy1-A    87 -  92 <=>  332 - 337   (GLN   88  - PRO   93  <=> LEU  357  - ARG  362 )                          
  76: s001-Y 5sy1-A   100 - 133 <=>  381 - 414   (GLN  101  - ASN  134  <=> GLN  406  - GLY  439 )                          
  76: s001-Y 5sy1-A   144 - 147 <=>  419 - 422   (GLY  145  - THR  148  <=> LEU  444  - ILE  447 )                          
  77: s001-Y 5x41-F     1 -   7 <=>   40 -  46   (PHE    2  - PHE    8  <=> PHE   40  - VAL   46 )                          
  77: s001-Y 5x41-F    13 -  29 <=>  110 - 126   (ILE   14  - ILE   30  <=> THR  110  - ALA  126 )                          
  77: s001-Y 5x41-F    32 -  35 <=>  141 - 144   (PHE   33  - VAL   36  <=> LEU  141  - ILE  144 )                          
  77: s001-Y 5x41-F    67 -  70 <=>  146 - 149   (SER   68  - ALA   71  <=> LEU  146  - TYR  149 )                          
  77: s001-Y 5x41-F    71 -  87 <=>  151 - 167   (MET   72  - GLN   88  <=> PHE  151  - ARG  167 )                          
  77: s001-Y 5x41-F    91 -  94 <=>  168 - 171   (VAL   92  - PHE   95  <=> ALA  168  - GLY  171 )                          
  77: s001-Y 5x41-F    97 - 101 <=>  172 - 176   (TRP   98  - GLY  102  <=> HIS  172  - ARG  176 )                          
  77: s001-Y 5x41-F   104 - 131 <=>  177 - 204   (GLY  105  - PHE  132  <=> ARG  177  - LEU  204 )                          
  77: s001-Y 5x41-F   133 - 136 <=>  205 - 208   (ASN  134  - GLY  137  <=> GLY  205  - ASN  208 )                          
  77: s001-Y 5x41-F   138 - 141 <=>  209 - 212   (MET  139  - GLN  142  <=> TRP  209  - GLU  212 )                          
  77: s001-Y 5x41-F   189 - 192 <=>  217 - 220   (GLY  190  - THR  193  <=> SER  217  - PRO  220 )                          
  77: s001-Y 5x41-F   198 - 201 <=>  222 - 225   (TYR  199  - THR  202  <=> ALA  222  - ARG  225 )                          
  78: s001-Y 6s3l-K     1 -  10 <=>   48 -  57   (PHE    2  - VAL   11  <=> GLY   76  - SER   85 )                          
  78: s001-Y 6s3l-K    13 -  18 <=>   58 -  63   (ILE   14  - ILE   19  <=> LEU   86  - LEU   91 )                          
  78: s001-Y 6s3l-K    41 -  44 <=>  108 - 111   (ASP   42  - LYS   45  <=> ARG  136  - GLY  139 )                          
  78: s001-Y 6s3l-K    63 -  66 <=>  113 - 116   (LEU   64  - PHE   67  <=> GLN  141  - VAL  144 )                          
  78: s001-Y 6s3l-K    67 -  70 <=>  118 - 121   (SER   68  - ALA   71  <=> LEU  146  - SER  149 )                          
  78: s001-Y 6s3l-K    71 -  88 <=>  123 - 140   (MET   72  - MET   89  <=> LEU  151  - GLN  168 )                          
  78: s001-Y 6s3l-K    92 -  97 <=>  141 - 146   (PRO   93  - TRP   98  <=> LYS  169  - LEU  174 )                          
  78: s001-Y 6s3l-K   101 - 120 <=>  154 - 173   (GLY  102  - GLY  121  <=> ASN  182  - LEU  201 )                          
  78: s001-Y 6s3l-K   122 - 136 <=>  174 - 188   (ILE  123  - GLY  137  <=> LEU  202  - HIS  216 )                          
  79: s001-Y 6ux5-A    67 -  72 <=>    2 -   7   (SER   68  - GLY   73  <=> SER    2  - THR    7 )                          
  79: s001-Y 6ux5-A    73 -  88 <=>    9 -  24   (VAL   74  - MET   89  <=> VAL    9  - MET   24 )                          
  79: s001-Y 6ux5-A    96 -  99 <=>   26 -  29   (GLU   97  - LYS  100  <=> ASP   26  - HIS   29 )                          
  79: s001-Y 6ux5-A   101 - 121 <=>   30 -  50   (GLY  102  - PHE  122  <=> ASP   30  - PRO   50 )                          
  80: s001-Y 4xig-N     1 -  11 <=>   13 -  23   (PHE    2  - SER   12  <=> PHE   14  - ILE   24 )                          
  80: s001-Y 4xig-N    13 -  16 <=>   24 -  27   (ILE   14  - LYS   17  <=> PHE   25  - CYS   28 )                          
  80: s001-Y 4xig-N    39 -  45 <=>   62 -  68   (ASN   40  - LEU   46  <=> ALA   63  - HIS   69 )                          
  80: s001-Y 4xig-N    63 -  67 <=>   69 -  73   (LEU   64  - SER   68  <=> ASP   70  - TRP   74 )                          
  80: s001-Y 4xig-N    71 -  87 <=>   79 -  95   (MET   72  - GLN   88  <=> THR   80  - VAL   96 )                          
  80: s001-Y 4xig-N    89 -  92 <=>   96 -  99   (ASP   90  - PRO   93  <=> PRO   97  - TYR  100 )                          
  80: s001-Y 4xig-N    93 - 101 <=>  158 - 166   (LYS   94  - GLY  102  <=> LEU  159  - ILE  167 )                          
  80: s001-Y 4xig-N   102 - 123 <=>  191 - 212   (GLU  103  - GLN  124  <=> PRO  192  - TYR  213 )                          
  80: s001-Y 4xig-N   124 - 134 <=>  227 - 237   (ALA  125  - LEU  135  <=> LEU  228  - ASP  238 )                          
  80: s001-Y 4xig-N   157 - 169 <=>  267 - 279   (ALA  158  - ILE  170  <=> ILE  268  - LYS  280 )                          
  81: s001-Y 5eik-A    41 -  47 <=>   37 -  43   (ASP   42  - ASP   48  <=> ASP   46  - ILE   52 )                          
  81: s001-Y 5eik-A    48 -  51 <=>   97 - 100   (GLN   49  - ALA   52  <=> PHE  106  - PRO  109 )                          
  81: s001-Y 5eik-A    55 -  61 <=>  101 - 107   (LEU   56  - GLY   62  <=> PHE  110  - LEU  116 )                          
  81: s001-Y 5eik-A    69 -  90 <=>  112 - 133   (PHE   70  - VAL   91  <=> PRO  121  - VAL  142 )                          
  81: s001-Y 5eik-A    91 -  97 <=>  193 - 199   (VAL   92  - TRP   98  <=> SER  202  - GLU  208 )                          
  81: s001-Y 5eik-A    99 - 125 <=>  204 - 230   (LYS  100  - LEU  126  <=> TYR  213  - LEU  239 )                          
  81: s001-Y 5eik-A   149 - 152 <=>  231 - 234   (LEU  150  - ALA  153  <=> SER  240  - ASP  243 )                          
  82: s001-Y 6u8t-B     1 -   4 <=>    8 -  11   (PHE    2  - ILE    5  <=> TYR 3703  - GLU 3706 )                          
  82: s001-Y 6u8t-B    17 -  20 <=>   15 -  18   (ILE   18  - THR   21  <=> LYS 3710  - GLN 3713 )                          
  82: s001-Y 6u8t-B    23 -  31 <=>   19 -  27   (MET   24  - THR   32  <=> SER 3714  - ILE 3722 )                          
  82: s001-Y 6u8t-B    69 -  72 <=>   29 -  32   (PHE   70  - GLY   73  <=> LYS 3724  - ASP 3727 )                          
  82: s001-Y 6u8t-B    73 -  91 <=>   34 -  52   (VAL   74  - VAL   92  <=> GLN 3729  - SER 3747 )                          
  82: s001-Y 6u8t-B    95 -  98 <=>   59 -  62   (ALA   96  - SER   99  <=> ASN 3754  - TYR 3757 )                          
  82: s001-Y 6u8t-B   105 - 122 <=>   71 -  88   (ARG  106  - ILE  123  <=> LYS 3766  - SER 3783 )                          
  82: s001-Y 6u8t-B   125 - 128 <=>   89 -  92   (LEU  126  - SER  129  <=> GLY 3784  - THR 3787 )                          
  82: s001-Y 6u8t-B   186 - 191 <=>  157 - 162   (ILE  187  - PRO  192  <=> GLU 3852  - THR 3857 )                          
  82: s001-Y 6u8t-B   195 - 198 <=>  214 - 217   (ASN  196  - TYR  199  <=> PHE 3909  - VAL 3912 )                          
  83: s001-Y 4v3i-A    57 -  63 <=>   41 -  47   (ILE   58  - LEU   64  <=> THR   81  - HIS   87 )                          
  83: s001-Y 4v3i-A    71 -  87 <=>  108 - 124   (MET   72  - GLN   88  <=> ARG  148  - PHE  164 )                          
  83: s001-Y 4v3i-A    94 -  98 <=>  125 - 129   (PHE   95  - SER   99  <=> GLU  165  - ARG  169 )                          
  83: s001-Y 4v3i-A   100 - 123 <=>  130 - 153   (GLN  101  - GLN  124  <=> VAL  170  - GLU  193 )                          
  84: s001-Y 2p4f-A    14 -  17 <=>    1 -   4   (ARG   15  - ILE   18  <=> LYS   94  - PRO   97 )                          
  84: s001-Y 2p4f-A    56 -  61 <=>   31 -  36   (ASN   57  - GLY   62  <=> ALA  124  - ARG  129 )                          
  84: s001-Y 2p4f-A    68 -  90 <=>  130 - 152   (ILE   69  - VAL   91  <=> SER  237  - ALA  259 )                          
  84: s001-Y 2p4f-A    91 -  99 <=>  160 - 168   (VAL   92  - LYS  100  <=> ALA  267  - GLU  275 )                          
  84: s001-Y 2p4f-A   100 - 111 <=>  177 - 188   (GLN  101  - PHE  112  <=> PHE  284  - SER  295 )                          
  85: s001-Y 6nyy-C     1 -   8 <=>  213 - 220   (PHE    2  - MET    9  <=> GLU  501  - LYS  508 )                          
  85: s001-Y 6nyy-C    13 -  16 <=>  222 - 225   (ILE   14  - LYS   17  <=> ALA  510  - THR  513 )                          
  85: s001-Y 6nyy-C    19 -  22 <=>  226 - 229   (PHE   20  - LEU   23  <=> PRO  514  - SER  517 )                          
  85: s001-Y 6nyy-C    37 -  43 <=>  278 - 284   (SER   38  - LEU   44  <=> GLU  566  - ALA  572 )                          
  85: s001-Y 6nyy-C    60 -  64 <=>  312 - 316   (GLY   61  - GLN   65  <=> GLY  600  - GLY  604 )                          
  85: s001-Y 6nyy-C    67 -  72 <=>  356 - 361   (SER   68  - GLY   73  <=> THR  644  - ASP  649 )                          
  85: s001-Y 6nyy-C    73 -  83 <=>  363 - 373   (VAL   74  - VAL   84  <=> ARG  651  - ILE  661 )                          
  85: s001-Y 6nyy-C    84 -  87 <=>  375 - 378   (GLN   85  - GLN   88  <=> GLN  663  - MET  666 )                          
  85: s001-Y 6nyy-C    92 -  95 <=>  380 - 383   (PRO   93  - ALA   96  <=> GLU  668  - GLY  671 )                          
  85: s001-Y 6nyy-C    99 - 126 <=>  400 - 427   (LYS  100  - GLY  127  <=> PRO  688  - LEU  715 )                          
  85: s001-Y 6nyy-C   132 - 137 <=>  435 - 440   (ASN  133  - GLY  138  <=> VAL  723  - LEU  728 )                          
  86: s001-Y 6edw-B     3 -   6 <=>  119 - 122   (THR    4  - ASN    7  <=> SER  130  - PRO  133 )                          
  86: s001-Y 6edw-B    13 -  17 <=>  166 - 170   (ILE   14  - ILE   18  <=> ASP  177  - GLY  181 )                          
  86: s001-Y 6edw-B    18 -  22 <=>  194 - 198   (ILE   19  - LEU   23  <=> ILE  205  - ARG  209 )                          
  86: s001-Y 6edw-B    23 -  26 <=>  211 - 214   (MET   24  - VAL   27  <=> VAL  222  - PRO  225 )                          
  86: s001-Y 6edw-B    29 -  32 <=>  257 - 260   (ILE   30  - PHE   33  <=> ARG  268  - PRO  271 )                          
  86: s001-Y 6edw-B    68 -  71 <=>  261 - 264   (ILE   69  - MET   72  <=> PHE  272  - GLY  275 )                          
  86: s001-Y 6edw-B    74 -  90 <=>  271 - 287   (MET   75  - VAL   91  <=> PRO  282  - LEU  298 )                          
  86: s001-Y 6edw-B    92 - 100 <=>  319 - 327   (PRO   93  - GLN  101  <=> GLY  330  - ALA  338 )                          
  86: s001-Y 6edw-B   101 - 122 <=>  336 - 357   (GLY  102  - ILE  123  <=> ILE  347  - LEU  368 )                          
  86: s001-Y 6edw-B   127 - 137 <=>  362 - 372   (MET  128  - GLY  138  <=> GLU  373  - GLN  383 )                          
  86: s001-Y 6edw-B   140 - 144 <=>  401 - 405   (ILE  141  - GLY  145  <=> ALA  412  - GLY  416 )                          
  86: s001-Y 6edw-B   150 - 153 <=>  408 - 411   (LEU  151  - VAL  154  <=> PRO  419  - ASP  422 )                          
  86: s001-Y 6edw-B   160 - 163 <=>  420 - 423   (ALA  161  - MET  164  <=> GLY  431  - GLN  434 )                          
  86: s001-Y 6edw-B   185 - 188 <=>  426 - 429   (GLY  186  - SER  189  <=> GLY  437  - PRO  440 )                          
  86: s001-Y 6edw-B   190 - 200 <=>  459 - 469   (ILE  191  - GLN  201  <=> GLN  470  - PRO  480 )                          
  87: s001-Y 3h36-A    65 -  72 <=>    4 -  11   (ASN   66  - GLY   73  <=> ALA  238  - VAL  245 )                          
  87: s001-Y 3h36-A    74 -  78 <=>   13 -  17   (MET   75  - THR   79  <=> LYS  247  - ASP  251 )                          
  87: s001-Y 3h36-A   105 - 129 <=>   26 -  50   (ARG  106  - TYR  130  <=> GLU  260  - ALA  284 )                          
  87: s001-Y 3h36-A   144 - 171 <=>   51 -  78   (GLY  145  - ALA  172  <=> GLU  285  - ILE  312 )                          
  88: s001-Y 2wit-A     1 -   4 <=>  167 - 170   (PHE    2  - ILE    5  <=> PRO  223  - GLY  226 )                          
  88: s001-Y 2wit-A     6 -  27 <=>  173 - 194   (ASN    7  - PHE   28  <=> GLY  229  - THR  250 )                          
  88: s001-Y 2wit-A    28 -  32 <=>  196 - 200   (ARG   29  - PHE   33  <=> CYS  252  - LEU  256 )                          
  88: s001-Y 2wit-A    33 -  36 <=>  203 - 206   (ILE   34  - PRO   37  <=> LEU  259  - GLY  262 )                          
  88: s001-Y 2wit-A   107 - 110 <=>  238 - 241   (LYS  108  - GLN  111  <=> SER  296  - GLY  299 )                          
  88: s001-Y 2wit-A   112 - 137 <=>  242 - 267   (THR  113  - GLY  138  <=> LYS  300  - PRO  325 )                          
  88: s001-Y 2wit-A   139 - 143 <=>  385 - 389   (LEU  140  - PRO  144  <=> LEU  443  - LEU  447 )                          
  88: s001-Y 2wit-A   150 - 172 <=>  399 - 421   (LEU  151  - LYS  173  <=> ALA  457  - UNK  479 )                          
  88: s001-Y 2wit-A   176 - 188 <=>  436 - 448   (ASN  177  - SER  189  <=> ALA  494  - LEU  506 )                          
  88: s001-Y 2wit-A   189 - 194 <=>  450 - 455   (GLY  190  - LEU  195  <=> LEU  508  - ASN  513 )                          
  89: s001-Y 3edv-A    11 -  32 <=>  248 - 269   (SER   12  - PHE   33  <=> ARG 1941  - ALA 1962 )                          
  89: s001-Y 3edv-A   122 - 134 <=>  275 - 287   (ILE  123  - LEU  135  <=> THR 1968  - ARG 1980 )                          
  89: s001-Y 3edv-A   142 - 173 <=>  290 - 321   (ASN  143  - GLY  174  <=> TYR 1983  - ARG 2014 )                          
  90: s001-Y 3ayf-A     1 -   9 <=>   18 -  26   (PHE    2  - ARG   10  <=> SER   34  - TYR   42 )                          
  90: s001-Y 3ayf-A    13 -  16 <=>   28 -  31   (ILE   14  - LYS   17  <=> ILE   44  - GLU   47 )                          
  90: s001-Y 3ayf-A    33 -  38 <=>   58 -  63   (ILE   34  - VAL   39  <=> ALA   74  - TYR   79 )                          
  90: s001-Y 3ayf-A    62 -  65 <=>   66 -  69   (ALA   63  - ASN   66  <=> MET   82  - GLY   85 )                          
  90: s001-Y 3ayf-A    71 -  86 <=>   85 - 100   (MET   72  - LEU   87  <=> GLU  101  - LYS  116 )                          
  90: s001-Y 3ayf-A    90 -  93 <=>  102 - 105   (VAL   91  - LYS   94  <=> ASP  125  - ASP  128 )                          
  90: s001-Y 3ayf-A    95 -  98 <=>  107 - 110   (ALA   96  - SER   99  <=> GLU  130  - ILE  133 )                          
  90: s001-Y 3ayf-A   109 - 131 <=>  133 - 155   (ALA  110  - PHE  132  <=> LEU  156  - GLY  178 )                          
  90: s001-Y 3ayf-A   133 - 136 <=>  158 - 161   (ASN  134  - GLY  137  <=> TRP  181  - LYS  184 )                          
  90: s001-Y 3ayf-A   140 - 144 <=>  166 - 170   (ILE  141  - GLY  145  <=> LYS  189  - MET  193 )                          
  90: s001-Y 3ayf-A   149 - 167 <=>  182 - 200   (LEU  150  - GLU  168  <=> ASP  205  - THR  223 )                          
  90: s001-Y 3ayf-A   170 - 177 <=>  201 - 208   (THR  171  - GLY  178  <=> LEU  224  - THR  231 )                          
  90: s001-Y 3ayf-A   180 - 183 <=>  212 - 215   (ILE  181  - PHE  184  <=> ASN  235  - TYR  238 )                          
  90: s001-Y 3ayf-A   186 - 201 <=>  618 - 633   (ILE  187  - THR  202  <=> PHE  641  - MET  656 )                          
  91: s001-Y 1zke-D    14 -  33 <=>    1 -  20   (ARG   15  - ILE   34  <=> GLY   -1  - GLU   18 )                          
  91: s001-Y 1zke-D    34 -  38 <=>   23 -  27   (PRO   35  - VAL   39  <=> MET   21  - LEU   25 )                          
  91: s001-Y 1zke-D   123 - 127 <=>   35 -  39   (GLN  124  - MET  128  <=> PHE   33  - LYS   37 )                          
  91: s001-Y 1zke-D   144 - 172 <=>   46 -  74   (GLY  145  - LYS  173  <=> PRO   44  - ILE   72 )                          
  92: s001-Y 2oev-A     1 -   4 <=>  536 - 539   (PHE    2  - ILE    5  <=> ALA  537  - ALA  540 )                          
  92: s001-Y 2oev-A     6 -   9 <=>  540 - 543   (ASN    7  - ARG   10  <=> LYS  541  - GLN  544 )                          
  92: s001-Y 2oev-A    13 -  34 <=>  544 - 565   (ILE   14  - PRO   35  <=> GLY  545  - ARG  566 )                          
  92: s001-Y 2oev-A    35 -  38 <=>  568 - 571   (VAL   36  - VAL   39  <=> LEU  569  - ASP  572 )                          
  92: s001-Y 2oev-A   139 - 142 <=>  573 - 576   (LEU  140  - ASN  143  <=> LYS  574  - ASN  577 )                          
  92: s001-Y 2oev-A   144 - 173 <=>  603 - 632   (GLY  145  - GLY  174  <=> LEU  604  - HIS  633 )                          
  92: s001-Y 2oev-A   187 - 190 <=>  655 - 658   (VAL  188  - ILE  191  <=> LEU  656  - ALA  659 )                          
  92: s001-Y 2oev-A   191 - 199 <=>  660 - 668   (PRO  192  - ALA  200  <=> ASP  661  - ASN  669 )                          
  93: s001-Y 1zs4-A   109 - 112 <=>    1 -   4   (ALA  110  - THR  113  <=> GLY    0  - MET    3 )                          
  93: s001-Y 1zs4-A   115 - 137 <=>    5 -  27   (PHE  116  - GLY  138  <=> ALA    4  - THR   26 )                          
  93: s001-Y 1zs4-A   140 - 161 <=>   41 -  62   (ILE  141  - PHE  162  <=> ILE   40  - GLY   61 )                          
  93: s001-Y 1zs4-A   164 - 175 <=>   63 -  74   (TRP  165  - GLY  176  <=> VAL   62  - GLN   73 )                          
  94: s001-Y 6qm5-A    57 -  63 <=>  195 - 201   (ILE   58  - LEU   64  <=> ALA  209  - GLN  215 )                          
  94: s001-Y 6qm5-A    70 -  78 <=>  206 - 214   (ALA   71  - THR   79  <=> TYR  220  - SER  228 )                          
  94: s001-Y 6qm5-A    88 -  95 <=>  474 - 481   (MET   89  - ALA   96  <=> ASP  499  - GLU  506 )                          
  94: s001-Y 6qm5-A   101 - 105 <=>  530 - 534   (GLY  102  - ARG  106  <=> THR  555  - GLY  559 )                          
  94: s001-Y 6qm5-A   107 - 131 <=>  535 - 559   (LYS  108  - PHE  132  <=> PRO  560  - SER  584 )                          
  94: s001-Y 6qm5-A   133 - 136 <=>  560 - 563   (ASN  134  - GLY  137  <=> ASN  585  - SER  595 )                          
  94: s001-Y 6qm5-A   143 - 175 <=>  565 - 597   (PRO  144  - GLY  176  <=> LEU  597  - SER  629 )                          
  95: s001-Y 4hw5-A    21 -  33 <=>    2 -  14   (LEU   22  - ILE   34  <=> VAL  673  - LYS  685 )                          
  95: s001-Y 4hw5-A    35 -  38 <=>   15 -  18   (VAL   36  - VAL   39  <=> TYR  686  - GLU  689 )                          
  95: s001-Y 4hw5-A    66 -  74 <=>   21 -  29   (PHE   67  - MET   75  <=> LYS  692  - GLU  700 )                          
  95: s001-Y 4hw5-A    76 -  79 <=>   30 -  33   (TYR   77  - ALA   80  <=> ASN  701  - ARG  704 )                          
  95: s001-Y 4hw5-A   115 - 122 <=>   34 -  41   (PHE  116  - ILE  123  <=> PHE  705  - ARG  712 )                          
  95: s001-Y 4hw5-A   126 - 129 <=>   42 -  45   (GLY  127  - TYR  130  <=> PHE  713  - LEU  716 )                          
  95: s001-Y 4hw5-A   148 - 174 <=>   46 -  72   (TYR  149  - VAL  175  <=> GLY  717  - HIS  743 )                          
  96: s001-Y 4fwv-A    41 -  44 <=>   69 -  72   (ASP   42  - LYS   45  <=> GLU  103  - GLU  106 )                          
  96: s001-Y 4fwv-A    64 -  67 <=>   75 -  78   (GLN   65  - SER   68  <=> LEU  109  - VAL  112 )                          
  96: s001-Y 4fwv-A    68 -  72 <=>   81 -  85   (ILE   69  - GLY   73  <=> LEU  115  - PHE  119 )                          
  96: s001-Y 4fwv-A    74 -  88 <=>   89 - 103   (MET   75  - MET   89  <=> SER  123  - GLU  137 )                          
  96: s001-Y 4fwv-A    93 -  96 <=>  104 - 107   (LYS   94  - GLU   97  <=> ALA  138  - GLN  141 )                          
  96: s001-Y 4fwv-A   100 - 133 <=>  136 - 169   (GLN  101  - ASN  134  <=> GLU  182  - GLU  215 )                          
  96: s001-Y 4fwv-A   135 - 138 <=>  170 - 173   (ALA  136  - MET  139  <=> PRO  216  - GLN  219 )                          
  96: s001-Y 4fwv-A   141 - 158 <=>  179 - 196   (GLN  142  - GLY  159  <=> ARG  225  - GLY  242 )                          
  96: s001-Y 4fwv-A   197 - 201 <=>  255 - 259   (ILE  198  - THR  202  <=> ALA  301  - ALA  305 )                          
  97: s001-Y 4gr6-B    29 -  32 <=>    1 -   4   (ILE   30  - PHE   33  <=> THR   11  - ASP   14 )                          
  97: s001-Y 4gr6-B    68 -  73 <=>    5 -  10   (ILE   69  - VAL   74  <=> VAL   15  - VAL   20 )                          
  97: s001-Y 4gr6-B    74 -  91 <=>   12 -  29   (MET   75  - VAL   92  <=> TYR   22  - ASN   39 )                          
  97: s001-Y 4gr6-B    92 -  99 <=>   31 -  38   (PRO   93  - LYS  100  <=> PRO   41  - ASN   48 )                          
  97: s001-Y 4gr6-B   103 - 127 <=>   57 -  81   (MET  104  - MET  128  <=> LYS   67  - ALA   91 )                          
  97: s001-Y 4gr6-B   130 - 136 <=>   82 -  88   (GLY  131  - GLY  137  <=> ASP   92  - GLN   98 )                          
  97: s001-Y 4gr6-B   189 - 201 <=>   93 - 105   (GLY  190  - THR  202  <=> GLU  103  - THR  115 )                          
  98: s001-Y 6gej-M     2 -   5 <=>  171 - 174   (ARG    3  - SER    6  <=> THR  852  - PRO  855 )                          
  98: s001-Y 6gej-M    24 -  27 <=>  238 - 241   (LEU   25  - PHE   28  <=> GLU  946  - VAL  949 )                          
  98: s001-Y 6gej-M    71 -  88 <=>  244 - 261   (MET   72  - MET   89  <=> LYS  952  - GLN  969 )                          
  98: s001-Y 6gej-M    91 -  94 <=>  262 - 265   (VAL   92  - PHE   95  <=> THR  970  - THR  973 )                          
  98: s001-Y 6gej-M    97 - 119 <=>  266 - 288   (TRP   98  - LEU  120  <=> LEU  974  - PRO  996 )                          
  98: s001-Y 6gej-M   136 - 141 <=>  467 - 472   (GLY  137  - GLN  142  <=> LYS 1175  - PHE 1180 )                          
  98: s001-Y 6gej-M   145 - 148 <=>  527 - 530   (ILE  146  - TYR  149  <=> PHE 1235  - LYS 1238 )                          
  98: s001-Y 6gej-M   150 - 154 <=>  531 - 535   (LEU  151  - VAL  155  <=> SER 1239  - TYR 1243 )                          
  98: s001-Y 6gej-M   155 - 158 <=>  538 - 541   (LEU  156  - GLY  159  <=> GLY 1246  - GLN 1249 )                          
  98: s001-Y 6gej-M   166 - 175 <=>  669 - 678   (GLY  167  - GLY  176  <=> SER 1377  - LYS 1386 )                          
  99: s001-Y 5uaw-B    88 -  92 <=>   13 -  17   (MET   89  - PRO   93  <=> GLY    7  - LEU   11 )                          
  99: s001-Y 5uaw-B   100 - 106 <=>  173 - 179   (GLN  101  - ARG  107  <=> ILE  167  - LEU  173 )                          
  99: s001-Y 5uaw-B   107 - 128 <=>  181 - 202   (LYS  108  - SER  129  <=> GLY  175  - GLY  196 )                          
  99: s001-Y 5uaw-B   148 - 170 <=>  204 - 226   (TYR  149  - THR  171  <=> PRO  198  - SER  220 )                          
  99: s001-Y 5uaw-B   174 - 177 <=>  227 - 230   (VAL  175  - GLY  178  <=> GLU  221  - PRO  224 )                          
  99: s001-Y 5uaw-B   179 - 186 <=>  231 - 238   (SER  180  - ILE  187  <=> GLY  225  - SER  232 )                          
  99: s001-Y 5uaw-B   188 - 191 <=>  239 - 242   (SER  189  - PRO  192  <=> SER  233  - GLY  236 )                          
 100: s001-Y 6l5d-B    43 -  46 <=>   63 -  66   (LEU   44  - GLN   47  <=> GLU   64  - MET   67 )                          
 100: s001-Y 6l5d-B    77 -  88 <=>  119 - 130   (ILE   78  - MET   89  <=> TRP  120  - ASP  131 )                          
 100: s001-Y 6l5d-B    90 -  99 <=>  131 - 140   (VAL   91  - LYS  100  <=> SER  132  - ASP  141 )                          
 100: s001-Y 6l5d-B   101 - 121 <=>  152 - 172   (GLY  102  - PHE  122  <=> VAL  153  - GLN  173 )                          
 100: s001-Y 6l5d-B   122 - 125 <=>  196 - 199   (ILE  123  - LEU  126  <=> ILE  197  - ALA  200 )                          
 100: s001-Y 6l5d-B   129 - 132 <=>  229 - 232   (TYR  130  - ASN  133  <=> ARG  230  - ASN  233 )                          
 100: s001-Y 6l5d-B   138 - 144 <=>  233 - 239   (MET  139  - GLY  145  <=> PHE  234  - PHE  240 )                          
 101: s001-Y 6pie-A    26 -  29 <=>   20 -  23   (VAL   27  - ILE   30  <=> ARG   19  - SER   22 )                          
 101: s001-Y 6pie-A    31 -  34 <=>   31 -  34   (THR   32  - PRO   35  <=> GLU   30  - ALA   33 )                          
 101: s001-Y 6pie-A    67 -  70 <=>   36 -  39   (SER   68  - ALA   71  <=> PHE   35  - LEU   38 )                          
 101: s001-Y 6pie-A    71 -  86 <=>   41 -  56   (MET   72  - LEU   87  <=> ILE   40  - PRO   55 )                          
 101: s001-Y 6pie-A    87 -  90 <=>   58 -  61   (GLN   88  - VAL   91  <=> LEU   57  - ALA   60 )                          
 101: s001-Y 6pie-A    99 - 131 <=>  122 - 154   (LYS  100  - PHE  132  <=> LYS  121  - GLY  153 )                          
 102: s001-Y 6zyx-K    72 -  87 <=>   16 -  31   (GLY   73  - GLN   88  <=> CYS   32  - ALA   47 )                          
 102: s001-Y 6zyx-K    90 -  93 <=>   33 -  36   (VAL   91  - LYS   94  <=> LYS   49  - GLU   52 )                          
 102: s001-Y 6zyx-K    99 - 118 <=>   38 -  57   (LYS  100  - VAL  119  <=> ALA   54  - ASP   73 )                          
 102: s001-Y 6zyx-K   171 - 176 <=>   68 -  73   (ALA  172  - ASN  177  <=> PHE   84  - VAL   89 )                          
 102: s001-Y 6zyx-K   179 - 182 <=>   74 -  77   (SER  180  - ILE  183  <=> HIS   90  - ASN   93 )                          
 103: s001-Y 4cru-A    32 -  36 <=>   16 -  20   (PHE   33  - PRO   37  <=> SER 1366  - LEU 1370 )                          
 103: s001-Y 4cru-A    39 -  42 <=>   43 -  46   (ASN   40  - VAL   43  <=> VAL 1393  - ALA 1396 )                          
 103: s001-Y 4cru-A    65 -  87 <=>   52 -  74   (ASN   66  - GLN   88  <=> GLN 1402  - VAL 1424 )                          
 103: s001-Y 4cru-A    93 -  96 <=>   76 -  79   (LYS   94  - GLU   97  <=> LYS 1426  - ALA 1429 )                          
 103: s001-Y 4cru-A    99 - 133 <=>   82 - 116   (LYS  100  - ASN  134  <=> SER 1432  - SER 1466 )                          
 103: s001-Y 4cru-A   135 - 138 <=>  117 - 120   (ALA  136  - MET  139  <=> THR 1467  - LYS 1470 )                          
 103: s001-Y 4cru-A   142 - 163 <=>  144 - 165   (ASN  143  - MET  164  <=> GLN 1494  - ALA 1515 )                          
 103: s001-Y 4cru-A   171 - 174 <=>  235 - 238   (ALA  172  - VAL  175  <=> THR 1585  - LEU 1588 )                          
 103: s001-Y 4cru-A   198 - 201 <=>  239 - 242   (TYR  199  - THR  202  <=> GLN 1601  - ALA 1604 )                          
 104: s001-Y 6hd5-t     1 -   6 <=>  119 - 124   (PHE    2  - ASN    7  <=> GLN  135  - ASP  140 )                          
 104: s001-Y 6hd5-t    23 -  29 <=>  471 - 477   (MET   24  - ILE   30  <=> GLY  487  - LEU  493 )                          
 104: s001-Y 6hd5-t    67 -  70 <=>  481 - 484   (SER   68  - ALA   71  <=> SER  497  - ILE  500 )                          
 104: s001-Y 6hd5-t    71 -  92 <=>  486 - 507   (MET   72  - PRO   93  <=> GLU  502  - SER  523 )                          
 104: s001-Y 6hd5-t   101 - 117 <=>  520 - 536   (GLY  102  - ILE  118  <=> ILE  536  - GLY  552 )                          
 104: s001-Y 6hd5-t   160 - 163 <=>  539 - 542   (ALA  161  - MET  164  <=> LEU  555  - PHE  558 )                          
 104: s001-Y 6hd5-t   183 - 186 <=>  589 - 592   (PHE  184  - ILE  187  <=> VAL  605  - MET  608 )                          
 104: s001-Y 6hd5-t   190 - 200 <=>  700 - 710   (ILE  191  - GLN  201  <=> LEU  716  - LYS  726 )                          
 105: s001-Y 4or2-B     1 -   6 <=>   37 -  42   (PHE    2  - ASN    7  <=> LEU 1038  - ALA 1043 )                          
 105: s001-Y 4or2-B     9 -  15 <=>   43 -  49   (ARG   10  - ASN   16  <=> THR 1044  - ASP 1050 )                          
 105: s001-Y 4or2-B    33 -  36 <=>  143 - 146   (ILE   34  - PRO   37  <=> ARG  618  - PRO  621 )                          
 105: s001-Y 4or2-B    66 -  69 <=>  148 - 151   (PHE   67  - PHE   70  <=> VAL  623  - SER  626 )                          
 105: s001-Y 4or2-B    72 -  88 <=>  303 - 319   (GLY   73  - MET   89  <=> GLU  783  - LEU  799 )                          
 105: s001-Y 4or2-B    93 -  99 <=>  320 - 326   (LYS   94  - LYS  100  <=> ALA  800  - PHE  806 )                          
 105: s001-Y 4or2-B   100 - 128 <=>  330 - 358   (GLN  101  - SER  129  <=> TYR  810  - ILE  838 )                          
 105: s001-Y 4or2-B   129 - 133 <=>  360 - 364   (TYR  130  - ASN  134  <=> ALA  840  - ARG  844 )                          
 106: s001-Y 1u6m-A    59 -  62 <=>    1 -   4   (CYS   60  - ALA   63  <=> SER    2  - ARG    5 )                          
 106: s001-Y 1u6m-A    71 -  97 <=>    7 -  33   (MET   72  - TRP   98  <=> THR    8  - VAL   34 )                          
 106: s001-Y 1u6m-A   107 - 121 <=>   34 -  48   (LYS  108  - PHE  122  <=> SER   35  - TYR   49 )                          
 106: s001-Y 1u6m-A   122 - 125 <=>   54 -  57   (ILE  123  - LEU  126  <=> GLY   55  - ARG   58 )                          
 106: s001-Y 1u6m-A   183 - 186 <=>   63 -  66   (PHE  184  - ILE  187  <=> HIS   64  - GLU   67 )                          
 107: s001-Y 6g18-y    15 -  23 <=>   35 -  43   (ASN   16  - MET   24  <=> ALA   41  - LEU   49 )                          
 107: s001-Y 6g18-y    25 -  28 <=>   44 -  47   (ILE   26  - ARG   29  <=> PRO   50  - LEU   53 )                          
 107: s001-Y 6g18-y    76 -  88 <=>   53 -  65   (TYR   77  - MET   89  <=> LEU   59  - LYS   71 )                          
 107: s001-Y 6g18-y    90 -  97 <=>   66 -  73   (VAL   91  - TRP   98  <=> LYS   72  - LEU   79 )                          
 107: s001-Y 6g18-y   104 - 123 <=>   74 -  93   (GLY  105  - GLN  124  <=> SER   80  - GLY   99 )                          
 107: s001-Y 6g18-y   154 - 157 <=>  143 - 146   (VAL  155  - ALA  158  <=> VAL  230  - GLY  233 )                          
 107: s001-Y 6g18-y   198 - 201 <=>  276 - 279   (TYR  199  - THR  202  <=> ALA  363  - TYR  366 )                          
 108: s001-Y 3fp0-A    52 -  56 <=>   29 -  33   (PHE   53  - ASN   57  <=> CYS   33  - GLU   37 )                          
 108: s001-Y 3fp0-A    57 -  60 <=>  185 - 188   (ILE   58  - GLY   61  <=> TRP  189  - ILE  192 )                          
 108: s001-Y 3fp0-A    72 -  90 <=>  299 - 317   (GLY   73  - VAL   91  <=> THR  305  - LYS  323 )                          
 108: s001-Y 3fp0-A    94 -  97 <=>  365 - 368   (PHE   95  - TRP   98  <=> SER  374  - ASP  377 )                          
 108: s001-Y 3fp0-A   104 - 129 <=>  369 - 394   (GLY  105  - TYR  130  <=> GLU  378  - ASN  403 )                          
 108: s001-Y 3fp0-A   131 - 136 <=>  395 - 400   (PHE  132  - GLY  137  <=> PRO  404  - LEU  409 )                          
 108: s001-Y 3fp0-A   185 - 192 <=>  432 - 439   (GLY  186  - THR  193  <=> ILE  441  - HIS  448 )                          
 108: s001-Y 3fp0-A   198 - 201 <=>  442 - 445   (TYR  199  - THR  202  <=> LYS  451  - ALA  454 )                          
 109: s001-Y 5yep-B    67 -  70 <=>    2 -   5   (SER   68  - ALA   71  <=> ASN    2  - ILE    5 )                          
 109: s001-Y 5yep-B    71 -  89 <=>    7 -  25   (MET   72  - ASP   90  <=> ASN    7  - ASP   25 )                          
 109: s001-Y 5yep-B    95 - 102 <=>   26 -  33   (ALA   96  - GLU  103  <=> GLY   26  - PHE   33 )                          
 109: s001-Y 5yep-B   104 - 118 <=>   34 -  48   (GLY  105  - VAL  119  <=> THR   34  - GLU   48 )                          
 109: s001-Y 5yep-B   159 - 162 <=>   50 -  53   (THR  160  - LEU  163  <=> CYS   50  - ILE   53 )                          
 109: s001-Y 5yep-B   171 - 174 <=>   83 -  86   (ALA  172  - VAL  175  <=> THR   83  - LEU   86 )                          
 109: s001-Y 5yep-B   176 - 184 <=>  125 - 133   (ASN  177  - ALA  185  <=> GLN  125  - GLU  133 )                          
 110: s001-Y 5an6-A    57 -  62 <=>   17 -  22   (ILE   58  - ALA   63  <=> GLU   22  - LEU   27 )                          
 110: s001-Y 5an6-A    63 -  66 <=>   24 -  27   (LEU   64  - PHE   67  <=> GLY   29  - LYS   32 )                          
 110: s001-Y 5an6-A    70 -  89 <=>   28 -  47   (ALA   71  - ASP   90  <=> THR   33  - TYR   52 )                          
 110: s001-Y 5an6-A    95 - 106 <=>   49 -  60   (ALA   96  - ARG  107  <=> LYS   54  - ASN   65 )                          
 110: s001-Y 5an6-A   107 - 129 <=>   62 -  84   (LYS  108  - TYR  130  <=> GLU   67  - GLY   89 )                          
 110: s001-Y 5an6-A   194 - 201 <=>   92 -  99   (LEU  195  - THR  202  <=> LEU   97  - ILE  104 )                          
 111: s001-Y 6gvw-B    42 -  45 <=>    9 -  12   (VAL   43  - LEU   46  <=> SER   16  - PHE   19 )                          
 111: s001-Y 6gvw-B    50 -  53 <=>   86 -  89   (ASN   51  - GLY   54  <=> MET  115  - VAL  118 )                          
 111: s001-Y 6gvw-B    64 -  72 <=>  173 - 181   (GLN   65  - GLY   73  <=> VAL  202  - LEU  210 )                          
 111: s001-Y 6gvw-B    73 -  89 <=>  183 - 199   (VAL   74  - ASP   90  <=> LYS  212  - LEU  228 )                          
 111: s001-Y 6gvw-B    99 - 102 <=>  202 - 205   (LYS  100  - GLU  103  <=> LEU  231  - VAL  234 )                          
 111: s001-Y 6gvw-B   104 - 134 <=>  206 - 236   (GLY  105  - LEU  135  <=> THR  235  - ARG  265 )                          
 112: s001-Y 5n9j-D    11 -  34 <=>    1 -  24   (SER   12  - PRO   35  <=> CYS    3  - LEU   26 )                          
 112: s001-Y 5n9j-D    36 -  39 <=>   27 -  30   (PRO   37  - ASN   40  <=> HIS   29  - PHE   32 )                          
 112: s001-Y 5n9j-D   132 - 138 <=>   31 -  37   (ASN  133  - MET  139  <=> VAL   33  - GLU   39 )                          
 112: s001-Y 5n9j-D   147 - 172 <=>   48 -  73   (THR  148  - LYS  173  <=> SER   50  - LEU   75 )                          
 113: s001-Y 2khm-A    32 -  35 <=>   37 -  40   (PHE   33  - VAL   36  <=> ALA   37  - ALA   40 )                          
 113: s001-Y 2khm-A    67 -  70 <=>   42 -  45   (SER   68  - ALA   71  <=> SER   42  - SER   45 )                          
 113: s001-Y 2khm-A    72 -  80 <=>   52 -  60   (GLY   73  - SER   81  <=> ARG   52  - LEU   60 )                          
 113: s001-Y 2khm-A   108 - 130 <=>   66 -  88   (LEU  109  - GLY  131  <=> THR   66  - GLY   88 )                          
 113: s001-Y 2khm-A   148 - 174 <=>   90 - 116   (TYR  149  - VAL  175  <=> SER   90  - GLY  116 )                          
 114: s001-Y 3bvo-A    11 -  33 <=>  138 - 160   (SER   12  - ILE   34  <=> GLU  176  - ASN  198 )                          
 114: s001-Y 3bvo-A    34 -  38 <=>  163 - 167   (PRO   35  - VAL   39  <=> SER  201  - GLN  205 )                          
 114: s001-Y 3bvo-A   151 - 172 <=>  169 - 190   (ILE  152  - LYS  173  <=> ASP  207  - ILE  228 )                          
 115: s001-Y 6zce-q     3 -   6 <=>  228 - 231   (THR    4  - ASN    7  <=> ASN  386  - PRO  389 )                          
 115: s001-Y 6zce-q     9 -  32 <=>  233 - 256   (ARG   10  - PHE   33  <=> SER  391  - TYR  414 )                          
 115: s001-Y 6zce-q    33 -  36 <=>  259 - 262   (ILE   34  - PRO   37  <=> ALA  417  - LYS  420 )                          
 115: s001-Y 6zce-q   151 - 171 <=>  263 - 283   (ILE  152  - ALA  172  <=> ASP  421  - TYR  441 )                          
 115: s001-Y 6zce-q   180 - 190 <=>  293 - 303   (ILE  181  - ILE  191  <=> MET  451  - ALA  461 )                          
 116: s001-Y 1fou-A   108 - 136 <=>    1 -  29   (LEU  109  - GLY  137  <=> SER   11  - PHE   39 )                          
 116: s001-Y 1fou-A   142 - 168 <=>  118 - 144   (ASN  143  - GLN  169  <=> PHE  128  - ALA  154 )                          
 116: s001-Y 1fou-A   170 - 173 <=>  145 - 148   (THR  171  - GLY  174  <=> GLN  155  - PRO  158 )                          
 116: s001-Y 1fou-A   174 - 177 <=>  192 - 195   (VAL  175  - GLY  178  <=> ASP  202  - TYR  205 )                          
 116: s001-Y 1fou-A   180 - 183 <=>  196 - 199   (ILE  181  - PHE  184  <=> VAL  206  - LYS  209 )                          
 116: s001-Y 1fou-A   194 - 200 <=>  239 - 245   (LEU  195  - GLN  201  <=> LYS  267  - GLY  273 )                          
 117: s001-Y 2jvg-A     2 -   6 <=>    1 -   5   (ARG    3  - ASN    7  <=> GLY  195  - SER  199 )                          
 117: s001-Y 2jvg-A     9 -  34 <=>    6 -  31   (ARG   10  - PRO   35  <=> ILE  200  - ASP  225 )                          
 117: s001-Y 2jvg-A   156 - 171 <=>   33 -  48   (THR  157  - ALA  172  <=> ILE  227  - MET  242 )                          
 117: s001-Y 2jvg-A   176 - 195 <=>   53 -  72   (ASN  177  - ASN  196  <=> HIS  247  - ALA  266 )                          
 118: s001-Y 1sum-B     9 -  32 <=>   34 -  57   (ARG   10  - PHE   33  <=> VAL   35  - GLU   58 )                          
 118: s001-Y 1sum-B    33 -  36 <=>   60 -  63   (ILE   34  - PRO   37  <=> GLU   61  - MET   64 )                          
 118: s001-Y 1sum-B    37 -  40 <=>   65 -  68   (SER   38  - THR   41  <=> VAL   66  - LEU   69 )                          
 118: s001-Y 1sum-B   142 - 170 <=>   70 -  98   (ASN  143  - THR  171  <=> SER   71  - ASP   99 )                          
 118: s001-Y 1sum-B   172 - 175 <=>   99 - 102   (LYS  173  - GLY  176  <=> ILE  100  - ASN  103 )                          
 119: s001-Y 5v7p-A    37 -  40 <=>    3 -   6   (SER   38  - THR   41  <=> PRO    4  - LYS    7 )                          
 119: s001-Y 5v7p-A    66 -  87 <=>    9 -  30   (PHE   67  - GLN   88  <=> LEU   10  - GLY   31 )                          
 119: s001-Y 5v7p-A   105 - 128 <=>   33 -  56   (ARG  106  - SER  129  <=> ASN   34  - TYR   57 )                          
 119: s001-Y 5v7p-A   145 - 170 <=>   57 -  82   (ILE  146  - THR  171  <=> ASN   58  - LEU   83 )                          
 119: s001-Y 5v7p-A   172 - 175 <=>   88 -  91   (LYS  173  - GLY  176  <=> ILE   89  - PHE   92 )                          
 119: s001-Y 5v7p-A   186 - 189 <=>  166 - 169   (ILE  187  - GLY  190  <=> ILE  167  - GLU  170 )                          
 119: s001-Y 5v7p-A   190 - 199 <=>  171 - 180   (ILE  191  - ALA  200  <=> LEU  172  - GLY  181 )                          
 120: s001-Y 7c4o-A    69 -  72 <=>    1 -   4   (PHE   70  - GLY   73  <=> ASP    1  - VAL    4 )                          
 120: s001-Y 7c4o-A    73 -  92 <=>    6 -  25   (VAL   74  - PRO   93  <=> GLY    6  - THR   25 )                          
 120: s001-Y 7c4o-A   100 - 119 <=>   29 -  48   (GLN  101  - LEU  120  <=> VAL   29  - ILE   48 )                          
 121: s001-Y 3ufe-A     1 -   8 <=>    2 -   9   (PHE    2  - MET    9  <=> ARG    4  - GLN   11 )                          
 121: s001-Y 3ufe-A    13 -  22 <=>   10 -  19   (ILE   14  - LEU   23  <=> HIS   12  - GLU   21 )                          
 121: s001-Y 3ufe-A    27 -  30 <=>   35 -  38   (PHE   28  - GLY   31  <=> ASN   37  - ARG   40 )                          
 121: s001-Y 3ufe-A    70 -  94 <=>   68 -  92   (ALA   71  - PHE   95  <=> ASN   70  - VAL   94 )                          
 121: s001-Y 3ufe-A   108 - 120 <=>   93 - 105   (LEU  109  - GLY  121  <=> HIS   95  - ILE  107 )                          
 121: s001-Y 3ufe-A   122 - 125 <=>  106 - 109   (ILE  123  - LEU  126  <=> PRO  108  - GLN  111 )                          
 122: s001-Y 4ec5-A     1 -  10 <=>   58 -  67   (PHE    2  - VAL   11  <=> LEU  103  - GLY  112 )                          
 122: s001-Y 4ec5-A    15 -  18 <=>   86 -  89   (ASN   16  - ILE   19  <=> ASP  142  - GLU  145 )                          
 122: s001-Y 4ec5-A    20 -  26 <=>  131 - 137   (THR   21  - VAL   27  <=> ARG  187  - ARG  193 )                          
 122: s001-Y 4ec5-A    74 -  91 <=>  161 - 178   (MET   75  - VAL   92  <=> GLY  217  - GLN  234 )                          
 122: s001-Y 4ec5-A    95 -  98 <=>  183 - 186   (ALA   96  - SER   99  <=> ALA  239  - GLN  242 )                          
 122: s001-Y 4ec5-A   100 - 117 <=>  200 - 217   (GLN  101  - ILE  118  <=> GLY  256  - THR  273 )                          
 123: s001-Y 6c66-G    22 -  25 <=>    1 -   4   (LEU   23  - ILE   26  <=> PRO   14  - ASP   17 )                          
 123: s001-Y 6c66-G    28 -  31 <=>    5 -   8   (ARG   29  - THR   32  <=> LEU   18  - TRP   21 )                          
 123: s001-Y 6c66-G    35 -  38 <=>   14 -  17   (VAL   36  - VAL   39  <=> LEU   27  - LYS   30 )                          
 123: s001-Y 6c66-G    67 -  70 <=>   18 -  21   (SER   68  - ALA   71  <=> THR   31  - LEU   34 )                          
 123: s001-Y 6c66-G    72 -  85 <=>   24 -  37   (GLY   73  - LEU   86  <=> HIS   37  - ASN   50 )                          
 123: s001-Y 6c66-G    86 -  89 <=>   39 -  42   (LEU   87  - ASP   90  <=> TYR   52  - PRO   55 )                          
 123: s001-Y 6c66-G    92 - 101 <=>   43 -  52   (PRO   93  - GLY  102  <=> GLY   56  - MET   65 )                          
 123: s001-Y 6c66-G   102 - 122 <=>  187 - 207   (GLU  103  - ILE  123  <=> ASP  200  - GLN  220 )                          
 123: s001-Y 6c66-G   124 - 132 <=>  208 - 216   (ALA  125  - ASN  133  <=> GLU  221  - THR  229 )                          
 123: s001-Y 6c66-G   179 - 183 <=>  224 - 228   (SER  180  - PHE  184  <=> ALA  237  - ARG  241 )                          
 124: s001-Y 7c3f-D    73 -  94 <=>    6 -  27   (VAL   74  - PHE   95  <=> GLU    7  - PHE   28 )                          
 124: s001-Y 7c3f-D   103 - 123 <=>   29 -  49   (MET  104  - GLN  124  <=> VAL   30  - GLY   50 )                          
 124: s001-Y 7c3f-D   146 - 154 <=>   58 -  66   (GLY  147  - VAL  155  <=> TYR   59  - GLY   67 )                          
 124: s001-Y 7c3f-D   166 - 169 <=>  111 - 114   (GLY  167  - ILE  170  <=> THR  112  - MET  115 )                          
 125: s001-Y 1nxh-A    71 -  85 <=>    1 -  15   (MET   72  - LEU   86  <=> GLU    3  - SER   17 )                          
 125: s001-Y 1nxh-A    86 -  89 <=>   18 -  21   (LEU   87  - ASP   90  <=> TRP   20  - ASP   23 )                          
 125: s001-Y 1nxh-A    93 - 100 <=>   22 -  29   (LYS   94  - GLN  101  <=> VAL   24  - GLU   31 )                          
 125: s001-Y 1nxh-A   101 - 115 <=>   31 -  45   (GLY  102  - PHE  116  <=> GLU   33  - LEU   47 )                          
 125: s001-Y 1nxh-A   118 - 121 <=>   46 -  49   (VAL  119  - PHE  122  <=> ASP   48  - SER   51 )                          
 126: s001-Y 6n7o-B    74 -  90 <=>    1 -  17   (MET   75  - VAL   91  <=> GLY   -1  - SER   15 )                          
 126: s001-Y 6n7o-B    99 - 102 <=>   19 -  22   (LYS  100  - GLU  103  <=> LYS   17  - VAL   20 )                          
 126: s001-Y 6n7o-B   104 - 118 <=>   23 -  37   (GLY  105  - VAL  119  <=> SER   21  - GLU   35 )                          
 127: s001-Y 6giq-Q    71 -  74 <=>    2 -   5   (MET   72  - MET   75  <=> VAL   74  - GLN   77 )                          
 127: s001-Y 6giq-Q    76 -  86 <=>    6 -  16   (TYR   77  - LEU   87  <=> LEU   78  - THR   88 )                          
 127: s001-Y 6giq-Q    91 - 101 <=>   20 -  30   (VAL   92  - GLY  102  <=> LYS   92  - ALA  102 )                          
 127: s001-Y 6giq-Q   102 - 125 <=>   52 -  75   (GLU  103  - LEU  126  <=> VAL  124  - LYS  147 )                          
 128: s001-Y 3u2r-A    26 -  29 <=>    1 -   4   (VAL   27  - ILE   30  <=> ARG    9  - SER   12 )                          
 128: s001-Y 3u2r-A    32 -  35 <=>    5 -   8   (PHE   33  - VAL   36  <=> LEU   13  - GLU   16 )                          
 128: s001-Y 3u2r-A    67 -  70 <=>    9 -  12   (SER   68  - ALA   71  <=> ALA   17  - GLN   20 )                          
 128: s001-Y 3u2r-A    71 -  88 <=>   15 -  32   (MET   72  - MET   89  <=> ARG   23  - GLU   40 )                          
 128: s001-Y 3u2r-A    99 - 132 <=>   99 - 132   (LYS  100  - ASN  133  <=> LEU  110  - UNK  143 )                          
 129: s001-Y 3iuk-A     1 -  10 <=>  209 - 218   (PHE    2  - VAL   11  <=> SER  216  - GLU  225 )                          
 129: s001-Y 3iuk-A    13 -  17 <=>  219 - 223   (ILE   14  - ILE   18  <=> LEU  226  - ALA  230 )                          
 129: s001-Y 3iuk-A    20 -  23 <=>  224 - 227   (THR   21  - MET   24  <=> PRO  231  - ASP  234 )                          
 129: s001-Y 3iuk-A    26 -  29 <=>  228 - 231   (VAL   27  - ILE   30  <=> ALA  235  - ARG  238 )                          
 129: s001-Y 3iuk-A    66 -  70 <=>  247 - 251   (PHE   67  - ALA   71  <=> ASP  254  - THR  258 )                          
 129: s001-Y 3iuk-A    71 -  88 <=>  254 - 271   (MET   72  - MET   89  <=> TRP  261  - GLY  278 )                          
 129: s001-Y 3iuk-A    89 -  92 <=>  275 - 278   (ASP   90  - PRO   93  <=> PRO  282  - SER  285 )                          
 129: s001-Y 3iuk-A    93 - 101 <=>  281 - 289   (LYS   94  - GLY  102  <=> GLU  288  - ASP  296 )                          
 129: s001-Y 3iuk-A   106 - 119 <=>  433 - 446   (ARG  107  - LEU  120  <=> GLY  440  - ALA  453 )                          
 129: s001-Y 3iuk-A   120 - 133 <=>  508 - 521   (GLY  121  - ASN  134  <=> LYS  515  - LEU  528 )                          
 129: s001-Y 3iuk-A   145 - 148 <=>  545 - 548   (ILE  146  - TYR  149  <=> ASP  552  - ARG  555 )                          
 130: s001-Y 5che-A     1 -  10 <=>   29 -  38   (PHE    2  - VAL   11  <=> TRP  122  - GLY  131 )                          
 130: s001-Y 5che-A    14 -  17 <=>   39 -  42   (ARG   15  - ILE   18  <=> LEU  132  - ILE  135 )                          
 130: s001-Y 5che-A    41 -  44 <=>  337 - 340   (ASP   42  - LYS   45  <=> GLU  434  - ARG  437 )                          
 130: s001-Y 5che-A    65 -  68 <=>  344 - 347   (ASN   66  - ILE   69  <=> GLU  441  - PRO  444 )                          
 130: s001-Y 5che-A    69 -  72 <=>  349 - 352   (PHE   70  - GLY   73  <=> ILE  446  - LEU  449 )                          
 130: s001-Y 5che-A    73 -  90 <=>  354 - 371   (VAL   74  - VAL   91  <=> ALA  451  - MET  468 )                          
 130: s001-Y 5che-A    99 - 102 <=>  372 - 375   (LYS  100  - GLU  103  <=> ILE  472  - LYS  475 )                          
 130: s001-Y 5che-A   104 - 119 <=>  376 - 391   (GLY  105  - LEU  120  <=> THR  476  - PHE  491 )                          
 130: s001-Y 5che-A   121 - 124 <=>  392 - 395   (PHE  122  - ALA  125  <=> LEU  492  - PRO  495 )                          
 130: s001-Y 5che-A   135 - 140 <=>  403 - 408   (ALA  136  - ILE  141  <=> GLY  503  - THR  508 )                          
 130: s001-Y 5che-A   184 - 187 <=>  424 - 427   (ALA  185  - VAL  188  <=> GLY  524  - LYS  527 )                          
 131: s001-Y 5m4s-A    28 -  35 <=>   19 -  26   (ARG   29  - VAL   36  <=> ASP   20  - GLN   27 )                          
 131: s001-Y 5m4s-A    72 -  87 <=>   35 -  50   (GLY   73  - GLN   88  <=> VAL   36  - ARG   51 )                          
 131: s001-Y 5m4s-A    89 -  93 <=>  106 - 110   (ASP   90  - LYS   94  <=> ALA  107  - THR  111 )                          
 131: s001-Y 5m4s-A   105 - 127 <=>  111 - 133   (ARG  106  - MET  128  <=> VAL  112  - ASP  134 )                          
 131: s001-Y 5m4s-A   150 - 172 <=>  134 - 156   (LEU  151  - LYS  173  <=> GLY  135  - ALA  157 )                          
 132: s001-Y 3few-X     1 -   5 <=>   76 -  80   (PHE    2  - SER    6  <=> ASN  142  - ARG  146 )                          
 132: s001-Y 3few-X    29 -  35 <=>  212 - 218   (ILE   30  - VAL   36  <=> ARG  280  - LYS  286 )                          
 132: s001-Y 3few-X    36 -  39 <=>  221 - 224   (PRO   37  - ASN   40  <=> TYR  289  - PHE  292 )                          
 132: s001-Y 3few-X    72 -  86 <=>  282 - 296   (GLY   73  - LEU   87  <=> SER  350  - ASN  364 )                          
 132: s001-Y 3few-X    88 -  92 <=>  297 - 301   (MET   89  - PRO   93  <=> PRO  365  - PHE  369 )                          
 132: s001-Y 3few-X   100 - 119 <=>  396 - 415   (GLN  101  - LEU  120  <=> ALA  464  - ASP  483 )                          
 133: s001-Y 2n72-A    72 -  86 <=>    4 -  18   (GLY   73  - LEU   87  <=> LYS    4  - GLN   18 )                          
 133: s001-Y 2n72-A    92 -  99 <=>   21 -  28   (PRO   93  - LYS  100  <=> GLN   21  - PRO   28 )                          
 133: s001-Y 2n72-A   100 - 119 <=>   30 -  49   (GLN  101  - LEU  120  <=> ASN   30  - TYR   49 )                          
 133: s001-Y 2n72-A   121 - 138 <=>   50 -  67   (PHE  122  - MET  139  <=> MET   50  - LYS   67 )                          
 134: s001-Y 7ae8-A    28 -  31 <=>    1 -   4   (ARG   29  - THR   32  <=> THR    2  - GLU    5 )                          
 134: s001-Y 7ae8-A    69 -  72 <=>    6 -   9   (PHE   70  - GLY   73  <=> VAL    7  - GLU   10 )                          
 134: s001-Y 7ae8-A    73 -  87 <=>   12 -  26   (VAL   74  - GLN   88  <=> LEU   13  - GLU   27 )                          
 134: s001-Y 7ae8-A    90 -  93 <=>   27 -  30   (VAL   91  - LYS   94  <=> ASN   28  - LEU   31 )                          
 134: s001-Y 7ae8-A    98 - 102 <=>   33 -  37   (SER   99  - GLU  103  <=> TYR   34  - PHE   38 )                          
 134: s001-Y 7ae8-A   104 - 118 <=>   38 -  52   (GLY  105  - VAL  119  <=> GLU   39  - GLN   53 )                          
 134: s001-Y 7ae8-A   157 - 161 <=>   55 -  59   (ALA  158  - PHE  162  <=> ILE   56  - ASP   60 )                          
 134: s001-Y 7ae8-A   168 - 172 <=>   84 -  88   (GLN  169  - LYS  173  <=> GLN   85  - PRO   89 )                          
 134: s001-Y 7ae8-A   176 - 188 <=>  132 - 144   (ASN  177  - SER  189  <=> ARG  133  - GLU  145 )                          
 134: s001-Y 7ae8-A   189 - 193 <=>  146 - 150   (GLY  190  - ILE  194  <=> ASP  147  - GLY  151 )                          
 135: s001-Y 2py8-C    32 -  35 <=>    3 -   6   (PHE   33  - VAL   36  <=> LYS    4  - ALA    7 )                          
 135: s001-Y 2py8-C    67 -  70 <=>    8 -  11   (SER   68  - ALA   71  <=> ALA    9  - LYS   12 )                          
 135: s001-Y 2py8-C    71 -  91 <=>   13 -  33   (MET   72  - VAL   92  <=> LEU   14  - ASN   34 )                          
 135: s001-Y 2py8-C    92 -  96 <=>   35 -  39   (PRO   93  - GLU   97  <=> PRO   36  - TRP   40 )                          
 135: s001-Y 2py8-C   102 - 137 <=>   60 -  95   (GLU  103  - GLY  138  <=> LEU   61  - GLU   96 )                          
 135: s001-Y 2py8-C   194 - 201 <=>  104 - 111   (LEU  195  - THR  202  <=> LEU  105  - THR  112 )                          
 136: s001-Y 4wai-A    70 -  87 <=>    1 -  18   (ALA   71  - GLN   88  <=> MET    1  - MET   18 )                          
 136: s001-Y 4wai-A    89 -  92 <=>   19 -  22   (ASP   90  - PRO   93  <=> ASP   19  - HIS   22 )                          
 136: s001-Y 4wai-A    95 -  98 <=>   23 -  26   (ALA   96  - SER   99  <=> MET   23  - THR   26 )                          
 136: s001-Y 4wai-A   104 - 118 <=>   27 -  41   (GLY  105  - VAL  119  <=> CYS   27  - LYS   41 )                          
 136: s001-Y 4wai-A   120 - 123 <=>   42 -  45   (GLY  121  - GLN  124  <=> VAL   42  - SER   45 )                          
 136: s001-Y 4wai-A   181 - 184 <=>   49 -  52   (ILE  182  - ALA  185  <=> ASP   49  - LYS   52 )                          
 137: s001-Y 6pwy-B     1 -   9 <=>  348 - 356   (PHE    2  - ARG   10  <=> THR  387  - GLN  395 )                          
 137: s001-Y 6pwy-B    13 -  20 <=>  358 - 365   (ILE   14  - THR   21  <=> ALA  397  - ARG  404 )                          
 137: s001-Y 6pwy-B    68 -  72 <=>  386 - 390   (ILE   69  - GLY   73  <=> GLY  432  - VAL  436 )                          
 137: s001-Y 6pwy-B    73 -  95 <=>  392 - 414   (VAL   74  - ALA   96  <=> LYS  438  - LYS  460 )                          
 137: s001-Y 6pwy-B   101 - 122 <=>  483 - 504   (GLY  102  - ILE  123  <=> LYS  535  - PHE  556 )                          
 138: s001-Y 3bje-A     8 -  15 <=>  175 - 182   (MET    9  - ASN   16  <=> GLU  189  - ILE  196 )                          
 138: s001-Y 3bje-A    18 -  21 <=>  183 - 186   (ILE   19  - LEU   22  <=> ASP  197  - THR  200 )                          
 138: s001-Y 3bje-A    68 -  72 <=>  188 - 192   (ILE   69  - GLY   73  <=> MET  202  - ASN  206 )                          
 138: s001-Y 3bje-A    73 -  87 <=>  194 - 208   (VAL   74  - GLN   88  <=> THR  208  - THR  222 )                          
 138: s001-Y 3bje-A    90 -  95 <=>  209 - 214   (VAL   91  - ALA   96  <=> GLY  223  - LYS  228 )                          
 138: s001-Y 3bje-A   100 - 120 <=>  307 - 327   (GLN  101  - GLY  121  <=> ASP  321  - ALA  341 )                          
 139: s001-Y 6giy-A    72 -  86 <=>    1 -  15   (GLY   73  - LEU   87  <=> LEU    4  - GLU   18 )                          
 139: s001-Y 6giy-A    87 -  91 <=>   17 -  21   (GLN   88  - VAL   92  <=> GLY   20  - ALA   24 )                          
 139: s001-Y 6giy-A   101 - 123 <=>   41 -  63   (GLY  102  - GLN  124  <=> PRO   44  - ASP   66 )                          
 139: s001-Y 6giy-A   125 - 137 <=>   64 -  76   (LEU  126  - GLY  138  <=> ASP   67  - LEU   79 )                          
 139: s001-Y 6giy-A   141 - 146 <=>  372 - 377   (GLN  142  - GLY  147  <=> HIS  375  - ARG  380 )                          
 139: s001-Y 6giy-A   192 - 195 <=>  469 - 472   (THR  193  - ASN  196  <=> PHE  472  - MET  475 )                          
 139: s001-Y 6giy-A   198 - 201 <=>  473 - 476   (TYR  199  - THR  202  <=> LEU  476  - ALA  479 )                          
 140: s001-Y 7lhe-A     1 -   8 <=> 1954 -1961   (PHE    2  - MET    9  <=> GLU 2424  - ILE 2431 )                          
 140: s001-Y 7lhe-A    11 -  30 <=> 1962 -1981   (SER   12  - GLY   31  <=> LYS 2432  - LEU 2451 )                          
 140: s001-Y 7lhe-A    31 -  34 <=> 1983 -1986   (THR   32  - PRO   35  <=> TYR 2453  - SER 2456 )                          
 140: s001-Y 7lhe-A    36 -  39 <=> 1992 -1995   (PRO   37  - ASN   40  <=> PHE 2462  - ASP 2465 )                          
 140: s001-Y 7lhe-A    41 -  44 <=> 2011 -2014   (ASP   42  - LYS   45  <=> CYS 2528  - LEU 2531 )                          
 140: s001-Y 7lhe-A    63 -  66 <=> 2016 -2019   (LEU   64  - PHE   67  <=> MET 2533  - VAL 2536 )                          
 140: s001-Y 7lhe-A    71 -  76 <=> 2025 -2030   (MET   72  - TYR   77  <=> GLY 2542  - GLY 2547 )                          
 140: s001-Y 7lhe-A   127 - 130 <=> 2035 -2038   (MET  128  - GLY  131  <=> VAL 2552  - LYS 2555 )                          
 140: s001-Y 7lhe-A   144 - 162 <=> 2042 -2060   (GLY  145  - LEU  163  <=> GLU 2559  - VAL 2577 )                          
 140: s001-Y 7lhe-A   163 - 172 <=> 2062 -2071   (MET  164  - LYS  173  <=> ILE 2579  - VAL 2588 )                          
 141: s001-Y 2a7o-A   104 - 140 <=>    1 -  37   (GLY  105  - ILE  141  <=> THR   10  - ARG   46 )                          
 141: s001-Y 2a7o-A   143 - 168 <=>   39 -  64   (PRO  144  - GLN  169  <=> THR   48  - LYS   73 )                          
 142: s001-Y 2js9-A    64 -  67 <=>    2 -   5   (GLN   65  - SER   68  <=> SER    2  - SER    5 )                          
 142: s001-Y 2js9-A    69 -  72 <=>    6 -   9   (PHE   70  - GLY   73  <=> CYS    6  - CYS    9 )                          
 142: s001-Y 2js9-A    73 -  81 <=>   13 -  21   (VAL   74  - ILE   82  <=> VAL   13  - ASP   21 )                          
 142: s001-Y 2js9-A   112 - 132 <=>   23 -  43   (THR  113  - ASN  133  <=> ASP   23  - PRO   43 )                          
 142: s001-Y 2js9-A   148 - 157 <=>   45 -  54   (TYR  149  - ALA  158  <=> GLY   45  - ASN   54 )                          
 142: s001-Y 2js9-A   158 - 169 <=>   56 -  67   (GLY  159  - ILE  170  <=> LYS   56  - GLY   67 )                          
 142: s001-Y 2js9-A   177 - 184 <=>   69 -  76   (GLY  178  - ALA  185  <=> ALA   69  - LYS   76 )                          
 143: s001-Y 2dnx-A     3 -   6 <=>    4 -   7   (THR    4  - ASN    7  <=> GLY    4  - GLY    7 )                          
 143: s001-Y 2dnx-A     9 -  33 <=>    8 -  32   (ARG   10  - ILE   34  <=> GLN    8  - GLN   32 )                          
 143: s001-Y 2dnx-A    34 -  38 <=>   35 -  39   (PRO   35  - VAL   39  <=> ASN   35  - GLN   39 )                          
 143: s001-Y 2dnx-A   140 - 143 <=>   41 -  44   (ILE  141  - PRO  144  <=> GLY   41  - GLN   44 )                          
 143: s001-Y 2dnx-A   147 - 173 <=>   45 -  71   (THR  148  - GLY  174  <=> ASP   45  - LEU   71 )                          
 143: s001-Y 2dnx-A   179 - 186 <=>   98 - 105   (SER  180  - ILE  187  <=> ASN   98  - ASN  105 )                          
 144: s001-Y 1jud-A    77 -  81 <=>   18 -  22   (ILE   78  - ILE   82  <=> SER   20  - ARG   24 )                          
 144: s001-Y 1jud-A   110 - 134 <=>   27 -  51   (GLN  111  - LEU  135  <=> PHE   29  - LEU   53 )                          
 144: s001-Y 1jud-A   136 - 139 <=>   52 -  55   (GLY  137  - LEU  140  <=> MET   54  - TYR   57 )                          
 144: s001-Y 1jud-A   143 - 162 <=>   56 -  75   (PRO  144  - LEU  163  <=> VAL   58  - LEU   77 )                          
 144: s001-Y 1jud-A   189 - 201 <=>   98 - 110   (GLY  190  - THR  202  <=> VAL  100  - LEU  112 )                          
 145: s001-Y 1sgm-A    94 - 100 <=>    5 -  11   (PHE   95  - GLN  101  <=> GLU    9  - ALA   15 )                          
 145: s001-Y 1sgm-A   103 - 114 <=>   52 -  63   (MET  104  - TYR  115  <=> ILE   56  - GLU   67 )                          
 145: s001-Y 1sgm-A   115 - 128 <=>  126 - 139   (PHE  116  - SER  129  <=> SER  130  - GLY  143 )                          
 145: s001-Y 1sgm-A   148 - 176 <=>  141 - 169   (TYR  149  - ASN  177  <=> ALA  145  - LYS  173 )                          
 145: s001-Y 1sgm-A   177 - 184 <=>  171 - 178   (GLY  178  - ALA  185  <=> PRO  175  - GLN  182 )                          
 146: s001-Y 6h4c-D    14 -  17 <=>    1 -   4   (ARG   15  - ILE   18  <=> MET    7  - LEU   10 )                          
 146: s001-Y 6h4c-D    18 -  26 <=>   47 -  55   (ILE   19  - VAL   27  <=> ILE   53  - TYR   61 )                          
 146: s001-Y 6h4c-D    71 -  88 <=>   83 - 100   (MET   72  - MET   89  <=> ASN   89  - TYR  106 )                          
 146: s001-Y 6h4c-D    90 -  98 <=>  101 - 109   (VAL   91  - SER   99  <=> ASN  107  - SER  115 )                          
 146: s001-Y 6h4c-D   106 - 124 <=>  110 - 128   (ARG  107  - ALA  125  <=> TYR  116  - ILE  134 )                          
 147: s001-Y 6v8o-N    32 -  35 <=>   93 -  96   (PHE   33  - VAL   36  <=> LEU  120  - LEU  123 )                          
 147: s001-Y 6v8o-N    66 -  70 <=>   97 - 101   (PHE   67  - ALA   71  <=> LEU  124  - LYS  128 )                          
 147: s001-Y 6v8o-N    72 -  91 <=>  157 - 176   (GLY   73  - VAL   92  <=> ILE  184  - ASN  203 )                          
 147: s001-Y 6v8o-N   101 - 118 <=>  181 - 198   (GLY  102  - VAL  119  <=> TYR  208  - LEU  225 )                          
 147: s001-Y 6v8o-N   175 - 178 <=>  208 - 211   (GLY  176  - ILE  179  <=> PRO  235  - LYS  238 )                          
 147: s001-Y 6v8o-N   194 - 201 <=>  380 - 387   (LEU  195  - THR  202  <=> GLY  546  - ILE  553 )                          
 148: s001-Y 4lmg-B    12 -  16 <=>   59 -  63   (ASP   13  - LYS   17  <=> SER  118  - GLN  122 )                          
 148: s001-Y 4lmg-B    56 -  59 <=>   70 -  73   (ASN   57  - CYS   60  <=> MET  129  - ILE  132 )                          
 148: s001-Y 4lmg-B    78 -  83 <=>   79 -  84   (THR   79  - VAL   84  <=> ARG  138  - THR  143 )                          
 148: s001-Y 4lmg-B    85 -  88 <=>   85 -  88   (LEU   86  - MET   89  <=> LYS  144  - ASP  147 )                          
 148: s001-Y 4lmg-B    92 - 100 <=>   91 -  99   (PRO   93  - GLN  101  <=> LYS  150  - LYS  158 )                          
 148: s001-Y 4lmg-B   101 - 120 <=>  101 - 120   (GLY  102  - GLY  121  <=> ASP  160  - PRO  179 )                          
 149: s001-Y 2e62-A    89 -  94 <=>    1 -   6   (ASP   90  - PHE   95  <=> GLY    1  - SER    6 )                          
 149: s001-Y 2e62-A   104 - 132 <=>    8 -  36   (GLY  105  - ASN  133  <=> ASN    8  - GLY   36 )                          
 149: s001-Y 2e62-A   143 - 164 <=>   38 -  59   (PRO  144  - TRP  165  <=> LYS   38  - GLY   59 )                          
 150: s001-Y 4afi-A     9 -  12 <=>    9 -  12   (ARG   10  - ASP   13  <=> VAL   27  - ILE   30 )                          
 150: s001-Y 4afi-A    27 -  30 <=>   81 -  84   (PHE   28  - GLY   31  <=> SER   99  - ASN  102 )                          
 150: s001-Y 4afi-A    69 -  92 <=>  103 - 126   (PHE   70  - PRO   93  <=> ASP  121  - GLY  144 )                          
 150: s001-Y 4afi-A    99 - 119 <=>  135 - 155   (LYS  100  - LEU  120  <=> TYR  153  - ASN  173 )                          
 151: s001-Y 3hjl-A    71 -  87 <=>   48 -  64   (MET   72  - GLN   88  <=> PRO   52  - LYS   68 )                          
 151: s001-Y 3hjl-A    88 -  91 <=>   66 -  69   (MET   89  - VAL   92  <=> ALA   70  - LYS   73 )                          
 151: s001-Y 3hjl-A   107 - 119 <=>   72 -  84   (LYS  108  - LEU  120  <=> LYS   76  - ILE   88 )                          
 151: s001-Y 3hjl-A   122 - 135 <=>   85 -  98   (ILE  123  - ALA  136  <=> PRO   89  - LEU  102 )                          
 151: s001-Y 3hjl-A   194 - 201 <=>  125 - 132   (LEU  195  - THR  202  <=> PRO  129  - LEU  136 )                          
 152: s001-Y 6sqw-A    28 -  31 <=>   25 -  28   (ARG   29  - THR   32  <=> ARG   45  - GLU   48 )                          
 152: s001-Y 6sqw-A    67 -  71 <=>   29 -  33   (SER   68  - MET   72  <=> GLN   49  - PRO   53 )                          
 152: s001-Y 6sqw-A    72 -  90 <=>   36 -  54   (GLY   73  - VAL   91  <=> LEU   56  - LYS   74 )                          
 152: s001-Y 6sqw-A    98 - 121 <=>   61 -  84   (SER   99  - PHE  122  <=> PRO   81  - VAL  104 )                          
 152: s001-Y 6sqw-A   155 - 158 <=>   86 -  89   (LEU  156  - GLY  159  <=> LEU  106  - ARG  109 )                          
 152: s001-Y 6sqw-A   172 - 175 <=>   99 - 102   (LYS  173  - GLY  176  <=> ILE  119  - MET  122 )                          
 153: s001-Y 1yhd-A    28 -  31 <=>    1 -   4   (ARG   29  - THR   32  <=> MET    1  - ARG    4 )                          
 153: s001-Y 1yhd-A    68 -  71 <=>    5 -   8   (ILE   69  - MET   72  <=> THR    5  - CYS    8 )                          
 153: s001-Y 1yhd-A    73 -  88 <=>   37 -  52   (VAL   74  - MET   89  <=> LYS   37  - ASN   52 )                          
 153: s001-Y 1yhd-A    90 -  93 <=>   53 -  56   (VAL   91  - LYS   94  <=> GLU   53  - LEU   56 )                          
 153: s001-Y 1yhd-A    97 - 100 <=>   57 -  60   (TRP   98  - GLN  101  <=> ASN   57  - ASN   60 )                          
 153: s001-Y 1yhd-A   102 - 118 <=>   61 -  77   (GLU  103  - VAL  119  <=> ALA   61  - GLU   77 )                          
 153: s001-Y 1yhd-A   171 - 174 <=>   85 -  88   (ALA  172  - VAL  175  <=> GLY   85  - PRO   88 )                          
 154: s001-Y 5mlp-A     9 -  13 <=>    2 -   6   (ARG   10  - ILE   14  <=> LYS    4  - LYS    8 )                          
 154: s001-Y 5mlp-A    16 -  19 <=>   36 -  39   (LYS   17  - PHE   20  <=> GLU   38  - TYR   41 )                          
 154: s001-Y 5mlp-A    21 -  25 <=>   95 -  99   (LEU   22  - ILE   26  <=> ALA   97  - SER  101 )                          
 154: s001-Y 5mlp-A    71 -  74 <=>  117 - 120   (MET   72  - MET   75  <=> SER  119  - SER  126 )                          
 154: s001-Y 5mlp-A    76 -  87 <=>  121 - 132   (TYR   77  - GLN   88  <=> TYR  127  - TYR  138 )                          
 154: s001-Y 5mlp-A    88 -  91 <=>  135 - 138   (MET   89  - VAL   92  <=> ASP  141  - PHE  144 )                          
 154: s001-Y 5mlp-A    92 - 101 <=>  140 - 149   (PRO   93  - GLY  102  <=> GLN  146  - PHE  155 )                          
 154: s001-Y 5mlp-A   102 - 117 <=>  171 - 186   (GLU  103  - ILE  118  <=> ALA  177  - PHE  192 )                          
 154: s001-Y 5mlp-A   119 - 122 <=>  187 - 190   (LEU  120  - ILE  123  <=> ILE  193  - ASN  196 )                          
 155: s001-Y 3gty-X    54 -  60 <=>    2 -   8   (VAL   55  - GLY   61  <=> GLU    2  - ARG    8 )                          
 155: s001-Y 3gty-X    72 -  92 <=>  286 - 306   (GLY   73  - PRO   93  <=> SER  288  - ARG  308 )                          
 155: s001-Y 3gty-X    94 - 129 <=>  307 - 342   (PHE   95  - TYR  130  <=> TYR  309  - ALA  344 )                          
 155: s001-Y 3gty-X   143 - 146 <=>  345 - 348   (PRO  144  - GLY  147  <=> LYS  347  - SER  350 )                          
 156: s001-Y 6yrf-A     1 -   7 <=>   13 -  19   (PHE    2  - PHE    8  <=> ILE   39  - MET   45 )                          
 156: s001-Y 6yrf-A    39 -  43 <=>   27 -  31   (ASN   40  - LEU   44  <=> GLY   53  - THR   57 )                          
 156: s001-Y 6yrf-A    66 -  72 <=>   38 -  44   (PHE   67  - GLY   73  <=> ASN   64  - ASP   70 )                          
 156: s001-Y 6yrf-A    73 -  88 <=>   47 -  62   (VAL   74  - MET   89  <=> GLY   73  - GLN   88 )                          
 156: s001-Y 6yrf-A   100 - 119 <=>   65 -  84   (GLN  101  - LEU  120  <=> LEU   91  - LEU  110 )                          
 156: s001-Y 6yrf-A   121 - 125 <=>   85 -  89   (PHE  122  - LEU  126  <=> ASN  111  - ALA  115 )                          
 156: s001-Y 6yrf-A   186 - 189 <=>  187 - 190   (ILE  187  - GLY  190  <=> LYS  213  - ILE  216 )                          
 156: s001-Y 6yrf-A   190 - 197 <=>  192 - 199   (ILE  191  - ILE  198  <=> ASN  218  - LEU  225 )                          
 157: s001-Y 4am6-A     1 -   4 <=>  378 - 381   (PHE    2  - ILE    5  <=> GLU  636  - ASP  639 )                          
 157: s001-Y 4am6-A     5 -   8 <=>  387 - 390   (SER    6  - MET    9  <=> LEU  645  - TRP  648 )                          
 157: s001-Y 4am6-A    18 -  21 <=>  395 - 398   (ILE   19  - LEU   22  <=> GLN  653  - SER  656 )                          
 157: s001-Y 4am6-A    24 -  30 <=>  451 - 457   (LEU   25  - GLY   31  <=> GLN  709  - SER  715 )                          
 157: s001-Y 4am6-A    65 -  70 <=>  501 - 506   (ASN   66  - ALA   71  <=> SER  759  - PRO  764 )                          
 157: s001-Y 4am6-A    71 -  74 <=>  508 - 511   (MET   72  - MET   75  <=> PHE  766  - LYS  769 )                          
 157: s001-Y 4am6-A    76 -  88 <=>  512 - 524   (TYR   77  - MET   89  <=> LEU  770  - VAL  782 )                          
 157: s001-Y 4am6-A    95 -  99 <=>  525 - 529   (ALA   96  - LYS  100  <=> ASN  783  - LYS  787 )                          
 157: s001-Y 4am6-A   100 - 127 <=>  531 - 558   (GLN  101  - MET  128  <=> GLU  789  - GLU  816 )                          
 157: s001-Y 4am6-A   129 - 133 <=>  559 - 563   (TYR  130  - ASN  134  <=> HIS  817  - ASN  821 )                          
 157: s001-Y 4am6-A   189 - 192 <=>  569 - 572   (GLY  190  - THR  193  <=> VAL  827  - ILE  830 )                          
 157: s001-Y 4am6-A   198 - 201 <=>  574 - 577   (TYR  199  - THR  202  <=> PRO  832  - ASP  835 )                          
 158: s001-Y 2mq8-A    68 -  72 <=>   13 -  17   (ILE   69  - GLY   73  <=> ASP   13  - LYS   17 )                          
 158: s001-Y 2mq8-A    73 -  90 <=>   19 -  36   (VAL   74  - VAL   91  <=> GLU   19  - GLN   36 )                          
 158: s001-Y 2mq8-A    94 -  97 <=>   37 -  40   (PHE   95  - TRP   98  <=> TYR   37  - ALA   40 )                          
 158: s001-Y 2mq8-A    99 - 124 <=>   61 -  86   (LYS  100  - ALA  125  <=> ALA   61  - ASP   86 )                          
 158: s001-Y 2mq8-A   154 - 157 <=>   87 -  90   (VAL  155  - ALA  158  <=> PRO   87  - THR   90 )                          
 158: s001-Y 2mq8-A   164 - 167 <=>   91 -  94   (TRP  165  - GLU  168  <=> ILE   91  - THR   94 )                          
 159: s001-Y 2fsf-B     2 -   5 <=>   41 -  44   (ARG    3  - SER    6  <=> ALA   52  - GLU   55 )                          
 159: s001-Y 2fsf-B     9 -  13 <=>  110 - 114   (ARG   10  - ILE   14  <=> LEU  121  - GLY  125 )                          
 159: s001-Y 2fsf-B    17 -  20 <=>  189 - 192   (ILE   18  - THR   21  <=> GLN  200  - LEU  203 )                          
 159: s001-Y 2fsf-B    27 -  33 <=>  559 - 565   (PHE   28  - ILE   34  <=> ASP  668  - GLU  674 )                          
 159: s001-Y 2fsf-B    36 -  39 <=>  633 - 636   (PRO   37  - ASN   40  <=> GLN  742  - GLU  745 )                          
 159: s001-Y 2fsf-B    40 -  47 <=>  638 - 645   (THR   41  - ASP   48  <=> TYR  747  - VAL  754 )                          
 159: s001-Y 2fsf-B    62 -  65 <=>  648 - 651   (ALA   63  - ASN   66  <=> GLU  757  - ARG  760 )                          
 159: s001-Y 2fsf-B    69 -  87 <=>  655 - 673   (PHE   70  - GLN   88  <=> LYS  764  - MET  782 )                          
 159: s001-Y 2fsf-B    91 -  96 <=>  674 - 679   (VAL   92  - GLU   97  <=> ASP  783  - GLY  788 )                          
 159: s001-Y 2fsf-B   100 - 129 <=>  690 - 719   (GLN  101  - TYR  130  <=> PRO  799  - LYS  828 )                          
 159: s001-Y 2fsf-B   131 - 134 <=>  720 - 723   (PHE  132  - LEU  135  <=> VAL  829  - ARG  832 )                          
 160: s001-Y 6qct-A     9 -  13 <=>  293 - 297   (ARG   10  - ILE   14  <=> ASN  293  - GLY  297 )                          
 160: s001-Y 6qct-A    16 -  20 <=>  298 - 302   (LYS   17  - THR   21  <=> LYS  298  - PRO  302 )                          
 160: s001-Y 6qct-A    27 -  30 <=>  463 - 466   (PHE   28  - GLY   31  <=> THR  463  - LEU  466 )                          
 160: s001-Y 6qct-A    63 -  68 <=>  563 - 568   (LEU   64  - ILE   69  <=> ASN  563  - LYS  568 )                          
 160: s001-Y 6qct-A    69 -  91 <=>  570 - 592   (PHE   70  - VAL   92  <=> GLY  570  - SER  592 )                          
 160: s001-Y 6qct-A    92 - 101 <=>  598 - 607   (PRO   93  - GLY  102  <=> ASP  598  - ASP  607 )                          
 160: s001-Y 6qct-A   103 - 106 <=>  611 - 614   (MET  104  - ARG  107  <=> SER  611  - THR  614 )                          
 160: s001-Y 6qct-A   107 - 124 <=>  628 - 645   (LYS  108  - ALA  125  <=> SER  628  - VAL  645 )                          
 160: s001-Y 6qct-A   126 - 129 <=>  646 - 649   (GLY  127  - TYR  130  <=> PHE  646  - ALA  649 )                          
 160: s001-Y 6qct-A   142 - 149 <=>  687 - 694   (ASN  143  - LEU  150  <=> GLU  687  - PRO  694 )                          
 161: s001-Y 3oao-A    29 -  33 <=>   10 -  14   (ILE   30  - ILE   34  <=> PHE   45  - VAL   49 )                          
 161: s001-Y 3oao-A    67 -  90 <=>   15 -  38   (SER   68  - VAL   91  <=> HIS   50  - ALA   73 )                          
 161: s001-Y 3oao-A    99 - 120 <=>   42 -  63   (LYS  100  - GLY  121  <=> GLU   77  - ILE   98 )                          
 161: s001-Y 3oao-A   151 - 154 <=>   66 -  69   (ILE  152  - VAL  155  <=> ASP  101  - LYS  104 )                          
 161: s001-Y 3oao-A   187 - 191 <=>  104 - 108   (VAL  188  - PRO  192  <=> UNK  139  - THR  143 )                          
 162: s001-Y 5ahv-F    23 -  27 <=>  130 - 134   (MET   24  - PHE   28  <=> GLU  134  - SER  138 )                          
 162: s001-Y 5ahv-F    66 -  70 <=>  140 - 144   (PHE   67  - ALA   71  <=> ASP  144  - GLY  148 )                          
 162: s001-Y 5ahv-F    71 -  88 <=>  146 - 163   (MET   72  - MET   89  <=> GLU  150  - GLN  167 )                          
 162: s001-Y 5ahv-F    89 -  92 <=>  166 - 169   (ASP   90  - PRO   93  <=> PHE  170  - ILE  173 )                          
 162: s001-Y 5ahv-F   100 - 116 <=>  178 - 194   (GLN  101  - THR  117  <=> CYS  182  - TYR  198 )                          
 162: s001-Y 5ahv-F   163 - 174 <=>  197 - 208   (MET  164  - VAL  175  <=> ILE  201  - LEU  212 )                          
 163: s001-Y 7arh-E    38 -  41 <=>   39 -  42   (VAL   39  - ASP   42  <=> ILE   42  - LEU   45 )                          
 163: s001-Y 7arh-E    44 -  47 <=>  265 - 268   (LYS   45  - ASP   48  <=> ILE  268  - ILE  271 )                          
 163: s001-Y 7arh-E    63 -  70 <=>  271 - 278   (LEU   64  - ALA   71  <=> LEU  274  - GLY  281 )                          
 163: s001-Y 7arh-E    71 -  88 <=>  280 - 297   (MET   72  - MET   89  <=> ALA  283  - GLY  300 )                          
 163: s001-Y 7arh-E    93 - 107 <=>  298 - 312   (LYS   94  - LYS  108  <=> ASP  301  - ILE  315 )                          
 163: s001-Y 7arh-E   109 - 126 <=>  313 - 330   (ALA  110  - GLY  127  <=> ARG  316  - CYS  333 )                          
 163: s001-Y 7arh-E   140 - 143 <=>  335 - 338   (ILE  141  - PRO  144  <=> GLY  338  - VAL  341 )                          
 163: s001-Y 7arh-E   157 - 161 <=>  386 - 390   (ALA  158  - PHE  162  <=> LEU  389  - LEU  393 )                          
 164: s001-Y 2k85-A    75 -  88 <=>   21 -  34   (PRO   76  - MET   89  <=> ASN   25  - GLN   38 )                          
 164: s001-Y 2k85-A    90 - 101 <=>   35 -  46   (VAL   91  - GLY  102  <=> ALA   39  - GLU   50 )                          
 164: s001-Y 2k85-A   104 - 122 <=>   47 -  65   (GLY  105  - ILE  123  <=> GLY   51  - GLU   69 )                          
 165: s001-Y 6zyv-A    58 -  61 <=>   22 -  25   (PHE   59  - GLY   62  <=> THR   26  - THR   29 )                          
 165: s001-Y 6zyv-A    75 -  85 <=>  102 - 112   (PRO   76  - LEU   86  <=> GLY  106  - ASN  116 )                          
 165: s001-Y 6zyv-A    86 -  92 <=>  114 - 120   (LEU   87  - PRO   93  <=> ILE  118  - TYR  124 )                          
 165: s001-Y 6zyv-A    96 -  99 <=>  125 - 128   (GLU   97  - LYS  100  <=> SER  129  - SER  132 )                          
 165: s001-Y 6zyv-A   101 - 119 <=>  129 - 147   (GLY  102  - LEU  120  <=> ASP  133  - LYS  151 )                          
 165: s001-Y 6zyv-A   124 - 134 <=>  154 - 164   (ALA  125  - LEU  135  <=> TYR  158  - TYR  168 )                          
 165: s001-Y 6zyv-A   160 - 163 <=>  203 - 206   (ALA  161  - MET  164  <=> SER  207  - GLN  210 )                          
 166: s001-Y 5lwc-A    77 -  87 <=>   12 -  22   (ILE   78  - GLN   88  <=> GLY   12  - HIS   22 )                          
 166: s001-Y 5lwc-A    91 - 103 <=>   23 -  35   (VAL   92  - MET  104  <=> VAL   23  - THR   35 )                          
 166: s001-Y 5lwc-A   105 - 119 <=>   36 -  50   (ARG  106  - LEU  120  <=> TYR   36  - ARG   50 )                          
 167: s001-Y 5x5y-F    32 -  35 <=>    1 -   4   (PHE   33  - VAL   36  <=> MET    1  - PHE    4 )                          
 167: s001-Y 5x5y-F    66 -  71 <=>    5 -  10   (PHE   67  - MET   72  <=> ARG    5  - GLU   10 )                          
 167: s001-Y 5x5y-F    72 -  86 <=>   12 -  26   (GLY   73  - LEU   87  <=> LEU   12  - ILE   26 )                          
 167: s001-Y 5x5y-F    87 -  92 <=>   28 -  33   (GLN   88  - PRO   93  <=> SER   28  - LYS   33 )                          
 167: s001-Y 5x5y-F    99 - 132 <=>   50 -  83   (LYS  100  - ASN  133  <=> LEU   50  - SER   83 )                          
 167: s001-Y 5x5y-F   138 - 143 <=>   87 -  92   (MET  139  - PRO  144  <=> VAL   87  - GLY   92 )                          
 167: s001-Y 5x5y-F   156 - 168 <=>  102 - 114   (THR  157  - GLN  169  <=> THR  102  - ALA  114 )                          
 168: s001-Y 5njg-A    24 -  32 <=>    5 -  13   (LEU   25  - PHE   33  <=> CYS  374  - LYS  382 )                          
 168: s001-Y 5njg-A    38 -  47 <=>   81 -  90   (VAL   39  - ASP   48  <=> VAL  450  - TYR  459 )                          
 168: s001-Y 5njg-A    67 -  70 <=>  104 - 107   (SER   68  - ALA   71  <=> LYS  473  - SER  476 )                          
 168: s001-Y 5njg-A    71 -  88 <=>  109 - 126   (MET   72  - MET   89  <=> LEU  478  - PHE  495 )                          
 168: s001-Y 5njg-A    90 -  94 <=>  127 - 131   (VAL   91  - PHE   95  <=> MET  496  - LYS  500 )                          
 168: s001-Y 5njg-A   104 - 133 <=>  133 - 162   (GLY  105  - ASN  134  <=> LYS  502  - GLN  531 )                          
 168: s001-Y 5njg-A   143 - 146 <=>  167 - 170   (PRO  144  - GLY  147  <=> VAL  536  - LEU  539 )                          
 168: s001-Y 5njg-A   149 - 152 <=>  269 - 272   (LEU  150  - ALA  153  <=> VAL  638  - LEU  641 )                          
 169: s001-Y 5x6o-G    39 -  46 <=>  180 - 187   (ASN   40  - GLN   47  <=> GLU  202  - SER  209 )                          
 169: s001-Y 5x6o-G    55 -  58 <=>  218 - 221   (LEU   56  - PHE   59  <=> LYS  240  - VAL  243 )                          
 169: s001-Y 5x6o-G    67 -  72 <=>  291 - 296   (SER   68  - GLY   73  <=> ALA  313  - ALA  318 )                          
 169: s001-Y 5x6o-G    73 -  87 <=>  298 - 312   (VAL   74  - GLN   88  <=> LYS  320  - HIS  334 )                          
 169: s001-Y 5x6o-G    92 -  96 <=>  313 - 317   (PRO   93  - GLU   97  <=> HIS  335  - VAL  339 )                          
 169: s001-Y 5x6o-G   101 - 119 <=>  335 - 353   (GLY  102  - LEU  120  <=> TYR  357  - ILE  375 )                          
 169: s001-Y 5x6o-G   156 - 159 <=>  354 - 357   (THR  157  - THR  160  <=> LEU  376  - LEU  379 )                          
 169: s001-Y 5x6o-G   169 - 175 <=>  416 - 422   (ILE  170  - GLY  176  <=> SER  438  - LEU  444 )                          
 169: s001-Y 5x6o-G   198 - 201 <=>  609 - 612   (TYR  199  - THR  202  <=> LEU  638  - SER  641 )                          
 170: s001-Y 2o8e-B     3 -   6 <=>  495 - 498   (THR    4  - ASN    7  <=> VAL  867  - LYS  870 )                          
 170: s001-Y 2o8e-B    10 -  26 <=>  531 - 547   (VAL   11  - VAL   27  <=> PRO  903  - GLU  919 )                          
 170: s001-Y 2o8e-B    71 -  88 <=>  561 - 578   (MET   72  - MET   89  <=> PHE  933  - LEU  951 )                          
 170: s001-Y 2o8e-B    90 -  93 <=>  580 - 583   (VAL   91  - LYS   94  <=> GLU  953  - GLU  956 )                          
 170: s001-Y 2o8e-B   100 - 121 <=>  635 - 656   (GLN  101  - PHE  122  <=> LYS 1009  - LYS 1030 )                          
 170: s001-Y 2o8e-B   198 - 201 <=>  689 - 692   (TYR  199  - THR  202  <=> LEU 1063  - TYR 1066 )                          
 171: s001-Y 4rxx-A     2 -   8 <=>  119 - 125   (ARG    3  - MET    9  <=> SER  119  - SER  125 )                          
 171: s001-Y 4rxx-A    15 -  38 <=>  160 - 183   (ASN   16  - VAL   39  <=> LYS  160  - THR  183 )                          
 171: s001-Y 4rxx-A   147 - 172 <=>  184 - 209   (THR  148  - LYS  173  <=> GLN  184  - GLU  209 )                          
 171: s001-Y 4rxx-A   174 - 177 <=>  210 - 213   (VAL  175  - GLY  178  <=> PRO  210  - LEU  213 )                          
 171: s001-Y 4rxx-A   179 - 192 <=>  214 - 227   (SER  180  - THR  193  <=> LEU  214  - THR  227 )                          
 171: s001-Y 4rxx-A   193 - 196 <=>  266 - 269   (ILE  194  - GLN  197  <=> SER  266  - GLN  269 )                          
 171: s001-Y 4rxx-A   198 - 201 <=>  305 - 308   (TYR  199  - THR  202  <=> ILE  305  - ASP  308 )                          
 172: s001-Y 6u4b-A    23 -  26 <=>    2 -   5   (MET   24  - VAL   27  <=> SER    8  - ILE   11 )                          
 172: s001-Y 6u4b-A    28 -  34 <=>  117 - 123   (ARG   29  - PRO   35  <=> ILE  123  - GLY  129 )                          
 172: s001-Y 6u4b-A    67 -  70 <=>  124 - 127   (SER   68  - ALA   71  <=> ILE  130  - LEU  133 )                          
 172: s001-Y 6u4b-A    72 -  88 <=>  197 - 213   (GLY   73  - MET   89  <=> PHE  203  - ASP  219 )                          
 172: s001-Y 6u4b-A    90 -  93 <=>  214 - 217   (VAL   91  - LYS   94  <=> ALA  220  - MET  223 )                          
 172: s001-Y 6u4b-A    99 - 128 <=>  219 - 248   (LYS  100  - SER  129  <=> ASN  225  - GLU  254 )                          
 172: s001-Y 6u4b-A   154 - 157 <=>  251 - 254   (VAL  155  - ALA  158  <=> VAL  257  - LEU  260 )                          
 172: s001-Y 6u4b-A   172 - 175 <=>  257 - 260   (LYS  173  - GLY  176  <=> THR  263  - SER  266 )                          
 172: s001-Y 6u4b-A   197 - 201 <=>  367 - 371   (ILE  198  - THR  202  <=> LEU  375  - TYR  379 )                          
 173: s001-Y 2rvq-D    88 -  94 <=>   25 -  31   (MET   89  - PHE   95  <=> ALA   21  - LYS   27 )                          
 173: s001-Y 2rvq-D   123 - 140 <=>   40 -  57   (GLN  124  - ILE  141  <=> SER   36  - GLY   53 )                          
 173: s001-Y 2rvq-D   143 - 172 <=>   58 -  87   (PRO  144  - LYS  173  <=> ILE   54  - TYR   83 )                          
 173: s001-Y 2rvq-D   173 - 176 <=>   90 -  93   (GLY  174  - ASN  177  <=> ARG   86  - ILE   89 )                          
 173: s001-Y 2rvq-D   179 - 182 <=>   96 -  99   (SER  180  - ILE  183  <=> ARG   92  - GLN   95 )                          
 173: s001-Y 2rvq-D   185 - 188 <=>  115 - 118   (GLY  186  - SER  189  <=> VAL  111  - GLY  114 )                          
 173: s001-Y 2rvq-D   189 - 192 <=>  120 - 123   (GLY  190  - THR  193  <=> LYS  116  - THR  119 )                          
 174: s001-Y 2j7n-A    12 -  31 <=>  800 - 819   (ASP   13  - THR   32  <=> LYS 1216  - GLU 1235 )                          
 174: s001-Y 2j7n-A    32 -  35 <=>  821 - 824   (PHE   33  - VAL   36  <=> GLU 1237  - ARG 1240 )                          
 174: s001-Y 2j7n-A   149 - 166 <=>  825 - 842   (LEU  150  - GLY  167  <=> ASP 1252  - THR 1269 )                          
 174: s001-Y 2j7n-A   176 - 187 <=>  862 - 873   (ASN  177  - VAL  188  <=> THR 1300  - LYS 1311 )                          
 174: s001-Y 2j7n-A   188 - 191 <=>  875 - 878   (SER  189  - PRO  192  <=> TYR 1313  - LYS 1316 )                          
 175: s001-Y 3htk-C    41 -  44 <=>   16 -  19   (ASP   42  - LYS   45  <=> LYS   20  - HIS   23 )                          
 175: s001-Y 3htk-C    64 -  67 <=>   21 -  24   (GLN   65  - SER   68  <=> LEU   25  - ARG   28 )                          
 175: s001-Y 3htk-C    71 -  92 <=>   25 -  46   (MET   72  - PRO   93  <=> ASP   29  - ASP   50 )                          
 175: s001-Y 3htk-C   100 - 118 <=>   54 -  72   (GLN  101  - VAL  119  <=> GLY   58  - TYR   76 )                          
 175: s001-Y 3htk-C   155 - 158 <=>   76 -  79   (LEU  156  - GLY  159  <=> SER   80  - PHE   83 )                          
 175: s001-Y 3htk-C   164 - 167 <=>  132 - 135   (TRP  165  - GLU  168  <=> THR  136  - ASN  139 )                          
 176: s001-Y 7d3u-G    51 -  56 <=>    1 -   6   (ALA   52  - ASN   57  <=> MET    1  - VAL    6 )                          
 176: s001-Y 7d3u-G    74 -  83 <=>   23 -  32   (MET   75  - VAL   84  <=> LEU   23  - PHE   32 )                          
 176: s001-Y 7d3u-G   108 - 137 <=>   34 -  63   (LEU  109  - GLY  138  <=> ASP   34  - THR   63 )                          
 176: s001-Y 7d3u-G   141 - 171 <=>   66 -  96   (GLN  142  - ALA  172  <=> ALA   66  - GLY   96 )                          
 177: s001-Y 3crl-B    10 -  13 <=>   30 -  33   (VAL   11  - ILE   14  <=> SER   41  - ALA   44 )                          
 177: s001-Y 3crl-B    15 -  29 <=>   34 -  48   (ASN   16  - ILE   30  <=> CYS   45  - VAL   59 )                          
 177: s001-Y 3crl-B    30 -  34 <=>   50 -  54   (GLY   31  - PRO   35  <=> LEU   61  - MET   65 )                          
 177: s001-Y 3crl-B    35 -  40 <=>   57 -  62   (VAL   36  - THR   41  <=> ILE   68  - ASP   73 )                          
 177: s001-Y 3crl-B    74 -  77 <=>  111 - 114   (MET   75  - ILE   78  <=> ARG  122  - ASP  125 )                          
 177: s001-Y 3crl-B   120 - 127 <=>  115 - 122   (GLY  121  - MET  128  <=> VAL  126  - GLY  133 )                          
 177: s001-Y 3crl-B   129 - 138 <=>  123 - 132   (TYR  130  - MET  139  <=> VAL  134  - ASP  143 )                          
 177: s001-Y 3crl-B   142 - 145 <=>  135 - 138   (ASN  143  - ILE  146  <=> VAL  146  - GLN  149 )                          
 177: s001-Y 3crl-B   147 - 171 <=>  139 - 163   (THR  148  - ALA  172  <=> ASN  150  - LEU  174 )                          
 177: s001-Y 3crl-B   173 - 176 <=>  164 - 167   (GLY  174  - ASN  177  <=> ILE  175  - GLY  178 )                          
 178: s001-Y 6o3c-A     1 -  11 <=>   90 - 100   (PHE    2  - SER   12  <=> THR  154  - GLU  164 )                          
 178: s001-Y 6o3c-A    79 -  87 <=>  216 - 224   (ALA   80  - GLN   88  <=> VAL  280  - GLN  288 )                          
 178: s001-Y 6o3c-A    90 -  97 <=>  225 - 232   (VAL   91  - TRP   98  <=> PHE  289  - GLU  296 )                          
 178: s001-Y 6o3c-A   100 - 103 <=>  235 - 238   (GLN  101  - MET  104  <=> CYS  299  - ASP  302 )                          
 178: s001-Y 6o3c-A   106 - 137 <=>  252 - 283   (ARG  107  - GLY  138  <=> LEU  316  - PHE  347 )                          
 178: s001-Y 6o3c-A   140 - 144 <=>  293 - 297   (ILE  141  - GLY  145  <=> LEU  357  - THR  361 )                          
 178: s001-Y 6o3c-A   146 - 168 <=>  298 - 320   (GLY  147  - GLN  169  <=> SER  362  - GLN  384 )                          
 178: s001-Y 6o3c-A   179 - 183 <=>  337 - 341   (SER  180  - PHE  184  <=> TYR  401  - ALA  405 )                          
 178: s001-Y 6o3c-A   192 - 201 <=>  473 - 482   (THR  193  - THR  202  <=> THR  545  - CYS  554 )                          
 179: s001-Y 3b0d-T   118 - 134 <=>    1 -  17   (VAL  119  - LEU  135  <=> GLU  535  - THR  551 )                          
 179: s001-Y 3b0d-T   143 - 173 <=>   19 -  49   (PRO  144  - GLY  174  <=> VAL  553  - ALA  583 )                          
 179: s001-Y 3b0d-T   174 - 187 <=>   51 -  64   (VAL  175  - VAL  188  <=> ARG  585  - ARG  598 )                          
 179: s001-Y 3b0d-T   188 - 193 <=>   68 -  73   (SER  189  - ILE  194  <=> LEU  602  - MET  607 )                          
 180: s001-Y 3f72-B     1 -   9 <=>    5 -  13   (PHE    2  - ARG   10  <=> GLU   14  - GLY   22 )                          
 180: s001-Y 3f72-B    13 -  17 <=>   14 -  18   (ILE   14  - ILE   18  <=> ASP   23  - VAL   27 )                          
 180: s001-Y 3f72-B    20 -  33 <=>   19 -  32   (THR   21  - ILE   34  <=> ASP   28  - ASP   41 )                          
 180: s001-Y 3f72-B    66 -  72 <=>   33 -  39   (PHE   67  - GLY   73  <=> GLU   42  - THR   48 )                          
 180: s001-Y 3f72-B    76 -  79 <=>   44 -  47   (TYR   77  - ALA   80  <=> GLN   53  - GLU   56 )                          
 180: s001-Y 3f72-B   119 - 129 <=>   48 -  58   (LEU  120  - TYR  130  <=> LEU   57  - GLY   67 )                          
 180: s001-Y 3f72-B   148 - 160 <=>   60 -  72   (TYR  149  - ALA  161  <=> THR   69  - TYR   81 )                          
 180: s001-Y 3f72-B   161 - 164 <=>   75 -  78   (PHE  162  - TRP  165  <=> GLY   84  - ASN   87 )                          
 180: s001-Y 3f72-B   178 - 189 <=>   92 - 103   (ILE  179  - GLY  190  <=> GLY  101  - LEU  112 )                          
 180: s001-Y 3f72-B   190 - 193 <=>  105 - 108   (ILE  191  - ILE  194  <=> HIS  114  - GLU  117 )                          
 181: s001-Y 3zjc-E     1 -   5 <=>  193 - 197   (PHE    2  - SER    6  <=> ALA  199  - ASP  203 )                          
 181: s001-Y 3zjc-E     8 -  32 <=>  200 - 224   (MET    9  - PHE   33  <=> TYR  206  - GLU  230 )                          
 181: s001-Y 3zjc-E    33 -  36 <=>  227 - 230   (ILE   34  - PRO   37  <=> LYS  233  - GLU  236 )                          
 181: s001-Y 3zjc-E   147 - 174 <=>  231 - 258   (THR  148  - VAL  175  <=> SER  242  - GLU  269 )                          
 182: s001-Y 1grj-A     1 -   4 <=>    1 -   4   (PHE    2  - ILE    5  <=> GLN    2  - PRO    5 )                          
 182: s001-Y 1grj-A     9 -  24 <=>    6 -  21   (ARG   10  - LEU   25  <=> THR    7  - LYS   22 )                          
 182: s001-Y 1grj-A    25 -  32 <=>   23 -  30   (ILE   26  - PHE   33  <=> VAL   24  - ALA   31 )                          
 182: s001-Y 1grj-A    33 -  37 <=>   33 -  37   (ILE   34  - SER   38  <=> ALA   34  - GLU   38 )                          
 182: s001-Y 1grj-A   147 - 150 <=>   40 -  43   (THR  148  - LEU  151  <=> ASP   41  - GLU   44 )                          
 182: s001-Y 1grj-A   152 - 172 <=>   44 -  64   (ALA  153  - LYS  173  <=> ASN   45  - ILE   65 )                          
 183: s001-Y 2yfb-B     9 -  12 <=>    1 -   4   (ARG   10  - ASP   13  <=> VAL   40  - GLY   43 )                          
 183: s001-Y 2yfb-B    14 -  34 <=>    5 -  25   (ARG   15  - PRO   35  <=> SER   44  - LEU   64 )                          
 183: s001-Y 2yfb-B    35 -  38 <=>   28 -  31   (VAL   36  - VAL   39  <=> MET   67  - ASN   70 )                          
 183: s001-Y 2yfb-B    63 -  66 <=>   34 -  37   (LEU   64  - PHE   67  <=> ASP   73  - ALA   76 )                          
 183: s001-Y 2yfb-B    72 -  75 <=>   76 -  79   (GLY   73  - PRO   76  <=> ALA  115  - LEU  118 )                          
 183: s001-Y 2yfb-B   123 - 136 <=>   83 -  96   (GLN  124  - GLY  137  <=> LYS  122  - VAL  135 )                          
 183: s001-Y 2yfb-B   141 - 144 <=>  152 - 155   (GLN  142  - GLY  145  <=> ALA  191  - SER  194 )                          
 183: s001-Y 2yfb-B   145 - 175 <=>  205 - 235   (ILE  146  - GLY  176  <=> ARG  244  - ILE  274 )                          
 184: s001-Y 3c2g-A    12 -  15 <=>   41 -  44   (ASP   13  - ASN   16  <=> GLN  220  - GLN  223 )                          
 184: s001-Y 3c2g-A    18 -  29 <=>   46 -  57   (ILE   19  - ILE   30  <=> ASN  225  - ILE  236 )                          
 184: s001-Y 3c2g-A    30 -  35 <=>   59 -  64   (GLY   31  - VAL   36  <=> TYR  238  - PRO  243 )                          
 184: s001-Y 3c2g-A    38 -  41 <=>   65 -  68   (VAL   39  - ASP   42  <=> GLN  244  - GLN  247 )                          
 184: s001-Y 3c2g-A   147 - 168 <=>   70 -  91   (THR  148  - GLN  169  <=> PRO  249  - LEU  270 )                          
 184: s001-Y 3c2g-A   171 - 175 <=>   92 -  96   (ALA  172  - GLY  176  <=> PRO  271  - PRO  275 )                          
 184: s001-Y 3c2g-A   178 - 186 <=>   98 - 106   (ILE  179  - ILE  187  <=> ILE  277  - CYS  285 )                          
 184: s001-Y 3c2g-A   189 - 193 <=>  107 - 111   (GLY  190  - ILE  194  <=> PRO  286  - GLY  290 )                          
 185: s001-Y 1jfi-B   118 - 122 <=>    2 -   6   (VAL  119  - ILE  123  <=> ASP  110  - PRO  114 )                          
 185: s001-Y 1jfi-B   125 - 139 <=>    7 -  21   (LEU  126  - LEU  140  <=> ARG  115  - VAL  129 )                          
 185: s001-Y 1jfi-B   142 - 173 <=>   22 -  53   (ASN  143  - GLY  174  <=> ARG  130  - SER  161 )                          
 185: s001-Y 1jfi-B   174 - 178 <=>   55 -  59   (VAL  175  - ILE  179  <=> LYS  163  - SER  167 )                          
 185: s001-Y 1jfi-B   179 - 182 <=>   61 -  64   (SER  180  - ILE  183  <=> GLU  169  - ILE  172 )                          
 185: s001-Y 1jfi-B   186 - 189 <=>   79 -  82   (ILE  187  - GLY  190  <=> VAL  187  - VAL  190 )                          
 186: s001-Y 1xfu-A     5 -  33 <=>  644 - 672   (SER    6  - ILE   34  <=> SER  707  - VAL  735 )                          
 186: s001-Y 1xfu-A    34 -  37 <=>  674 - 677   (PRO   35  - SER   38  <=> LYS  737  - GLN  740 )                          
 186: s001-Y 1xfu-A   151 - 173 <=>  679 - 701   (ILE  152  - GLY  174  <=> ALA  742  - LEU  764 )                          
 186: s001-Y 1xfu-A   179 - 192 <=>  709 - 722   (SER  180  - THR  193  <=> GLU  772  - ASN  785 )                          
 187: s001-Y 2yvx-A     1 -   5 <=>  123 - 127   (PHE    2  - SER    6  <=> TYR  129  - GLU  133 )                          
 187: s001-Y 2yvx-A     6 -  11 <=>  207 - 212   (ASN    7  - SER   12  <=> THR  213  - VAL  218 )                          
 187: s001-Y 2yvx-A    40 -  43 <=>  310 - 313   (THR   41  - LEU   44  <=> LEU  316  - TYR  319 )                          
 187: s001-Y 2yvx-A    64 -  67 <=>  315 - 318   (GLN   65  - SER   68  <=> PRO  321  - LEU  324 )                          
 187: s001-Y 2yvx-A    68 -  74 <=>  321 - 327   (ILE   69  - MET   75  <=> GLY  327  - GLN  333 )                          
 187: s001-Y 2yvx-A   108 - 138 <=>  345 - 375   (LEU  109  - MET  139  <=> ASP  351  - ASP  381 )                          
 187: s001-Y 2yvx-A   142 - 145 <=>  379 - 382   (ASN  143  - ILE  146  <=> LEU  385  - PRO  388 )                          
 187: s001-Y 2yvx-A   148 - 176 <=>  385 - 413   (TYR  149  - ASN  177  <=> GLY  391  - PRO  419 )                          
 187: s001-Y 2yvx-A   179 - 185 <=>  415 - 421   (SER  180  - GLY  186  <=> LEU  421  - VAL  427 )                          
 188: s001-Y 3cit-A     9 -  33 <=>    1 -  25   (ARG   10  - ILE   34  <=> ASN   16  - GLN   40 )                          
 188: s001-Y 3cit-A   154 - 171 <=>   27 -  44   (VAL  155  - ALA  172  <=> PRO   42  - ALA   59 )                          
 188: s001-Y 3cit-A   174 - 188 <=>  127 - 141   (VAL  175  - SER  189  <=> ASP  144  - HIS  158 )                          
 188: s001-Y 3cit-A   193 - 201 <=>  147 - 155   (ILE  194  - THR  202  <=> LEU  164  - ASP  172 )                          
 189: s001-Y 6ryd-A    68 -  74 <=>    1 -   7   (ILE   69  - MET   75  <=> GLN   34  - THR   40 )                          
 189: s001-Y 6ryd-A    76 -  92 <=>    8 -  24   (TYR   77  - PRO   93  <=> PRO   41  - ALA   57 )                          
 189: s001-Y 6ryd-A    95 -  98 <=>   25 -  28   (ALA   96  - SER   99  <=> ILE   58  - PRO   61 )                          
 189: s001-Y 6ryd-A   101 - 117 <=>   29 -  45   (GLY  102  - ILE  118  <=> THR   62  - LYS   78 )                          
 190: s001-Y 5n0s-B     1 -   8 <=>  293 - 300   (PHE    2  - MET    9  <=> ASP  299  - LEU  306 )                          
 190: s001-Y 5n0s-B    13 -  16 <=>  301 - 304   (ILE   14  - LYS   17  <=> ALA  307  - ALA  310 )                          
 190: s001-Y 5n0s-B    21 -  25 <=>  305 - 309   (LEU   22  - ILE   26  <=> PRO  311  - TYR  315 )                          
 190: s001-Y 5n0s-B    76 -  88 <=>  314 - 326   (TYR   77  - MET   89  <=> THR  320  - ALA  332 )                          
 190: s001-Y 5n0s-B    90 - 109 <=>  327 - 346   (VAL   91  - ALA  110  <=> LEU  333  - VAL  352 )                          
 190: s001-Y 5n0s-B   113 - 117 <=>  347 - 351   (ARG  114  - ILE  118  <=> PRO  353  - PRO  357 )                          
 190: s001-Y 5n0s-B   178 - 181 <=>  370 - 373   (ILE  179  - ILE  182  <=> LYS  376  - PRO  379 )                          
 190: s001-Y 5n0s-B   183 - 188 <=>  374 - 379   (PHE  184  - SER  189  <=> SER  380  - ALA  385 )                          
 190: s001-Y 5n0s-B   189 - 193 <=>  381 - 385   (GLY  190  - ILE  194  <=> ARG  387  - GLU  391 )                          
 191: s001-Y 4ymt-B    59 -  64 <=>   64 -  69   (CYS   60  - GLN   65  <=> GLY   64  - VAL   69 )                          
 191: s001-Y 4ymt-B    65 -  70 <=>   94 -  99   (ASN   66  - ALA   71  <=> ALA   94  - SER   99 )                          
 191: s001-Y 4ymt-B    71 -  84 <=>  102 - 115   (MET   72  - GLN   85  <=> TYR  102  - ASP  115 )                          
 191: s001-Y 4ymt-B    92 - 100 <=>  117 - 125   (PRO   93  - GLN  101  <=> GLY  117  - LEU  125 )                          
 191: s001-Y 4ymt-B   101 - 105 <=>  129 - 133   (GLY  102  - ARG  106  <=> HIS  129  - MET  133 )                          
 191: s001-Y 4ymt-B   106 - 131 <=>  135 - 160   (ARG  107  - PHE  132  <=> TYR  135  - SER  160 )                          
 191: s001-Y 4ymt-B   133 - 136 <=>  161 - 164   (ASN  134  - GLY  137  <=> ALA  161  - SER  164 )                          
 191: s001-Y 4ymt-B   141 - 150 <=>  193 - 202   (GLN  142  - LEU  151  <=> ALA  193  - THR  202 )                          
 192: s001-Y 5ed7-A    56 -  61 <=>   40 -  45   (ASN   57  - GLY   62  <=> PHE  318  - TRP  323 )                          
 192: s001-Y 5ed7-A    62 -  65 <=>   49 -  52   (ALA   63  - ASN   66  <=> GLY  327  - GLY  330 )                          
 192: s001-Y 5ed7-A    73 -  88 <=>  148 - 163   (VAL   74  - MET   89  <=> SER  426  - SER  441 )                          
 192: s001-Y 5ed7-A    89 -  92 <=>  165 - 168   (ASP   90  - PRO   93  <=> ARG  443  - VAL  446 )                          
 192: s001-Y 5ed7-A    95 -  98 <=>  169 - 172   (ALA   96  - SER   99  <=> PRO  447  - VAL  450 )                          
 192: s001-Y 5ed7-A   108 - 125 <=>  174 - 191   (LEU  109  - LEU  126  <=> SER  452  - GLY  469 )                          
 192: s001-Y 5ed7-A   152 - 157 <=>  193 - 198   (ALA  153  - ALA  158  <=> GLY  471  - ALA  476 )                          
 192: s001-Y 5ed7-A   181 - 184 <=>  249 - 252   (ILE  182  - ALA  185  <=> ALA  527  - GLN  530 )                          
 193: s001-Y 7kzn-F    71 -  88 <=>    2 -  19   (MET   72  - MET   89  <=> LYS   37  - LYS   54 )                          
 193: s001-Y 7kzn-F    98 - 119 <=>   21 -  42   (SER   99  - LEU  120  <=> ASP   56  - ALA   77 )                          
 193: s001-Y 7kzn-F   152 - 155 <=>   45 -  48   (ALA  153  - LEU  156  <=> TYR   80  - TYR   83 )                          
 193: s001-Y 7kzn-F   161 - 164 <=>   50 -  53   (PHE  162  - TRP  165  <=> LEU   85  - GLN   88 )                          
 193: s001-Y 7kzn-F   171 - 175 <=>   66 -  70   (ALA  172  - GLY  176  <=> ILE  101  - CYS  105 )                          
 193: s001-Y 7kzn-F   179 - 182 <=>   78 -  81   (SER  180  - ILE  183  <=> ASN  113  - SER  116 )                          
 194: s001-Y 3sjr-A    23 -  28 <=>   35 -  40   (MET   24  - ARG   29  <=> PRO   81  - THR   86 )                          
 194: s001-Y 3sjr-A    72 -  89 <=>   45 -  62   (GLY   73  - ASP   90  <=> SER   91  - GLN  108 )                          
 194: s001-Y 3sjr-A    95 -  98 <=>   64 -  67   (ALA   96  - SER   99  <=> PRO  110  - THR  113 )                          
 194: s001-Y 3sjr-A   106 - 134 <=>   69 -  97   (ARG  107  - LEU  135  <=> PRO  115  - LEU  143 )                          
 194: s001-Y 3sjr-A   138 - 141 <=>   98 - 101   (MET  139  - GLN  142  <=> ASN  144  - THR  147 )                          
 194: s001-Y 3sjr-A   147 - 165 <=>  103 - 121   (THR  148  - LEU  166  <=> ALA  149  - GLU  167 )                          
 195: s001-Y 5mps-R     1 -  11 <=>   36 -  46   (PHE    2  - SER   12  <=> GLN   37  - LYS   47 )                          
 195: s001-Y 5mps-R   103 - 133 <=>   50 -  80   (MET  104  - ASN  134  <=> LEU   58  - GLU   88 )                          
 195: s001-Y 5mps-R   143 - 169 <=>   82 - 108   (PRO  144  - ILE  170  <=> LEU   90  - MET  116 )                          
 196: s001-Y 6ivu-B    75 -  90 <=>   34 -  49   (PRO   76  - VAL   91  <=> HIS  173  - ALA  188 )                          
 196: s001-Y 6ivu-B    92 - 100 <=>   88 -  96   (PRO   93  - GLN  101  <=> ILE  227  - SER  235 )                          
 196: s001-Y 6ivu-B   101 - 113 <=>   98 - 110   (GLY  102  - ARG  114  <=> LEU  237  - MET  249 )                          
 196: s001-Y 6ivu-B   115 - 118 <=>  111 - 114   (PHE  116  - VAL  119  <=> LEU  250  - HIS  253 )                          
 196: s001-Y 6ivu-B   121 - 124 <=>  115 - 118   (PHE  122  - ALA  125  <=> HIS  254  - HIS  257 )                          
 197: s001-Y 7bw0-R    40 -  43 <=>    1 -   4   (THR   41  - LEU   44  <=> PRO   10  - ILE   13 )                          
 197: s001-Y 7bw0-R    64 -  67 <=>    6 -   9   (GLN   65  - SER   68  <=> LYS   15  - LEU   18 )                          
 197: s001-Y 7bw0-R    69 -  72 <=>   11 -  14   (PHE   70  - GLY   73  <=> LEU   20  - ALA   23 )                          
 197: s001-Y 7bw0-R    73 -  88 <=>   17 -  32   (VAL   74  - MET   89  <=> SER   26  - TRP   41 )                          
 197: s001-Y 7bw0-R    90 -  93 <=>   33 -  36   (VAL   91  - LYS   94  <=> ASP   42  - LEU   45 )                          
 197: s001-Y 7bw0-R   102 - 122 <=>   39 -  59   (GLU  103  - ILE  123  <=> PRO   48  - LEU   68 )                          
 197: s001-Y 7bw0-R   131 - 135 <=>   65 -  69   (PHE  132  - ALA  136  <=> LEU   74  - SER   78 )                          
 197: s001-Y 7bw0-R   146 - 149 <=>  226 - 229   (GLY  147  - LEU  150  <=> VAL  241  - LEU  244 )                          
 197: s001-Y 7bw0-R   151 - 156 <=>  251 - 256   (ILE  152  - THR  157  <=> LEU  266  - ALA  271 )                          
 198: s001-Y 5gko-A    34 -  39 <=>  285 - 290   (PRO   35  - ASN   40  <=> SER  299  - VAL  304 )                          
 198: s001-Y 5gko-A    41 -  44 <=>  522 - 525   (ASP   42  - LYS   45  <=> UNK  536  - LEU  539 )                          
 198: s001-Y 5gko-A    64 -  67 <=>  528 - 531   (GLN   65  - SER   68  <=> ALA  542  - VAL  545 )                          
 198: s001-Y 5gko-A    69 -  87 <=>  535 - 553   (PHE   70  - GLN   88  <=> VAL  549  - THR  567 )                          
 198: s001-Y 5gko-A    92 - 104 <=>  554 - 566   (PRO   93  - GLY  105  <=> GLN  568  - GLN  580 )                          
 198: s001-Y 5gko-A   106 - 116 <=>  567 - 577   (ARG  107  - THR  117  <=> SER  581  - ALA  591 )                          
 198: s001-Y 5gko-A   118 - 121 <=>  580 - 583   (VAL  119  - PHE  122  <=> VAL  594  - ILE  597 )                          
 198: s001-Y 5gko-A   148 - 151 <=>  589 - 592   (TYR  149  - ILE  152  <=> VAL  603  - SER  606 )                          
 198: s001-Y 5gko-A   157 - 165 <=>  621 - 629   (ALA  158  - LEU  166  <=> VAL  635  - VAL  643 )                          
 199: s001-Y 7k0m-D     7 -  10 <=>   39 -  42   (PHE    8  - VAL   11  <=> SER   39  - PHE   42 )                          
 199: s001-Y 7k0m-D    13 -  34 <=>   43 -  64   (ILE   14  - PRO   35  <=> VAL   43  - LEU   64 )                          
 199: s001-Y 7k0m-D    41 -  44 <=>   79 -  82   (ASP   42  - LYS   45  <=> LYS   79  - LEU   82 )                          
 199: s001-Y 7k0m-D    63 -  66 <=>   83 -  86   (LEU   64  - PHE   67  <=> LEU   83  - TRP   86 )                          
 199: s001-Y 7k0m-D   125 - 128 <=>   90 -  93   (LEU  126  - SER  129  <=> ASP   90  - VAL   93 )                          
 199: s001-Y 7k0m-D   151 - 173 <=>   95 - 117   (ILE  152  - GLY  174  <=> PHE   95  - THR  117 )                          
 199: s001-Y 7k0m-D   179 - 187 <=>  125 - 133   (SER  180  - VAL  188  <=> VAL  125  - SER  133 )                          
 199: s001-Y 7k0m-D   192 - 196 <=>  146 - 150   (THR  193  - GLN  197  <=> ARG  146  - ILE  150 )                          
 200: s001-Y 7jrg-H    72 -  87 <=>    3 -  18   (GLY   73  - GLN   88  <=> VAL    7  - VAL   22 )                          
 200: s001-Y 7jrg-H    92 - 101 <=>   19 -  28   (PRO   93  - GLY  102  <=> LYS   23  - ILE   32 )                          
 200: s001-Y 7jrg-H   102 - 125 <=>   42 -  65   (GLU  103  - LEU  126  <=> THR   46  - LYS   69 )                          
 201: s001-Y 5czc-B    73 -  88 <=>   25 -  40   (VAL   74  - MET   89  <=> ASN   43  - GLY   58 )                          
 201: s001-Y 5czc-B    97 - 101 <=>   46 -  50   (TRP   98  - GLY  102  <=> ARG   64  - ALA   68 )                          
 201: s001-Y 5czc-B   103 - 126 <=>   55 -  78   (MET  104  - GLY  127  <=> SER   73  - ASP   96 )                          
 201: s001-Y 5czc-B   148 - 151 <=>   80 -  83   (TYR  149  - ILE  152  <=> THR   98  - ILE  101 )                          
 201: s001-Y 5czc-B   157 - 165 <=>  293 - 301   (ALA  158  - LEU  166  <=> ALA  311  - GLN  319 )                          
 202: s001-Y 6rie-A     1 -   4 <=>  415 - 418   (PHE    2  - ILE    5  <=> PHE  416  - ASP  419 )                          
 202: s001-Y 6rie-A    63 -  70 <=>  583 - 590   (LEU   64  - ALA   71  <=> ASN  584  - LEU  591 )                          
 202: s001-Y 6rie-A    71 -  91 <=>  593 - 613   (MET   72  - VAL   92  <=> ILE  594  - ARG  614 )                          
 202: s001-Y 6rie-A    95 -  98 <=>  617 - 620   (ALA   96  - SER   99  <=> ILE  618  - LEU  621 )                          
 202: s001-Y 6rie-A   104 - 119 <=>  621 - 636   (GLY  105  - LEU  120  <=> SER  622  - LEU  637 )                          
 202: s001-Y 6rie-A   121 - 137 <=>  637 - 653   (PHE  122  - GLY  138  <=> THR  638  - ILE  654 )                          
 202: s001-Y 6rie-A   141 - 144 <=>  661 - 664   (GLN  142  - GLY  145  <=> LEU  662  - ALA  665 )                          
 202: s001-Y 6rie-A   146 - 153 <=>  670 - 677   (GLY  147  - VAL  154  <=> VAL  671  - TYR  678 )                          
 202: s001-Y 6rie-A   154 - 157 <=>  679 - 682   (VAL  155  - ALA  158  <=> LEU  680  - TYR  683 )                          
 202: s001-Y 6rie-A   168 - 172 <=>  727 - 731   (GLN  169  - LYS  173  <=> GLY  728  - TYR  732 )                          
 203: s001-Y 2xvt-C    13 -  29 <=>    1 -  17   (ILE   14  - ILE   30  <=> VAL   58  - ASP   74 )                          
 203: s001-Y 2xvt-C    30 -  35 <=>   19 -  24   (GLY   31  - VAL   36  <=> MET   76  - LYS   81 )                          
 203: s001-Y 2xvt-C   154 - 172 <=>   28 -  46   (VAL  155  - LYS  173  <=> ASP   85  - PHE  103 )                          
 203: s001-Y 2xvt-C   179 - 188 <=>   60 -  69   (SER  180  - SER  189  <=> GLU  117  - ILE  126 )                          
 204: s001-Y 6ahp-A    22 -  25 <=>    1 -   4   (LEU   23  - ILE   26  <=> ALA   58  - ALA   61 )                          
 204: s001-Y 6ahp-A    27 -  30 <=>    5 -   8   (PHE   28  - GLY   31  <=> SER   62  - ALA   65 )                          
 204: s001-Y 6ahp-A    67 -  72 <=>   41 -  46   (SER   68  - GLY   73  <=> GLU   98  - ALA  103 )                          
 204: s001-Y 6ahp-A    73 -  87 <=>   50 -  64   (VAL   74  - GLN   88  <=> SER  107  - ALA  121 )                          
 204: s001-Y 6ahp-A    94 -  98 <=>   65 -  69   (PHE   95  - SER   99  <=> THR  122  - LEU  126 )                          
 204: s001-Y 6ahp-A   100 - 125 <=>   70 -  95   (GLN  101  - LEU  126  <=> ARG  127  - GLY  152 )                          
 205: s001-Y 1i17-A    68 -  72 <=>   47 -  51   (ILE   69  - GLY   73  <=> GLU   47  - THR   51 )                          
 205: s001-Y 1i17-A    73 -  88 <=>   53 -  68   (VAL   74  - MET   89  <=> GLU   53  - GLN   68 )                          
 205: s001-Y 1i17-A    92 - 119 <=>   69 -  96   (PRO   93  - LEU  120  <=> ALA   69  - LYS   96 )                          
 205: s001-Y 1i17-A   123 - 127 <=>   97 - 101   (GLN  124  - MET  128  <=> HIS   97  - TRP  101 )                          
 205: s001-Y 1i17-A   187 - 190 <=>  104 - 107   (VAL  188  - ILE  191  <=> ARG  104  - ALA  107 )                          
 206: s001-Y 5edl-A    49 -  55 <=>    1 -   7   (LEU   50  - LEU   56  <=> SER    3  - ILE    9 )                          
 206: s001-Y 5edl-A    57 -  61 <=>   59 -  63   (ILE   58  - GLY   62  <=> ARG   61  - ALA   65 )                          
 206: s001-Y 5edl-A    69 -  72 <=>  110 - 113   (PHE   70  - GLY   73  <=> SER  112  - VAL  115 )                          
 206: s001-Y 5edl-A    73 -  91 <=>  116 - 134   (VAL   74  - VAL   92  <=> LEU  118  - GLY  136 )                          
 206: s001-Y 5edl-A    94 -  97 <=>  135 - 138   (PHE   95  - TRP   98  <=> TYR  137  - TYR  140 )                          
 206: s001-Y 5edl-A   104 - 122 <=>  139 - 157   (GLY  105  - ILE  123  <=> SER  141  - LEU  159 )                          
 206: s001-Y 5edl-A   123 - 133 <=>  159 - 169   (GLN  124  - ASN  134  <=> GLY  161  - LEU  171 )                          
 206: s001-Y 5edl-A   135 - 138 <=>  170 - 173   (ALA  136  - MET  139  <=> ALA  172  - GLY  175 )                          
 207: s001-Y 3wpv-A     1 -   4 <=>  301 - 304   (PHE    2  - ILE    5  <=> GLN  340  - ASN  343 )                          
 207: s001-Y 3wpv-A     8 -  12 <=>  334 - 338   (MET    9  - ASP   13  <=> THR  373  - GLN  377 )                          
 207: s001-Y 3wpv-A    20 -  24 <=>  341 - 345   (THR   21  - LEU   25  <=> PHE  380  - LYS  384 )                          
 207: s001-Y 3wpv-A    54 -  57 <=>  468 - 471   (VAL   55  - ILE   58  <=> TYR  507  - GLY  510 )                          
 207: s001-Y 3wpv-A    60 -  65 <=>  475 - 480   (GLY   61  - ASN   66  <=> LEU  514  - ASP  519 )                          
 207: s001-Y 3wpv-A    70 -  74 <=>  482 - 486   (ALA   71  - MET   75  <=> PRO  521  - HIS  525 )                          
 207: s001-Y 3wpv-A    76 -  87 <=>  498 - 509   (TYR   77  - GLN   88  <=> SER  537  - LEU  548 )                          
 207: s001-Y 3wpv-A    91 -  97 <=>  510 - 516   (VAL   92  - TRP   98  <=> GLY  549  - TYR  555 )                          
 207: s001-Y 3wpv-A    99 - 102 <=>  520 - 523   (LYS  100  - GLU  103  <=> LYS  559  - SER  562 )                          
 207: s001-Y 3wpv-A   103 - 116 <=>  525 - 538   (MET  104  - THR  117  <=> THR  564  - GLY  577 )                          
 208: s001-Y 5wjt-A    39 -  44 <=>   40 -  45   (ASN   40  - LYS   45  <=> ASP   42  - ALA   47 )                          
 208: s001-Y 5wjt-A    65 -  68 <=>   48 -  51   (ASN   66  - ILE   69  <=> GLU   50  - ARG   53 )                          
 208: s001-Y 5wjt-A    69 -  72 <=>   53 -  56   (PHE   70  - GLY   73  <=> GLN   55  - GLY   58 )                          
 208: s001-Y 5wjt-A    73 -  91 <=>   58 -  76   (VAL   74  - VAL   92  <=> GLU   60  - GLY   78 )                          
 208: s001-Y 5wjt-A    95 -  98 <=>  229 - 232   (ALA   96  - SER   99  <=> GLN  231  - LYS  234 )                          
 208: s001-Y 5wjt-A   105 - 123 <=>  233 - 251   (ARG  106  - GLN  124  <=> LEU  235  - GLY  253 )                          
 208: s001-Y 5wjt-A   128 - 131 <=>  256 - 259   (SER  129  - PHE  132  <=> ALA  258  - SER  261 )                          
 208: s001-Y 5wjt-A   194 - 201 <=>  269 - 276   (LEU  195  - THR  202  <=> GLU  271  - ASN  278 )                          
 209: s001-Y 6e67-B     5 -   8 <=>    6 -   9   (SER    6  - MET    9  <=> ASN   15  - HIS   18 )                          
 209: s001-Y 6e67-B    28 -  31 <=>   24 -  27   (ARG   29  - THR   32  <=> VAL   33  - MET   36 )                          
 209: s001-Y 6e67-B    67 -  70 <=>   29 -  32   (SER   68  - ALA   71  <=> ILE   38  - SER   41 )                          
 209: s001-Y 6e67-B    71 -  91 <=>   34 -  54   (MET   72  - VAL   92  <=> ILE   43  - ARG   63 )                          
 209: s001-Y 6e67-B    94 -  97 <=>   55 -  58   (PHE   95  - TRP   98  <=> LEU   64  - VAL   67 )                          
 209: s001-Y 6e67-B   104 - 121 <=>   59 -  76   (GLY  105  - PHE  122  <=> THR   68  - ALA   85 )                          
 209: s001-Y 6e67-B   147 - 153 <=>  441 - 447   (THR  148  - VAL  154  <=> TYR  308  - ILE  314 )                          
 210: s001-Y 2f4q-A     2 -   9 <=>   21 -  28   (ARG    3  - ARG   10  <=> LEU   39  - ALA   46 )                          
 210: s001-Y 2f4q-A    19 -  22 <=>   66 -  69   (PHE   20  - LEU   23  <=> VAL   84  - GLY   87 )                          
 210: s001-Y 2f4q-A    24 -  27 <=>   70 -  73   (LEU   25  - PHE   28  <=> ALA   88  - LYS   91 )                          
 210: s001-Y 2f4q-A    49 -  54 <=>   95 - 100   (LEU   50  - VAL   55  <=> LEU  113  - LEU  118 )                          
 210: s001-Y 2f4q-A    60 -  63 <=>  108 - 111   (GLY   61  - LEU   64  <=> LEU  126  - ARG  129 )                          
 210: s001-Y 2f4q-A    67 -  72 <=>  206 - 211   (SER   68  - GLY   73  <=> THR  234  - ARG  239 )                          
 210: s001-Y 2f4q-A    73 -  87 <=>  213 - 227   (VAL   74  - GLN   88  <=> TRP  241  - GLY  255 )                          
 210: s001-Y 2f4q-A    97 - 100 <=>  228 - 231   (TRP   98  - GLN  101  <=> THR  256  - SER  259 )                          
 210: s001-Y 2f4q-A   102 - 122 <=>  232 - 252   (GLU  103  - ILE  123  <=> GLU  260  - ASN  280 )                          
 210: s001-Y 2f4q-A   160 - 163 <=>  258 - 261   (ALA  161  - MET  164  <=> ARG  286  - TYR  289 )                          
 211: s001-Y 3dr0-A    35 -  38 <=>   10 -  13   (VAL   36  - VAL   39  <=> PHE   10  - ASN   13 )                          
 211: s001-Y 3dr0-A    62 -  65 <=>   23 -  26   (ALA   63  - ASN   66  <=> ASN   23  - MET   26 )                          
 211: s001-Y 3dr0-A    71 -  74 <=>   31 -  34   (MET   72  - MET   75  <=> LEU   31  - ASP   34 )                          
 211: s001-Y 3dr0-A    75 -  78 <=>   36 -  39   (PRO   76  - THR   79  <=> LEU   36  - TYR   39 )                          
 211: s001-Y 3dr0-A   118 - 130 <=>   48 -  60   (VAL  119  - GLY  131  <=> LYS   48  - ASN   60 )                          
 211: s001-Y 3dr0-A   132 - 135 <=>   61 -  64   (ASN  133  - ALA  136  <=> GLY   61  - ALA   64 )                          
 211: s001-Y 3dr0-A   142 - 162 <=>   71 -  91   (ASN  143  - LEU  163  <=> ARG   71  - ASN   91 )                          
 212: s001-Y 1whu-A    32 -  36 <=>   11 -  15   (PHE   33  - PRO   37  <=> ILE  277  - SER  281 )                          
 212: s001-Y 1whu-A    68 -  78 <=>   19 -  29   (ILE   69  - THR   79  <=> VAL  285  - LYS  295 )                          
 212: s001-Y 1whu-A   102 - 105 <=>   38 -  41   (GLU  103  - ARG  106  <=> GLU  304  - LYS  307 )                          
 212: s001-Y 1whu-A   107 - 130 <=>   42 -  65   (LYS  108  - GLY  131  <=> VAL  308  - GLU  331 )                          
 212: s001-Y 1whu-A   148 - 174 <=>   67 -  93   (TYR  149  - VAL  175  <=> ASP  333  - ARG  359 )                          
 213: s001-Y 5do7-D     1 -   4 <=>   57 -  60   (PHE    2  - ILE    5  <=> ARG  121  - GLY  124 )                          
 213: s001-Y 5do7-D    40 -  44 <=>  347 - 351   (THR   41  - LYS   45  <=> PHE  445  - ALA  449 )                          
 213: s001-Y 5do7-D    65 -  72 <=>  355 - 362   (ASN   66  - GLY   73  <=> PHE  453  - PRO  460 )                          
 213: s001-Y 5do7-D    73 -  76 <=>  364 - 367   (VAL   74  - TYR   77  <=> ASN  462  - LEU  465 )                          
 213: s001-Y 5do7-D    99 - 105 <=>  388 - 394   (LYS  100  - ARG  106  <=> LEU  486  - TYR  492 )                          
 213: s001-Y 5do7-D   106 - 132 <=>  396 - 422   (ARG  107  - ASN  133  <=> PHE  494  - ASN  520 )                          
 213: s001-Y 5do7-D   142 - 176 <=>  424 - 458   (ASN  143  - ASN  177  <=> ARG  522  - PHE  556 )                          
 213: s001-Y 5do7-D   177 - 190 <=>  461 - 474   (GLY  178  - ILE  191  <=> ALA  559  - LEU  572 )                          
 213: s001-Y 5do7-D   192 - 199 <=>  480 - 487   (THR  193  - ALA  200  <=> ILE  578  - THR  585 )                          
 214: s001-Y 1vct-A    10 -  33 <=>   30 -  53   (VAL   11  - ILE   34  <=> PHE   38  - LEU   61 )                          
 214: s001-Y 1vct-A    34 -  38 <=>   56 -  60   (PRO   35  - VAL   39  <=> HIS   64  - ALA   68 )                          
 214: s001-Y 1vct-A   143 - 170 <=>   62 -  89   (PRO  144  - THR  171  <=> ARG   70  - ASP   97 )                          
 214: s001-Y 1vct-A   172 - 175 <=>   90 -  93   (LYS  173  - GLY  176  <=> LEU   98  - MET  101 )                          
 214: s001-Y 1vct-A   193 - 198 <=>  130 - 135   (ILE  194  - TYR  199  <=> THR  138  - ASP  143 )                          
 215: s001-Y 4y7k-A    99 - 122 <=>   13 -  36   (LYS  100  - ILE  123  <=> LYS   15  - ASP   38 )                          
 215: s001-Y 4y7k-A   123 - 134 <=>   38 -  49   (GLN  124  - LEU  135  <=> ILE   40  - GLY   51 )                          
 215: s001-Y 4y7k-A   146 - 175 <=>   65 -  94   (GLY  147  - GLY  176  <=> SER   67  - GLU   96 )                          
 216: s001-Y 5z58-1     2 -   6 <=>  857 - 861   (ARG    3  - ASN    7  <=> CYS 1123  - THR 1127 )                          
 216: s001-Y 5z58-1    12 -  15 <=>  894 - 897   (ASP   13  - ASN   16  <=> GLU 1160  - LYS 1163 )                          
 216: s001-Y 5z58-1    19 -  36 <=>  938 - 955   (PHE   20  - PRO   37  <=> CYS 1204  - GLU 1221 )                          
 216: s001-Y 5z58-1   150 - 169 <=>  956 - 975   (LEU  151  - ILE  170  <=> THR 1222  - ILE 1241 )                          
 216: s001-Y 5z58-1   177 - 186 <=>  976 - 985   (GLY  178  - ILE  187  <=> GLY 1242  - LEU 1251 )                          
 216: s001-Y 5z58-1   197 - 201 <=> 1032 -1036   (ILE  198  - THR  202  <=> TYR 1298  - TYR 1302 )                          
 217: s001-Y 1tiq-A    56 -  59 <=>    1 -   4   (ASN   57  - CYS   60  <=> SER    2  - UNK    5 )                          
 217: s001-Y 1tiq-A    69 -  87 <=>    9 -  27   (PHE   70  - GLN   88  <=> ARG   10  - PHE   28 )                          
 217: s001-Y 1tiq-A    94 -  97 <=>   28 -  31   (PHE   95  - TRP   98  <=> LYS   29  - ASN   32 )                          
 217: s001-Y 1tiq-A   104 - 117 <=>   32 -  45   (GLY  105  - ILE  118  <=> SER   33  - ASN   46 )                          
 217: s001-Y 1tiq-A   118 - 124 <=>   48 -  54   (VAL  119  - ALA  125  <=> GLN   49  - SER   55 )                          
 217: s001-Y 1tiq-A   126 - 129 <=>   55 -  58   (GLY  127  - TYR  130  <=> ASN   56  - SER   59 )                          
 217: s001-Y 1tiq-A   138 - 145 <=>   84 -  91   (MET  139  - ILE  146  <=> GLU   85  - GLU   92 )                          
 218: s001-Y 3g9g-A     9 -  30 <=>   36 -  57   (ARG   10  - GLY   31  <=> ASN   36  - LEU   57 )                          
 218: s001-Y 3g9g-A    31 -  34 <=>   59 -  62   (THR   32  - PRO   35  <=> LYS   59  - ALA   62 )                          
 218: s001-Y 3g9g-A   127 - 137 <=>   66 -  76   (MET  128  - GLY  138  <=> ASP   66  - ILE   76 )                          
 218: s001-Y 3g9g-A   142 - 170 <=>   92 - 120   (ASN  143  - THR  171  <=> ASN   92  - ASN  120 )                          
 218: s001-Y 3g9g-A   172 - 175 <=>  121 - 124   (LYS  173  - GLY  176  <=> THR  121  - GLN  124 )                          
 219: s001-Y 1qbk-B     1 -   9 <=>  450 - 458   (PHE    2  - ARG   10  <=> TRP  460  - TRP  468 )                          
 219: s001-Y 1qbk-B    11 -  19 <=>  497 - 505   (SER   12  - PHE   20  <=> LEU  507  - LEU  515 )                          
 219: s001-Y 1qbk-B    37 -  40 <=>  682 - 685   (SER   38  - THR   41  <=> GLY  692  - THR  695 )                          
 219: s001-Y 1qbk-B    41 -  45 <=>  687 - 691   (ASP   42  - LEU   46  <=> ALA  697  - HIS  701 )                          
 219: s001-Y 1qbk-B    48 -  52 <=>  732 - 736   (GLN   49  - PHE   53  <=> GLU  742  - TYR  746 )                          
 219: s001-Y 1qbk-B    53 -  56 <=>  738 - 741   (GLY   54  - ASN   57  <=> PRO  748  - LEU  751 )                          
 219: s001-Y 1qbk-B    58 -  61 <=>  768 - 771   (PHE   59  - GLY   62  <=> LEU  778  - VAL  781 )                          
 219: s001-Y 1qbk-B    68 -  72 <=>  797 - 801   (ILE   69  - GLY   73  <=> ASN  807  - ASP  811 )                          
 219: s001-Y 1qbk-B    73 -  87 <=>  837 - 851   (VAL   74  - GLN   88  <=> ASP  847  - LYS  861 )                          
 219: s001-Y 1qbk-B    88 - 103 <=>  853 - 868   (MET   89  - MET  104  <=> GLN  863  - LEU  878 )                          
 219: s001-Y 1qbk-B   106 - 112 <=>  871 - 877   (ARG  107  - THR  113  <=> LYS  881  - PHE  887 )                          
 220: s001-Y 4wzs-A   124 - 140 <=>    1 -  17   (ALA  125  - ILE  141  <=> PRO   15  - LYS   31 )                          
 220: s001-Y 4wzs-A   143 - 170 <=>   18 -  45   (PRO  144  - THR  171  <=> ILE   32  - ALA   59 )                          
 220: s001-Y 4wzs-A   176 - 183 <=>   47 -  54   (ASN  177  - PHE  184  <=> GLU   70  - GLU   77 )                          
 220: s001-Y 4wzs-A   185 - 188 <=>   63 -  66   (GLY  186  - SER  189  <=> LYS   86  - GLU   89 )                          
 221: s001-Y 2m64-A    52 -  55 <=>    1 -   4   (PHE   53  - LEU   56  <=> PRO   55  - LYS   58 )                          
 221: s001-Y 2m64-A    63 -  66 <=>    6 -   9   (LEU   64  - PHE   67  <=> THR   60  - GLU   63 )                          
 221: s001-Y 2m64-A    72 -  85 <=>   16 -  29   (GLY   73  - LEU   86  <=> ILE   70  - GLY   83 )                          
 221: s001-Y 2m64-A   104 - 128 <=>   31 -  55   (GLY  105  - SER  129  <=> GLN   85  - LEU  109 )                          
 221: s001-Y 2m64-A   131 - 134 <=>   56 -  59   (PHE  132  - LEU  135  <=> SER  110  - PRO  113 )                          
 221: s001-Y 2m64-A   136 - 140 <=>   61 -  65   (GLY  137  - ILE  141  <=> GLY  115  - SER  119 )                          
 221: s001-Y 2m64-A   159 - 173 <=>   75 -  89   (THR  160  - GLY  174  <=> LEU  129  - ALA  143 )                          
 221: s001-Y 2m64-A   176 - 190 <=>  100 - 114   (ASN  177  - ILE  191  <=> ALA  154  - GLU  168 )                          
 221: s001-Y 2m64-A   192 - 195 <=>  115 - 118   (THR  193  - ASN  196  <=> VAL  169  - VAL  172 )                          
 221: s001-Y 2m64-A   198 - 201 <=>  119 - 122   (TYR  199  - THR  202  <=> LYS  173  - ALA  176 )                          
 222: s001-Y 5lm2-B     1 -   7 <=>    3 -   9   (PHE    2  - PHE    8  <=> HIS    6  - TYR   12 )                          
 222: s001-Y 5lm2-B     9 -  34 <=>   10 -  35   (ARG   10  - PRO   35  <=> SER   13  - UNK   38 )                          
 222: s001-Y 5lm2-B   127 - 130 <=>   43 -  46   (MET  128  - GLY  131  <=> VAL   48  - LEU   51 )                          
 222: s001-Y 5lm2-B   133 - 136 <=>   47 -  50   (ASN  134  - GLY  137  <=> ASP   52  - SER   55 )                          
 222: s001-Y 5lm2-B   142 - 172 <=>  182 - 212   (ASN  143  - LYS  173  <=> PRO  187  - LEU  217 )                          
 222: s001-Y 5lm2-B   179 - 185 <=>  250 - 256   (SER  180  - GLY  186  <=> TYR  255  - ALA  261 )                          
 223: s001-Y 4b2n-A     1 -  11 <=>  206 - 216   (PHE    2  - SER   12  <=> LEU  220  - PRO  230 )                          
 223: s001-Y 4b2n-A    28 -  31 <=>  235 - 238   (ARG   29  - THR   32  <=> SER  249  - ILE  252 )                          
 223: s001-Y 4b2n-A    38 -  43 <=>  275 - 280   (VAL   39  - LEU   44  <=> PRO  289  - ARG  294 )                          
 223: s001-Y 4b2n-A    50 -  53 <=>  367 - 370   (ASN   51  - GLY   54  <=> ILE  381  - PRO  384 )                          
 223: s001-Y 4b2n-A    55 -  61 <=>  410 - 416   (LEU   56  - GLY   62  <=> GLU  424  - PRO  430 )                          
 223: s001-Y 4b2n-A    71 -  84 <=>  421 - 434   (MET   72  - GLN   85  <=> LEU  435  - GLY  448 )                          
 223: s001-Y 4b2n-A    85 -  89 <=>  437 - 441   (LEU   86  - ASP   90  <=> ALA  451  - LEU  455 )                          
 223: s001-Y 4b2n-A    90 -  93 <=>  445 - 448   (VAL   91  - LYS   94  <=> TRP  459  - TYR  462 )                          
 223: s001-Y 4b2n-A    98 - 118 <=>  449 - 469   (SER   99  - VAL  119  <=> PRO  463  - GLY  483 )                          
 223: s001-Y 4b2n-A   134 - 138 <=>  489 - 493   (LEU  135  - MET  139  <=> ALA  503  - TYR  507 )                          
 223: s001-Y 4b2n-A   168 - 171 <=>  590 - 593   (GLN  169  - ALA  172  <=> ALA  604  - TYR  607 )                          
 223: s001-Y 4b2n-A   172 - 175 <=>  595 - 598   (LYS  173  - GLY  176  <=> ASN  609  - TYR  612 )                          
 223: s001-Y 4b2n-A   187 - 190 <=>  619 - 622   (VAL  188  - ILE  191  <=> LEU  633  - ASN  636 )                          
 223: s001-Y 4b2n-A   198 - 201 <=>  636 - 639   (TYR  199  - THR  202  <=> SER  650  - TRP  653 )                          
 224: s001-Y 7nur-A     1 -   7 <=>  418 - 424   (PHE    2  - PHE    8  <=> THR  703  - SER  709 )                          
 224: s001-Y 7nur-A     9 -  12 <=>  425 - 428   (ARG   10  - ASP   13  <=> LYS  710  - PRO  713 )                          
 224: s001-Y 7nur-A    15 -  18 <=>  429 - 432   (ASN   16  - ILE   19  <=> LYS  714  - GLU  717 )                          
 224: s001-Y 7nur-A    20 -  24 <=>  433 - 437   (THR   21  - LEU   25  <=> ALA  718  - TYR  722 )                          
 224: s001-Y 7nur-A    31 -  34 <=>  572 - 575   (THR   32  - PRO   35  <=> GLN  863  - TRP  866 )                          
 224: s001-Y 7nur-A    66 -  69 <=>  576 - 579   (PHE   67  - PHE   70  <=> GLN  867  - LYS  870 )                          
 224: s001-Y 7nur-A    71 -  74 <=>  580 - 583   (MET   72  - MET   75  <=> VAL  871  - SER  874 )                          
 224: s001-Y 7nur-A    76 -  91 <=>  584 - 599   (TYR   77  - VAL   92  <=> GLY  875  - THR  890 )                          
 224: s001-Y 7nur-A    96 - 122 <=>  612 - 638   (GLU   97  - ILE  123  <=> LEU  903  - PHE  929 )                          
 224: s001-Y 7nur-A   125 - 128 <=>  640 - 643   (LEU  126  - SER  129  <=> LEU  931  - LYS  934 )                          
 224: s001-Y 7nur-A   144 - 147 <=>  646 - 649   (GLY  145  - THR  148  <=> ASN  937  - LYS  940 )                          
 225: s001-Y 1szi-A     1 -   5 <=>    7 -  11   (PHE    2  - SER    6  <=> GLU  212  - ALA  216 )                          
 225: s001-Y 1szi-A    11 -  26 <=>   45 -  60   (SER   12  - VAL   27  <=> LEU  250  - ALA  265 )                          
 225: s001-Y 1szi-A    67 -  72 <=>  119 - 124   (SER   68  - GLY   73  <=> PRO  356  - GLU  361 )                          
 225: s001-Y 1szi-A    73 -  88 <=>  126 - 141   (VAL   74  - MET   89  <=> ALA  363  - SER  378 )                          
 225: s001-Y 1szi-A    90 -  93 <=>  142 - 145   (VAL   91  - LYS   94  <=> GLY  379  - SER  382 )                          
 225: s001-Y 1szi-A   102 - 117 <=>  150 - 165   (GLU  103  - ILE  118  <=> SER  387  - ARG  402 )                          
 225: s001-Y 1szi-A   160 - 169 <=>  167 - 176   (ALA  161  - ILE  170  <=> ALA  404  - ALA  413 )                          
 226: s001-Y 6jbq-F    68 -  89 <=>   38 -  59   (ILE   69  - ASP   90  <=> PRO   42  - SER   63 )                          
 226: s001-Y 6jbq-F    98 - 102 <=>   60 -  64   (SER   99  - GLU  103  <=> PHE   64  - SER   68 )                          
 226: s001-Y 6jbq-F   104 - 126 <=>   65 -  87   (GLY  105  - GLY  127  <=> ALA   69  - ARG   91 )                          
 226: s001-Y 6jbq-F   128 - 131 <=>   88 -  91   (SER  129  - PHE  132  <=> ARG   92  - SER   95 )                          
 226: s001-Y 6jbq-F   134 - 138 <=>   92 -  96   (LEU  135  - MET  139  <=> SER   96  - ALA  100 )                          
 226: s001-Y 6jbq-F   198 - 201 <=>  110 - 113   (TYR  199  - THR  202  <=> GLU  114  - ASN  117 )                          
 227: s001-Y 2rq6-A     3 -   6 <=>   34 -  37   (THR    4  - ASN    7  <=> LEU   34  - HIS   37 )                          
 227: s001-Y 2rq6-A     9 -  12 <=>   38 -  41   (ARG   10  - ASP   13  <=> ALA   38  - LEU   41 )                          
 227: s001-Y 2rq6-A    39 -  42 <=>   53 -  56   (ASN   40  - VAL   43  <=> GLN   53  - GLU   56 )                          
 227: s001-Y 2rq6-A    71 -  88 <=>   87 - 104   (MET   72  - MET   89  <=> ILE   87  - ALA  104 )                          
 227: s001-Y 2rq6-A    89 -  92 <=>  107 - 110   (ASP   90  - PRO   93  <=> GLU  107  - GLU  110 )                          
 227: s001-Y 2rq6-A    95 -  98 <=>  111 - 114   (ALA   96  - SER   99  <=> SER  111  - ALA  114 )                          
 227: s001-Y 2rq6-A   106 - 122 <=>  116 - 132   (ARG  107  - ILE  123  <=> ILE  116  - ALA  132 )                          
 227: s001-Y 2rq6-A   155 - 158 <=>  133 - 136   (LEU  156  - GLY  159  <=> GLY  133  - VAL  136 )                          
 228: s001-Y 6vjr-A    10 -  13 <=>    1 -   4   (VAL   11  - ILE   14  <=> THR    7  - SER   10 )                          
 228: s001-Y 6vjr-A    18 -  25 <=>   50 -  57   (ILE   19  - ILE   26  <=> LEU   56  - SER   63 )                          
 228: s001-Y 6vjr-A    28 -  31 <=>   81 -  84   (ARG   29  - THR   32  <=> VAL   87  - ASN   90 )                          
 228: s001-Y 6vjr-A    44 -  48 <=>  145 - 149   (LYS   45  - GLN   49  <=> GLY  151  - ASP  155 )                          
 228: s001-Y 6vjr-A    51 -  54 <=>  226 - 229   (ALA   52  - VAL   55  <=> TYR  232  - GLY  235 )                          
 228: s001-Y 6vjr-A    58 -  61 <=>  251 - 254   (PHE   59  - GLY   62  <=> GLY  257  - GLU  260 )                          
 228: s001-Y 6vjr-A    65 -  68 <=>  289 - 292   (ASN   66  - ILE   69  <=> HIS  295  - SER  298 )                          
 228: s001-Y 6vjr-A    69 -  91 <=>  294 - 316   (PHE   70  - VAL   92  <=> VAL  300  - VAL  322 )                          
 228: s001-Y 6vjr-A   105 - 122 <=>  319 - 336   (ARG  106  - ILE  123  <=> VAL  325  - ILE  342 )                          
 228: s001-Y 6vjr-A   123 - 126 <=>  368 - 371   (GLN  124  - GLY  127  <=> ASN  374  - ARG  377 )                          
 228: s001-Y 6vjr-A   127 - 133 <=>  444 - 450   (MET  128  - ASN  134  <=> SER  450  - SER  456 )                          
 228: s001-Y 6vjr-A   138 - 144 <=>  452 - 458   (MET  139  - GLY  145  <=> GLN  458  - ILE  464 )                          
 229: s001-Y 3rgc-B    16 -  19 <=>    1 -   4   (LYS   17  - PHE   20  <=> ASN   21  - ALA   24 )                          
 229: s001-Y 3rgc-B    20 -  24 <=>   13 -  17   (THR   21  - LEU   25  <=> THR   33  - ILE   37 )                          
 229: s001-Y 3rgc-B    67 -  71 <=>   45 -  49   (SER   68  - MET   72  <=> LYS   66  - ILE   70 )                          
 229: s001-Y 3rgc-B    74 -  77 <=>   50 -  53   (MET   75  - ILE   78  <=> VAL   71  - ASP   74 )                          
 229: s001-Y 3rgc-B    78 -  88 <=>   55 -  65   (THR   79  - MET   89  <=> GLU   76  - ALA   86 )                          
 229: s001-Y 3rgc-B    89 -  92 <=>   67 -  70   (ASP   90  - PRO   93  <=> ASN   88  - THR   91 )                          
 229: s001-Y 3rgc-B    94 - 100 <=>   71 -  77   (PHE   95  - GLN  101  <=> LEU   92  - ASN   98 )                          
 229: s001-Y 3rgc-B   101 - 104 <=>   79 -  82   (GLY  102  - GLY  105  <=> LYS  100  - ASN  103 )                          
 229: s001-Y 3rgc-B   106 - 130 <=>   83 - 107   (ARG  107  - GLY  131  <=> GLN  104  - SER  128 )                          
 229: s001-Y 3rgc-B   132 - 135 <=>  108 - 111   (ASN  133  - ALA  136  <=> MET  129  - THR  132 )                          
 229: s001-Y 3rgc-B   138 - 141 <=>  226 - 229   (MET  139  - GLN  142  <=> GLN  249  - ASN  252 )                          
 229: s001-Y 3rgc-B   143 - 147 <=>  232 - 236   (PRO  144  - THR  148  <=> GLN  255  - ASP  259 )                          
 230: s001-Y 7kiy-B    70 -  92 <=>    3 -  25   (ALA   71  - PRO   93  <=> SER  234  - VAL  256 )                          
 230: s001-Y 7kiy-B    99 - 118 <=>  174 - 193   (LYS  100  - VAL  119  <=> PHE  510  - LYS  529 )                          
 230: s001-Y 7kiy-B   121 - 126 <=>  194 - 199   (PHE  122  - GLY  127  <=> ASP  530  - GLN  535 )                          
 230: s001-Y 7kiy-B   182 - 187 <=>  206 - 211   (ILE  183  - VAL  188  <=> LYS  542  - ASP  547 )                          
 230: s001-Y 7kiy-B   190 - 201 <=>  412 - 423   (ILE  191  - THR  202  <=> HIS  811  - LEU  822 )                          
 231: s001-Y 2i68-A    73 -  92 <=>   38 -  57   (VAL   74  - PRO   93  <=> ILE   58  - GLY   77 )                          
 231: s001-Y 2i68-A   101 - 118 <=>   61 -  78   (GLY  102  - VAL  119  <=> ALA   87  - LEU  104 )                          
 232: s001-Y 1abz-A    77 -  89 <=>    1 -  13   (ILE   78  - ASP   90  <=> ASP    1  - ALA   13 )                          
 232: s001-Y 1abz-A    99 - 102 <=>   20 -  23   (LYS  100  - GLU  103  <=> ASP   20  - ALA   23 )                          
 232: s001-Y 1abz-A   104 - 118 <=>   24 -  38   (GLY  105  - VAL  119  <=> GLU   24  - LYS   38 )                          
 233: s001-Y 6bbp-A     1 -   7 <=>    8 -  14   (PHE    2  - PHE    8  <=> HIS   60  - ARG   66 )                          
 233: s001-Y 6bbp-A    74 -  88 <=>   91 - 105   (MET   75  - MET   89  <=> LEU  143  - ARG  157 )                          
 233: s001-Y 6bbp-A    98 - 121 <=>  106 - 129   (SER   99  - PHE  122  <=> LEU  158  - PRO  181 )                          
 233: s001-Y 6bbp-A   158 - 162 <=>  130 - 134   (GLY  159  - LEU  163  <=> GLY  182  - SER  186 )                          
 233: s001-Y 6bbp-A   165 - 169 <=>  173 - 177   (LEU  166  - ILE  170  <=> ILE  225  - GLY  229 )                          
 233: s001-Y 6bbp-A   181 - 185 <=>  179 - 183   (ILE  182  - GLY  186  <=> LEU  231  - LEU  235 )                          
 234: s001-Y 6rth-A    28 -  32 <=>   12 -  16   (ARG   29  - PHE   33  <=> TRP   23  - PRO   27 )                          
 234: s001-Y 6rth-A    64 -  69 <=>   43 -  48   (GLN   65  - PHE   70  <=> THR   54  - VAL   59 )                          
 234: s001-Y 6rth-A    71 -  89 <=>   51 -  69   (MET   72  - ASP   90  <=> TYR   62  - GLY   80 )                          
 234: s001-Y 6rth-A    94 -  97 <=>   70 -  73   (PHE   95  - TRP   98  <=> ASP   81  - ALA   84 )                          
 234: s001-Y 6rth-A   104 - 122 <=>   74 -  92   (GLY  105  - ILE  123  <=> THR   85  - ASN  103 )                          
 234: s001-Y 6rth-A   125 - 128 <=>   95 -  98   (LEU  126  - SER  129  <=> LEU  106  - GLY  109 )                          
 234: s001-Y 6rth-A   141 - 144 <=>  161 - 164   (GLN  142  - GLY  145  <=> ARG  172  - ALA  175 )                          
 234: s001-Y 6rth-A   154 - 158 <=>  173 - 177   (VAL  155  - GLY  159  <=> ILE  184  - GLY  188 )                          
 234: s001-Y 6rth-A   172 - 176 <=>  463 - 467   (LYS  173  - ASN  177  <=> THR  478  - ASP  482 )                          
 235: s001-Y 3kh1-A     9 -  25 <=>    4 -  20   (ARG   10  - ILE   26  <=> PHE    4  - ASP   20 )                          
 235: s001-Y 3kh1-A    70 -  73 <=>   37 -  40   (ALA   71  - VAL   74  <=> ARG   37  - ASP   40 )                          
 235: s001-Y 3kh1-A    74 -  88 <=>   42 -  56   (MET   75  - MET   89  <=> GLU   42  - GLU   56 )                          
 235: s001-Y 3kh1-A    94 -  99 <=>   58 -  63   (PHE   95  - LYS  100  <=> ALA   58  - GLN   63 )                          
 235: s001-Y 3kh1-A   102 - 123 <=>  126 - 147   (GLU  103  - GLN  124  <=> GLU  129  - GLU  150 )                          
 235: s001-Y 3kh1-A   147 - 152 <=>  154 - 159   (THR  148  - ALA  153  <=> LYS  157  - THR  162 )                          
 236: s001-Y 6n5x-A     3 -   6 <=>    1 -   4   (THR    4  - ASN    7  <=> ASP   28  - LEU   31 )                          
 236: s001-Y 6n5x-A     8 -  12 <=>   26 -  30   (MET    9  - ASP   13  <=> THR   53  - THR   57 )                          
 236: s001-Y 6n5x-A    24 -  27 <=>   39 -  42   (LEU   25  - PHE   28  <=> THR   66  - HIS   69 )                          
 236: s001-Y 6n5x-A    29 -  32 <=>   43 -  46   (ILE   30  - PHE   33  <=> GLU   70  - VAL   73 )                          
 236: s001-Y 6n5x-A    41 -  44 <=>   61 -  64   (ASP   42  - LYS   45  <=> LEU   88  - PRO   91 )                          
 236: s001-Y 6n5x-A    67 -  70 <=>   67 -  70   (SER   68  - ALA   71  <=> PRO   94  - PRO   97 )                          
 236: s001-Y 6n5x-A    72 -  90 <=>   71 -  89   (GLY   73  - VAL   91  <=> ASP   98  - MET  116 )                          
 236: s001-Y 6n5x-A    95 -  98 <=>   90 -  93   (ALA   96  - SER   99  <=> THR  117  - GLU  120 )                          
 236: s001-Y 6n5x-A   107 - 118 <=>   96 - 107   (LYS  108  - VAL  119  <=> LYS  123  - ALA  134 )                          
 236: s001-Y 6n5x-A   155 - 158 <=>  109 - 112   (LEU  156  - GLY  159  <=> PHE  136  - THR  139 )                          
 236: s001-Y 6n5x-A   198 - 201 <=>  147 - 150   (TYR  199  - THR  202  <=> SER  174  - TYR  177 )                          
 237: s001-Y 6u9w-A     1 -   6 <=>    3 -   8   (PHE    2  - ASN    7  <=> TRP    7  - GLN   12 )                          
 237: s001-Y 6u9w-A    65 -  70 <=>   18 -  23   (ASN   66  - ALA   71  <=> GLN   22  - GLY   27 )                          
 237: s001-Y 6u9w-A    71 -  89 <=>   25 -  43   (MET   72  - ASP   90  <=> ILE   29  - SER   47 )                          
 237: s001-Y 6u9w-A    95 - 100 <=>   44 -  49   (ALA   96  - GLN  101  <=> ASP   48  - ARG   53 )                          
 237: s001-Y 6u9w-A   101 - 116 <=>  325 - 340   (GLY  102  - THR  117  <=> ASP  329  - PHE  344 )                          
 237: s001-Y 6u9w-A   118 - 131 <=>  341 - 354   (VAL  119  - PHE  132  <=> GLY  345  - TYR  358 )                          
 237: s001-Y 6u9w-A   143 - 146 <=>  381 - 384   (PRO  144  - GLY  147  <=> ARG  385  - CYS  388 )                          
 237: s001-Y 6u9w-A   195 - 201 <=>  431 - 437   (ASN  196  - THR  202  <=> ASP  435  - ARG  441 )                          
 238: s001-Y 4z39-A    70 -  87 <=>   73 -  90   (ALA   71  - GLN   88  <=> GLU   73  - ALA   90 )                          
 238: s001-Y 4z39-A    90 -  93 <=>   91 -  94   (VAL   91  - LYS   94  <=> LEU   91  - SER   94 )                          
 238: s001-Y 4z39-A    98 - 120 <=>   97 - 119   (SER   99  - GLY  121  <=> VAL   97  - LYS  119 )                          
 239: s001-Y 5dvi-B    54 -  59 <=>   61 -  66   (VAL   55  - CYS   60  <=> PRO   86  - ILE   91 )                          
 239: s001-Y 5dvi-B    62 -  65 <=>   74 -  77   (ALA   63  - ASN   66  <=> TRP   99  - LEU  102 )                          
 239: s001-Y 5dvi-B    71 -  92 <=>  357 - 378   (MET   72  - PRO   93  <=> ALA  382  - GLN  403 )                          
 239: s001-Y 5dvi-B    95 -  98 <=>  379 - 382   (ALA   96  - SER   99  <=> ALA  404  - ALA  407 )                          
 239: s001-Y 5dvi-B   104 - 117 <=>  383 - 396   (GLY  105  - ILE  118  <=> THR  408  - ARG  421 )                          
 240: s001-Y 5nbs-A    70 -  86 <=>   19 -  35   (ALA   71  - LEU   87  <=> ILE   34  - LEU   50 )                          
 240: s001-Y 5nbs-A    91 -  94 <=>   36 -  39   (VAL   92  - PHE   95  <=> THR   51  - GLU   54 )                          
 240: s001-Y 5nbs-A    98 - 101 <=>  298 - 301   (SER   99  - GLY  102  <=> THR  313  - VAL  316 )                          
 240: s001-Y 5nbs-A   102 - 123 <=>  306 - 327   (GLU  103  - GLN  124  <=> VAL  321  - GLN  342 )                          
 240: s001-Y 5nbs-A   135 - 138 <=>  358 - 361   (ALA  136  - MET  139  <=> GLN  373  - TRP  376 )                          
 240: s001-Y 5nbs-A   141 - 144 <=>  363 - 366   (GLN  142  - GLY  145  <=> VAL  378  - GLN  381 )                          
 240: s001-Y 5nbs-A   168 - 171 <=>  659 - 662   (GLN  169  - ALA  172  <=> GLN  674  - ALA  677 )                          
 240: s001-Y 5nbs-A   172 - 175 <=>  725 - 728   (LYS  173  - GLY  176  <=> ALA  740  - LEU  743 )                          
 240: s001-Y 5nbs-A   179 - 182 <=>  733 - 736   (SER  180  - ILE  183  <=> GLY  748  - HIS  751 )                          
 240: s001-Y 5nbs-A   186 - 190 <=>  741 - 745   (ILE  187  - ILE  191  <=> PRO  756  - ASP  760 )                          
 240: s001-Y 5nbs-A   191 - 196 <=>  803 - 808   (PRO  192  - GLN  197  <=> THR  818  - SER  823 )                          
 240: s001-Y 5nbs-A   198 - 201 <=>  818 - 821   (TYR  199  - THR  202  <=> VAL  833  - GLU  836 )                          
 241: s001-Y 4yg1-A    73 -  91 <=>    8 -  26   (VAL   74  - VAL   92  <=> TYR    8  - TRP   26 )                          
 241: s001-Y 4yg1-A    93 - 114 <=>   27 -  48   (LYS   94  - TYR  115  <=> THR   27  - ASN   48 )                          
 241: s001-Y 4yg1-A   116 - 119 <=>   49 -  52   (THR  117  - LEU  120  <=> PRO   49  - THR   52 )                          
 241: s001-Y 4yg1-A   181 - 184 <=>   69 -  72   (ILE  182  - ALA  185  <=> THR   69  - ASP   72 )                          
 242: s001-Y 5kcm-A     6 -  11 <=>   22 -  27   (ASN    7  - SER   12  <=> ASP   23  - THR   28 )                          
 242: s001-Y 5kcm-A    42 -  49 <=>   34 -  41   (VAL   43  - LEU   50  <=> MET   35  - GLY   42 )                          
 242: s001-Y 5kcm-A    74 -  88 <=>  148 - 162   (MET   75  - MET   89  <=> LEU  149  - GLY  163 )                          
 242: s001-Y 5kcm-A    91 - 101 <=>  279 - 289   (VAL   92  - GLY  102  <=> LEU  280  - TYR  290 )                          
 242: s001-Y 5kcm-A   102 - 111 <=>  297 - 306   (GLU  103  - PHE  112  <=> ASN  298  - ILE  307 )                          
 242: s001-Y 5kcm-A   112 - 125 <=>  308 - 321   (THR  113  - LEU  126  <=> GLY  309  - GLY  322 )                          
 242: s001-Y 5kcm-A   148 - 151 <=>  323 - 326   (TYR  149  - ILE  152  <=> ASP  324  - ASP  327 )                          
 242: s001-Y 5kcm-A   157 - 160 <=>  416 - 419   (ALA  158  - ALA  161  <=> GLY  417  - GLY  420 )                          
 242: s001-Y 5kcm-A   163 - 166 <=>  420 - 423   (MET  164  - GLY  167  <=> THR  421  - TYR  424 )                          
 242: s001-Y 5kcm-A   172 - 175 <=>  429 - 432   (LYS  173  - GLY  176  <=> TYR  430  - ARG  433 )                          
 242: s001-Y 5kcm-A   191 - 198 <=>  505 - 512   (PRO  192  - TYR  199  <=> LEU  506  - HIS  513 )                          
 243: s001-Y 6lo8-F    19 -  31 <=>    1 -  13   (PHE   20  - THR   32  <=> SER   15  - ASP   27 )                          
 243: s001-Y 6lo8-F    67 -  84 <=>   14 -  31   (SER   68  - GLN   85  <=> ALA   28  - ILE   45 )                          
 243: s001-Y 6lo8-F    86 -  89 <=>   32 -  35   (LEU   87  - ASP   90  <=> PRO   46  - GLY   49 )                          
 243: s001-Y 6lo8-F    98 - 102 <=>   36 -  40   (SER   99  - GLU  103  <=> PHE   50  - ASP   54 )                          
 243: s001-Y 6lo8-F   105 - 136 <=>   41 -  72   (ARG  106  - GLY  137  <=> LEU   55  - PHE   86 )                          
 243: s001-Y 6lo8-F   193 - 198 <=>   79 -  84   (ILE  194  - TYR  199  <=> ARG   93  - PHE   98 )                          
 244: s001-Y 5a9e-A     9 -  12 <=>    8 -  11   (ARG   10  - ASP   13  <=> ALA  218  - ASP  221 )                          
 244: s001-Y 5a9e-A    15 -  22 <=>   12 -  19   (ASN   16  - LEU   23  <=> TRP  222  - LEU  229 )                          
 244: s001-Y 5a9e-A    35 -  38 <=>   55 -  58   (VAL   36  - VAL   39  <=> VAL  265  - LYS  268 )                          
 244: s001-Y 5a9e-A    68 -  72 <=>   91 -  95   (ILE   69  - GLY   73  <=> GLY  301  - TYR  305 )                          
 244: s001-Y 5a9e-A    73 -  92 <=>   99 - 118   (VAL   74  - PRO   93  <=> MET  309  - ARG  328 )                          
 244: s001-Y 5a9e-A    95 -  99 <=>  119 - 123   (ALA   96  - LYS  100  <=> HIS  329  - GLY  333 )                          
 244: s001-Y 5a9e-A   101 - 122 <=>  153 - 174   (GLY  102  - ILE  123  <=> LEU  363  - ARG  384 )                          
 244: s001-Y 5a9e-A   129 - 132 <=>  176 - 179   (TYR  130  - ASN  133  <=> ALA  386  - ALA  389 )                          
 244: s001-Y 5a9e-A   140 - 144 <=>  180 - 184   (ILE  141  - GLY  145  <=> GLY  390  - ASP  394 )                          
 245: s001-Y 5ydn-A    27 -  31 <=>   26 -  30   (PHE   28  - THR   32  <=> THR   26  - GLN   30 )                          
 245: s001-Y 5ydn-A    68 -  72 <=>   31 -  35   (ILE   69  - GLY   73  <=> PRO   31  - VAL   35 )                          
 245: s001-Y 5ydn-A    73 -  92 <=>   37 -  56   (VAL   74  - PRO   93  <=> GLU   37  - VAL   56 )                          
 245: s001-Y 5ydn-A    98 - 101 <=>   58 -  61   (SER   99  - GLY  102  <=> PRO   58  - VAL   61 )                          
 245: s001-Y 5ydn-A   104 - 121 <=>   62 -  79   (GLY  105  - PHE  122  <=> VAL   62  - ASN   79 )                          
 245: s001-Y 5ydn-A   123 - 126 <=>   80 -  83   (GLN  124  - GLY  127  <=> GLU   80  - PRO   83 )                          
 246: s001-Y 7bsp-A    51 -  54 <=>   14 -  17   (ALA   52  - VAL   55  <=> PHE   40  - ASN   43 )                          
 246: s001-Y 7bsp-A    71 -  86 <=>   25 -  40   (MET   72  - LEU   87  <=> THR   51  - ARG   66 )                          
 246: s001-Y 7bsp-A    88 - 100 <=>   41 -  53   (MET   89  - GLN  101  <=> ILE   67  - GLN   79 )                          
 246: s001-Y 7bsp-A   101 - 136 <=>   62 -  97   (GLY  102  - GLY  137  <=> PRO   88  - SER  123 )                          
 246: s001-Y 7bsp-A   167 - 174 <=>  854 - 861   (GLU  168  - VAL  175  <=> SER  917  - SER  924 )                          
 247: s001-Y 6w9r-B    16 -  20 <=>    1 -   5   (LYS   17  - THR   21  <=> GLY   38  - PHE   42 )                          
 247: s001-Y 6w9r-B    23 -  26 <=>    6 -   9   (MET   24  - VAL   27  <=> TYR   43  - GLN   46 )                          
 247: s001-Y 6w9r-B    68 -  86 <=>   30 -  48   (ILE   69  - LEU   87  <=> GLY   67  - LYS   85 )                          
 247: s001-Y 6w9r-B    91 - 102 <=>   51 -  62   (VAL   92  - GLU  103  <=> PRO   88  - HIS   99 )                          
 247: s001-Y 6w9r-B   107 - 118 <=>   90 - 101   (LYS  108  - VAL  119  <=> ASP  127  - LYS  138 )                          
 247: s001-Y 6w9r-B   164 - 167 <=>  145 - 148   (TRP  165  - GLU  168  <=> VAL  182  - ILE  185 )                          
 248: s001-Y 6ez3-A    13 -  25 <=>   34 -  46   (ILE   14  - ILE   26  <=> ASN   35  - ASN   47 )                          
 248: s001-Y 6ez3-A    31 -  34 <=>   99 - 102   (THR   32  - PRO   35  <=> LYS  100  - THR  103 )                          
 248: s001-Y 6ez3-A    73 -  88 <=>  114 - 129   (VAL   74  - MET   89  <=> ASN  115  - ASN  130 )                          
 248: s001-Y 6ez3-A    90 - 102 <=>  130 - 142   (VAL   91  - GLU  103  <=> THR  131  - SER  143 )                          
 248: s001-Y 6ez3-A   105 - 121 <=>  164 - 180   (ARG  106  - PHE  122  <=> GLN  170  - ILE  186 )                          
 248: s001-Y 6ez3-A   156 - 160 <=>  181 - 185   (THR  157  - ALA  161  <=> ASN  187  - THR  191 )                          
 248: s001-Y 6ez3-A   170 - 173 <=>  216 - 219   (THR  171  - GLY  174  <=> ILE  222  - GLU  225 )                          
 249: s001-Y 3o47-A    69 -  72 <=>   60 -  63   (PHE   70  - GLY   73  <=> MET   64  - TRP   67 )                          
 249: s001-Y 3o47-A    74 -  84 <=>   64 -  74   (MET   75  - GLN   85  <=> LYS   68  - GLY   78 )                          
 249: s001-Y 3o47-A    91 - 101 <=>   76 -  86   (VAL   92  - GLY  102  <=> ASN   80  - GLN   90 )                          
 249: s001-Y 3o47-A   102 - 118 <=>  101 - 117   (GLU  103  - VAL  119  <=> SER  105  - GLY  121 )                          
 250: s001-Y 6ffv-A    47 -  55 <=>    2 -  10   (ASP   48  - LEU   56  <=> GLY    2  - GLN   10 )                          
 250: s001-Y 6ffv-A    57 -  60 <=>   50 -  53   (ILE   58  - GLY   61  <=> VAL   50  - LEU   53 )                          
 250: s001-Y 6ffv-A    62 -  65 <=>  103 - 106   (ALA   63  - ASN   66  <=> ALA  103  - HIS  106 )                          
 250: s001-Y 6ffv-A    67 -  70 <=>  113 - 116   (SER   68  - ALA   71  <=> LEU  113  - LEU  116 )                          
 250: s001-Y 6ffv-A    71 -  92 <=>  120 - 141   (MET   72  - PRO   93  <=> ALA  120  - ARG  141 )                          
 250: s001-Y 6ffv-A    95 -  98 <=>  142 - 145   (ALA   96  - SER   99  <=> PHE  142  - PRO  145 )                          
 250: s001-Y 6ffv-A   104 - 133 <=>  146 - 175   (GLY  105  - ASN  134  <=> THR  146  - VAL  175 )                          
 250: s001-Y 6ffv-A   135 - 138 <=>  176 - 179   (ALA  136  - MET  139  <=> HIS  176  - LEU  179 )                          
 251: s001-Y 4p6v-E    21 -  24 <=>   18 -  21   (LEU   22  - LEU   25  <=> PHE   21  - GLY   24 )                          
 251: s001-Y 4p6v-E    28 -  31 <=>   25 -  28   (ARG   29  - THR   32  <=> PHE   28  - VAL   31 )                          
 251: s001-Y 4p6v-E    71 -  88 <=>   41 -  58   (MET   72  - MET   89  <=> ALA   44  - ASN   61 )                          
 251: s001-Y 4p6v-E    93 -  96 <=>   59 -  62   (LYS   94  - GLU   97  <=> LEU   62  - LYS   65 )                          
 251: s001-Y 4p6v-E    98 - 101 <=>   64 -  67   (SER   99  - GLY  102  <=> ASP   67  - VAL   70 )                          
 251: s001-Y 4p6v-E   106 - 132 <=>   69 -  95   (ARG  107  - ASN  133  <=> PHE   77  - PRO  103 )                          
 251: s001-Y 4p6v-E   154 - 161 <=>  103 - 110   (VAL  155  - PHE  162  <=> ILE  111  - VAL  118 )                          
 251: s001-Y 4p6v-E   163 - 166 <=>  111 - 114   (MET  164  - GLY  167  <=> ASN  119  - ILE  122 )                          
 251: s001-Y 4p6v-E   178 - 200 <=>  139 - 161   (ILE  179  - GLN  201  <=> GLY  147  - VAL  169 )                          
 252: s001-Y 6e11-E     1 -   8 <=>   16 -  23   (PHE    2  - MET    9  <=> LYS   42  - ILE   49 )                          
 252: s001-Y 6e11-E    13 -  16 <=>   25 -  28   (ILE   14  - LYS   17  <=> ASP   51  - GLU   54 )                          
 252: s001-Y 6e11-E    17 -  23 <=>   30 -  36   (ILE   18  - MET   24  <=> GLY   56  - THR   62 )                          
 252: s001-Y 6e11-E    70 -  92 <=>   46 -  68   (ALA   71  - PRO   93  <=> ILE   72  - GLY   94 )                          
 252: s001-Y 6e11-E    99 - 122 <=>   71 -  94   (LYS  100  - ILE  123  <=> THR   97  - ASN  120 )                          
 252: s001-Y 6e11-E   124 - 127 <=>   95 -  98   (ALA  125  - MET  128  <=> THR  121  - ALA  124 )                          
 253: s001-Y 5zy6-B    74 -  86 <=>    1 -  13   (MET   75  - LEU   87  <=> GLU   10  - LEU   22 )                          
 253: s001-Y 5zy6-B    90 -  98 <=>   14 -  22   (VAL   91  - SER   99  <=> PRO   23  - ARG   31 )                          
 253: s001-Y 5zy6-B   103 - 115 <=>   23 -  35   (MET  104  - PHE  116  <=> GLY   32  - PHE   44 )                          
 253: s001-Y 5zy6-B   118 - 123 <=>   36 -  41   (VAL  119  - GLN  124  <=> THR   45  - SER   50 )                          
 253: s001-Y 5zy6-B   168 - 171 <=>   69 -  72   (GLN  169  - ALA  172  <=> GLU   78  - GLY   81 )                          
 253: s001-Y 5zy6-B   173 - 176 <=>   94 -  97   (GLY  174  - ASN  177  <=> TYR  103  - GLU  106 )                          
 253: s001-Y 5zy6-B   179 - 182 <=>   98 - 101   (SER  180  - ILE  183  <=> VAL  107  - ASP  110 )                          
 253: s001-Y 5zy6-B   194 - 197 <=>  206 - 209   (LEU  195  - ILE  198  <=> GLN  215  - VAL  218 )                          
 254: s001-Y 5k12-A     1 -   4 <=>   16 -  19   (PHE    2  - ILE    5  <=> ASP   68  - SER   71 )                          
 254: s001-Y 5k12-A     9 -  12 <=>   21 -  24   (ARG   10  - ASP   13  <=> GLU   73  - GLU   76 )                          
 254: s001-Y 5k12-A    56 -  61 <=>   50 -  55   (ASN   57  - GLY   62  <=> ASP  102  - LEU  107 )                          
 254: s001-Y 5k12-A    70 -  92 <=>  175 - 197   (ALA   71  - PRO   93  <=> ASP  370  - VAL  392 )                          
 254: s001-Y 5k12-A    96 - 101 <=>  198 - 203   (GLU   97  - GLY  102  <=> SER  393  - THR  398 )                          
 254: s001-Y 5k12-A   102 - 123 <=>  248 - 269   (GLU  103  - GLN  124  <=> ALA  443  - ILE  464 )                          
 254: s001-Y 5k12-A   125 - 131 <=>  288 - 294   (LEU  126  - PHE  132  <=> VAL  483  - VAL  489 )                          
 255: s001-Y 2zkz-C    14 -  30 <=>    1 -  17   (ARG   15  - GLY   31  <=> GLU   10  - HIS   26 )                          
 255: s001-Y 2zkz-C    67 -  72 <=>   18 -  23   (SER   68  - GLY   73  <=> PRO   27  - ILE   32 )                          
 255: s001-Y 2zkz-C    76 -  79 <=>   30 -  33   (TYR   77  - ALA   80  <=> HIS   39  - LEU   42 )                          
 255: s001-Y 2zkz-C   119 - 128 <=>   34 -  43   (LEU  120  - SER  129  <=> ASN   43  - LYS   52 )                          
 255: s001-Y 2zkz-C   151 - 166 <=>   45 -  60   (ILE  152  - GLY  167  <=> PRO   54  - VAL   69 )                          
 255: s001-Y 2zkz-C   177 - 189 <=>   75 -  87   (GLY  178  - GLY  190  <=> ASN   84  - ASN   96 )                          
 256: s001-Y 6zg3-D     9 -  28 <=>  108 - 127   (ARG   10  - ARG   29  <=> PHE  113  - PRO  132 )                          
 256: s001-Y 6zg3-D    29 -  32 <=>  130 - 133   (ILE   30  - PHE   33  <=> ILE  135  - ALA  138 )                          
 256: s001-Y 6zg3-D    65 -  70 <=>  153 - 158   (ASN   66  - ALA   71  <=> LEU  158  - ALA  163 )                          
 256: s001-Y 6zg3-D    71 -  88 <=>  161 - 178   (MET   72  - MET   89  <=> PHE  166  - SER  183 )                          
 256: s001-Y 6zg3-D    90 -  94 <=>  179 - 183   (VAL   91  - PHE   95  <=> ARG  184  - PHE  188 )                          
 256: s001-Y 6zg3-D    98 - 101 <=>  184 - 187   (SER   99  - GLY  102  <=> ASN  189  - GLY  192 )                          
 256: s001-Y 6zg3-D   102 - 107 <=>  189 - 194   (GLU  103  - LYS  108  <=> VAL  194  - SER  199 )                          
 256: s001-Y 6zg3-D   109 - 134 <=>  195 - 220   (ALA  110  - LEU  135  <=> VAL  200  - ARG  225 )                          
 256: s001-Y 6zg3-D   138 - 142 <=>  221 - 225   (MET  139  - ASN  143  <=> GLY  226  - SER  230 )                          
 256: s001-Y 6zg3-D   189 - 192 <=>  232 - 235   (GLY  190  - THR  193  <=> ARG  237  - GLU  240 )                          
 257: s001-Y 1pix-A    18 -  21 <=>   19 -  22   (ILE   19  - LEU   22  <=> LEU   19  - ALA   22 )                          
 257: s001-Y 1pix-A    24 -  34 <=>   23 -  33   (LEU   25  - PRO   35  <=> ASP   23  - ILE   33 )                          
 257: s001-Y 1pix-A    35 -  39 <=>   37 -  41   (VAL   36  - ASN   40  <=> ILE   37  - ILE   41 )                          
 257: s001-Y 1pix-A    51 -  55 <=>  468 - 472   (ALA   52  - LEU   56  <=> ASN  468  - ALA  472 )                          
 257: s001-Y 1pix-A    63 -  67 <=>  475 - 479   (LEU   64  - SER   68  <=> ILE  475  - ALA  479 )                          
 257: s001-Y 1pix-A    71 -  92 <=>  483 - 504   (MET   72  - PRO   93  <=> ALA  483  - LYS  504 )                          
 257: s001-Y 1pix-A    95 -  98 <=>  505 - 508   (ALA   96  - SER   99  <=> ALA  505  - ASP  508 )                          
 257: s001-Y 1pix-A   105 - 118 <=>  509 - 522   (ARG  106  - VAL  119  <=> LEU  509  - ALA  522 )                          
 257: s001-Y 1pix-A   120 - 125 <=>  523 - 528   (GLY  121  - LEU  126  <=> PHE  523  - ARG  528 )                          
 257: s001-Y 1pix-A   127 - 135 <=>  531 - 539   (MET  128  - ALA  136  <=> VAL  531  - ASP  539 )                          
 257: s001-Y 1pix-A   198 - 201 <=>  571 - 574   (TYR  199  - THR  202  <=> MET  571  - PRO  574 )                          
 258: s001-Y 6f2d-F    25 -  28 <=>    1 -   4   (ILE   26  - ARG   29  <=> THR    5  - GLN    8 )                          
 258: s001-Y 6f2d-F    70 -  87 <=>   10 -  27   (ALA   71  - GLN   88  <=> HIS   14  - PRO   31 )                          
 258: s001-Y 6f2d-F    91 -  97 <=>   28 -  34   (VAL   92  - TRP   98  <=> ILE   32  - ILE   38 )                          
 258: s001-Y 6f2d-F   104 - 121 <=>   35 -  52   (GLY  105  - PHE  122  <=> PRO   39  - PRO   56 )                          
 258: s001-Y 6f2d-F   124 - 127 <=>   53 -  56   (ALA  125  - MET  128  <=> SER   57  - ALA   60 )                          
 258: s001-Y 6f2d-F   185 - 189 <=>   59 -  63   (GLY  186  - GLY  190  <=> THR   63  - SER   67 )                          
 259: s001-Y 3jbl-A     1 -   7 <=>    6 -  12   (PHE    2  - PHE    8  <=> LEU   98  - ASN  104 )                          
 259: s001-Y 3jbl-A    17 -  23 <=>   17 -  23   (ILE   18  - MET   24  <=> TYR  109  - LEU  115 )                          
 259: s001-Y 3jbl-A    76 -  88 <=>  222 - 234   (TYR   77  - MET   89  <=> VAL  314  - GLN  326 )                          
 259: s001-Y 3jbl-A    90 -  98 <=>  235 - 243   (VAL   91  - SER   99  <=> GLU  327  - MET  335 )                          
 259: s001-Y 3jbl-A   100 - 116 <=>  244 - 260   (GLN  101  - THR  117  <=> LYS  336  - GLN  352 )                          
 259: s001-Y 3jbl-A   131 - 135 <=>  510 - 514   (PHE  132  - ALA  136  <=> LEU  602  - ALA  606 )                          
 259: s001-Y 3jbl-A   138 - 141 <=>  540 - 543   (MET  139  - GLN  142  <=> TRP  655  - GLU  658 )                          
 259: s001-Y 3jbl-A   191 - 194 <=>  556 - 559   (PRO  192  - LEU  195  <=> LYS  671  - LYS  674 )                          
 259: s001-Y 3jbl-A   198 - 201 <=>  591 - 594   (TYR  199  - THR  202  <=> SER  706  - ARG  709 )                          
 260: s001-Y 2iie-A    24 -  34 <=>   10 -  20   (LEU   25  - PRO   35  <=> GLU   10  - PRO   20 )                          
 260: s001-Y 2iie-A    69 -  87 <=>   24 -  42   (PHE   70  - GLN   88  <=> VAL   24  - GLY   42 )                          
 260: s001-Y 2iie-A   108 - 111 <=>   45 -  48   (LEU  109  - PHE  112  <=> GLY   45  - THR   48 )                          
 260: s001-Y 2iie-A   113 - 125 <=>   49 -  61   (ARG  114  - LEU  126  <=> LYS   49  - GLY   61 )                          
 260: s001-Y 2iie-A   152 - 172 <=>   63 -  83   (ALA  153  - LYS  173  <=> SER   63  - GLU   83 )                          
 260: s001-Y 2iie-A   173 - 176 <=>   85 -  88   (GLY  174  - ASN  177  <=> GLY   85  - VAL   88 )                          
 261: s001-Y 1xfi-A    68 -  72 <=>   62 -  66   (ILE   69  - GLY   73  <=> PRO   67  - ALA   71 )                          
 261: s001-Y 1xfi-A    73 -  92 <=>   68 -  87   (VAL   74  - PRO   93  <=> ALA   73  - GLU   92 )                          
 261: s001-Y 1xfi-A    93 -  96 <=>   90 -  93   (LYS   94  - GLU   97  <=> GLY   95  - PRO   98 )                          
 261: s001-Y 1xfi-A   104 - 120 <=>   94 - 110   (GLY  105  - GLY  121  <=> ASP   99  - GLY  115 )                          
 261: s001-Y 1xfi-A   160 - 165 <=>  111 - 116   (ALA  161  - LEU  166  <=> PHE  116  - LYS  121 )                          
 261: s001-Y 1xfi-A   171 - 174 <=>  201 - 204   (ALA  172  - VAL  175  <=> ASN  221  - ALA  224 )                          
 262: s001-Y 6elu-A     9 -  33 <=>    3 -  27   (ARG   10  - ILE   34  <=> LEU   47  - ALA   71 )                          
 262: s001-Y 6elu-A    34 -  38 <=>   30 -  34   (PRO   35  - VAL   39  <=> ARG   74  - ALA   78 )                          
 262: s001-Y 6elu-A   140 - 173 <=>   36 -  69   (ILE  141  - GLY  174  <=> ALA   80  - ALA  113 )                          
 262: s001-Y 6elu-A   192 - 195 <=>  172 - 175   (THR  193  - ASN  196  <=> THR  233  - THR  236 )                          
 263: s001-Y 2p7n-A     2 -   6 <=>   68 -  72   (ARG    3  - ASN    7  <=> VAL  115  - LEU  119 )                          
 263: s001-Y 2p7n-A     9 -  14 <=>  141 - 146   (ARG   10  - ARG   15  <=> GLN  188  - LYS  193 )                          
 263: s001-Y 2p7n-A    15 -  30 <=>  148 - 163   (ASN   16  - GLY   31  <=> ASN  195  - PHE  210 )                          
 263: s001-Y 2p7n-A    31 -  34 <=>  165 - 168   (THR   32  - PRO   35  <=> LYS  212  - SER  215 )                          
 263: s001-Y 2p7n-A    38 -  42 <=>  173 - 177   (VAL   39  - VAL   43  <=> GLN  220  - TRP  224 )                          
 263: s001-Y 2p7n-A   135 - 139 <=>  181 - 185   (ALA  136  - LEU  140  <=> ASN  237  - LEU  241 )                          
 263: s001-Y 2p7n-A   144 - 170 <=>  286 - 312   (GLY  145  - THR  171  <=> PHE  343  - SER  369 )                          
 263: s001-Y 2p7n-A   172 - 175 <=>  313 - 316   (LYS  173  - GLY  176  <=> ASN  370  - SER  373 )                          
 264: s001-Y 4xvi-A    10 -  33 <=>  242 - 265   (VAL   11  - ILE   34  <=> GLN  444  - GLU  467 )                          
 264: s001-Y 4xvi-A    34 -  37 <=>  268 - 271   (PRO   35  - SER   38  <=> PHE  470  - GLY  473 )                          
 264: s001-Y 4xvi-A    72 -  75 <=>  276 - 279   (GLY   73  - PRO   76  <=> ILE  478  - ASN  481 )                          
 264: s001-Y 4xvi-A   119 - 129 <=>  281 - 291   (LEU  120  - TYR  130  <=> GLN  483  - LYS  493 )                          
 264: s001-Y 4xvi-A   144 - 147 <=>  294 - 297   (GLY  145  - THR  148  <=> LEU  496  - GLN  499 )                          
 264: s001-Y 4xvi-A   153 - 169 <=>  324 - 340   (VAL  154  - ILE  170  <=> HIS  526  - LYS  542 )                          
 264: s001-Y 4xvi-A   170 - 175 <=>  342 - 347   (THR  171  - GLY  176  <=> THR  544  - LEU  549 )                          
 265: s001-Y 2lf0-A   101 - 104 <=>    1 -   4   (GLY  102  - GLY  105  <=> MET    1  - VAL    4 )                          
 265: s001-Y 2lf0-A   106 - 123 <=>    5 -  22   (ARG  107  - GLN  124  <=> GLU    5  - GLN   22 )                          
 265: s001-Y 2lf0-A   125 - 129 <=>   23 -  27   (LEU  126  - TYR  130  <=> GLN   23  - SER   27 )                          
 265: s001-Y 2lf0-A   143 - 175 <=>   29 -  61   (PRO  144  - GLY  176  <=> VAL   29  - SER   61 )                          
 265: s001-Y 2lf0-A   197 - 201 <=>   80 -  84   (ILE  198  - THR  202  <=> GLU   80  - MET   84 )                          
 266: s001-Y 1cf7-B    66 -  69 <=>    1 -   4   (PHE   67  - PHE   70  <=> GLY   68  - LEU   71 )                          
 266: s001-Y 1cf7-B    70 -  83 <=>    6 -  19   (ALA   71  - VAL   84  <=> HIS   73  - GLY   86 )                          
 266: s001-Y 1cf7-B   111 - 126 <=>   21 -  36   (PHE  112  - GLY  127  <=> THR   88  - ASN  103 )                          
 266: s001-Y 1cf7-B   129 - 132 <=>   37 -  40   (TYR  130  - ASN  133  <=> SER  104  - HIS  107 )                          
 266: s001-Y 1cf7-B   144 - 169 <=>   41 -  66   (GLY  145  - ILE  170  <=> LEU  108  - MET  133 )                          
 266: s001-Y 1cf7-B   176 - 179 <=>   67 -  70   (ASN  177  - SER  180  <=> ASN  134  - SER  137 )                          
 267: s001-Y 1u4q-A    12 -  34 <=>   33 -  55   (ASP   13  - PRO   35  <=> ASP 1694  - GLU 1716 )                          
 267: s001-Y 1u4q-A    35 -  38 <=>   58 -  61   (VAL   36  - VAL   39  <=> LEU 1719  - LEU 1722 )                          
 267: s001-Y 1u4q-A   139 - 142 <=>   64 -  67   (LEU  140  - ASN  143  <=> GLN 1725  - SER 1728 )                          
 267: s001-Y 1u4q-A   144 - 172 <=>   79 - 107   (GLY  145  - LYS  173  <=> VAL 1740  - SER 1768 )                          
 268: s001-Y 2zdi-C     4 -   7 <=>    1 -   4   (ILE    5  - PHE    8  <=> MET    4  - ASN    7 )                          
 268: s001-Y 2zdi-C    10 -  33 <=>    5 -  28   (VAL   11  - ILE   34  <=> ASN    8  - ASN   31 )                          
 268: s001-Y 2zdi-C    34 -  38 <=>   31 -  35   (PRO   35  - VAL   39  <=> LEU   34  - ALA   38 )                          
 268: s001-Y 2zdi-C   139 - 142 <=>   38 -  41   (LEU  140  - ASN  143  <=> GLU   41  - THR   44 )                          
 268: s001-Y 2zdi-C   144 - 175 <=>  100 - 131   (GLY  145  - GLY  176  <=> LEU  103  - LYS  134 )                          
 269: s001-Y 3c64-A    11 -  33 <=>    1 -  23   (SER   12  - ILE   34  <=> ASP    2  - LYS   24 )                          
 269: s001-Y 3c64-A    34 -  37 <=>   25 -  28   (PRO   35  - SER   38  <=> ARG   26  - HIS   29 )                          
 269: s001-Y 3c64-A   147 - 172 <=>   29 -  54   (THR  148  - LYS  173  <=> GLY   44  - HIS   69 )                          
 269: s001-Y 3c64-A   179 - 185 <=>  128 - 134   (SER  180  - GLY  186  <=> THR  143  - LEU  149 )                          
 270: s001-Y 2ptf-A     9 -  13 <=>   12 -  16   (ARG   10  - ILE   14  <=> LEU   26  - ARG   30 )                          
 270: s001-Y 2ptf-A    18 -  33 <=>  148 - 163   (ILE   19  - ILE   34  <=> ASN  164  - ARG  179 )                          
 270: s001-Y 2ptf-A   155 - 188 <=>  165 - 198   (LEU  156  - SER  189  <=> PRO  185  - LEU  218 )                          
 271: s001-Y 2pms-C    24 -  27 <=>    3 -   6   (LEU   25  - PHE   28  <=> HIS  166  - ALA  169 )                          
 271: s001-Y 2pms-C    72 -  92 <=>   11 -  31   (GLY   73  - PRO   93  <=> PRO  174  - GLU  194 )                          
 271: s001-Y 2pms-C   102 - 137 <=>   35 -  70   (GLU  103  - GLY  138  <=> ALA  210  - ASP  245 )                          
 271: s001-Y 2pms-C   141 - 161 <=>   88 - 108   (GLN  142  - PHE  162  <=> THR  267  - ASN  287 )                          
 272: s001-Y 3mk7-C     9 -  33 <=>    3 -  27   (ARG   10  - ILE   34  <=> THR    3  - THR   27 )                          
 272: s001-Y 3mk7-C    34 -  38 <=>   29 -  33   (PRO   35  - VAL   39  <=> LYS   29  - ALA   33 )                          
 272: s001-Y 3mk7-C   140 - 145 <=>   35 -  40   (ILE  141  - ILE  146  <=> THR   35  - MET   40 )                          
 272: s001-Y 3mk7-C   146 - 149 <=>   49 -  52   (GLY  147  - LEU  150  <=> GLU   49  - ASN   52 )                          
 272: s001-Y 3mk7-C   154 - 172 <=>   55 -  73   (VAL  155  - LYS  173  <=> PRO   55  - LEU   73 )                          
 273: s001-Y 1pu1-A   104 - 130 <=>    5 -  31   (GLY  105  - GLY  131  <=> LYS    5  - SER   31 )                          
 273: s001-Y 1pu1-A   131 - 134 <=>   33 -  36   (PHE  132  - LEU  135  <=> LYS   33  - VAL   36 )                          
 273: s001-Y 1pu1-A   136 - 139 <=>   61 -  64   (GLY  137  - LEU  140  <=> ASP   61  - SER   64 )                          
 273: s001-Y 1pu1-A   143 - 169 <=>   65 -  91   (PRO  144  - ILE  170  <=> ASP   65  - GLU   91 )                          
 274: s001-Y 4bm5-A     1 -   8 <=>   31 -  38   (PHE    2  - MET    9  <=> ASN  935  - ARG  942 )                          
 274: s001-Y 4bm5-A    11 -  32 <=>   70 -  91   (SER   12  - PHE   33  <=> ASN  979  - ASN 1000 )                          
 274: s001-Y 4bm5-A    67 -  70 <=>   92 -  95   (SER   68  - ALA   71  <=> ASN 1001  - GLU 1004 )                          
 274: s001-Y 4bm5-A   156 - 169 <=>   96 - 109   (THR  157  - ILE  170  <=> GLU 1005  - LEU 1018 )                          
 274: s001-Y 4bm5-A   172 - 191 <=>  110 - 129   (LYS  173  - PRO  192  <=> SER 1019  - GLY 1038 )                          
 274: s001-Y 4bm5-A   192 - 195 <=>  131 - 134   (THR  193  - ASN  196  <=> LEU 1040  - LYS 1043 )                          
 274: s001-Y 4bm5-A   197 - 200 <=>  135 - 138   (ILE  198  - GLN  201  <=> ILE 1044  - ALA 1052 )                          
 275: s001-Y 1nek-C     1 -   4 <=>    7 -  10   (PHE    2  - ILE    5  <=> LYS    7  - PRO   10 )                          
 275: s001-Y 1nek-C    77 -  87 <=>   37 -  47   (ILE   78  - GLN   88  <=> THR   37  - LEU   47 )                          
 275: s001-Y 1nek-C    88 -  91 <=>   49 -  52   (MET   89  - VAL   92  <=> GLY   49  - LEU   52 )                          
 275: s001-Y 1nek-C    96 -  99 <=>   60 -  63   (GLU   97  - LYS  100  <=> GLN   60  - ALA   63 )                          
 275: s001-Y 1nek-C   104 - 136 <=>   66 -  98   (GLY  105  - GLY  137  <=> GLY   66  - TYR   98 )                          
 275: s001-Y 1nek-C   138 - 144 <=>  100 - 106   (MET  139  - GLY  145  <=> GLU  100  - GLY  106 )                          
 275: s001-Y 1nek-C   146 - 166 <=>  107 - 127   (GLY  147  - GLY  167  <=> LYS  107  - LEU  127 )                          
 276: s001-Y 2g7s-A    81 -  85 <=>   58 -  62   (ILE   82  - LEU   86  <=> GLN   60  - GLU   64 )                          
 276: s001-Y 2g7s-A    99 - 132 <=>  110 - 143   (LYS  100  - ASN  133  <=> PRO  112  - ARG  145 )                          
 276: s001-Y 2g7s-A   148 - 171 <=>  146 - 169   (TYR  149  - ALA  172  <=> LEU  148  - ARG  171 )                          
 276: s001-Y 2g7s-A   173 - 176 <=>  170 - 173   (GLY  174  - ASN  177  <=> ALA  172  - ASP  175 )                          
 276: s001-Y 2g7s-A   179 - 184 <=>  175 - 180   (SER  180  - ALA  185  <=> ALA  177  - ILE  182 )                          
 277: s001-Y 4xmm-D     1 -   4 <=>  181 - 184   (PHE    2  - ILE    5  <=> GLY  236  - VAL  239 )                          
 277: s001-Y 4xmm-D    17 -  36 <=>  223 - 242   (ILE   18  - PRO   37  <=> CYS  278  - LYS  297 )                          
 277: s001-Y 4xmm-D   150 - 174 <=>  243 - 267   (LEU  151  - VAL  175  <=> ASP  298  - THR  322 )                          
 277: s001-Y 4xmm-D   178 - 183 <=>  278 - 283   (ILE  179  - PHE  184  <=> GLU  333  - VAL  338 )                          
 277: s001-Y 4xmm-D   189 - 193 <=>  294 - 298   (GLY  190  - ILE  194  <=> TYR  349  - TRP  353 )                          
 277: s001-Y 4xmm-D   196 - 201 <=>  327 - 332   (GLN  197  - THR  202  <=> ASN  382  - THR  387 )                          
 278: s001-Y 3rag-A    32 -  35 <=>    1 -   4   (PHE   33  - VAL   36  <=> ASN   -1  - THR    2 )                          
 278: s001-Y 3rag-A    70 -  74 <=>    7 -  11   (ALA   71  - MET   75  <=> ALA    5  - GLN    9 )                          
 278: s001-Y 3rag-A    77 -  80 <=>   39 -  42   (ILE   78  - SER   81  <=> VAL   37  - VAL   40 )                          
 278: s001-Y 3rag-A    81 -  84 <=>   69 -  72   (ILE   82  - GLN   85  <=> UNK   67  - ILE   70 )                          
 278: s001-Y 3rag-A   104 - 143 <=>   74 - 113   (GLY  105  - PRO  144  <=> GLN   72  - LEU  111 )                          
 278: s001-Y 3rag-A   144 - 158 <=>  117 - 131   (GLY  145  - GLY  159  <=> ASP  115  - GLU  129 )                          
 278: s001-Y 3rag-A   160 - 163 <=>  133 - 136   (ALA  161  - MET  164  <=> ALA  131  - LEU  134 )                          
 278: s001-Y 3rag-A   164 - 169 <=>  171 - 176   (TRP  165  - ILE  170  <=> LEU  169  - ILE  174 )                          
 278: s001-Y 3rag-A   172 - 175 <=>  187 - 190   (LYS  173  - GLY  176  <=> ARG  185  - GLN  188 )                          
 278: s001-Y 3rag-A   176 - 189 <=>  219 - 232   (ASN  177  - GLY  190  <=> HIS  217  - ASP  230 )                          
 279: s001-Y 6l54-B    24 -  33 <=>   94 - 103   (LEU   25  - ILE   34  <=> LEU  180  - TRP  189 )                          
 279: s001-Y 6l54-B    40 -  44 <=>  314 - 318   (THR   41  - LYS   45  <=> VAL  484  - PHE  488 )                          
 279: s001-Y 6l54-B    64 -  68 <=>  319 - 323   (GLN   65  - ILE   69  <=> LEU  489  - THR  493 )                          
 279: s001-Y 6l54-B    69 -  73 <=>  326 - 330   (PHE   70  - VAL   74  <=> SER  496  - CYS  500 )                          
 279: s001-Y 6l54-B    74 -  87 <=>  332 - 345   (MET   75  - GLN   88  <=> LYS  502  - LEU  515 )                          
 279: s001-Y 6l54-B    98 - 120 <=>  347 - 369   (SER   99  - GLY  121  <=> HIS  517  - ALA  539 )                          
 279: s001-Y 6l54-B   158 - 161 <=>  372 - 375   (GLY  159  - PHE  162  <=> PRO  542  - HIS  545 )                          
 279: s001-Y 6l54-B   163 - 166 <=>  376 - 379   (MET  164  - GLY  167  <=> LYS  546  - MET  549 )                          
 280: s001-Y 6a5n-A   103 - 130 <=>    1 -  28   (MET  104  - GLY  131  <=> GLY  266  - ALA  293 )                          
 280: s001-Y 6a5n-A   133 - 137 <=>   29 -  33   (ASN  134  - GLY  138  <=> LYS  294  - GLN  298 )                          
 280: s001-Y 6a5n-A   145 - 148 <=>   37 -  40   (ILE  146  - TYR  149  <=> GLY  302  - LEU  305 )                          
 280: s001-Y 6a5n-A   151 - 164 <=>   41 -  54   (ILE  152  - TRP  165  <=> ARG  306  - GLY  319 )                          
 280: s001-Y 6a5n-A   167 - 171 <=>   58 -  62   (GLU  168  - ALA  172  <=> ASN  323  - HIS  327 )                          
 280: s001-Y 6a5n-A   185 - 188 <=>  409 - 412   (GLY  186  - SER  189  <=> THR  687  - GLY  690 )                          
 280: s001-Y 6a5n-A   198 - 201 <=>  457 - 460   (TYR  199  - THR  202  <=> ASP  735  - ILE  738 )                          
 281: s001-Y 3j5s-D    37 -  40 <=>   51 -  54   (SER   38  - THR   41  <=> MET   52  - ILE   55 )                          
 281: s001-Y 3j5s-D    56 -  60 <=>   81 -  85   (ASN   57  - GLY   61  <=> PRO   82  - VAL   86 )                          
 281: s001-Y 3j5s-D    71 -  92 <=>   91 - 112   (MET   72  - PRO   93  <=> GLU   92  - ASP  113 )                          
 281: s001-Y 3j5s-D    95 -  98 <=>  115 - 118   (ALA   96  - SER   99  <=> ALA  116  - ASP  119 )                          
 281: s001-Y 3j5s-D   106 - 120 <=>  121 - 135   (ARG  107  - GLY  121  <=> ALA  122  - ASP  136 )                          
 281: s001-Y 3j5s-D   186 - 189 <=>  170 - 173   (ILE  187  - GLY  190  <=> VAL  171  - CYS  174 )                          
 281: s001-Y 3j5s-D   198 - 201 <=>  468 - 471   (TYR  199  - THR  202  <=> ASP  469  - THR  472 )                          
 282: s001-Y 6hra-B    68 -  86 <=>    8 -  26   (ILE   69  - LEU   87  <=> PRO   11  - ALA   29 )                          
 282: s001-Y 6hra-B    91 - 101 <=>   34 -  44   (VAL   92  - GLY  102  <=> PHE   37  - THR   47 )                          
 282: s001-Y 6hra-B   102 - 136 <=>   64 -  98   (GLU  103  - GLY  137  <=> ALA   67  - LYS  101 )                          
 282: s001-Y 6hra-B   138 - 141 <=>  154 - 157   (MET  139  - GLN  142  <=> ALA  157  - GLY  160 )                          
 282: s001-Y 6hra-B   145 - 148 <=>  278 - 281   (ILE  146  - TYR  149  <=> ARG  281  - GLY  284 )                          
 282: s001-Y 6hra-B   169 - 173 <=>  664 - 668   (ILE  170  - GLY  174  <=> ILE  667  - VAL  671 )                          
 283: s001-Y 5jm8-A    24 -  27 <=>   48 -  51   (LEU   25  - PHE   28  <=> SER   56  - GLN   59 )                          
 283: s001-Y 5jm8-A    74 -  91 <=>   71 -  88   (MET   75  - VAL   92  <=> ASP   79  - LEU   96 )                          
 283: s001-Y 5jm8-A   104 - 128 <=>   90 - 114   (GLY  105  - SER  129  <=> PRO   98  - ALA  122 )                          
 283: s001-Y 5jm8-A   130 - 133 <=>  115 - 118   (GLY  131  - ASN  134  <=> ARG  123  - TRP  126 )                          
 283: s001-Y 5jm8-A   138 - 141 <=>  119 - 122   (MET  139  - GLN  142  <=> ALA  127  - ARG  130 )                          
 283: s001-Y 5jm8-A   146 - 150 <=>  359 - 363   (GLY  147  - LEU  151  <=> GLN  367  - ASP  371 )                          
 283: s001-Y 5jm8-A   197 - 201 <=>  403 - 407   (ILE  198  - THR  202  <=> LEU  411  - GLU  415 )                          
 284: s001-Y 6iuy-A     1 -   4 <=>  282 - 285   (PHE    2  - ILE    5  <=> ASN  388  - HIS  391 )                          
 284: s001-Y 6iuy-A     7 -  10 <=>  286 - 289   (PHE    8  - VAL   11  <=> GLU  392  - ILE  395 )                          
 284: s001-Y 6iuy-A    47 -  51 <=>  337 - 341   (ASP   48  - ALA   52  <=> VAL  443  - GLY  447 )                          
 284: s001-Y 6iuy-A    54 -  59 <=>  368 - 373   (VAL   55  - CYS   60  <=> ILE  474  - CYS  479 )                          
 284: s001-Y 6iuy-A    68 -  87 <=>  421 - 440   (ILE   69  - GLN   88  <=> ALA  527  - ALA  546 )                          
 284: s001-Y 6iuy-A    93 -  96 <=>  442 - 445   (LYS   94  - GLU   97  <=> ILE  548  - GLY  551 )                          
 284: s001-Y 6iuy-A    99 - 124 <=>  447 - 472   (LYS  100  - ALA  125  <=> GLY  553  - SER  578 )                          
 284: s001-Y 6iuy-A   154 - 157 <=>  473 - 476   (VAL  155  - ALA  158  <=> PRO  579  - ARG  582 )                          
 284: s001-Y 6iuy-A   160 - 166 <=>  477 - 483   (ALA  161  - GLY  167  <=> ASP  583  - SER  589 )                          
 285: s001-Y 4bzj-C    33 -  38 <=>  438 - 443   (ILE   34  - VAL   39  <=> GLU  464  - ASP  469 )                          
 285: s001-Y 4bzj-C    45 -  49 <=>  529 - 533   (LEU   46  - LEU   50  <=> LYS  578  - ASP  582 )                          
 285: s001-Y 4bzj-C    56 -  61 <=>  557 - 562   (ASN   57  - GLY   62  <=> ASN  606  - ARG  611 )                          
 285: s001-Y 4bzj-C    71 -  74 <=>  588 - 591   (MET   72  - MET   75  <=> ALA  637  - SER  640 )                          
 285: s001-Y 4bzj-C    76 -  87 <=>  592 - 603   (TYR   77  - GLN   88  <=> LEU  641  - PHE  652 )                          
 285: s001-Y 4bzj-C    92 -  96 <=>  604 - 608   (PRO   93  - GLU   97  <=> PRO  653  - ASP  657 )                          
 285: s001-Y 4bzj-C   100 - 120 <=>  620 - 640   (GLN  101  - GLY  121  <=> ALA  669  - ASN  689 )                          
 285: s001-Y 4bzj-C   164 - 167 <=>  671 - 674   (TRP  165  - GLU  168  <=> LEU  723  - LEU  726 )                          
 285: s001-Y 4bzj-C   170 - 175 <=>  675 - 680   (THR  171  - GLY  176  <=> PRO  727  - GLU  732 )                          
 286: s001-Y 6r6u-A    69 -  72 <=>   96 -  99   (PHE   70  - GLY   73  <=> HIS   99  - THR  102 )                          
 286: s001-Y 6r6u-A    74 -  90 <=>  100 - 116   (MET   75  - VAL   91  <=> HIS  103  - LEU  119 )                          
 286: s001-Y 6r6u-A    98 - 101 <=>  118 - 121   (SER   99  - GLY  102  <=> ARG  121  - LYS  124 )                          
 286: s001-Y 6r6u-A   104 - 125 <=>  123 - 144   (GLY  105  - LEU  126  <=> SER  126  - PHE  147 )                          
 286: s001-Y 6r6u-A   128 - 133 <=>  240 - 245   (SER  129  - ASN  134  <=> GLY  243  - ASN  248 )                          
 286: s001-Y 6r6u-A   147 - 150 <=>  247 - 250   (THR  148  - LEU  151  <=> SER  250  - VAL  253 )                          
 286: s001-Y 6r6u-A   160 - 164 <=>  261 - 265   (ALA  161  - TRP  165  <=> LEU  264  - ASP  268 )                          
 286: s001-Y 6r6u-A   181 - 184 <=>  267 - 270   (ILE  182  - ALA  185  <=> ALA  270  - ARG  273 )                          
 286: s001-Y 6r6u-A   185 - 191 <=>  275 - 281   (GLY  186  - PRO  192  <=> LEU  278  - ALA  284 )                          
 286: s001-Y 6r6u-A   192 - 195 <=>  333 - 336   (THR  193  - ASN  196  <=> TYR  336  - CYS  339 )                          
 286: s001-Y 6r6u-A   197 - 201 <=>  363 - 367   (ILE  198  - THR  202  <=> LEU  366  - GLU  370 )                          
 287: s001-Y 5bs1-D    14 -  17 <=>    1 -   4   (ARG   15  - ILE   18  <=> UNK   34  - PRO   37 )                          
 287: s001-Y 5bs1-D    23 -  26 <=>    6 -   9   (MET   24  - VAL   27  <=> ASP   39  - SER   42 )                          
 287: s001-Y 5bs1-D    32 -  35 <=>   11 -  14   (PHE   33  - VAL   36  <=> ALA   44  - GLU   47 )                          
 287: s001-Y 5bs1-D    67 -  70 <=>   16 -  19   (SER   68  - ALA   71  <=> LYS   49  - VAL   52 )                          
 287: s001-Y 5bs1-D    71 -  89 <=>   21 -  39   (MET   72  - ASP   90  <=> LEU   54  - GLY   72 )                          
 287: s001-Y 5bs1-D    91 -  97 <=>   48 -  54   (VAL   92  - TRP   98  <=> ASN   81  - ASP   87 )                          
 287: s001-Y 5bs1-D   103 - 123 <=>   77 -  97   (MET  104  - GLN  124  <=> ARG  110  - PHE  130 )                          
 287: s001-Y 5bs1-D   126 - 132 <=>   98 - 104   (GLY  127  - ASN  133  <=> GLU  131  - GLU  137 )                          
 287: s001-Y 5bs1-D   190 - 201 <=>  109 - 120   (ILE  191  - THR  202  <=> GLU  142  - ALA  153 )                          
 288: s001-Y 6ahy-B    22 -  34 <=>    8 -  20   (LEU   23  - PRO   35  <=> GLY   50  - TYR   62 )                          
 288: s001-Y 6ahy-B    69 -  88 <=>   24 -  43   (PHE   70  - MET   89  <=> MET   66  - ARG   85 )                          
 288: s001-Y 6ahy-B    90 -  94 <=>   44 -  48   (VAL   91  - PHE   95  <=> GLY   86  - ASN   90 )                          
 288: s001-Y 6ahy-B   106 - 130 <=>   67 -  91   (ARG  107  - GLY  131  <=> THR  109  - GLU  133 )                          
 288: s001-Y 6ahy-B   132 - 135 <=>   92 -  95   (ASN  133  - ALA  136  <=> GLY  134  - THR  137 )                          
 288: s001-Y 6ahy-B   139 - 142 <=>   99 - 102   (LEU  140  - ASN  143  <=> CYS  141  - HIS  144 )                          
 288: s001-Y 6ahy-B   148 - 161 <=>  119 - 132   (TYR  149  - PHE  162  <=> ASP  161  - ASP  174 )                          
 288: s001-Y 6ahy-B   168 - 171 <=>  136 - 139   (GLN  169  - ALA  172  <=> ASN  178  - ASP  181 )                          
 289: s001-Y 1yqf-A    68 -  72 <=>    1 -   5   (ILE   69  - GLY   73  <=> ALA   14  - ALA   18 )                          
 289: s001-Y 1yqf-A    73 -  88 <=>    7 -  22   (VAL   74  - MET   89  <=> ALA   20  - ASP   35 )                          
 289: s001-Y 1yqf-A    94 -  97 <=>   23 -  26   (PHE   95  - TRP   98  <=> LYS   36  - GLN   39 )                          
 289: s001-Y 1yqf-A   101 - 117 <=>  160 - 176   (GLY  102  - ILE  118  <=> LEU  173  - THR  189 )                          
 289: s001-Y 1yqf-A   160 - 163 <=>  179 - 182   (ALA  161  - MET  164  <=> LYS  192  - SER  195 )                          
 290: s001-Y 4xi5-A     3 -   8 <=>  334 - 339   (THR    4  - MET    9  <=> ARG  383  - PHE  388 )                          
 290: s001-Y 4xi5-A    14 -  30 <=>  340 - 356   (ARG   15  - GLY   31  <=> LEU  389  - TYR  405 )                          
 290: s001-Y 4xi5-A    57 -  60 <=>  429 - 432   (ILE   58  - GLY   61  <=> MET  486  - TYR  489 )                          
 290: s001-Y 4xi5-A    63 -  66 <=>  468 - 471   (LEU   64  - PHE   67  <=> THR  531  - LEU  534 )                          
 290: s001-Y 4xi5-A    74 -  77 <=>  519 - 522   (MET   75  - ILE   78  <=> ASP  582  - GLU  585 )                          
 290: s001-Y 4xi5-A    78 -  88 <=>  525 - 535   (THR   79  - MET   89  <=> HIS  588  - THR  598 )                          
 290: s001-Y 4xi5-A    90 -  98 <=>  536 - 544   (VAL   91  - SER   99  <=> ARG  599  - HIS  607 )                          
 290: s001-Y 4xi5-A   100 - 103 <=>  545 - 548   (GLN  101  - MET  104  <=> THR  608  - ASP  611 )                          
 290: s001-Y 4xi5-A   105 - 121 <=>  549 - 565   (ARG  106  - PHE  122  <=> GLU  612  - THR  628 )                          
 290: s001-Y 4xi5-A   125 - 128 <=>  594 - 597   (LEU  126  - SER  129  <=> TYR  657  - ILE  660 )                          
 290: s001-Y 4xi5-A   131 - 134 <=>  598 - 601   (PHE  132  - LEU  135  <=> LEU  661  - VAL  664 )                          
 290: s001-Y 4xi5-A   139 - 142 <=>  634 - 637   (LEU  140  - ASN  143  <=> TYR  697  - LYS  700 )                          
 290: s001-Y 4xi5-A   190 - 198 <=>  685 - 693   (ILE  191  - TYR  199  <=> SER  748  - ALA  756 )                          
 291: s001-Y 2nvu-B     1 -   4 <=>  399 - 402   (PHE    2  - ILE    5  <=> LEU 2052  - GLY 2055 )                          
 291: s001-Y 2nvu-B     5 -   8 <=>  489 - 492   (SER    6  - MET    9  <=> VAL 2142  - LEU 2145 )                          
 291: s001-Y 2nvu-B     9 -  12 <=>  526 - 529   (ARG   10  - ASP   13  <=> ASP 2179  - THR 2182 )                          
 291: s001-Y 2nvu-B    19 -  22 <=>  530 - 533   (PHE   20  - LEU   23  <=> GLU 2183  - LYS 2186 )                          
 291: s001-Y 2nvu-B    71 -  80 <=>  571 - 580   (MET   72  - SER   81  <=> LEU 2224  - ARG 2233 )                          
 291: s001-Y 2nvu-B    81 -  87 <=>  582 - 588   (ILE   82  - GLN   88  <=> LEU 2235  - GLN 2241 )                          
 291: s001-Y 2nvu-B    89 -  94 <=>  591 - 596   (ASP   90  - PHE   95  <=> GLY 2244  - LEU 2249 )                          
 291: s001-Y 2nvu-B   104 - 124 <=>  599 - 619   (GLY  105  - ALA  125  <=> ASP 2252  - ASN 2272 )                          
 291: s001-Y 2nvu-B   156 - 163 <=>  620 - 627   (THR  157  - MET  164  <=> ILE 2273  - LEU 2280 )                          
 291: s001-Y 2nvu-B   170 - 174 <=>  635 - 639   (THR  171  - VAL  175  <=> ILE 2288  - VAL 2292 )                          
 291: s001-Y 2nvu-B   198 - 201 <=>  777 - 780   (TYR  199  - THR  202  <=> THR 2430  - THR 2433 )                          
 292: s001-Y 2vqg-B    33 -  36 <=>    1 -   4   (ILE   34  - PRO   37  <=> LYS   11  - SER   14 )                          
 292: s001-Y 2vqg-B    72 -  87 <=>   28 -  43   (GLY   73  - GLN   88  <=> GLY   38  - GLU   53 )                          
 292: s001-Y 2vqg-B    95 - 124 <=>   44 -  73   (ALA   96  - ALA  125  <=> GLY   54  - LEU   83 )                          
 293: s001-Y 5xa5-A    55 -  62 <=>   27 -  34   (LEU   56  - ALA   63  <=> PHE   39  - THR   46 )                          
 293: s001-Y 5xa5-A    70 -  89 <=>   40 -  59   (ALA   71  - ASP   90  <=> ALA   52  - LYS   71 )                          
 293: s001-Y 5xa5-A    94 -  97 <=>   60 -  63   (PHE   95  - TRP   98  <=> CYS   72  - ALA   75 )                          
 293: s001-Y 5xa5-A    99 - 132 <=>   64 -  97   (LYS  100  - ASN  133  <=> ASN   76  - ASP  109 )                          
 293: s001-Y 5xa5-A   144 - 157 <=>   99 - 112   (GLY  145  - ALA  158  <=> THR  111  - ARG  124 )                          
 294: s001-Y 6l7r-A    68 -  73 <=>    1 -   6   (ILE   69  - VAL   74  <=> GLY    1  - MET    6 )                          
 294: s001-Y 6l7r-A    74 -  87 <=>    8 -  21   (MET   75  - GLN   88  <=> ARG    8  - VAL   21 )                          
 294: s001-Y 6l7r-A   100 - 121 <=>   27 -  48   (GLN  101  - PHE  122  <=> ASP   27  - GLN   48 )                          
 294: s001-Y 6l7r-A   130 - 133 <=>   51 -  54   (GLY  131  - ASN  134  <=> SER   51  - PRO   54 )                          
 294: s001-Y 6l7r-A   141 - 144 <=>   55 -  58   (GLN  142  - GLY  145  <=> VAL   57  - ALA   60 )                          
 294: s001-Y 6l7r-A   147 - 150 <=>   97 - 100   (THR  148  - LEU  151  <=> LEU   99  - LEU  102 )                          
 295: s001-Y 6h7d-A     1 -  13 <=>  249 - 261   (PHE    2  - ILE   14  <=> VAL  269  - TYR  281 )                          
 295: s001-Y 6h7d-A    15 -  26 <=>  262 - 273   (ASN   16  - VAL   27  <=> ARG  282  - PHE  293 )                          
 295: s001-Y 6h7d-A    33 -  36 <=>  322 - 325   (ILE   34  - PRO   37  <=> ALA  342  - ARG  345 )                          
 295: s001-Y 6h7d-A    66 -  70 <=>  326 - 330   (PHE   67  - ALA   71  <=> TYR  346  - LEU  350 )                          
 295: s001-Y 6h7d-A    71 -  92 <=>  334 - 355   (MET   72  - PRO   93  <=> GLU  354  - GLY  375 )                          
 295: s001-Y 6h7d-A    99 - 102 <=>  361 - 364   (LYS  100  - GLU  103  <=> THR  381  - PRO  384 )                          
 295: s001-Y 6h7d-A   108 - 118 <=>  369 - 379   (LEU  109  - VAL  119  <=> TRP  389  - ALA  399 )                          
 295: s001-Y 6h7d-A   157 - 161 <=>  382 - 386   (ALA  158  - PHE  162  <=> ALA  402  - GLY  406 )                          
 295: s001-Y 6h7d-A   177 - 188 <=>  442 - 453   (GLY  178  - SER  189  <=> MET  462  - LEU  473 )                          
 296: s001-Y 6pij-A    35 -  39 <=>   98 - 102   (VAL   36  - ASN   40  <=> GLN   99  - CYS  103 )                          
 296: s001-Y 6pij-A    41 -  44 <=>  103 - 106   (ASP   42  - LYS   45  <=> ASN  104  - LYS  107 )                          
 296: s001-Y 6pij-A    64 -  68 <=>  109 - 113   (GLN   65  - ILE   69  <=> GLN  110  - GLN  114 )                          
 296: s001-Y 6pij-A    69 -  72 <=>  116 - 119   (PHE   70  - GLY   73  <=> GLU  117  - GLU  120 )                          
 296: s001-Y 6pij-A    73 -  89 <=>  122 - 138   (VAL   74  - ASP   90  <=> ILE  123  - GLY  139 )                          
 296: s001-Y 6pij-A    90 -  93 <=>  153 - 156   (VAL   91  - LYS   94  <=> ILE  154  - THR  157 )                          
 296: s001-Y 6pij-A    96 -  99 <=>  165 - 168   (GLU   97  - LYS  100  <=> VAL  166  - GLU  169 )                          
 296: s001-Y 6pij-A   104 - 122 <=>  182 - 200   (GLY  105  - ILE  123  <=> ASN  183  - THR  201 )                          
 296: s001-Y 6pij-A   175 - 182 <=>  327 - 334   (GLY  176  - ILE  183  <=> GLN  328  - HIS  335 )                          
 296: s001-Y 6pij-A   196 - 199 <=>  348 - 351   (GLN  197  - ALA  200  <=> HIS  349  - ASP  352 )                          
 297: s001-Y 1w36-C    32 -  35 <=>   62 -  65   (PHE   33  - VAL   36  <=> PHE   62  - PRO   65 )                          
 297: s001-Y 1w36-C    55 -  59 <=>   78 -  82   (LEU   56  - CYS   60  <=> PRO   78  - LYS   82 )                          
 297: s001-Y 1w36-C    72 -  90 <=>   85 - 103   (GLY   73  - VAL   91  <=> ALA   85  - LEU  103 )                          
 297: s001-Y 1w36-C    91 - 103 <=>  108 - 120   (VAL   92  - MET  104  <=> PHE  108  - ASP  120 )                          
 297: s001-Y 1w36-C   105 - 125 <=>  121 - 141   (ARG  106  - LEU  126  <=> LYS  121  - TYR  141 )                          
 297: s001-Y 1w36-C   126 - 138 <=>  186 - 198   (GLY  127  - MET  139  <=> ARG  186  - GLU  198 )                          
 297: s001-Y 1w36-C   146 - 151 <=>  218 - 223   (GLY  147  - ILE  152  <=> ALA  218  - TYR  223 )                          
 297: s001-Y 1w36-C   175 - 180 <=>  616 - 621   (GLY  176  - ILE  181  <=> TRP  616  - ALA  621 )                          
 297: s001-Y 1w36-C   189 - 192 <=>  649 - 652   (GLY  190  - THR  193  <=> ARG  649  - GLN  652 )                          
 298: s001-Y 2ijd-1     1 -   4 <=>   83 -  86   (PHE    2  - ILE    5  <=> PHE   83  - ILE   86 )                          
 298: s001-Y 2ijd-1     7 -  12 <=>   87 -  92   (PHE    8  - ASP   13  <=> ARG   87  - THR   92 )                          
 298: s001-Y 2ijd-1    13 -  19 <=>  175 - 181   (ILE   14  - PHE   20  <=> LYS  175  - GLN  181 )                          
 298: s001-Y 2ijd-1    21 -  24 <=>  182 - 185   (LEU   22  - LEU   25  <=> SER  182  - GLU  185 )                          
 298: s001-Y 2ijd-1    25 -  28 <=>  245 - 248   (ILE   26  - ARG   29  <=> TYR  245  - ASN  248 )                          
 298: s001-Y 2ijd-1    73 -  90 <=>  254 - 271   (VAL   74  - VAL   91  <=> ASP  254  - LEU  271 )                          
 298: s001-Y 2ijd-1    91 -  94 <=>  386 - 389   (VAL   92  - PHE   95  <=> GLY  386  - THR  389 )                          
 298: s001-Y 2ijd-1   101 - 123 <=>  475 - 497   (GLY  102  - GLN  124  <=> GLY  475  - LYS  497 )                          
 298: s001-Y 2ijd-1   149 - 161 <=>  522 - 534   (LEU  150  - PHE  162  <=> ASP  522  - GLY  534 )                          
 299: s001-Y 2o34-A    16 -  19 <=>    8 -  11   (LYS   17  - PHE   20  <=> HIS    7  - PRO   10 )                          
 299: s001-Y 2o34-A    24 -  27 <=>   22 -  25   (LEU   25  - PHE   28  <=> ARG   21  - GLU   24 )                          
 299: s001-Y 2o34-A    71 -  90 <=>   44 -  63   (MET   72  - VAL   91  <=> GLU   43  - TRP   62 )                          
 299: s001-Y 2o34-A    91 - 101 <=>   83 -  93   (VAL   92  - GLY  102  <=> ALA   82  - GLY   92 )                          
 299: s001-Y 2o34-A   103 - 110 <=>  103 - 110   (MET  104  - GLN  111  <=> ALA  102  - ALA  109 )                          
 299: s001-Y 2o34-A   111 - 114 <=>  112 - 115   (PHE  112  - TYR  115  <=> UNK  111  - GLU  114 )                          
 299: s001-Y 2o34-A   163 - 167 <=>  121 - 125   (MET  164  - GLU  168  <=> SER  120  - ILE  124 )                          
 299: s001-Y 2o34-A   172 - 175 <=>  139 - 142   (LYS  173  - GLY  176  <=> ASP  138  - VAL  141 )                          
 300: s001-Y 6hqv-A    65 -  68 <=>  840 - 843   (ASN   66  - ILE   69  <=> GLY  866  - ARG  869 )                          
 300: s001-Y 6hqv-A    71 -  74 <=>  844 - 847   (MET   72  - MET   75  <=> SER  870  - ILE  873 )                          
 300: s001-Y 6hqv-A    77 -  88 <=>  871 - 882   (ILE   78  - MET   89  <=> VAL  897  - GLY  908 )                          
 300: s001-Y 6hqv-A    94 -  98 <=>  885 - 889   (PHE   95  - SER   99  <=> ILE  911  - ILE  915 )                          
 300: s001-Y 6hqv-A   100 - 124 <=>  890 - 914   (GLN  101  - ALA  125  <=> ARG  916  - SER  940 )                          
 300: s001-Y 6hqv-A   172 - 175 <=>  952 - 955   (LYS  173  - GLY  176  <=> THR  978  - VAL  981 )                          
 300: s001-Y 6hqv-A   187 - 190 <=> 1009 -1012   (VAL  188  - ILE  191  <=> PHE 1035  - PHE 1038 )                          
 300: s001-Y 6hqv-A   194 - 197 <=> 1087 -1090   (LEU  195  - ILE  198  <=> VAL 1113  - VAL 1116 )                          
 301: s001-Y 5lst-A     1 -  10 <=>  111 - 120   (PHE    2  - VAL   11  <=> ARG  559  - LYS  568 )                          
 301: s001-Y 5lst-A    18 -  21 <=>  131 - 134   (ILE   19  - LEU   22  <=> LEU  579  - GLU  582 )                          
 301: s001-Y 5lst-A    41 -  44 <=>  361 - 364   (ASP   42  - LYS   45  <=> GLN  821  - ASP  824 )                          
 301: s001-Y 5lst-A    63 -  68 <=>  366 - 371   (LEU   64  - ILE   69  <=> ARG  826  - HIS  831 )                          
 301: s001-Y 5lst-A    69 -  74 <=>  373 - 378   (PHE   70  - MET   75  <=> HIS  833  - ASP  838 )                          
 301: s001-Y 5lst-A    76 -  88 <=>  379 - 391   (TYR   77  - MET   89  <=> PHE  839  - PRO  851 )                          
 301: s001-Y 5lst-A    89 -  92 <=>  543 - 546   (ASP   90  - PRO   93  <=> LEU 1037  - PRO 1040 )                          
 301: s001-Y 5lst-A    95 -  98 <=>  547 - 550   (ALA   96  - SER   99  <=> GLY 1041  - THR 1044 )                          
 301: s001-Y 5lst-A   105 - 131 <=>  551 - 577   (ARG  106  - PHE  132  <=> ALA 1045  - ARG 1071 )                          
 301: s001-Y 5lst-A   140 - 143 <=>  580 - 583   (ILE  141  - PRO  144  <=> PHE 1074  - PHE 1077 )                          
 301: s001-Y 5lst-A   197 - 201 <=>  592 - 596   (ILE  198  - THR  202  <=> GLY 1086  - GLU 1090 )                          
 302: s001-Y 5v8k-A    10 -  15 <=>   91 -  96   (VAL   11  - ASN   16  <=> ILE   99  - PHE  104 )                          
 302: s001-Y 5v8k-A    38 -  42 <=>  194 - 198   (VAL   39  - VAL   43  <=> ALA  202  - LYS  206 )                          
 302: s001-Y 5v8k-A    66 -  72 <=>  204 - 210   (PHE   67  - GLY   73  <=> LEU  212  - ILE  218 )                          
 302: s001-Y 5v8k-A    73 -  89 <=>  212 - 228   (VAL   74  - ASP   90  <=> ALA  220  - PRO  236 )                          
 302: s001-Y 5v8k-A    94 - 101 <=>  232 - 239   (PHE   95  - GLY  102  <=> PHE  240  - ALA  247 )                          
 302: s001-Y 5v8k-A   103 - 116 <=>  255 - 268   (MET  104  - THR  117  <=> ASN  263  - LEU  276 )                          
 302: s001-Y 5v8k-A   186 - 190 <=>  394 - 398   (ILE  187  - ILE  191  <=> VAL  402  - ARG  406 )                          
 302: s001-Y 5v8k-A   191 - 201 <=>  401 - 411   (PRO  192  - THR  202  <=> PHE  409  - LYS  419 )                          
 303: s001-Y 5iy7-M     1 -  11 <=>   40 -  50   (PHE    2  - SER   12  <=> ILE   46  - SER   56 )                          
 303: s001-Y 5iy7-M    15 -  20 <=>   59 -  64   (ASN   16  - THR   21  <=> SER   65  - SER   70 )                          
 303: s001-Y 5iy7-M    68 -  72 <=>  123 - 127   (ILE   69  - GLY   73  <=> ASN  129  - ASN  133 )                          
 303: s001-Y 5iy7-M    73 -  88 <=>  129 - 144   (VAL   74  - MET   89  <=> VAL  135  - SER  150 )                          
 303: s001-Y 5iy7-M    94 -  97 <=>  145 - 148   (PHE   95  - TRP   98  <=> LEU  151  - ARG  154 )                          
 303: s001-Y 5iy7-M   104 - 122 <=>  149 - 167   (GLY  105  - ILE  123  <=> ALA  155  - VAL  173 )                          
 303: s001-Y 5iy7-M   198 - 201 <=>  303 - 306   (TYR  199  - THR  202  <=> PRO  309  - LYS  312 )                          
 304: s001-Y 2o7g-A    69 -  89 <=>   43 -  63   (PHE   70  - ASP   90  <=> ASP   46  - PRO   66 )                          
 304: s001-Y 2o7g-A    98 - 102 <=>   65 -  69   (SER   99  - GLU  103  <=> PHE   68  - SER   72 )                          
 304: s001-Y 2o7g-A   104 - 122 <=>   70 -  88   (GLY  105  - ILE  123  <=> SER   73  - ARG   91 )                          
 305: s001-Y 4uw9-A    64 -  67 <=>   11 -  14   (GLN   65  - SER   68  <=> VAL   11  - PHE   14 )                          
 305: s001-Y 4uw9-A    70 -  85 <=>   15 -  30   (ALA   71  - LEU   86  <=> THR   15  - ALA   30 )                          
 305: s001-Y 4uw9-A    88 -  91 <=>   56 -  59   (MET   89  - VAL   92  <=> ARG   56  - ILE   59 )                          
 305: s001-Y 4uw9-A    93 -  97 <=>   61 -  65   (LYS   94  - TRP   98  <=> GLN   61  - VAL   65 )                          
 305: s001-Y 4uw9-A   100 - 127 <=>   66 -  93   (GLN  101  - MET  128  <=> LYS   66  - GLY   93 )                          
 305: s001-Y 4uw9-A   138 - 142 <=>  129 - 133   (MET  139  - ASN  143  <=> ARG  129  - VAL  133 )                          
 305: s001-Y 4uw9-A   185 - 188 <=>  200 - 203   (GLY  186  - SER  189  <=> GLU  200  - LEU  203 )                          
 305: s001-Y 4uw9-A   190 - 193 <=>  209 - 212   (ILE  191  - ILE  194  <=> ARG  209  - SER  212 )                          
 305: s001-Y 4uw9-A   198 - 201 <=>  220 - 223   (TYR  199  - THR  202  <=> THR  220  - SER  223 )                          
 306: s001-Y 4wbd-A     1 -  11 <=>   14 -  24   (PHE    2  - SER   12  <=> VAL   13  - GLU   23 )                          
 306: s001-Y 4wbd-A    66 -  70 <=>  416 - 420   (PHE   67  - ALA   71  <=> GLU  415  - PRO  419 )                          
 306: s001-Y 4wbd-A    72 -  87 <=>  423 - 438   (GLY   73  - GLN   88  <=> PHE  422  - HIS  437 )                          
 306: s001-Y 4wbd-A    93 -  96 <=>  440 - 443   (LYS   94  - GLU   97  <=> THR  439  - GLN  442 )                          
 306: s001-Y 4wbd-A   100 - 127 <=>  452 - 479   (GLN  101  - MET  128  <=> LEU  451  - GLU  478 )                          
 306: s001-Y 4wbd-A   132 - 135 <=>  484 - 487   (ASN  133  - ALA  136  <=> TYR  483  - LYS  486 )                          
 306: s001-Y 4wbd-A   197 - 201 <=>  511 - 515   (ILE  198  - THR  202  <=> TYR  510  - ARG  514 )                          
 307: s001-Y 3syk-A    32 -  35 <=>    1 -   4   (PHE   33  - VAL   36  <=> UNK    1  - ALA    4 )                          
 307: s001-Y 3syk-A    69 -  75 <=>    5 -  11   (PHE   70  - PRO   76  <=> ALA    5  - ILE   11 )                          
 307: s001-Y 3syk-A    78 -  87 <=>   12 -  21   (THR   79  - GLN   88  <=> ASP   12  - GLY   21 )                          
 307: s001-Y 3syk-A    94 - 100 <=>   23 -  29   (PHE   95  - GLN  101  <=> LYS   23  - LEU   29 )                          
 307: s001-Y 3syk-A   101 - 122 <=>   40 -  61   (GLY  102  - ILE  123  <=> LYS   40  - LEU   61 )                          
 307: s001-Y 3syk-A   172 - 175 <=>  160 - 163   (LYS  173  - GLY  176  <=> UNK  163  - ASN  166 )                          
 308: s001-Y 4v1a-w     9 -  12 <=>   72 -  75   (ARG   10  - ASP   13  <=> LYS  111  - PHE  114 )                          
 308: s001-Y 4v1a-w    15 -  18 <=>   76 -  79   (ASN   16  - ILE   19  <=> LEU  115  - LEU  118 )                          
 308: s001-Y 4v1a-w    41 -  44 <=>   85 -  88   (ASP   42  - LYS   45  <=> LYS  124  - PRO  127 )                          
 308: s001-Y 4v1a-w    65 -  87 <=>   90 - 112   (ASN   66  - GLN   88  <=> PRO  129  - LEU  151 )                          
 308: s001-Y 4v1a-w    89 -  92 <=>  113 - 116   (ASP   90  - PRO   93  <=> ARG  152  - LYS  155 )                          
 308: s001-Y 4v1a-w    99 - 102 <=>  119 - 122   (LYS  100  - GLU  103  <=> PRO  158  - GLN  161 )                          
 308: s001-Y 4v1a-w   104 - 129 <=>  123 - 148   (GLY  105  - TYR  130  <=> ASP  162  - PRO  187 )                          
 308: s001-Y 4v1a-w   147 - 150 <=>  149 - 152   (THR  148  - LEU  151  <=> VAL  188  - ALA  191 )                          
 308: s001-Y 4v1a-w   166 - 169 <=>  321 - 324   (GLY  167  - ILE  170  <=> TYR  360  - PHE  363 )                          
 308: s001-Y 4v1a-w   174 - 178 <=>  352 - 356   (VAL  175  - ILE  179  <=> GLN  391  - LEU  395 )                          
 308: s001-Y 4v1a-w   181 - 184 <=>  369 - 372   (ILE  182  - ALA  185  <=> ASN  408  - VAL  411 )                          
 309: s001-Y 6vek-A     4 -  10 <=>   16 -  22   (ILE    5  - VAL   11  <=> ALA   17  - ASN   23 )                          
 309: s001-Y 6vek-A    14 -  18 <=>   23 -  27   (ARG   15  - ILE   19  <=> SER   24  - ALA   28 )                          
 309: s001-Y 6vek-A    36 -  39 <=>  126 - 129   (PRO   37  - ASN   40  <=> THR  141  - GLY  144 )                          
 309: s001-Y 6vek-A    40 -  45 <=>  131 - 136   (THR   41  - LEU   46  <=> LYS  146  - SER  151 )                          
 309: s001-Y 6vek-A    48 -  55 <=>  166 - 173   (GLN   49  - LEU   56  <=> SER  181  - LYS  188 )                          
 309: s001-Y 6vek-A    68 -  72 <=>  197 - 201   (ILE   69  - GLY   73  <=> LYS  212  - ASP  216 )                          
 309: s001-Y 6vek-A    73 -  88 <=>  203 - 218   (VAL   74  - MET   89  <=> ASP  218  - SER  233 )                          
 309: s001-Y 6vek-A    90 -  97 <=>  219 - 226   (VAL   91  - TRP   98  <=> SER  234  - ASP  241 )                          
 309: s001-Y 6vek-A   106 - 121 <=>  227 - 242   (ARG  107  - PHE  122  <=> PRO  242  - ASN  257 )                          
 309: s001-Y 6vek-A   155 - 158 <=>  243 - 246   (LEU  156  - GLY  159  <=> ILE  258  - SER  261 )                          
 309: s001-Y 6vek-A   197 - 200 <=>  307 - 310   (ILE  198  - GLN  201  <=> PRO  322  - THR  325 )                          
 310: s001-Y 1fx2-A    23 -  31 <=>   22 -  30   (MET   24  - THR   32  <=> SER  909  - HIS  917 )                          
 310: s001-Y 1fx2-A    67 -  88 <=>   32 -  53   (SER   68  - MET   89  <=> ASP  919  - LYS  940 )                          
 310: s001-Y 1fx2-A    98 - 101 <=>   68 -  71   (SER   99  - GLY  102  <=> SER  955  - PRO  958 )                          
 310: s001-Y 1fx2-A   103 - 118 <=>   72 -  87   (MET  104  - VAL  119  <=> PHE  959  - HIS  974 )                          
 310: s001-Y 1fx2-A   121 - 124 <=>   88 -  91   (PHE  122  - ALA  125  <=> HIS  975  - GLY  978 )                          
 310: s001-Y 1fx2-A   152 - 155 <=>   92 -  95   (ALA  153  - LEU  156  <=> THR  979  - LEU  982 )                          
 310: s001-Y 1fx2-A   169 - 172 <=>  169 - 172   (ILE  170  - LYS  173  <=> SER 1056  - ASN 1059 )                          
 310: s001-Y 1fx2-A   173 - 176 <=>  231 - 234   (GLY  174  - ASN  177  <=> ARG 1118  - PHE 1121 )                          
 311: s001-Y 6ff6-A    67 -  70 <=>    1 -   4   (SER   68  - ALA   71  <=> PHE    1  - THR    4 )                          
 311: s001-Y 6ff6-A    72 -  92 <=>   51 -  71   (GLY   73  - PRO   93  <=> GLY   51  - ARG   71 )                          
 311: s001-Y 6ff6-A   104 - 122 <=>   79 -  97   (GLY  105  - ILE  123  <=> ASP   79  - TYR   97 )                          
 311: s001-Y 6ff6-A   129 - 135 <=>  103 - 109   (TYR  130  - ALA  136  <=> GLN  103  - PHE  109 )                          
 311: s001-Y 6ff6-A   189 - 201 <=>  151 - 163   (GLY  190  - THR  202  <=> THR  157  - LEU  169 )                          
 312: s001-Y 6f7h-D    58 -  61 <=>   35 -  38   (PHE   59  - GLY   62  <=> THR   47  - GLU   50 )                          
 312: s001-Y 6f7h-D    71 -  88 <=>   43 -  60   (MET   72  - MET   89  <=> PHE   55  - VAL   72 )                          
 312: s001-Y 6f7h-D    91 -  95 <=>   61 -  65   (VAL   92  - ALA   96  <=> GLY   73  - SER   77 )                          
 312: s001-Y 6f7h-D   101 - 126 <=>  172 - 197   (GLY  102  - GLY  127  <=> GLY  184  - CYS  209 )                          
 312: s001-Y 6f7h-D   134 - 139 <=>  217 - 222   (LEU  135  - LEU  140  <=> GLY  229  - VAL  234 )                          
 312: s001-Y 6f7h-D   140 - 147 <=>  225 - 232   (ILE  141  - THR  148  <=> ALA  237  - VAL  244 )                          
 312: s001-Y 6f7h-D   170 - 174 <=>  248 - 252   (THR  171  - VAL  175  <=> TYR  260  - VAL  264 )                          
 313: s001-Y 4aur-A    41 -  44 <=>  287 - 290   (ASP   42  - LYS   45  <=> ASP  294  - ASN  297 )                          
 313: s001-Y 4aur-A    63 -  67 <=>  293 - 297   (LEU   64  - SER   68  <=> VAL  300  - ASP  304 )                          
 313: s001-Y 4aur-A    69 -  88 <=>  300 - 319   (PHE   70  - MET   89  <=> UNK  307  - GLY  326 )                          
 313: s001-Y 4aur-A    93 -  96 <=>  320 - 323   (LYS   94  - GLU   97  <=> GLU  327  - GLU  330 )                          
 313: s001-Y 4aur-A   100 - 121 <=>  366 - 387   (GLN  101  - PHE  122  <=> ARG  373  - ASP  394 )                          
 313: s001-Y 4aur-A   123 - 137 <=>  388 - 402   (GLN  124  - GLY  138  <=> ASP  395  - GLY  409 )                          
 313: s001-Y 4aur-A   177 - 192 <=>  527 - 542   (GLY  178  - THR  193  <=> GLN  534  - ILE  549 )                          
 314: s001-Y 3jrt-A    41 -  44 <=>    2 -   5   (ASP   42  - LYS   45  <=> VAL    1  - SER    4 )                          
 314: s001-Y 3jrt-A    63 -  67 <=>    6 -  10   (LEU   64  - SER   68  <=> ASP    5  - GLU    9 )                          
 314: s001-Y 3jrt-A    69 -  73 <=>   14 -  18   (PHE   70  - VAL   74  <=> ILE   13  - LEU   17 )                          
 314: s001-Y 3jrt-A    74 -  89 <=>   20 -  35   (MET   75  - ASP   90  <=> GLY   19  - LYS   34 )                          
 314: s001-Y 3jrt-A    95 - 100 <=>   36 -  41   (ALA   96  - GLN  101  <=> ALA   35  - PRO   40 )                          
 314: s001-Y 3jrt-A   101 - 117 <=>   43 -  59   (GLY  102  - ILE  118  <=> HIS   42  - VAL   58 )                          
 314: s001-Y 3jrt-A   159 - 162 <=>   62 -  65   (THR  160  - LEU  163  <=> CYS   61  - TYR   64 )                          
 314: s001-Y 3jrt-A   168 - 171 <=>   85 -  88   (GLN  169  - ALA  172  <=> VAL   88  - ASN   91 )                          
 314: s001-Y 3jrt-A   175 - 190 <=>  151 - 166   (GLY  176  - ILE  191  <=> GLU  154  - ALA  169 )                          
 315: s001-Y 6xjh-A    44 -  49 <=>   42 -  47   (LYS   45  - LEU   50  <=> LEU   37  - MET   42 )                          
 315: s001-Y 6xjh-A    65 -  68 <=>   60 -  63   (ASN   66  - ILE   69  <=> PHE   55  - ALA   58 )                          
 315: s001-Y 6xjh-A    69 -  87 <=>   65 -  83   (PHE   70  - GLN   88  <=> TRP   60  - PHE   78 )                          
 315: s001-Y 6xjh-A    88 -  92 <=>   85 -  89   (MET   89  - PRO   93  <=> GLN   80  - GLN   84 )                          
 315: s001-Y 6xjh-A   100 - 139 <=>   96 - 135   (GLN  101  - LEU  140  <=> LYS   91  - ASN  130 )                          
 315: s001-Y 6xjh-A   156 - 163 <=>  145 - 152   (THR  157  - MET  164  <=> LEU  140  - LEU  147 )                          
 315: s001-Y 6xjh-A   173 - 177 <=>  205 - 209   (GLY  174  - GLY  178  <=> ASP  200  - PHE  204 )                          
 315: s001-Y 6xjh-A   179 - 185 <=>  210 - 216   (SER  180  - GLY  186  <=> ALA  205  - MET  211 )                          
 316: s001-Y 7eu9-A     1 -   7 <=>  321 - 327   (PHE    2  - PHE    8  <=> ILE  327  - ILE  333 )                          
 316: s001-Y 7eu9-A    14 -  17 <=>  329 - 332   (ARG   15  - ILE   18  <=> TYR  335  - GLU  338 )                          
 316: s001-Y 7eu9-A    19 -  26 <=>  333 - 340   (PHE   20  - VAL   27  <=> PRO  339  - GLY  346 )                          
 316: s001-Y 7eu9-A    29 -  32 <=>  357 - 360   (ILE   30  - PHE   33  <=> LEU  363  - HIS  366 )                          
 316: s001-Y 7eu9-A    69 -  72 <=>  365 - 368   (PHE   70  - GLY   73  <=> SER  371  - LYS  374 )                          
 316: s001-Y 7eu9-A    73 -  90 <=>  371 - 388   (VAL   74  - VAL   91  <=> TRP  377  - LEU  394 )                          
 316: s001-Y 7eu9-A    94 -  97 <=>  389 - 392   (PHE   95  - TRP   98  <=> SER  395  - LYS  398 )                          
 316: s001-Y 7eu9-A   105 - 122 <=>  393 - 410   (ARG  106  - ILE  123  <=> LYS  399  - THR  416 )                          
 316: s001-Y 7eu9-A   152 - 155 <=>  412 - 415   (ALA  153  - LEU  156  <=> CYS  418  - VAL  421 )                          
 316: s001-Y 7eu9-A   161 - 168 <=>  426 - 433   (PHE  162  - GLN  169  <=> LEU  432  - ARG  439 )                          
 316: s001-Y 7eu9-A   180 - 185 <=>  437 - 442   (ILE  181  - GLY  186  <=> ILE  443  - ILE  448 )                          
 316: s001-Y 7eu9-A   196 - 201 <=>  928 - 933   (GLN  197  - THR  202  <=> PRO  941  - HIS  946 )                          
 317: s001-Y 3gnl-A    40 -  45 <=>    7 -  12   (THR   41  - LEU   46  <=> ARG   15  - ALA   20 )                          
 317: s001-Y 3gnl-A    55 -  58 <=>   94 -  97   (LEU   56  - PHE   59  <=> GLY  102  - GLY  105 )                          
 317: s001-Y 3gnl-A    63 -  66 <=>  142 - 145   (LEU   64  - PHE   67  <=> GLU  150  - LEU  153 )                          
 317: s001-Y 3gnl-A    67 -  70 <=>  182 - 185   (SER   68  - ALA   71  <=> SER  190  - PHE  193 )                          
 317: s001-Y 3gnl-A    71 -  89 <=>  188 - 206   (MET   72  - ASP   90  <=> LYS  196  - ASN  214 )                          
 317: s001-Y 3gnl-A    95 -  98 <=>  207 - 210   (ALA   96  - SER   99  <=> GLN  215  - SER  218 )                          
 317: s001-Y 3gnl-A   104 - 119 <=>  212 - 227   (GLY  105  - LEU  120  <=> GLU  220  - VAL  235 )                          
 317: s001-Y 3gnl-A   161 - 164 <=>  230 - 233   (PHE  162  - TRP  165  <=> VAL  238  - GLU  241 )                          
 318: s001-Y 3j25-A     1 -  12 <=>  225 - 236   (PHE    2  - ASP   13  <=> GLY  226  - LYS  237 )                          
 318: s001-Y 3j25-A    50 -  54 <=>  274 - 278   (ASN   51  - VAL   55  <=> LEU  275  - ASP  279 )                          
 318: s001-Y 3j25-A    69 -  89 <=>  353 - 373   (PHE   70  - ASP   90  <=> LYS  354  - LEU  374 )                          
 318: s001-Y 3j25-A   100 - 117 <=>  390 - 407   (GLN  101  - ILE  118  <=> LEU  391  - HIS  408 )                          
 318: s001-Y 3j25-A   171 - 174 <=>  415 - 418   (ALA  172  - VAL  175  <=> PRO  416  - ILE  419 )                          
 318: s001-Y 3j25-A   194 - 201 <=>  631 - 638   (LEU  195  - THR  202  <=> ARG  632  - THR  639 )                          
 319: s001-Y 3bkx-A    11 -  14 <=>   15 -  18   (SER   12  - ARG   15  <=> GLY   15  - ALA   18 )                          
 319: s001-Y 3bkx-A    16 -  26 <=>   19 -  29   (LYS   17  - VAL   27  <=> ASN   19  - ALA   29 )                          
 319: s001-Y 3bkx-A    44 -  47 <=>   37 -  40   (LYS   45  - ASP   48  <=> ALA   37  - VAL   40 )                          
 319: s001-Y 3bkx-A    51 -  54 <=>  150 - 153   (ALA   52  - VAL   55  <=> VAL  150  - HIS  153 )                          
 319: s001-Y 3bkx-A    71 -  92 <=>  165 - 186   (MET   72  - PRO   93  <=> ALA  165  - PRO  186 )                          
 319: s001-Y 3bkx-A    98 - 108 <=>  240 - 250   (SER   99  - LEU  109  <=> LEU  240  - VAL  250 )                          
 319: s001-Y 3bkx-A   110 - 119 <=>  251 - 260   (GLN  111  - LEU  120  <=> LYS  251  - ASN  260 )                          
 320: s001-Y 7dvq-7    41 -  47 <=>    1 -   7   (ASP   42  - ASP   48  <=> MET    1  - ILE    7 )                          
 320: s001-Y 7dvq-7    57 -  60 <=>   13 -  16   (ILE   58  - GLY   61  <=> HIS   13  - SER   16 )                          
 320: s001-Y 7dvq-7    65 -  69 <=>   24 -  28   (ASN   66  - PHE   70  <=> ALA   24  - LYS   28 )                          
 320: s001-Y 7dvq-7    71 -  88 <=>   31 -  48   (MET   72  - MET   89  <=> TRP   31  - ASP   48 )                          
 320: s001-Y 7dvq-7    94 - 117 <=>   50 -  73   (PHE   95  - ILE  118  <=> LEU   50  - LEU   73 )                          
 320: s001-Y 7dvq-7   163 - 166 <=>   76 -  79   (MET  164  - GLY  167  <=> CYS   76  - PRO   79 )                          
 321: s001-Y 6fkg-C    77 -  80 <=>   62 -  65   (ILE   78  - SER   81  <=> ALA   64  - LEU   67 )                          
 321: s001-Y 6fkg-C    84 -  91 <=>   71 -  78   (GLN   85  - VAL   92  <=> ASN   73  - ASN   80 )                          
 321: s001-Y 6fkg-C    92 - 101 <=>   84 -  93   (PRO   93  - GLY  102  <=> ARG   86  - GLY   95 )                          
 321: s001-Y 6fkg-C   104 - 120 <=>   94 - 110   (GLY  105  - GLY  121  <=> GLU   96  - PHE  112 )                          
 322: s001-Y 6pny-A    19 -  22 <=>    1 -   4   (PHE   20  - LEU   23  <=> HIS    4  - HIS    7 )                          
 322: s001-Y 6pny-A    72 -  87 <=>   22 -  37   (GLY   73  - GLN   88  <=> ASN   25  - GLY   40 )                          
 322: s001-Y 6pny-A    89 -  92 <=>   45 -  48   (ASP   90  - PRO   93  <=> ASN   48  - ASP   51 )                          
 322: s001-Y 6pny-A   100 - 119 <=>   95 - 114   (GLN  101  - LEU  120  <=> GLY   98  - ALA  117 )                          
 323: s001-Y 1us7-B    70 -  73 <=>   53 -  56   (ALA   71  - VAL   74  <=> GLU  200  - CYS  203 )                          
 323: s001-Y 1us7-B    74 -  92 <=>   58 -  76   (MET   75  - PRO   93  <=> LEU  205  - ALA  223 )                          
 323: s001-Y 1us7-B    98 - 101 <=>   94 -  97   (SER   99  - GLY  102  <=> ILE  241  - ALA  244 )                          
 323: s001-Y 1us7-B   102 - 137 <=>   99 - 134   (GLU  103  - GLY  138  <=> ARG  246  - GLU  281 )                          
 323: s001-Y 1us7-B   195 - 201 <=>  177 - 183   (ASN  196  - THR  202  <=> TYR  331  - ILE  337 )                          
 324: s001-Y 6yxj-B    12 -  40 <=>  104 - 132   (ASP   13  - THR   41  <=> ASP  181  - GLY  209 )                          
 324: s001-Y 6yxj-B    66 -  69 <=>  135 - 138   (PHE   67  - PHE   70  <=> THR  212  - ASP  215 )                          
 324: s001-Y 6yxj-B   157 - 172 <=>  139 - 154   (ALA  158  - LYS  173  <=> ILE  216  - ASN  231 )                          
 324: s001-Y 6yxj-B   174 - 188 <=>  159 - 173   (VAL  175  - SER  189  <=> ASN  236  - VAL  250 )                          
 325: s001-Y 5v40-B    20 -  25 <=>    1 -   6   (THR   21  - ILE   26  <=> GLN 1451  - VAL 1456 )                          
 325: s001-Y 5v40-B    67 -  70 <=>   58 -  61   (SER   68  - ALA   71  <=> GLU 1508  - ALA 1511 )                          
 325: s001-Y 5v40-B    74 -  90 <=>  155 - 171   (MET   75  - VAL   91  <=> ASP 1606  - GLY 1622 )                          
 325: s001-Y 5v40-B    95 -  98 <=>  172 - 175   (ALA   96  - SER   99  <=> VAL 1623  - PRO 1626 )                          
 325: s001-Y 5v40-B   105 - 124 <=>  176 - 195   (ARG  106  - ALA  125  <=> ALA 1627  - ALA 1646 )                          
 325: s001-Y 5v40-B   127 - 130 <=>  196 - 199   (MET  128  - GLY  131  <=> GLN 1647  - PRO 1650 )                          
 325: s001-Y 5v40-B   134 - 137 <=>  200 - 203   (LEU  135  - GLY  138  <=> TYR 1651  - HIS 1654 )                          
 325: s001-Y 5v40-B   139 - 142 <=>  204 - 207   (LEU  140  - ASN  143  <=> VAL 1655  - TYR 1658 )                          
 325: s001-Y 5v40-B   144 - 147 <=>  229 - 232   (GLY  145  - THR  148  <=> ASP 1680  - TRP 1683 )                          
 325: s001-Y 5v40-B   194 - 200 <=>  269 - 275   (LEU  195  - GLN  201  <=> GLY 1720  - ARG 1726 )                          
 326: s001-Y 4qes-A    34 -  37 <=>    4 -   7   (PRO   35  - SER   38  <=> THR    4  - GLN    7 )                          
 326: s001-Y 4qes-A    39 -  46 <=>   79 -  86   (ASN   40  - GLN   47  <=> ASP   79  - THR   86 )                          
 326: s001-Y 4qes-A    74 -  88 <=>  155 - 169   (MET   75  - MET   89  <=> ASP  155  - ASN  169 )                          
 326: s001-Y 4qes-A    98 - 101 <=>  174 - 177   (SER   99  - GLY  102  <=> LEU  174  - ARG  177 )                          
 326: s001-Y 4qes-A   104 - 118 <=>  179 - 193   (GLY  105  - VAL  119  <=> SER  179  - GLY  193 )                          
 326: s001-Y 4qes-A   121 - 124 <=>  194 - 197   (PHE  122  - ALA  125  <=> GLY  194  - ALA  197 )                          
 326: s001-Y 4qes-A   184 - 187 <=>  204 - 207   (ALA  185  - VAL  188  <=> THR  204  - THR  207 )                          
 326: s001-Y 4qes-A   189 - 194 <=>  208 - 213   (GLY  190  - LEU  195  <=> ASP  208  - ILE  213 )                          
 326: s001-Y 4qes-A   196 - 199 <=>  214 - 217   (GLN  197  - ALA  200  <=> PRO  214  - ASP  217 )                          
 327: s001-Y 6g2d-C    70 -  73 <=>  721 - 724   (ALA   71  - VAL   74  <=> GLY  846  - LEU  849 )                          
 327: s001-Y 6g2d-C    74 -  90 <=>  726 - 742   (MET   75  - VAL   91  <=> ARG  851  - TYR  867 )                          
 327: s001-Y 6g2d-C    99 - 102 <=>  744 - 747   (LYS  100  - GLU  103  <=> LEU  869  - PRO  872 )                          
 327: s001-Y 6g2d-C   104 - 119 <=>  748 - 763   (GLY  105  - LEU  120  <=> PHE  873  - THR  888 )                          
 327: s001-Y 6g2d-C   177 - 188 <=>  768 - 779   (GLY  178  - SER  189  <=> SER  893  - THR  904 )                          
 327: s001-Y 6g2d-C   189 - 193 <=>  781 - 785   (GLY  190  - ILE  194  <=> VAL  906  - ILE  910 )                          
 327: s001-Y 6g2d-C   196 - 199 <=>  786 - 789   (GLN  197  - ALA  200  <=> PRO  911  - VAL  914 )                          
 328: s001-Y 6swg-B    60 -  66 <=>    1 -   7   (GLY   61  - PHE   67  <=> LEU  294  - ALA  300 )                          
 328: s001-Y 6swg-B    70 -  88 <=>   10 -  28   (ALA   71  - MET   89  <=> SER  303  - MET  321 )                          
 328: s001-Y 6swg-B    93 -  96 <=>   29 -  32   (LYS   94  - GLU   97  <=> VAL  322  - MET  325 )                          
 328: s001-Y 6swg-B   100 - 134 <=>   40 -  74   (GLN  101  - LEU  135  <=> LEU  333  - THR  367 )                          
 329: s001-Y 2w31-A    18 -  28 <=>    2 -  12   (ILE   19  - ARG   29  <=> LEU    2  - ARG   12 )                          
 329: s001-Y 2w31-A    30 -  33 <=>   13 -  16   (GLY   31  - ILE   34  <=> PHE   13  - GLU   16 )                          
 329: s001-Y 2w31-A    67 -  70 <=>   19 -  22   (SER   68  - ALA   71  <=> GLU   19  - GLY   22 )                          
 329: s001-Y 2w31-A    76 -  87 <=>   35 -  46   (TYR   77  - GLN   88  <=> LEU   35  - ILE   46 )                          
 329: s001-Y 2w31-A    92 -  99 <=>   47 -  54   (PRO   93  - LYS  100  <=> PRO   47  - LYS   54 )                          
 329: s001-Y 2w31-A   101 - 104 <=>   96 -  99   (GLY  102  - GLY  105  <=> VAL   96  - ASN   99 )                          
 329: s001-Y 2w31-A   106 - 129 <=>  100 - 123   (ARG  107  - TYR  130  <=> ALA  100  - PRO  123 )                          
 329: s001-Y 2w31-A   148 - 172 <=>  124 - 148   (TYR  149  - LYS  173  <=> ASP  124  - ALA  148 )                          
 330: s001-Y 1akh-B    13 -  30 <=>   10 -  27   (ILE   14  - GLY   31  <=> THR  137  - ASN  154 )                          
 330: s001-Y 1akh-B   162 - 175 <=>   31 -  44   (LEU  163  - GLY  176  <=> ASP  158  - LEU  171 )                          
 330: s001-Y 1akh-B   176 - 192 <=>   48 -  64   (ASN  177  - THR  193  <=> GLN  175  - THR  191 )                          
 330: s001-Y 1akh-B   195 - 201 <=>   65 -  71   (ASN  196  - THR  202  <=> ILE  192  - ASP  198 )                          
 331: s001-Y 2rdc-B    29 -  32 <=>    4 -   7   (ILE   30  - PHE   33  <=> THR   21  - GLY   24 )                          
 331: s001-Y 2rdc-B    43 -  46 <=>   12 -  15   (LEU   44  - GLN   47  <=> VAL   29  - ILE   32 )                          
 331: s001-Y 2rdc-B    54 -  57 <=>   18 -  21   (VAL   55  - ILE   58  <=> HIS   35  - VAL   38 )                          
 331: s001-Y 2rdc-B    69 -  72 <=>   27 -  30   (PHE   70  - GLY   73  <=> GLU   44  - ILE   47 )                          
 331: s001-Y 2rdc-B    73 -  87 <=>   33 -  47   (VAL   74  - GLN   88  <=> GLY   50  - UNK   64 )                          
 331: s001-Y 2rdc-B    99 - 139 <=>   56 -  96   (LYS  100  - LEU  140  <=> GLY   73  - LEU  113 )                          
 331: s001-Y 2rdc-B   150 - 153 <=>  111 - 114   (LEU  151  - VAL  154  <=> ALA  128  - ASP  131 )                          
 331: s001-Y 2rdc-B   156 - 162 <=>  115 - 121   (THR  157  - LEU  163  <=> ARG  132  - TRP  138 )                          
 331: s001-Y 2rdc-B   182 - 191 <=>  126 - 135   (ILE  183  - PRO  192  <=> LEU  143  - ARG  152 )                          
 332: s001-Y 2a2f-X     1 -   9 <=>  167 - 175   (PHE    2  - ARG   10  <=> VAL  180  - GLN  188 )                          
 332: s001-Y 2a2f-X    10 -  33 <=>  224 - 247   (VAL   11  - ILE   34  <=> HIS  241  - ASP  264 )                          
 332: s001-Y 2a2f-X   151 - 172 <=>  248 - 269   (ILE  152  - LYS  173  <=> SER  271  - GLU  292 )                          
 332: s001-Y 2a2f-X   174 - 177 <=>  277 - 280   (VAL  175  - GLY  178  <=> GLY  300  - SER  303 )                          
 332: s001-Y 2a2f-X   179 - 187 <=>  281 - 289   (SER  180  - VAL  188  <=> LYS  304  - LEU  312 )                          
 333: s001-Y 3b0d-C    84 -  87 <=>    2 -   5   (GLN   85  - GLN   88  <=> ARG    3  - PRO    6 )                          
 333: s001-Y 3b0d-C    92 -  96 <=>    7 -  11   (PRO   93  - GLU   97  <=> GLY    8  - LYS   12 )                          
 333: s001-Y 3b0d-C   101 - 133 <=>   21 -  53   (GLY  102  - ASN  134  <=> ARG   22  - LYS   54 )                          
 333: s001-Y 3b0d-C   145 - 162 <=>   58 -  75   (ILE  146  - LEU  163  <=> LYS   59  - GLY   76 )                          
 334: s001-Y 2d6y-B    25 -  30 <=>  126 - 131   (ILE   26  - GLY   31  <=> ASP  130  - GLY  135 )                          
 334: s001-Y 2d6y-B    67 -  70 <=>  135 - 138   (SER   68  - ALA   71  <=> ASP  139  - PRO  142 )                          
 334: s001-Y 2d6y-B    71 -  87 <=>  141 - 157   (MET   72  - GLN   88  <=> ASP  145  - PRO  161 )                          
 334: s001-Y 2d6y-B    91 -  97 <=>  158 - 164   (VAL   92  - TRP   98  <=> GLN  162  - VAL  168 )                          
 334: s001-Y 2d6y-B    99 - 115 <=>  165 - 181   (LYS  100  - PHE  116  <=> GLY  169  - ALA  185 )                          
 334: s001-Y 2d6y-B   162 - 165 <=>  185 - 188   (LEU  163  - LEU  166  <=> ILE  189  - ARG  192 )                          
 335: s001-Y 1tjl-A     1 -   6 <=>   23 -  28   (PHE    2  - ASN    7  <=> GLU   29  - GLU   34 )                          
 335: s001-Y 1tjl-A     9 -  33 <=>   31 -  55   (ARG   10  - ILE   34  <=> LEU   37  - HIS   61 )                          
 335: s001-Y 1tjl-A    34 -  39 <=>   58 -  63   (PRO   35  - ASN   40  <=> ASP   64  - PHE   69 )                          
 335: s001-Y 1tjl-A   144 - 173 <=>   65 -  94   (GLY  145  - GLY  174  <=> ASP   71  - GLU  100 )                          
 336: s001-Y 5mlf-A    74 -  89 <=>    2 -  17   (MET   75  - ASP   90  <=> ARG    5  - ARG   20 )                          
 336: s001-Y 5mlf-A    98 - 101 <=>   19 -  22   (SER   99  - GLY  102  <=> ILE   22  - ILE   25 )                          
 336: s001-Y 5mlf-A   104 - 121 <=>   23 -  40   (GLY  105  - PHE  122  <=> TYR   26  - ASN   43 )                          
 336: s001-Y 5mlf-A   152 - 155 <=>   41 -  44   (ALA  153  - LEU  156  <=> VAL   44  - ARG   47 )                          
 336: s001-Y 5mlf-A   166 - 173 <=>   84 -  91   (GLY  167  - GLY  174  <=> ASN   87  - ASP   94 )                          
 336: s001-Y 5mlf-A   190 - 198 <=>  102 - 110   (ILE  191  - TYR  199  <=> PRO  105  - LEU  113 )                          
 337: s001-Y 6m7d-A     1 -   4 <=>   22 -  25   (PHE    2  - ILE    5  <=> GLY   24  - VAL   27 )                          
 337: s001-Y 6m7d-A     9 -  12 <=>   26 -  29   (ARG   10  - ASP   13  <=> ILE   28  - GLN   31 )                          
 337: s001-Y 6m7d-A    16 -  19 <=>   30 -  33   (LYS   17  - PHE   20  <=> ARG   32  - VAL   35 )                          
 337: s001-Y 6m7d-A    21 -  33 <=>   67 -  79   (LEU   22  - ILE   34  <=> SER   69  - MET   81 )                          
 337: s001-Y 6m7d-A    41 -  44 <=>  159 - 162   (ASP   42  - LYS   45  <=> TYR  161  - PRO  164 )                          
 337: s001-Y 6m7d-A    64 -  68 <=>  165 - 169   (GLN   65  - ILE   69  <=> LEU  167  - ILE  171 )                          
 337: s001-Y 6m7d-A    69 -  79 <=>  172 - 182   (PHE   70  - ALA   80  <=> VAL  174  - SER  184 )                          
 337: s001-Y 6m7d-A   113 - 131 <=>  183 - 201   (ARG  114  - PHE  132  <=> SER  185  - GLY  203 )                          
 337: s001-Y 6m7d-A   148 - 152 <=>  204 - 208   (TYR  149  - ALA  153  <=> LYS  206  - VAL  210 )                          
 337: s001-Y 6m7d-A   154 - 167 <=>  209 - 222   (VAL  155  - GLU  168  <=> PHE  211  - ARG  224 )                          
 337: s001-Y 6m7d-A   177 - 189 <=>  223 - 235   (GLY  178  - GLY  190  <=> SER  225  - LEU  237 )                          
 337: s001-Y 6m7d-A   190 - 193 <=>  237 - 240   (ILE  191  - ILE  194  <=> THR  239  - THR  242 )                          
 337: s001-Y 6m7d-A   196 - 199 <=>  241 - 244   (GLN  197  - ALA  200  <=> ALA  243  - ASP  246 )                          
 338: s001-Y 2peg-B   105 - 116 <=>    4 -  15   (ARG  106  - THR  117  <=> THR    4  - PHE   15 )                          
 338: s001-Y 2peg-B   118 - 136 <=>   18 -  36   (VAL  119  - GLY  137  <=> MET   18  - PRO   36 )                          
 338: s001-Y 2peg-B   138 - 143 <=>   37 -  42   (MET  139  - PRO  144  <=> TRP   37  - PHE   42 )                          
 338: s001-Y 2peg-B   145 - 167 <=>   52 -  74   (ILE  146  - GLU  168  <=> ASN   57  - ASP   79 )                          
 338: s001-Y 2peg-B   177 - 183 <=>   75 -  81   (GLY  178  - PHE  184  <=> ASN   80  - ALA   86 )                          
 338: s001-Y 2peg-B   184 - 190 <=>  133 - 139   (ALA  185  - ILE  191  <=> ALA  140  - HIS  146 )                          
 339: s001-Y 1au1-A    19 -  32 <=>    2 -  15   (PHE   20  - PHE   33  <=> SER    2  - PHE   15 )                          
 339: s001-Y 1au1-A    33 -  36 <=>   18 -  21   (ILE   34  - PRO   37  <=> GLN   18  - LEU   21 )                          
 339: s001-Y 1au1-A    37 -  42 <=>   23 -  28   (SER   38  - VAL   43  <=> GLN   23  - LEU   28 )                          
 339: s001-Y 1au1-A    45 -  49 <=>   30 -  34   (LEU   46  - LEU   50  <=> TYR   30  - ASP   34 )                          
 339: s001-Y 1au1-A    55 -  60 <=>   36 -  41   (LEU   56  - GLY   61  <=> MET   36  - PRO   41 )                          
 339: s001-Y 1au1-A    72 -  75 <=>   63 -  66   (GLY   73  - PRO   76  <=> LEU   63  - ILE   66 )                          
 339: s001-Y 1au1-A   123 - 127 <=>   69 -  73   (GLN  124  - MET  128  <=> ILE   69  - ASP   73 )                          
 339: s001-Y 1au1-A   129 - 132 <=>   74 -  77   (TYR  130  - ASN  133  <=> SER   74  - THR   77 )                          
 339: s001-Y 1au1-A   147 - 172 <=>   80 - 105   (THR  148  - LYS  173  <=> ASN   80  - LYS  105 )                          
 339: s001-Y 1au1-A   185 - 188 <=>  157 - 160   (GLY  186  - SER  189  <=> ILE  157  - LEU  160 )                          
 340: s001-Y 2avu-E    26 -  32 <=>   56 -  62   (VAL   27  - PHE   33  <=> SER   60  - THR   66 )                          
 340: s001-Y 2avu-E    67 -  87 <=>   64 -  84   (SER   68  - GLN   88  <=> GLU   68  - LEU   88 )                          
 340: s001-Y 2avu-E   108 - 125 <=>   86 - 103   (LEU  109  - LEU  126  <=> ASN   90  - PRO  107 )                          
 340: s001-Y 2avu-E   148 - 152 <=>  105 - 109   (TYR  149  - ALA  153  <=> ALA  109  - PRO  113 )                          
 340: s001-Y 2avu-E   154 - 157 <=>  110 - 113   (VAL  155  - ALA  158  <=> LEU  114  - LEU  117 )                          
 340: s001-Y 2avu-E   158 - 170 <=>  115 - 127   (GLY  159  - THR  171  <=> ARG  119  - LEU  131 )                          
 340: s001-Y 2avu-E   177 - 180 <=>  128 - 131   (GLY  178  - ILE  181  <=> LEU  132  - SER  135 )                          
 340: s001-Y 2avu-E   186 - 189 <=>  149 - 152   (ILE  187  - GLY  190  <=> GLY  153  - ALA  156 )                          
 341: s001-Y 1ufz-A     1 -   8 <=>   19 -  26   (PHE    2  - MET    9  <=> ASN   19  - LEU   26 )                          
 341: s001-Y 1ufz-A    10 -  28 <=>   27 -  45   (VAL   11  - ARG   29  <=> SER   27  - LEU   45 )                          
 341: s001-Y 1ufz-A    29 -  32 <=>   47 -  50   (ILE   30  - PHE   33  <=> ASP   47  - PRO   50 )                          
 341: s001-Y 1ufz-A   174 - 191 <=>   62 -  79   (VAL  175  - PRO  192  <=> LYS   62  - GLY   79 )                          
 341: s001-Y 1ufz-A   193 - 196 <=>   80 -  83   (ILE  194  - GLN  197  <=> PRO   80  - GLY   83 )                          
 342: s001-Y 5ijn-E    57 -  60 <=>  659 - 662   (ILE   58  - GLY   61  <=> GLU  879  - GLN  882 )                          
 342: s001-Y 5ijn-E    61 -  64 <=>  664 - 667   (GLY   62  - GLN   65  <=> SER  884  - VAL  887 )                          
 342: s001-Y 5ijn-E    68 -  88 <=>  692 - 712   (ILE   69  - MET   89  <=> GLN  922  - PRO  942 )                          
 342: s001-Y 5ijn-E    95 - 100 <=>  714 - 719   (ALA   96  - GLN  101  <=> GLY  944  - PHE  949 )                          
 342: s001-Y 5ijn-E   101 - 120 <=>  729 - 748   (GLY  102  - GLY  121  <=> VAL  960  - LEU  979 )                          
 342: s001-Y 5ijn-E   162 - 165 <=>  751 - 754   (LEU  163  - LEU  166  <=> LEU  982  - ALA 1016 )                          
 342: s001-Y 5ijn-E   173 - 176 <=>  788 - 791   (GLY  174  - ASN  177  <=> GLN 1054  - SER 1057 )                          
 343: s001-Y 3khk-A    17 -  34 <=>    1 -  18   (ILE   18  - PRO   35  <=> GLN    6  - LEU   23 )                          
 343: s001-Y 3khk-A    61 -  65 <=>   23 -  27   (GLY   62  - ASN   66  <=> ASP   28  - TYR   32 )                          
 343: s001-Y 3khk-A    71 -  86 <=>   34 -  49   (MET   72  - LEU   87  <=> LEU   39  - GLN   54 )                          
 343: s001-Y 3khk-A    87 -  90 <=>   51 -  54   (GLN   88  - VAL   91  <=> LEU   56  - LEU   59 )                          
 343: s001-Y 3khk-A    91 -  97 <=>   82 -  88   (VAL   92  - TRP   98  <=> ALA   87  - GLY   93 )                          
 343: s001-Y 3khk-A   104 - 109 <=>   90 -  95   (GLY  105  - ALA  110  <=> TYR   95  - ASN  100 )                          
 343: s001-Y 3khk-A   115 - 120 <=>  104 - 109   (PHE  116  - GLY  121  <=> ARG  109  - ARG  114 )                          
 343: s001-Y 3khk-A   124 - 127 <=>  118 - 121   (ALA  125  - MET  128  <=> VAL  139  - LEU  142 )                          
 343: s001-Y 3khk-A   128 - 132 <=>  143 - 147   (SER  129  - ASN  133  <=> ILE  164  - GLN  168 )                          
 343: s001-Y 3khk-A   148 - 160 <=>  149 - 161   (TYR  149  - ALA  161  <=> ASP  170  - SER  182 )                          
 343: s001-Y 3khk-A   176 - 191 <=>  163 - 178   (ASN  177  - PRO  192  <=> ASP  202  - LEU  217 )                          
 343: s001-Y 3khk-A   192 - 195 <=>  181 - 184   (THR  193  - ASN  196  <=> GLY  220  - GLY  223 )                          
 343: s001-Y 3khk-A   197 - 201 <=>  391 - 395   (ILE  198  - THR  202  <=> ASN  432  - PRO  436 )                          
 344: s001-Y 5tub-A     3 -  11 <=>   22 -  30   (THR    4  - SER   12  <=> SER  338  - MET  346 )                          
 344: s001-Y 5tub-A    16 -  22 <=>   59 -  65   (LYS   17  - LEU   23  <=> THR  375  - ASN  381 )                          
 344: s001-Y 5tub-A    37 -  40 <=>  143 - 146   (SER   38  - THR   41  <=> ILE  459  - THR  462 )                          
 344: s001-Y 5tub-A    62 -  68 <=>  151 - 157   (ALA   63  - ILE   69  <=> ASP  467  - ILE  473 )                          
 344: s001-Y 5tub-A    72 -  98 <=>  196 - 222   (GLY   73  - SER   99  <=> MET  512  - GLU  538 )                          
 344: s001-Y 5tub-A   104 - 109 <=>  223 - 228   (GLY  105  - ALA  110  <=> SER  539  - TYR  544 )                          
 344: s001-Y 5tub-A   112 - 122 <=>  229 - 239   (THR  113  - ILE  123  <=> LEU  545  - ARG  555 )                          
 345: s001-Y 2kiw-A    22 -  29 <=>    8 -  15   (LEU   23  - ILE   30  <=> ASP   71  - ASN   78 )                          
 345: s001-Y 2kiw-A    31 -  35 <=>   17 -  21   (THR   32  - VAL   36  <=> VAL   80  - SER   84 )                          
 345: s001-Y 2kiw-A    67 -  74 <=>   23 -  30   (SER   68  - MET   75  <=> ARG   86  - GLN   93 )                          
 345: s001-Y 2kiw-A    76 -  83 <=>   32 -  39   (TYR   77  - VAL   84  <=> ALA   95  - LYS  102 )                          
 345: s001-Y 2kiw-A   109 - 124 <=>   45 -  60   (ALA  110  - ALA  125  <=> LYS  108  - TYR  123 )                          
 345: s001-Y 2kiw-A   152 - 176 <=>   61 -  85   (ALA  153  - ASN  177  <=> SER  124  - ILE  148 )                          
 346: s001-Y 2lm9-A     3 -   6 <=>   26 -  29   (THR    4  - ASN    7  <=> LYS   43  - ASN   46 )                          
 346: s001-Y 2lm9-A     9 -  32 <=>   30 -  53   (ARG   10  - PHE   33  <=> LYS   47  - TYR   70 )                          
 346: s001-Y 2lm9-A    33 -  39 <=>   56 -  62   (ILE   34  - ASN   40  <=> ARG   73  - ASP   79 )                          
 346: s001-Y 2lm9-A   148 - 173 <=>   64 -  89   (TYR  149  - GLY  174  <=> ASP   81  - GLN  106 )                          
 347: s001-Y 4mk6-A    88 -  97 <=>   12 -  21   (MET   89  - TRP   98  <=> LYS    9  - LEU   18 )                          
 347: s001-Y 4mk6-A   103 - 107 <=>   24 -  28   (MET  104  - LYS  108  <=> HIS   21  - GLU   25 )                          
 347: s001-Y 4mk6-A   110 - 137 <=>  101 - 128   (GLN  111  - GLY  138  <=> SER   98  - THR  125 )                          
 347: s001-Y 4mk6-A   141 - 168 <=>  134 - 161   (GLN  142  - GLN  169  <=> GLU  131  - LYS  158 )                          
 347: s001-Y 4mk6-A   181 - 184 <=>  163 - 166   (ILE  182  - ALA  185  <=> ALA  160  - THR  163 )                          
 348: s001-Y 3vnx-A     1 -   6 <=>   23 -  28   (PHE    2  - ASN    7  <=> SER   30  - GLU   35 )                          
 348: s001-Y 3vnx-A     9 -  34 <=>   29 -  54   (ARG   10  - PRO   35  <=> TYR   36  - LEU   61 )                          
 348: s001-Y 3vnx-A    38 -  42 <=>   58 -  62   (VAL   39  - VAL   43  <=> PHE   65  - ASN   69 )                          
 348: s001-Y 3vnx-A    64 -  67 <=>   70 -  73   (GLN   65  - SER   68  <=> LYS   77  - LYS   80 )                          
 348: s001-Y 3vnx-A   146 - 172 <=>  112 - 138   (GLY  147  - LYS  173  <=> ASP  119  - LEU  145 )                          
 348: s001-Y 3vnx-A   176 - 182 <=>  158 - 164   (ASN  177  - ILE  183  <=> LEU  165  - ASP  171 )                          
 349: s001-Y 1s35-A     3 -   7 <=>  136 - 140   (THR    4  - PHE    8  <=> ASP 1198  - ALA 1202 )                          
 349: s001-Y 1s35-A     9 -  32 <=>  141 - 164   (ARG   10  - PHE   33  <=> ALA 1203  - SER 1226 )                          
 349: s001-Y 1s35-A    33 -  36 <=>  167 - 170   (ILE   34  - PRO   37  <=> ASP 1229  - ASN 1232 )                          
 349: s001-Y 1s35-A    37 -  40 <=>  173 - 176   (SER   38  - THR   41  <=> VAL 1235  - GLY 1238 )                          
 349: s001-Y 1s35-A   146 - 173 <=>  178 - 205   (GLY  147  - GLY  174  <=> LEU 1240  - SER 1267 )                          
 350: s001-Y 2oer-B    10 -  16 <=>   11 -  17   (VAL   11  - LYS   17  <=> ALA   30  - ALA   36 )                          
 350: s001-Y 2oer-B    60 -  63 <=>   72 -  75   (GLY   61  - LEU   64  <=> THR   93  - PRO   96 )                          
 350: s001-Y 2oer-B    64 -  67 <=>   77 -  80   (GLN   65  - SER   68  <=> GLU   98  - ARG  101 )                          
 350: s001-Y 2oer-B    98 - 102 <=>  101 - 105   (SER   99  - GLU  103  <=> SER  122  - PRO  126 )                          
 350: s001-Y 2oer-B   104 - 107 <=>  106 - 109   (GLY  105  - LYS  108  <=> LEU  127  - ASP  130 )                          
 350: s001-Y 2oer-B   110 - 133 <=>  110 - 133   (GLN  111  - ASN  134  <=> ALA  131  - PRO  154 )                          
 350: s001-Y 2oer-B   143 - 170 <=>  135 - 162   (PRO  144  - THR  171  <=> VAL  156  - PRO  183 )                          
 350: s001-Y 2oer-B   180 - 186 <=>  167 - 173   (ILE  181  - ILE  187  <=> GLU  188  - GLU  194 )                          
 351: s001-Y 4j2c-A    51 -  54 <=>    1 -   4   (ALA   52  - VAL   55  <=> GLY    1  - GLU    4 )                          
 351: s001-Y 4j2c-A    74 -  81 <=>   16 -  23   (MET   75  - ILE   82  <=> LYS   16  - GLY   23 )                          
 351: s001-Y 4j2c-A    99 - 138 <=>   36 -  75   (LYS  100  - MET  139  <=> SER   36  - PRO   75 )                          
 351: s001-Y 4j2c-A   141 - 148 <=>   82 -  89   (GLN  142  - TYR  149  <=> ALA   82  - LYS   89 )                          
 351: s001-Y 4j2c-A   150 - 168 <=>   90 - 108   (LEU  151  - GLN  169  <=> ALA   90  - THR  108 )                          
 352: s001-Y 2es4-E     1 -   4 <=>  189 - 192   (PHE    2  - ILE    5  <=> ALA  241  - GLN  244 )                          
 352: s001-Y 2es4-E     6 -   9 <=>  196 - 199   (ASN    7  - ARG   10  <=> ALA  248  - ASP  251 )                          
 352: s001-Y 2es4-E    10 -  33 <=>  217 - 240   (VAL   11  - ILE   34  <=> ALA  269  - ARG  292 )                          
 352: s001-Y 2es4-E    34 -  37 <=>  243 - 246   (PRO   35  - SER   38  <=> ALA  295  - LEU  298 )                          
 352: s001-Y 2es4-E   153 - 168 <=>  250 - 265   (VAL  154  - GLN  169  <=> ASP  302  - ALA  317 )
[truncated: 644,241 more chars]
