# Supplementary material for: A unified evolutionary origin for the ubiquitous protein transporters SecY and YidC
Source: BMC Biol. 2021 Dec 15;19:266. doi: 10.1186/s12915-021-01171-5 (PMC8675477; doi:10.1186/s12915-021-01171-5)
Supplement: Supplementary file 4 — Additional file 4. Dali search results. [file 12915_2021_1171_MOESM4_ESM.zip › Additional file 4. Dali search results/6fti-ctd.txt]

# Job: 6fti-ctd
# Query: s001x
# No:  Chain   Z    rmsd lali nres  %id PDB  Description
   1:  2ww9-A 10.8  3.9  218   490   29   MOLECULE: SEC SIXTY-ONE PROTEIN HOMOLOG;                             
   2:  3bo0-A 10.4  3.0  205   442   27   MOLECULE: 23S RIBOSOMAL RNA;                                         
   3:  5abb-A  6.4  4.1  178   443   10   MOLECULE: PROTEIN TRANSLOCASE SUBUNIT SECY;                          
   4:  6xjh-A  4.8  5.6  127   251    9   MOLECULE: PHENOL-SOLUBLE MODULIN EXPORT ABC TRANSPORTER PER          
   5:  6u0o-A  4.8  3.7  105   248    5   MOLECULE: LYSOSTAPHIN RESISTANCE PROTEIN A;                          
   6:  7jqe-A  4.4  4.4  110   357    5   MOLECULE: ESAT-6/WXG100 SECRETION SYSTEM PROTEIN;                    
   7:  6xxv-C  4.3  4.5   98   111    5   MOLECULE: ANTIBODY C57, HEAVY CHAIN;                                 
   8:  2jvg-A  4.3  3.7   69    72    6   MOLECULE: IGG-BINDING PROTEIN SBI;                                   
   9:  6ww7-C  4.2  3.6   76   209    7   MOLECULE: ER MEMBRANE PROTEIN COMPLEX SUBUNIT 1;                     
  10:  4cru-A  4.1  4.7  109   242    6   MOLECULE: CCR4-NOT TRANSCRIPTION COMPLEX SUBUNIT 1;                  
  11:  6idp-A  4.1  4.2  129   438    8   MOLECULE: MATE FAMILY EFFLUX TRANSPORTER;                            
  12:  6ji1-A  4.1  4.0   87   462    8   MOLECULE: PROTON:OLIGOPEPTIDE SYMPORTER POT FAMILY;                  
  13:  5w99-A  4.0  6.7   96   319    7   MOLECULE: PBTD;                                                      
  14:  5dn6-H  4.0  3.5  100   110    6   MOLECULE: CHAIN A;                                                   
  15:  6thh-C  4.0  3.6  112   816    4   MOLECULE: SIRV2 ACRID1 (GP02) ANTI-CRISPR PROTEIN;                   
  16:  3bm3-A  4.0  4.6  101   259    6   MOLECULE: DNA (5'-D(*CP*AP*TP*CP*CP*AP*GP*GP*TP*AP*C)-3');           
  17:  2odm-B  4.0  3.6   65    83    9   MOLECULE: UPF0358 PROTEIN MW0995;                                    
  18:  6ks6-A  3.9  5.6  126   550    6   MOLECULE: T-COMPLEX PROTEIN 1 SUBUNIT ALPHA;                         
  19:  1puf-A  3.9  7.5   63    77    5   MOLECULE: 5'-                                                        
  20:  7kiy-A  3.8  3.2   71  1169    7   MOLECULE: CYTOADHERENCE LINKED ASEXUAL PROTEIN 3;                    
  21:  7jg8-d  3.8  3.4  103   428   10   MOLECULE: ATP SYNTHASE SUBUNIT ALPHA;                                
  22:  3lf9-A  3.8  5.1   99   120    8   MOLECULE: 4E10_D0_1IS1A_001_C (T161);                                
  23:  6pir-B  3.8  3.3   99   137    5   MOLECULE: MAVE;                                                      
  24:  6cp6-Y  3.8  3.5   98   188    4   MOLECULE: ATP SYNTHASE SUBUNIT 9, MITOCHONDRIAL;                     
  25:  7k3z-A  3.8  5.6  132   564    6   MOLECULE: 60 KDA CHAPERONIN;                                         
  26:  6wq2-a  3.8  5.0   62   202   13   MOLECULE: A-DNA;                                                     
  27:  2xt6-A  3.8  9.1   80  1055    8   MOLECULE: 2-OXOGLUTARATE DECARBOXYLASE;                              
  28:  3bqy-A  3.8  3.7   68   205    3   MOLECULE: PUTATIVE TETR FAMILY TRANSCRIPTIONAL REGULATOR;            
  29:  2oyy-A  3.8  3.9   56    71    5   MOLECULE: HEXAMERIC CYTOCHROME;                                      
  30:  6m9a-C  3.7  3.8   97   157    4   MOLECULE: SIGNALING PROTEIN;                                         
  31:  2oeb-A  3.7  3.1   94   152    7   MOLECULE: HYPOTHETICAL PROTEIN;                                      
  32:  4cej-B  3.7  5.3   97  1156    1   MOLECULE: ATP-DEPENDENT HELICASE/NUCLEASE SUBUNIT A;                 
  33:  4bm5-A  3.7  8.4   79   268    6   MOLECULE: SIMILAR TO CHLOROPLAST INNER MEMBRANE PROTEIN TIC          
  34:  1gzs-B  3.7  4.8   93   165    9   MOLECULE: SOPE;                                                      
  35:  5kbw-B  3.6  4.2   99   171   10   MOLECULE: RIBOFLAVIN TRANSPORTER RIBU;                               
  36:  4cad-I  3.6  4.3  109   254    8   MOLECULE: RAS AND A-FACTOR CONVERTING ENZYME 1, RCE1;                
  37:  7ctp-A  3.6  4.2  123   553    8   MOLECULE: PROTEIN NIBAN 2;                                           
  38:  5zx1-A  3.6  2.6   66    84    8   MOLECULE: ENT;                                                       
  39:  3icq-T  3.6  5.5   65   949    8   MOLECULE: EXPORTIN-T;                                                
  40:  3dhi-B  3.6  9.2   80   306    5   MOLECULE: TOLUENE 4-MONOOXYGENASE HYDROXYLASE ALPHA SUBUNIT          
  41:  2g7l-A  3.6  3.0   60   201   10   MOLECULE: TETR-FAMILY TRANSCRIPTIONAL REGULATOR;                     
  42:  6lpf-B  3.6  5.2   63  1007    2   MOLECULE: LEUCINE--TRNA LIGASE, CYTOPLASMIC;                         
  43:  6m49-A  3.5  4.5   78   182    9   MOLECULE: INSULIN-INDUCED GENE 2 PROTEIN;                            
  44:  5oxf-A  3.5  4.3  114   703    5   MOLECULE: GTP-BINDING PROTEIN;                                       
  45:  6tdy-M  3.5  3.4   91   243    7   MOLECULE: ATP SYNTHASE SUBUNIT ALPHA;                                
  46:  6cse-M  3.5 10.4  112   432    9   MOLECULE: MONOCLONAL ANTIBODY FAB HEAVY CHAIN;                       
  47:  4oyd-B  3.5  6.2   98   117    8   MOLECULE: APOPTOSIS REGULATOR BHRF1;                                 
  48:  6e8c-A  3.5  8.5   64   135   11   MOLECULE: DOUBLE HOMEOBOX PROTEIN 4;                                 
  49:  1r5i-D  3.5  4.7   76   214    7   MOLECULE: HLA CLASS II HISTOCOMPATIBILITY ANTIGEN, DR                
  50:  2ouw-B  3.5 10.4   65   136   11   MOLECULE: ALKYLHYDROPEROXIDASE AHPD CORE;                            
  51:  7bss-A  3.4  6.9   85   816    4   MOLECULE: ATP11C;                                                    
  52:  4b2t-a  3.4  5.8  124   359    2   MOLECULE: T-COMPLEX PROTEIN 1 SUBUNIT ALPHA;                         
  53:  5jm8-A  3.4 12.4   96   556   10   MOLECULE: AEROBACTIN SYNTHASE IUCA;                                  
  54:  4tkr-B  3.4  3.1  100   186    5   MOLECULE: THIAMINE TRANSPORTER THIA;                                 
  55:  2zop-A  3.4  3.1   81   113    4   MOLECULE: PUTATIVE UNCHARACTERIZED PROTEIN TTHB164;                  
  56:  6s6b-K  3.4  4.4   73  1024    4   MOLECULE: CRISPR-ASSOCIATED PROTEIN, CMR5 FAMILY;                    
  57:  2yvx-A  3.4  3.8  113   442    6   MOLECULE: MG2+ TRANSPORTER MGTE;                                     
  58:  3k8p-D  3.4  7.5   68   594    4   MOLECULE: DSL1;                                                      
  59:  2xvt-C  3.4  3.2   60    79    8   MOLECULE: RECEPTOR ACTIVITY-MODIFYING PROTEIN 2;                     
  60:  6zy2-E  3.3  6.9  131   259    5   MOLECULE: YRBD PROTEIN;                                              
  61:  7ahd-A  3.3 15.0  127   547    6   MOLECULE: ABC-TYPE PROLINE/GLYCINE BETAINE TRANSPORT SYSTEM          
  62:  5a1s-D  3.3 19.8  101   434   10   MOLECULE: CITRATE-SODIUM SYMPORTER;                                  
  63:  6pvg-A  3.3  4.6   83   445    5   MOLECULE: FAD MONOOXYGENASE;                                         
  64:  5yck-A  3.3  7.4  140   449    9   MOLECULE: MULTI DRUG EFFLUX TRANSPORTER;                             
  65:  5sy1-A  3.3  7.0  123   582    9   MOLECULE: CALMODULIN;                                                
  66:  6z5s-W  3.3  3.6   83    94   10   MOLECULE: LIGHT HARVESTING COMPLEX 1 PROTEIN W;                      
  67:  1kqf-A  3.3 13.1   76   982    5   MOLECULE: FORMATE DEHYDROGENASE, NITRATE-INDUCIBLE, MAJOR S          
  68:  1o57-A  3.3  2.5   49   270    4   MOLECULE: PUR OPERON REPRESSOR;                                      
  69:  3e7q-B  3.3  8.9   80   210    8   MOLECULE: TRANSCRIPTIONAL REGULATOR;                                 
  70:  3dew-A  3.3  3.7   73   192   11   MOLECULE: TRANSCRIPTIONAL REGULATOR, TETR FAMILY;                    
  71:  5yfp-G  3.3  8.3   99   615   10   MOLECULE: EXOCYST COMPLEX COMPONENT SEC3;                            
  72:  1akh-B  3.3  3.7   57    78    5   MOLECULE: DNA (5'-                                                   
  73:  2cqn-A  3.3  4.9   61    77    0   MOLECULE: FORMIN-BINDING PROTEIN 3;                                  
  74:  6rdj-P  3.3  3.3   94   114    4   MOLECULE: MITOCHONDRIAL ATP SYNTHASE SUBUNIT C;                      
  75:  2kjg-A  3.3  3.2   88    99    7   MOLECULE: ARCHAEAL PROTEIN SSO6904;                                  
  76:  2dof-A  3.3  4.5   72    85    4   MOLECULE: TRANSCRIPTION ELONGATION REGULATOR 1;                      
  77:  4f4c-A  3.2  3.9  127  1250   11   MOLECULE: MULTIDRUG RESISTANCE PROTEIN PGP-1;                        
  78:  5b0l-B  3.2  5.0   84   334    6   MOLECULE: MOEN5,DNA-BINDING PROTEIN 7D;                              
  79:  6g9x-A  3.2  3.8   97   396    6   MOLECULE: MAJOR FACILITATOR SUPERFAMILY MFS_1;                       
  80:  6sny-A  3.2  4.5   89   107    3   MOLECULE: SYNTHETIC EPCR BINDING PROTEIN;                            
  81:  4gfq-A  3.2  5.6   92   186    7   MOLECULE: RIBOSOME-RECYCLING FACTOR;                                 
  82:  3k66-A  3.2  4.1   83   217    8   MOLECULE: BETA-AMYLOID-LIKE PROTEIN;                                 
  83:  6d0j-B  3.2  4.2   84   396    7   MOLECULE: CLC-TYPE FLUORIDE/PROTON ANTIPORTER;                       
  84:  2yf3-C  3.2 10.7   92   153    2   MOLECULE: MAZG-LIKE NUCLEOSIDE TRIPHOSPHATE PYROPHOSPHOHYDR          
  85:  1whu-A  3.2  5.2   74   104    3   MOLECULE: POLYNUCLEOTIDE PHOSPHORYLASE; 3'-5' RNA                    
  86:  3sjr-A  3.2  4.2   92   126    3   MOLECULE: UNCHARACTERIZED PROTEIN;                                   
  87:  2ptf-A  3.2  5.6   70   200   10   MOLECULE: UNCHARACTERIZED PROTEIN MTH_863;                           
  88:  5i8l-A  3.2  9.5   56   143    9   MOLECULE: LYSOZYME;                                                  
  89:  2da7-A  3.2  5.0   57    71    5   MOLECULE: ZINC FINGER HOMEOBOX PROTEIN 1B;                           
  90:  6f1t-f  3.2  8.2   92   929    5   MOLECULE: ARP1 ACTIN RELATED PROTEIN 1 HOMOLOG A;                    
  91:  1wi3-A  3.2  2.8   49    71    6   MOLECULE: DNA-BINDING PROTEIN SATB2;                                 
  92:  4p6v-E  3.1  5.2  105   189   10   MOLECULE: NA(+)-TRANSLOCATING NADH-QUINONE REDUCTASE SUBUNI          
  93:  6s6b-B  3.1  3.6   87   154    9   MOLECULE: CRISPR-ASSOCIATED PROTEIN, CMR5 FAMILY;                    
  94:  5edl-A  3.1 11.1   81   197   15   MOLECULE: PUTATIVE HMP/THIAMINE PERMEASE PROTEIN YKOE;               
  95:  6wxv-A  3.1 10.1   74  1091    3   MOLECULE: DUAL OXIDASE 1;                                            
  96:  6oqr-W  3.1  3.8   94   173    7   MOLECULE: ATP SYNTHASE SUBUNIT DELTA;                                
  97:  4gcl-B  3.1  3.1   70   196    7   MOLECULE: NUCLEOID OCCLUSION FACTOR SLMA;                            
  98:  7arh-E  3.1  4.4  102   409    5   MOLECULE: LIPOPROTEIN-RELEASING ABC TRANSPORTER PERMEASE SU          
  99:  2gxa-E  3.1  3.5   54   274    4   MOLECULE: 5'-D(*TP*TP*TP*TP*TP*TP*TP*TP*TP*TP*TP*TP*T)-3';           
 100:  2da6-A  3.1  2.5   56   102   13   MOLECULE: HEPATOCYTE NUCLEAR FACTOR 1-BETA;                          
 101:  3pas-B  3.1  7.2   75   192    7   MOLECULE: TETR FAMILY TRANSCRIPTION REGULATOR;                       
 102:  7btq-A  3.0  4.1   97   474    9   MOLECULE: TYPE I RESTRICTION ENZYME ECOR124II M PROTEIN;             
 103:  6tqe-A  3.0  4.3   93   634    6   MOLECULE: ABC TRANSPORTER ATP-BINDING PROTEIN/PERMEASE;              
 104:  7eu9-A  3.0 12.7  101  1078   10   MOLECULE: CAS12I1 D647A MUTANT;                                      
 105:  3tui-A  3.0  5.1  110   216    3   MOLECULE: D-METHIONINE TRANSPORT SYSTEM PERMEASE PROTEIN ME          
 106:  5oxf-C  3.0  6.0  112   601    6   MOLECULE: GTP-BINDING PROTEIN;                                       
 107:  3vw4-A  3.0  3.7   70   122    9   MOLECULE: REP;                                                       
 108:  3mkt-A  3.0  3.8  126   460    6   MOLECULE: MULTI ANTIMICROBIAL EXTRUSION PROTEIN (NA(+)/DRUG          
 109:  6zg3-C  3.0  6.0  111   207    8   MOLECULE: ENERGY-COUPLING FACTOR TRANSPORTER ATP-BINDING PR          
 110:  2j5y-A  3.0  8.5   51    61    6   MOLECULE: PEPTOSTREPTOCOCCAL ALBUMIN-BINDING PROTEIN;                
 111:  3qkx-A  3.0  4.6   61   183    8   MOLECULE: UNCHARACTERIZED HTH-TYPE TRANSCRIPTIONAL REGULATO          
 112:  4atv-A  3.0  5.2   64   381   13   MOLECULE: NA(+)/H(+) ANTIPORTER NHAA;                                
 113:  5tsz-A  3.0  3.6   68   130    7   MOLECULE: PV CELL-TRAVERSAL PROTEIN;                                 
 114:  3d5l-A  3.0  9.2   74   203    9   MOLECULE: REGULATORY PROTEIN RECX;                                   
 115:  6wq2-A  2.9  3.5   60   154   12   MOLECULE: A-DNA;                                                     
 116:  3tul-A  2.9  8.6   92   136    7   MOLECULE: CELL INVASION PROTEIN SIPB;                                
 117:  6ye4-A  2.9  7.5   90   236   10   MOLECULE: BIOPOLYMER TRANSPORT PROTEIN EXBB;                         
 118:  6lum-G  2.9 11.0   92   123   12   MOLECULE: SUCCINATE DEHYDROGENASE SUBUNIT C;                         
 119:  4ymt-B  2.9  5.0  106   216    6   MOLECULE: ABC-TYPE POLAR AMINO ACID TRANSPORT SYSTEM, ATPAS          
 120:  5i6c-A  2.9  4.8  104   480    8   MOLECULE: URIC ACID-XANTHINE PERMEASE;                               
 121:  6ans-B  2.9  4.1   75   369    3   MOLECULE: UNCHARACTERIZED PROTEIN;                                   
 122:  4mlb-B  2.9  6.7  141   454    8   MOLECULE: PF0708;                                                    
 123:  4ysx-G  2.9 11.5   96   155    3   MOLECULE: SUCCINATE DEHYDROGENASE FLAVOPROTEIN;                      
 124:  6rfq-X  2.9  6.4   89   168   12   MOLECULE: SUBUNIT NUAM OF NADH:UBIQUINONE OXIDOREDUCTASE (C          
 125:  4u6u-D  2.9  7.3   85   283    4   MOLECULE: COG7;                                                      
 126:  3to3-B  2.9 10.1   72   595   13   MOLECULE: PETROBACTIN BIOSYNTHESIS PROTEIN ASBB;                     
 127:  6zr2-Y  2.9  4.0   81   140   11   MOLECULE: NADH-UBIQUINONE OXIDOREDUCTASE CHAIN 3;                    
 128:  4v1f-A  2.9  5.1   73    86   14   MOLECULE: F0F1 ATP SYNTHASE SUBUNIT C;                               
 129:  3g06-A  2.9  8.3   82   601    9   MOLECULE: SSPH2 (LEUCINE-RICH REPEAT PROTEIN);                       
 130:  7cgp-A  2.9  9.3   86   147    9   MOLECULE: MITOCHONDRIAL IMPORT INNER MEMBRANE TRANSLOCASE S          
 131:  4fcy-B  2.9  2.8   51   476   12   MOLECULE: TRANSPOSASE;                                               
 132:  7a7c-A  2.9  3.6   62   560    3   MOLECULE: CATALASE-PEROXIDASE;                                       
 133:  3ps5-A  2.9  6.6   79   529    9   MOLECULE: TYROSINE-PROTEIN PHOSPHATASE NON-RECEPTOR TYPE 6;          
 134:  6xgx-A  2.9  4.4   67   402    7   MOLECULE: MUTATOR FAMILY TRANSPOSASE;                                
 135:  2h8r-A  2.9  4.1   67   176    7   MOLECULE: HEPATOCYTE NUCLEAR FACTOR 1-BETA;                          
 136:  2gf4-A  2.9  8.5   56    89   11   MOLECULE: PROTEIN VNG1086C;                                          
 137:  2mg4-A  2.9  3.0   48    66    6   MOLECULE: COMPUTATIONAL DESIGNED HOMODIMER;                          
 138:  3oq3-A  2.9  4.7   96   166    5   MOLECULE: INTERFERON ALPHA-5;                                        
 139:  6x9o-A  2.9  9.8   64  2425    5   MOLECULE: HUNTINGTIN;                                                
 140:  1wpk-A  2.9  7.8   67   146    9   MOLECULE: ADA REGULATORY PROTEIN;                                    
 141:  1sqf-A  2.9  5.4   62   425   13   MOLECULE: SUN PROTEIN;                                               
 142:  6fv8-B  2.8  4.3  123   436    8   MOLECULE: AQ128;                                                     
 143:  6whg-A  2.8 13.6   93   523   10   MOLECULE: CALCIUM CHANNEL YVC1;                                      
 144:  2m64-A  2.8  6.2   96   231    6   MOLECULE: PHLP5;                                                     
 145:  5g3q-A  2.8  5.1   71    89   13   MOLECULE: WNK1;                                                      
 146:  5ca9-A  2.8  5.1   83   656    5   MOLECULE: PROTEIN SEY1;                                              
 147:  6s7v-A  2.8  6.2  106   378   11   MOLECULE: MFS TRANSPORTER;                                           
 148:  6pwn-A  2.8  8.2   84   280    7   MOLECULE: SMALL-CONDUCTANCE MECHANOSENSITIVE CHANNEL;                
 149:  6oqr-a  2.8  7.1   94   266    9   MOLECULE: ATP SYNTHASE SUBUNIT DELTA;                                
 150:  6v85-A  2.8  6.5  111  1901   10   MOLECULE: RNA-DIRECTED RNA POLYMERASE L;                             
 151:  6c6r-A  2.8  4.3   97   451    6   MOLECULE: SQUALENE MONOOXYGENASE;                                    
 152:  2wit-A  2.8  5.1  114   531    8   MOLECULE: GLYCINE BETAINE TRANSPORTER BETP;                          
 153:  7kyc-A  2.8  8.9   97  1178    8   MOLECULE: PHOSPHOLIPID-TRANSPORTING ATPASE DNF1;                     
 154:  7lkp-A  2.8 11.9  133  1940    7   MOLECULE: RETINAL-SPECIFIC PHOSPHOLIPID-TRANSPORTING ATPASE          
 155:  1xfu-A  2.8 14.4  103   735   10   MOLECULE: CALMODULIN-SENSITIVE ADENYLATE CYCLASE;                    
 156:  4xu4-A  2.8  3.8   86   189   12   MOLECULE: UNCHARACTERIZED PROTEIN;                                   
 157:  1yoz-B  2.8  7.6   67   116    9   MOLECULE: HYPOTHETICAL PROTEIN AF0941;                               
 158:  3bhn-A  2.8  5.1   59   214    2   MOLECULE: THIJ/PFPI DOMAIN PROTEIN;                                  
 159:  4fqg-B  2.8  2.9   58   189   10   MOLECULE: TRANSCRIPTION ELONGATION REGULATOR 1;                      
 160:  2mp8-A  2.8  3.0   46    64   11   MOLECULE: NKR-5-3B;                                                  
 161:  3o0y-A  2.8  3.7   68   585    4   MOLECULE: LIPOPROTEIN;                                               
 162:  2z99-A  2.8  3.1   52   160    8   MOLECULE: PUTATIVE UNCHARACTERIZED PROTEIN;                          
 163:  2vj4-A  2.8  2.8   53   292    9   MOLECULE: PROTEIN MXIC;                                              
 164:  5has-A  2.8  9.5   75   381    3   MOLECULE: SEC7;                                                      
 165:  5wwl-N  2.8  7.2   75   155    9   MOLECULE: CENTROMERE PROTEIN MIS12;                                  
 166:  3sae-A  2.8  7.4   89   780    2   MOLECULE: ALPHA-BISABOLENE SYNTHASE;                                 
 167:  2gox-B  2.8  4.7   57    65    7   MOLECULE: COMPLEMENT C3;                                             
 168:  2da3-A  2.8  3.8   56    80    4   MOLECULE: ALPHA-FETOPROTEIN ENHANCER BINDING PROTEIN;                
 169:  3on2-B  2.8  4.1   68   195    7   MOLECULE: PROBABLE TRANSCRIPTIONAL REGULATOR;                        
 170:  6tlj-S  2.8  8.4   67   293    3   MOLECULE: ANAPHASE-PROMOTING COMPLEX SUBUNIT 1;                      
 171:  2iu5-A  2.7  3.9   85   179   11   MOLECULE: HTH-TYPE DHAKLM OPERON TRANSCRIPTIONAL ACTIVATOR           
 172:  7aah-A  2.7  6.3   94   147   11   MOLECULE: MARGINAL ZONE B- AND B1-CELL-SPECIFIC PROTEIN;             
 173:  6ysf-F  2.7  5.9  104   257    8   MOLECULE: CHEMOTAXIS MOTB PROTEIN;                                   
 174:  5b58-A  2.7  5.1  105   331   19   MOLECULE: PUTATIVE HEMIN ABC TRANSPORT SYSTEM, MEMBRANE PRO          
 175:  7d60-B  2.7  8.0   96   288    4   MOLECULE: CALCIUM HOMEOSTASIS MODULATOR PROTEIN 5;                   
 176:  6fkf-d  2.7  3.7   90   179    4   MOLECULE: ATP SYNTHASE SUBUNIT ALPHA, CHLOROPLASTIC;                 
 177:  5xtc-V  2.7  4.4   89   140   10   MOLECULE: NADH DEHYDROGENASE [UBIQUINONE] IRON-SULFUR PROTE          
 178:  5jqk-A  2.7 13.7   83   631    7   MOLECULE: PEPTIDASE, PUTATIVE;                                       
 179:  1trl-A  2.7  3.5   56    62    5   MOLECULE: THERMOLYSIN FRAGMENT 255 - 316;                            
 180:  3vuo-A  2.7 12.8  124  1151    4   MOLECULE: NTNHA;                                                     
 181:  2fm8-C  2.7  3.8  101   220    6   MOLECULE: SURFACE PRESENTATION OF ANTIGENS PROTEIN SPAK;             
 182:  6pe4-A  2.7  5.0  106   758    9   MOLECULE: V-TYPE PROTON ATPASE SUBUNIT A, VACUOLAR ISOFORM;          
 183:  6e67-B  2.7  5.4   88   476    7   MOLECULE: BETA-2 ADRENERGIC RECEPTOR,ENDOLYSIN,GUANINE NUCL          
 184:  3pux-G  2.7 11.6  126   293    8   MOLECULE: MALTOSE-BINDING PERIPLASMIC PROTEIN;                       
 185:  5jqz-A  2.7  7.4   73    75    8   MOLECULE: DE NOVO DESIGNED HOMOTETRAMER;                             
 186:  5x5y-F  2.7  7.9  114   351    9   MOLECULE: PROBABLE ATP-BINDING COMPONENT OF ABC TRANSPORTER          
 187:  2vxo-B  2.7 17.4   90   658    4   MOLECULE: GMP SYNTHASE [GLUTAMINE-HYDROLYZING];                      
 188:  5yqz-R  2.7 11.7  108   558    7   MOLECULE: GLUCAGON RECEPTOR,ENDOLYSIN,GLUCAGON RECEPTOR;             
 189:  3erm-A  2.7  2.6   54    67    6   MOLECULE: UNCHARACTERIZED CONSERVED PROTEIN;                         
 190:  4rib-B  2.7  5.3   63   628   10   MOLECULE: FANCONI-ASSOCIATED NUCLEASE 1;                             
 191:  1zk8-A  2.7  3.3   62   177   10   MOLECULE: TRANSCRIPTIONAL REGULATOR, TETR FAMILY;                    
 192:  2pv7-B  2.7 11.8   85   280    7   MOLECULE: T-PROTEIN [INCLUDES: CHORISMATE MUTASE (EC 5.4.99          
 193:  1z0x-A  2.7  2.8   65   216    3   MOLECULE: TRANSCRIPTIONAL REGULATOR, TETR FAMILY;                    
 194:  2id3-A  2.7  3.6   69   191    7   MOLECULE: PUTATIVE TRANSCRIPTIONAL REGULATOR;                        
 195:  2rae-A  2.7  5.3   94   193    5   MOLECULE: TRANSCRIPTIONAL REGULATOR, ACRR FAMILY PROTEIN;            
 196:  3khk-A  2.7  5.5   97   488    6   MOLECULE: TYPE I RESTRICTION-MODIFICATION SYSTEM                     
 197:  3nqw-A  2.7  7.6   78   178    9   MOLECULE: CG11900;                                                   
 198:  3wdo-A  2.7  4.7  101   453   12   MOLECULE: MFS TRANSPORTER;                                           
 199:  1ofd-A  2.7  7.5   52  1491   10   MOLECULE: FERREDOXIN-DEPENDENT GLUTAMATE SYNTHASE 2;                 
 200:  3fp0-A  2.7  3.4   66   510    3   MOLECULE: 15-O-ACETYLTRANSFERASE;                                    
 201:  3kor-B  2.7  5.9   66   101   17   MOLECULE: POSSIBLE TRP REPRESSOR;                                    
 202:  1kf6-D  2.7  8.2   88   119    8   MOLECULE: FUMARATE REDUCTASE FLAVOPROTEIN;                           
 203:  2np5-A  2.7  5.9   87   187    5   MOLECULE: TRANSCRIPTIONAL REGULATOR;                                 
 204:  2gut-A  2.7  9.3   58    77    3   MOLECULE: ARC/MEDIATOR, POSITIVE COFACTOR 2 GLUTAMINE/Q-             
 205:  2iie-A  2.7  3.4   75   204   11   MOLECULE: PHAGE P H' SITE;                                           
 206:  5fgn-A  2.6  6.4   76   536    7   MOLECULE: LIPOOLIGOSACCHARIDE PHOSPHOETHANOLAMINE TRANSFERA          
 207:  6s8h-F  2.6  8.1  112   239    6   MOLECULE: LIPOPOLYSACCHARIDE ABC TRANSPORTER, ATP-BINDING P          
 208:  5e4v-A  2.6  8.9  109   407   10   MOLECULE: NUCLEOPROTEIN,PHOSPHOPROTEIN;                              
 209:  6ofb-A  2.6  4.1   91   696    3   MOLECULE: GLUTAMINE-DEPENDENT NAD(+) SYNTHETASE;                     
 210:  6adq-A  2.6 10.0   96   382    6   MOLECULE: CYTOCHROME C OXIDASE SUBUNIT 2;                            
 211:  4fwv-A  2.6  5.5   92   340    4   MOLECULE: TTC1975 PEPTIDASE;                                         
 212:  6efw-A  2.6  4.3  101   345    7   MOLECULE: ATP-DEPENDENT (S)-NAD(P)H-HYDRATE DEHYDRATASE;             
 213:  4l6v-0  2.6  3.6   61    80   13   MOLECULE: PHOTOSYSTEM I P700 CHLOROPHYLL A APOPROTEIN A1;            
 214:  3vv9-B  2.6  5.2  102   268    2   MOLECULE: ALTERNATIVE OXIDASE, MITOCHONDRIAL;                        
 215:  5gad-i  2.6 15.3   87   450    3   MOLECULE: ESRP 4.5S RNA;                                             
 216:  6veo-A  2.6  3.9   68   136    4   MOLECULE: ATPASE FAMILY AAA DOMAIN-CONTAINING PROTEIN 2B;            
 217:  5vkq-A  2.6 11.4   87  1499    6   MOLECULE: NO MECHANORECEPTOR POTENTIAL C ISOFORM L;                  
 218:  3w0l-B  2.6  4.7   91   598    4   MOLECULE: GLUCOKINASE;                                               
 219:  5mbv-A  2.6  4.0   74    98    5   MOLECULE: RECBCD ENZYME SUBUNIT RECB;                                
 220:  6iac-A  2.6  5.7   91   301    4   MOLECULE: PORTAL PROTEIN;                                            
 221:  1u2m-C  2.6  4.2   79   143    5   MOLECULE: HISTONE-LIKE PROTEIN HLP-1;                                
 222:  3g9g-A  2.6  7.5   75   250    4   MOLECULE: SUPPRESSOR OF YEAST PROFILIN DELETION;                     
 223:  5njg-A  2.6  5.0  117   286    7   MOLECULE: ATP-BINDING CASSETTE SUB-FAMILY G MEMBER 2;                
 224:  3c1d-B  2.6  3.0   52   154   10   MOLECULE: REGULATORY PROTEIN RECX;                                   
 225:  1w5s-B  2.6  3.6  102   396    8   MOLECULE: ORIGIN RECOGNITION COMPLEX SUBUNIT 2 ORC2;                 
 226:  2jkr-A  2.6 10.1   69   621   10   MOLECULE: AP-2 COMPLEX SUBUNIT ALPHA-2;                              
 227:  6nuw-J  2.6  4.0   68   147    4   MOLECULE: INNER KINETOCHORE SUBUNIT IML3;                            
 228:  6s3l-K  2.6 14.1   93   193    2   MOLECULE: FLAGELLAR BIOSYNTHETIC PROTEIN FLIP;                       
 229:  2da4-A  2.6  4.0   60    80    8   MOLECULE: HYPOTHETICAL PROTEIN DKFZP686K21156;                       
 230:  2hr2-B  2.6  6.8   53   157   11   MOLECULE: HYPOTHETICAL PROTEIN;                                      
 231:  3hc1-A  2.6 10.4   88   298   15   MOLECULE: UNCHARACTERIZED HDOD DOMAIN PROTEIN;                       
 232:  1yvp-B  2.6  9.6   68   532    6   MOLECULE: Y RNA SEQUENCE, FIRST STRAND;                              
 233:  1gvn-B  2.6  4.0   67   272    4   MOLECULE: EPSILON;                                                   
 234:  6juv-A  2.6  3.3   51   192   14   MOLECULE: SEGREGATION AND CONDENSATION PROTEIN B;                    
 235:  2gtt-L  2.6  5.4   58   406    5   MOLECULE: RNA (99-MER);                                              
 236:  6r6h-O  2.6  6.7   86   744    2   MOLECULE: COP9 SIGNALOSOME COMPLEX SUBUNIT 1;                        
 237:  1wa5-B  2.6  7.3   69   466    7   MOLECULE: GTP-BINDING NUCLEAR PROTEIN RAN;                           
 238:  3ism-C  2.6  4.7   70   286    7   MOLECULE: CG8862;                                                    
 239:  6n8e-A  2.5  5.5   70  1332    7   MOLECULE: HOLO-OBIF1;                                                
 240:  6zka-V  2.5  7.9   66   140    3   MOLECULE: NADH-UBIQUINONE OXIDOREDUCTASE CHAIN 3;                    
 241:  5mlp-A  2.5 15.0   78   255   10   MOLECULE: UNCHARACTERIZED PROTEIN;                                   
 242:  6u8t-B  2.5  6.3   88   221    5   MOLECULE: PFHB2;                                                     
 243:  6j72-A  2.5 10.5   93   561    4   MOLECULE: ISONIAZID INDUCIBLE GENE PROTEIN INIA;                     
 244:  6krd-D  2.5  5.4  113   429    6   MOLECULE: T-COMPLEX PROTEIN 1 SUBUNIT ALPHA;                         
 245:  3hai-A  2.5  7.2   82   294    4   MOLECULE: HUMAN PACSIN1 F-BAR;                                       
 246:  6r3q-A  2.5  5.9   84   841    8   MOLECULE: ADENYLATE CYCLASE 9;                                       
 247:  5ehk-A  2.5 12.9   91  1036    7   MOLECULE: LANTIBIOTIC DEHYDRATASE;                                   
 248:  5z7c-A  2.5  4.6   83   414   10   MOLECULE: 3'3'-CGAMP-SPECIFIC PHOSPHODIESTERASE 3;                   
 249:  2kx9-A  2.5 15.9   79   573    3   MOLECULE: PHOSPHOENOLPYRUVATE-PROTEIN PHOSPHOTRANSFERASE;            
 250:  6lgy-A  2.5  3.9   86   312    6   MOLECULE: TRANSPORTER, SODIUM/BILE ACID SYMPORTER FAMILY;            
 251:  6bbp-A  2.5 11.6   76   520    4   MOLECULE: CYTOHESIN-3,ADP-RIBOSYLATION FACTOR 6;                     
 252:  4h8s-C  2.5  9.3   95   382    5   MOLECULE: DCC-INTERACTING PROTEIN 13-BETA;                           
 253:  5do7-D  2.5 12.1  128   571    5   MOLECULE: ATP-BINDING CASSETTE SUB-FAMILY G MEMBER 5;                
 254:  3caz-B  2.5 10.6  104   210    6   MOLECULE: BAR PROTEIN;                                               
 255:  6x67-C  2.5  4.3  115   478    3   MOLECULE: TRANSPOSASE;                                               
 256:  4cgr-A  2.5  7.4   84   197    7   MOLECULE: PUTATIVE TETR-FAMILY TRANSCRIPTIONAL REGULATOR;            
 257:  6yxp-B  2.5 10.3   74   272    7   MOLECULE: SWI/SNF COMPLEX SUBUNIT SMARCC1;                           
 258:  5anr-A  2.5  5.4   67   245    6   MOLECULE: CCR4-NOT TRANSCRIPTION COMPLEX SUBUNIT 1;                  
 259:  5m41-A  2.5 14.4  103   712    4   MOLECULE: NIGRITOXINE;                                               
 260:  6ajf-A  2.5 11.6   92   901    9   MOLECULE: DRUG EXPORTERS OF THE RND SUPERFAMILY-LIKE PROTEI          
 261:  6zyv-A  2.5  4.3   86   238    6   MOLECULE: CIR PROTEIN;                                               
 262:  2vpw-C  2.5 13.7   99   250    8   MOLECULE: THIOSULFATE REDUCTASE;                                     
 263:  6w4x-C  2.5  7.4  105   375    4   MOLECULE: RIBONUCLEOSIDE-DIPHOSPHATE REDUCTASE 1 SUBUNIT AL          
 264:  2ao9-A  2.5  2.9   46   117    4   MOLECULE: PHAGE PROTEIN;                                             
 265:  3uit-D  2.5 15.4   84   257    7   MOLECULE: INAD-LIKE PROTEIN, MAGUK P55 SUBFAMILY MEMBER 5,           
 266:  3esw-A  2.5  6.3   62   333    6   MOLECULE: PEPTIDE-N(4)-(N-ACETYL-BETA-GLUCOSAMINYL)ASPARAGI          
 267:  2qnl-A  2.5 10.2  100   162    3   MOLECULE: UNCHARACTERIZED PROTEIN;                                   
 268:  1nxh-A  2.5  7.7   71   124    7   MOLECULE: MTH396 PROTEIN;                                            
 269:  1szi-A  2.5 10.1  105   194    2   MOLECULE: MANNOSE-6-PHOSPHATE RECEPTOR BINDING PROTEIN 1;            
 270:  3ne5-C  2.5  5.1   59   324    2   MOLECULE: CATION EFFLUX SYSTEM PROTEIN CUSB;                         
 271:  3cwz-B  2.5  4.3   75   310    7   MOLECULE: RAS-RELATED PROTEIN RAB-6A;                                
 272:  2gfp-A  2.5  5.6  101   375    3   MOLECULE: MULTIDRUG RESISTANCE PROTEIN D;                            
 273:  1n81-A  2.5  5.0   90   186    8   MOLECULE: PLASMODIUM FALCIPARUM GAMETE ANTIGEN 27/25;                
 274:  5mpd-Z  2.5 20.7   84   906    4   MOLECULE: 26S PROTEASOME REGULATORY SUBUNIT RPN10;                   
 275:  2fsf-B  2.5  3.5   59   723    8   MOLECULE: PREPROTEIN TRANSLOCASE SECA SUBUNIT;                       
 276:  5x11-E  2.5 10.8   72   181    8   MOLECULE: DNA (28-MER);                                              
 277:  1w0b-A  2.5  4.5   79   102    4   MOLECULE: ALPHA-HEMOGLOBIN STABILIZING PROTEIN;                      
 278:  3w1h-A  2.5  5.7   58   452    9   MOLECULE: L-SERYL-TRNA(SEC) SELENIUM TRANSFERASE;                    
 279:  7a9w-A  2.5  3.0   50   513    8   MOLECULE: PROTEIN RMD9, MITOCHONDRIAL;                               
 280:  3o6q-A  2.5  6.2   67   145   10   MOLECULE: STAGE II SPORULATION PROTEIN SA;                           
 281:  2d32-A  2.5  4.7  102   512    3   MOLECULE: GLUTAMATE--CYSTEINE LIGASE;                                
 282:  3exe-A  2.5 13.7   79   363    5   MOLECULE: PYRUVATE DEHYDROGENASE E1 COMPONENT SUBUNIT ALPHA          
 283:  1wh7-A  2.5  6.4   62    80    5   MOLECULE: ZF-HD HOMEOBOX FAMILY PROTEIN;                             
 284:  1qhh-C  2.5  9.9   56   102    4   MOLECULE: PROTEIN (PCRA (SUBUNIT));                                  
 285:  3cwr-A  2.5  4.0   76   193   14   MOLECULE: TRANSCRIPTIONAL REGULATOR, TETR FAMILY;                    
 286:  1occ-E  2.5  3.8   55   109   11   MOLECULE: CYTOCHROME C OXIDASE;                                      
 287:  6vm0-A  2.4  6.4  108   363    7   MOLECULE: GLYCINE RECEPTOR SUBUNIT ALPHAZ1;                          
 288:  6myo-D  2.4  4.4   66   102    6   MOLECULE: SUCCINATE DEHYDROGENASE [UBIQUINONE] FLAVOPROTEIN          
 289:  5j8v-A  2.4  5.6  105  3398    6   MOLECULE: RYANODINE RECEPTOR 1;                                      
 290:  2ipc-A  2.4  8.5  128   939    4   MOLECULE: PREPROTEIN TRANSLOCASE SECA SUBUNIT;                       
 291:  4djb-A  2.4  3.4   73   118    1   MOLECULE: E4-ORF3;                                                   
 292:  3rrw-A  2.4  3.3   92   255    8   MOLECULE: THYLAKOID LUMENAL 29 KDA PROTEIN, CHLOROPLASTIC;           
 293:  3zjh-B  2.4  5.1   95   193    6   MOLECULE: PROTOGLOBIN;                                               
 294:  6val-B  2.4 10.3   98   257    4   MOLECULE: GREEN FLUORESCENT PROTEIN, CALHM1,CALMH2 CHIMERA;          
 295:  2y7c-A  2.4  6.1   87   464    5   MOLECULE: TYPE-1 RESTRICTION ENZYME ECOKI SPECIFICITY PROTE          
 296:  5aqd-M  2.4  4.0   91   184   10   MOLECULE: PHYCOERYTHRIN ALPHA SUBUNIT;                               
 297:  5xaz-A  2.4 16.8   95   223    9   MOLECULE: GAMMA-BUTYROLACTONE RECEPTOR PROTEIN;                      
 298:  3wak-A  2.4 10.9   89   864    6   MOLECULE: TRANSMEMBRANE OLIGOSACCHARYL TRANSFERASE;                  
 299:  1s7z-A  2.4  3.3   70   106    3   MOLECULE: GENE 0.3 PROTEIN;                                          
 300:  5tr1-A  2.4  7.1  106   606    9   MOLECULE: CHLORIDE CHANNEL PROTEIN;                                  
 301:  2pfd-A  2.4 11.2   83   540    4   MOLECULE: FORMIMIDOYLTRANSFERASE-CYCLODEAMINASE;                     
 302:  6m96-B  2.4  6.1  108   256    9   MOLECULE: ABC TRANSPORTER;                                           
 303:  5mlz-A  2.4 11.4   93   355    3   MOLECULE: DOLICHOL MONOPHOSPHATE MANNOSE SYNTHASE;                   
 304:  6vz1-A  2.4  7.0   93   411   10   MOLECULE: DIACYLGLYCEROL O-ACYLTRANSFERASE 1;                        
 305:  1na6-B  2.4 14.0  101   395   11   MOLECULE: RESTRICTION ENDONUCLEASE ECORII;                           
 306:  6tej-B  2.4  9.8   90   585    8   MOLECULE: DRUG ABC TRANSPORTER ATP-BINDING PROTEIN;                  
 307:  7emf-0  2.4  6.3   67   267    4   MOLECULE: MEDIATOR OF RNA POLYMERASE II TRANSCRIPTION SUBUN          
 308:  5a63-C  2.4  5.8  107   243    7   MOLECULE: NICASTRIN;                                                 
 309:  6btm-F  2.4  4.1  111   402   13   MOLECULE: ALTERNATIVE COMPLEX III SUBUNIT A;                         
 310:  1nek-C  2.4 11.3   92   129    8   MOLECULE: SUCCINATE DEHYDROGENASE FLAVOPROTEIN SUBUNIT;              
 311:  5muu-A  2.4 12.7   81   766    7   MOLECULE: MAJOR INNER PROTEIN P1;                                    
 312:  1g4u-S  2.4  6.6   59   360   14   MOLECULE: PROTEIN TYROSINE PHOSPHATASE SPTP;                         
 313:  2w31-A  2.4  4.7   88   152    7   MOLECULE: GLOBIN;                                                    
 314:  2k9n-A  2.4  3.8   50   107    6   MOLECULE: MYB24;                                                     
 315:  2fd5-A  2.4  7.7   79   180   10   MOLECULE: TRANSCRIPTIONAL REGULATOR;                                 
 316:  5csk-A  2.4  5.4   76  1996    4   MOLECULE: ACETYL-COA CARBOXYLASE;                                    
 317:  1m5y-D  2.4  3.8   58   389    5   MOLECULE: SURVIVAL PROTEIN SURA;                                     
 318:  3hw2-A  2.4  4.9   76   308    8   MOLECULE: PROTEIN SIFA;                                              
 319:  4ae4-B  2.4  3.5   39   115    3   MOLECULE: UBIQUITIN-ASSOCIATED PROTEIN 1;                            
 320:  2hvr-A  2.4  3.2   76   319    4   MOLECULE: 5'-                                                        
 321:  3add-A  2.4  8.5   59   251    3   MOLECULE: L-SERYL-TRNA(SEC) KINASE;                                  
 322:  6dzk-Y  2.4  8.0   52   103    4   MOLECULE: 16S RRNA;                                                  
 323:  1wsc-A  2.4  2.9   57   225    7   MOLECULE: HYPOTHETICAL PROTEIN ST0229;                               
 324:  3h36-A  2.4  3.5   71    78   11   MOLECULE: POLYRIBONUCLEOTIDE NUCLEOTIDYLTRANSFERASE;                 
 325:  2of3-A  2.4  8.5   64   266   11   MOLECULE: ZYG-9;                                                     
 326:  1uk5-A  2.4  6.8   85   111    5   MOLECULE: BAG-FAMILY MOLECULAR CHAPERONE REGULATOR-3;                
 327:  5yfp-D  2.4 15.4   82   954    7   MOLECULE: EXOCYST COMPLEX COMPONENT SEC3;                            
 328:  5xt2-B  2.4  4.6   94   204   10   MOLECULE: RESPONSE REGULATOR FIXJ;                                   
 329:  2ecb-A  2.4  6.3   59    89   12   MOLECULE: ZINC FINGERS AND HOMEOBOXES PROTEIN 1;                     
 330:  1x9b-A  2.4  4.6   48    53   17   MOLECULE: HYPOTHETICAL MEMBRANE PROTEIN TA0354_69_121;               
 331:  3s4w-A  2.4  7.3   79  1206   13   MOLECULE: FANCONI ANEMIA GROUP I PROTEIN HOMOLOG;                    
 332:  6c8c-A  2.4  3.5   55   119    4   MOLECULE: CHIMERIC PROTEIN OF THE POL KAPPA RIR HELIX AND T          
 333:  3lyq-B  2.4  4.5   90   186    6   MOLECULE: IPGB2;                                                     
 334:  1w36-B  2.4 11.8   96  1158    9   MOLECULE: EXODEOXYRIBONUCLEASE V BETA CHAIN;                         
 335:  5eom-C  2.4  4.9   77   353    9   MOLECULE: PROTEIN MAB-21-LIKE 1;                                     
 336:  5j0l-A  2.3  5.8   70   130    7   MOLECULE: DESIGNED PROTEIN 3L6HC2_2;                                 
 337:  3ibp-A  2.3  9.2   96   283    5   MOLECULE: CHROMOSOME PARTITION PROTEIN MUKB;                         
 338:  6em5-b  2.3  4.9   84   421    4   MOLECULE: 5.8S RIBOSOMAL RNA;                                        
 339:  6bk4-A  2.3  3.9   58   106    7   MOLECULE: CAPRIN HOMOLOG;                                            
 340:  1fou-A  2.3  5.9   86   257    2   MOLECULE: UPPER COLLAR PROTEIN;                                      
 341:  6thk-A  2.3 21.5  106   466    3   MOLECULE: PYOCIN S5;                                                 
 342:  7lam-A  2.3 12.1   78   517    5   MOLECULE: LYTIC TRANSGLYCOSYLASE DOMAIN-CONTAINING PROTEIN;          
 343:  6oyh-D  2.3  5.5  106   337    6   MOLECULE: MRAYAA NANOBODY;                                           
 344:  4p6v-D  2.3  3.5   62   179   13   MOLECULE: NA(+)-TRANSLOCATING NADH-QUINONE REDUCTASE SUBUNI          
 345:  4tql-B  2.3  6.4  105   235    3   MOLECULE: THREE HELIX BUNDLE;                                        
 346:  7a5p-S  2.3  2.4   45    46    0   MOLECULE: U2 SNRNA;                                                  
 347:  6s7o-C  2.3  8.0   72    78   11   MOLECULE: DOLICHYL-DIPHOSPHOOLIGOSACCHARIDE--PROTEIN                 
 348:  1i6z-A  2.3  7.1   92   135    7   MOLECULE: BAG-FAMILY MOLECULAR CHAPERONE REGULATOR-1;                
 349:  3wxx-B  2.3  4.6   72   183    6   MOLECULE: ACRH;                                                      
 350:  1dos-A  2.3 11.2   94   358    3   MOLECULE: ALDOLASE CLASS II;                                         
 351:  2pft-A  2.3  5.7   86   519    3   MOLECULE: EXOCYTOSIS PROTEIN;                                        
 352:  6uo8-B  2.3 12.4  103   696    6   MOLECULE: GAMMA-AMINOBUTYRIC ACID TYPE B RECEPTOR SUBUNIT 1          
 353:  2nvu-A  2.3  5.8   96   530    9   MOLECULE: NEDD8-ACTIVATING ENZYME E1 REGULATORY SUBUNIT;             
 354:  3d6j-A  2.3  7.3   72   210    3   MOLECULE: PUTATIVE HALOACID DEHALOGENASE-LIKE HYDROLASE;             
 355:  6ekr-A  2.3  6.5   84   303    7   MOLECULE: TYPE II SITE-SPECIFIC DEOXYRIBONUCLEASE;                   
 356:  2js5-A  2.3  5.4   56    71    2   MOLECULE: UNCHARACTERIZED PROTEIN;                                   
 357:  6iv9-A  2.3 12.6   92   874    9   MOLECULE: CAS13D;                                                    
 358:  7dsq-B  2.3  5.3  113   465    8   MOLECULE: 4F2 CELL-SURFACE ANTIGEN HEAVY CHAIN;                      
 359:  1nl3-A  2.3 14.2  121   839    7   MOLECULE: PREPROTEIN TRANSLOCASE SECA 1 SUBUNIT;                     
 360:  4hts-A  2.3 10.3   96   228    7   MOLECULE: SEC-INDEPENDENT PROTEIN TRANSLOCASE PROTEIN TATC;          
 361:  2olt-C  2.3  7.7   94   217   11   MOLECULE: HYPOTHETICAL PROTEIN;                                      
 362:  5da8-K  2.3  5.0  121   433    6   MOLECULE: 60 KDA CHAPERONIN;                                         
 363:  4drf-A  2.3  8.6   85   408    5   MOLECULE: METALLOPHOSPHOESTERASE;                                    
 364:  5h5v-A  2.3  4.8   80   352    8   MOLECULE: FLAGELLAR HOOK-ASSOCIATED PROTEIN 2;                       
 365:  3syk-A  2.3 10.1   60   290   10   MOLECULE: PROTEIN CBBX;                                              
 366:  4h54-A  2.3  6.6   62   274    6   MOLECULE: DIGUANYLATE CYCLASE YDEH;                                  
 367:  5cwc-A  2.3 12.1   70   196    4   MOLECULE: DESIGNED HELICAL REPEAT PROTEIN;                           
 368:  7dhg-C  2.3  8.9   87   470    5   MOLECULE: MITOCHONDRIAL IMPORT RECEPTOR SUBUNIT TOM70;               
 369:  6w98-A  2.3  6.7   83  1312    8   MOLECULE: F5/8 TYPE C DOMAIN-CONTAINING PROTEIN;                     
 370:  4bem-J  2.3  9.0   99   182   11   MOLECULE: F1FO ATPASE C2 SUBUNIT;                                    
 371:  2lor-A  2.3  4.9   60   108   10   MOLECULE: TRANSMEMBRANE PROTEIN 141;                                 
 372:  1f43-A  2.3  3.6   46    61    9   MOLECULE: MATING-TYPE PROTEIN A-1;                                   
 373:  3w6v-A  2.3  9.1   77   111    5   MOLECULE: ADPA;                                                      
 374:  6j8l-A  2.3  6.1   62   132    6   MOLECULE: AVH240;                                                    
 375:  3few-X  2.3  5.3   76   431    7   MOLECULE: COLICIN S4;                                                
 376:  6rn5-A  2.3  7.7   64   283    3   MOLECULE: CHAD DOMAIN PROTEIN;                                       
 377:  3dxp-A  2.3  9.4   81   329    9   MOLECULE: PUTATIVE ACYL-COA DEHYDROGENASE;                           
 378:  3l0a-A  2.3  5.8   63   266    6   MOLECULE: PUTATIVE EXONUCLEASE;                                      
 379:  2apl-A  2.3  3.4   66   149    6   MOLECULE: HYPOTHETICAL PROTEIN PG0816;                               
 380:  1jj2-O  2.3  8.8   62   143    8   MOLECULE: 23S RRNA;                                                  
 381:  1b3u-A  2.3  9.1   65   588    9   MOLECULE: PROTEIN (PROTEIN PHOSPHATASE PP2A);                        
 382:  5j1f-A  2.3  4.1   79   188   11   MOLECULE: PLECTIN,PLECTIN;                                           
 383:  6gej-M  2.3  2.7   45   688   11   MOLECULE: VACUOLAR PROTEIN SORTING-ASSOCIATED PROTEIN 72;            
 384:  3kkc-A  2.3  7.7   55   177    7   MOLECULE: TETR FAMILY TRANSCRIPTIONAL REGULATOR;                     
 385:  2x0l-A  2.3  3.0   57   670    2   MOLECULE: LYSINE-SPECIFIC HISTONE DEMETHYLASE 1;                     
 386:  2khm-A  2.3  5.0   70   140    7   MOLECULE: FIBROIN-3;                                                 
 387:  2qeu-B  2.3  8.2   50   133    6   MOLECULE: PUTATIVE CARBOXYMUCONOLACTONE DECARBOXYLASE;               
 388:  6c14-B  2.3  5.4   77   164   12   MOLECULE: PROTOCADHERIN-15;                                          
 389:  2p5g-B  2.3  8.0   61   756    3   MOLECULE: TEMPLATE DNA;                                              
 390:  2dbb-B  2.3  2.7   41   148    7   MOLECULE: PUTATIVE HTH-TYPE TRANSCRIPTIONAL REGULATOR PH006          
 391:  6c0f-z  2.3  5.2   74   243    7   MOLECULE: SACCHAROMYCES CEREVISIAE S288C 35S PRE-RIBOSOMAL           
 392:  1u78-A  2.3  5.4   50   103   12   MOLECULE: 26-MER;                                                    
 393:  2cqx-A  2.3  3.5   50    72    8   MOLECULE: LAG1 LONGEVITY ASSURANCE HOMOLOG 5;                        
 394:  3lsj-A  2.3  3.8   57   205    7   MOLECULE: DEST;                                                      
 395:  2o7t-A  2.3 11.3   81   188    6   MOLECULE: TRANSCRIPTIONAL REGULATOR;                                 
 396:  3oao-A  2.3  4.1   73   140    8   MOLECULE: UNCHARACTERIZED PROTEIN FROM DUF2059 FAMILY;               
 397:  2m8e-A  2.3  6.2   53    57    8   MOLECULE: SLEEPING BEAUTY TRANSPOSASE;                               
 398:  2v6z-M  2.3  2.7   41    75   12   MOLECULE: DNA POLYMERASE EPSILON SUBUNIT 2;                          
 399:  2pbe-A  2.3  6.8   91   263    3   MOLECULE: AMINOGLYCOSIDE 6-ADENYLYLTRANSFERASE;                      
 400:  1pu1-A  2.3  4.8   63    91   11   MOLECULE: HYPOTHETICAL PROTEIN MTH677;                               
 401:  1y2o-A  2.3  8.2   86   248    5   MOLECULE: BAI1-ASSOCIATED PROTEIN 2 ISOFORM 1;                       
 402:  4z39-A  2.3  4.4   49   121    8   MOLECULE: ODORANT-BINDING PROTEIN;                                   
 403:  5n9j-D  2.3  4.2   64   135    9   MOLECULE: MEDIATOR OF RNA POLYMERASE II TRANSCRIPTION SUBUN          
 404:  1ng6-A  2.3  3.9   67   148    9   MOLECULE: HYPOTHETICAL PROTEIN YQEY;                                 
 405:  1fp4-B  2.3 12.6  106   522    3   MOLECULE: NITROGENASE MOLYBDENUM-IRON PROTEIN ALPHA CHAIN;           
 406:  6es9-A  2.2  9.1   92   545    5   MOLECULE: ACYL-COA DEHYDROGENASE;                                    
 407:  3qwe-A  2.2  8.1   91   260    3   MOLECULE: GEM-INTERACTING PROTEIN;                                   
 408:  4jbw-F  2.2 14.1  107   492    8   MOLECULE: MALTOSE TRANSPORT SYSTEM PERMEASE PROTEIN MALF;            
 409:  2v0o-A  2.2 11.3   80   273    6   MOLECULE: FCH DOMAIN ONLY PROTEIN 2;                                 
 410:  7ad3-A  2.2 15.5  103   298    9   MOLECULE: PHEROMONE ALPHA FACTOR RECEPTOR;                           
 411:  1upg-B  2.2  7.1   63    99    8   MOLECULE: TRANSCRIPTIONAL REPRESSOR TRAM;                            
 412:  5b7i-C  2.2  4.5   87   138    3   MOLECULE: CRISPR-ASSOCIATED NUCLEASE/HELICASE CAS3 SUBTYPE           
 413:  6rao-J  2.2 11.9   86   548    2   MOLECULE: AFP1;                                                      
 414:  6vin-A  2.2 15.8   82   363    5   MOLECULE: THREONINE ASPARTASE 1;                                     
 415:  2oh3-A  2.2  5.2   61   149   11   MOLECULE: COG1633: UNCHARACTERIZED CONSERVED PROTEIN;                
 416:  7m2w-F  2.2  6.7  104   674    4   MOLECULE: TUBULIN GAMMA CHAIN;                                       
 417:  6jbh-C  2.2  4.9  109   267    2   MOLECULE: TARH;                                                      
 418:  6ly9-M  2.2  7.1  110   321    6   MOLECULE: V-TYPE ATP SYNTHASE SUBUNIT I;                             
 419:  5k7v-A  2.2 11.4  102   279    6   MOLECULE: DESIGNED PROTEIN HR00C3;                                   
 420:  5odw-D  2.2  6.9   98   198    7   MOLECULE: FERRIPYOVERDINE RECEPTOR;                                  
 421:  5cd4-I  2.2  4.9   92   494    7   MOLECULE: CRISPR SYSTEM CASCADE SUBUNIT CASE;                        
 422:  6q6b-A  2.2  5.4   66   132    8   MOLECULE: CYTOSOLIC COPPER STORAGE PROTEIN;                          
 423:  6vjy-B  2.2  4.3   67   280    1   MOLECULE: ERAD-ASSOCIATED E3 UBIQUITIN-PROTEIN LIGASE HRD1;          
 424:  5ofb-B  2.2  8.3   86   541    3   MOLECULE: MORC FAMILY CW-TYPE ZINC FINGER PROTEIN 2;                 
 425:  6c70-A  2.2  5.6  105   388   10   MOLECULE: ODORANT RECEPTOR;                                          
 426:  4zi2-C  2.2  3.6   79   131    1   MOLECULE: ADP-RIBOSYLATION FACTOR-LIKE PROTEIN 3;                    
 427:  7kpx-C  2.2  7.1   82  1352   13   MOLECULE: MEIOTIC MRNA STABILITY PROTEIN KINASE SSN3;                
 428:  5aex-A  2.2  9.1   92   456   10   MOLECULE: AMMONIUM TRANSPORTER MEP2;                                 
 429:  5xvj-A  2.2  3.8   67   134    7   MOLECULE: PHD FINGER PROTEIN ALFIN-LIKE 7;                           
 430:  5xa5-A  2.2  7.7   95   248    6   MOLECULE: ALPHA-CATENIN-LIKE PROTEIN HMP-1;                          
 431:  6l85-B  2.2  7.1   77   401    9   MOLECULE: PHOSPHATE TRANSPORTER;                                     
 432:  1bhb-A  2.2  7.1   59    67    5   MOLECULE: BACTERIORHODOPSIN;                                         
 433:  5b3i-A  2.2  9.8   82   135    7   MOLECULE: CYTOCHROME C PRIME;                                        
 434:  4mk6-A  2.2  4.2   84   188    6   MOLECULE: PROBABLE DIHYDROXYACETONE KINASE REGULATOR DHSK_R          
 435:  4m64-A  2.2  6.2  111   448   11   MOLECULE: MELIBIOSE CARRIER PROTEIN;                                 
 436:  6egc-A  2.2 10.4   92   146    4   MOLECULE: SC_2L4HC2_23;                                              
 437:  5zle-A  2.2  6.3  100   225   13   MOLECULE: CYTOCHROME B REDUCTASE 1;                                  
 438:  6iv3-A  2.2  6.1   77   274    5   MOLECULE: BESTROPHIN HOMOLOG;                                        
 439:  6o1q-A  2.2  8.3   91   119    4   MOLECULE: NEPHROCYSTIN-1;                                            
 440:  6ybw-z  2.2  7.6   93   160    3   MOLECULE: 40S RIBOSOMAL PROTEIN S4, X ISOFORM;                       
 441:  6qo1-A  2.2  7.6   84   186    6   MOLECULE: PUTATIVE SURFACE PROTEIN;                                  
 442:  3b8o-A  2.2  4.6   95   221    6   MOLECULE: LIPOPOLYSACCHARIDE BIOSYNTHESIS PROTEIN WZZE;              
 443:  6ahy-B  2.2  7.8   99   313    5   MOLECULE: FRIZZLED-8;                                                
 444:  6iuy-A  2.2  6.9   93   585    5   MOLECULE: GLYCEROL-3-PHOSPHATE DEHYDROGENASE [NAD(+)];               
 445:  6c0f-w  2.2  2.6   53    70    4   MOLECULE: SACCHAROMYCES CEREVISIAE S288C 35S PRE-RIBOSOMAL           
 446:  6p63-C  2.2 12.0   74   595    4   MOLECULE: SIDEROPHORE SYNTHETASE TYPE C DESD;                        
 447:  4hyg-B  2.2  7.8   77   247   13   MOLECULE: PUTATIVE UNCHARACTERIZED PROTEIN;                          
 448:  2ras-B  2.2 14.4   83   204    1   MOLECULE: TRANSCRIPTIONAL REGULATOR, TETR FAMILY;                    
 449:  2nx4-A  2.2  4.1   84   194   10   MOLECULE: TRANSCRIPTIONAL REGULATOR, TETR FAMILY PROTEIN;            
 450:  2hfs-A  2.2  6.5   46   326    7   MOLECULE: MEVALONATE KINASE, PUTATIVE;                               
 451:  5z58-1  2.2  8.9   66  1038    8   MOLECULE: PRE-MRNA-PROCESSING-SPLICING FACTOR 8;                     
 452:  4abn-B  2.2  9.3   78   426    4   MOLECULE: TETRATRICOPEPTIDE REPEAT PROTEIN 5;                        
 453:  2zkz-C  2.2  3.3   69    87    4   MOLECULE: TRANSCRIPTIONAL REPRESSOR PAGR;                            
 454:  2dmn-A  2.2  2.8   51    83    8   MOLECULE: HOMEOBOX PROTEIN TGIF2LX;                                  
 455:  3mem-A  2.2  9.1   85   453   12   MOLECULE: PUTATIVE SIGNAL TRANSDUCTION PROTEIN;                      
 456:  5b2g-C  2.2 10.5  109   350    6   MOLECULE: ENDOLYSIN,CLAUDIN-4;                                       
 457:  1qte-A  2.2  5.0   50   620    6   MOLECULE: SOLUBLE LYTIC TRANSGLYCOSYLASE SLT70;                      
 458:  5e6g-B  2.2  3.7   73   114    5   MOLECULE: DE NOVO DESIGNED PROTEIN CA01;                             
 459:  3f44-A  2.2  9.5   54   210    2   MOLECULE: PUTATIVE MONOOXYGENASE;                                    
 460:  1bgp-A  2.2  4.0   89   309    7   MOLECULE: BARLEY GRAIN PEROXIDASE;                                   
 461:  4pl0-B  2.2  5.5   96   576    7   MOLECULE: MICROCIN-J25 EXPORT ATP-BINDING/PERMEASE PROTEIN           
 462:  2k27-A  2.2  4.6   56   159    0   MOLECULE: PAIRED BOX PROTEIN PAX-8;                                  
 463:  2xf5-B  2.2  2.6   40    50    5   MOLECULE: GP23.1;                                                    
 464:  2lf4-A  2.2  3.7   52   232   10   MOLECULE: GAG POLYPROTEIN;                                           
 465:  1ku9-A  2.2  6.3   69   151    4   MOLECULE: HYPOTHETICAL PROTEIN MJ223;                                
 466:  2mhh-A  2.2  3.2   71    96    4   MOLECULE: POLYCYSTIC KIDNEY DISEASE PROTEIN 2;                       
 467:  2xwu-B  2.2  3.4   54   910    9   MOLECULE: SUMO-CONJUGATING ENZYME UBC9;                              
 468:  2yb5-F  2.2  3.2   58   215    3   MOLECULE: PUTATIVE FUSIDIC ACID RESISTANCE PROTEIN;                  
 469:  3ufe-A  2.2 11.7   55   109   11   MOLECULE: TRANSCRIPTIONAL ANTITERMINATOR (BGLG FAMILY);              
 470:  1ii0-B  2.2  4.5   83   553    8   MOLECULE: ARSENICAL PUMP-DRIVING ATPASE;                             
 471:  3eup-A  2.2  3.7   59   203    5   MOLECULE: TRANSCRIPTIONAL REGULATOR, TETR FAMILY;                    
 472:  2iaz-B  2.2  9.7   83   113    5   MOLECULE: HYPOTHETICAL PROTEIN SP1372;                               
 473:  3spg-A  2.2  4.5   77   332    4   MOLECULE: INWARD-RECTIFIER K+ CHANNEL KIR2.2;                        
 474:  3hhg-E  2.2  3.4   69   297    4   MOLECULE: TRANSCRIPTIONAL REGULATOR, LYSR FAMILY;                    
 475:  4d10-H  2.2  4.7   65   173    9   MOLECULE: COP9 SIGNALOSOME COMPLEX SUBUNIT 1;                        
 476:  2kmd-A  2.2  3.7   69   111   10   MOLECULE: PROTEIN C-ETS-1;                                           
 477:  2ivf-A  2.2 13.7   92   912    7   MOLECULE: ETHYLBENZENE DEHYDROGENASE ALPHA-SUBUNIT;                  
 478:  2o38-B  2.2  9.1   56    90    9   MOLECULE: HYPOTHETICAL PROTEIN;                                      
 479:  3ter-B  2.2  5.8   83   121    5   MOLECULE: MAMMALIAN STROMAL INTERACTION MOLECULE-1;                  
 480:  5hlb-A  2.2  6.0   71   733    7   MOLECULE: PENICILLIN-BINDING PROTEIN 1B;                             
 481:  6mit-G  2.2 12.2   82   355    9   MOLECULE: LIPOPOLYSACCHARIDE EXPORT SYSTEM ATP-BINDING PROT          
 482:  2py8-C  2.2  4.3   66   123    5   MOLECULE: HYPOTHETICAL PROTEIN RBCX;                                 
 483:  2wbm-A  2.2  4.5   51   234    4   MOLECULE: RIBOSOME MATURATION PROTEIN SDO1 HOMOLOG;                  
 484:  3lwj-A  2.2  4.6   69   193    7   MOLECULE: PUTATIVE TETR-FAMILY TRANSCRIPTIONAL REGULATOR;            
 485:  4f88-1  2.2  4.5   45   430   11   MOLECULE: PLYCA;                                                     
 486:  5lfj-B  2.2  9.1   61   113   10   MOLECULE: BACTERIAL PROTEASOME ACTIVATOR;                            
 487:  5jr9-A  2.2  8.3   56   188    5   MOLECULE: NEQ131;                                                    
 488:  1sum-B  2.2  7.4  103   224    7   MOLECULE: PHOSPHATE TRANSPORT SYSTEM PROTEIN PHOU HOMOLOG 2          
 489:  1hlv-A  2.2  7.6   67   131    1   MOLECULE: CENP-B BOX DNA;                                            
 490:  3k1f-M  2.2  9.3   56   185    0   MOLECULE: DNA-DIRECTED RNA POLYMERASE II SUBUNIT RPB1;               
 491:  5njx-A  2.2  5.8   57   413    2   MOLECULE: PEPTIDYL-PROLYL CIS-TRANS ISOMERASE FKBP5;                 
 492:  3ipi-A  2.2 11.2   83   268    8   MOLECULE: GERANYLTRANSTRANSFERASE;                                   
 493:  6f36-M  2.1 13.1   96   228    8   MOLECULE: MITOCHONDRIAL ATP SYNTHASE SUBUNIT C;                      
 494:  3b4r-A  2.1 14.0   80   218    3   MOLECULE: PUTATIVE ZINC METALLOPROTEASE MJ0392;                      
 495:  2rdc-B  2.1 10.1   87   135    6   MOLECULE: UNCHARACTERIZED PROTEIN;                                   
 496:  6ffh-A  2.1 11.7   98   414   13   MOLECULE: METABOTROPIC GLUTAMATE RECEPTOR 5,ENDOLYSIN;               
 497:  6t9i-C  2.1  3.4   70   214    9   MOLECULE: TRANSCRIPTION FACTOR SPT20;                                
 498:  6y37-C  2.1  5.5   78   118    6   MOLECULE: HAPB;                                                      
 499:  5zji-L  2.1 12.9   83   166    7   MOLECULE: CHLOROPHYLL A-B BINDING PROTEIN, CHLOROPLASTIC;            
 500:  2v3s-A  2.1  3.5   57    96   12   MOLECULE: SERINE/THREONINE-PROTEIN KINASE OSR1;                      
 501:  4xxk-A  2.1  5.0   82   149    6   MOLECULE: PHYCOBILIPROTEIN APCE;                                     
 502:  5ijj-A  2.1  9.5   99   175    6   MOLECULE: SPX DOMAIN;                                                
 503:  6hxa-A  2.1  6.2   93   375    6   MOLECULE: ANTI;                                                      
 504:  2x79-A  2.1  4.5  107   465    6   MOLECULE: HYDANTOIN TRANSPORT PROTEIN;                               
 505:  6cc4-A  2.1  8.9  113   608    9   MOLECULE: SOLUBLE CYTOCHROME B562, LIPID II FLIPPASE MURJ C          
 506:  1jad-A  2.1  4.9  100   242    7   MOLECULE: PHOSPHOLIPASE C BETA;                                      
 507:  1yo7-A  2.1  5.5   68   120    1   MOLECULE: REGULATORY PROTEIN ROP;                                    
 508:  7kq3-A  2.1 15.5  106   825    6   MOLECULE: ISETHIONATE SULFITE-LYASE;                                 
 509:  1or4-A  2.1  4.5   87   169    6   MOLECULE: HEME-BASED AEROTACTIC TRANSDUCER HEMAT;                    
 510:  1abw-A  2.1 10.2   92   287    8   MOLECULE: HEMOGLOBIN-BASED BLOOD SUBSTITUTE;                         
 511:  7c76-B  2.1  4.0  107   483   10   MOLECULE: TOLL-LIKE RECEPTOR 3;                                      
 512:  1a91-A  2.1  5.1   71    79   10   MOLECULE: F1FO ATPASE SUBUNIT C;                                     
 513:  5oc0-A  2.1  9.2   72   174    4   MOLECULE: CYTOCHROME B561;                                           
 514:  6wjv-A  2.1 15.8   87  1951    5   MOLECULE: DNA POLYMERASE EPSILON CATALYTIC SUBUNIT A;                
 515:  5h1q-A  2.1  5.8   80   360    4   MOLECULE: INNEXIN-6;                                                 
 516:  6v22-E  2.1  7.1   78   199   12   MOLECULE: CALCIUM-ACTIVATED POTASSIUM CHANNEL SUBUNIT ALPHA          
 517:  5tqb-B  2.1 15.2   86   335    3   MOLECULE: 60S RIBOSOMAL PROTEIN L4-LIKE PROTEIN;                     
 518:  4cej-A  2.1 15.9   91  1177    4   MOLECULE: ATP-DEPENDENT HELICASE/NUCLEASE SUBUNIT A;                 
 519:  5w60-A  2.1  9.0   59   179    7   MOLECULE: APOPTOSIS REGULATOR BAX;                                   
 520:  2nr7-A  2.1  4.4  102   194    6   MOLECULE: SECRETION ACTIVATOR PROTEIN, PUTATIVE;                     
 521:  5tsa-A  2.1  4.6   64   233    5   MOLECULE: MEMBRANE PROTEIN;                                          
 522:  6px3-C  2.1  9.6   69   179    9   MOLECULE: HISTONE H3;                                                
 523:  6tao-A  2.1  3.9   88   345    8   MOLECULE: NON-HEMOLYTIC ENTEROTOXIN LYTIC COMPONENT L1;              
 524:  4xvx-B  2.1  4.8   84   373    8   MOLECULE: ACYL-[ACYL-CARRIER-PROTEIN] DEHYDROGENASE MBTN;            
 525:  5ea1-B  2.1  4.3   70   128    3   MOLECULE: TRANSCRIPTION ACTIVATOR BRG1;                              
 526:  3f41-A  2.1 13.2   83   590    1   MOLECULE: PHYTASE;                                                   
 527:  7d7c-F  2.1  6.5   66   137    5   MOLECULE: DNA-DIRECTED RNA POLYMERASE SUBUNIT ALPHA;                 
 528:  6lo8-C  2.1  6.8   76   108    3   MOLECULE: MITOCHONDRIAL IMPORT INNER MEMBRANE TRANSLOCASE S          
 529:  2j7n-A  2.1 15.9   83   934    6   MOLECULE: RNA-DEPENDENT RNA POLYMERASE;                              
 530:  6rx4-A  2.1 12.6  100   474    4   MOLECULE: CYTOCHROME BD-I UBIQUINOL OXIDASE SUBUNIT 1;               
 531:  6tdv-E  2.1  5.0   56    96    7   MOLECULE: ATPTB1;                                                    
 532:  7a23-c  2.1  3.1   62    99   10   MOLECULE: 51KDA;                                                     
 533:  5n5e-A  2.1 11.4   72    98    3   MOLECULE: PFC_05175;                                                 
 534:  4rp9-A  2.1  6.7  124   451    7   MOLECULE: ASCORBATE-SPECIFIC PERMEASE IIC COMPONENT ULAA;            
 535:  6qzh-A  2.1  6.5   89   744    6   MOLECULE: HUMAN CHEMOKINE RECEPTOR 7;                                
 536:  6v7u-A  2.1  5.8   58    63   16   MOLECULE: QUORUM SENSING ANTI-ACTIVATOR PROTEIN AQS1;                
 537:  6ny2-Y  2.1  4.6   90   915    1   MOLECULE: DNA TARGET STRAND;                                         
 538:  5l0l-A  2.1  5.5   80   215    8   MOLECULE: UNCHARACTERIZED PROTEIN;                                   
 539:  7emf-K  2.1  6.2   58   112    3   MOLECULE: MEDIATOR OF RNA POLYMERASE II TRANSCRIPTION SUBUN          
 540:  6awl-A  2.1 13.7   70   217    1   MOLECULE: UBIQUINONE BIOSYNTHESIS PROTEIN COQ9, MITOCHONDRI          
 541:  5ve8-B  2.1  6.6   78  1030    6   MOLECULE: KAP123;                                                    
 542:  4did-B  2.1 11.4   78   127    3   MOLECULE: CELL DIVISION CONTROL PROTEIN 42 HOMOLOG;                  
 543:  3b5o-A  2.1  7.1   95   230    9   MOLECULE: CADD-LIKE PROTEIN OF UNKNOWN FUNCTION;                     
 544:  4yo5-A  2.1  7.2   67   131    4   MOLECULE: TSSA;                                                      
 545:  4qoz-C  2.1 10.1   50    73    4   MOLECULE: HISTONE MRNA STEM-LOOP;                                    
 546:  6gw5-A  2.1  4.3   76   393    3   MOLECULE: PUTATIVE OUTER MEMBRANE PROTEIN;                           
 547:  4a15-A  2.1  4.2   52   596    2   MOLECULE: ATP-DEPENDENT DNA HELICASE TA0057;                         
 548:  3u8p-A  2.1  7.3  100   336   10   MOLECULE: CYTOCHROME B562 INTEGRAL FUSION WITH ENHANCED GRE          
 549:  2w2h-A  2.1  2.7   50   263    6   MOLECULE: CYCLIN-T1;                                                 
 550:  6jfk-A  2.1  5.8   86   428    6   MOLECULE: MITOFUSIN-2,CDNA FLJ57997, HIGHLY SIMILAR TO TRAN          
 551:  2f4q-A  2.1  4.1   87   309    7   MOLECULE: TYPE I TOPOISOMERASE, PUTATIVE;                            
 552:  1xsz-A  2.1 10.6   65   356    6   MOLECULE: GUANINE NUCLEOTIDE EXCHANGE PROTEIN;                       
 553:  2a1s-C  2.1 10.9   54   393    7   MOLECULE: POLY(A)-SPECIFIC RIBONUCLEASE PARN;                        
 554:  1id0-A  2.1  3.9   45   146    2   MOLECULE: PHOQ HISTIDINE KINASE;                                     
 555:  1rw2-A  2.1 10.0   64   152    9   MOLECULE: ATP-DEPENDENT DNA HELICASE II, 80 KDA SUBUNIT;             
 556:  1q1v-A  2.1  5.6   65    70    3   MOLECULE: DEK PROTEIN;                                               
 557:  3dte-A  2.1  6.2   80   247    9   MOLECULE: IRRE PROTEIN;                                              
 558:  3rgu-A  2.1  7.4   72    88    7   MOLECULE: FIMBRIAE-ASSOCIATED PROTEIN FAP1;                          
 559:  3mzy-A  2.1  4.3   66   123    5   MOLECULE: RNA POLYMERASE SIGMA-H FACTOR;                             
 560:  1te2-A  2.1  6.5   73   218    5   MOLECULE: 2-DEOXYGLUCOSE-6-P PHOSPHATASE;                            
 561:  2wau-A  2.1  5.5   71   277    4   MOLECULE: ERYTHROCYTE MEMBRANE PROTEIN 1 (PFEMP1);                   
 562:  4hzu-S  2.1  5.1   89   164    8   MOLECULE: ENERGY-COUPLING FACTOR TRANSPORTER ATP-BINDING PR          
 563:  4ad9-A  2.1  7.0   71   288    7   MOLECULE: BETA-LACTAMASE-LIKE PROTEIN 2;                             
 564:  4dra-H  2.1  5.7   54    76   11   MOLECULE: CENTROMERE PROTEIN S;                                      
 565:  3gku-A  2.1  7.3   67   206    6   MOLECULE: PROBABLE RNA-BINDING PROTEIN;                              
 566:  3tm5-A  2.1  3.7   50   369    4   MOLECULE: CRYSTAL STRUCTURE OF TRM14;                                
 567:  2mcf-A  2.1  3.7   53   147    4   MOLECULE: TGAM_1934;                                                 
 568:  2kj5-A  2.1  3.3   52   116   12   MOLECULE: PHAGE INTEGRASE;                                           
 569:  3cp8-A  2.1  4.3   81   611   11   MOLECULE: TRNA URIDINE 5-CARBOXYMETHYLAMINOMETHYL                    
 570:  6ojy-D  2.1  6.2   62   352   10   MOLECULE: TWITCHING MOTILITY PILUS RETRACTION ATPASE;                
 571:  6g7e-B  2.1  8.6   61  1575    3   MOLECULE: HELICASE-LIKE PROTEIN;                                     
 572:  3aei-A  2.1  3.8   73    94    4   MOLECULE: PREFOLDIN BETA SUBUNIT 2;                                  
 573:  1m12-A  2.1  2.9   48    84    8   MOLECULE: SAPOSIN C;                                                 
 574:  1wwi-A  2.1  4.2   66   148    8   MOLECULE: HYPOTHETICAL PROTEIN TTHA1479;                             
 575:  6al2-A  2.1  4.0   62   484   10   MOLECULE: MEMBRANE PROTEIN INSERTASE YIDC;                           
 576:  2gb7-B  2.1  4.5   80   295   10   MOLECULE: DNA STRAND 1;                                              
 577:  7kmt-B  2.0  5.6   86   475    6   MOLECULE: TRAFFICKING PROTEIN PARTICLE COMPLEX SUBUNIT 23;           
 578:  6r6b-F  2.0 11.2   79   245    5   MOLECULE: SURFACE PRESENTATION OF ANTIGENS PROTEIN SPAP;             
 579:  6bom-A  2.0  7.1   95   440    7   MOLECULE: 2-METHYLCITRATE SYNTHASE, MITOCHONDRIAL;                   
 580:  6a70-B  2.0 12.9  118   704    7   MOLECULE: POLYCYSTIN-2;                                              
 581:  4cgk-A  2.0  7.7   85   351    5   MOLECULE: SECRETED 45 KDA PROTEIN;                                   
 582:  6fpg-F  2.0  4.5  110   266    2   MOLECULE: CHROMOSOME 16, WHOLE GENOME SHOTGUN SEQUENCE;              
 583:  6rfq-J  2.0  4.8   77   179    1   MOLECULE: SUBUNIT NUAM OF NADH:UBIQUINONE OXIDOREDUCTASE (C          
 584:  6ds9-A  2.0  6.8   75    93   12   MOLECULE: DE NOVO DESIGNED THREE HELIX BUNDLE GRA3D;                 
 585:  4igg-B  2.0  8.8  113   771    5   MOLECULE: CATENIN ALPHA-1;                                           
 586:  6z0c-A  2.0  7.9   96   199    3   MOLECULE: MAQUETTE-3;                                                
 587:  2efl-A  2.0 12.2   85   281    6   MOLECULE: FORMIN-BINDING PROTEIN 1;                                  
 588:  6qti-A  2.0 12.4   89  1038   10   MOLECULE: NICOTINAMIDE NUCLEOTIDE TRANSHYDROGENASE;                  
 589:  5eik-A  2.0  5.1   94   234    5   MOLECULE: UNCHARACTERIZED PROTEIN Y57A10A.28;                        
 590:  6m31-A  2.0  5.9   77   280    8   MOLECULE: DIGERANYLGERANYLGLYCERYL PHOSPHATE SYNTHASE;               
 591:  5xsj-L  2.0  9.6   73   122    8   MOLECULE: PERIPLASMIC BINDING PROTEIN/LACI TRANSCRIPTIONAL           
 592:  6hu9-c  2.0  7.5  121   269   12   MOLECULE: CYTOCHROME B-C1 COMPLEX SUBUNIT 1, MITOCHONDRIAL;          
 593:  6s8g-G  2.0  8.4  103   244    4   MOLECULE: LIPOPOLYSACCHARIDE ABC TRANSPORTER, ATP-BINDING P          
 594:  6gv8-A  2.0  5.5   57   157    7   MOLECULE: HYPEROSMOLARITY RESISTANCE PROTEIN EMB;                    
 595:  1h99-A  2.0 12.9   71   220   14   MOLECULE: TRANSCRIPTION ANTITERMINATOR LICT;                         
 596:  3f3s-A  2.0  2.3   40   312    5   MOLECULE: LAMBDA-CRYSTALLIN HOMOLOG;                                 
 597:  6uva-E  2.0  3.8   63   111    5   MOLECULE: GUANINE NUCLEOTIDE-BINDING PROTEIN G(S) SUBUNIT A          
 598:  1usy-A  2.0  7.5   50   275    6   MOLECULE: ATP PHOSPHORIBOSYLTRANSFERASE REGULATORY SUBUNIT;          
 599:  2fa5-B  2.0  3.1   66   142    5   MOLECULE: TRANSCRIPTIONAL REGULATOR MARR/EMRR FAMILY;                
 600:  1yvw-A  2.0  8.6   69    92    6   MOLECULE: PHOSPHORIBOSYL-ATP PYROPHOSPHATASE;                        
 601:  1lq7-A  2.0  7.2   49    67    6   MOLECULE: ALPHA3W;                                                   
 602:  1kw2-A  2.0  3.3   66   455    5   MOLECULE: VITAMIN D-BINDING PROTEIN;                                 
 603:  1ug2-A  2.0  4.5   52    95    8   MOLECULE: 2610100B20RIK GENE PRODUCT;                                
 604:  2e87-A  2.0  9.8  101   356    4   MOLECULE: HYPOTHETICAL PROTEIN PH1320;                               
 605:  6omp-A  2.0  6.6   67   356    7   MOLECULE: PTMU3;                                                     
 606:  1yz7-A  2.0  9.6   69   176    9   MOLECULE: PROBABLE TRANSLATION INITIATION FACTOR 2 ALPHA             
 607:  5gox-A  2.0  7.4   80   181    8   MOLECULE: DNA REPAIR PROTEIN RAD50;                                  
 608:  1i5p-A  2.0  5.0   77   633    9   MOLECULE: PESTICIDIAL CRYSTAL PROTEIN CRY2AA;                        
 609:  6mzf-Z  2.0  8.7   67   495    1   MOLECULE: TUBULIN ALPHA-1A CHAIN;                                    
 610:  2ezl-A  2.0  2.8   51    99    2   MOLECULE: TRANSPOSASE;                                               
 611:  3ut2-A  2.0  4.1   79   735    5   MOLECULE: CATALASE-PEROXIDASE 2;                                     
 612:  3v9r-A  2.0  4.5   63    88    3   MOLECULE: UNCHARACTERIZED PROTEIN YOL086W-A;                         
 613:  3al0-C  2.0  8.2  108   565    8   MOLECULE: GLUTAMYL-TRNA(GLN) AMIDOTRANSFERASE SUBUNIT A;             
 614:  4whj-A  2.0  4.1   76   565    7   MOLECULE: INTERFERON-INDUCED GTP-BINDING PROTEIN MX2;                
 615:  1zel-B  2.0  9.7   60   295    5   MOLECULE: HYPOTHETICAL PROTEIN RV2827C;                              
 616:  3k1r-A  2.0  3.5   45   192    9   MOLECULE: HARMONIN;                                                  
 617:  3euk-J  2.0  4.4   60   124    3   MOLECULE: CHROMOSOME PARTITION PROTEIN MUKB, LINKER;                 
 618:  3msv-A  2.0 11.0  100   352    3   MOLECULE: NUCLEAR IMPORT ADAPTOR, NRO1;                              
 619:  3av0-B  2.0 12.5  113   365    7   MOLECULE: DNA DOUBLE-STRAND BREAK REPAIR PROTEIN MRE11;              
 620:  2v0p-A  2.0 13.0   73   219    5   MOLECULE: TYPE 2A PHOSPHATASE-ASSOCIATED PROTEIN 42;                 
 621:  3c7j-A  2.0  4.1   56   237   14   MOLECULE: TRANSCRIPTIONAL REGULATOR, GNTR FAMILY;                    
 622:  1tiq-A  2.0  8.6   61   173    8   MOLECULE: PROTEASE SYNTHASE AND SPORULATION NEGATIVE REGULA          

# Structural equivalences
   1: s001-x 2ww9-A     1 -   8 <=>  199 - 206   (SER  197  - GLY  204  <=> GLY  199  - GLY  206 )                          
   1: s001-x 2ww9-A    12 -  27 <=>  212 - 227   (GLU  208  - ARG  223  <=> GLU  212  - LYS  227 )                          
   1: s001-x 2ww9-A    33 -  36 <=>  234 - 237   (ALA  229  - GLU  232  <=> GLY  234  - SER  237 )                          
   1: s001-x 2ww9-A    39 -  42 <=>  238 - 241   (TYR  235  - ASN  238  <=> ALA  238  - ARG  241 )                          
   1: s001-x 2ww9-A    43 -  88 <=>  244 - 289   (LEU  239  - PHE  284  <=> LEU  244  - LEU  289 )                          
   1: s001-x 2ww9-A    90 - 106 <=>  290 - 306   (THR  286  - TYR  302  <=> TYR  290  - ILE  306 )                          
   1: s001-x 2ww9-A   107 - 116 <=>  311 - 320   (VAL  303  - PHE  312  <=> PHE  311  - ASN  320 )                          
   1: s001-x 2ww9-A   120 - 130 <=>  345 - 355   (GLY  340  - SER  350  <=> PHE  345  - SER  355 )                          
   1: s001-x 2ww9-A   131 - 134 <=>  359 - 362   (PHE  351  - VAL  354  <=> GLY  359  - GLN  362 )                          
   1: s001-x 2ww9-A   137 - 161 <=>  363 - 387   (ASP  357  - GLU  381  <=> GLN  363  - ALA  387 )                          
   1: s001-x 2ww9-A   162 - 166 <=>  389 - 393   (VAL  382  - SER  386  <=> SER  389  - ALA  393 )                          
   1: s001-x 2ww9-A   168 - 176 <=>  394 - 402   (LYS  388  - GLU  396  <=> ARG  394  - ASP  402 )                          
   1: s001-x 2ww9-A   184 - 187 <=>  411 - 414   (HIS  404  - THR  407  <=> ARG  411  - ASN  414 )                          
   1: s001-x 2ww9-A   189 - 220 <=>  415 - 446   (MET  409  - ALA  440  <=> VAL  415  - LEU  446 )                          
   1: s001-x 2ww9-A   223 - 245 <=>  449 - 471   (SER  443  - GLN  465  <=> LYS  449  - TYR  471 )                          
   2: s001-x 3bo0-A     1 -   4 <=>  186 - 189   (SER  197  - THR  200  <=> LEU  187  - GLU  190 )                          
   2: s001-x 3bo0-A    14 -  17 <=>  190 - 193   (GLU  210  - ILE  213  <=> GLY  191  - TRP  194 )                          
   2: s001-x 3bo0-A    19 -  27 <=>  194 - 202   (ALA  215  - ARG  223  <=> LYS  195  - GLY  203 )                          
   2: s001-x 3bo0-A    36 -  39 <=>  204 - 207   (GLU  232  - TYR  235  <=> PRO  205  - GLU  208 )                          
   2: s001-x 3bo0-A    45 -  75 <=>  208 - 238   (ASN  241  - ARG  271  <=> TYR  209  - LYS  239 )                          
   2: s001-x 3bo0-A    78 -  90 <=>  248 - 260   (GLY  274  - THR  286  <=> ALA  249  - VAL  261 )                          
   2: s001-x 3bo0-A    92 - 109 <=>  261 - 278   (ASN  288  - SER  305  <=> SER  262  - TRP  279 )                          
   2: s001-x 3bo0-A   110 - 116 <=>  280 - 286   (GLN  306  - PHE  312  <=> LEU  281  - GLY  287 )                          
   2: s001-x 3bo0-A   118 - 121 <=>  298 - 301   (VAL  338  - LEU  341  <=> ALA  299  - GLY  302 )                          
   2: s001-x 3bo0-A   122 - 129 <=>  303 - 310   (CYS  342  - GLU  349  <=> ALA  304  - TYR  311 )                          
   2: s001-x 3bo0-A   131 - 134 <=>  314 - 317   (PHE  351  - VAL  354  <=> SER  315  - SER  318 )                          
   2: s001-x 3bo0-A   137 - 160 <=>  318 - 341   (ASP  357  - ILE  380  <=> ASP  319  - VAL  342 )                          
   2: s001-x 3bo0-A   161 - 164 <=>  343 - 346   (GLU  381  - GLY  384  <=> THR  344  - LEU  347 )                          
   2: s001-x 3bo0-A   166 - 177 <=>  347 - 358   (SER  386  - GLN  397  <=> ASP  348  - SER  359 )                          
   2: s001-x 3bo0-A   184 - 188 <=>  371 - 375   (HIS  404  - SER  408  <=> THR  372  - ILE  376 )                          
   2: s001-x 3bo0-A   190 - 201 <=>  376 - 387   (VAL  410  - ALA  421  <=> GLU  377  - THR  388 )                          
   2: s001-x 3bo0-A   203 - 206 <=>  388 - 391   (PHE  423  - LEU  426  <=> VAL  389  - SER  392 )                          
   2: s001-x 3bo0-A   207 - 219 <=>  393 - 405   (CYS  427  - GLY  439  <=> PHE  394  - GLY  406 )                          
   2: s001-x 3bo0-A   221 - 224 <=>  406 - 409   (ILE  441  - GLY  444  <=> ALA  407  - GLY  410 )                          
   2: s001-x 3bo0-A   225 - 245 <=>  411 - 431   (THR  445  - GLN  465  <=> THR  412  - LYS  432 )                          
   3: s001-x 5abb-A     1 -   4 <=>  207 - 210   (SER  197  - THR  200  <=> ILE  207  - ALA  210 )                          
   3: s001-x 5abb-A    11 -  14 <=>  211 - 214   (MET  207  - GLU  210  <=> ARG  211  - ASP  214 )                          
   3: s001-x 5abb-A    36 -  39 <=>  216 - 219   (GLU  232  - TYR  235  <=> HIS  216  - VAL  219 )                          
   3: s001-x 5abb-A    45 -  68 <=>  220 - 243   (ASN  241  - ASP  264  <=> LEU  220  - ARG  243 )                          
   3: s001-x 5abb-A    75 -  87 <=>  257 - 269   (ARG  271  - LEU  283  <=> VAL  257  - VAL  269 )                          
   3: s001-x 5abb-A    89 - 116 <=>  270 - 297   (TYR  285  - PHE  312  <=> ASN  270  - GLY  297 )                          
   3: s001-x 5abb-A   120 - 123 <=>  309 - 312   (GLY  340  - HIS  343  <=> TYR  309  - PRO  312 )                          
   3: s001-x 5abb-A   140 - 148 <=>  314 - 322   (HIS  360  - MET  368  <=> GLN  314  - ALA  322 )                          
   3: s001-x 5abb-A   150 - 162 <=>  323 - 335   (GLY  370  - VAL  382  <=> SER  323  - LEU  335 )                          
   3: s001-x 5abb-A   165 - 177 <=>  336 - 348   (SER  385  - GLN  397  <=> VAL  336  - LYS  348 )                          
   3: s001-x 5abb-A   182 - 219 <=>  355 - 392   (ARG  402  - GLY  439  <=> GLY  355  - ARG  392 )                          
   3: s001-x 5abb-A   222 - 225 <=>  400 - 403   (GLY  442  - THR  445  <=> TYR  400  - GLY  403 )                          
   3: s001-x 5abb-A   226 - 245 <=>  405 - 424   (GLY  446  - GLN  465  <=> SER  405  - MET  424 )                          
   4: s001-x 6xjh-A    74 -  79 <=>   44 -  49   (ALA  270  - GLN  275  <=> ALA   39  - ASN   44 )                          
   4: s001-x 6xjh-A    83 -  86 <=>   62 -  65   (TYR  279  - LYS  282  <=> ALA   57  - TRP   60 )                          
   4: s001-x 6xjh-A    89 - 107 <=>   68 -  86   (TYR  285  - VAL  303  <=> LEU   63  - GLY   81 )                          
   4: s001-x 6xjh-A   121 - 124 <=>   89 -  92   (LEU  341  - TYR  344  <=> GLN   84  - MET   87 )                          
   4: s001-x 6xjh-A   137 - 161 <=>   94 - 118   (ASP  357  - GLU  381  <=> LYS   89  - LEU  113 )                          
   4: s001-x 6xjh-A   165 - 178 <=>  119 - 132   (SER  385  - GLN  398  <=> ILE  114  - ASN  127 )                          
   4: s001-x 6xjh-A   186 - 189 <=>  134 - 137   (GLU  406  - MET  409  <=> LYS  129  - ALA  132 )                          
   4: s001-x 6xjh-A   191 - 219 <=>  138 - 166   (HIS  411  - GLY  439  <=> PHE  133  - SER  161 )                          
   4: s001-x 6xjh-A   223 - 239 <=>  170 - 186   (SER  443  - GLU  459  <=> ALA  165  - ILE  181 )                          
   4: s001-x 6xjh-A   241 - 245 <=>  187 - 191   (PHE  461  - GLN  465  <=> LYS  182  - THR  186 )                          
   5: s001-x 6u0o-A    41 -  66 <=>   67 -  92   (GLN  237  - ARG  262  <=> LYS   72  - GLY   97 )                          
   5: s001-x 6u0o-A    80 -  83 <=>   98 - 101   (TYR  276  - TYR  279  <=> THR  103  - ASP  106 )                          
   5: s001-x 6u0o-A   125 - 128 <=>  136 - 139   (LEU  345  - PRO  348  <=> TYR  141  - ASN  144 )                          
   5: s001-x 6u0o-A   138 - 141 <=>  143 - 146   (PRO  358  - ALA  361  <=> THR  148  - ASN  151 )                          
   5: s001-x 6u0o-A   142 - 156 <=>  148 - 162   (VAL  362  - SER  376  <=> PHE  153  - SER  167 )                          
   5: s001-x 6u0o-A   159 - 162 <=>  163 - 166   (TRP  379  - VAL  382  <=> ALA  168  - THR  171 )                          
   5: s001-x 6u0o-A   164 - 167 <=>  167 - 170   (GLY  384  - ALA  387  <=> TYR  172  - GLU  175 )                          
   5: s001-x 6u0o-A   197 - 219 <=>  171 - 193   (ILE  417  - GLY  439  <=> PHE  176  - THR  198 )                          
   5: s001-x 6u0o-A   223 - 243 <=>  199 - 219   (SER  443  - LYS  463  <=> TYR  204  - GLU  224 )                          
   6: s001-x 7jqe-A    27 -  30 <=>    1 -   4   (ARG  223  - LYS  226  <=> THR   96  - ASN   99 )                          
   6: s001-x 7jqe-A    31 -  39 <=>    6 -  14   (VAL  227  - TYR  235  <=> GLU  101  - VAL  109 )                          
   6: s001-x 7jqe-A    45 -  65 <=>   15 -  35   (ASN  241  - PHE  261  <=> GLU  110  - VAL  130 )                          
   6: s001-x 7jqe-A    90 -  93 <=>   44 -  47   (THR  286  - ILE  289  <=> LEU  139  - ASP  142 )                          
   6: s001-x 7jqe-A   141 - 161 <=>   53 -  73   (ALA  361  - GLU  381  <=> ALA  148  - THR  168 )                          
   6: s001-x 7jqe-A   165 - 174 <=>   76 -  85   (SER  385  - LEU  394  <=> SER  171  - ILE  180 )                          
   6: s001-x 7jqe-A   177 - 180 <=>   86 -  89   (GLN  397  - VAL  400  <=> GLN  181  - LEU  184 )                          
   6: s001-x 7jqe-A   183 - 219 <=>  317 - 353   (GLY  403  - GLY  439  <=> ASN  454  - ILE  490 )                          
   7: s001-x 6xxv-C    82 -  85 <=>    1 -   4   (THR  278  - ILE  281  <=> MET    6  - GLU    9 )                          
   7: s001-x 6xxv-C    89 - 101 <=>   10 -  22   (TYR  285  - LEU  297  <=> LYS   15  - LYS   27 )                          
   7: s001-x 6xxv-C   126 - 130 <=>   26 -  30   (SER  346  - SER  350  <=> ARG   31  - GLY   35 )                          
   7: s001-x 6xxv-C   135 - 152 <=>   31 -  48   (LEU  355  - CYS  372  <=> LYS   36  - ALA   53 )                          
   7: s001-x 6xxv-C   154 - 162 <=>   49 -  57   (PHE  374  - VAL  382  <=> ASN   54  - LYS   62 )                          
   7: s001-x 6xxv-C   166 - 182 <=>   58 -  74   (SER  386  - ARG  402  <=> ARG   63  - ASP   79 )                          
   7: s001-x 6xxv-C   186 - 201 <=>   76 -  91   (GLU  406  - ALA  421  <=> LYS   81  - GLU   96 )                          
   7: s001-x 6xxv-C   203 - 214 <=>   92 - 103   (PHE  423  - LEU  434  <=> ALA   97  - LYS  108 )                          
   7: s001-x 6xxv-C   217 - 220 <=>  104 - 107   (PHE  437  - ALA  440  <=> GLU  109  - GLY  112 )                          
   8: s001-x 2jvg-A    34 -  38 <=>    1 -   5   (LEU  230  - PHE  234  <=> GLY  195  - SER  199 )                          
   8: s001-x 2jvg-A    45 -  64 <=>    6 -  25   (ASN  241  - GLY  260  <=> ILE  200  - SER  219 )                          
   8: s001-x 2jvg-A    65 -  68 <=>   28 -  31   (PHE  261  - ASP  264  <=> ASN  222  - ASP  225 )                          
   8: s001-x 2jvg-A   200 - 216 <=>   32 -  48   (ALA  420  - ASP  436  <=> SER  226  - MET  242 )                          
   8: s001-x 2jvg-A   223 - 245 <=>   49 -  71   (SER  443  - GLN  465  <=> ASP  243  - VAL  265 )                          
   9: s001-x 6ww7-C    12 -  16 <=>    1 -   5   (GLU  208  - ALA  212  <=> GLU    5  - ASP    9 )                          
   9: s001-x 6ww7-C    46 -  65 <=>    7 -  26   (LEU  242  - PHE  261  <=> ASN   11  - ILE   30 )                          
   9: s001-x 6ww7-C    66 -  69 <=>   30 -  33   (ARG  262  - LEU  265  <=> VAL   34  - LEU   37 )                          
   9: s001-x 6ww7-C   182 - 187 <=>   37 -  42   (ARG  402  - THR  407  <=> ASP   41  - GLN   46 )                          
   9: s001-x 6ww7-C   201 - 219 <=>   92 - 110   (ALA  421  - GLY  439  <=> ASN  114  - PHE  132 )                          
   9: s001-x 6ww7-C   223 - 244 <=>  145 - 166   (SER  443  - GLU  464  <=> SER  167  - GLY  188 )                          
  10: s001-x 4cru-A    62 -  65 <=>   14 -  17   (PHE  258  - PHE  261  <=> VAL 1364  - LEU 1367 )                          
  10: s001-x 4cru-A    66 -  69 <=>   19 -  22   (ARG  262  - LEU  265  <=> GLY 1369  - PRO 1372 )                          
  10: s001-x 4cru-A    78 -  81 <=>   37 -  40   (GLY  274  - ASN  277  <=> PRO 1387  - LYS 1390 )                          
  10: s001-x 4cru-A    89 -  92 <=>   55 -  58   (TYR  285  - ASN  288  <=> VAL 1405  - VAL 1408 )                          
  10: s001-x 4cru-A    93 - 102 <=>   60 -  69   (ILE  289  - VAL  298  <=> ASP 1410  - THR 1419 )                          
  10: s001-x 4cru-A   125 - 129 <=>   72 -  76   (LEU  345  - GLU  349  <=> GLN 1422  - LYS 1426 )                          
  10: s001-x 4cru-A   134 - 161 <=>   81 - 108   (VAL  354  - GLU  381  <=> ASP 1431  - ARG 1458 )                          
  10: s001-x 4cru-A   164 - 178 <=>  109 - 123   (GLY  384  - GLN  398  <=> GLU 1459  - PHE 1473 )                          
  10: s001-x 4cru-A   185 - 188 <=>  140 - 143   (ARG  405  - SER  408  <=> GLN 1490  - ALA 1493 )                          
  10: s001-x 4cru-A   189 - 219 <=>  145 - 175   (MET  409  - GLY  439  <=> LEU 1495  - THR 1525 )                          
  11: s001-x 6idp-A    33 -  39 <=>    1 -   7   (ALA  229  - TYR  235  <=> GLN    4  - LEU   10 )                          
  11: s001-x 6idp-A    45 -  65 <=>    8 -  28   (ASN  241  - PHE  261  <=> ALA   11  - PHE   31 )                          
  11: s001-x 6idp-A    81 -  84 <=>   44 -  47   (ASN  277  - PRO  280  <=> LEU   47  - GLN   50 )                          
  11: s001-x 6idp-A    90 - 100 <=>   56 -  66   (THR  286  - ALA  296  <=> VAL   59  - ILE   69 )                          
  11: s001-x 6idp-A   126 - 129 <=>   71 -  74   (SER  346  - GLU  349  <=> VAL   74  - ARG   77 )                          
  11: s001-x 6idp-A   133 - 162 <=>   76 - 105   (SER  353  - VAL  382  <=> ILE   79  - VAL  108 )                          
  11: s001-x 6idp-A   166 - 176 <=>  106 - 116   (SER  386  - GLU  396  <=> LEU  109  - LEU  119 )                          
  11: s001-x 6idp-A   177 - 181 <=>  119 - 123   (GLN  397  - MET  401  <=> ALA  122  - VAL  126 )                          
  11: s001-x 6idp-A   188 - 219 <=>  125 - 156   (SER  408  - GLY  439  <=> ALA  128  - ASN  159 )                          
  11: s001-x 6idp-A   221 - 224 <=>  286 - 289   (ILE  441  - GLY  444  <=> SER  289  - PRO  292 )                          
  12: s001-x 6ji1-A    46 -  66 <=>    1 -  21   (LEU  242  - ARG  262  <=> VAL    8  - TYR   28 )                          
  12: s001-x 6ji1-A    68 -  71 <=>   28 -  31   (ASP  264  - ILE  267  <=> ILE   35  - PHE   38 )                          
  12: s001-x 6ji1-A   177 - 180 <=>   35 -  38   (GLN  397  - VAL  400  <=> ARG   42  - PHE   45 )                          
  12: s001-x 6ji1-A   185 - 203 <=>   39 -  57   (ARG  405  - PHE  423  <=> ASP   46  - SER   64 )                          
  12: s001-x 6ji1-A   204 - 219 <=>  110 - 125   (GLY  424  - GLY  439  <=> ASN  117  - TYR  132 )                          
  12: s001-x 6ji1-A   223 - 245 <=>  131 - 153   (SER  443  - GLN  465  <=> SER  141  - TRP  163 )                          
  13: s001-x 5w99-A     1 -   6 <=>   92 -  97   (SER  197  - ASN  202  <=> GLN   93  - LEU   98 )                          
  13: s001-x 5w99-A    14 -  17 <=>  114 - 117   (GLU  210  - ILE  213  <=> ARG  115  - VAL  118 )                          
  13: s001-x 5w99-A    44 -  65 <=>  119 - 140   (PRO  240  - PHE  261  <=> GLY  120  - ASP  141 )                          
  13: s001-x 5w99-A    66 -  69 <=>  144 - 147   (ARG  262  - LEU  265  <=> ALA  145  - ALA  148 )                          
  13: s001-x 5w99-A    83 -  86 <=>  148 - 151   (TYR  279  - LYS  282  <=> GLY  149  - ARG  152 )                          
  13: s001-x 5w99-A    89 -  92 <=>  153 - 156   (TYR  285  - ASN  288  <=> GLY  154  - PHE  157 )                          
  13: s001-x 5w99-A    93 -  99 <=>  159 - 165   (ILE  289  - SER  295  <=> MET  160  - ALA  166 )                          
  13: s001-x 5w99-A   100 - 103 <=>  167 - 170   (ALA  296  - SER  299  <=> ALA  168  - GLY  171 )                          
  13: s001-x 5w99-A   160 - 163 <=>  207 - 210   (ILE  380  - SER  383  <=> LEU  208  - GLN  211 )                          
  13: s001-x 5w99-A   202 - 219 <=>  218 - 235   (ALA  422  - GLY  439  <=> THR  219  - GLY  236 )                          
  13: s001-x 5w99-A   223 - 236 <=>  274 - 287   (SER  443  - GLN  456  <=> ARG  286  - LEU  299 )                          
  13: s001-x 5w99-A   237 - 241 <=>  289 - 293   (TYR  457  - PHE  461  <=> VAL  301  - GLN  305 )                          
  14: s001-x 5dn6-H    47 -  64 <=>    1 -  18   (MET  243  - GLY  260  <=> SER    5  - ASP   22 )                          
  14: s001-x 5dn6-H    65 -  68 <=>   20 -  23   (PHE  261  - ASP  264  <=> VAL   24  - SER   27 )                          
  14: s001-x 5dn6-H    84 -  87 <=>   24 -  27   (PRO  280  - LEU  283  <=> GLY   28  - ASP   31 )                          
  14: s001-x 5dn6-H    89 -  92 <=>   28 -  31   (TYR  285  - ASN  288  <=> ALA   32  - SER   35 )                          
  14: s001-x 5dn6-H    93 - 101 <=>   33 -  41   (ILE  289  - LEU  297  <=> ILE   37  - ASP   45 )                          
  14: s001-x 5dn6-H   103 - 106 <=>   42 -  45   (SER  299  - TYR  302  <=> ALA   46  - ASP   49 )                          
  14: s001-x 5dn6-H   127 - 130 <=>   51 -  54   (PRO  347  - SER  350  <=> LEU   55  - LEU   58 )                          
  14: s001-x 5dn6-H   139 - 156 <=>   55 -  72   (VAL  359  - SER  376  <=> TYR   59  - GLY   76 )                          
  14: s001-x 5dn6-H   201 - 212 <=>   73 -  84   (ALA  421  - SER  432  <=> LEU   77  - LEU   88 )                          
  14: s001-x 5dn6-H   213 - 216 <=>   88 -  91   (VAL  433  - ASP  436  <=> ARG   92  - PHE   95 )                          
  14: s001-x 5dn6-H   224 - 242 <=>   92 - 110   (GLY  444  - VAL  462  <=> THR   96  - GLU  114 )                          
  15: s001-x 6thh-C    12 -  16 <=>  595 - 599   (GLU  208  - ALA  212  <=> TYR  623  - PHE  627 )                          
  15: s001-x 6thh-C    19 -  22 <=>  600 - 603   (ALA  215  - HIS  218  <=> UNK  628  - LEU  631 )                          
  15: s001-x 6thh-C    43 -  46 <=>  644 - 647   (LEU  239  - LEU  242  <=> ASP  672  - SER  675 )                          
  15: s001-x 6thh-C    47 -  51 <=>  649 - 653   (MET  243  - ALA  247  <=> VAL  677  - LEU  681 )                          
  15: s001-x 6thh-C    53 -  63 <=>  694 - 704   (ILE  249  - GLN  259  <=> GLY  722  - ILE  732 )                          
  15: s001-x 6thh-C    86 -  89 <=>  706 - 709   (LYS  282  - TYR  285  <=> TYR  734  - LYS  737 )                          
  15: s001-x 6thh-C    92 - 101 <=>  722 - 731   (ASN  288  - LEU  297  <=> VAL  750  - ASP  759 )                          
  15: s001-x 6thh-C   123 - 126 <=>  736 - 739   (HIS  343  - SER  346  <=> THR  764  - VAL  767 )                          
  15: s001-x 6thh-C   139 - 161 <=>  741 - 763   (VAL  359  - GLU  381  <=> LYS  769  - ALA  791 )                          
  15: s001-x 6thh-C   197 - 200 <=>  765 - 768   (ILE  417  - ALA  420  <=> ASP  793  - HIS  796 )                          
  15: s001-x 6thh-C   202 - 219 <=>  769 - 786   (ALA  422  - GLY  439  <=> ARG  797  - ILE  814 )                          
  15: s001-x 6thh-C   223 - 242 <=>  797 - 816   (SER  443  - VAL  462  <=> SER  825  - GLY  844 )                          
  16: s001-x 3bm3-A    80 -  83 <=>    8 -  11   (TYR  276  - TYR  279  <=> ILE    9  - LYS   12 )                          
  16: s001-x 3bm3-A    84 -  87 <=>   15 -  18   (PRO  280  - LEU  283  <=> ASN   16  - PRO   19 )                          
  16: s001-x 3bm3-A    89 -  92 <=>   19 -  22   (TYR  285  - ASN  288  <=> THR   20  - ILE   23 )                          
  16: s001-x 3bm3-A    93 - 103 <=>   24 -  34   (ILE  289  - SER  299  <=> GLU   25  - GLU   35 )                          
  16: s001-x 3bm3-A   125 - 128 <=>   37 -  40   (LEU  345  - PRO  348  <=> ASP   38  - PHE   41 )                          
  16: s001-x 3bm3-A   138 - 141 <=>   46 -  49   (PRO  358  - ALA  361  <=> GLY   47  - ILE   50 )                          
  16: s001-x 3bm3-A   144 - 161 <=>   50 -  67   (TYR  364  - GLU  381  <=> THR   51  - LYS   68 )                          
  16: s001-x 3bm3-A   163 - 166 <=>   68 -  71   (SER  383  - SER  386  <=> GLU   69  - LYS   72 )                          
  16: s001-x 3bm3-A   169 - 179 <=>   72 -  82   (ASP  389  - MET  399  <=> GLN   73  - TYR   83 )                          
  16: s001-x 3bm3-A   186 - 222 <=>   83 - 119   (GLU  406  - GLY  442  <=> SER   84  - GLU  120 )                          
  17: s001-x 2odm-B    44 -  65 <=>    1 -  22   (PRO  240  - PHE  261  <=> GLN    4  - LEU   25 )                          
  17: s001-x 2odm-B    66 -  69 <=>   26 -  29   (ARG  262  - LEU  265  <=> GLN   29  - ASN   32 )                          
  17: s001-x 2odm-B   197 - 219 <=>   30 -  52   (ILE  417  - GLY  439  <=> CYS   38  - VAL   60 )                          
  17: s001-x 2odm-B   223 - 238 <=>   60 -  75   (SER  443  - PHE  458  <=> GLU   68  - LYS   83 )                          
  18: s001-x 6ks6-A    14 -  17 <=>   48 -  51   (GLU  210  - ILE  213  <=> GLY   48  - LYS   51 )                          
  18: s001-x 6ks6-A    27 -  30 <=>   56 -  59   (ARG  223  - LYS  226  <=> ASP   56  - ASP   59 )                          
  18: s001-x 6ks6-A    34 -  37 <=>   60 -  63   (LEU  230  - ALA  233  <=> PHE   60  - THR   63 )                          
  18: s001-x 6ks6-A    44 -  47 <=>   64 -  67   (PRO  240  - MET  243  <=> ASN   64  - ALA   67 )                          
  18: s001-x 6ks6-A    49 -  63 <=>   98 - 112   (LEU  245  - GLN  259  <=> THR   98  - ALA  112 )                          
  18: s001-x 6ks6-A    64 -  67 <=>  114 - 117   (GLY  260  - VAL  263  <=> GLU  114  - LYS  117 )                          
  18: s001-x 6ks6-A    84 -  87 <=>  119 - 122   (PRO  280  - LEU  283  <=> LYS  119  - PRO  122 )                          
  18: s001-x 6ks6-A    88 - 107 <=>  125 - 144   (PHE  284  - VAL  303  <=> ILE  125  - LEU  144 )                          
  18: s001-x 6ks6-A   117 - 120 <=>  145 - 148   (PRO  337  - GLY  340  <=> SER  145  - VAL  148 )                          
  18: s001-x 6ks6-A   126 - 129 <=>  419 - 422   (SER  346  - GLU  349  <=> VAL  419  - GLY  422 )                          
  18: s001-x 6ks6-A   143 - 160 <=>  424 - 441   (VAL  363  - ILE  380  <=> CYS  424  - GLY  441 )                          
  18: s001-x 6ks6-A   198 - 201 <=>  442 - 445   (PRO  418  - ALA  421  <=> SER  442  - GLN  445 )                          
  18: s001-x 6ks6-A   203 - 218 <=>  446 - 461   (PHE  423  - LEU  438  <=> LEU  446  - THR  461 )                          
  18: s001-x 6ks6-A   223 - 239 <=>  526 - 542   (SER  443  - GLU  459  <=> LYS  526  - ASP  542 )                          
  18: s001-x 6ks6-A   242 - 245 <=>  543 - 546   (VAL  462  - GLN  465  <=> THR  543  - THR  546 )                          
  19: s001-x 1puf-A    24 -  28 <=>    2 -   6   (LEU  220  - THR  224  <=> ASN  194  - ASN  198 )                          
  19: s001-x 1puf-A    42 -  45 <=>   13 -  16   (ASN  238  - ASN  241  <=> THR  205  - LYS  208 )                          
  19: s001-x 1puf-A    49 -  65 <=>   18 -  34   (LEU  245  - PHE  261  <=> CYS  210  - PHE  226 )                          
  19: s001-x 1puf-A    89 -  92 <=>   35 -  38   (TYR  285  - ASN  288  <=> ASN  227  - LEU  230 )                          
  19: s001-x 1puf-A   206 - 216 <=>   41 -  51   (LEU  426  - ASP  436  <=> ASP  233  - ASN  243 )                          
  19: s001-x 1puf-A   224 - 245 <=>   53 -  74   (GLY  444  - GLN  465  <=> THR  245  - ASP  266 )                          
  20: s001-x 7kiy-A    42 -  46 <=>  906 - 910   (ASN  238  - LEU  242  <=> ASN  993  - ALA  997 )                          
  20: s001-x 7kiy-A    49 -  65 <=>  911 - 927   (LEU  245  - PHE  261  <=> THR  998  - ILE 1014 )                          
  20: s001-x 7kiy-A    66 -  71 <=>  932 - 937   (ARG  262  - ILE  267  <=> THR 1019  - PRO 1024 )                          
  20: s001-x 7kiy-A    80 -  83 <=>  938 - 941   (TYR  276  - TYR  279  <=> PRO 1025  - LYS 1028 )                          
  20: s001-x 7kiy-A   203 - 219 <=>  990 -1006   (PHE  423  - GLY  439  <=> LEU 1147  - LEU 1163 )                          
  20: s001-x 7kiy-A   223 - 240 <=> 1016 -1033   (SER  443  - ILE  460  <=> GLU 1207  - MET 1224 )                          
  20: s001-x 7kiy-A   242 - 245 <=> 1034 -1037   (VAL  462  - GLN  465  <=> TYR 1225  - PHE 1228 )                          
  21: s001-x 7jg8-d    42 -  45 <=>  161 - 164   (ASN  238  - ASN  241  <=> LEU  172  - ALA  175 )                          
  21: s001-x 7jg8-d    46 -  64 <=>  166 - 184   (LEU  242  - GLY  260  <=> ARG  177  - ASP  195 )                          
  21: s001-x 7jg8-d    86 -  89 <=>  186 - 189   (LYS  282  - TYR  285  <=> ASP  197  - THR  200 )                          
  21: s001-x 7jg8-d    91 - 107 <=>  190 - 206   (SER  287  - VAL  303  <=> ASN  201  - THR  217 )                          
  21: s001-x 7jg8-d   126 - 133 <=>  211 - 218   (SER  346  - SER  353  <=> HIS  222  - ASP  229 )                          
  21: s001-x 7jg8-d   138 - 152 <=>  220 - 234   (PRO  358  - CYS  372  <=> ALA  231  - VAL  245 )                          
  21: s001-x 7jg8-d   205 - 218 <=>  235 - 248   (GLY  425  - LEU  438  <=> SER  246  - ASN  259 )                          
  21: s001-x 7jg8-d   223 - 238 <=>  258 - 273   (SER  443  - PHE  458  <=> ASP  269  - GLU  284 )                          
  21: s001-x 7jg8-d   239 - 244 <=>  275 - 280   (GLU  459  - GLU  464  <=> ALA  286  - GLU  291 )                          
  22: s001-x 3lf9-A    83 -  86 <=>    7 -  10   (TYR  279  - LYS  282  <=> LYS    7  - GLN   10 )                          
  22: s001-x 3lf9-A    89 - 101 <=>   14 -  26   (TYR  285  - LEU  297  <=> ASP   14  - LYS   26 )                          
  22: s001-x 3lf9-A   127 - 131 <=>   28 -  32   (PRO  347  - PHE  351  <=> ARG   28  - GLY   32 )                          
  22: s001-x 3lf9-A   137 - 152 <=>   34 -  49   (ASP  357  - CYS  372  <=> THR   34  - ALA   49 )                          
  22: s001-x 3lf9-A   154 - 161 <=>   50 -  57   (PHE  374  - GLU  381  <=> GLU   50  - ARG   57 )                          
  22: s001-x 3lf9-A   164 - 167 <=>   58 -  61   (GLY  384  - ALA  387  <=> ASN   58  - ARG   61 )                          
  22: s001-x 3lf9-A   169 - 178 <=>   62 -  71   (ASP  389  - GLN  398  <=> ASP   62  - GLY   71 )                          
  22: s001-x 3lf9-A   182 - 220 <=>   76 - 114   (ARG  402  - ALA  440  <=> VAL   76  - LEU  114 )                          
  23: s001-x 6pir-B    63 -  66 <=>    1 -   4   (GLN  259  - ARG  262  <=> SER   36  - THR   39 )                          
  23: s001-x 6pir-B    86 - 108 <=>    5 -  27   (LYS  282  - ILE  304  <=> ARG   40  - LYS   62 )                          
  23: s001-x 6pir-B   131 - 135 <=>   52 -  56   (PHE  351  - LEU  355  <=> THR   87  - ASP   91 )                          
  23: s001-x 6pir-B   138 - 161 <=>   58 -  81   (PRO  358  - GLU  381  <=> SER   93  - GLU  116 )                          
  23: s001-x 6pir-B   194 - 219 <=>   84 - 109   (ASN  414  - GLY  439  <=> THR  119  - ASN  144 )                          
  23: s001-x 6pir-B   223 - 239 <=>  121 - 137   (SER  443  - GLU  459  <=> GLU  156  - GLU  172 )                          
  24: s001-x 6cp6-Y    50 -  66 <=>    8 -  24   (ILE  246  - ARG  262  <=> GLY   14  - ASN   30 )                          
  24: s001-x 6cp6-Y    86 - 104 <=>   28 -  46   (LYS  282  - ASN  300  <=> ASP   34  - LYS   52 )                          
  24: s001-x 6cp6-Y   125 - 130 <=>   50 -  55   (LEU  345  - SER  350  <=> LEU   56  - ALA   61 )                          
  24: s001-x 6cp6-Y   137 - 151 <=>   57 -  71   (ASP  357  - SER  371  <=> SER   63  - THR   77 )                          
  24: s001-x 6cp6-Y   153 - 156 <=>   72 -  75   (ALA  373  - SER  376  <=> HIS   78  - LEU   81 )                          
  24: s001-x 6cp6-Y   205 - 218 <=>   76 -  89   (GLY  425  - LEU  438  <=> ASP   82  - ASN   95 )                          
  24: s001-x 6cp6-Y   223 - 241 <=>   93 - 111   (SER  443  - PHE  461  <=> GLY   99  - GLY  117 )                          
  24: s001-x 6cp6-Y   242 - 245 <=>  145 - 148   (VAL  462  - GLN  465  <=> LYS  151  - LYS  154 )                          
  25: s001-x 7k3z-A    26 -  29 <=>   40 -  43   (THR  222  - ASP  225  <=> GLU  107  - TYR  110 )                          
  25: s001-x 7k3z-A    43 -  46 <=>   50 -  53   (LEU  239  - LEU  242  <=> ASN  117  - VAL  120 )                          
  25: s001-x 7k3z-A    48 -  62 <=>   87 - 101   (ASN  244  - PHE  258  <=> GLY  154  - LYS  168 )                          
  25: s001-x 7k3z-A    63 -  66 <=>  103 - 106   (GLN  259  - ARG  262  <=> ILE  170  - VAL  173 )                          
  25: s001-x 7k3z-A    83 -  86 <=>  109 - 112   (TYR  279  - LYS  282  <=> ASN  176  - PRO  179 )                          
  25: s001-x 7k3z-A    89 -  92 <=>  115 - 118   (TYR  285  - ASN  288  <=> ILE  182  - GLY  185 )                          
  25: s001-x 7k3z-A    93 - 107 <=>  120 - 134   (ILE  289  - VAL  303  <=> GLN  187  - SER  201 )                          
  25: s001-x 7k3z-A   117 - 120 <=>  136 - 139   (PRO  337  - GLY  340  <=> PRO  203  - THR  206 )                          
  25: s001-x 7k3z-A   128 - 131 <=>  421 - 424   (PRO  348  - PHE  351  <=> VAL  488  - GLY  491 )                          
  25: s001-x 7k3z-A   143 - 146 <=>  430 - 433   (VAL  363  - VAL  366  <=> GLU  497  - LYS  500 )                          
  25: s001-x 7k3z-A   147 - 162 <=>  435 - 450   (PHE  367  - VAL  382  <=> ASN  502  - ILE  517 )                          
  25: s001-x 7k3z-A   186 - 195 <=>  457 - 466   (GLU  406  - ARG  415  <=> LYS  524  - LEU  533 )                          
  25: s001-x 7k3z-A   196 - 211 <=>  468 - 483   (TYR  416  - LEU  431  <=> SER  535  - SER  550 )                          
  25: s001-x 7k3z-A   213 - 219 <=>  484 - 490   (VAL  433  - GLY  439  <=> LEU  551  - GLN  557 )                          
  25: s001-x 7k3z-A   223 - 239 <=>  541 - 557   (SER  443  - GLU  459  <=> SER  608  - GLU  624 )                          
  25: s001-x 7k3z-A   242 - 245 <=>  558 - 561   (VAL  462  - GLN  465  <=> CYS  625  - VAL  628 )                          
  26: s001-x 6wq2-a     8 -  14 <=>    1 -   7   (GLY  204  - GLU  210  <=> GLY    3  - LYS    9 )                          
  26: s001-x 6wq2-a    45 -  48 <=>   71 -  74   (ASN  241  - ASN  244  <=> ALA   73  - THR   76 )                          
  26: s001-x 6wq2-a    50 -  61 <=>   75 -  86   (ILE  246  - TYR  257  <=> PHE   77  - TYR   88 )                          
  26: s001-x 6wq2-a    62 -  65 <=>   88 -  91   (PHE  258  - PHE  261  <=> VAL   90  - THR   93 )                          
  26: s001-x 6wq2-a   206 - 218 <=>   94 - 106   (LEU  426  - LEU  438  <=> GLU   96  - ARG  108 )                          
  26: s001-x 6wq2-a   223 - 240 <=>  112 - 129   (SER  443  - ILE  460  <=> THR  114  - PRO  131 )                          
  26: s001-x 6wq2-a   242 - 245 <=>  172 - 175   (VAL  462  - GLN  465  <=> VAL  174  - VAL  177 )                          
  27: s001-x 2xt6-A     6 -  10 <=>  291 - 295   (ASN  202  - GLY  206  <=> ASP  434  - VAL  438 )                          
  27: s001-x 2xt6-A    27 -  30 <=>  320 - 323   (ARG  223  - LYS  226  <=> ILE  463  - ARG  466 )                          
  27: s001-x 2xt6-A    35 -  38 <=>  327 - 330   (ARG  231  - PHE  234  <=> LYS  470  - LYS  473 )                          
  27: s001-x 2xt6-A    46 -  65 <=>  331 - 350   (LEU  242  - PHE  261  <=> PRO  474  - GLU  493 )                          
  27: s001-x 2xt6-A    66 -  69 <=>  355 - 358   (ARG  262  - LEU  265  <=> THR  498  - VAL  501 )                          
  27: s001-x 2xt6-A   196 - 200 <=>  360 - 364   (TYR  416  - ALA  420  <=> GLN  503  - SER  507 )                          
  27: s001-x 2xt6-A   203 - 206 <=>  365 - 368   (PHE  423  - LEU  426  <=> LEU  508  - ALA  511 )                          
  27: s001-x 2xt6-A   209 - 219 <=>  613 - 623   (GLY  429  - GLY  439  <=> GLY  769  - ILE  779 )                          
  27: s001-x 2xt6-A   223 - 238 <=>  631 - 646   (SER  443  - PHE  458  <=> LYS  787  - ARG  802 )                          
  27: s001-x 2xt6-A   239 - 245 <=>  648 - 654   (GLU  459  - GLN  465  <=> PHE  804  - LEU  810 )                          
  28: s001-x 3bqy-A    44 -  66 <=>   67 -  89   (PRO  240  - ARG  262  <=> GLY   82  - HIS  104 )                          
  28: s001-x 3bqy-A    89 -  94 <=>   94 -  99   (TYR  285  - PRO  290  <=> ARG  109  - THR  114 )                          
  28: s001-x 3bqy-A   204 - 219 <=>  102 - 117   (GLY  424  - GLY  439  <=> THR  117  - LEU  132 )                          
  28: s001-x 3bqy-A   223 - 245 <=>  130 - 152   (SER  443  - GLN  465  <=> ALA  145  - GLY  167 )                          
  29: s001-x 2oyy-A    87 -  91 <=>    9 -  13   (LEU  283  - SER  287  <=> ALA    9  - GLU   13 )                          
  29: s001-x 2oyy-A    92 - 111 <=>   15 -  34   (ASN  288  - MET  307  <=> PHE   15  - GLN   34 )                          
  29: s001-x 2oyy-A   121 - 124 <=>   38 -  41   (LEU  341  - TYR  344  <=> THR   38  - ALA   41 )                          
  29: s001-x 2oyy-A   140 - 166 <=>   45 -  71   (HIS  360  - SER  386  <=> LYS   45  - TRP   71 )                          
  30: s001-x 6m9a-C    46 -  63 <=>    1 -  18   (LEU  242  - GLN  259  <=> PRO   13  - SER   30 )                          
  30: s001-x 6m9a-C    87 - 105 <=>   20 -  38   (LEU  283  - LEU  301  <=> HIS   32  - ASP   50 )                          
  30: s001-x 6m9a-C   117 - 122 <=>   55 -  60   (PRO  337  - CYS  342  <=> SER   67  - LYS   72 )                          
  30: s001-x 6m9a-C   130 - 135 <=>   93 -  98   (SER  350  - LEU  355  <=> VAL  105  - ALA  110 )                          
  30: s001-x 6m9a-C   136 - 161 <=>  102 - 127   (GLU  356  - GLU  381  <=> ILE  114  - SER  139 )                          
  30: s001-x 6m9a-C   197 - 204 <=>  129 - 136   (ILE  417  - GLY  424  <=> SER  141  - THR  148 )                          
  30: s001-x 6m9a-C   206 - 219 <=>  137 - 150   (LEU  426  - GLY  439  <=> CYS  149  - MET  162 )                          
  31: s001-x 2oeb-A    44 -  59 <=>    1 -  16   (PRO  240  - VAL  255  <=> ASP    2  - VAL   17 )                          
  31: s001-x 2oeb-A    60 -  66 <=>   18 -  24   (ILE  256  - ARG  262  <=> SER   19  - TYR   25 )                          
  31: s001-x 2oeb-A    84 - 105 <=>   26 -  47   (PRO  280  - LEU  301  <=> GLN   27  - ASN   48 )                          
  31: s001-x 2oeb-A   124 - 127 <=>   48 -  51   (TYR  344  - PRO  347  <=> ASN   49  - GLY   52 )                          
  31: s001-x 2oeb-A   143 - 150 <=>   52 -  59   (VAL  363  - GLY  370  <=> ALA   53  - SER   60 )                          
  31: s001-x 2oeb-A   198 - 220 <=>   79 - 101   (PRO  418  - ALA  440  <=> GLY   80  - ASN  102 )                          
  31: s001-x 2oeb-A   223 - 236 <=>  137 - 150   (SER  443  - GLN  456  <=> SER  138  - LEU  151 )                          
  32: s001-x 4cej-B    72 -  77 <=>  395 - 400   (LYS  268  - ARG  273  <=> TRP  398  - VAL  403 )                          
  32: s001-x 4cej-B    83 -  86 <=>  817 - 820   (TYR  279  - LYS  282  <=> LYS  820  - ALA  823 )                          
  32: s001-x 4cej-B    89 - 105 <=>  824 - 840   (TYR  285  - LEU  301  <=> GLY  827  - ASP  843 )                          
  32: s001-x 4cej-B   124 - 127 <=>  841 - 844   (TYR  344  - PRO  347  <=> GLU  844  - ASP  847 )                          
  32: s001-x 4cej-B   144 - 164 <=>  849 - 869   (TYR  364  - GLY  384  <=> THR  852  - GLN  872 )                          
  32: s001-x 4cej-B   165 - 168 <=>  872 - 875   (SER  385  - LYS  388  <=> ILE  875  - SER  878 )                          
  32: s001-x 4cej-B   191 - 223 <=>  876 - 908   (HIS  411  - SER  443  <=> SER  879  - PRO  911 )                          
  32: s001-x 4cej-B   231 - 234 <=>  958 - 961   (VAL  451  - ILE  454  <=> ALA  961  - SER  964 )                          
  32: s001-x 4cej-B   237 - 240 <=>  962 - 965   (TYR  457  - ILE  460  <=> SER  965  - GLY  968 )                          
  33: s001-x 4bm5-A     4 -   7 <=>    2 -   5   (THR  200  - THR  203  <=> ASN  904  - ASP  907 )                          
  33: s001-x 4bm5-A     8 -  11 <=>    7 -  10   (GLY  204  - MET  207  <=> TYR  909  - ASN  912 )                          
  33: s001-x 4bm5-A    18 -  21 <=>   31 -  34   (ILE  214  - PHE  217  <=> ASN  935  - GLN  938 )                          
  33: s001-x 4bm5-A    32 -  37 <=>   62 -  67   (ARG  228  - ALA  233  <=> HIS  966  - LEU  971 )                          
  33: s001-x 4bm5-A    45 -  48 <=>   69 -  72   (ASN  241  - ASN  244  <=> VAL  978  - ILE  981 )                          
  33: s001-x 4bm5-A    50 -  61 <=>   73 -  84   (ILE  246  - TYR  257  <=> HIS  982  - TYR  993 )                          
  33: s001-x 4bm5-A    62 -  65 <=>   86 -  89   (PHE  258  - PHE  261  <=> SER  995  - LEU  998 )                          
  33: s001-x 4bm5-A    85 -  88 <=>   92 -  95   (ILE  281  - PHE  284  <=> ASN 1001  - GLU 1004 )                          
  33: s001-x 4bm5-A   202 - 216 <=>   96 - 110   (ALA  422  - ASP  436  <=> GLU 1005  - SER 1019 )                          
  33: s001-x 4bm5-A   224 - 238 <=>  111 - 125   (GLY  444  - PHE  458  <=> MET 1020  - GLU 1034 )                          
  33: s001-x 4bm5-A   239 - 245 <=>  127 - 133   (GLU  459  - GLN  465  <=> ARG 1036  - ASP 1042 )                          
  34: s001-x 1gzs-B    43 -  46 <=>    1 -   4   (LEU  239  - LEU  242  <=> GLY   76  - THR   79 )                          
  34: s001-x 1gzs-B    48 -  64 <=>    5 -  21   (ASN  244  - GLY  260  <=> ASN   80  - ILE   96 )                          
  34: s001-x 1gzs-B    65 -  68 <=>   24 -  27   (PHE  261  - ASP  264  <=> SER   99  - LYS  102 )                          
  34: s001-x 1gzs-B    82 -  85 <=>   29 -  32   (THR  278  - ILE  281  <=> PRO  104  - ALA  107 )                          
  34: s001-x 1gzs-B    92 - 113 <=>   39 -  60   (ASN  288  - SER  309  <=> ILE  114  - ILE  135 )                          
  34: s001-x 1gzs-B   161 - 167 <=>   74 -  80   (GLU  381  - ALA  387  <=> LYS  149  - GLY  155 )                          
  34: s001-x 1gzs-B   205 - 219 <=>   95 - 109   (GLY  425  - GLY  439  <=> ASN  170  - TYR  184 )                          
  34: s001-x 1gzs-B   223 - 237 <=>  121 - 135   (SER  443  - TYR  457  <=> SER  196  - ALA  210 )                          
  34: s001-x 1gzs-B   239 - 243 <=>  136 - 140   (GLU  459  - LYS  463  <=> PRO  211  - GLU  215 )                          
  35: s001-x 5kbw-B    43 -  46 <=>    4 -   7   (LEU  239  - LEU  242  <=> LYS    5  - SER    8 )                          
  35: s001-x 5kbw-B    55 -  68 <=>   16 -  29   (VAL  251  - ASP  264  <=> ALA   17  - GLN   30 )                          
  35: s001-x 5kbw-B    85 -  88 <=>   31 -  34   (ILE  281  - PHE  284  <=> SER   32  - LYS   35 )                          
  35: s001-x 5kbw-B    92 - 101 <=>   79 -  88   (ASN  288  - LEU  297  <=> ASN   80  - GLY   89 )                          
  35: s001-x 5kbw-B   125 - 128 <=>   92 -  95   (LEU  345  - PRO  348  <=> LEU   93  - HIS   96 )                          
  35: s001-x 5kbw-B   137 - 162 <=>   99 - 124   (ASP  357  - VAL  382  <=> SER  100  - LEU  125 )                          
  35: s001-x 5kbw-B   165 - 171 <=>  125 - 131   (SER  385  - ALA  391  <=> ILE  126  - GLU  132 )                          
  35: s001-x 5kbw-B   190 - 219 <=>  133 - 162   (VAL  410  - GLY  439  <=> PRO  134  - VAL  163 )                          
  36: s001-x 4cad-I    42 -  45 <=>   66 -  69   (ASN  238  - ASN  241  <=> PHE   76  - LYS   79 )                          
  36: s001-x 4cad-I    48 -  66 <=>   72 -  90   (ASN  244  - ARG  262  <=> ASN   82  - SER  100 )                          
  36: s001-x 4cad-I    80 -  83 <=>   96 -  99   (TYR  276  - TYR  279  <=> PRO  106  - GLY  109 )                          
  36: s001-x 4cad-I    99 - 103 <=>  130 - 134   (SER  295  - SER  299  <=> TRP  144  - ALA  148 )                          
  36: s001-x 4cad-I   125 - 128 <=>  137 - 140   (LEU  345  - PRO  348  <=> SER  151  - SER  154 )                          
  36: s001-x 4cad-I   139 - 155 <=>  142 - 158   (VAL  359  - PHE  375  <=> TYR  156  - TRP  172 )                          
  36: s001-x 4cad-I   157 - 162 <=>  159 - 164   (LYS  377  - VAL  382  <=> HIS  173  - PHE  178 )                          
  36: s001-x 4cad-I   163 - 167 <=>  168 - 172   (SER  383  - ALA  387  <=> SER  182  - GLU  186 )                          
  36: s001-x 4cad-I   193 - 219 <=>  176 - 202   (LEU  413  - GLY  439  <=> GLN  190  - ASN  216 )                          
  36: s001-x 4cad-I   223 - 240 <=>  207 - 224   (SER  443  - ILE  460  <=> ILE  221  - ALA  238 )                          
  37: s001-x 7ctp-A    57 -  60 <=>   54 -  57   (ALA  253  - ILE  256  <=> GLN   55  - LEU   58 )                          
  37: s001-x 7ctp-A    75 -  81 <=>  331 - 337   (ARG  271  - ASN  277  <=> HIS  338  - PRO  344 )                          
  37: s001-x 7ctp-A    82 -  85 <=>  342 - 345   (THR  278  - ILE  281  <=> ALA  349  - VAL  352 )                          
  37: s001-x 7ctp-A    89 - 110 <=>  351 - 372   (TYR  285  - GLN  306  <=> PHE  358  - GLU  379 )                          
  37: s001-x 7ctp-A   121 - 126 <=>  374 - 379   (LEU  341  - SER  346  <=> GLY  381  - GLY  386 )                          
  37: s001-x 7ctp-A   143 - 150 <=>  380 - 387   (VAL  363  - GLY  370  <=> GLU  387  - ARG  394 )                          
  37: s001-x 7ctp-A   152 - 155 <=>  388 - 391   (CYS  372  - PHE  375  <=> LEU  395  - HIS  398 )                          
  37: s001-x 7ctp-A   157 - 161 <=>  395 - 399   (LYS  377  - GLU  381  <=> MET  402  - TYR  406 )                          
  37: s001-x 7ctp-A   164 - 167 <=>  400 - 403   (GLY  384  - ALA  387  <=> GLU  407  - GLU  410 )                          
  37: s001-x 7ctp-A   169 - 172 <=>  404 - 407   (ASP  389  - LYS  392  <=> SER  411  - LEU  414 )                          
  37: s001-x 7ctp-A   180 - 183 <=>  408 - 411   (VAL  400  - GLY  403  <=> ASP  415  - GLN  418 )                          
  37: s001-x 7ctp-A   185 - 219 <=>  414 - 448   (ARG  405  - GLY  439  <=> PHE  421  - GLU  455 )                          
  37: s001-x 7ctp-A   223 - 238 <=>  464 - 479   (SER  443  - PHE  458  <=> ARG  471  - SER  486 )                          
  38: s001-x 5zx1-A    33 -  39 <=>    1 -   7   (ALA  229  - TYR  235  <=> VAL   14  - TYR   20 )                          
  38: s001-x 5zx1-A    45 -  66 <=>    8 -  29   (ASN  241  - ARG  262  <=> LYS   21  - SER   42 )                          
  38: s001-x 5zx1-A    85 -  88 <=>   30 -  33   (ILE  281  - PHE  284  <=> GLY   43  - LEU   46 )                          
  38: s001-x 5zx1-A   204 - 219 <=>   34 -  49   (GLY  424  - GLY  439  <=> THR   47  - CYS   62 )                          
  38: s001-x 5zx1-A   223 - 239 <=>   50 -  66   (SER  443  - GLU  459  <=> LEU   63  - VAL   79 )                          
  39: s001-x 3icq-T    21 -  24 <=>  584 - 587   (PHE  217  - LEU  220  <=> SER  590  - THR  593 )                          
  39: s001-x 3icq-T    30 -  33 <=>  588 - 591   (LYS  226  - ALA  229  <=> ASP  594  - ALA  597 )                          
  39: s001-x 3icq-T    36 -  39 <=>  594 - 597   (GLU  232  - TYR  235  <=> PRO  600  - ASN  603 )                          
  39: s001-x 3icq-T    47 -  65 <=>  704 - 722   (MET  243  - PHE  261  <=> ASN  712  - VAL  730 )                          
  39: s001-x 3icq-T    86 -  89 <=>  724 - 727   (LYS  282  - TYR  285  <=> PRO  732  - LEU  735 )                          
  39: s001-x 3icq-T   207 - 219 <=>  729 - 741   (CYS  427  - GLY  439  <=> LYS  737  - ILE  749 )                          
  39: s001-x 3icq-T   222 - 238 <=>  746 - 762   (GLY  442  - PHE  458  <=> LEU  754  - ASP  770 )                          
  40: s001-x 3dhi-B     5 -   9 <=>   29 -  33   (VAL  201  - ARG  205  <=> ARG   30  - TYR   34 )                          
  40: s001-x 3dhi-B    23 -  26 <=>   40 -  43   (LEU  219  - THR  222  <=> SER   41  - GLU   44 )                          
  40: s001-x 3dhi-B    28 -  41 <=>   49 -  62   (THR  224  - GLN  237  <=> PRO   50  - PRO   63 )                          
  40: s001-x 3dhi-B    45 -  54 <=>  210 - 219   (ASN  241  - PHE  250  <=> ASP  211  - ASN  220 )                          
  40: s001-x 3dhi-B    55 -  62 <=>  221 - 228   (VAL  251  - PHE  258  <=> VAL  222  - GLU  229 )                          
  40: s001-x 3dhi-B    63 -  66 <=>  230 - 233   (GLN  259  - ARG  262  <=> ILE  231  - PRO  234 )                          
  40: s001-x 3dhi-B    80 -  85 <=>  242 - 247   (TYR  276  - ILE  281  <=> ASN  243  - PRO  248 )                          
  40: s001-x 3dhi-B   129 - 133 <=>  275 - 279   (GLU  349  - SER  353  <=> PRO  276  - ALA  280 )                          
  40: s001-x 3dhi-B   216 - 219 <=>  281 - 284   (ASP  436  - GLY  439  <=> ILE  282  - TRP  285 )                          
  40: s001-x 3dhi-B   223 - 242 <=>  287 - 306   (SER  443  - VAL  462  <=> LYS  288  - ASP  307 )                          
  41: s001-x 2g7l-A    46 -  65 <=>   69 -  88   (LEU  242  - PHE  261  <=> GLU   87  - ALA  106 )                          
  41: s001-x 2g7l-A    90 -  96 <=>   95 - 101   (THR  286  - ILE  292  <=> SER  113  - PRO  119 )                          
  41: s001-x 2g7l-A   205 - 219 <=>  103 - 117   (GLY  425  - GLY  439  <=> GLY  121  - LEU  135 )                          
  41: s001-x 2g7l-A   223 - 240 <=>  130 - 147   (SER  443  - ILE  460  <=> GLY  148  - THR  165 )                          
  42: s001-x 6lpf-B     1 -   4 <=>  873 - 876   (SER  197  - THR  200  <=> ASN  915  - MET  918 )                          
  42: s001-x 6lpf-B    22 -  25 <=>  877 - 880   (HIS  218  - ALA  221  <=> PRO  933  - CYS  936 )                          
  42: s001-x 6lpf-B    53 -  65 <=>  889 - 901   (ILE  249  - PHE  261  <=> PRO  945  - LYS  957 )                          
  42: s001-x 6lpf-B    66 -  69 <=>  904 - 907   (ARG  262  - LEU  265  <=> GLU  960  - ASN  963 )                          
  42: s001-x 6lpf-B    84 -  87 <=>  908 - 911   (PRO  280  - LEU  283  <=> GLY  964  - PRO  967 )                          
  42: s001-x 6lpf-B    92 -  95 <=>  912 - 915   (ASN  288  - ILE  291  <=> ASP  968  - VAL  971 )                          
  42: s001-x 6lpf-B   206 - 211 <=>  918 - 923   (LEU  426  - LEU  431  <=> SER  974  - MET  979 )                          
  42: s001-x 6lpf-B   213 - 216 <=>  924 - 927   (VAL  433  - ASP  436  <=> PRO  980  - LYS  983 )                          
  42: s001-x 6lpf-B   224 - 243 <=>  929 - 948   (GLY  444  - LYS  463  <=> TYR  985  - GLY 1004 )                          
  43: s001-x 6m49-A   135 - 164 <=>    1 -  30   (LEU  355  - GLY  384  <=> ILE   18  - ASN   47 )                          
  43: s001-x 6m49-A   168 - 174 <=>   31 -  37   (LYS  388  - LEU  394  <=> LEU   48  - ASN   54 )                          
  43: s001-x 6m49-A   192 - 212 <=>   45 -  65   (GLU  412  - SER  432  <=> SER   68  - TYR   88 )                          
  43: s001-x 6m49-A   214 - 219 <=>   66 -  71   (LEU  434  - GLY  439  <=> PRO   89  - HIS   94 )                          
  43: s001-x 6m49-A   220 - 223 <=>   75 -  78   (ALA  440  - SER  443  <=> PRO   98  - PHE  101 )                          
  43: s001-x 6m49-A   230 - 235 <=>   83 -  88   (ALA  450  - TYR  455  <=> SER  106  - CYS  111 )                          
  43: s001-x 6m49-A   240 - 243 <=>  114 - 117   (ILE  460  - LYS  463  <=> LEU  137  - LEU  140 )                          
  44: s001-x 5oxf-A    75 -  78 <=>  488 - 491   (ARG  271  - GLY  274  <=> ALA  496  - GLU  499 )                          
  44: s001-x 5oxf-A    79 -  82 <=>  495 - 498   (GLN  275  - THR  278  <=> SER  503  - LYS  506 )                          
  44: s001-x 5oxf-A    90 - 105 <=>  500 - 515   (THR  286  - LEU  301  <=> ASP  515  - ILE  530 )                          
  44: s001-x 5oxf-A   117 - 121 <=>  521 - 525   (PRO  337  - LEU  341  <=> LEU  536  - ALA  540 )                          
  44: s001-x 5oxf-A   137 - 145 <=>  526 - 534   (ASP  357  - ILE  365  <=> GLN  541  - LEU  549 )                          
  44: s001-x 5oxf-A   147 - 161 <=>  535 - 549   (PHE  367  - GLU  381  <=> ASN  550  - LEU  564 )                          
  44: s001-x 5oxf-A   165 - 178 <=>  550 - 563   (SER  385  - GLN  398  <=> ARG  565  - LEU  578 )                          
  44: s001-x 5oxf-A   184 - 219 <=>  574 - 609   (HIS  404  - GLY  439  <=> LEU  589  - ILE  624 )                          
  44: s001-x 5oxf-A   223 - 233 <=>  624 - 634   (SER  443  - ILE  453  <=> LEU  641  - GLU  651 )                          
  45: s001-x 6tdy-M    49 -  66 <=>   25 -  42   (LEU  245  - ARG  262  <=> GLY   46  - VAL   63 )                          
  45: s001-x 6tdy-M    85 -  88 <=>   44 -  47   (ILE  281  - PHE  284  <=> ASN   65  - PHE   68 )                          
  45: s001-x 6tdy-M    90 - 107 <=>   48 -  65   (THR  286  - VAL  303  <=> GLU   69  - GLY   86 )                          
  45: s001-x 6tdy-M   125 - 128 <=>   67 -  70   (LEU  345  - PRO  348  <=> PHE   88  - GLU   91 )                          
  45: s001-x 6tdy-M   143 - 147 <=>   71 -  75   (VAL  363  - PHE  367  <=> GLU   92  - GLN   96 )                          
  45: s001-x 6tdy-M   149 - 152 <=>   79 -  82   (LEU  369  - CYS  372  <=> PHE  100  - LEU  103 )                          
  45: s001-x 6tdy-M   205 - 219 <=>   83 -  97   (GLY  425  - GLY  439  <=> SER  104  - GLY  118 )                          
  45: s001-x 6tdy-M   223 - 241 <=>  100 - 118   (SER  443  - PHE  461  <=> ASP  121  - LYS  139 )                          
  45: s001-x 6tdy-M   242 - 245 <=>  154 - 157   (VAL  462  - GLN  465  <=> TYR  175  - VAL  178 )                          
  46: s001-x 6cse-M     3 -   6 <=>   11 -  14   (THR  199  - ASN  202  <=> GLY   25  - ILE   28 )                          
  46: s001-x 6cse-M    31 -  39 <=>  123 - 131   (VAL  227  - TYR  235  <=> GLY  140  - GLY  151 )                          
  46: s001-x 6cse-M    45 -  58 <=>  132 - 145   (ASN  241  - VAL  254  <=> VAL  152  - ILE  165 )                          
  46: s001-x 6cse-M    59 -  65 <=>  147 - 153   (VAL  255  - PHE  261  <=> ASN  167  - SER  173 )                          
  46: s001-x 6cse-M    66 -  69 <=>  158 - 161   (ARG  262  - LEU  265  <=> VAL  178  - ASN  181 )                          
  46: s001-x 6cse-M    90 -  93 <=>  172 - 175   (THR  286  - ILE  289  <=> VAL  192  - ILE  195 )                          
  46: s001-x 6cse-M    95 - 101 <=>  176 - 182   (ILE  291  - LEU  297  <=> PHE  196  - LEU  202 )                          
  46: s001-x 6cse-M   143 - 150 <=>  186 - 193   (VAL  363  - GLY  370  <=> LYS  206  - GLY  213 )                          
  46: s001-x 6cse-M   175 - 179 <=>  308 - 312   (LYS  395  - MET  399  <=> PHE  328  - THR  332 )                          
  46: s001-x 6cse-M   186 - 189 <=>  326 - 329   (GLU  406  - MET  409  <=> ALA  346  - PRO  349 )                          
  46: s001-x 6cse-M   191 - 219 <=>  330 - 358   (HIS  411  - GLY  439  <=> MET  350  - PHE  378 )                          
  46: s001-x 6cse-M   223 - 239 <=>  369 - 385   (SER  443  - GLU  459  <=> LEU  389  - SER  405 )                          
  47: s001-x 4oyd-B    82 -  85 <=>    2 -   5   (THR  278  - ILE  281  <=> ASP    2  - LYS    5 )                          
  47: s001-x 4oyd-B    86 - 105 <=>    8 -  27   (LYS  282  - LEU  301  <=> ASP    8  - GLU   27 )                          
  47: s001-x 4oyd-B   117 - 120 <=>   33 -  36   (PRO  337  - GLY  340  <=> ARG   33  - ASP   36 )                          
  47: s001-x 4oyd-B   135 - 161 <=>   39 -  65   (LEU  355  - GLU  381  <=> GLN   39  - ARG   65 )                          
  47: s001-x 4oyd-B   164 - 167 <=>   66 -  69   (GLY  384  - ALA  387  <=> GLN   66  - GLN   69 )                          
  47: s001-x 4oyd-B   169 - 175 <=>   70 -  76   (ASP  389  - LYS  395  <=> GLU   70  - LYS   76 )                          
  47: s001-x 4oyd-B   177 - 180 <=>   77 -  80   (GLN  397  - VAL  400  <=> ALA   77  - VAL   80 )                          
  47: s001-x 4oyd-B   186 - 204 <=>   81 -  99   (GLU  406  - GLY  424  <=> ASN   81  - ALA   99 )                          
  47: s001-x 4oyd-B   206 - 214 <=>  100 - 108   (LEU  426  - LEU  434  <=> SER  100  - ARG  108 )                          
  48: s001-x 6e8c-A     1 -   4 <=>   11 -  14   (SER  197  - THR  200  <=> TRP   26  - SER   29 )                          
  48: s001-x 6e8c-A    19 -  25 <=>   18 -  24   (ALA  215  - ALA  221  <=> ALA   33  - GLU   39 )                          
  48: s001-x 6e8c-A    40 -  43 <=>   36 -  39   (ARG  236  - LEU  239  <=> ARG   51  - GLN   54 )                          
  48: s001-x 6e8c-A    51 -  65 <=>   86 - 100   (ALA  247  - PHE  261  <=> VAL  101  - LYS  115 )                          
  48: s001-x 6e8c-A    89 -  92 <=>  101 - 104   (TYR  285  - ASN  288  <=> ASP  116  - PRO  119 )                          
  48: s001-x 6e8c-A   204 - 216 <=>  105 - 117   (GLY  424  - ASP  436  <=> GLY  120  - GLY  132 )                          
  48: s001-x 6e8c-A   224 - 240 <=>  119 - 135   (GLY  444  - ILE  460  <=> PRO  134  - PRO  150 )                          
  49: s001-x 1r5i-D     2 -   9 <=>   12 -  19   (PRO  198  - ARG  205  <=> ALA   11  - ASN   18 )                          
  49: s001-x 1r5i-D    16 -  19 <=>  119 - 122   (ALA  212  - ALA  215  <=> LEU  118  - PHE  121 )                          
  49: s001-x 1r5i-D    45 -  65 <=>  126 - 146   (ASN  241  - PHE  261  <=> ASN  125  - LYS  145 )                          
  49: s001-x 1r5i-D    87 -  90 <=>  151 - 154   (LEU  283  - THR  286  <=> LYS  150  - LEU  153 )                          
  49: s001-x 1r5i-D    92 -  96 <=>  159 - 163   (ASN  288  - ILE  292  <=> VAL  158  - LYS  162 )                          
  49: s001-x 1r5i-D   206 - 210 <=>  166 - 170   (LEU  426  - ALA  430  <=> GLU  165  - SER  169 )                          
  49: s001-x 1r5i-D   212 - 218 <=>  171 - 177   (SER  432  - LEU  438  <=> ASP  170  - LEU  176 )                          
  49: s001-x 1r5i-D   223 - 244 <=>  179 - 200   (SER  443  - GLU  464  <=> TRP  178  - GLU  199 )                          
  50: s001-x 2ouw-B    25 -  30 <=>   14 -  19   (ALA  221  - LYS  226  <=> SER   13  - VAL   18 )                          
  50: s001-x 2ouw-B    44 -  47 <=>   62 -  65   (PRO  240  - MET  243  <=> GLY   61  - ALA   64 )                          
  50: s001-x 2ouw-B    49 -  65 <=>   66 -  82   (LEU  245  - PHE  261  <=> LEU   65  - ASN   81 )                          
  50: s001-x 2ouw-B   204 - 219 <=>   84 -  99   (GLY  424  - GLY  439  <=> CYS   83  - GLY   98 )                          
  50: s001-x 2ouw-B   224 - 245 <=>  101 - 122   (GLY  444  - GLN  465  <=> THR  100  - VAL  121 )                          
  51: s001-x 7bss-A    76 -  80 <=>  252 - 256   (TYR  272  - TYR  276  <=> SER  278  - SER  282 )                          
  51: s001-x 7bss-A    81 -  84 <=>  259 - 262   (ASN  277  - PRO  280  <=> GLU  285  - ILE  288 )                          
  51: s001-x 7bss-A    85 -  91 <=>  266 - 272   (ILE  281  - SER  287  <=> LEU  292  - ILE  298 )                          
  51: s001-x 7bss-A    92 - 110 <=>  274 - 292   (ASN  288  - GLN  306  <=> LEU  300  - TYR  318 )                          
  51: s001-x 7bss-A   118 - 123 <=>  296 - 301   (VAL  338  - HIS  343  <=> PRO  322  - LYS  327 )                          
  51: s001-x 7bss-A   137 - 160 <=>  303 - 326   (ASP  357  - ILE  380  <=> GLN  329  - ASN  352 )                          
  51: s001-x 7bss-A   162 - 165 <=>  327 - 330   (VAL  382  - SER  385  <=> PHE  353  - PRO  356 )                          
  51: s001-x 7bss-A   169 - 172 <=>  331 - 334   (ASP  389  - LYS  392  <=> VAL  357  - TYR  360 )                          
  51: s001-x 7bss-A   179 - 185 <=>  338 - 344   (MET  399  - ARG  405  <=> GLU  364  - GLY  370 )                          
  51: s001-x 7bss-A   238 - 242 <=>  680 - 684   (PHE  458  - VAL  462  <=> PRO  955  - TRP  959 )                          
  52: s001-x 4b2t-a    14 -  17 <=>   39 -  42   (GLU  210  - ILE  213  <=> GLY 1040  - LYS 1043 )                          
  52: s001-x 4b2t-a    27 -  30 <=>   47 -  50   (ARG  223  - LYS  226  <=> ASP 1048  - ASP 1051 )                          
  52: s001-x 4b2t-a    34 -  37 <=>   51 -  54   (LEU  230  - ALA  233  <=> VAL 1052  - THR 1055 )                          
  52: s001-x 4b2t-a    44 -  47 <=>   55 -  58   (PRO  240  - MET  243  <=> ASN 1056  - ALA 1059 )                          
  52: s001-x 4b2t-a    49 -  64 <=>   89 - 104   (LEU  245  - GLY  260  <=> THR 1090  - ASP 1105 )                          
  52: s001-x 4b2t-a    65 -  68 <=>  107 - 110   (PHE  261  - ASP  264  <=> VAL 1108  - LYS 1111 )                          
  52: s001-x 4b2t-a    87 - 107 <=>  115 - 135   (LEU  283  - VAL  303  <=> SER 1116  - LEU 1136 )                          
  52: s001-x 4b2t-a   117 - 120 <=>  137 - 140   (PRO  337  - GLY  340  <=> ILE 1138  - LEU 1143 )                          
  52: s001-x 4b2t-a   126 - 129 <=>  242 - 245   (SER  346  - GLU  349  <=> VAL 1409  - GLY 1412 )                          
  52: s001-x 4b2t-a   143 - 159 <=>  247 - 263   (VAL  363  - TRP  379  <=> ALA 1414  - MET 1430 )                          
  52: s001-x 4b2t-a   198 - 218 <=>  264 - 284   (PRO  418  - LEU  438  <=> GLY 1431  - THR 1451 )                          
  52: s001-x 4b2t-a   223 - 238 <=>  337 - 352   (SER  443  - PHE  458  <=> LYS 1512  - ILE 1527 )                          
  52: s001-x 4b2t-a   241 - 245 <=>  353 - 357   (PHE  461  - GLN  465  <=> ASP 1528  - LYS 1532 )                          
  53: s001-x 5jm8-A     2 -   7 <=>   21 -  26   (PRO  198  - THR  203  <=> ARG   29  - GLN   34 )                          
  53: s001-x 5jm8-A    24 -  28 <=>   60 -  64   (LEU  220  - THR  224  <=> ARG   68  - ALA   72 )                          
  53: s001-x 5jm8-A    50 -  65 <=>  383 - 398   (ILE  246  - PHE  261  <=> THR  391  - GLN  406 )                          
  53: s001-x 5jm8-A    67 -  70 <=>  407 - 410   (VAL  263  - PRO  266  <=> GLU  415  - TYR  418 )                          
  53: s001-x 5jm8-A   162 - 167 <=>  437 - 442   (VAL  382  - ALA  387  <=> ASP  445  - ALA  450 )                          
  53: s001-x 5jm8-A   181 - 184 <=>  448 - 451   (MET  401  - HIS  404  <=> ALA  456  - LEU  459 )                          
  53: s001-x 5jm8-A   185 - 188 <=>  456 - 459   (ARG  405  - SER  408  <=> GLU  464  - ALA  467 )                          
  53: s001-x 5jm8-A   190 - 193 <=>  460 - 463   (VAL  410  - LEU  413  <=> GLU  468  - PHE  471 )                          
  53: s001-x 5jm8-A   195 - 204 <=>  467 - 476   (ARG  415  - GLY  424  <=> GLN  475  - LEU  484 )                          
  53: s001-x 5jm8-A   205 - 221 <=>  478 - 494   (GLY  425  - ILE  441  <=> VAL  486  - ASP  502 )                          
  53: s001-x 5jm8-A   224 - 243 <=>  495 - 514   (GLY  444  - LYS  463  <=> SER  503  - VAL  522 )                          
  54: s001-x 4tkr-B    63 -  68 <=>   26 -  31   (GLN  259  - ASP  264  <=> ILE   25  - GLY   30 )                          
  54: s001-x 4tkr-B    83 -  87 <=>   32 -  36   (TYR  279  - LEU  283  <=> SER   31  - ILE   35 )                          
  54: s001-x 4tkr-B    89 -  92 <=>   37 -  40   (TYR  285  - ASN  288  <=> SER   36  - MET   39 )                          
  54: s001-x 4tkr-B    96 - 101 <=>   41 -  46   (ILE  292  - LEU  297  <=> ILE   40  - ILE   45 )                          
  54: s001-x 4tkr-B   102 - 105 <=>   48 -  51   (VAL  298  - LEU  301  <=> ILE   47  - GLY   50 )                          
  54: s001-x 4tkr-B   124 - 128 <=>  102 - 106   (TYR  344  - PRO  348  <=> ARG  101  - ALA  105 )                          
  54: s001-x 4tkr-B   140 - 161 <=>  109 - 130   (HIS  360  - GLU  381  <=> GLN  108  - PHE  129 )                          
  54: s001-x 4tkr-B   165 - 174 <=>  131 - 140   (SER  385  - LEU  394  <=> TRP  130  - TRP  139 )                          
  54: s001-x 4tkr-B   179 - 184 <=>  142 - 147   (MET  399  - HIS  404  <=> ALA  141  - GLY  146 )                          
  54: s001-x 4tkr-B   188 - 219 <=>  149 - 180   (SER  408  - GLY  439  <=> GLY  148  - SER  179 )                          
  55: s001-x 2zop-A    44 -  66 <=>    1 -  23   (PRO  240  - ARG  262  <=> UNK    1  - GLU   23 )                          
  55: s001-x 2zop-A    86 -  89 <=>   24 -  27   (LYS  282  - TYR  285  <=> GLY   24  - GLU   27 )                          
  55: s001-x 2zop-A    91 - 104 <=>   30 -  43   (SER  287  - ASN  300  <=> ASP   30  - GLY   43 )                          
  55: s001-x 2zop-A   147 - 155 <=>   46 -  54   (PHE  367  - PHE  375  <=> GLN   46  - ARG   54 )                          
  55: s001-x 2zop-A   202 - 217 <=>   56 -  71   (ALA  422  - PHE  437  <=> LYS   56  - GLY   71 )                          
  55: s001-x 2zop-A   223 - 237 <=>   99 - 113   (SER  443  - TYR  457  <=> ALA   99  - GLU  113 )                          
  56: s001-x 6s6b-K     2 -   5 <=>   12 -  15   (PRO  198  - VAL  201  <=> HIS   20  - PRO   23 )                          
  56: s001-x 6s6b-K    19 -  22 <=>   17 -  20   (ALA  215  - HIS  218  <=> LYS   25  - VAL   28 )                          
  56: s001-x 6s6b-K    23 -  28 <=>   23 -  28   (LEU  219  - THR  224  <=> GLY   31  - LEU   36 )                          
  56: s001-x 6s6b-K    43 -  48 <=>   76 -  81   (LEU  239  - ASN  244  <=> LYS   89  - PHE   94 )                          
  56: s001-x 6s6b-K    50 -  65 <=>  686 - 701   (ILE  246  - PHE  261  <=> GLY  699  - GLU  714 )                          
  56: s001-x 6s6b-K    86 -  89 <=>  702 - 705   (LYS  282  - TYR  285  <=> ASN  715  - LYS  718 )                          
  56: s001-x 6s6b-K   208 - 219 <=>  709 - 720   (ILE  428  - GLY  439  <=> ALA  722  - VAL  733 )                          
  56: s001-x 6s6b-K   223 - 243 <=>  730 - 750   (SER  443  - LYS  463  <=> ASN  743  - ARG  763 )                          
  57: s001-x 2yvx-A     8 -  14 <=>  120 - 126   (GLY  204  - GLU  210  <=> LEU  126  - ASP  132 )                          
  57: s001-x 2yvx-A    42 -  45 <=>  207 - 210   (ASN  238  - ASN  241  <=> THR  213  - GLU  216 )                          
  57: s001-x 2yvx-A    79 -  82 <=>  308 - 311   (GLN  275  - THR  278  <=> THR  314  - ALA  317 )                          
  57: s001-x 2yvx-A    83 -  86 <=>  315 - 318   (TYR  279  - LYS  282  <=> PRO  321  - LEU  324 )                          
  57: s001-x 2yvx-A    89 -  92 <=>  321 - 324   (TYR  285  - ASN  288  <=> GLY  327  - THR  330 )                          
  57: s001-x 2yvx-A    93 -  98 <=>  326 - 331   (ILE  289  - GLN  294  <=> ASN  332  - LEU  337 )                          
  57: s001-x 2yvx-A   124 - 127 <=>  339 - 342   (TYR  344  - PRO  347  <=> ARG  345  - ASP  348 )                          
  57: s001-x 2yvx-A   143 - 162 <=>  344 - 363   (VAL  363  - VAL  382  <=> ARG  350  - THR  369 )                          
  57: s001-x 2yvx-A   166 - 179 <=>  364 - 377   (SER  386  - MET  399  <=> LEU  370  - HIS  383 )                          
  57: s001-x 2yvx-A   186 - 189 <=>  378 - 381   (GLU  406  - MET  409  <=> PRO  384  - LEU  387 )                          
  57: s001-x 2yvx-A   191 - 221 <=>  382 - 412   (HIS  411  - ILE  441  <=> PRO  388  - ASP  418 )                          
  57: s001-x 2yvx-A   225 - 235 <=>  413 - 423   (THR  445  - TYR  455  <=> PRO  419  - THR  429 )                          
  58: s001-x 3k8p-D     8 -  13 <=>  232 - 237   (GLY  204  - PHE  209  <=> THR  313  - LYS  318 )                          
  58: s001-x 3k8p-D    45 -  67 <=>  268 - 290   (ASN  241  - VAL  263  <=> GLN  349  - ASN  371 )                          
  58: s001-x 3k8p-D    86 -  89 <=>  291 - 294   (LYS  282  - TYR  285  <=> GLU  372  - SER  375 )                          
  58: s001-x 3k8p-D   206 - 209 <=>  297 - 300   (LEU  426  - GLY  429  <=> GLN  378  - TYR  381 )                          
  58: s001-x 3k8p-D   210 - 213 <=>  302 - 305   (ALA  430  - VAL  433  <=> THR  383  - ASP  386 )                          
  58: s001-x 3k8p-D   216 - 219 <=>  310 - 313   (ASP  436  - GLY  439  <=> ASP  391  - PHE  394 )                          
  58: s001-x 3k8p-D   222 - 240 <=>  315 - 333   (GLY  442  - ILE  460  <=> ARG  396  - ASN  414 )                          
  58: s001-x 3k8p-D   242 - 245 <=>  380 - 383   (VAL  462  - GLN  465  <=> LYS  461  - GLN  464 )                          
  59: s001-x 2xvt-C    46 -  63 <=>    2 -  19   (LEU  242  - GLN  259  <=> LYS   59  - MET   76 )                          
  59: s001-x 2xvt-C    64 -  67 <=>   21 -  24   (GLY  260  - VAL  263  <=> PRO   78  - LYS   81 )                          
  59: s001-x 2xvt-C   200 - 219 <=>   28 -  47   (ALA  420  - GLY  439  <=> ASP   85  - ALA  104 )                          
  59: s001-x 2xvt-C   222 - 239 <=>   56 -  73   (GLY  442  - GLU  459  <=> ASN  113  - ASN  130 )                          
  60: s001-x 6zy2-E    25 -  29 <=>    1 -   5   (ALA  221  - ASP  225  <=> MET    1  - ALA    5 )                          
  60: s001-x 6zy2-E    33 -  40 <=>    8 -  15   (ALA  229  - ARG  236  <=> SER    8  - LYS   15 )                          
  60: s001-x 6zy2-E    45 -  51 <=>   16 -  22   (ASN  241  - ALA  247  <=> THR   16  - ARG   22 )                          
  60: s001-x 6zy2-E    76 -  80 <=>   79 -  83   (TYR  272  - TYR  276  <=> THR   79  - ALA   83 )                          
  60: s001-x 6zy2-E    81 -  84 <=>   87 -  90   (ASN  277  - PRO  280  <=> LEU   87  - LEU   90 )                          
  60: s001-x 6zy2-E    87 -  90 <=>   97 - 100   (LEU  283  - THR  286  <=> ARG   97  - GLY  100 )                          
  60: s001-x 6zy2-E    92 - 103 <=>  101 - 112   (ASN  288  - SER  299  <=> PRO  101  - ALA  112 )                          
  60: s001-x 6zy2-E   126 - 130 <=>  116 - 120   (SER  346  - SER  350  <=> LEU  116  - ILE  120 )                          
  60: s001-x 6zy2-E   136 - 164 <=>  139 - 167   (GLU  356  - GLY  384  <=> PRO  139  - ILE  167 )                          
  60: s001-x 6zy2-E   175 - 179 <=>  180 - 184   (LYS  395  - MET  399  <=> ILE  180  - PHE  184 )                          
  60: s001-x 6zy2-E   189 - 194 <=>  190 - 195   (MET  409  - ASN  414  <=> GLN  190  - TRP  195 )                          
  60: s001-x 6zy2-E   195 - 201 <=>  197 - 203   (ARG  415  - ALA  421  <=> MET  197  - LEU  203 )                          
  60: s001-x 6zy2-E   203 - 219 <=>  204 - 220   (PHE  423  - GLY  439  <=> ILE  204  - ASN  220 )                          
  60: s001-x 6zy2-E   223 - 239 <=>  240 - 256   (SER  443  - GLU  459  <=> VAL  240  - LEU  256 )                          
  61: s001-x 7ahd-A     7 -  12 <=>    1 -   6   (THR  203  - GLU  208  <=> GLY    7  - ALA   12 )                          
  61: s001-x 7ahd-A    51 -  54 <=>   60 -  63   (ALA  247  - PHE  250  <=> LEU   66  - GLY   69 )                          
  61: s001-x 7ahd-A    56 -  65 <=>   65 -  74   (PHE  252  - PHE  261  <=> LYS   71  - ILE   80 )                          
  61: s001-x 7ahd-A    66 -  69 <=>   78 -  81   (ARG  262  - LEU  265  <=> LEU   84  - ASN   87 )                          
  61: s001-x 7ahd-A    83 -  86 <=>   82 -  85   (TYR  279  - LYS  282  <=> GLN   88  - TRP   91 )                          
  61: s001-x 7ahd-A    90 - 105 <=>   90 - 105   (THR  286  - LEU  301  <=> SER   96  - ILE  111 )                          
  61: s001-x 7ahd-A   117 - 120 <=>  112 - 115   (PRO  337  - GLY  340  <=> TRP  118  - LYS  121 )                          
  61: s001-x 7ahd-A   122 - 125 <=>  170 - 173   (CYS  342  - LEU  345  <=> ASN  176  - ILE  179 )                          
  61: s001-x 7ahd-A   134 - 137 <=>  196 - 199   (VAL  354  - ASP  357  <=> PHE  202  - GLU  205 )                          
  61: s001-x 7ahd-A   138 - 159 <=>  201 - 222   (PRO  358  - TRP  379  <=> PRO  207  - VAL  228 )                          
  61: s001-x 7ahd-A   161 - 164 <=>  223 - 226   (GLU  381  - GLY  384  <=> VAL  229  - SER  232 )                          
  61: s001-x 7ahd-A   165 - 171 <=>  234 - 240   (SER  385  - ALA  391  <=> GLY  240  - ALA  246 )                          
  61: s001-x 7ahd-A   187 - 190 <=>  243 - 246   (THR  407  - VAL  410  <=> SER  249  - ILE  252 )                          
  61: s001-x 7ahd-A   192 - 213 <=>  247 - 268   (GLU  412  - VAL  433  <=> GLY  253  - GLN  274 )                          
  61: s001-x 7ahd-A   215 - 218 <=>  269 - 272   (ALA  435  - LEU  438  <=> LYS  275  - VAL  278 )                          
  61: s001-x 7ahd-A   238 - 245 <=>  287 - 294   (PHE  458  - GLN  465  <=> ALA  303  - SER  310 )                          
  62: s001-x 5a1s-D    26 -  31 <=>   32 -  37   (THR  222  - VAL  227  <=> ALA   46  - LEU   51 )                          
  62: s001-x 5a1s-D    74 -  77 <=>   51 -  54   (ALA  270  - ARG  273  <=> PHE   65  - ILE   68 )                          
  62: s001-x 5a1s-D    78 -  82 <=>   57 -  61   (GLY  274  - THR  278  <=> ARG   71  - PHE   75 )                          
  62: s001-x 5a1s-D   111 - 114 <=>  105 - 108   (MET  307  - ALA  310  <=> LEU  119  - ALA  122 )                          
  62: s001-x 5a1s-D   117 - 121 <=>  112 - 116   (PRO  337  - LEU  341  <=> THR  126  - LEU  130 )                          
  62: s001-x 5a1s-D   135 - 140 <=>  122 - 127   (LEU  355  - HIS  360  <=> LEU  136  - LEU  141 )                          
  62: s001-x 5a1s-D   141 - 166 <=>  129 - 154   (ALA  361  - SER  386  <=> GLY  143  - ILE  168 )                          
  62: s001-x 5a1s-D   184 - 218 <=>  337 - 371   (HIS  404  - LEU  438  <=> LEU  351  - GLY  385 )                          
  62: s001-x 5a1s-D   224 - 227 <=>  373 - 376   (GLY  444  - ILE  447  <=> TYR  387  - GLU  390 )                          
  62: s001-x 5a1s-D   233 - 238 <=>  396 - 401   (ILE  453  - PHE  458  <=> VAL  410  - ASN  415 )                          
  63: s001-x 6pvg-A     1 -   7 <=>   39 -  45   (SER  197  - THR  203  <=> LEU   42  - CYS   48 )                          
  63: s001-x 6pvg-A    42 -  45 <=>  109 - 112   (ASN  238  - ASN  241  <=> LEU  112  - VAL  115 )                          
  63: s001-x 6pvg-A    46 -  54 <=>  115 - 123   (LEU  242  - PHE  250  <=> GLU  118  - GLU  126 )                          
  63: s001-x 6pvg-A    61 -  64 <=>  156 - 159   (TYR  257  - GLY  260  <=> GLY  159  - ILE  162 )                          
  63: s001-x 6pvg-A    86 - 116 <=>  345 - 375   (LYS  282  - PHE  312  <=> ARG  348  - GLU  378 )                          
  63: s001-x 6pvg-A   117 - 120 <=>  396 - 399   (PRO  337  - GLY  340  <=> PRO  399  - THR  402 )                          
  63: s001-x 6pvg-A   121 - 124 <=>  401 - 404   (LEU  341  - TYR  344  <=> ILE  404  - HIS  407 )                          
  63: s001-x 6pvg-A   143 - 162 <=>  405 - 424   (VAL  363  - VAL  382  <=> ASP  408  - GLY  427 )                          
  64: s001-x 5yck-A     2 -   5 <=>  220 - 223   (PRO  198  - VAL  201  <=> GLY  238  - SER  241 )                          
  64: s001-x 5yck-A    13 -  16 <=>  224 - 227   (PHE  209  - ALA  212  <=> GLU  242  - VAL  245 )                          
  64: s001-x 5yck-A    43 -  59 <=>  228 - 244   (LEU  239  - VAL  255  <=> SER  246  - ILE  262 )                          
  64: s001-x 5yck-A    61 -  66 <=>  245 - 250   (TYR  257  - ARG  262  <=> LEU  264  - PHE  269 )                          
  64: s001-x 5yck-A    79 -  82 <=>  264 - 267   (GLN  275  - THR  278  <=> LYS  283  - THR  286 )                          
  64: s001-x 5yck-A    83 -  86 <=>  271 - 274   (TYR  279  - LYS  282  <=> SER  290  - LEU  293 )                          
  64: s001-x 5yck-A    89 - 100 <=>  278 - 289   (TYR  285  - ALA  296  <=> THR  297  - ALA  308 )                          
  64: s001-x 5yck-A   127 - 130 <=>  297 - 300   (PRO  347  - SER  350  <=> ASN  316  - GLY  319 )                          
  64: s001-x 5yck-A   135 - 162 <=>  301 - 328   (LEU  355  - VAL  382  <=> ALA  320  - LEU  347 )                          
  64: s001-x 5yck-A   166 - 169 <=>  329 - 332   (SER  386  - ASP  389  <=> LEU  348  - PHE  351 )                          
  64: s001-x 5yck-A   170 - 175 <=>  336 - 341   (VAL  390  - LYS  395  <=> ILE  355  - SER  360 )                          
  64: s001-x 5yck-A   178 - 181 <=>  342 - 345   (GLN  398  - MET  401  <=> ASN  361  - GLU  364 )                          
  64: s001-x 5yck-A   189 - 219 <=>  349 - 379   (MET  409  - GLY  439  <=> TYR  368  - TRP  398 )                          
  64: s001-x 5yck-A   234 - 237 <=>  390 - 393   (ILE  454  - TYR  457  <=> SER  409  - LEU  412 )                          
  64: s001-x 5yck-A   238 - 245 <=>  395 - 402   (PHE  458  - GLN  465  <=> GLY  414  - LEU  421 )                          
  65: s001-x 5sy1-A    16 -  28 <=>    8 -  20   (ALA  212  - THR  224  <=> PRO   33  - ALA   45 )                          
  65: s001-x 5sy1-A    31 -  40 <=>  131 - 140   (VAL  227  - ARG  236  <=> LEU  156  - VAL  165 )                          
  65: s001-x 5sy1-A    45 -  48 <=>  141 - 144   (ASN  241  - ASN  244  <=> TRP  166  - VAL  169 )                          
  65: s001-x 5sy1-A    52 -  57 <=>  149 - 154   (THR  248  - ALA  253  <=> THR  174  - LYS  179 )                          
  65: s001-x 5sy1-A    59 -  65 <=>  272 - 278   (VAL  255  - PHE  261  <=> VAL  297  - ILE  303 )                          
  65: s001-x 5sy1-A    72 -  75 <=>  298 - 301   (LYS  268  - ARG  271  <=> LEU  323  - ASP  326 )                          
  65: s001-x 5sy1-A    80 -  83 <=>  305 - 308   (TYR  276  - TYR  279  <=> VAL  330  - ILE  333 )                          
  65: s001-x 5sy1-A    84 -  87 <=>  311 - 314   (PRO  280  - LEU  283  <=> TYR  336  - TRP  339 )                          
  65: s001-x 5sy1-A    88 - 102 <=>  316 - 330   (PHE  284  - VAL  298  <=> VAL  341  - VAL  355 )                          
  65: s001-x 5sy1-A   103 - 116 <=>  332 - 345   (SER  299  - PHE  312  <=> LEU  357  - ASN  370 )                          
  65: s001-x 5sy1-A   135 - 161 <=>  376 - 402   (LEU  355  - GLU  381  <=> GLY  401  - PHE  427 )                          
  65: s001-x 5sy1-A   164 - 174 <=>  403 - 413   (GLY  384  - LEU  394  <=> ALA  428  - TRP  438 )                          
  65: s001-x 5sy1-A   189 - 192 <=>  415 - 418   (MET  409  - GLU  412  <=> THR  440  - MET  443 )                          
  66: s001-x 6z5s-W    83 -  86 <=>    4 -   7   (TYR  279  - LYS  282  <=> VAL    6  - ALA    9 )                          
  66: s001-x 6z5s-W    89 -  92 <=>   10 -  13   (TYR  285  - ASN  288  <=> PHE   12  - THR   15 )                          
  66: s001-x 6z5s-W    93 - 101 <=>   15 -  23   (ILE  289  - LEU  297  <=> VAL   17  - SER   25 )                          
  66: s001-x 6z5s-W   140 - 155 <=>   26 -  41   (HIS  360  - PHE  375  <=> GLU   28  - VAL   43 )                          
  66: s001-x 6z5s-W   157 - 160 <=>   42 -  45   (LYS  377  - ILE  380  <=> GLY   44  - ILE   47 )                          
  66: s001-x 6z5s-W   165 - 175 <=>   48 -  58   (SER  385  - LYS  395  <=> VAL   50  - ILE   60 )                          
  66: s001-x 6z5s-W   177 - 180 <=>   59 -  62   (GLN  397  - VAL  400  <=> GLY   61  - VAL   64 )                          
  66: s001-x 6z5s-W   186 - 210 <=>   64 -  88   (GLU  406  - ALA  430  <=> ASP   66  - TRP   90 )                          
  66: s001-x 6z5s-W   212 - 217 <=>   89 -  94   (SER  432  - PHE  437  <=> PHE   91  - ARG   96 )                          
  67: s001-x 1kqf-A    26 -  30 <=>  156 - 160   (THR  222  - LYS  226  <=> VAL  189  - ALA  193 )                          
  67: s001-x 1kqf-A    31 -  35 <=>  162 - 166   (VAL  227  - ARG  231  <=> VAL  195  - PRO  199 )                          
  67: s001-x 1kqf-A    46 -  64 <=>  244 - 262   (LEU  242  - GLY  260  <=> SER  277  - ASN  295 )                          
  67: s001-x 1kqf-A    66 -  69 <=>  269 - 272   (ARG  262  - LEU  265  <=> VAL  302  - TYR  305 )                          
  67: s001-x 1kqf-A   184 - 189 <=>  311 - 316   (HIS  404  - MET  409  <=> GLU  344  - LYS  349 )                          
  67: s001-x 1kqf-A   193 - 199 <=>  317 - 323   (LEU  413  - THR  419  <=> ARG  350  - HIS  356 )                          
  67: s001-x 1kqf-A   211 - 219 <=>  339 - 347   (LEU  431  - GLY  439  <=> THR  372  - CYS  380 )                          
  67: s001-x 1kqf-A   223 - 243 <=>  349 - 369   (SER  443  - LYS  463  <=> THR  382  - ARG  402 )                          
  68: s001-x 1o57-A    51 -  63 <=>    3 -  15   (ALA  247  - GLN  259  <=> ARG    4  - LEU   16 )                          
  68: s001-x 1o57-A    64 -  67 <=>   17 -  20   (GLY  260  - VAL  263  <=> THR   18  - HIS   21 )                          
  68: s001-x 1o57-A   205 - 216 <=>   22 -  33   (GLY  425  - ASP  436  <=> LEU   23  - GLU   34 )                          
  68: s001-x 1o57-A   224 - 243 <=>   35 -  54   (GLY  444  - LYS  463  <=> ALA   36  - GLY   55 )                          
  69: s001-x 3e7q-B    22 -  27 <=>    1 -   6   (HIS  218  - ARG  223  <=> MET    1  - ARG    6 )                          
  69: s001-x 3e7q-B    33 -  41 <=>   46 -  54   (ALA  229  - GLN  237  <=> VAL   46  - HIS   54 )                          
  69: s001-x 3e7q-B    44 -  66 <=>   55 -  77   (PRO  240  - ARG  262  <=> TYR   55  - LEU   77 )                          
  69: s001-x 3e7q-B    68 -  71 <=>   83 -  86   (ASP  264  - ILE  267  <=> THR   83  - GLY   86 )                          
  69: s001-x 3e7q-B   199 - 216 <=>  100 - 117   (THR  419  - ASP  436  <=> PHE  100  - TRP  117 )                          
  69: s001-x 3e7q-B   226 - 245 <=>  127 - 146   (GLY  446  - GLN  465  <=> GLY  127  - ARG  146 )                          
  70: s001-x 3dew-A    46 -  66 <=>   71 -  91   (LEU  242  - ARG  262  <=> GLY   75  - ASN   95 )                          
  70: s001-x 3dew-A    87 -  90 <=>   94 -  97   (LEU  283  - THR  286  <=> LEU   98  - PHE  101 )                          
  70: s001-x 3dew-A   155 - 159 <=>  101 - 105   (PHE  375  - TRP  379  <=> GLU  105  - PRO  109 )                          
  70: s001-x 3dew-A   197 - 200 <=>  106 - 109   (ILE  417  - ALA  420  <=> THR  110  - PHE  113 )                          
  70: s001-x 3dew-A   203 - 219 <=>  112 - 128   (PHE  423  - GLY  439  <=> ILE  116  - ILE  132 )                          
  70: s001-x 3dew-A   223 - 237 <=>  146 - 160   (SER  443  - TYR  457  <=> SER  150  - SER  164 )                          
  70: s001-x 3dew-A   239 - 245 <=>  161 - 167   (GLU  459  - GLN  465  <=> THR  165  - LEU  171 )                          
  71: s001-x 5yfp-G     7 -  12 <=>   93 -  98   (THR  203  - GLU  208  <=> ASN   93  - LYS   98 )                          
  71: s001-x 5yfp-G    22 -  27 <=>  102 - 107   (HIS  218  - ARG  223  <=> GLN  102  - LEU  107 )                          
  71: s001-x 5yfp-G    29 -  37 <=>  133 - 141   (ASP  225  - ALA  233  <=> LEU  137  - LEU  145 )                          
  71: s001-x 5yfp-G    40 -  43 <=>  181 - 184   (ARG  236  - LEU  239  <=> ILE  185  - TYR  188 )                          
  71: s001-x 5yfp-G    44 -  66 <=>  191 - 213   (PRO  240  - ARG  262  <=> GLY  195  - LEU  217 )                          
  71: s001-x 5yfp-G    76 -  79 <=>  225 - 228   (TYR  272  - GLN  275  <=> ASN  229  - TYR  232 )                          
  71: s001-x 5yfp-G    80 -  84 <=>  230 - 234   (TYR  276  - PRO  280  <=> LYS  234  - GLY  238 )                          
  71: s001-x 5yfp-G    85 -  89 <=>  237 - 241   (ILE  281  - TYR  285  <=> SER  241  - ALA  245 )                          
  71: s001-x 5yfp-G   205 - 218 <=>  243 - 256   (GLY  425  - LEU  438  <=> LEU  247  - LEU  260 )                          
  71: s001-x 5yfp-G   223 - 245 <=>  266 - 288   (SER  443  - GLN  465  <=> HIS  270  - LYS  292 )                          
  72: s001-x 1akh-B    44 -  47 <=>    1 -   4   (PRO  240  - MET  243  <=> THR  128  - TYR  131 )                          
  72: s001-x 1akh-B    49 -  65 <=>    7 -  23   (LEU  245  - PHE  261  <=> HIS  134  - LYS  150 )                          
  72: s001-x 1akh-B    89 -  92 <=>   27 -  30   (TYR  285  - ASN  288  <=> ASN  154  - LEU  157 )                          
  72: s001-x 1akh-B   206 - 216 <=>   33 -  43   (LEU  426  - ASP  436  <=> LYS  160  - SER  170 )                          
  72: s001-x 1akh-B   224 - 244 <=>   45 -  65   (GLY  444  - GLU  464  <=> SER  172  - ILE  192 )                          
  73: s001-x 2cqn-A    43 -  46 <=>    2 -   5   (LEU  239  - LEU  242  <=> SER  737  - SER  740 )                          
  73: s001-x 2cqn-A    50 -  63 <=>    6 -  19   (ILE  246  - GLN  259  <=> SER  741  - LEU  754 )                          
  73: s001-x 2cqn-A    64 -  67 <=>   21 -  24   (GLY  260  - VAL  263  <=> GLN  756  - PRO  759 )                          
  73: s001-x 2cqn-A    89 -  92 <=>   30 -  33   (TYR  285  - ASN  288  <=> ALA  765  - GLU  768 )                          
  73: s001-x 2cqn-A   204 - 211 <=>   36 -  43   (GLY  424  - LEU  431  <=> ARG  771  - PRO  778 )                          
  73: s001-x 2cqn-A   212 - 216 <=>   45 -  49   (SER  432  - ASP  436  <=> PHE  780  - THR  784 )                          
  73: s001-x 2cqn-A   224 - 245 <=>   50 -  71   (GLY  444  - GLN  465  <=> LEU  785  - HIS  806 )                          
  74: s001-x 6rdj-P    53 -  65 <=>   12 -  24   (ILE  249  - PHE  261  <=> GLY   48  - VAL   60 )                          
  74: s001-x 6rdj-P    85 -  90 <=>   28 -  33   (ILE  281  - THR  286  <=> GLU   64  - LYS   69 )                          
  74: s001-x 6rdj-P    92 - 106 <=>   34 -  48   (ASN  288  - TYR  302  <=> VAL   70  - HIS   84 )                          
  74: s001-x 6rdj-P   125 - 128 <=>   50 -  53   (LEU  345  - PRO  348  <=> GLU   86  - ARG   89 )                          
  74: s001-x 6rdj-P   129 - 133 <=>   56 -  60   (GLU  349  - SER  353  <=> THR   92  - VAL   96 )                          
  74: s001-x 6rdj-P   138 - 150 <=>   62 -  74   (PRO  358  - GLY  370  <=> THR   98  - LYS  110 )                          
  74: s001-x 6rdj-P   153 - 156 <=>   75 -  78   (ALA  373  - SER  376  <=> ASP  111  - ALA  114 )                          
  74: s001-x 6rdj-P   202 - 213 <=>   79 -  90   (ALA  422  - VAL  433  <=> SER  115  - ALA  126 )                          
  74: s001-x 6rdj-P   214 - 217 <=>   93 -  96   (LEU  434  - PHE  437  <=> GLY  129  - SER  132 )                          
  74: s001-x 6rdj-P   224 - 241 <=>   97 - 114   (GLY  444  - PHE  461  <=> ALA  133  - LYS  150 )                          
  75: s001-x 2kjg-A    53 -  58 <=>    1 -   6   (ILE  249  - VAL  254  <=> MET    1  - ASP    6 )                          
  75: s001-x 2kjg-A    59 -  65 <=>    9 -  15   (VAL  255  - PHE  261  <=> PHE    9  - PHE   15 )                          
  75: s001-x 2kjg-A    87 -  90 <=>   18 -  21   (LEU  283  - THR  286  <=> LYS   18  - PHE   21 )                          
  75: s001-x 2kjg-A    92 - 105 <=>   24 -  37   (ASN  288  - LEU  301  <=> VAL   24  - GLY   37 )                          
  75: s001-x 2kjg-A   144 - 154 <=>   40 -  50   (TYR  364  - PHE  374  <=> ASN   40  - SER   50 )                          
  75: s001-x 2kjg-A   156 - 159 <=>   52 -  55   (SER  376  - TRP  379  <=> HIS   52  - GLU   55 )                          
  75: s001-x 2kjg-A   198 - 201 <=>   57 -  60   (PRO  418  - ALA  421  <=> ARG   57  - LYS   60 )                          
  75: s001-x 2kjg-A   203 - 218 <=>   61 -  76   (PHE  423  - LEU  438  <=> GLU   61  - LYS   76 )                          
  75: s001-x 2kjg-A   223 - 237 <=>   77 -  91   (SER  443  - TYR  457  <=> ILE   77  - LYS   91 )                          
  75: s001-x 2kjg-A   239 - 245 <=>   92 -  98   (GLU  459  - GLN  465  <=> LEU   92  - HIS   98 )                          
  76: s001-x 2dof-A    26 -  31 <=>    1 -   6   (THR  222  - VAL  227  <=> GLY  881  - SER  886 )                          
  76: s001-x 2dof-A    34 -  39 <=>    7 -  12   (LEU  230  - TYR  235  <=> GLY  887  - GLU  892 )                          
  76: s001-x 2dof-A    45 -  65 <=>   13 -  33   (ASN  241  - PHE  261  <=> GLN  893  - SER  913 )                          
  76: s001-x 2dof-A    89 -  92 <=>   36 -  39   (TYR  285  - ASN  288  <=> VAL  916  - SER  919 )                          
  76: s001-x 2dof-A   206 - 211 <=>   43 -  48   (LEU  426  - LEU  431  <=> ARG  923  - ASP  928 )                          
  76: s001-x 2dof-A   213 - 217 <=>   49 -  53   (VAL  433  - PHE  437  <=> HIS  929  - SER  933 )                          
  76: s001-x 2dof-A   222 - 245 <=>   56 -  79   (GLY  442  - GLN  465  <=> LEU  936  - GLU  959 )                          
  77: s001-x 4f4c-A    93 - 107 <=>   19 -  33   (ILE  289  - VAL  303  <=> GLU   22  - GLU   36 )                          
  77: s001-x 4f4c-A   108 - 111 <=>   35 -  38   (ILE  304  - MET  307  <=> ASP   38  - ASP   41 )                          
  77: s001-x 4f4c-A   113 - 116 <=>   44 -  47   (SER  309  - PHE  312  <=> LYS   47  - ARG   50 )                          
  77: s001-x 4f4c-A   122 - 125 <=>  255 - 258   (CYS  342  - LEU  345  <=> SER  261  - ALA  264 )                          
  77: s001-x 4f4c-A   134 - 161 <=>  299 - 326   (VAL  354  - GLU  381  <=> VAL  305  - ILE  332 )                          
  77: s001-x 4f4c-A   164 - 167 <=>  327 - 330   (GLY  384  - ALA  387  <=> SER  333  - LEU  336 )                          
  77: s001-x 4f4c-A   169 - 172 <=>  331 - 334   (ASP  389  - LYS  392  <=> ALA  337  - ILE  340 )                          
  77: s001-x 4f4c-A   179 - 182 <=>  724 - 727   (MET  399  - ARG  402  <=> ASN  780  - ALA  783 )                          
  77: s001-x 4f4c-A   184 - 219 <=>  731 - 766   (HIS  404  - GLY  439  <=> ALA  787  - SER  822 )                          
  77: s001-x 4f4c-A   222 - 245 <=>  813 - 836   (GLY  442  - GLN  465  <=> ALA  869  - PHE  892 )                          
  78: s001-x 5b0l-B    91 -  95 <=>   44 -  48   (SER  287  - ILE  291  <=> VAL   38  - LEU   42 )                          
  78: s001-x 5b0l-B   100 - 110 <=>   69 -  79   (ALA  296  - GLN  306  <=> ILE   63  - MET   73 )                          
  78: s001-x 5b0l-B   111 - 114 <=>   81 -  84   (MET  307  - ALA  310  <=> ASP   75  - GLY   78 )                          
  78: s001-x 5b0l-B   122 - 125 <=>  131 - 134   (CYS  342  - LEU  345  <=> ILE  125  - LYS  128 )                          
  78: s001-x 5b0l-B   136 - 147 <=>  139 - 150   (GLU  356  - PHE  367  <=> THR  133  - THR  144 )                          
  78: s001-x 5b0l-B   148 - 166 <=>  152 - 170   (MET  368  - SER  386  <=> GLY  146  - GLY  164 )                          
  78: s001-x 5b0l-B   197 - 220 <=>  172 - 195   (ILE  417  - ALA  440  <=> PRO  166  - ASP  189 )                          
  78: s001-x 5b0l-B   227 - 231 <=>  250 - 254   (ILE  447  - VAL  451  <=> LEU  244  - ASP  248 )                          
  79: s001-x 6g9x-A    81 -  84 <=>  202 - 205   (ASN  277  - PRO  280  <=> GLY  226  - LYS  229 )                          
  79: s001-x 6g9x-A    85 -  91 <=>  210 - 216   (ILE  281  - SER  287  <=> TYR  234  - GLY  240 )                          
  79: s001-x 6g9x-A    92 - 103 <=>  218 - 229   (ASN  288  - SER  299  <=> PHE  242  - GLY  253 )                          
  79: s001-x 6g9x-A   105 - 108 <=>  241 - 244   (LEU  301  - ILE  304  <=> ALA  265  - ALA  268 )                          
  79: s001-x 6g9x-A   163 - 175 <=>  311 - 323   (SER  383  - LYS  395  <=> PHE  335  - GLY  347 )                          
  79: s001-x 6g9x-A   187 - 243 <=>  324 - 380   (THR  407  - LYS  463  <=> PRO  348  - THR  404 )                          
  80: s001-x 6sny-A    89 - 101 <=>   11 -  23   (TYR  285  - LEU  297  <=> GLU   11  - GLU   23 )                          
  80: s001-x 6sny-A   126 - 132 <=>   27 -  33   (SER  346  - GLY  352  <=> GLU   27  - LYS   33 )                          
  80: s001-x 6sny-A   135 - 161 <=>   35 -  61   (LEU  355  - GLU  381  <=> LYS   47  - ASP   73 )                          
  80: s001-x 6sny-A   164 - 167 <=>   62 -  65   (GLY  384  - ALA  387  <=> LEU   74  - SER   77 )                          
  80: s001-x 6sny-A   169 - 177 <=>   66 -  74   (ASP  389  - GLN  397  <=> ASN   78  - GLY   86 )                          
  80: s001-x 6sny-A   189 - 201 <=>   77 -  89   (MET  409  - ALA  421  <=> ASP   89  - GLU  101 )                          
  80: s001-x 6sny-A   203 - 214 <=>   90 - 101   (PHE  423  - LEU  434  <=> LYS  102  - GLU  113 )                          
  80: s001-x 6sny-A   216 - 219 <=>  102 - 105   (ASP  436  - GLY  439  <=> LYS  114  - GLU  117 )                          
  81: s001-x 4gfq-A    81 -  84 <=>    1 -   4   (ASN  277  - PRO  280  <=> ALA    0  - GLN    3 )                          
  81: s001-x 4gfq-A    92 -  95 <=>   18 -  21   (ASN  288  - ILE  291  <=> VAL   17  - TYR   20 )                          
  81: s001-x 4gfq-A    97 - 102 <=>   22 -  27   (LEU  293  - VAL  298  <=> SER   21  - THR   26 )                          
  81: s001-x 4gfq-A   108 - 114 <=>   34 -  40   (ILE  304  - ALA  310  <=> SER   33  - LYS   39 )                          
  81: s001-x 4gfq-A   137 - 152 <=>  107 - 122   (ASP  357  - CYS  372  <=> THR  106  - ALA  121 )                          
  81: s001-x 4gfq-A   154 - 161 <=>  123 - 130   (PHE  374  - GLU  381  <=> GLU  122  - ARG  129 )                          
  81: s001-x 4gfq-A   164 - 167 <=>  131 - 134   (GLY  384  - ALA  387  <=> ASN  130  - ARG  133 )                          
  81: s001-x 4gfq-A   169 - 178 <=>  135 - 144   (ASP  389  - GLN  398  <=> ASP  134  - GLU  143 )                          
  81: s001-x 4gfq-A   186 - 201 <=>  154 - 169   (GLU  406  - ALA  421  <=> LEU  153  - ILE  168 )                          
  81: s001-x 4gfq-A   203 - 219 <=>  170 - 186   (PHE  423  - GLY  439  <=> ALA  169  - VAL  185 )                          
  82: s001-x 3k66-A    41 -  44 <=>  118 - 121   (GLN  237  - PRO  240  <=> VAL  351  - PRO  354 )                          
  82: s001-x 3k66-A    47 -  65 <=>  122 - 140   (MET  243  - PHE  261  <=> ASN  355  - ASP  373 )                          
  82: s001-x 3k66-A    66 -  69 <=>  144 - 147   (ARG  262  - LEU  265  <=> THR  377  - ARG  380 )                          
  82: s001-x 3k66-A   179 - 182 <=>  153 - 156   (MET  399  - ARG  402  <=> LYS  386  - SER  389 )                          
  82: s001-x 3k66-A   188 - 214 <=>  157 - 183   (SER  408  - LEU  434  <=> LYS  390  - MET  416 )                          
  82: s001-x 3k66-A   216 - 219 <=>  184 - 187   (ASP  436  - GLY  439  <=> LEU  417  - PHE  420 )                          
  82: s001-x 3k66-A   223 - 239 <=>  193 - 209   (SER  443  - GLU  459  <=> TYR  426  - VAL  442 )                          
  82: s001-x 3k66-A   241 - 244 <=>  211 - 214   (PHE  461  - GLU  464  <=> PRO  444  - SER  447 )                          
  83: s001-x 6d0j-B    83 -  86 <=>    7 -  10   (TYR  279  - LYS  282  <=> LEU   14  - LEU   17 )                          
  83: s001-x 6d0j-B    89 -  92 <=>   14 -  17   (TYR  285  - ASN  288  <=> SER   21  - ILE   24 )                          
  83: s001-x 6d0j-B    93 - 109 <=>   19 -  35   (ILE  289  - SER  305  <=> VAL   26  - LEU   42 )                          
  83: s001-x 6d0j-B   110 - 116 <=>   37 -  43   (GLN  306  - PHE  312  <=> ALA   44  - PHE   50 )                          
  83: s001-x 6d0j-B   120 - 124 <=>  105 - 109   (GLY  340  - TYR  344  <=> GLY  112  - GLY  116 )                          
  83: s001-x 6d0j-B   144 - 167 <=>  110 - 133   (TYR  364  - ALA  387  <=> ARG  117  - LYS  140 )                          
  83: s001-x 6d0j-B   197 - 211 <=>  134 - 148   (ILE  417  - LEU  431  <=> TYR  141  - ALA  155 )                          
  83: s001-x 6d0j-B   214 - 217 <=>  153 - 156   (LEU  434  - PHE  437  <=> THR  160  - ALA  163 )                          
  83: s001-x 6d0j-B   224 - 227 <=>  187 - 190   (GLY  444  - ILE  447  <=> THR  194  - GLN  197 )                          
  84: s001-x 2yf3-C     7 -  17 <=>    1 -  11   (THR  203  - ILE  213  <=> ILE   -4  - CYS    6 )                          
  84: s001-x 2yf3-C    49 -  58 <=>   13 -  22   (LEU  245  - VAL  254  <=> PRO    8  - PHE   17 )                          
  84: s001-x 2yf3-C   131 - 164 <=>   34 -  67   (PHE  351  - GLY  384  <=> PRO   29  - GLN   62 )                          
  84: s001-x 2yf3-C   167 - 170 <=>   69 -  72   (ALA  387  - VAL  390  <=> ALA   64  - ALA   67 )                          
  84: s001-x 2yf3-C   194 - 199 <=>   74 -  79   (ASN  414  - THR  419  <=> SER   69  - ALA   74 )                          
  84: s001-x 2yf3-C   201 - 218 <=>   80 -  97   (ALA  421  - LEU  438  <=> PRO   75  - ASP   92 )                          
  84: s001-x 2yf3-C   220 - 223 <=>  102 - 105   (ALA  440  - SER  443  <=> ASP   97  - ALA  100 )                          
  84: s001-x 2yf3-C   241 - 245 <=>  117 - 121   (PHE  461  - GLN  465  <=> LYS  112  - PRO  116 )                          
  85: s001-x 1whu-A     2 -   6 <=>    1 -   5   (PRO  198  - ASN  202  <=> GLY  267  - SER  271 )                          
  85: s001-x 1whu-A    48 -  65 <=>   15 -  32   (ASN  244  - PHE  261  <=> SER  281  - ALA  298 )                          
  85: s001-x 1whu-A    66 -  69 <=>   36 -  39   (ARG  262  - LEU  265  <=> ASP  302  - HIS  305 )                          
  85: s001-x 1whu-A   196 - 219 <=>   40 -  63   (TYR  416  - GLY  439  <=> ASP  306  - PHE  329 )                          
  85: s001-x 1whu-A   223 - 245 <=>   70 -  92   (SER  443  - GLN  465  <=> GLU  336  - LYS  358 )                          
  86: s001-x 3sjr-A    55 -  58 <=>   34 -  37   (VAL  251  - VAL  254  <=> LEU   80  - SER   83 )                          
  86: s001-x 3sjr-A    61 -  65 <=>   38 -  42   (TYR  257  - PHE  261  <=> GLU   84  - ASP   88 )                          
  86: s001-x 3sjr-A    86 - 107 <=>   43 -  64   (LYS  282  - VAL  303  <=> SER   89  - PRO  110 )                          
  86: s001-x 3sjr-A   123 - 127 <=>   65 -  69   (HIS  343  - PRO  347  <=> ASP  111  - PRO  115 )                          
  86: s001-x 3sjr-A   143 - 162 <=>   70 -  89   (VAL  363  - VAL  382  <=> ALA  116  - GLU  135 )                          
  86: s001-x 3sjr-A   166 - 174 <=>   90 -  98   (SER  386  - LEU  394  <=> ALA  136  - ASN  144 )                          
  86: s001-x 3sjr-A   189 - 204 <=>  100 - 115   (MET  409  - GLY  424  <=> TYR  146  - THR  161 )                          
  86: s001-x 3sjr-A   206 - 216 <=>  116 - 126   (LEU  426  - ASP  436  <=> GLN  162  - ALA  172 )                          
  87: s001-x 2ptf-A    25 -  32 <=>    1 -   8   (ALA  221  - ARG  228  <=> VAL   15  - ASP   22 )                          
  87: s001-x 2ptf-A    34 -  37 <=>    9 -  12   (LEU  230  - ALA  233  <=> LEU   23  - LEU   26 )                          
  87: s001-x 2ptf-A    39 -  42 <=>   13 -  16   (TYR  235  - ASN  238  <=> GLU   27  - ARG   30 )                          
  87: s001-x 2ptf-A    45 -  48 <=>  145 - 148   (ASN  241  - ASN  244  <=> MET  161  - ASN  164 )                          
  87: s001-x 2ptf-A    51 -  65 <=>  149 - 163   (ALA  247  - PHE  261  <=> ARG  165  - ARG  179 )                          
  87: s001-x 2ptf-A   201 - 219 <=>  165 - 183   (ALA  421  - GLY  439  <=> PRO  185  - GLY  203 )                          
  87: s001-x 2ptf-A   222 - 237 <=>  185 - 200   (GLY  442  - TYR  457  <=> PRO  205  - SER  220 )                          
  88: s001-x 5i8l-A    26 -  31 <=>    1 -   6   (THR  222  - VAL  227  <=> GLU  199  - SER  204 )                          
  88: s001-x 5i8l-A    47 -  50 <=>   49 -  52   (MET  243  - ILE  246  <=> ALA  247  - ILE  250 )                          
  88: s001-x 5i8l-A    53 -  64 <=>   53 -  64   (ILE  249  - GLY  260  <=> ALA  251  - GLN  262 )                          
  88: s001-x 5i8l-A   207 - 219 <=>   69 -  81   (CYS  427  - GLY  439  <=> ASN  267  - GLY  279 )                          
  88: s001-x 5i8l-A   224 - 240 <=>   83 -  99   (GLY  444  - ILE  460  <=> ASP  281  - GLU  297 )                          
  88: s001-x 5i8l-A   242 - 245 <=>  100 - 103   (VAL  462  - GLN  465  <=> ILE  298  - LEU  301 )                          
  89: s001-x 2da7-A    43 -  64 <=>    8 -  29   (LEU  239  - GLY  260  <=> SER    8  - GLU   29 )                          
  89: s001-x 2da7-A   204 - 216 <=>   31 -  43   (GLY  424  - ASP  436  <=> ASN   31  - GLY   43 )                          
  89: s001-x 2da7-A   224 - 245 <=>   45 -  66   (GLY  444  - GLN  465  <=> PRO   45  - SER   66 )                          
  90: s001-x 6f1t-f    25 -  29 <=>  488 - 492   (ALA  221  - ASP  225  <=> ARG  556  - VAL  560 )                          
  90: s001-x 6f1t-f    30 -  37 <=>  494 - 501   (LYS  226  - ALA  233  <=> THR  562  - ARG  569 )                          
  90: s001-x 6f1t-f    40 -  65 <=>  529 - 554   (ARG  236  - PHE  261  <=> ILE  597  - LYS  622 )                          
  90: s001-x 6f1t-f    66 -  69 <=>  557 - 560   (ARG  262  - LEU  265  <=> VAL  625  - PRO  628 )                          
  90: s001-x 6f1t-f   166 - 171 <=>  567 - 572   (SER  386  - ALA  391  <=> MET  635  - ASP  640 )                          
  90: s001-x 6f1t-f   192 - 219 <=>  574 - 601   (GLU  412  - GLY  439  <=> PRO  642  - LEU  669 )                          
  90: s001-x 6f1t-f   222 - 236 <=>  608 - 622   (GLY  442  - GLN  456  <=> HIS  676  - ARG  690 )                          
  91: s001-x 1wi3-A    48 -  63 <=>   15 -  30   (ASN  244  - GLN  259  <=> SER   15  - GLY   30 )                          
  91: s001-x 1wi3-A   208 - 219 <=>   34 -  45   (ILE  428  - GLY  439  <=> ASP   34  - LEU   45 )                          
  91: s001-x 1wi3-A   223 - 243 <=>   47 -  67   (SER  443  - LYS  463  <=> LEU   47  - GLY   67 )                          
  92: s001-x 4p6v-E    43 -  46 <=>    1 -   4   (LEU  239  - LEU  242  <=> TYR    4  - LEU    7 )                          
  92: s001-x 4p6v-E    56 -  60 <=>   18 -  22   (PHE  252  - ILE  256  <=> PHE   21  - MET   25 )                          
  92: s001-x 4p6v-E    63 -  66 <=>   25 -  28   (GLN  259  - ARG  262  <=> PHE   28  - VAL   31 )                          
  92: s001-x 4p6v-E    90 - 103 <=>   40 -  53   (THR  286  - SER  299  <=> ILE   43  - ASN   56 )                          
  92: s001-x 4p6v-E   125 - 128 <=>   55 -  58   (LEU  345  - PRO  348  <=> LEU   58  - ASN   61 )                          
  92: s001-x 4p6v-E   142 - 162 <=>   69 -  89   (VAL  362  - VAL  382  <=> PHE   77  - ILE   97 )                          
  92: s001-x 4p6v-E   165 - 172 <=>   90 -  97   (SER  385  - LYS  392  <=> LEU   98  - LEU  105 )                          
  92: s001-x 4p6v-E   194 - 197 <=>   99 - 102   (ASN  414  - ILE  417  <=> ASN  107  - GLY  110 )                          
  92: s001-x 4p6v-E   199 - 207 <=>  103 - 111   (THR  419  - CYS  427  <=> ILE  111  - ASN  119 )                          
  92: s001-x 4p6v-E   208 - 219 <=>  113 - 124   (ILE  428  - GLY  439  <=> ALA  121  - ARG  132 )                          
  92: s001-x 4p6v-E   226 - 245 <=>  136 - 155   (GLY  446  - GLN  465  <=> PHE  144  - LYS  163 )                          
  93: s001-x 6s6b-B    51 -  65 <=>    1 -  15   (ALA  247  - PHE  261  <=> LEU    2  - LYS   16 )                          
  93: s001-x 6s6b-B    66 -  69 <=>   19 -  22   (ARG  262  - LEU  265  <=> ALA   20  - HIS   23 )                          
  93: s001-x 6s6b-B    83 -  86 <=>   23 -  26   (TYR  279  - LYS  282  <=> TYR   24  - LYS   27 )                          
  93: s001-x 6s6b-B    89 -  92 <=>   29 -  32   (TYR  285  - ASN  288  <=> PHE   30  - ARG   33 )                          
  93: s001-x 6s6b-B    93 - 103 <=>   34 -  44   (ILE  289  - SER  299  <=> ARG   35  - GLY   45 )                          
  93: s001-x 6s6b-B   151 - 161 <=>   47 -  57   (SER  371  - GLU  381  <=> PRO   48  - GLU   58 )                          
  93: s001-x 6s6b-B   194 - 214 <=>   78 -  98   (ASN  414  - LEU  434  <=> ARG   79  - ILE   99 )                          
  93: s001-x 6s6b-B   223 - 239 <=>  134 - 150   (SER  443  - GLU  459  <=> ALA  135  - LEU  151 )                          
  94: s001-x 5edl-A    54 -  62 <=>   36 -  44   (PHE  250  - PHE  258  <=> GLY   38  - TYR   46 )                          
  94: s001-x 5edl-A   120 - 123 <=>   77 -  80   (GLY  340  - HIS  343  <=> LEU   79  - ASN   82 )                          
  94: s001-x 5edl-A   137 - 162 <=>   81 - 106   (ASP  357  - VAL  382  <=> PRO   83  - TRP  108 )                          
  94: s001-x 5edl-A   164 - 167 <=>  107 - 110   (GLY  384  - ALA  387  <=> LYS  109  - SER  112 )                          
  94: s001-x 5edl-A   196 - 217 <=>  111 - 132   (TYR  416  - PHE  437  <=> LEU  113  - VAL  134 )                          
  94: s001-x 5edl-A   218 - 223 <=>  134 - 139   (LEU  438  - SER  443  <=> GLY  136  - SER  141 )                          
  94: s001-x 5edl-A   226 - 231 <=>  144 - 149   (GLY  446  - VAL  451  <=> LEU  146  - ILE  151 )                          
  94: s001-x 5edl-A   242 - 245 <=>  189 - 192   (VAL  462  - GLN  465  <=> LYS  191  - SER  194 )                          
  95: s001-x 6wxv-A    75 -  78 <=>  195 - 198   (ARG  271  - GLY  274  <=> TRP  216  - PRO  219 )                          
  95: s001-x 6wxv-A    79 -  82 <=>  381 - 384   (GLN  275  - THR  278  <=> GLY  410  - LYS  413 )                          
  95: s001-x 6wxv-A   112 - 116 <=>  596 - 600   (LEU  308  - PHE  312  <=> GLN 1029  - GLN 1033 )                          
  95: s001-x 6wxv-A   134 - 160 <=>  611 - 637   (VAL  354  - ILE  380  <=> HIS 1044  - ALA 1070 )                          
  95: s001-x 6wxv-A   162 - 166 <=>  638 - 642   (VAL  382  - SER  386  <=> HIS 1071  - ILE 1075 )                          
  95: s001-x 6wxv-A   196 - 220 <=>  645 - 669   (TYR  416  - ALA  440  <=> THR 1078  - LEU 1102 )                          
  95: s001-x 6wxv-A   225 - 228 <=>  815 - 818   (THR  445  - LEU  448  <=> ARG 1248  - ILE 1251 )                          
  96: s001-x 6oqr-W    51 -  65 <=>    2 -  16   (ALA  247  - PHE  261  <=> PHE    3  - PHE   17 )                          
  96: s001-x 6oqr-W    89 - 107 <=>   23 -  41   (TYR  285  - VAL  303  <=> VAL   24  - GLN   42 )                          
  96: s001-x 6oqr-W   125 - 130 <=>   44 -  49   (LEU  345  - SER  350  <=> GLU   45  - ALA   50 )                          
  96: s001-x 6oqr-W   140 - 151 <=>   51 -  62   (HIS  360  - SER  371  <=> ALA   52  - VAL   63 )                          
  96: s001-x 6oqr-W   154 - 157 <=>   64 -  67   (PHE  374  - LYS  377  <=> GLY   65  - LEU   68 )                          
  96: s001-x 6oqr-W   202 - 217 <=>   68 -  83   (ALA  422  - PHE  437  <=> ASP   69  - ARG   84 )                          
  96: s001-x 6oqr-W   224 - 241 <=>   86 - 103   (GLY  444  - PHE  461  <=> ALA   87  - ALA  104 )                          
  96: s001-x 6oqr-W   242 - 245 <=>  133 - 136   (VAL  462  - GLN  465  <=> ARG  134  - LYS  137 )                          
  97: s001-x 4gcl-B    45 -  64 <=>   79 -  98   (ASN  241  - GLY  260  <=> GLU   81  - GLU  100 )                          
  97: s001-x 4gcl-B    86 -  90 <=>  106 - 110   (LYS  282  - THR  286  <=> ILE  108  - HIS  112 )                          
  97: s001-x 4gcl-B   194 - 199 <=>  114 - 119   (ASN  414  - THR  419  <=> PHE  116  - LEU  121 )                          
  97: s001-x 4gcl-B   201 - 219 <=>  120 - 138   (ALA  421  - GLY  439  <=> GLN  122  - LEU  140 )                          
  97: s001-x 4gcl-B   223 - 242 <=>  156 - 175   (SER  443  - VAL  462  <=> LEU  158  - GLU  177 )                          
  98: s001-x 7arh-E    75 -  78 <=>  257 - 260   (ARG  271  - GLY  274  <=> TYR  260  - ARG  263 )                          
  98: s001-x 7arh-E    79 -  82 <=>  263 - 266   (GLN  275  - THR  278  <=> GLN  266  - ARG  269 )                          
  98: s001-x 7arh-E    83 -  86 <=>  271 - 274   (TYR  279  - LYS  282  <=> LEU  274  - VAL  277 )                          
  98: s001-x 7arh-E    88 - 107 <=>  277 - 296   (PHE  284  - VAL  303  <=> ILE  280  - SER  299 )                          
  98: s001-x 7arh-E   121 - 124 <=>  300 - 303   (LEU  341  - TYR  344  <=> ALA  303  - ARG  306 )                          
  98: s001-x 7arh-E   136 - 139 <=>  305 - 308   (GLU  356  - VAL  359  <=> LEU  308  - LYS  311 )                          
  98: s001-x 7arh-E   141 - 162 <=>  309 - 330   (ALA  361  - VAL  382  <=> ASP  312  - CYS  333 )                          
  98: s001-x 7arh-E   166 - 177 <=>  331 - 342   (SER  386  - GLN  397  <=> GLY  334  - LEU  345 )                          
  98: s001-x 7arh-E   188 - 215 <=>  371 - 398   (SER  408  - ALA  435  <=> GLU  374  - ARG  401 )                          
  99: s001-x 2gxa-E    34 -  37 <=>    1 -   4   (LEU  230  - ALA  233  <=> GLY  304  - GLN  307 )                          
  99: s001-x 2gxa-E    45 -  48 <=>    5 -   8   (ASN  241  - ASN  244  <=> THR  308  - PHE  311 )                          
  99: s001-x 2gxa-E    51 -  63 <=>    9 -  21   (ALA  247  - GLN  259  <=> ASP  312  - LYS  324 )                          
  99: s001-x 2gxa-E   208 - 217 <=>   25 -  34   (ILE  428  - PHE  437  <=> GLU  328  - LEU  337 )                          
  99: s001-x 2gxa-E   223 - 245 <=>   53 -  75   (SER  443  - GLN  465  <=> LYS  356  - MET  378 )                          
 100: s001-x 2da6-A    49 -  64 <=>   14 -  29   (LEU  245  - GLY  260  <=> GLY   14  - LYS   29 )                          
 100: s001-x 2da6-A   204 - 219 <=>   32 -  47   (GLY  424  - GLY  439  <=> SER   32  - GLU   47 )                          
 100: s001-x 2da6-A   222 - 225 <=>   64 -  67   (GLY  442  - THR  445  <=> ASN   64  - THR   67 )                          
 100: s001-x 2da6-A   226 - 245 <=>   69 -  88   (GLY  446  - GLN  465  <=> VAL   69  - LEU   88 )                          
 101: s001-x 3pas-B    18 -  21 <=>   38 -  41   (ILE  214  - PHE  217  <=> SER   40  - THR   43 )                          
 101: s001-x 3pas-B    45 -  65 <=>   47 -  67   (ASN  241  - PHE  261  <=> GLU   49  - ALA   69 )                          
 101: s001-x 3pas-B    66 -  69 <=>   71 -  74   (ARG  262  - LEU  265  <=> SER   73  - ARG   76 )                          
 101: s001-x 3pas-B    82 -  85 <=>   79 -  82   (THR  278  - ILE  281  <=> ARG   81  - LEU   84 )                          
 101: s001-x 3pas-B   200 - 205 <=>   88 -  93   (ALA  420  - GLY  425  <=> THR   90  - GLY   95 )                          
 101: s001-x 3pas-B   206 - 218 <=>   97 - 109   (LEU  426  - LEU  438  <=> PRO   99  - SER  111 )                          
 101: s001-x 3pas-B   223 - 238 <=>  111 - 126   (SER  443  - PHE  458  <=> TRP  113  - ASN  128 )                          
 101: s001-x 3pas-B   239 - 245 <=>  128 - 134   (GLU  459  - GLN  465  <=> LEU  130  - GLY  136 )                          
 102: s001-x 7btq-A    49 -  66 <=>    1 -  18   (LEU  245  - ARG  262  <=> ALA   10  - VAL   27 )                          
 102: s001-x 7btq-A    89 - 110 <=>   24 -  45   (TYR  285  - GLN  306  <=> LYS   33  - GLU   54 )                          
 102: s001-x 7btq-A   120 - 124 <=>   47 -  51   (GLY  340  - TYR  344  <=> GLY   56  - ILE   74 )                          
 102: s001-x 7btq-A   146 - 150 <=>   80 -  84   (VAL  366  - GLY  370  <=> ASP  103  - ALA  107 )                          
 102: s001-x 7btq-A   162 - 168 <=>  116 - 122   (VAL  382  - LYS  388  <=> THR  139  - ASN  145 )                          
 102: s001-x 7btq-A   193 - 209 <=>  123 - 139   (LEU  413  - GLY  429  <=> THR  146  - GLU  162 )                          
 102: s001-x 7btq-A   211 - 214 <=>  140 - 143   (LEU  431  - LEU  434  <=> GLY  163  - LEU  166 )                          
 102: s001-x 7btq-A   224 - 234 <=>  147 - 157   (GLY  444  - ILE  454  <=> LEU  176  - SER  186 )                          
 102: s001-x 7btq-A   236 - 239 <=>  158 - 161   (GLN  456  - GLU  459  <=> ASN  187  - ALA  190 )                          
 102: s001-x 7btq-A   241 - 244 <=>  162 - 165   (PHE  461  - GLU  464  <=> GLU  198  - THR  201 )                          
 103: s001-x 6tqe-A    83 -  86 <=>   13 -  16   (TYR  279  - LYS  282  <=> SER   13  - PHE   16 )                          
 103: s001-x 6tqe-A    87 - 115 <=>   19 -  47   (LEU  283  - ARG  311  <=> SER   19  - TRP   47 )                          
 103: s001-x 6tqe-A   116 - 119 <=>   50 -  53   (PHE  312  - GLY  339  <=> GLN   50  - ARG   53 )                          
 103: s001-x 6tqe-A   120 - 124 <=>   55 -  59   (GLY  340  - TYR  344  <=> THR   55  - PHE   59 )                          
 103: s001-x 6tqe-A   137 - 151 <=>   61 -  75   (ASP  357  - SER  371  <=> GLY   61  - LEU   75 )                          
 103: s001-x 6tqe-A   153 - 162 <=>   76 -  85   (ALA  373  - VAL  382  <=> LEU   76  - ASN   85 )                          
 103: s001-x 6tqe-A   165 - 172 <=>   86 -  93   (SER  385  - LYS  392  <=> VAL   86  - ASN   93 )                          
 103: s001-x 6tqe-A   174 - 179 <=>   94 -  99   (LEU  394  - MET  399  <=> ASP   94  - LEU   99 )                          
 103: s001-x 6tqe-A   185 - 196 <=>  120 - 131   (ARG  405  - TYR  416  <=> GLY  120  - MET  131 )                          
 104: s001-x 7eu9-A    21 -  31 <=>   88 -  98   (PHE  217  - VAL  227  <=> PRO   94  - TYR  104 )                          
 104: s001-x 7eu9-A    57 -  62 <=>  336 - 341   (ALA  253  - PHE  258  <=> LYS  342  - PHE  347 )                          
 104: s001-x 7eu9-A    86 -  91 <=>  360 - 365   (LYS  282  - SER  287  <=> HIS  366  - SER  371 )                          
 104: s001-x 7eu9-A    92 - 105 <=>  367 - 380   (ASN  288  - LEU  301  <=> ILE  373  - LYS  386 )                          
 104: s001-x 7eu9-A   118 - 121 <=>  386 - 389   (VAL  338  - LEU  341  <=> ALA  392  - SER  395 )                          
 104: s001-x 7eu9-A   136 - 162 <=>  392 - 418   (GLU  356  - VAL  382  <=> LYS  398  - GLU  424 )                          
 104: s001-x 7eu9-A   198 - 201 <=>  419 - 422   (PRO  418  - ALA  421  <=> ALA  425  - PRO  428 )                          
 104: s001-x 7eu9-A   206 - 211 <=>  424 - 429   (LEU  426  - LEU  431  <=> VAL  430  - TYR  435 )                          
 104: s001-x 7eu9-A   212 - 215 <=>  431 - 434   (SER  432  - ALA  435  <=> TYR  437  - LYS  440 )                          
 104: s001-x 7eu9-A   227 - 245 <=>  437 - 455   (ILE  447  - GLN  465  <=> ILE  443  - VAL  461 )                          
 105: s001-x 3tui-A    68 -  71 <=>    1 -   4   (ASP  264  - ILE  267  <=> MET    1  - PRO    4 )                          
 105: s001-x 3tui-A    83 -  86 <=>    7 -  10   (TYR  279  - LYS  282  <=> TRP    7  - VAL   10 )                          
 105: s001-x 3tui-A    88 - 109 <=>   13 -  34   (PHE  284  - SER  305  <=> VAL   13  - VAL   34 )                          
 105: s001-x 3tui-A   117 - 120 <=>   37 -  40   (PRO  337  - GLY  340  <=> LEU   37  - VAL   40 )                          
 105: s001-x 3tui-A   122 - 125 <=>  109 - 112   (CYS  342  - LEU  345  <=> GLU  109  - LEU  112 )                          
 105: s001-x 3tui-A   134 - 137 <=>  135 - 138   (VAL  354  - ASP  357  <=> ARG  135  - LEU  138 )                          
 105: s001-x 3tui-A   138 - 164 <=>  140 - 166   (PRO  358  - GLY  384  <=> PRO  140  - ALA  166 )                          
 105: s001-x 3tui-A   165 - 174 <=>  174 - 183   (SER  385  - LEU  394  <=> GLN  174  - GLY  183 )                          
 105: s001-x 3tui-A   189 - 219 <=>  184 - 214   (MET  409  - GLY  439  <=> TYR  184  - VAL  214 )                          
 106: s001-x 5oxf-C    73 -  77 <=>   53 -  57   (SER  269  - ARG  273  <=> GLU   50  - LEU   54 )                          
 106: s001-x 5oxf-C    80 -  83 <=>  287 - 290   (TYR  276  - TYR  279  <=> LEU  290  - ILE  293 )                          
 106: s001-x 5oxf-C    93 - 107 <=>  303 - 317   (ILE  289  - VAL  303  <=> ASP  306  - LEU  320 )                          
 106: s001-x 5oxf-C   118 - 121 <=>  321 - 324   (VAL  338  - LEU  341  <=> GLU  324  - LEU  327 )                          
 106: s001-x 5oxf-C   134 - 160 <=>  414 - 440   (VAL  354  - ILE  380  <=> PHE  417  - SER  443 )                          
 106: s001-x 5oxf-C   165 - 168 <=>  441 - 444   (SER  385  - LYS  388  <=> ASN  444  - LYS  447 )                          
 106: s001-x 5oxf-C   171 - 174 <=>  445 - 448   (ALA  391  - LEU  394  <=> ASP  448  - PHE  451 )                          
 106: s001-x 5oxf-C   191 - 202 <=>  451 - 462   (HIS  411  - ALA  422  <=> ASP  454  - ASN  465 )                          
 106: s001-x 5oxf-C   204 - 207 <=>  463 - 466   (GLY  424  - CYS  427  <=> ALA  466  - GLU  469 )                          
 106: s001-x 5oxf-C   208 - 211 <=>  468 - 471   (ILE  428  - LEU  431  <=> PHE  471  - ASP  474 )                          
 106: s001-x 5oxf-C   213 - 219 <=>  472 - 478   (VAL  433  - GLY  439  <=> PHE  475  - LYS  481 )                          
 106: s001-x 5oxf-C   224 - 245 <=>  566 - 587   (GLY  444  - GLN  465  <=> ASN  576  - ALA  597 )                          
 107: s001-x 3vw4-A    83 -  86 <=>    1 -   4   (TYR  279  - LYS  282  <=> HIS  170  - HIS  173 )                          
 107: s001-x 3vw4-A    88 - 102 <=>    7 -  21   (PHE  284  - VAL  298  <=> ASN  176  - ALA  190 )                          
 107: s001-x 3vw4-A   124 - 127 <=>   24 -  27   (TYR  344  - PRO  347  <=> GLN  193  - PRO  196 )                          
 107: s001-x 3vw4-A   144 - 166 <=>   28 -  50   (TYR  364  - SER  386  <=> VAL  197  - PRO  219 )                          
 107: s001-x 3vw4-A   197 - 216 <=>   52 -  71   (ILE  417  - ASP  436  <=> SER  221  - PHE  240 )                          
 107: s001-x 3vw4-A   219 - 222 <=>   73 -  76   (GLY  439  - GLY  442  <=> PRO  242  - PHE  245 )                          
 108: s001-x 3mkt-A    13 -  16 <=>    4 -   7   (PHE  209  - ALA  212  <=> VAL    5  - TYR    8 )                          
 108: s001-x 3mkt-A    43 -  66 <=>    9 -  32   (LEU  239  - ARG  262  <=> LYS   10  - GLY   33 )                          
 108: s001-x 3mkt-A    81 -  84 <=>   50 -  53   (ASN  277  - PRO  280  <=> VAL   51  - ALA   54 )                          
 108: s001-x 3mkt-A    89 - 100 <=>   60 -  71   (TYR  285  - ALA  296  <=> SER   61  - LEU   72 )                          
 108: s001-x 3mkt-A   127 - 130 <=>   77 -  80   (PRO  347  - SER  350  <=> GLN   78  - GLY   81 )                          
 108: s001-x 3mkt-A   134 - 138 <=>   81 -  85   (VAL  354  - PRO  358  <=> ALA   82  - HIS   86 )                          
 108: s001-x 3mkt-A   140 - 161 <=>   86 - 107   (HIS  360  - GLU  381  <=> LYS   87  - ALA  108 )                          
 108: s001-x 3mkt-A   165 - 173 <=>  108 - 116   (SER  385  - GLN  393  <=> VAL  109  - ILE  117 )                          
 108: s001-x 3mkt-A   176 - 181 <=>  117 - 122   (GLU  396  - MET  401  <=> ARG  118  - GLU  123 )                          
 108: s001-x 3mkt-A   190 - 201 <=>  127 - 138   (VAL  410  - ALA  421  <=> THR  128  - PHE  139 )                          
 108: s001-x 3mkt-A   203 - 213 <=>  139 - 149   (PHE  423  - VAL  433  <=> ALA  140  - LEU  150 )                          
 108: s001-x 3mkt-A   214 - 217 <=>  151 - 154   (LEU  434  - PHE  437  <=> SER  152  - ASP  155 )                          
 108: s001-x 3mkt-A   221 - 224 <=>  296 - 299   (ILE  441  - GLY  444  <=> ALA  297  - ILE  300 )                          
 108: s001-x 3mkt-A   241 - 245 <=>  344 - 348   (PHE  461  - GLN  465  <=> LEU  345  - GLU  349 )                          
 109: s001-x 6zg3-C    12 -  16 <=>    1 -   5   (GLU  208  - ALA  212  <=> MET    1  - GLU    5 )                          
 109: s001-x 6zg3-C    60 -  63 <=>   31 -  34   (ILE  256  - GLN  259  <=> ASN   31  - TYR   34 )                          
 109: s001-x 6zg3-C    65 -  68 <=>   35 -  38   (PHE  261  - ASP  264  <=> ILE   35  - LEU   38 )                          
 109: s001-x 6zg3-C    82 -  87 <=>   39 -  44   (THR  278  - LEU  283  <=> PRO   39  - ILE   44 )                          
 109: s001-x 6zg3-C    89 -  92 <=>   45 -  48   (TYR  285  - ASN  288  <=> THR   45  - PRO   48 )                          
 109: s001-x 6zg3-C    93 - 105 <=>   50 -  62   (ILE  289  - LEU  301  <=> THR   50  - ALA   62 )                          
 109: s001-x 6zg3-C   125 - 128 <=>  116 - 119   (LEU  345  - PRO  348  <=> ASP  116  - GLU  119 )                          
 109: s001-x 6zg3-C   140 - 162 <=>  120 - 142   (HIS  360  - VAL  382  <=> LYS  120  - ILE  142 )                          
 109: s001-x 6zg3-C   166 - 170 <=>  143 - 147   (SER  386  - VAL  390  <=> VAL  143  - SER  147 )                          
 109: s001-x 6zg3-C   175 - 178 <=>  157 - 160   (LYS  395  - GLN  398  <=> LYS  157  - LEU  160 )                          
 109: s001-x 6zg3-C   182 - 212 <=>  166 - 196   (ARG  402  - SER  432  <=> SER  166  - ILE  196 )                          
 109: s001-x 6zg3-C   213 - 220 <=>  198 - 205   (VAL  433  - ALA  440  <=> ALA  198  - LYS  205 )                          
 110: s001-x 2j5y-A    13 -  17 <=>    6 -  10   (PHE  209  - ILE  213  <=> SER   -2  - ILE    2 )                          
 110: s001-x 2j5y-A    45 -  63 <=>   12 -  30   (ASN  241  - GLN  259  <=> GLN    4  - GLY   22 )                          
 110: s001-x 2j5y-A   208 - 219 <=>   33 -  44   (ILE  428  - GLY  439  <=> SER   25  - LYS   36 )                          
 110: s001-x 2j5y-A   221 - 224 <=>   46 -  49   (ILE  441  - GLY  444  <=> VAL   38  - VAL   41 )                          
 110: s001-x 2j5y-A   226 - 236 <=>   51 -  61   (GLY  446  - GLN  456  <=> ALA   43  - ALA   53 )                          
 111: s001-x 3qkx-A    45 -  63 <=>   76 -  94   (ASN  241  - GLN  259  <=> THR   77  - LEU   95 )                          
 111: s001-x 3qkx-A    64 -  67 <=>   96 -  99   (GLY  260  - VAL  263  <=> GLU   97  - THR  100 )                          
 111: s001-x 3qkx-A    86 -  89 <=>  102 - 105   (LYS  282  - TYR  285  <=> SER  103  - LYS  106 )                          
 111: s001-x 3qkx-A   155 - 158 <=>  108 - 111   (PHE  375  - THR  378  <=> GLU  109  - PRO  112 )                          
 111: s001-x 3qkx-A   159 - 162 <=>  113 - 116   (TRP  379  - VAL  382  <=> PHE  114  - ILE  117 )                          
 111: s001-x 3qkx-A   213 - 219 <=>  123 - 129   (VAL  433  - GLY  439  <=> CYS  124  - CYS  130 )                          
 111: s001-x 3qkx-A   223 - 241 <=>  146 - 164   (SER  443  - PHE  461  <=> LEU  147  - ILE  165 )                          
 112: s001-x 4atv-A     6 -   9 <=>  114 - 117   (ASN  202  - ARG  205  <=> ARG  123  - TRP  126 )                          
 112: s001-x 4atv-A    13 -  17 <=>  165 - 169   (PHE  209  - ILE  213  <=> PHE  174  - ASP  178 )                          
 112: s001-x 4atv-A    44 -  65 <=>  170 - 191   (PRO  240  - PHE  261  <=> LEU  179  - CYS  200 )                          
 112: s001-x 4atv-A    88 -  91 <=>  193 - 196   (PHE  284  - SER  287  <=> ALA  202  - THR  205 )                          
 112: s001-x 4atv-A   206 - 219 <=>  197 - 210   (LEU  426  - GLY  439  <=> GLY  206  - VAL  219 )                          
 112: s001-x 4atv-A   223 - 232 <=>  219 - 228   (SER  443  - THR  452  <=> LEU  228  - ILE  237 )                          
 112: s001-x 4atv-A   236 - 240 <=>  229 - 233   (GLN  456  - ILE  460  <=> PRO  238  - LYS  242 )                          
 113: s001-x 5tsz-A   100 - 105 <=>   10 -  15   (ALA  296  - LEU  301  <=> SER   55  - ASN   60 )                          
 113: s001-x 5tsz-A   120 - 124 <=>   21 -  25   (GLY  340  - TYR  344  <=> LEU   66  - ALA   70 )                          
 113: s001-x 5tsz-A   140 - 164 <=>   26 -  50   (HIS  360  - GLY  384  <=> SER   71  - SER   95 )                          
 113: s001-x 5tsz-A   165 - 168 <=>   53 -  56   (SER  385  - LYS  388  <=> PHE   98  - SER  101 )                          
 113: s001-x 5tsz-A   194 - 216 <=>   57 -  79   (ASN  414  - ASP  436  <=> GLY  102  - ALA  124 )                          
 113: s001-x 5tsz-A   218 - 222 <=>   80 -  84   (LEU  438  - GLY  442  <=> LEU  125  - GLU  129 )                          
 114: s001-x 3d5l-A     6 -  11 <=>   51 -  56   (ASN  202  - MET  207  <=> ALA   51  - ASP   56 )                          
 114: s001-x 3d5l-A    19 -  22 <=>   61 -  64   (ALA  215  - HIS  218  <=> ALA   61  - ARG   64 )                          
 114: s001-x 3d5l-A    28 -  40 <=>   87 -  99   (THR  224  - ARG  236  <=> ASP   87  - LYS   99 )                          
 114: s001-x 3d5l-A    50 -  65 <=>  107 - 122   (ILE  246  - PHE  261  <=> ASP  107  - THR  122 )                          
 114: s001-x 3d5l-A   207 - 233 <=>  126 - 152   (CYS  427  - ILE  453  <=> GLY  126  - THR  152 )                          
 114: s001-x 3d5l-A   236 - 239 <=>  155 - 158   (GLN  456  - GLU  459  <=> VAL  155  - GLU  158 )                          
 114: s001-x 3d5l-A   242 - 245 <=>  199 - 202   (VAL  462  - GLN  465  <=> MET  199  - ASP  202 )                          
 115: s001-x 6wq2-A   121 - 124 <=>    1 -   4   (LEU  341  - TYR  344  <=> ARG    3  - ARG    6 )                          
 115: s001-x 6wq2-A   139 - 164 <=>    5 -  30   (VAL  359  - GLY  384  <=> ARG    7  - ASN   32 )                          
 115: s001-x 6wq2-A   165 - 168 <=>   33 -  36   (SER  385  - LYS  388  <=> SER   35  - GLY   38 )                          
 115: s001-x 6wq2-A   194 - 215 <=>   37 -  58   (ASN  414  - ALA  435  <=> ASN   39  - ASP   60 )                          
 115: s001-x 6wq2-A   217 - 220 <=>   59 -  62   (PHE  437  - ALA  440  <=> TYR   61  - SER   64 )                          
 116: s001-x 3tul-A    80 -  83 <=>    1 -   4   (TYR  276  - TYR  279  <=> GLU   82  - LEU   85 )                          
 116: s001-x 3tul-A    89 -  92 <=>   13 -  16   (TYR  285  - ASN  288  <=> THR   94  - GLY   97 )                          
 116: s001-x 3tul-A    93 - 104 <=>   18 -  29   (ILE  289  - ASN  300  <=> VAL   99  - VAL  110 )                          
 116: s001-x 3tul-A   117 - 120 <=>   36 -  39   (PRO  337  - GLY  340  <=> SER  117  - GLU  120 )                          
 116: s001-x 3tul-A   137 - 160 <=>   43 -  66   (ASP  357  - ILE  380  <=> SER  126  - LYS  149 )                          
 116: s001-x 3tul-A   165 - 179 <=>   68 -  82   (SER  385  - MET  399  <=> ASP  151  - THR  165 )                          
 116: s001-x 3tul-A   185 - 203 <=>  103 - 121   (ARG  405  - PHE  423  <=> LYS  193  - LYS  211 )                          
 116: s001-x 3tul-A   205 - 214 <=>  122 - 131   (GLY  425  - LEU  434  <=> ALA  212  - GLU  221 )                          
 117: s001-x 6ye4-A    62 -  65 <=>    3 -   6   (PHE  258  - PHE  261  <=> SER   48  - GLY   51 )                          
 117: s001-x 6ye4-A    88 -  91 <=>   10 -  13   (PHE  284  - SER  287  <=> HIS   55  - ALA   58 )                          
 117: s001-x 6ye4-A    92 - 112 <=>   15 -  35   (ASN  288  - LEU  308  <=> VAL   60  - ALA   80 )                          
 117: s001-x 6ye4-A   113 - 116 <=>   37 -  40   (SER  309  - PHE  312  <=> GLY   82  - LEU   85 )                          
 117: s001-x 6ye4-A   119 - 127 <=>  118 - 126   (GLY  339  - PRO  347  <=> MET  163  - ALA  171 )                          
 117: s001-x 6ye4-A   143 - 152 <=>  127 - 136   (VAL  363  - CYS  372  <=> THR  172  - GLY  181 )                          
 117: s001-x 6ye4-A   154 - 161 <=>  137 - 144   (PHE  374  - GLU  381  <=> LEU  182  - ILE  189 )                          
 117: s001-x 6ye4-A   165 - 174 <=>  146 - 155   (SER  385  - LEU  394  <=> ASN  191  - GLN  200 )                          
 117: s001-x 6ye4-A   190 - 202 <=>  158 - 170   (VAL  410  - ALA  422  <=> ASN  203  - LEU  215 )                          
 117: s001-x 6ye4-A   204 - 210 <=>  171 - 177   (GLY  424  - ALA  430  <=> LEU  216  - LEU  222 )                          
 118: s001-x 6lum-G    77 -  85 <=>    3 -  11   (ARG  273  - ILE  281  <=> ARG   17  - PRO   25 )                          
 118: s001-x 6lum-G   100 - 116 <=>   26 -  42   (ALA  296  - PHE  312  <=> ILE   40  - VAL   56 )                          
 118: s001-x 6lum-G   117 - 124 <=>   47 -  54   (PRO  337  - TYR  344  <=> TYR   61  - TYR   68 )                          
 118: s001-x 6lum-G   137 - 164 <=>   56 -  83   (ASP  357  - GLY  384  <=> THR   70  - ILE   97 )                          
 118: s001-x 6lum-G   168 - 171 <=>   88 -  91   (LYS  388  - ALA  391  <=> LYS  102  - ARG  105 )                          
 118: s001-x 6lum-G   194 - 219 <=>   93 - 118   (ASN  414  - GLY  439  <=> GLN  107  - HIS  132 )                          
 119: s001-x 4ymt-B    81 -  84 <=>   10 -  13   (ASN  277  - PRO  280  <=> LYS   10  - PRO   13 )                          
 119: s001-x 4ymt-B    89 -  92 <=>   23 -  26   (TYR  285  - ASN  288  <=> LEU   23  - THR   26 )                          
 119: s001-x 4ymt-B    93 - 111 <=>   28 -  46   (ILE  289  - MET  307  <=> LEU   28  - SER   46 )                          
 119: s001-x 4ymt-B   113 - 116 <=>   47 -  50   (SER  309  - PHE  312  <=> SER   47  - PRO   50 )                          
 119: s001-x 4ymt-B   124 - 128 <=>  107 - 111   (TYR  344  - PRO  348  <=> ILE  107  - ILE  111 )                          
 119: s001-x 4ymt-B   134 - 137 <=>  134 - 137   (VAL  354  - ASP  357  <=> ARG  134  - ILE  137 )                          
 119: s001-x 4ymt-B   138 - 159 <=>  139 - 160   (PRO  358  - TRP  379  <=> PRO  139  - SER  160 )                          
 119: s001-x 4ymt-B   161 - 164 <=>  161 - 164   (GLU  381  - GLY  384  <=> ALA  161  - SER  164 )                          
 119: s001-x 4ymt-B   165 - 168 <=>  170 - 173   (SER  385  - LYS  388  <=> ASP  170  - ARG  173 )                          
 119: s001-x 4ymt-B   170 - 175 <=>  174 - 179   (VAL  390  - LYS  395  <=> GLN  174  - GLN  179 )                          
 119: s001-x 4ymt-B   177 - 180 <=>  180 - 183   (GLN  397  - VAL  400  <=> SER  180  - TYR  183 )                          
 119: s001-x 4ymt-B   186 - 202 <=>  184 - 200   (GLU  406  - ALA  422  <=> ARG  184  - THR  200 )                          
 119: s001-x 4ymt-B   210 - 218 <=>  207 - 215   (ALA  430  - LEU  438  <=> LEU  207  - ARG  215 )                          
 120: s001-x 5i6c-A    35 -  38 <=>   42 -  45   (ARG  231  - PHE  234  <=> LEU  107  - ASP  110 )                          
 120: s001-x 5i6c-A    44 -  59 <=>   46 -  61   (PRO  240  - VAL  255  <=> LEU  111  - LEU  126 )                          
 120: s001-x 5i6c-A    63 -  68 <=>   68 -  73   (GLN  259  - ASP  264  <=> ARG  133  - LYS  138 )                          
 120: s001-x 5i6c-A    87 -  93 <=>   79 -  85   (LEU  283  - ILE  289  <=> GLY  144  - VAL  150 )                          
 120: s001-x 5i6c-A   125 - 128 <=>   90 -  93   (LEU  345  - PRO  348  <=> PHE  155  - ILE  158 )                          
 120: s001-x 5i6c-A   130 - 133 <=>  127 - 130   (SER  350  - SER  353  <=> LEU  192  - THR  195 )                          
 120: s001-x 5i6c-A   134 - 166 <=>  274 - 306   (VAL  354  - SER  386  <=> TYR  339  - GLU  371 )                          
 120: s001-x 5i6c-A   194 - 214 <=>  308 - 328   (ASN  414  - LEU  434  <=> ARG  373  - VAL  393 )                          
 120: s001-x 5i6c-A   215 - 219 <=>  330 - 334   (ALA  435  - GLY  439  <=> ALA  395  - THR  399 )                          
 120: s001-x 5i6c-A   233 - 236 <=>  359 - 362   (ILE  453  - GLN  456  <=> GLY  424  - CYS  427 )                          
 121: s001-x 6ans-B    66 -  69 <=>    2 -   5   (ARG  262  - LEU  265  <=> THR    2  - THR    5 )                          
 121: s001-x 6ans-B   128 - 136 <=>   30 -  38   (PRO  348  - GLU  356  <=> ILE   30  - ASP   38 )                          
 121: s001-x 6ans-B   137 - 164 <=>   41 -  68   (ASP  357  - GLY  384  <=> THR   41  - TRP   68 )                          
 121: s001-x 6ans-B   168 - 171 <=>  197 - 200   (LYS  388  - ALA  391  <=> ARG  197  - PRO  200 )                          
 121: s001-x 6ans-B   194 - 219 <=>  202 - 227   (ASN  414  - GLY  439  <=> ASP  202  - TRP  227 )                          
 121: s001-x 6ans-B   227 - 230 <=>  248 - 251   (ILE  447  - ALA  450  <=> SER  248  - GLY  251 )                          
 122: s001-x 4mlb-B     2 -   5 <=>  223 - 226   (PRO  198  - VAL  201  <=> VAL  225  - THR  228 )                          
 122: s001-x 4mlb-B    10 -  13 <=>  227 - 230   (GLY  206  - PHE  209  <=> LEU  229  - PHE  232 )                          
 122: s001-x 4mlb-B    36 -  39 <=>  232 - 235   (GLU  232  - TYR  235  <=> PRO  234  - GLU  237 )                          
 122: s001-x 4mlb-B    45 -  64 <=>  236 - 255   (ASN  241  - GLY  260  <=> ILE  238  - SER  257 )                          
 122: s001-x 4mlb-B    78 -  81 <=>  270 - 273   (GLY  274  - ASN  277  <=> GLY  272  - GLY  275 )                          
 122: s001-x 4mlb-B    82 -  85 <=>  278 - 281   (THR  278  - ILE  281  <=> THR  280  - TRP  283 )                          
 122: s001-x 4mlb-B    89 - 100 <=>  285 - 296   (TYR  285  - ALA  296  <=> MET  287  - THR  298 )                          
 122: s001-x 4mlb-B   127 - 130 <=>  304 - 307   (PRO  347  - SER  350  <=> ALA  306  - GLY  309 )                          
 122: s001-x 4mlb-B   135 - 162 <=>  308 - 335   (LEU  355  - VAL  382  <=> GLU  310  - PHE  337 )                          
 122: s001-x 4mlb-B   166 - 177 <=>  339 - 350   (SER  386  - GLN  397  <=> PHE  341  - SER  352 )                          
 122: s001-x 4mlb-B   178 - 181 <=>  353 - 356   (GLN  398  - MET  401  <=> ALA  355  - ILE  358 )                          
 122: s001-x 4mlb-B   186 - 198 <=>  357 - 369   (GLU  406  - PRO  418  <=> LYS  359  - VAL  371 )                          
 122: s001-x 4mlb-B   200 - 219 <=>  370 - 389   (ALA  420  - GLY  439  <=> PHE  372  - GLU  391 )                          
 122: s001-x 4mlb-B   221 - 224 <=>  390 - 393   (ILE  441  - GLY  444  <=> GLY  392  - SER  395 )                          
 122: s001-x 4mlb-B   242 - 245 <=>  411 - 414   (VAL  462  - GLN  465  <=> ILE  413  - HIS  416 )                          
 123: s001-x 4ysx-G    76 -  79 <=>   23 -  26   (TYR  272  - GLN  275  <=> ILE   56  - HIS   59 )                          
 123: s001-x 4ysx-G    80 -  84 <=>   29 -  33   (TYR  276  - PRO  280  <=> ILE   62  - GLN   66 )                          
 123: s001-x 4ysx-G    97 - 108 <=>   46 -  57   (LEU  293  - ILE  304  <=> GLY   79  - GLY   90 )                          
 123: s001-x 4ysx-G   109 - 114 <=>   59 -  64   (SER  305  - ALA  310  <=> GLY   92  - PRO   97 )                          
 123: s001-x 4ysx-G   117 - 122 <=>   66 -  71   (PRO  337  - CYS  342  <=> ASP   99  - VAL  104 )                          
 123: s001-x 4ysx-G   135 - 138 <=>   78 -  81   (LEU  355  - PRO  358  <=> GLY  111  - TRP  114 )                          
 123: s001-x 4ysx-G   139 - 162 <=>   83 - 106   (VAL  359  - VAL  382  <=> ILE  116  - ILE  139 )                          
 123: s001-x 4ysx-G   168 - 171 <=>  109 - 112   (LYS  388  - ALA  391  <=> ASP  142  - LYS  145 )                          
 123: s001-x 4ysx-G   190 - 220 <=>  115 - 145   (VAL  410  - ALA  440  <=> ASP  148  - ARG  178 )                          
 124: s001-x 6rfq-X    25 -  31 <=>    2 -   8   (ALA  221  - VAL  227  <=> SER    3  - LYS    9 )                          
 124: s001-x 6rfq-X    34 -  37 <=>    9 -  12   (LEU  230  - ALA  233  <=> THR   10  - ASN   13 )                          
 124: s001-x 6rfq-X    39 -  42 <=>   13 -  16   (TYR  235  - ASN  238  <=> TYR   14  - GLY   17 )                          
 124: s001-x 6rfq-X    43 -  50 <=>   18 -  25   (LEU  239  - ILE  246  <=> TYR   19  - PRO   26 )                          
 124: s001-x 6rfq-X   141 - 164 <=>   34 -  57   (ALA  361  - GLY  384  <=> MET   35  - GLU   58 )                          
 124: s001-x 6rfq-X   169 - 174 <=>   60 -  65   (ASP  389  - LEU  394  <=> ASP   61  - LYS   66 )                          
 124: s001-x 6rfq-X   194 - 219 <=>   70 -  95   (ASN  414  - GLY  439  <=> SER   71  - LEU   96 )                          
 124: s001-x 6rfq-X   221 - 224 <=>  144 - 147   (ILE  441  - GLY  444  <=> HIS  145  - ALA  148 )                          
 124: s001-x 6rfq-X   227 - 232 <=>  148 - 153   (ILE  447  - THR  452  <=> GLY  149  - PRO  154 )                          
 125: s001-x 4u6u-D     3 -   6 <=>   54 -  57   (THR  199  - ASN  202  <=> ALA  158  - CYS  161 )                          
 125: s001-x 4u6u-D     7 -  10 <=>   59 -  62   (THR  203  - GLY  206  <=> LEU  163  - ALA  166 )                          
 125: s001-x 4u6u-D    24 -  27 <=>   93 -  96   (LEU  220  - ARG  223  <=> SER  197  - ARG  200 )                          
 125: s001-x 4u6u-D    36 -  40 <=>  135 - 139   (GLU  232  - ARG  236  <=> SER  239  - LEU  243 )                          
 125: s001-x 4u6u-D    45 -  63 <=>  140 - 158   (ASN  241  - GLN  259  <=> PHE  244  - LEU  262 )                          
 125: s001-x 4u6u-D    64 -  67 <=>  160 - 163   (GLY  260  - VAL  263  <=> LYS  264  - THR  267 )                          
 125: s001-x 4u6u-D    84 -  87 <=>  165 - 168   (PRO  280  - LEU  283  <=> ILE  269  - PHE  272 )                          
 125: s001-x 4u6u-D   202 - 219 <=>  169 - 186   (ALA  422  - GLY  439  <=> ASN  273  - GLN  290 )                          
 125: s001-x 4u6u-D   223 - 245 <=>  212 - 234   (SER  443  - GLN  465  <=> SER  316  - ASN  338 )                          
 126: s001-x 3to3-B    88 - 111 <=>   14 -  37   (PHE  284  - MET  307  <=> GLU   13  - GLY   36 )                          
 126: s001-x 3to3-B   113 - 116 <=>   41 -  44   (SER  309  - PHE  312  <=> PRO   40  - ILE   43 )                          
 126: s001-x 3to3-B   126 - 129 <=>  101 - 104   (SER  346  - GLU  349  <=> PHE  100  - GLU  103 )                          
 126: s001-x 3to3-B   137 - 163 <=>  112 - 138   (ASP  357  - SER  383  <=> GLU  111  - CYS  137 )                          
 126: s001-x 3to3-B   173 - 178 <=>  392 - 397   (GLN  393  - GLN  398  <=> ILE  397  - LEU  402 )                          
 126: s001-x 3to3-B   182 - 188 <=>  437 - 443   (ARG  402  - SER  408  <=> LEU  442  - LEU  448 )                          
 127: s001-x 6zr2-Y   101 - 104 <=>    1 -   4   (LEU  297  - ASN  300  <=> VAL    3  - PHE    6 )                          
 127: s001-x 6zr2-Y   125 - 128 <=>    6 -   9   (LEU  345  - PRO  348  <=> GLU    8  - HIS   11 )                          
 127: s001-x 6zr2-Y   140 - 161 <=>   16 -  37   (HIS  360  - GLU  381  <=> GLN   18  - ALA   39 )                          
 127: s001-x 6zr2-Y   165 - 171 <=>   38 -  44   (SER  385  - ALA  391  <=> TYR   40  - PRO   46 )                          
 127: s001-x 6zr2-Y   189 - 219 <=>   46 -  76   (MET  409  - GLY  439  <=> ASP   48  - SER   78 )                          
 127: s001-x 6zr2-Y   221 - 224 <=>   86 -  89   (ILE  441  - GLY  444  <=> PRO   88  - TYR   91 )                          
 127: s001-x 6zr2-Y   225 - 228 <=>   92 -  95   (THR  445  - LEU  448  <=> GLY   94  - ALA   97 )                          
 127: s001-x 6zr2-Y   232 - 236 <=>  109 - 113   (THR  452  - GLN  456  <=> THR  111  - GLY  115 )                          
 128: s001-x 4v1f-A   135 - 161 <=>    3 -  29   (LEU  355  - GLU  381  <=> LEU    3  - GLY   29 )                          
 128: s001-x 4v1f-A   165 - 178 <=>   30 -  43   (SER  385  - GLN  398  <=> ILE   30  - ILE   43 )                          
 128: s001-x 4v1f-A   185 - 201 <=>   52 -  68   (ARG  405  - ALA  421  <=> ARG   52  - TYR   68 )                          
 128: s001-x 4v1f-A   203 - 213 <=>   69 -  79   (PHE  423  - VAL  433  <=> PHE   69  - VAL   79 )                          
 128: s001-x 4v1f-A   214 - 217 <=>   81 -  84   (LEU  434  - PHE  437  <=> ALA   81  - GLY   84 )                          
 129: s001-x 3g06-A     3 -   9 <=>  473 - 479   (THR  199  - ARG  205  <=> SER  655  - VAL  661 )                          
 129: s001-x 3g06-A    18 -  21 <=>  499 - 502   (ILE  214  - PHE  217  <=> ALA  681  - GLN  684 )                          
 129: s001-x 3g06-A    44 -  47 <=>  507 - 510   (PRO  240  - MET  243  <=> GLU  689  - GLU  692 )                          
 129: s001-x 3g06-A    49 -  55 <=>  511 - 517   (LEU  245  - VAL  251  <=> PHE  693  - GLN  699 )                          
 129: s001-x 3g06-A   132 - 135 <=>  524 - 527   (GLY  352  - LEU  355  <=> VAL  706  - ARG  709 )                          
 129: s001-x 3g06-A   137 - 158 <=>  532 - 553   (ASP  357  - THR  378  <=> ARG  714  - ASP  735 )                          
 129: s001-x 3g06-A   159 - 167 <=>  555 - 563   (TRP  379  - ALA  387  <=> GLU  737  - GLY  745 )                          
 129: s001-x 3g06-A   194 - 218 <=>  564 - 588   (ASN  414  - LEU  438  <=> ASN  746  - ARG  770 )                          
 130: s001-x 7cgp-A    24 -  28 <=>   10 -  14   (LEU  220  - THR  224  <=> TYR   31  - ASP   35 )                          
 130: s001-x 7cgp-A   113 - 116 <=>   27 -  30   (SER  309  - PHE  312  <=> GLY   48  - PRO   51 )                          
 130: s001-x 7cgp-A   136 - 161 <=>   39 -  64   (GLU  356  - GLU  381  <=> LYS   60  - GLY   85 )                          
 130: s001-x 7cgp-A   166 - 171 <=>   66 -  71   (SER  386  - ALA  391  <=> PHE   87  - ALA   92 )                          
 130: s001-x 7cgp-A   191 - 194 <=>   72 -  75   (HIS  411  - ASN  414  <=> GLY   93  - ARG  121 )                          
 130: s001-x 7cgp-A   196 - 219 <=>   78 - 101   (TYR  416  - GLY  439  <=> SER  124  - ARG  147 )                          
 130: s001-x 7cgp-A   220 - 232 <=>  104 - 116   (ALA  440  - THR  452  <=> SER  150  - THR  162 )                          
 130: s001-x 7cgp-A   233 - 236 <=>  133 - 136   (ILE  453  - GLN  456  <=> CYS  179  - PHE  182 )                          
 131: s001-x 4fcy-B    52 -  66 <=>   82 -  96   (THR  248  - ARG  262  <=> ASP  181  - PRO  195 )                          
 131: s001-x 4fcy-B    86 -  89 <=>   97 - 100   (LYS  282  - TYR  285  <=> GLU  196  - ALA  199 )                          
 131: s001-x 4fcy-B   205 - 220 <=>  102 - 117   (GLY  425  - ALA  440  <=> ARG  201  - TRP  216 )                          
 131: s001-x 4fcy-B   224 - 227 <=>  118 - 121   (GLY  444  - ILE  447  <=> SER  217  - SER  220 )                          
 131: s001-x 4fcy-B   230 - 241 <=>  124 - 135   (ALA  450  - PHE  461  <=> THR  223  - ALA  234 )                          
 132: s001-x 7a7c-A    47 -  50 <=>   32 -  35   (MET  243  - ILE  246  <=> ALA   69  - ASP   72 )                          
 132: s001-x 7a7c-A    52 -  66 <=>   36 -  50   (THR  248  - ARG  262  <=> VAL   73  - SER   87 )                          
 132: s001-x 7a7c-A    84 -  91 <=>   58 -  65   (PRO  280  - SER  287  <=> TYR   95  - PHE  102 )                          
 132: s001-x 7a7c-A    98 - 101 <=>   89 -  92   (GLN  294  - LEU  297  <=> MET  126  - PHE  129 )                          
 132: s001-x 7a7c-A   207 - 218 <=>  104 - 115   (CYS  427  - LEU  438  <=> LEU  147  - LYS  158 )                          
 132: s001-x 7a7c-A   224 - 238 <=>  117 - 131   (GLY  444  - PHE  458  <=> SER  160  - GLU  174 )                          
 132: s001-x 7a7c-A   239 - 242 <=>  133 - 136   (GLU  459  - VAL  462  <=> MET  176  - LYS  179 )                          
 133: s001-x 3ps5-A     4 -   9 <=>  328 - 333   (THR  200  - ARG  205  <=> LEU  328  - ASN  333 )                          
 133: s001-x 3ps5-A    16 -  19 <=>  351 - 354   (ALA  212  - ALA  215  <=> THR  351  - VAL  354 )                          
 133: s001-x 3ps5-A    21 -  24 <=>  355 - 358   (PHE  217  - LEU  220  <=> GLU  355  - ARG  358 )                          
 133: s001-x 3ps5-A    44 -  48 <=>  453 - 457   (PRO  240  - ASN  244  <=> SER  453  - ILE  457 )                          
 133: s001-x 3ps5-A    49 -  66 <=>  459 - 476   (LEU  245  - ARG  262  <=> ARG  459  - LYS  476 )                          
 133: s001-x 3ps5-A    85 -  88 <=>  479 - 482   (ILE  281  - PHE  284  <=> ASP  479  - ILE  482 )                          
 133: s001-x 3ps5-A   207 - 217 <=>  483 - 493   (CYS  427  - PHE  437  <=> ASP  483  - ALA  493 )                          
 133: s001-x 3ps5-A   219 - 223 <=>  497 - 501   (GLY  439  - SER  443  <=> GLY  497  - THR  501 )                          
 133: s001-x 3ps5-A   224 - 245 <=>  504 - 525   (GLY  444  - GLN  465  <=> GLN  504  - VAL  525 )                          
 134: s001-x 6xgx-A    25 -  28 <=>    8 -  11   (ALA  221  - THR  224  <=> GLU   13  - ARG   16 )                          
 134: s001-x 6xgx-A    29 -  32 <=>   14 -  17   (ASP  225  - ARG  228  <=> ILE   19  - TYR   22 )                          
 134: s001-x 6xgx-A    35 -  38 <=>   27 -  30   (ARG  231  - PHE  234  <=> GLU   32  - LYS   35 )                          
 134: s001-x 6xgx-A    42 -  48 <=>   72 -  78   (ASN  238  - ASN  244  <=> THR   77  - GLY   83 )                          
 134: s001-x 6xgx-A    53 -  65 <=>  105 - 117   (ILE  249  - PHE  261  <=> SER  110  - ARG  122 )                          
 134: s001-x 6xgx-A   207 - 219 <=>  120 - 132   (CYS  427  - GLY  439  <=> SER  125  - TYR  137 )                          
 134: s001-x 6xgx-A   223 - 234 <=>  136 - 147   (SER  443  - ILE  454  <=> VAL  141  - LYS  152 )                          
 134: s001-x 6xgx-A   236 - 245 <=>  148 - 157   (GLN  456  - GLN  465  <=> ILE  153  - LYS  162 )                          
 135: s001-x 2h8r-A     1 -   4 <=>   49 -  52   (SER  197  - THR  200  <=> GLU  138  - ASP  141 )                          
 135: s001-x 2h8r-A    32 -  39 <=>   84 -  91   (ARG  228  - TYR  235  <=> VAL  173  - LEU  180 )                          
 135: s001-x 2h8r-A    40 -  43 <=>   93 -  96   (ARG  236  - LEU  239  <=> GLN  182  - GLN  185 )                          
 135: s001-x 2h8r-A    52 -  65 <=>  107 - 120   (THR  248  - PHE  261  <=> GLY  239  - ARG  252 )                          
 135: s001-x 2h8r-A    88 -  92 <=>  121 - 125   (PHE  284  - ASN  288  <=> GLN  253  - SER  257 )                          
 135: s001-x 2h8r-A   207 - 219 <=>  128 - 140   (CYS  427  - GLY  439  <=> GLU  260  - GLU  272 )                          
 135: s001-x 2h8r-A   222 - 225 <=>  157 - 160   (GLY  442  - THR  445  <=> ASN  289  - THR  292 )                          
 135: s001-x 2h8r-A   226 - 240 <=>  162 - 176   (GLY  446  - ILE  460  <=> VAL  294  - ALA  308 )                          
 136: s001-x 2gf4-A    44 -  66 <=>    2 -  24   (PRO  240  - ARG  262  <=> HIS    2  - ASP   24 )                          
 136: s001-x 2gf4-A    86 -  89 <=>   26 -  29   (LYS  282  - TYR  285  <=> VAL   26  - THR   29 )                          
 136: s001-x 2gf4-A    91 -  94 <=>   30 -  33   (SER  287  - PRO  290  <=> ALA   30  - ALA   33 )                          
 136: s001-x 2gf4-A   221 - 245 <=>   51 -  75   (ILE  441  - GLN  465  <=> HIS   51  - GLY   75 )                          
 137: s001-x 2mg4-A    48 -  51 <=>    1 -   4   (ASN  244  - ALA  247  <=> MET    1  - ARG    4 )                          
 137: s001-x 2mg4-A    52 -  66 <=>   10 -  24   (THR  248  - ARG  262  <=> SER   10  - ASP   24 )                          
 137: s001-x 2mg4-A   207 - 216 <=>   31 -  40   (CYS  427  - ASP  436  <=> TRP   31  - GLY   40 )                          
 137: s001-x 2mg4-A   224 - 242 <=>   42 -  60   (GLY  444  - VAL  462  <=> ASN   42  - SER   60 )                          
 138: s001-x 3oq3-A    48 -  52 <=>   29 -  33   (ASN  244  - THR  248  <=> CYS   29  - ARG   33 )                          
 138: s001-x 3oq3-A    55 -  59 <=>   34 -  38   (VAL  251  - VAL  255  <=> LYS   34  - PHE   38 )                          
 138: s001-x 3oq3-A    62 -  65 <=>   39 -  42   (PHE  258  - PHE  261  <=> PRO   39  - LYS   42 )                          
 138: s001-x 3oq3-A    83 -  86 <=>   50 -  53   (TYR  279  - LYS  282  <=> GLU   50  - ALA   53 )                          
 138: s001-x 3oq3-A    89 - 103 <=>   57 -  71   (TYR  285  - SER  299  <=> LEU   57  - LYS   71 )                          
 138: s001-x 3oq3-A   125 - 128 <=>   75 -  78   (LEU  345  - PRO  348  <=> ALA   75  - ASN   78 )                          
 138: s001-x 3oq3-A   162 - 165 <=>   97 - 100   (VAL  382  - SER  385  <=> LYS   97  - VAL  100 )                          
 138: s001-x 3oq3-A   169 - 172 <=>  103 - 106   (ASP  389  - LYS  392  <=> GLN  103  - VAL  106 )                          
 138: s001-x 3oq3-A   193 - 218 <=>  109 - 134   (LEU  413  - LEU  438  <=> SER  109  - LYS  134 )                          
 138: s001-x 3oq3-A   221 - 245 <=>  140 - 164   (ILE  441  - GLN  465  <=> ALA  140  - LYS  164 )                          
 139: s001-x 6x9o-A    25 -  29 <=>  916 - 920   (ALA  221  - ASP  225  <=> ARG 1461  - CYS 1465 )                          
 139: s001-x 6x9o-A    31 -  35 <=>  965 - 969   (VAL  227  - ARG  231  <=> ARG 1510  - LYS 1514 )                          
 139: s001-x 6x9o-A    52 -  65 <=> 1015 -1028   (THR  248  - PHE  261  <=> GLU 1567  - LEU 1580 )                          
 139: s001-x 6x9o-A   201 - 219 <=> 1031 -1049   (ALA  421  - GLY  439  <=> TYR 1583  - ASN 1601 )                          
 139: s001-x 6x9o-A   223 - 243 <=> 1051 -1071   (SER  443  - LYS  463  <=> ASP 1603  - GLN 1623 )                          
 140: s001-x 1wpk-A     6 -   9 <=>    1 -   4   (ASN  202  - ARG  205  <=> MET    1  - ALA    4 )                          
 140: s001-x 1wpk-A    28 -  31 <=>   13 -  16   (THR  224  - VAL  227  <=> TRP   13  - VAL   16 )                          
 140: s001-x 1wpk-A    32 -  36 <=>   18 -  22   (ARG  228  - GLU  232  <=> ALA   18  - ASN   22 )                          
 140: s001-x 1wpk-A    42 -  60 <=>   77 -  95   (ASN  238  - ILE  256  <=> ALA   77  - GLU   95 )                          
 140: s001-x 1wpk-A    63 -  66 <=>   96 -  99   (GLN  259  - ARG  262  <=> GLN   96  - PRO   99 )                          
 140: s001-x 1wpk-A   207 - 217 <=>  101 - 111   (CYS  427  - PHE  437  <=> THR  101  - MET  111 )                          
 140: s001-x 1wpk-A   223 - 226 <=>  115 - 118   (SER  443  - GLY  446  <=> HIS  115  - ARG  118 )                          
 140: s001-x 1wpk-A   230 - 245 <=>  127 - 142   (ALA  450  - GLN  465  <=> THR  127  - GLU  142 )                          
 141: s001-x 1sqf-A    16 -  19 <=>   16 -  19   (ALA  212  - ALA  215  <=> GLU   20  - GLN   23 )                          
 141: s001-x 1sqf-A    47 -  66 <=>   68 -  87   (MET  243  - ARG  262  <=> GLY   72  - THR   91 )                          
 141: s001-x 1sqf-A   205 - 219 <=>   92 - 106   (GLY  425  - GLY  439  <=> HIS   96  - LYS  110 )                          
 141: s001-x 1sqf-A   223 - 236 <=>  109 - 122   (SER  443  - GLN  456  <=> GLN  113  - GLN  126 )                          
 141: s001-x 1sqf-A   237 - 245 <=>  124 - 132   (TYR  457  - GLN  465  <=> GLN  128  - PHE  136 )                          
 142: s001-x 6fv8-B    17 -  20 <=>    6 -   9   (ILE  213  - LEU  216  <=> ASN    7  - GLU   10 )                          
 142: s001-x 6fv8-B    36 -  39 <=>   10 -  13   (GLU  232  - TYR  235  <=> PRO   11  - SER   14 )                          
 142: s001-x 6fv8-B    45 -  64 <=>   14 -  33   (ASN  241  - GLY  260  <=> VAL   15  - THR   34 )                          
 142: s001-x 6fv8-B    77 -  80 <=>   47 -  50   (ARG  273  - TYR  276  <=> SER   48  - ALA   51 )                          
 142: s001-x 6fv8-B    81 -  84 <=>   55 -  58   (ASN  277  - PRO  280  <=> GLY   56  - LEU   59 )                          
 142: s001-x 6fv8-B    89 -  99 <=>   65 -  75   (TYR  285  - SER  295  <=> TYR   66  - THR   76 )                          
 142: s001-x 6fv8-B   126 - 129 <=>   82 -  85   (SER  346  - GLU  349  <=> PHE   83  - ALA   86 )                          
 142: s001-x 6fv8-B   141 - 144 <=>   86 -  89   (ALA  361  - TYR  364  <=> LYS   87  - PRO   90 )                          
 142: s001-x 6fv8-B   146 - 161 <=>   90 - 105   (VAL  366  - GLU  381  <=> SER   91  - LEU  106 )                          
 142: s001-x 6fv8-B   164 - 178 <=>  106 - 120   (GLY  384  - GLN  398  <=> PRO  107  - LYS  121 )                          
 142: s001-x 6fv8-B   180 - 183 <=>  128 - 131   (VAL  400  - GLY  403  <=> VAL  129  - LEU  132 )                          
 142: s001-x 6fv8-B   187 - 215 <=>  133 - 161   (THR  407  - ALA  435  <=> LYS  134  - ASP  162 )                          
 142: s001-x 6fv8-B   221 - 224 <=>  287 - 290   (ILE  441  - GLY  444  <=> ALA  295  - THR  298 )                          
 143: s001-x 6whg-A     1 -   4 <=>  155 - 158   (SER  197  - THR  200  <=> CYS  191  - TRP  194 )                          
 143: s001-x 6whg-A     7 -  10 <=>  176 - 179   (THR  203  - GLY  206  <=> LYS  212  - SER  215 )                          
 143: s001-x 6whg-A    33 -  36 <=>  182 - 185   (ALA  229  - GLU  232  <=> PHE  225  - VAL  228 )                          
 143: s001-x 6whg-A    39 -  45 <=>  187 - 193   (TYR  235  - ASN  241  <=> LEU  230  - GLN  236 )                          
 143: s001-x 6whg-A    63 -  67 <=>  213 - 217   (GLN  259  - VAL  263  <=> ASN  256  - SER  260 )                          
 143: s001-x 6whg-A    97 - 101 <=>  229 - 233   (LEU  293  - LEU  297  <=> ILE  272  - PHE  276 )                          
 143: s001-x 6whg-A   117 - 123 <=>  246 - 252   (PRO  337  - HIS  343  <=> TYR  289  - HIS  295 )                          
 143: s001-x 6whg-A   137 - 166 <=>  254 - 283   (ASP  357  - SER  386  <=> SER  297  - SER  330 )                          
 143: s001-x 6whg-A   196 - 208 <=>  284 - 296   (TYR  416  - ILE  428  <=> GLU  331  - CYS  343 )                          
 143: s001-x 6whg-A   210 - 218 <=>  297 - 305   (ALA  430  - LEU  438  <=> ALA  344  - LEU  352 )                          
 143: s001-x 6whg-A   241 - 245 <=>  359 - 363   (PHE  461  - GLN  465  <=> ILE  406  - ILE  410 )                          
 144: s001-x 2m64-A    80 -  88 <=>    1 -   9   (TYR  276  - PHE  284  <=> PRO   55  - GLU   63 )                          
 144: s001-x 2m64-A    89 -  92 <=>   11 -  14   (TYR  285  - ASN  288  <=> LYS   65  - GLU   68 )                          
 144: s001-x 2m64-A    94 - 101 <=>   15 -  22   (PRO  290  - LEU  297  <=> LYS   69  - ALA   76 )                          
 144: s001-x 2m64-A   126 - 129 <=>   26 -  29   (SER  346  - GLU  349  <=> ALA   80  - GLY   83 )                          
 144: s001-x 2m64-A   136 - 160 <=>   31 -  55   (GLU  356  - ILE  380  <=> GLN   85  - LEU  109 )                          
 144: s001-x 2m64-A   166 - 171 <=>   56 -  61   (SER  386  - ALA  391  <=> SER  110  - GLY  115 )                          
 144: s001-x 2m64-A   192 - 199 <=>   62 -  69   (GLU  412  - THR  419  <=> ALA  116  - ALA  123 )                          
 144: s001-x 2m64-A   211 - 219 <=>   78 -  86   (LEU  431  - GLY  439  <=> ALA  132  - ALA  140 )                          
 144: s001-x 2m64-A   220 - 237 <=>   97 - 114   (ALA  440  - TYR  457  <=> ALA  151  - GLU  168 )                          
 144: s001-x 2m64-A   240 - 244 <=>  115 - 119   (ILE  460  - GLU  464  <=> VAL  169  - LYS  173 )                          
 145: s001-x 5g3q-A    62 -  73 <=>   16 -  27   (PHE  258  - SER  269  <=> LYS 1128  - THR 1139 )                          
 145: s001-x 5g3q-A    76 -  89 <=>   28 -  41   (TYR  272  - TYR  285  <=> HIS 1140  - GLY 1153 )                          
 145: s001-x 5g3q-A   165 - 180 <=>   42 -  57   (SER  385  - VAL  400  <=> ASP 1154  - ILE 1169 )                          
 145: s001-x 5g3q-A   184 - 203 <=>   60 -  79   (HIS  404  - PHE  423  <=> ILE 1172  - MET 1191 )                          
 145: s001-x 5g3q-A   206 - 209 <=>   80 -  83   (LEU  426  - GLY  429  <=> LEU 1192  - ASP 1195 )                          
 145: s001-x 5g3q-A   216 - 220 <=>   85 -  89   (ASP  436  - ALA  440  <=> SER 1197  - GLU 1201 )                          
 146: s001-x 5ca9-A    70 -  77 <=>  109 - 116   (PRO  266  - ARG  273  <=> GLU  134  - LYS  141 )                          
 146: s001-x 5ca9-A    81 -  84 <=>  288 - 291   (ASN  277  - PRO  280  <=> PRO  313  - GLN  316 )                          
 146: s001-x 5ca9-A    85 - 107 <=>  296 - 318   (ILE  281  - VAL  303  <=> GLN  321  - PHE  343 )                          
 146: s001-x 5ca9-A   118 - 121 <=>  322 - 325   (VAL  338  - LEU  341  <=> ASP  347  - PRO  350 )                          
 146: s001-x 5ca9-A   137 - 161 <=>  326 - 350   (ASP  357  - GLU  381  <=> ASP  351  - SER  375 )                          
 146: s001-x 5ca9-A   194 - 200 <=>  353 - 359   (ASN  414  - ALA  420  <=> ASN  378  - GLN  384 )                          
 146: s001-x 5ca9-A   207 - 214 <=>  363 - 370   (CYS  427  - LEU  434  <=> LYS  388  - ASP  395 )                          
 146: s001-x 5ca9-A   217 - 220 <=>  431 - 434   (PHE  437  - ALA  440  <=> LEU  456  - ASP  459 )                          
 147: s001-x 6s7v-A    81 -  85 <=>  200 - 204   (ASN  277  - ILE  281  <=> ARG  215  - LEU  219 )                          
 147: s001-x 6s7v-A    86 -  89 <=>  208 - 211   (LYS  282  - TYR  285  <=> ILE  223  - GLN  226 )                          
 147: s001-x 6s7v-A    92 - 108 <=>  213 - 229   (ASN  288  - ILE  304  <=> ALA  228  - VAL  244 )                          
 147: s001-x 6s7v-A   110 - 115 <=>  230 - 235   (GLN  306  - ARG  311  <=> ILE  245  - ILE  250 )                          
 147: s001-x 6s7v-A   117 - 123 <=>  290 - 296   (PRO  337  - HIS  343  <=> ASN  305  - ILE  311 )                          
 147: s001-x 6s7v-A   161 - 165 <=>  309 - 313   (GLU  381  - SER  385  <=> LEU  324  - ASN  328 )                          
 147: s001-x 6s7v-A   169 - 174 <=>  315 - 320   (ASP  389  - LEU  394  <=> PHE  330  - ILE  335 )                          
 147: s001-x 6s7v-A   187 - 219 <=>  322 - 354   (THR  407  - GLY  439  <=> SER  337  - THR  369 )                          
 147: s001-x 6s7v-A   223 - 245 <=>  356 - 378   (SER  443  - GLN  465  <=> ASN  371  - TYR  393 )                          
 148: s001-x 6pwn-A     5 -   9 <=>    6 -  10   (VAL  201  - ARG  205  <=> VAL    6  - ILE   10 )                          
 148: s001-x 6pwn-A   134 - 138 <=>   29 -  33   (VAL  354  - PRO  358  <=> VAL   29  - ALA   33 )                          
 148: s001-x 6pwn-A   139 - 162 <=>   35 -  58   (VAL  359  - VAL  382  <=> LEU   35  - SER   58 )                          
 148: s001-x 6pwn-A   164 - 167 <=>   59 -  62   (GLY  384  - ALA  387  <=> ARG   59  - ASP   62 )                          
 148: s001-x 6pwn-A   195 - 218 <=>   63 -  86   (ARG  415  - LEU  438  <=> ALA   63  - LEU   86 )                          
 148: s001-x 6pwn-A   220 - 224 <=>   93 -  97   (ALA  440  - GLY  444  <=> THR   93  - ILE   97 )                          
 148: s001-x 6pwn-A   228 - 235 <=>  100 - 107   (LEU  448  - TYR  455  <=> LEU  100  - VAL  107 )                          
 148: s001-x 6pwn-A   236 - 244 <=>  111 - 119   (GLN  456  - GLU  464  <=> LEU  111  - ALA  119 )                          
 149: s001-x 6oqr-a    76 -  80 <=>    1 -   5   (TYR  272  - TYR  276  <=> GLU    4  - PRO    8 )                          
 149: s001-x 6oqr-a    84 -  87 <=>  138 - 141   (PRO  280  - LEU  283  <=> VAL  141  - SER  144 )                          
 149: s001-x 6oqr-a    88 -  91 <=>  143 - 146   (PHE  284  - SER  287  <=> ASP  146  - VAL  149 )                          
 149: s001-x 6oqr-a    92 - 110 <=>  148 - 166   (ASN  288  - GLN  306  <=> LEU  151  - LYS  169 )                          
 149: s001-x 6oqr-a   117 - 124 <=>  168 - 175   (PRO  337  - TYR  344  <=> ILE  171  - LEU  178 )                          
 149: s001-x 6oqr-a   128 - 135 <=>  178 - 185   (PRO  348  - LEU  355  <=> GLN  181  - PHE  188 )                          
 149: s001-x 6oqr-a   137 - 161 <=>  186 - 210   (ASP  357  - GLU  381  <=> ILE  189  - GLY  213 )                          
 149: s001-x 6oqr-a   164 - 167 <=>  211 - 214   (GLY  384  - ALA  387  <=> ASN  214  - ALA  217 )                          
 149: s001-x 6oqr-a   169 - 174 <=>  215 - 220   (ASP  389  - LEU  394  <=> GLY  218  - ILE  223 )                          
 149: s001-x 6oqr-a   187 - 197 <=>  236 - 246   (THR  407  - ILE  417  <=> VAL  239  - ILE  249 )                          
 150: s001-x 6v85-A     1 -   4 <=>  113 - 116   (SER  197  - THR  200  <=> ASN  125  - THR  128 )                          
 150: s001-x 6v85-A    21 -  28 <=>  121 - 128   (PHE  217  - THR  224  <=> GLN  133  - THR  140 )                          
 150: s001-x 6v85-A    37 -  43 <=>  132 - 138   (ALA  233  - LEU  239  <=> ASN  144  - ILE  159 )                          
 150: s001-x 6v85-A    49 -  65 <=>  228 - 244   (LEU  245  - PHE  261  <=> VAL  257  - SER  273 )                          
 150: s001-x 6v85-A    66 -  69 <=>  248 - 251   (ARG  262  - LEU  265  <=> ASN  277  - PHE  280 )                          
 150: s001-x 6v85-A    92 - 107 <=>  264 - 279   (ASN  288  - VAL  303  <=> LEU  293  - PRO  308 )                          
 150: s001-x 6v85-A   152 - 161 <=>  286 - 295   (CYS  372  - GLU  381  <=> HIS  315  - ASP  324 )                          
 150: s001-x 6v85-A   165 - 171 <=>  296 - 302   (SER  385  - ALA  391  <=> ALA  325  - SER  331 )                          
 150: s001-x 6v85-A   193 - 205 <=>  304 - 316   (LEU  413  - GLY  425  <=> THR  333  - ILE  345 )                          
 150: s001-x 6v85-A   207 - 212 <=>  317 - 322   (CYS  427  - SER  432  <=> SER  346  - LEU  351 )                          
 150: s001-x 6v85-A   225 - 239 <=>  323 - 337   (THR  445  - GLU  459  <=> THR  352  - TRP  366 )                          
 150: s001-x 6v85-A   242 - 245 <=>  338 - 341   (VAL  462  - GLN  465  <=> GLY  367  - MET  370 )                          
 151: s001-x 6c6r-A     4 -   9 <=>  105 - 110   (THR  200  - ARG  205  <=> HIS  226  - MET  231 )                          
 151: s001-x 6c6r-A    25 -  29 <=>  126 - 130   (ALA  221  - ASP  225  <=> GLU  247  - LEU  251 )                          
 151: s001-x 6c6r-A    34 -  39 <=>  162 - 167   (LEU  230  - TYR  235  <=> VAL  283  - PHE  288 )                          
 151: s001-x 6c6r-A    50 -  53 <=>  180 - 183   (ILE  246  - ILE  249  <=> SER  301  - SER  304 )                          
 151: s001-x 6c6r-A    90 - 107 <=>  361 - 378   (THR  286  - VAL  303  <=> ASP  482  - GLY  499 )                          
 151: s001-x 6c6r-A   122 - 125 <=>  382 - 385   (CYS  342  - LEU  345  <=> ALA  503  - VAL  506 )                          
 151: s001-x 6c6r-A   135 - 160 <=>  392 - 417   (LEU  355  - ILE  380  <=> SER  513  - GLU  538 )                          
 151: s001-x 6c6r-A   166 - 169 <=>  418 - 421   (SER  386  - ASP  389  <=> PRO  539  - THR  542 )                          
 151: s001-x 6c6r-A   196 - 219 <=>  423 - 446   (TYR  416  - GLY  439  <=> PRO  544  - SER  567 )                          
 152: s001-x 2wit-A    14 -  17 <=>    2 -   5   (GLU  210  - ILE  213  <=> LEU   58  - SER   61 )                          
 152: s001-x 2wit-A    30 -  39 <=>  170 - 179   (LYS  226  - TYR  235  <=> GLY  226  - GLY  235 )                          
 152: s001-x 2wit-A    45 -  63 <=>  180 - 198   (ASN  241  - GLN  259  <=> LYS  236  - LEU  254 )                          
 152: s001-x 2wit-A    87 -  90 <=>  200 - 203   (LEU  283  - THR  286  <=> LEU  256  - LEU  259 )                          
 152: s001-x 2wit-A    92 - 101 <=>  226 - 235   (ASN  288  - LEU  297  <=> SER  284  - SER  293 )                          
 152: s001-x 2wit-A   142 - 150 <=>  241 - 249   (VAL  362  - GLY  370  <=> GLY  299  - ASN  307 )                          
 152: s001-x 2wit-A   164 - 171 <=>  380 - 387   (GLY  384  - ALA  391  <=> GLU  438  - HIS  445 )                          
 152: s001-x 2wit-A   189 - 200 <=>  389 - 400   (MET  409  - ALA  420  <=> LEU  447  - UNK  458 )                          
 152: s001-x 2wit-A   202 - 212 <=>  401 - 411   (ALA  422  - SER  432  <=> ILE  459  - ALA  469 )                          
 152: s001-x 2wit-A   213 - 219 <=>  413 - 419   (VAL  433  - GLY  439  <=> SER  471  - GLY  477 )                          
 152: s001-x 2wit-A   223 - 242 <=>  436 - 455   (SER  443  - VAL  462  <=> ALA  494  - ASN  513 )                          
 153: s001-x 7kyc-A     8 -  11 <=>   39 -  42   (GLY  204  - MET  207  <=> LEU  204  - LEU  207 )                          
 153: s001-x 7kyc-A    19 -  31 <=>   90 - 102   (ALA  215  - VAL  227  <=> ALA  255  - VAL  267 )                          
 153: s001-x 7kyc-A   134 - 163 <=>  295 - 324   (VAL  354  - SER  383  <=> LEU  549  - LYS  578 )                          
 153: s001-x 7kyc-A   168 - 174 <=>  327 - 333   (LYS  388  - LEU  394  <=> SER  581  - PHE  587 )                          
 153: s001-x 7kyc-A   194 - 219 <=>  336 - 361   (ASN  414  - GLY  439  <=> ILE  590  - ILE  615 )                          
 153: s001-x 7kyc-A   223 - 227 <=>  937 - 941   (SER  443  - ILE  447  <=> PHE 1198  - LEU 1202 )                          
 153: s001-x 7kyc-A   229 - 232 <=>  953 - 956   (LEU  449  - THR  452  <=> SER 1214  - TYR 1217 )                          
 153: s001-x 7kyc-A   234 - 237 <=> 1047 -1050   (ILE  454  - TYR  457  <=> ARG 1308  - VAL 1311 )                          
 153: s001-x 7kyc-A   239 - 242 <=> 1103 -1106   (GLU  459  - VAL  462  <=> GLU 1364  - LYS 1367 )                          
 154: s001-x 7lkp-A     1 -   4 <=>  520 - 523   (SER  197  - THR  200  <=> SER  666  - MET  669 )                          
 154: s001-x 7lkp-A     6 -   9 <=>  529 - 532   (ASN  202  - ARG  205  <=> VAL  675  - LYS  678 )                          
 154: s001-x 7lkp-A    17 -  25 <=>  596 - 604   (ILE  213  - ALA  221  <=> ALA  743  - LEU  751 )                          
 154: s001-x 7lkp-A    27 -  32 <=>  707 - 712   (ARG  223  - ARG  228  <=> ALA  854  - GLN  859 )                          
 154: s001-x 7lkp-A    73 -  77 <=> 1098 -1102   (SER  269  - ARG  273  <=> PRO 1396  - TYR 1400 )                          
 154: s001-x 7lkp-A    79 -  82 <=> 1373 -1376   (GLN  275  - THR  278  <=> ILE 1671  - LEU 1674 )                          
 154: s001-x 7lkp-A    90 -  94 <=> 1388 -1392   (THR  286  - PRO  290  <=> VAL 1686  - MET 1690 )                          
 154: s001-x 7lkp-A    96 - 101 <=> 1393 -1398   (ILE  292  - LEU  297  <=> SER 1691  - SER 1696 )                          
 154: s001-x 7lkp-A   118 - 122 <=> 1409 -1413   (VAL  338  - CYS  342  <=> ASN 1707  - HIS 1711 )                          
 154: s001-x 7lkp-A   135 - 164 <=> 1420 -1449   (LEU  355  - GLY  384  <=> VAL 1718  - ILE 1747 )                          
 154: s001-x 7lkp-A   168 - 171 <=> 1451 -1454   (LYS  388  - ALA  391  <=> PHE 1749  - LYS 1752 )                          
 154: s001-x 7lkp-A   190 - 214 <=> 1458 -1482   (VAL  410  - LEU  434  <=> SER 1756  - PRO 1780 )                          
 154: s001-x 7lkp-A   216 - 220 <=> 1483 -1487   (ASP  436  - ALA  440  <=> ALA 1781  - PHE 1785 )                          
 154: s001-x 7lkp-A   225 - 245 <=> 1497 -1517   (THR  445  - GLN  465  <=> LEU 1795  - LEU 1815 )                          
 155: s001-x 1xfu-A     2 -   7 <=>  524 - 529   (PRO  198  - THR  203  <=> PRO  587  - GLU  592 )                          
 155: s001-x 1xfu-A     8 -  11 <=>  542 - 545   (GLY  204  - MET  207  <=> THR  605  - TRP  608 )                          
 155: s001-x 1xfu-A    21 -  24 <=>  550 - 553   (PHE  217  - LEU  220  <=> ARG  613  - GLU  616 )                          
 155: s001-x 1xfu-A    90 -  93 <=>  592 - 595   (THR  286  - ILE  289  <=> ASN  655  - PRO  658 )                          
 155: s001-x 1xfu-A    95 - 110 <=>  596 - 611   (ILE  291  - GLN  306  <=> THR  659  - SER  674 )                          
 155: s001-x 1xfu-A   125 - 128 <=>  614 - 617   (LEU  345  - PRO  348  <=> GLY  677  - LYS  680 )                          
 155: s001-x 1xfu-A   135 - 155 <=>  619 - 639   (LEU  355  - PHE  375  <=> SER  682  - SER  702 )                          
 155: s001-x 1xfu-A   157 - 161 <=>  640 - 644   (LYS  377  - GLU  381  <=> ASP  703  - SER  707 )                          
 155: s001-x 1xfu-A   165 - 169 <=>  645 - 649   (SER  385  - ASP  389  <=> ALA  708  - PHE  712 )                          
 155: s001-x 1xfu-A   190 - 204 <=>  650 - 664   (VAL  410  - GLY  424  <=> SER  713  - GLN  727 )                          
 155: s001-x 1xfu-A   206 - 217 <=>  665 - 676   (LEU  426  - PHE  437  <=> ALA  728  - LYS  739 )                          
 155: s001-x 1xfu-A   226 - 232 <=>  686 - 692   (GLY  446  - THR  452  <=> PHE  749  - ARG  755 )                          
 156: s001-x 4xu4-A    48 -  65 <=>    4 -  21   (ASN  244  - PHE  261  <=> ARG    4  - ILE   21 )                          
 156: s001-x 4xu4-A    66 -  69 <=>   25 -  28   (ARG  262  - LEU  265  <=> SER   25  - VAL   28 )                          
 156: s001-x 4xu4-A    82 -  85 <=>   29 -  32   (THR  278  - ILE  281  <=> THR   29  - THR   32 )                          
 156: s001-x 4xu4-A   125 - 133 <=>   66 -  74   (LEU  345  - SER  353  <=> HIS   66  - VAL   74 )                          
 156: s001-x 4xu4-A   142 - 164 <=>  121 - 143   (VAL  362  - GLY  384  <=> ASP  121  - VAL  143 )                          
 156: s001-x 4xu4-A   190 - 195 <=>  151 - 156   (VAL  410  - ARG  415  <=> HIS  151  - GLY  156 )                          
 156: s001-x 4xu4-A   197 - 200 <=>  161 - 164   (ILE  417  - ALA  420  <=> ALA  161  - LEU  164 )                          
 156: s001-x 4xu4-A   202 - 219 <=>  165 - 182   (ALA  422  - GLY  439  <=> ALA  165  - ALA  182 )                          
 157: s001-x 1yoz-B    20 -  24 <=>   16 -  20   (LEU  216  - LEU  220  <=> ILE   24  - GLU   28 )                          
 157: s001-x 1yoz-B    33 -  39 <=>   22 -  28   (ALA  229  - TYR  235  <=> SER   30  - LYS   36 )                          
 157: s001-x 1yoz-B    45 -  63 <=>   29 -  47   (ASN  241  - GLN  259  <=> LEU   37  - LEU   55 )                          
 157: s001-x 1yoz-B    64 -  67 <=>   49 -  52   (GLY  260  - VAL  263  <=> LEU   57  - SER   60 )                          
 157: s001-x 1yoz-B   200 - 216 <=>   56 -  72   (ALA  420  - ASP  436  <=> GLU   64  - VAL   80 )                          
 157: s001-x 1yoz-B   217 - 220 <=>   74 -  77   (PHE  437  - ALA  440  <=> GLN   82  - ILE   85 )                          
 157: s001-x 1yoz-B   223 - 233 <=>  104 - 114   (SER  443  - ILE  453  <=> GLU  112  - LYS  122 )                          
 158: s001-x 3bhn-A    34 -  37 <=>    9 -  12   (LEU  230  - ALA  233  <=> PHE    9  - PHE   12 )                          
 158: s001-x 3bhn-A    45 -  48 <=>   13 -  16   (ASN  241  - ASN  244  <=> THR   13  - ASP   16 )                          
 158: s001-x 3bhn-A    50 -  65 <=>  150 - 165   (ILE  246  - PHE  261  <=> GLY  150  - LEU  165 )                          
 158: s001-x 3bhn-A   206 - 217 <=>  169 - 180   (LEU  426  - PHE  437  <=> VAL  169  - PRO  180 )                          
 158: s001-x 3bhn-A   223 - 245 <=>  186 - 208   (SER  443  - GLN  465  <=> ILE  186  - CYS  208 )                          
 159: s001-x 4fqg-B    44 -  64 <=>    1 -  21   (PRO  240  - GLY  260  <=> SER    1  - ARG   21 )                          
 159: s001-x 4fqg-B    91 -  94 <=>   23 -  26   (SER  287  - PRO  290  <=> SER   23  - SER   26 )                          
 159: s001-x 4fqg-B   206 - 211 <=>   29 -  34   (LEU  426  - LEU  431  <=> ASP   29  - LEU   34 )                          
 159: s001-x 4fqg-B   216 - 219 <=>   43 -  46   (ASP  436  - GLY  439  <=> GLY   43  - LEU   46 )                          
 159: s001-x 4fqg-B   223 - 245 <=>   50 -  72   (SER  443  - GLN  465  <=> GLU   50  - GLN   72 )                          
 160: s001-x 2mp8-A    46 -  62 <=>    6 -  22   (LEU  242  - PHE  258  <=> GLY    6  - GLY   22 )                          
 160: s001-x 2mp8-A   207 - 219 <=>   24 -  36   (CYS  427  - GLY  439  <=> ALA   24  - VAL   36 )                          
 160: s001-x 2mp8-A   223 - 226 <=>   40 -  43   (SER  443  - GLY  446  <=> LEU   40  - ALA   43 )                          
 160: s001-x 2mp8-A   227 - 238 <=>   45 -  56   (ILE  447  - PHE  458  <=> ILE   45  - TYR   56 )                          
 161: s001-x 3o0y-A     4 -   7 <=>  342 - 345   (THR  200  - THR  203  <=> TYR  366  - GLU  369 )                          
 161: s001-x 3o0y-A    16 -  24 <=>  454 - 462   (ALA  212  - LEU  220  <=> GLU  478  - MET  486 )                          
 161: s001-x 3o0y-A    32 -  39 <=>  465 - 472   (ARG  228  - TYR  235  <=> ASN  489  - GLY  496 )                          
 161: s001-x 3o0y-A    45 -  65 <=>  473 - 493   (ASN  241  - PHE  261  <=> ARG  497  - LYS  517 )                          
 161: s001-x 3o0y-A   207 - 219 <=>  496 - 508   (CYS  427  - GLY  439  <=> THR  520  - THR  532 )                          
 161: s001-x 3o0y-A   223 - 235 <=>  514 - 526   (SER  443  - TYR  455  <=> ASP  538  - PRO  550 )                          
 162: s001-x 2z99-A    48 -  65 <=>    1 -  18   (ASN  244  - PHE  261  <=> ALA   21  - VAL   38 )                          
 162: s001-x 2z99-A   202 - 205 <=>   20 -  23   (ALA  422  - GLY  425  <=> ASP   40  - VAL   43 )                          
 162: s001-x 2z99-A   207 - 216 <=>   24 -  33   (CYS  427  - ASP  436  <=> THR   44  - GLU   53 )                          
 162: s001-x 2z99-A   224 - 243 <=>   35 -  54   (GLY  444  - LYS  463  <=> PRO   55  - ASP   74 )                          
 163: s001-x 2vj4-A    47 -  62 <=>   18 -  33   (MET  243  - PHE  258  <=> GLY   81  - THR   96 )                          
 163: s001-x 2vj4-A    63 -  66 <=>   35 -  38   (GLN  259  - ARG  262  <=> UNK   98  - LEU  101 )                          
 163: s001-x 2vj4-A    86 -  89 <=>   39 -  42   (LYS  282  - TYR  285  <=> PRO  102  - ARG  105 )                          
 163: s001-x 2vj4-A   206 - 216 <=>   43 -  53   (LEU  426  - ASP  436  <=> ASP  106  - UNK  116 )                          
 163: s001-x 2vj4-A   223 - 235 <=>   56 -  68   (SER  443  - TYR  455  <=> SER  119  - GLU  131 )                          
 163: s001-x 2vj4-A   237 - 241 <=>   69 -  73   (TYR  457  - PHE  461  <=> UNK  132  - ALA  136 )                          
 164: s001-x 5has-A    21 -  29 <=>   12 -  20   (PHE  217  - ASP  225  <=> ALA   15  - GLN   23 )                          
 164: s001-x 5has-A    47 -  62 <=>  108 - 123   (MET  243  - PHE  258  <=> THR  114  - ALA  129 )                          
 164: s001-x 5has-A    63 -  66 <=>  125 - 128   (GLN  259  - ARG  262  <=> LEU  131  - LYS  134 )                          
 164: s001-x 5has-A    86 -  89 <=>  130 - 133   (LYS  282  - TYR  285  <=> ILE  136  - GLY  139 )                          
 164: s001-x 5has-A   202 - 218 <=>  134 - 150   (ALA  422  - LEU  438  <=> ALA  140  - SER  156 )                          
 164: s001-x 5has-A   221 - 245 <=>  155 - 179   (ILE  441  - GLN  465  <=> ASN  161  - HIS  185 )                          
 165: s001-x 5wwl-N    85 - 103 <=>    5 -  23   (ILE  281  - SER  299  <=> GLU    6  - PRO   24 )                          
 165: s001-x 5wwl-N   125 - 128 <=>   25 -  28   (LEU  345  - PRO  348  <=> GLU   26  - ALA   29 )                          
 165: s001-x 5wwl-N   129 - 133 <=>   30 -  34   (GLU  349  - SER  353  <=> CYS   31  - MET   35 )                          
 165: s001-x 5wwl-N   135 - 164 <=>   35 -  64   (LEU  355  - GLY  384  <=> LYS   36  - LYS   65 )                          
 165: s001-x 5wwl-N   167 - 179 <=>   66 -  78   (ALA  387  - MET  399  <=> ARG   67  - CYS   79 )                          
 165: s001-x 5wwl-N   182 - 185 <=>   94 -  97   (ARG  402  - ARG  405  <=> SER  111  - ARG  114 )                          
 166: s001-x 3sae-A    22 -  26 <=>   12 -  16   (HIS  218  - THR  222  <=> PRO   46  - SER   50 )                          
 166: s001-x 3sae-A    28 -  38 <=>  462 - 472   (THR  224  - PHE  234  <=> PHE  499  - GLU  509 )                          
 166: s001-x 3sae-A    46 -  51 <=>  511 - 516   (LEU  242  - ALA  247  <=> TYR  548  - PHE  553 )                          
 166: s001-x 3sae-A    60 -  66 <=>  525 - 531   (ILE  256  - ARG  262  <=> GLN  562  - MET  568 )                          
 166: s001-x 3sae-A    92 -  99 <=>  544 - 551   (ASN  288  - SER  295  <=> PHE  581  - TRP  588 )                          
 166: s001-x 3sae-A   153 - 159 <=>  553 - 559   (ALA  373  - TRP  379  <=> LEU  590  - LEU  596 )                          
 166: s001-x 3sae-A   197 - 201 <=>  560 - 564   (ILE  417  - ALA  421  <=> PRO  597  - LYS  601 )                          
 166: s001-x 3sae-A   203 - 219 <=>  565 - 581   (PHE  423  - GLY  439  <=> LEU  602  - ALA  618 )                          
 166: s001-x 3sae-A   223 - 245 <=>  592 - 614   (SER  443  - GLN  465  <=> PHE  629  - GLU  651 )                          
 167: s001-x 2gox-B    37 -  40 <=>    1 -   4   (ALA  233  - ARG  236  <=> THR  101  - THR  104 )                          
 167: s001-x 2gox-B    46 -  65 <=>    5 -  24   (LEU  242  - PHE  261  <=> ILE  105  - THR  124 )                          
 167: s001-x 2gox-B   204 - 219 <=>   26 -  41   (GLY  424  - GLY  439  <=> THR  126  - SER  141 )                          
 167: s001-x 2gox-B   223 - 239 <=>   46 -  62   (SER  443  - GLU  459  <=> VAL  146  - GLY  162 )                          
 168: s001-x 2da3-A    44 -  47 <=>   16 -  19   (PRO  240  - MET  243  <=> ARG   16  - ARG   19 )                          
 168: s001-x 2da3-A    52 -  65 <=>   25 -  38   (THR  248  - PHE  261  <=> THR   25  - LEU   38 )                          
 168: s001-x 2da3-A    87 -  90 <=>   39 -  42   (LEU  283  - THR  286  <=> ASP   39  - PRO   42 )                          
 168: s001-x 2da3-A   204 - 216 <=>   43 -  55   (GLY  424  - ASP  436  <=> THR   43  - GLY   55 )                          
 168: s001-x 2da3-A   224 - 240 <=>   57 -  73   (GLY  444  - ILE  460  <=> LYS   57  - ARG   73 )                          
 168: s001-x 2da3-A   242 - 245 <=>   74 -  77   (VAL  462  - GLN  465  <=> LYS   74  - PRO   77 )                          
 169: s001-x 3on2-B    45 -  66 <=>   80 - 101   (ASN  241  - ARG  262  <=> GLU   83  - HIS  104 )                          
 169: s001-x 3on2-B    86 -  89 <=>  103 - 106   (LYS  282  - TYR  285  <=> GLU  106  - ALA  109 )                          
 169: s001-x 3on2-B   154 - 161 <=>  111 - 118   (PHE  374  - GLU  381  <=> ASN  114  - ALA  121 )                          
 169: s001-x 3on2-B   209 - 219 <=>  126 - 136   (GLY  429  - GLY  439  <=> HIS  129  - VAL  139 )                          
 169: s001-x 3on2-B   223 - 245 <=>  153 - 175   (SER  443  - GLN  465  <=> ILE  156  - GLY  178 )                          
 170: s001-x 6tlj-S     7 -  11 <=>    5 -   9   (THR  203  - MET  207  <=> GLU   23  - GLU   27 )                          
 170: s001-x 6tlj-S    16 -  19 <=>   15 -  18   (ALA  212  - ALA  215  <=> ARG   33  - ARG   36 )                          
 170: s001-x 6tlj-S    24 -  27 <=>   19 -  22   (LEU  220  - ARG  223  <=> ILE   37  - THR   40 )                          
 170: s001-x 6tlj-S    30 -  35 <=>   66 -  71   (LYS  226  - ARG  231  <=> TRP   84  - TYR   89 )                          
 170: s001-x 6tlj-S    51 -  65 <=>  133 - 147   (ALA  247  - PHE  261  <=> LEU  151  - ARG  165 )                          
 170: s001-x 6tlj-S   211 - 216 <=>  157 - 162   (LEU  431  - ASP  436  <=> PHE  175  - GLN  180 )                          
 170: s001-x 6tlj-S   217 - 220 <=>  164 - 167   (PHE  437  - ALA  440  <=> LYS  182  - PRO  185 )                          
 170: s001-x 6tlj-S   222 - 244 <=>  169 - 191   (GLY  442  - GLU  464  <=> GLU  187  - GLU  209 )                          
 171: s001-x 2iu5-A   107 - 110 <=>    8 -  11   (VAL  303  - GLN  306  <=> GLN    8  - ILE   11 )                          
 171: s001-x 2iu5-A   120 - 126 <=>   52 -  58   (GLY  340  - SER  346  <=> GLU   52  - PHE   58 )                          
 171: s001-x 2iu5-A   129 - 132 <=>   89 -  92   (GLU  349  - GLY  352  <=> ASN   89  - PHE   92 )                          
 171: s001-x 2iu5-A   138 - 142 <=>   98 - 102   (PRO  358  - VAL  362  <=> VAL   98  - ASN  102 )                          
 171: s001-x 2iu5-A   144 - 164 <=>  103 - 123   (TYR  364  - GLY  384  <=> PHE  103  - GLU  123 )                          
 171: s001-x 2iu5-A   169 - 172 <=>  127 - 130   (ASP  389  - LYS  392  <=> ASP  127  - TRP  130 )                          
 171: s001-x 2iu5-A   193 - 221 <=>  131 - 159   (LEU  413  - ILE  441  <=> SER  131  - SER  159 )                          
 171: s001-x 2iu5-A   225 - 235 <=>  160 - 170   (THR  445  - TYR  455  <=> LEU  160  - LEU  170 )                          
 172: s001-x 7aah-A    84 -  87 <=>    3 -   6   (PRO  280  - LEU  283  <=> SER   41  - MET   44 )                          
 172: s001-x 7aah-A    90 - 105 <=>   13 -  28   (THR  286  - LEU  301  <=> ASP   51  - LYS   66 )                          
 172: s001-x 7aah-A   106 - 110 <=>   30 -  34   (TYR  302  - GLN  306  <=> GLU   68  - HIS   72 )                          
 172: s001-x 7aah-A   117 - 120 <=>   36 -  39   (PRO  337  - GLY  340  <=> SER   74  - GLY   77 )                          
 172: s001-x 7aah-A   121 - 124 <=>   41 -  44   (LEU  341  - TYR  344  <=> ARG   79  - LEU   82 )                          
 172: s001-x 7aah-A   140 - 150 <=>   45 -  55   (HIS  360  - GLY  370  <=> SER   83  - ARG   93 )                          
 172: s001-x 7aah-A   152 - 155 <=>   56 -  59   (CYS  372  - PHE  375  <=> SER   94  - ARG   97 )                          
 172: s001-x 7aah-A   158 - 161 <=>   60 -  63   (THR  378  - GLU  381  <=> ASN   98  - ASP  101 )                          
 172: s001-x 7aah-A   165 - 168 <=>   64 -  67   (SER  385  - LYS  388  <=> TYR  102  - ARG  105 )                          
 172: s001-x 7aah-A   176 - 179 <=>   86 -  89   (GLU  396  - MET  399  <=> PRO  124  - SER  127 )                          
 172: s001-x 7aah-A   194 - 213 <=>   94 - 113   (ASN  414  - VAL  433  <=> GLY  132  - GLY  151 )                          
 172: s001-x 7aah-A   226 - 231 <=>  129 - 134   (GLY  446  - VAL  451  <=> GLU  167  - GLY  172 )                          
 172: s001-x 7aah-A   232 - 235 <=>  138 - 141   (THR  452  - TYR  455  <=> GLY  176  - SER  179 )                          
 172: s001-x 7aah-A   238 - 241 <=>  142 - 145   (PHE  458  - PHE  461  <=> GLU  180  - SER  183 )                          
 173: s001-x 6ysf-F    44 -  47 <=>    1 -   4   (PRO  240  - MET  243  <=> LYS    3  - ILE    6 )                          
 173: s001-x 6ysf-F    50 -  66 <=>    5 -  21   (ILE  246  - ARG  262  <=> LEU    7  - MET   23 )                          
 173: s001-x 6ysf-F    83 -  86 <=>   28 -  31   (TYR  279  - LYS  282  <=> LEU   30  - PHE   33 )                          
 173: s001-x 6ysf-F    92 - 106 <=>   37 -  51   (ASN  288  - TYR  302  <=> VAL   39  - THR   53 )                          
 173: s001-x 6ysf-F   120 - 123 <=>   53 -  56   (GLY  340  - HIS  343  <=> PRO   55  - GLU   58 )                          
 173: s001-x 6ysf-F   125 - 129 <=>   57 -  61   (LEU  345  - GLU  349  <=> PHE   59  - LEU   63 )                          
 173: s001-x 6ysf-F   130 - 133 <=>   64 -  67   (SER  350  - SER  353  <=> ILE   66  - THR   69 )                          
 173: s001-x 6ysf-F   136 - 164 <=>  138 - 166   (GLU  356  - GLY  384  <=> LYS  140  - LEU  168 )                          
 173: s001-x 6ysf-F   186 - 190 <=>  174 - 178   (GLU  406  - VAL  410  <=> THR  176  - THR  180 )                          
 173: s001-x 6ysf-F   199 - 211 <=>  187 - 199   (THR  419  - LEU  431  <=> LEU  189  - ALA  201 )                          
 173: s001-x 6ysf-F   212 - 215 <=>  201 - 204   (SER  432  - ALA  435  <=> PHE  203  - MET  206 )                          
 174: s001-x 5b58-A    65 -  68 <=>    7 -  10   (PHE  261  - ASP  264  <=> PHE   28  - PHE   31 )                          
 174: s001-x 5b58-A   127 - 132 <=>   27 -  32   (PRO  347  - GLY  352  <=> LEU   48  - TYR   53 )                          
 174: s001-x 5b58-A   134 - 138 <=>   52 -  56   (VAL  354  - PRO  358  <=> ALA   73  - LEU   77 )                          
 174: s001-x 5b58-A   139 - 164 <=>   58 -  83   (VAL  359  - GLY  384  <=> ASP   79  - ALA  104 )                          
 174: s001-x 5b58-A   170 - 178 <=>  216 - 224   (VAL  390  - GLN  398  <=> ASN  244  - GLU  252 )                          
 174: s001-x 5b58-A   185 - 188 <=>  228 - 231   (ARG  405  - SER  408  <=> LEU  256  - PRO  259 )                          
 174: s001-x 5b58-A   193 - 220 <=>  275 - 302   (LEU  413  - ALA  440  <=> ASP  303  - ALA  330 )                          
 174: s001-x 5b58-A   223 - 245 <=>  307 - 329   (SER  443  - GLN  465  <=> ILE  335  - ARG  357 )                          
 175: s001-x 7d60-B   133 - 136 <=>   39 -  42   (SER  353  - GLU  356  <=> PHE   39  - PRO   42 )                          
 175: s001-x 7d60-B   137 - 161 <=>   47 -  71   (ASP  357  - GLU  381  <=> ASN   47  - ASN   71 )                          
 175: s001-x 7d60-B   166 - 173 <=>   72 -  79   (SER  386  - GLN  393  <=> ARG   72  - GLY   79 )                          
 175: s001-x 7d60-B   175 - 180 <=>   80 -  85   (LYS  395  - VAL  400  <=> CYS   80  - ARG   85 )                          
 175: s001-x 7d60-B   181 - 185 <=>   88 -  92   (MET  401  - ARG  405  <=> PHE   88  - HIS   92 )                          
 175: s001-x 7d60-B   188 - 201 <=>   94 - 107   (SER  408  - ALA  421  <=> CYS   94  - SER  107 )                          
 175: s001-x 7d60-B   203 - 217 <=>  108 - 122   (PHE  423  - PHE  437  <=> LEU  108  - GLY  122 )                          
 175: s001-x 7d60-B   218 - 232 <=>  176 - 190   (LEU  438  - THR  452  <=> GLN  176  - ALA  190 )                          
 175: s001-x 7d60-B   242 - 245 <=>  211 - 214   (VAL  462  - GLN  465  <=> GLN  211  - PHE  214 )                          
 176: s001-x 6fkf-d    53 -  64 <=>    3 -  14   (ILE  249  - GLY  260  <=> SER   73  - ASP   84 )                          
 176: s001-x 6fkf-d    65 -  68 <=>   16 -  19   (PHE  261  - ASP  264  <=> ALA   86  - THR   89 )                          
 176: s001-x 6fkf-d    84 -  87 <=>   20 -  23   (PRO  280  - LEU  283  <=> GLY   90  - GLU   93 )                          
 176: s001-x 6fkf-d    88 -  98 <=>   25 -  35   (PHE  284  - GLN  294  <=> THR   95  - ILE  105 )                          
 176: s001-x 6fkf-d   100 - 104 <=>   36 -  40   (ALA  296  - ASN  300  <=> PHE  106  - PRO  110 )                          
 176: s001-x 6fkf-d   125 - 130 <=>   44 -  49   (LEU  345  - SER  350  <=> PHE  114  - VAL  119 )                          
 176: s001-x 6fkf-d   140 - 143 <=>   50 -  53   (HIS  360  - VAL  363  <=> ILE  120  - ASP  123 )                          
 176: s001-x 6fkf-d   154 - 160 <=>   61 -  67   (PHE  374  - ILE  380  <=> GLU  131  - GLY  137 )                          
 176: s001-x 6fkf-d   201 - 212 <=>   68 -  79   (ALA  421  - SER  432  <=> LEU  138  - LEU  149 )                          
 176: s001-x 6fkf-d   213 - 216 <=>   83 -  86   (VAL  433  - ASP  436  <=> GLU  153  - ASN  156 )                          
 176: s001-x 6fkf-d   224 - 238 <=>   87 - 101   (GLY  444  - PHE  458  <=> LEU  157  - LYS  171 )                          
 176: s001-x 6fkf-d   239 - 244 <=>  103 - 108   (GLU  459  - GLU  464  <=> THR  173  - ALA  178 )                          
 177: s001-x 5xtc-V   100 - 103 <=>    1 -   4   (ALA  296  - SER  299  <=> ALA    2  - VAL    5 )                          
 177: s001-x 5xtc-V   125 - 130 <=>    7 -  12   (LEU  345  - SER  350  <=> GLN    8  - PRO   13 )                          
 177: s001-x 5xtc-V   140 - 162 <=>   16 -  38   (HIS  360  - VAL  382  <=> ASP   17  - TYR   39 )                          
 177: s001-x 5xtc-V   166 - 172 <=>   39 -  45   (SER  386  - LYS  392  <=> ARG   40  - PRO   46 )                          
 177: s001-x 5xtc-V   189 - 220 <=>   46 -  77   (MET  409  - ALA  440  <=> GLY   47  - ALA   78 )                          
 177: s001-x 5xtc-V   221 - 228 <=>   88 -  95   (ILE  441  - LEU  448  <=> ASN   89  - ALA   96 )                          
 177: s001-x 5xtc-V   229 - 233 <=>   97 - 101   (LEU  449  - ILE  453  <=> GLY   98  - GLY  102 )                          
 177: s001-x 5xtc-V   235 - 238 <=>  105 - 108   (TYR  455  - PHE  458  <=> HIS  106  - GLY  109 )                          
 178: s001-x 5jqk-A     1 -   6 <=>  113 - 118   (SER  197  - ASN  202  <=> LYS  242  - VAL  247 )                          
 178: s001-x 5jqk-A    24 -  28 <=>  141 - 145   (LEU  220  - THR  224  <=> ILE  270  - ASN  274 )                          
 178: s001-x 5jqk-A    49 -  52 <=>  170 - 173   (LEU  245  - THR  248  <=> LYS  307  - TYR  310 )                          
 178: s001-x 5jqk-A   130 - 136 <=>  175 - 181   (SER  350  - GLU  356  <=> HIS  312  - GLY  318 )                          
 178: s001-x 5jqk-A   137 - 164 <=>  334 - 361   (ASP  357  - GLY  384  <=> VAL  478  - ARG  505 )                          
 178: s001-x 5jqk-A   168 - 171 <=>  365 - 368   (LYS  388  - ALA  391  <=> GLU  509  - ASN  512 )                          
 178: s001-x 5jqk-A   194 - 209 <=>  370 - 385   (ASN  414  - GLY  429  <=> THR  514  - LYS  529 )                          
 178: s001-x 5jqk-A   212 - 215 <=>  386 - 389   (SER  432  - ALA  435  <=> LYS  530  - ILE  533 )                          
 178: s001-x 5jqk-A   237 - 245 <=>  449 - 457   (TYR  457  - GLN  465  <=> ALA  593  - LEU  601 )                          
 179: s001-x 1trl-A    86 - 102 <=>    3 -  19   (LYS  282  - VAL  298  <=> GLY  257  - GLN  273 )                          
 179: s001-x 1trl-A   124 - 127 <=>   23 -  26   (TYR  344  - PRO  347  <=> PRO  277  - ASN  280 )                          
 179: s001-x 1trl-A   145 - 161 <=>   27 -  43   (ILE  365  - GLU  381  <=> PHE  281  - GLY  297 )                          
 179: s001-x 1trl-A   198 - 208 <=>   45 -  55   (PRO  418  - ILE  428  <=> THR  299  - ALA  309 )                          
 179: s001-x 1trl-A   210 - 216 <=>   56 -  62   (ALA  430  - ASP  436  <=> PHE  310  - LYS  316 )                          
 180: s001-x 3vuo-A     2 -   9 <=>  407 - 414   (PRO  198  - ARG  205  <=> SER  449  - ASN  456 )                          
 180: s001-x 3vuo-A    26 -  29 <=>  419 - 422   (THR  222  - ASP  225  <=> GLU  461  - SER  464 )                          
 180: s001-x 3vuo-A    70 -  73 <=>  512 - 515   (PRO  266  - SER  269  <=> THR  554  - LYS  557 )                          
 180: s001-x 3vuo-A    83 -  86 <=>  522 - 525   (TYR  279  - LYS  282  <=> GLU  564  - LYS  567 )                          
 180: s001-x 3vuo-A    89 -  92 <=>  528 - 531   (TYR  285  - ASN  288  <=> SER  570  - ILE  573 )                          
 180: s001-x 3vuo-A    94 -  97 <=>  548 - 551   (PRO  290  - LEU  293  <=> ILE  590  - GLY  593 )                          
 180: s001-x 3vuo-A    98 - 101 <=>  553 - 556   (GLN  294  - LEU  297  <=> ALA  595  - ILE  598 )                          
 180: s001-x 3vuo-A   103 - 106 <=>  557 - 560   (SER  299  - TYR  302  <=> LEU  599  - SER  602 )                          
 180: s001-x 3vuo-A   125 - 129 <=>  575 - 579   (LEU  345  - GLU  349  <=> LEU  617  - LYS  621 )                          
 180: s001-x 3vuo-A   134 - 138 <=>  626 - 630   (VAL  354  - PRO  358  <=> PHE  668  - TRP  672 )                          
 180: s001-x 3vuo-A   139 - 161 <=>  632 - 654   (VAL  359  - GLU  381  <=> THR  674  - SER  696 )                          
 180: s001-x 3vuo-A   164 - 167 <=>  655 - 658   (GLY  384  - ALA  387  <=> VAL  697  - GLN  700 )                          
 180: s001-x 3vuo-A   169 - 178 <=>  659 - 668   (ASP  389  - GLN  398  <=> ILE  701  - SER  710 )                          
 180: s001-x 3vuo-A   182 - 201 <=>  676 - 695   (ARG  402  - ALA  421  <=> THR  718  - SER  737 )                          
 180: s001-x 3vuo-A   203 - 219 <=>  696 - 712   (PHE  423  - GLY  439  <=> GLN  738  - CYS  754 )                          
 180: s001-x 3vuo-A   239 - 242 <=>  931 - 934   (GLU  459  - VAL  462  <=> LYS  973  - LEU  976 )                          
 181: s001-x 2fm8-C    43 -  64 <=>   78 -  99   (LEU  239  - GLY  260  <=> SER  107  - ILE  128 )                          
 181: s001-x 2fm8-C    83 -  86 <=>  105 - 108   (TYR  279  - LYS  282  <=> GLU  134  - ALA  137 )                          
 181: s001-x 2fm8-C    96 - 102 <=>  123 - 129   (ILE  292  - VAL  298  <=> LEU  152  - GLN  158 )                          
 181: s001-x 2fm8-C   125 - 128 <=>  132 - 135   (LEU  345  - PRO  348  <=> ASP  161  - LYS  164 )                          
 181: s001-x 2fm8-C   141 - 165 <=>  140 - 164   (ALA  361  - SER  385  <=> SER  172  - GLY  196 )                          
 181: s001-x 2fm8-C   190 - 219 <=>  168 - 197   (VAL  410  - GLY  439  <=> ASP  200  - LEU  229 )                          
 181: s001-x 2fm8-C   223 - 231 <=>  206 - 214   (SER  443  - VAL  451  <=> THR  248  - ASN  256 )                          
 182: s001-x 6pe4-A    96 -  99 <=>  388 - 391   (ILE  292  - SER  295  <=> MET  418  - ILE  421 )                          
 182: s001-x 6pe4-A   101 - 105 <=>  444 - 448   (LEU  297  - LEU  301  <=> TYR  474  - LEU  478 )                          
 182: s001-x 6pe4-A   117 - 120 <=>  461 - 464   (PRO  337  - GLY  340  <=> LYS  491  - TRP  494 )                          
 182: s001-x 6pe4-A   121 - 124 <=>  489 - 492   (LEU  341  - TYR  344  <=> ASP  519  - TRP  522 )                          
 182: s001-x 6pe4-A   136 - 164 <=>  494 - 522   (GLU  356  - GLY  384  <=> GLY  524  - TYR  552 )                          
 182: s001-x 6pe4-A   171 - 174 <=>  541 - 544   (ALA  391  - LEU  394  <=> ASN  571  - PRO  574 )                          
 182: s001-x 6pe4-A   179 - 182 <=>  617 - 620   (MET  399  - ARG  402  <=> TRP  647  - LEU  650 )                          
 182: s001-x 6pe4-A   184 - 201 <=>  636 - 653   (HIS  404  - ALA  421  <=> ILE  713  - THR  730 )                          
 182: s001-x 6pe4-A   203 - 219 <=>  654 - 670   (PHE  423  - GLY  439  <=> ALA  731  - SER  747 )                          
 182: s001-x 6pe4-A   220 - 223 <=>  707 - 710   (ALA  440  - SER  443  <=> VAL  784  - LEU  787 )                          
 182: s001-x 6pe4-A   226 - 234 <=>  713 - 721   (GLY  446  - ILE  454  <=> GLY  790  - LEU  798 )                          
 182: s001-x 6pe4-A   242 - 245 <=>  736 - 739   (VAL  462  - GLN  465  <=> GLU  813  - PRO  816 )                          
 183: s001-x 6e67-B    50 -  54 <=>   44 -  48   (ILE  246  - PHE  250  <=> LEU   53  - ALA   57 )                          
 183: s001-x 6e67-B    60 -  63 <=>   74 -  77   (ILE  256  - GLN  259  <=> GLY   83  - VAL   86 )                          
 183: s001-x 6e67-B    82 -  85 <=>   93 -  96   (THR  278  - ILE  281  <=> GLY  102  - TRP  105 )                          
 183: s001-x 6e67-B    86 -  91 <=>   99 - 104   (LYS  282  - SER  287  <=> PHE  108  - ASP  113 )                          
 183: s001-x 6e67-B    92 - 113 <=>  106 - 127   (ASN  288  - SER  309  <=> LEU  115  - THR  136 )                          
 183: s001-x 6e67-B   119 - 123 <=>  130 - 134   (GLY  339  - HIS  343  <=> PHE  139  - SER  143 )                          
 183: s001-x 6e67-B   140 - 159 <=>  137 - 156   (HIS  360  - TRP  379  <=> THR  146  - SER  165 )                          
 183: s001-x 6e67-B   160 - 167 <=>  158 - 165   (ILE  380  - ALA  387  <=> LEU  167  - TYR  174 )                          
 183: s001-x 6e67-B   170 - 173 <=>  166 - 169   (VAL  390  - GLN  393  <=> ARG  175  - HIS  178 )                          
 183: s001-x 6e67-B   175 - 179 <=>  171 - 175   (LYS  395  - MET  399  <=> GLU  180  - CYS  184 )                          
 183: s001-x 6e67-B   238 - 242 <=>  440 - 444   (PHE  458  - VAL  462  <=> VAL  307  - LEU  311 )                          
 184: s001-x 3pux-G     1 -   9 <=>    1 -   9   (SER  197  - ARG  205  <=> ALA    2  - ARG   12 )                          
 184: s001-x 3pux-G    36 -  39 <=>   14 -  17   (GLU  232  - TYR  235  <=> HIS   17  - LEU   20 )                          
 184: s001-x 3pux-G    67 -  73 <=>   60 -  66   (VAL  263  - SER  269  <=> LEU   63  - GLN   69 )                          
 184: s001-x 3pux-G    75 -  84 <=>   67 -  76   (ARG  271  - PRO  280  <=> ALA   70  - PHE   79 )                          
 184: s001-x 3pux-G    85 -  92 <=>   78 -  85   (ILE  281  - ASN  288  <=> VAL   81  - SER   88 )                          
 184: s001-x 3pux-G    93 - 106 <=>   87 - 100   (ILE  289  - TYR  302  <=> LYS   90  - SER  103 )                          
 184: s001-x 3pux-G   117 - 120 <=>  106 - 109   (PRO  337  - GLY  340  <=> ALA  109  - ARG  112 )                          
 184: s001-x 3pux-G   121 - 124 <=>  175 - 178   (LEU  341  - TYR  344  <=> LYS  178  - PHE  181 )                          
 184: s001-x 3pux-G   134 - 137 <=>  201 - 204   (VAL  354  - ASP  357  <=> ARG  204  - LEU  207 )                          
 184: s001-x 3pux-G   138 - 158 <=>  206 - 226   (PRO  358  - THR  378  <=> PRO  209  - GLU  229 )                          
 184: s001-x 3pux-G   160 - 163 <=>  227 - 230   (ILE  380  - SER  383  <=> VAL  230  - ALA  233 )                          
 184: s001-x 3pux-G   164 - 167 <=>  244 - 247   (GLY  384  - ALA  387  <=> VAL  247  - GLN  250 )                          
 184: s001-x 3pux-G   169 - 172 <=>  248 - 251   (ASP  389  - LYS  392  <=> GLN  251  - ASN  254 )                          
 184: s001-x 3pux-G   188 - 201 <=>  254 - 267   (SER  408  - ALA  421  <=> ASN  257  - SER  270 )                          
 184: s001-x 3pux-G   203 - 217 <=>  268 - 282   (PHE  423  - PHE  437  <=> ALA  271  - LEU  285 )                          
 185: s001-x 5jqz-A   138 - 161 <=>    1 -  24   (PRO  358  - GLU  381  <=> THR    1  - LEU   24 )                          
 185: s001-x 5jqz-A   166 - 175 <=>   25 -  34   (SER  386  - LYS  395  <=> TRP   25  - THR   34 )                          
 185: s001-x 5jqz-A   177 - 181 <=>   35 -  39   (GLN  397  - MET  401  <=> SER   35  - THR   39 )                          
 185: s001-x 5jqz-A   186 - 204 <=>   41 -  59   (GLU  406  - GLY  424  <=> ARG   41  - ILE   59 )                          
 185: s001-x 5jqz-A   206 - 220 <=>   60 -  74   (LEU  426  - ALA  440  <=> ILE   60  - HIS   74 )                          
 186: s001-x 5x5y-F    75 -  80 <=>   43 -  48   (ARG  271  - TYR  276  <=> LEU   43  - LEU   48 )                          
 186: s001-x 5x5y-F    89 - 110 <=>   62 -  83   (TYR  285  - GLN  306  <=> LEU   62  - SER   83 )                          
 186: s001-x 5x5y-F   120 - 123 <=>   86 -  89   (GLY  340  - HIS  343  <=> THR   86  - SER   89 )                          
 186: s001-x 5x5y-F   139 - 161 <=>   93 - 115   (VAL  359  - GLU  381  <=> MET   93  - TRP  115 )                          
 186: s001-x 5x5y-F   164 - 179 <=>  116 - 131   (GLY  384  - MET  399  <=> LEU  116  - LEU  131 )                          
 186: s001-x 5x5y-F   189 - 192 <=>  246 - 249   (MET  409  - GLU  412  <=> ALA  257  - PHE  260 )                          
 186: s001-x 5x5y-F   194 - 201 <=>  260 - 267   (ASN  414  - ALA  421  <=> LEU  271  - PRO  278 )                          
 186: s001-x 5x5y-F   203 - 213 <=>  268 - 278   (PHE  423  - VAL  433  <=> LEU  279  - VAL  289 )                          
 186: s001-x 5x5y-F   226 - 245 <=>  294 - 313   (GLY  446  - GLN  465  <=> LEU  305  - GLN  324 )                          
 187: s001-x 2vxo-B     7 -  13 <=>   16 -  22   (THR  203  - PHE  209  <=> GLY   38  - ARG   44 )                          
 187: s001-x 2vxo-B    20 -  27 <=>  175 - 182   (LEU  216  - ARG  223  <=> LYS  200  - LEU  207 )                          
 187: s001-x 2vxo-B    28 -  32 <=>  186 - 190   (THR  224  - ARG  228  <=> ALA  211  - GLY  215 )                          
 187: s001-x 2vxo-B   102 - 111 <=>  253 - 262   (VAL  298  - MET  307  <=> ARG  278  - LEU  287 )                          
 187: s001-x 2vxo-B   118 - 121 <=>  272 - 275   (VAL  338  - LEU  341  <=> ILE  297  - ALA  300 )                          
 187: s001-x 2vxo-B   131 - 134 <=>  540 - 543   (PHE  351  - VAL  354  <=> VAL  575  - THR  578 )                          
 187: s001-x 2vxo-B   137 - 161 <=>  544 - 568   (ASP  357  - GLU  381  <=> PHE  579  - GLY  603 )                          
 187: s001-x 2vxo-B   192 - 208 <=>  620 - 636   (GLU  412  - ILE  428  <=> ASN  655  - LYS  671 )                          
 187: s001-x 2vxo-B   210 - 214 <=>  637 - 641   (ALA  430  - LEU  434  <=> ILE  672  - SER  676 )                          
 187: s001-x 2vxo-B   239 - 243 <=>  649 - 653   (GLU  459  - LYS  463  <=> SER  684  - GLY  688 )                          
 188: s001-x 5yqz-R     3 -   6 <=>   58 -  61   (THR  199  - ASN  202  <=> TYR   84  - TRP   87 )                          
 188: s001-x 5yqz-R     7 -  10 <=>   63 -  66   (THR  203  - GLY  206  <=> HIS   89  - GLN   92 )                          
 188: s001-x 5yqz-R   105 - 110 <=>  118 - 123   (LEU  301  - GLN  306  <=> MET  144  - TYR  149 )                          
 188: s001-x 5yqz-R   122 - 125 <=>  166 - 169   (CYS  342  - LEU  345  <=> LEU  192  - ASP  195 )                          
 188: s001-x 5yqz-R   135 - 162 <=>  193 - 220   (LEU  355  - VAL  382  <=> GLY  219  - GLY  246 )                          
 188: s001-x 5yqz-R   166 - 175 <=>  221 - 230   (SER  386  - LYS  395  <=> LEU  247  - ALA  256 )                          
 188: s001-x 5yqz-R   178 - 181 <=>  386 - 389   (GLN  398  - MET  401  <=> GLY 1155  - ASP 1158 )                          
 188: s001-x 5yqz-R   185 - 188 <=>  390 - 393   (ARG  405  - SER  408  <=> ALA 1159  - ARG  261 )                          
 188: s001-x 5yqz-R   192 - 220 <=>  394 - 422   (GLU  412  - ALA  440  <=> SER  262  - GLU  290 )                          
 188: s001-x 5yqz-R   222 - 226 <=>  433 - 437   (GLY  442  - GLY  446  <=> MET  301  - TRP  305 )                          
 188: s001-x 5yqz-R   228 - 231 <=>  438 - 441   (LEU  448  - VAL  451  <=> ILE  306  - PHE  309 )                          
 188: s001-x 5yqz-R   240 - 245 <=>  539 - 544   (ILE  460  - GLN  465  <=> VAL  407  - ARG  412 )                          
 189: s001-x 3erm-A   137 - 166 <=>    1 -  30   (ASP  357  - SER  386  <=> VAL   18  - LEU   47 )                          
 189: s001-x 3erm-A   197 - 212 <=>   31 -  46   (ILE  417  - SER  432  <=> SER   48  - ARG   63 )                          
 189: s001-x 3erm-A   224 - 231 <=>   48 -  55   (GLY  444  - VAL  451  <=> VAL   65  - ASN   72 )                          
 190: s001-x 4rib-B    23 -  27 <=>   17 -  21   (LEU  219  - ARG  223  <=> VAL  386  - GLU  390 )                          
 190: s001-x 4rib-B    33 -  36 <=>   24 -  27   (ALA  229  - GLU  232  <=> MET  393  - PHE  396 )                          
 190: s001-x 4rib-B    37 -  40 <=>  219 - 222   (ALA  233  - ARG  236  <=> GLN  597  - ASP  600 )                          
 190: s001-x 4rib-B    45 -  66 <=>  223 - 244   (ASN  241  - ARG  262  <=> ASP  601  - GLY  622 )                          
 190: s001-x 4rib-B   207 - 213 <=>  251 - 257   (CYS  427  - VAL  433  <=> GLU  629  - LYS  635 )                          
 190: s001-x 4rib-B   221 - 241 <=>  284 - 304   (ILE  441  - PHE  461  <=> VAL  662  - MET  682 )                          
 191: s001-x 1zk8-A    47 -  66 <=>   74 -  93   (MET  243  - ARG  262  <=> ARG   79  - HIS   98 )                          
 191: s001-x 1zk8-A    86 -  89 <=>   95 -  98   (LYS  282  - TYR  285  <=> GLY  100  - GLU  103 )                          
 191: s001-x 1zk8-A   200 - 203 <=>   99 - 102   (ALA  420  - PHE  423  <=> ALA  104  - LEU  107 )                          
 191: s001-x 1zk8-A   209 - 219 <=>  112 - 122   (GLY  429  - GLY  439  <=> ASP  117  - LEU  127 )                          
 191: s001-x 1zk8-A   223 - 238 <=>  135 - 150   (SER  443  - PHE  458  <=> ALA  140  - GLU  155 )                          
 191: s001-x 1zk8-A   239 - 245 <=>  152 - 158   (GLU  459  - GLN  465  <=> GLN  157  - PRO  163 )                          
 192: s001-x 2pv7-B     7 -  12 <=>   54 -  59   (THR  203  - GLU  208  <=> ALA  145  - VAL  150 )                          
 192: s001-x 2pv7-B    23 -  28 <=>   70 -  75   (LEU  219  - THR  224  <=> ILE  161  - PRO  166 )                          
 192: s001-x 2pv7-B    31 -  34 <=>   98 - 101   (VAL  227  - LEU  230  <=> LEU  189  - HIS  192 )                          
 192: s001-x 2pv7-B    38 -  42 <=>  127 - 131   (PHE  234  - ASN  238  <=> CYS  218  - PHE  222 )                          
 192: s001-x 2pv7-B    46 -  58 <=>  153 - 165   (LEU  242  - VAL  254  <=> ASN  244  - GLN  256 )                          
 192: s001-x 2pv7-B    59 -  63 <=>  167 - 171   (VAL  255  - GLN  259  <=> LEU  258  - SER  262 )                          
 192: s001-x 2pv7-B    64 -  67 <=>  173 - 176   (GLY  260  - VAL  263  <=> PHE  264  - GLY  267 )                          
 192: s001-x 2pv7-B    68 -  71 <=>  180 - 183   (ASP  264  - ILE  267  <=> SER  271  - PRO  274 )                          
 192: s001-x 2pv7-B   188 - 193 <=>  185 - 190   (SER  408  - LEU  413  <=> ASN  276  - LEU  281 )                          
 192: s001-x 2pv7-B   200 - 203 <=>  208 - 211   (ALA  420  - PHE  423  <=> PHE  299  - ASP  302 )                          
 192: s001-x 2pv7-B   205 - 211 <=>  212 - 218   (GLY  425  - LEU  431  <=> ALA  303  - ILE  309 )                          
 192: s001-x 2pv7-B   225 - 245 <=>  222 - 242   (THR  445  - GLN  465  <=> LYS  313  - PHE  333 )                          
 193: s001-x 1z0x-A    51 -  66 <=>   70 -  85   (ALA  247  - ARG  262  <=> GLU   73  - LEU   88 )                          
 193: s001-x 1z0x-A    82 -  85 <=>   89 -  92   (THR  278  - ILE  281  <=> PHE   92  - ALA   95 )                          
 193: s001-x 1z0x-A   155 - 158 <=>  100 - 103   (PHE  375  - THR  378  <=> VAL  103  - TYR  106 )                          
 193: s001-x 1z0x-A   202 - 219 <=>  104 - 121   (ALA  422  - GLY  439  <=> PRO  107  - GLY  124 )                          
 193: s001-x 1z0x-A   223 - 245 <=>  126 - 148   (SER  443  - GLN  465  <=> UNK  129  - GLU  151 )                          
 194: s001-x 2id3-A    45 -  67 <=>   71 -  93   (ASN  241  - VAL  263  <=> THR   83  - ARG  105 )                          
 194: s001-x 2id3-A    86 -  89 <=>   96 -  99   (LYS  282  - TYR  285  <=> ARG  108  - ARG  111 )                          
 194: s001-x 2id3-A   156 - 160 <=>  105 - 109   (SER  376  - ILE  380  <=> SER  117  - GLU  121 )                          
 194: s001-x 2id3-A   201 - 219 <=>  112 - 130   (ALA  421  - GLY  439  <=> ALA  124  - VAL  142 )                          
 194: s001-x 2id3-A   223 - 240 <=>  148 - 165   (SER  443  - ILE  460  <=> VAL  160  - ARG  177 )                          
 195: s001-x 2rae-A    92 - 104 <=>   80 -  92   (ASN  288  - ASN  300  <=> VAL   90  - ALA  102 )                          
 195: s001-x 2rae-A   107 - 110 <=>   93 -  96   (VAL  303  - GLN  306  <=> PHE  103  - SER  106 )                          
 195: s001-x 2rae-A   118 - 123 <=>   99 - 104   (VAL  338  - HIS  343  <=> ILE  109  - ARG  114 )                          
 195: s001-x 2rae-A   137 - 161 <=>  111 - 135   (ASP  357  - GLU  381  <=> VAL  121  - SER  145 )                          
 195: s001-x 2rae-A   163 - 166 <=>  136 - 139   (SER  383  - SER  386  <=> ARG  146  - THR  149 )                          
 195: s001-x 2rae-A   197 - 219 <=>  142 - 164   (ILE  417  - GLY  439  <=> THR  152  - TRP  174 )                          
 195: s001-x 2rae-A   223 - 236 <=>  174 - 187   (SER  443  - GLN  456  <=> GLU  184  - LEU  197 )                          
 195: s001-x 2rae-A   238 - 242 <=>  188 - 192   (PHE  458  - VAL  462  <=> SER  198  - GLU  202 )                          
 196: s001-x 3khk-A    49 -  65 <=>    1 -  17   (LEU  245  - PHE  261  <=> GLN    6  - LYS   22 )                          
 196: s001-x 3khk-A    66 -  69 <=>   19 -  22   (ARG  262  - LEU  265  <=> ARG   24  - LEU   27 )                          
 196: s001-x 3khk-A    90 - 108 <=>   29 -  47   (THR  286  - ILE  304  <=> HIS   34  - ARG   52 )                          
 196: s001-x 3khk-A   117 - 126 <=>   87 -  96   (PRO  337  - SER  346  <=> ILE   92  - VAL  101 )                          
 196: s001-x 3khk-A   147 - 150 <=>  106 - 109   (PHE  367  - GLY  370  <=> ASN  111  - ARG  114 )                          
 196: s001-x 3khk-A   158 - 161 <=>  117 - 120   (THR  378  - GLU  381  <=> SER  138  - TRP  141 )                          
 196: s001-x 3khk-A   163 - 166 <=>  144 - 147   (SER  383  - SER  386  <=> SER  165  - GLN  168 )                          
 196: s001-x 3khk-A   197 - 209 <=>  149 - 161   (ILE  417  - GLY  429  <=> ASP  170  - SER  182 )                          
 196: s001-x 3khk-A   223 - 244 <=>  163 - 184   (SER  443  - GLU  464  <=> ASP  202  - GLY  223 )                          
 197: s001-x 3nqw-A     2 -   6 <=>    2 -   6   (PRO  198  - ASN  202  <=> THR    3  - ALA    7 )                          
 197: s001-x 3nqw-A    17 -  20 <=>   50 -  53   (ILE  213  - LEU  216  <=> THR   51  - GLY   54 )                          
 197: s001-x 3nqw-A    29 -  40 <=>   76 -  87   (ASP  225  - ARG  236  <=> LYS   77  - ARG   88 )                          
 197: s001-x 3nqw-A    44 -  66 <=>  112 - 134   (PRO  240  - ARG  262  <=> SER  113  - THR  135 )                          
 197: s001-x 3nqw-A   199 - 219 <=>  138 - 158   (THR  419  - GLY  439  <=> TRP  139  - ARG  159 )                          
 197: s001-x 3nqw-A   224 - 236 <=>  164 - 176   (GLY  444  - GLN  456  <=> LEU  165  - GLY  177 )                          
 198: s001-x 3wdo-A    68 -  71 <=>  208 - 211   (ASP  264  - ILE  267  <=> ALA  210  - ARG  213 )                          
 198: s001-x 3wdo-A    85 -  92 <=>  216 - 223   (ILE  281  - ASN  288  <=> ASN  218  - HIS  225 )                          
 198: s001-x 3wdo-A    93 - 110 <=>  225 - 242   (ILE  289  - GLN  306  <=> LEU  227  - PHE  244 )                          
 198: s001-x 3wdo-A   122 - 125 <=>  248 - 251   (CYS  342  - LEU  345  <=> TRP  250  - TYR  253 )                          
 198: s001-x 3wdo-A   162 - 166 <=>  318 - 322   (VAL  382  - SER  386  <=> GLU  320  - PRO  324 )                          
 198: s001-x 3wdo-A   168 - 174 <=>  323 - 329   (LYS  388  - LEU  394  <=> SER  325  - SER  331 )                          
 198: s001-x 3wdo-A   186 - 219 <=>  330 - 363   (GLU  406  - GLY  439  <=> PRO  332  - PHE  365 )                          
 198: s001-x 3wdo-A   223 - 243 <=>  366 - 386   (SER  443  - LYS  463  <=> GLN  368  - MET  388 )                          
 199: s001-x 1ofd-A     2 -   6 <=>  451 - 455   (PRO  198  - ASN  202  <=> GLY  451  - GLU  455 )                          
 199: s001-x 1ofd-A    24 -  27 <=>  483 - 486   (LEU  220  - ARG  223  <=> VAL  483  - HIS  486 )                          
 199: s001-x 1ofd-A    38 -  41 <=>  569 - 572   (PHE  234  - GLN  237  <=> ASP  569  - GLY  572 )                          
 199: s001-x 1ofd-A    46 -  66 <=>  574 - 594   (LEU  242  - ARG  262  <=> ASN  574  - GLY  594 )                          
 199: s001-x 1ofd-A   207 - 210 <=>  597 - 600   (CYS  427  - ALA  430  <=> ILE  597  - LEU  600 )                          
 199: s001-x 1ofd-A   223 - 236 <=>  620 - 633   (SER  443  - GLN  456  <=> LEU  620  - GLY  633 )                          
 200: s001-x 3fp0-A    48 -  66 <=>  238 - 256   (ASN  244  - ARG  262  <=> LEU  244  - ASN  262 )                          
 200: s001-x 3fp0-A    67 -  73 <=>  259 - 265   (VAL  263  - SER  269  <=> SER  265  - GLN  271 )                          
 200: s001-x 3fp0-A    95 - 100 <=>  329 - 334   (ILE  291  - ALA  296  <=> SER  338  - ARG  343 )                          
 200: s001-x 3fp0-A   103 - 107 <=>  340 - 344   (SER  299  - VAL  303  <=> ILE  349  - PHE  353 )                          
 200: s001-x 3fp0-A   209 - 216 <=>  388 - 395   (GLY  429  - ASP  436  <=> TYR  397  - PRO  404 )                          
 200: s001-x 3fp0-A   224 - 244 <=>  396 - 416   (GLY  444  - GLU  464  <=> PHE  405  - PRO  425 )                          
 201: s001-x 3kor-B     1 -   4 <=>   12 -  15   (SER  197  - THR  200  <=> ALA   10  - GLU   13 )                          
 201: s001-x 3kor-B    19 -  24 <=>   19 -  24   (ALA  215  - LEU  220  <=> ALA   17  - GLU   22 )                          
 201: s001-x 3kor-B    34 -  41 <=>   29 -  36   (LEU  230  - GLN  237  <=> CYS   27  - LEU   34 )                          
 201: s001-x 3kor-B    45 -  65 <=>   37 -  57   (ASN  241  - PHE  261  <=> CYS   35  - GLN   55 )                          
 201: s001-x 3kor-B   204 - 213 <=>   60 -  69   (GLY  424  - VAL  433  <=> THR   58  - GLY   67 )                          
 201: s001-x 3kor-B   224 - 240 <=>   71 -  87   (GLY  444  - ILE  460  <=> SER   69  - ASP   85 )                          
 202: s001-x 1kf6-D    75 -  84 <=>    1 -  10   (ARG  271  - PRO  280  <=> MET    0  - ASP    9 )                          
 202: s001-x 1kf6-D   100 - 107 <=>   29 -  36   (ALA  296  - VAL  303  <=> ALA   28  - VAL   35 )                          
 202: s001-x 1kf6-D   108 - 114 <=>   38 -  44   (ILE  304  - ALA  310  <=> ILE   37  - LEU   43 )                          
 202: s001-x 1kf6-D   117 - 122 <=>   50 -  55   (PRO  337  - CYS  342  <=> LEU   49  - VAL   54 )                          
 202: s001-x 1kf6-D   137 - 162 <=>   61 -  86   (ASP  357  - VAL  382  <=> SER   60  - ALA   85 )                          
 202: s001-x 1kf6-D   166 - 170 <=>   87 -  91   (SER  386  - VAL  390  <=> MET   86  - LYS   90 )                          
 202: s001-x 1kf6-D   194 - 219 <=>   94 - 119   (ASN  414  - GLY  439  <=> VAL   93  - ILE  118 )                          
 203: s001-x 2np5-A    32 -  40 <=>   33 -  41   (ARG  228  - ARG  236  <=> VAL   41  - HIS   49 )                          
 203: s001-x 2np5-A    45 -  65 <=>   43 -  63   (ASN  241  - PHE  261  <=> SER   51  - ARG   71 )                          
 203: s001-x 2np5-A    66 -  70 <=>   66 -  70   (ARG  262  - PRO  266  <=> GLU   74  - GLY   78 )                          
 203: s001-x 2np5-A    80 -  83 <=>   71 -  74   (TYR  276  - TYR  279  <=> GLY   79  - ALA   82 )                          
 203: s001-x 2np5-A    84 -  89 <=>   79 -  84   (PRO  280  - TYR  285  <=> ALA   87  - LEU   92 )                          
 203: s001-x 2np5-A   200 - 203 <=>   85 -  88   (ALA  420  - PHE  423  <=> LEU   93  - ASP   96 )                          
 203: s001-x 2np5-A   204 - 217 <=>   91 - 104   (GLY  424  - PHE  437  <=> ARG   99  - ARG  112 )                          
 203: s001-x 2np5-A   222 - 245 <=>  108 - 131   (GLY  442  - GLN  465  <=> SER  116  - ILE  139 )                          
 204: s001-x 2gut-A    41 -  45 <=>    4 -   8   (GLN  237  - ASN  241  <=> GLY    5  - ASP    9 )                          
 204: s001-x 2gut-A    47 -  65 <=>   10 -  28   (MET  243  - PHE  261  <=> ARG   11  - LYS   29 )                          
 204: s001-x 2gut-A    86 -  89 <=>   31 -  34   (LYS  282  - TYR  285  <=> VAL   32  - SER   35 )                          
 204: s001-x 2gut-A   209 - 217 <=>   39 -  47   (GLY  429  - PHE  437  <=> ASP   40  - LYS   48 )                          
 204: s001-x 2gut-A   223 - 243 <=>   53 -  73   (SER  443  - LYS  463  <=> GLU   54  - SER   74 )                          
 205: s001-x 2iie-A    51 -  54 <=>    1 -   4   (ALA  247  - PHE  250  <=> MET    1  - THR    4 )                          
 205: s001-x 2iie-A    56 -  63 <=>    6 -  13   (PHE  252  - GLN  259  <=> SER    6  - ALA   13 )                          
 205: s001-x 2iie-A    64 -  67 <=>   15 -  18   (GLY  260  - VAL  263  <=> GLN   15  - HIS   18 )                          
 205: s001-x 2iie-A    90 - 105 <=>   26 -  41   (THR  286  - LEU  301  <=> ASP   26  - GLN   41 )                          
 205: s001-x 2iie-A   151 - 164 <=>   48 -  61   (SER  371  - GLY  384  <=> THR   48  - GLY   61 )                          
 205: s001-x 2iie-A   197 - 221 <=>   63 -  87   (ILE  417  - ILE  441  <=> SER   63  - GLN   87 )                          
 205: s001-x 2iie-A   227 - 230 <=>   89 -  92   (ILE  447  - ALA  450  <=> LYS   89  - GLY   92 )                          
 206: s001-x 5fgn-A    89 - 100 <=>    7 -  18   (TYR  285  - ALA  296  <=> ALA   14  - LEU   25 )                          
 206: s001-x 5fgn-A   101 - 105 <=>   20 -  24   (LEU  297  - LEU  301  <=> LEU   27  - PHE   31 )                          
 206: s001-x 5fgn-A   121 - 124 <=>   30 -  33   (LEU  341  - TYR  344  <=> GLU   37  - PRO   40 )                          
 206: s001-x 5fgn-A   135 - 139 <=>   35 -  39   (LEU  355  - VAL  359  <=> ASN   42  - ALA   46 )                          
 206: s001-x 5fgn-A   141 - 164 <=>   40 -  63   (ALA  361  - GLY  384  <=> ASP   47  - LEU   70 )                          
 206: s001-x 5fgn-A   189 - 202 <=>  140 - 153   (MET  409  - ALA  422  <=> VAL  147  - ALA  160 )                          
 206: s001-x 5fgn-A   204 - 207 <=>  154 - 157   (GLY  424  - CYS  427  <=> VAL  161  - LEU  164 )                          
 206: s001-x 5fgn-A   211 - 218 <=>  161 - 168   (LEU  431  - LEU  438  <=> GLY  168  - GLN  175 )                          
 207: s001-x 6s8h-F    75 -  78 <=>   40 -  43   (ARG  271  - GLY  274  <=> GLY   41  - PRO   44 )                          
 207: s001-x 6s8h-F    79 -  82 <=>   46 -  49   (GLN  275  - THR  278  <=> LEU   47  - SER   50 )                          
 207: s001-x 6s8h-F    89 - 110 <=>   61 -  82   (TYR  285  - GLN  306  <=> LEU   62  - SER   83 )                          
 207: s001-x 6s8h-F   120 - 123 <=>   86 -  89   (GLY  340  - HIS  343  <=> VAL   87  - ALA   90 )                          
 207: s001-x 6s8h-F   139 - 161 <=>   92 - 114   (VAL  359  - GLU  381  <=> LEU   93  - VAL  115 )                          
 207: s001-x 6s8h-F   164 - 178 <=>  115 - 129   (GLY  384  - GLN  398  <=> ASN  116  - GLU  130 )                          
 207: s001-x 6s8h-F   189 - 192 <=>  139 - 142   (MET  409  - GLU  412  <=> THR  253  - ASN  256 )                          
 207: s001-x 6s8h-F   198 - 201 <=>  156 - 159   (PRO  418  - ALA  421  <=> ILE  270  - VAL  273 )                          
 207: s001-x 6s8h-F   203 - 214 <=>  160 - 171   (PHE  423  - LEU  434  <=> VAL  274  - PRO  285 )                          
 207: s001-x 6s8h-F   226 - 245 <=>  189 - 208   (GLY  446  - GLN  465  <=> MET  303  - LYS  322 )                          
 208: s001-x 5e4v-A     1 -   4 <=>  154 - 157   (SER  197  - THR  200  <=> LEU  174  - TRP  177 )                          
 208: s001-x 5e4v-A     5 -   8 <=>  160 - 163   (VAL  201  - GLY  204  <=> TYR  180  - GLN  183 )                          
 208: s001-x 5e4v-A    23 -  28 <=>  168 - 173   (LEU  219  - THR  224  <=> GLY  188  - GLU  193 )                          
 208: s001-x 5e4v-A    29 -  32 <=>  176 - 179   (ASP  225  - ARG  228  <=> TRP  196  - VAL  199 )                          
 208: s001-x 5e4v-A   107 - 111 <=>  254 - 258   (VAL  303  - MET  307  <=> LEU  274  - GLU  278 )                          
 208: s001-x 5e4v-A   112 - 116 <=>  260 - 264   (LEU  308  - PHE  312  <=> LEU  280  - TYR  284 )                          
 208: s001-x 5e4v-A   118 - 121 <=>  289 - 292   (VAL  338  - LEU  341  <=> SER  309  - LEU  312 )                          
 208: s001-x 5e4v-A   122 - 127 <=>  294 - 299   (CYS  342  - PRO  347  <=> TRP  314  - GLY  319 )                          
 208: s001-x 5e4v-A   129 - 132 <=>  311 - 314   (GLU  349  - GLY  352  <=> LEU  331  - GLY  334 )                          
 208: s001-x 5e4v-A   137 - 162 <=>  319 - 344   (ASP  357  - VAL  382  <=> ASP  339  - GLU  364 )                          
 208: s001-x 5e4v-A   164 - 167 <=>  345 - 348   (GLY  384  - ALA  387  <=> LEU  365  - THR  368 )                          
 208: s001-x 5e4v-A   196 - 211 <=>  350 - 365   (TYR  416  - LEU  431  <=> GLU  370  - ASP  385 )                          
 208: s001-x 5e4v-A   225 - 245 <=>  366 - 386   (THR  445  - GLN  465  <=> LYS  386  - ARG  406 )                          
 209: s001-x 6ofb-A    59 -  66 <=>  422 - 429   (VAL  255  - ARG  262  <=> SER  424  - ALA  431 )                          
 209: s001-x 6ofb-A    67 -  70 <=>  433 - 436   (VAL  263  - PRO  266  <=> ALA  435  - ILE  438 )                          
 209: s001-x 6ofb-A    82 -  85 <=>  437 - 440   (THR  278  - ILE  281  <=> GLY  439  - HIS  442 )                          
 209: s001-x 6ofb-A    89 -  92 <=>  442 - 445   (TYR  285  - ASN  288  <=> SER  444  - ILE  447 )                          
 209: s001-x 6ofb-A    96 - 110 <=>  446 - 460   (ILE  292  - GLN  306  <=> ASP  448  - THR  462 )                          
 209: s001-x 6ofb-A   124 - 129 <=>  463 - 468   (TYR  344  - GLU  349  <=> SER  465  - ALA  470 )                          
 209: s001-x 6ofb-A   140 - 162 <=>  471 - 493   (HIS  360  - VAL  382  <=> GLY  473  - LEU  495 )                          
 209: s001-x 6ofb-A   165 - 176 <=>  494 - 505   (SER  385  - GLU  396  <=> PHE  496  - HIS  507 )                          
 209: s001-x 6ofb-A   194 - 197 <=>  509 - 512   (ASN  414  - ILE  417  <=> LEU  511  - GLY  514 )                          
 209: s001-x 6ofb-A   210 - 213 <=>  571 - 574   (ALA  430  - VAL  433  <=> ALA  573  - GLU  576 )                          
 209: s001-x 6ofb-A   216 - 222 <=>  575 - 581   (ASP  436  - GLY  442  <=> PRO  577  - VAL  583 )                          
 210: s001-x 6adq-A     4 -   7 <=>    8 -  11   (THR  200  - THR  203  <=> LEU   47  - MET   50 )                          
 210: s001-x 6adq-A    16 -  24 <=>   17 -  25   (ALA  212  - LEU  220  <=> VAL   56  - GLY   64 )                          
 210: s001-x 6adq-A    45 -  48 <=>   28 -  31   (ASN  241  - ASN  244  <=> THR   67  - LYS   70 )                          
 210: s001-x 6adq-A   129 - 132 <=>   34 -  37   (GLU  349  - GLY  352  <=> ARG   73  - VAL   76 )                          
 210: s001-x 6adq-A   134 - 165 <=>   38 -  69   (VAL  354  - SER  385  <=> PRO   77  - LEU  108 )                          
 210: s001-x 6adq-A   169 - 172 <=>   71 -  74   (ASP  389  - LYS  392  <=> TRP  110  - GLU  113 )                          
 210: s001-x 6adq-A   175 - 179 <=>   75 -  79   (LYS  395  - MET  399  <=> TYR  114  - GLY  118 )                          
 210: s001-x 6adq-A   185 - 189 <=>   81 -  85   (ARG  405  - MET  409  <=> GLU  120  - LEU  124 )                          
 210: s001-x 6adq-A   192 - 195 <=>   88 -  91   (GLU  412  - ARG  415  <=> LEU  127  - PRO  130 )                          
 210: s001-x 6adq-A   196 - 220 <=>   94 - 118   (TYR  416  - ALA  440  <=> GLY  133  - GLU  157 )                          
 211: s001-x 4fwv-A    69 -  73 <=>   58 -  62   (LEU  265  - SER  269  <=> THR   92  - GLY   96 )                          
 211: s001-x 4fwv-A    83 -  86 <=>   68 -  71   (TYR  279  - LYS  282  <=> ALA  102  - VAL  105 )                          
 211: s001-x 4fwv-A    89 -  92 <=>   74 -  77   (TYR  285  - ASN  288  <=> LEU  108  - GLU  111 )                          
 211: s001-x 4fwv-A    93 -  98 <=>   79 -  84   (ILE  289  - GLN  294  <=> ASN  113  - LEU  118 )                          
 211: s001-x 4fwv-A   100 - 104 <=>   85 -  89   (ALA  296  - ASN  300  <=> PHE  119  - SER  123 )                          
 211: s001-x 4fwv-A   121 - 124 <=>   95 -  98   (LEU  341  - TYR  344  <=> THR  129  - GLU  132 )                          
 211: s001-x 4fwv-A   134 - 161 <=>  142 - 169   (VAL  354  - GLU  381  <=> UNK  188  - GLU  215 )                          
 211: s001-x 4fwv-A   165 - 171 <=>  170 - 176   (SER  385  - ALA  391  <=> PRO  216  - PRO  222 )                          
 211: s001-x 4fwv-A   192 - 201 <=>  177 - 186   (GLU  412  - ALA  421  <=> GLN  223  - ARG  232 )                          
 211: s001-x 4fwv-A   203 - 212 <=>  187 - 196   (PHE  423  - SER  432  <=> ALA  233  - GLY  242 )                          
 211: s001-x 4fwv-A   235 - 238 <=>  200 - 203   (TYR  455  - PHE  458  <=> ASP  246  - GLN  249 )                          
 211: s001-x 4fwv-A   241 - 245 <=>  247 - 251   (PHE  461  - GLN  465  <=> ASN  293  - ILE  297 )                          
 212: s001-x 6efw-A    61 -  64 <=>    6 -   9   (TYR  257  - GLY  260  <=> GLN    5  - HIS    8 )                          
 212: s001-x 6efw-A    86 -  89 <=>   10 -  13   (LYS  282  - TYR  285  <=> ILE    9  - LEU   12 )                          
 212: s001-x 6efw-A    91 -  94 <=>   16 -  19   (SER  287  - PRO  290  <=> SER   15  - PRO   18 )                          
 212: s001-x 6efw-A    99 - 104 <=>   56 -  61   (SER  295  - ASN  300  <=> PHE   55  - ALA   60 )                          
 212: s001-x 6efw-A   107 - 110 <=>   79 -  82   (VAL  303  - GLN  306  <=> ASP   78  - VAL   81 )                          
 212: s001-x 6efw-A   113 - 116 <=>   83 -  86   (SER  309  - PHE  312  <=> HIS   82  - LEU   85 )                          
 212: s001-x 6efw-A   131 - 134 <=>  242 - 245   (PHE  351  - VAL  354  <=> GLY  243  - ARG  246 )                          
 212: s001-x 6efw-A   138 - 162 <=>  246 - 270   (PRO  358  - VAL  382  <=> VAL  247  - GLY  271 )                          
 212: s001-x 6efw-A   163 - 167 <=>  277 - 281   (SER  383  - ALA  387  <=> HIS  278  - GLN  282 )                          
 212: s001-x 6efw-A   194 - 219 <=>  282 - 307   (ASN  414  - GLY  439  <=> ASP  283  - ARG  308 )                          
 212: s001-x 6efw-A   223 - 237 <=>  327 - 341   (SER  443  - TYR  457  <=> GLU  328  - GLY  342 )                          
 213: s001-x 4l6v-0    49 -  52 <=>    1 -   4   (LEU  245  - THR  248  <=> GLN   48  - PRO   51 )                          
 213: s001-x 4l6v-0   141 - 167 <=>    7 -  33   (ALA  361  - ALA  387  <=> ALA   54  - GLN   80 )                          
 213: s001-x 4l6v-0   190 - 193 <=>   35 -  38   (VAL  410  - LEU  413  <=> THR   82  - GLY   85 )                          
 213: s001-x 4l6v-0   194 - 219 <=>   53 -  78   (ASN  414  - GLY  439  <=> GLY  100  - SER  125 )                          
 214: s001-x 3vv9-B    48 -  66 <=>   50 -  68   (ASN  244  - ARG  262  <=> ASN   81  - PHE   99 )                          
 214: s001-x 3vv9-B    81 -  84 <=>   80 -  83   (ASN  277  - PRO  280  <=> THR  111  - LYS  114 )                          
 214: s001-x 3vv9-B    92 - 112 <=>   94 - 114   (ASN  288  - LEU  308  <=> VAL  125  - MET  145 )                          
 214: s001-x 3vv9-B   121 - 126 <=>  116 - 121   (LEU  341  - SER  346  <=> ARG  147  - ILE  152 )                          
 214: s001-x 3vv9-B   162 - 165 <=>  133 - 136   (VAL  382  - SER  385  <=> MET  164  - MET  167 )                          
 214: s001-x 3vv9-B   169 - 174 <=>  138 - 143   (ASP  389  - LEU  394  <=> PHE  169  - GLN  174 )                          
 214: s001-x 3vv9-B   193 - 199 <=>  145 - 151   (LEU  413  - THR  419  <=> GLY  176  - SER  182 )                          
 214: s001-x 3vv9-B   201 - 212 <=>  152 - 163   (ALA  421  - SER  432  <=> ILE  183  - LEU  194 )                          
 214: s001-x 3vv9-B   223 - 245 <=>  172 - 194   (SER  443  - GLN  465  <=> ARG  203  - ARG  225 )                          
 215: s001-x 5gad-i     2 -   5 <=>  107 - 110   (PRO  198  - VAL  201  <=> GLY  110  - LYS  113 )                          
 215: s001-x 5gad-i     8 -  12 <=>  214 - 218   (GLY  204  - GLU  208  <=> THR  217  - VAL  221 )                          
 215: s001-x 5gad-i    21 -  27 <=>  258 - 264   (PHE  217  - ARG  223  <=> SER  261  - GLY  267 )                          
 215: s001-x 5gad-i    89 -  92 <=>  322 - 325   (TYR  285  - ASN  288  <=> UNK  325  - GLY  328 )                          
 215: s001-x 5gad-i    95 - 100 <=>  326 - 331   (ILE  291  - ALA  296  <=> PHE  329  - PHE  334 )                          
 215: s001-x 5gad-i   101 - 110 <=>  333 - 342   (LEU  297  - GLN  306  <=> GLU  336  - GLY  345 )                          
 215: s001-x 5gad-i   113 - 116 <=>  343 - 346   (SER  309  - PHE  312  <=> GLY  346  - UNK  349 )                          
 215: s001-x 5gad-i   117 - 121 <=>  365 - 369   (PRO  337  - LEU  341  <=> UNK  368  - VAL  372 )                          
 215: s001-x 5gad-i   122 - 127 <=>  371 - 376   (CYS  342  - PRO  347  <=> VAL  374  - ILE  379 )                          
 215: s001-x 5gad-i   130 - 133 <=>  392 - 395   (SER  350  - SER  353  <=> LYS  395  - ARG  398 )                          
 215: s001-x 5gad-i   134 - 137 <=>  397 - 400   (VAL  354  - ASP  357  <=> ARG  400  - ALA  403 )                          
 215: s001-x 5gad-i   138 - 161 <=>  407 - 430   (PRO  358  - GLU  381  <=> VAL  410  - GLY  433 )                          
 215: s001-x 5gad-i   166 - 169 <=>  431 - 434   (SER  386  - ASP  389  <=> GLY  434  - UNK  437 )                          
 216: s001-x 6veo-A    90 -  97 <=>   29 -  36   (THR  286  - LEU  293  <=> LYS  978  - LYS  985 )                          
 216: s001-x 6veo-A    99 - 105 <=>   55 -  61   (SER  295  - LEU  301  <=> ASP 1004  - THR 1010 )                          
 216: s001-x 6veo-A   121 - 124 <=>   65 -  68   (LEU  341  - TYR  344  <=> LYS 1014  - TYR 1017 )                          
 216: s001-x 6veo-A   139 - 152 <=>   69 -  82   (VAL  359  - CYS  372  <=> LEU 1018  - CYS 1031 )                          
 216: s001-x 6veo-A   154 - 161 <=>   83 -  90   (PHE  374  - GLU  381  <=> SER 1032  - PRO 1039 )                          
 216: s001-x 6veo-A   194 - 220 <=>   92 - 118   (ASN  414  - ALA  440  <=> LYS 1041  - LEU 1067 )                          
 217: s001-x 5vkq-A    29 -  32 <=> 1140 -1143   (ASP  225  - ARG  228  <=> SER 1263  - TRP 1266 )                          
 217: s001-x 5vkq-A    34 -  40 <=> 1144 -1150   (LEU  230  - ARG  236  <=> ALA 1267  - LEU 1273 )                          
 217: s001-x 5vkq-A    41 -  44 <=> 1152 -1155   (GLN  237  - PRO  240  <=> LEU 1275  - PHE 1278 )                          
 217: s001-x 5vkq-A    62 -  66 <=> 1201 -1205   (PHE  258  - ARG  262  <=> THR 1324  - PRO 1328 )                          
 217: s001-x 5vkq-A   100 - 103 <=> 1224 -1227   (ALA  296  - SER  299  <=> LEU 1347  - LEU 1350 )                          
 217: s001-x 5vkq-A   120 - 123 <=> 1233 -1236   (GLY  340  - HIS  343  <=> THR 1356  - SER 1359 )                          
 217: s001-x 5vkq-A   137 - 163 <=> 1239 -1265   (ASP  357  - SER  383  <=> SER 1362  - PHE 1388 )                          
 217: s001-x 5vkq-A   165 - 168 <=> 1266 -1269   (SER  385  - LYS  388  <=> VAL 1389  - GLU 1392 )                          
 217: s001-x 5vkq-A   195 - 217 <=> 1271 -1293   (ARG  415  - PHE  437  <=> TRP 1394  - ILE 1416 )                          
 217: s001-x 5vkq-A   241 - 245 <=> 1370 -1374   (PHE  461  - GLN  465  <=> PRO 1493  - PHE 1497 )                          
 218: s001-x 3w0l-B     1 -   4 <=>   87 -  90   (SER  197  - THR  200  <=> VAL   90  - VAL   93 )                          
 218: s001-x 3w0l-B     5 -   8 <=>   93 -  96   (VAL  201  - GLY  204  <=> ASN   96  - ASP   99 )                          
 218: s001-x 3w0l-B    15 -  19 <=>  274 - 278   (GLY  211  - ALA  215  <=> ALA  277  - GLU  281 )                          
 218: s001-x 3w0l-B    44 -  63 <=>  279 - 298   (PRO  240  - GLN  259  <=> VAL  286  - THR  305 )                          
 218: s001-x 3w0l-B    64 -  67 <=>  300 - 303   (GLY  260  - VAL  263  <=> SER  307  - LYS  310 )                          
 218: s001-x 3w0l-B    93 -  96 <=>  400 - 403   (ILE  289  - ILE  292  <=> LEU  407  - THR  410 )                          
 218: s001-x 3w0l-B    99 - 102 <=>  404 - 407   (SER  295  - VAL  298  <=> LEU  411  - ASP  414 )                          
 218: s001-x 3w0l-B   148 - 151 <=>  433 - 436   (MET  368  - SER  371  <=> ALA  440  - TYR  443 )                          
 218: s001-x 3w0l-B   155 - 165 <=>  437 - 447   (PHE  375  - SER  385  <=> LEU  444  - SER  454 )                          
 218: s001-x 3w0l-B   208 - 211 <=>  451 - 454   (ILE  428  - LEU  431  <=> LEU  458  - PRO  461 )                          
 218: s001-x 3w0l-B   215 - 218 <=>  455 - 458   (ALA  435  - LEU  438  <=> ILE  462  - LEU  465 )                          
 218: s001-x 3w0l-B   223 - 245 <=>  464 - 486   (SER  443  - GLN  465  <=> PHE  471  - TYR  493 )                          
 219: s001-x 5mbv-A   134 - 160 <=>   14 -  40   (VAL  354  - ILE  380  <=> SER   54  - PRO   80 )                          
 219: s001-x 5mbv-A   163 - 166 <=>   41 -  44   (SER  383  - SER  386  <=> GLN   81  - PHE   84 )                          
 219: s001-x 5mbv-A   168 - 175 <=>   45 -  52   (LYS  388  - LYS  395  <=> GLU   85  - LEU   92 )                          
 219: s001-x 5mbv-A   177 - 180 <=>   55 -  58   (GLN  397  - VAL  400  <=> HIS   95  - SER   98 )                          
 219: s001-x 5mbv-A   188 - 191 <=>   64 -  67   (SER  408  - HIS  411  <=> ARG  104  - ASP  107 )                          
 219: s001-x 5mbv-A   193 - 219 <=>   72 -  98   (LEU  413  - GLY  439  <=> PHE  112  - VAL  138 )                          
 220: s001-x 6iac-A   117 - 120 <=>    2 -   5   (PRO  337  - GLY  340  <=> GLY    7  - VAL   10 )                          
 220: s001-x 6iac-A   137 - 164 <=>    7 -  34   (ASP  357  - GLY  384  <=> LEU   12  - LEU   39 )                          
 220: s001-x 6iac-A   170 - 173 <=>   58 -  61   (VAL  390  - GLN  393  <=> ARG   63  - ILE   66 )                          
 220: s001-x 6iac-A   178 - 181 <=>  118 - 121   (GLN  398  - MET  401  <=> MET  143  - LYS  146 )                          
 220: s001-x 6iac-A   185 - 188 <=>  122 - 125   (ARG  405  - SER  408  <=> PRO  147  - TYR  150 )                          
 220: s001-x 6iac-A   191 - 218 <=>  126 - 153   (HIS  411  - LEU  438  <=> ASN  151  - ALA  178 )                          
 220: s001-x 6iac-A   220 - 224 <=>  202 - 206   (ALA  440  - GLY  444  <=> VAL  227  - LEU  231 )                          
 220: s001-x 6iac-A   226 - 233 <=>  207 - 214   (GLY  446  - ILE  453  <=> THR  232  - GLN  239 )                          
 220: s001-x 6iac-A   240 - 245 <=>  228 - 233   (ILE  460  - GLN  465  <=> SER  253  - LYS  258 )                          
 221: s001-x 1u2m-C     9 -  14 <=>    6 -  11   (ARG  205  - GLU  210  <=> ILE   24  - UNK   29 )                          
 221: s001-x 1u2m-C    41 -  44 <=>   12 -  15   (GLN  237  - PRO  240  <=> GLY   30  - PHE   33 )                          
 221: s001-x 1u2m-C    45 -  48 <=>   17 -  20   (ASN  241  - ASN  244  <=> GLN   35  - GLN   38 )                          
 221: s001-x 1u2m-C    49 -  65 <=>   22 -  38   (LEU  245  - PHE  261  <=> THR   40  - GLU   56 )                          
 221: s001-x 1u2m-C    66 -  69 <=>   42 -  45   (ARG  262  - LEU  265  <=> UNK   60  - ASP   63 )                          
 221: s001-x 1u2m-C   167 - 175 <=>   49 -  57   (ALA  387  - LYS  395  <=> LYS   67  - LYS   75 )                          
 221: s001-x 1u2m-C   185 - 188 <=>   60 -  63   (ARG  405  - SER  408  <=> SER   78  - THR   81 )                          
 221: s001-x 1u2m-C   189 - 219 <=>   65 -  95   (MET  409  - GLY  439  <=> LEU   83  - ARG  113 )                          
 222: s001-x 3g9g-A    93 - 109 <=>   16 -  32   (ILE  289  - SER  305  <=> LYS   16  - VAL   32 )                          
 222: s001-x 3g9g-A   110 - 116 <=>   34 -  40   (GLN  306  - PHE  312  <=> LEU   34  - TYR   40 )                          
 222: s001-x 3g9g-A   120 - 123 <=>  132 - 135   (GLY  340  - HIS  343  <=> GLU  132  - GLU  135 )                          
 222: s001-x 3g9g-A   137 - 161 <=>  137 - 161   (ASP  357  - GLU  381  <=> ASN  137  - SER  161 )                          
 222: s001-x 3g9g-A   164 - 167 <=>  162 - 165   (GLY  384  - ALA  387  <=> LYS  162  - GLU  165 )                          
 222: s001-x 3g9g-A   195 - 208 <=>  166 - 179   (ARG  415  - ILE  428  <=> ASN  166  - GLN  179 )                          
 222: s001-x 3g9g-A   210 - 213 <=>  180 - 183   (ALA  430  - VAL  433  <=> GLN  180  - TYR  183 )                          
 223: s001-x 5njg-A    73 -  76 <=>   46 -  49   (SER  269  - TYR  272  <=> GLY  415  - ASN  418 )                          
 223: s001-x 5njg-A    77 -  80 <=>   52 -  55   (ARG  273  - TYR  276  <=> THR  421  - GLN  424 )                          
 223: s001-x 5njg-A    81 -  84 <=>   58 -  61   (ASN  277  - PRO  280  <=> ALA  427  - LEU  430 )                          
 223: s001-x 5njg-A    85 -  93 <=>   66 -  74   (ILE  281  - ILE  289  <=> THR  435  - SER  443 )                          
 223: s001-x 5njg-A    95 - 108 <=>   75 -  88   (ILE  291  - ILE  304  <=> ALA  444  - HIS  457 )                          
 223: s001-x 5njg-A   121 - 124 <=>   92 -  95   (LEU  341  - TYR  344  <=> SER  461  - TYR  464 )                          
 223: s001-x 5njg-A   140 - 147 <=>   96 - 103   (HIS  360  - PHE  367  <=> ARG  465  - GLY  472 )                          
 223: s001-x 5njg-A   155 - 161 <=>  108 - 114   (PHE  375  - GLU  381  <=> ASP  477  - MET  483 )                          
 223: s001-x 5njg-A   164 - 167 <=>  115 - 118   (GLY  384  - ALA  387  <=> LEU  484  - ILE  487 )                          
 223: s001-x 5njg-A   169 - 181 <=>  119 - 131   (ASP  389  - MET  401  <=> ILE  488  - LYS  500 )                          
 223: s001-x 5njg-A   185 - 212 <=>  132 - 159   (ARG  405  - SER  432  <=> PRO  501  - ALA  528 )                          
 223: s001-x 5njg-A   226 - 243 <=>  165 - 182   (GLY  446  - LYS  463  <=> VAL  534  - PHE  551 )                          
 224: s001-x 3c1d-B    49 -  66 <=>    1 -  18   (LEU  245  - ARG  262  <=> GLY    8  - ARG   25 )                          
 224: s001-x 3c1d-B    87 -  90 <=>   19 -  22   (LEU  283  - THR  286  <=> ASP   26  - GLU   29 )                          
 224: s001-x 3c1d-B   206 - 215 <=>   24 -  33   (LEU  426  - ALA  435  <=> GLU   31  - ILE   40 )                          
 224: s001-x 3c1d-B   217 - 236 <=>   41 -  60   (PHE  437  - GLN  456  <=> GLU   48  - GLY   67 )                          
 225: s001-x 1w5s-B    25 -  34 <=>    1 -  10   (ALA  221  - LEU  230  <=> GLY    7  - ASP   16 )                          
 225: s001-x 1w5s-B    37 -  40 <=>  256 - 259   (ALA  233  - ARG  236  <=> ALA  262  - ALA  265 )                          
 225: s001-x 1w5s-B    41 -  45 <=>  283 - 287   (GLN  237  - ASN  241  <=> ALA  289  - ASN  293 )                          
 225: s001-x 1w5s-B    49 -  52 <=>  288 - 291   (LEU  245  - THR  248  <=> GLU  294  - SER  297 )                          
 225: s001-x 1w5s-B    55 -  58 <=>  292 - 295   (VAL  251  - VAL  254  <=> ILE  298  - HIS  301 )                          
 225: s001-x 1w5s-B    61 -  66 <=>  296 - 301   (TYR  257  - ARG  262  <=> GLU  302  - SER  307 )                          
 225: s001-x 1w5s-B    86 -  89 <=>  303 - 306   (LYS  282  - TYR  285  <=> HIS  309  - ILE  312 )                          
 225: s001-x 1w5s-B    92 - 102 <=>  308 - 318   (ASN  288  - VAL  298  <=> LEU  314  - GLY  324 )                          
 225: s001-x 1w5s-B   148 - 151 <=>  320 - 323   (MET  368  - SER  371  <=> GLU  326  - ASN  329 )                          
 225: s001-x 1w5s-B   156 - 163 <=>  327 - 334   (SER  376  - SER  383  <=> LEU  333  - ALA  340 )                          
 225: s001-x 1w5s-B   164 - 167 <=>  342 - 345   (GLY  384  - ALA  387  <=> LYS  348  - GLY  351 )                          
 225: s001-x 1w5s-B   194 - 204 <=>  346 - 356   (ASN  414  - GLY  424  <=> TYR  352  - LEU  362 )                          
 225: s001-x 1w5s-B   207 - 210 <=>  360 - 363   (CYS  427  - ALA  430  <=> GLY  366  - ASP  369 )                          
 225: s001-x 1w5s-B   212 - 215 <=>  374 - 377   (SER  432  - ALA  435  <=> ALA  387  - LEU  390 )                          
 225: s001-x 1w5s-B   224 - 242 <=>  378 - 396   (GLY  444  - VAL  462  <=> PRO  391  - SER  409 )                          
 226: s001-x 2jkr-A    22 -  36 <=>  314 - 328   (HIS  218  - GLU  232  <=> LEU  316  - ALA  330 )                          
 226: s001-x 2jkr-A    48 -  66 <=>  397 - 415   (ASN  244  - ARG  262  <=> ARG  399  - ASP  417 )                          
 226: s001-x 2jkr-A   202 - 219 <=>  417 - 434   (ALA  422  - GLY  439  <=> SER  419  - ALA  436 )                          
 226: s001-x 2jkr-A   223 - 235 <=>  438 - 450   (SER  443  - TYR  455  <=> THR  440  - ILE  452 )                          
 226: s001-x 2jkr-A   240 - 243 <=>  485 - 488   (ILE  460  - LYS  463  <=> LEU  487  - PRO  490 )                          
 227: s001-x 6nuw-J    89 - 116 <=>    1 -  28   (TYR  285  - PHE  312  <=> ASN    2  - LEU   29 )                          
 227: s001-x 6nuw-J   117 - 124 <=>   37 -  44   (PRO  337  - TYR  344  <=> GLN   38  - LEU   45 )                          
 227: s001-x 6nuw-J   143 - 162 <=>   46 -  65   (VAL  363  - VAL  382  <=> GLN   47  - ILE   66 )                          
 227: s001-x 6nuw-J   165 - 172 <=>   66 -  73   (SER  385  - LYS  392  <=> THR   67  - ARG   74 )                          
 227: s001-x 6nuw-J   175 - 178 <=>   74 -  77   (LYS  395  - GLN  398  <=> PHE   75  - SER   78 )                          
 228: s001-x 6s3l-K    62 -  65 <=>    9 -  12   (PHE  258  - PHE  261  <=> SER   37  - VAL   40 )                          
 228: s001-x 6s3l-K    66 -  69 <=>   17 -  20   (ARG  262  - LEU  265  <=> SER   45  - TRP   48 )                          
 228: s001-x 6s3l-K    70 -  73 <=>   25 -  28   (PRO  266  - SER  269  <=> LEU   53  - GLY   56 )                          
 228: s001-x 6s3l-K    74 -  77 <=>   31 -  34   (ALA  270  - ARG  273  <=> THR   59  - GLN   62 )                          
 228: s001-x 6s3l-K   111 - 116 <=>   90 -  95   (MET  307  - PHE  312  <=> ALA  118  - PRO  123 )                          
 228: s001-x 6s3l-K   134 - 137 <=>  108 - 111   (VAL  354  - ASP  357  <=> ARG  136  - GLY  139 )                          
 228: s001-x 6s3l-K   138 - 164 <=>  113 - 139   (PRO  358  - GLY  384  <=> GLN  141  - SER  167 )                          
 228: s001-x 6s3l-K   168 - 172 <=>  142 - 146   (LYS  388  - LYS  392  <=> ASP  170  - LEU  174 )                          
 228: s001-x 6s3l-K   185 - 205 <=>  152 - 172   (ARG  405  - GLY  425  <=> PRO  180  - SER  200 )                          
 228: s001-x 6s3l-K   207 - 220 <=>  173 - 186   (CYS  427  - ALA  440  <=> LEU  201  - TRP  214 )                          
 229: s001-x 2da4-A    43 -  46 <=>    9 -  12   (LEU  239  - LEU  242  <=> LEU    9  - ARG   12 )                          
 229: s001-x 2da4-A    49 -  65 <=>   13 -  29   (LEU  245  - PHE  261  <=> THR   13  - ASN   29 )                          
 229: s001-x 2da4-A    91 -  94 <=>   32 -  35   (SER  287  - PRO  290  <=> THR   32  - GLY   35 )                          
 229: s001-x 2da4-A   202 - 216 <=>   36 -  50   (ALA  422  - ASP  436  <=> SER   36  - ASN   50 )                          
 229: s001-x 2da4-A   224 - 243 <=>   52 -  71   (GLY  444  - LYS  463  <=> ASP   52  - GLY   71 )                          
 230: s001-x 2hr2-B    27 -  34 <=>    4 -  11   (ARG  223  - LEU  230  <=> LEU    4  - TYR   11 )                          
 230: s001-x 2hr2-B    44 -  66 <=>   93 - 115   (PRO  240  - ARG  262  <=> ASN   93  - GLY  115 )                          
 230: s001-x 2hr2-B    86 -  89 <=>  116 - 119   (LYS  282  - TYR  285  <=> ARG  116  - GLU  119 )                          
 230: s001-x 2hr2-B   223 - 226 <=>  140 - 143   (SER  443  - GLY  446  <=> GLY  140  - ARG  143 )                          
 230: s001-x 2hr2-B   228 - 241 <=>  144 - 157   (LEU  448  - PHE  461  <=> UNK  144  - ALA  157 )                          
 231: s001-x 3hc1-A    46 -  54 <=>    3 -  11   (LEU  242  - PHE  250  <=> GLU    9  - GLU   17 )                          
 231: s001-x 3hc1-A    66 -  69 <=>   33 -  36   (ARG  262  - LEU  265  <=> LEU   39  - PRO   42 )                          
 231: s001-x 3hc1-A    70 -  73 <=>   38 -  41   (PRO  266  - SER  269  <=> VAL   44  - ASP   47 )                          
 231: s001-x 3hc1-A   107 - 110 <=>   52 -  55   (VAL  303  - GLN  306  <=> VAL   58  - ALA   61 )                          
 231: s001-x 3hc1-A   127 - 130 <=>  101 - 104   (PRO  347  - SER  350  <=> LYS  107  - LYS  110 )                          
 231: s001-x 3hc1-A   140 - 166 <=>  107 - 133   (HIS  360  - SER  386  <=> LEU  113  - LEU  139 )                          
 231: s001-x 3hc1-A   197 - 208 <=>  134 - 145   (ILE  417  - ILE  428  <=> ASN  140  - HIS  151 )                          
 231: s001-x 3hc1-A   210 - 217 <=>  146 - 153   (ALA  430  - PHE  437  <=> ASP  152  - ASN  159 )                          
 231: s001-x 3hc1-A   222 - 225 <=>  184 - 187   (GLY  442  - THR  445  <=> THR  190  - CYS  193 )                          
 231: s001-x 3hc1-A   228 - 235 <=>  208 - 215   (LEU  448  - TYR  455  <=> LEU  214  - ALA  221 )                          
 231: s001-x 3hc1-A   237 - 240 <=>  216 - 219   (TYR  457  - ILE  460  <=> VAL  222  - LYS  225 )                          
 232: s001-x 1yvp-B     5 -  10 <=>   65 -  70   (VAL  201  - GLY  206  <=> GLY   68  - VAL   73 )                          
 232: s001-x 1yvp-B    20 -  24 <=>   74 -  78   (LEU  216  - LEU  220  <=> ILE   77  - SER   81 )                          
 232: s001-x 1yvp-B    25 -  36 <=>   81 -  92   (ALA  221  - GLU  232  <=> GLY   84  - ALA   95 )                          
 232: s001-x 1yvp-B    53 -  66 <=>  188 - 201   (ILE  249  - ARG  262  <=> ALA  191  - LYS  204 )                          
 232: s001-x 1yvp-B    86 -  89 <=>  204 - 207   (LYS  282  - TYR  285  <=> LYS  207  - GLN  210 )                          
 232: s001-x 1yvp-B   203 - 206 <=>  208 - 211   (PHE  423  - LEU  426  <=> GLU  211  - LYS  214 )                          
 232: s001-x 1yvp-B   209 - 212 <=>  212 - 215   (GLY  429  - SER  432  <=> GLU  215  - LEU  218 )                          
 232: s001-x 1yvp-B   225 - 243 <=>  216 - 234   (THR  445  - LYS  463  <=> SER  219  - ARG  237 )                          
 233: s001-x 1gvn-B    41 -  44 <=>    1 -   4   (GLN  237  - PRO  240  <=> ALA    2  - VAL    5 )                          
 233: s001-x 1gvn-B    48 -  66 <=>    7 -  25   (ASN  244  - ARG  262  <=> THR    8  - GLY   26 )                          
 233: s001-x 1gvn-B   154 - 165 <=>   44 -  55   (PHE  374  - SER  385  <=> GLY   45  - GLU   56 )                          
 233: s001-x 1gvn-B   207 - 210 <=>   64 -  67   (CYS  427  - ALA  430  <=> ASP   65  - THR   68 )                          
 233: s001-x 1gvn-B   212 - 217 <=>   68 -  73   (SER  432  - PHE  437  <=> PHE   69  - PRO   74 )                          
 233: s001-x 1gvn-B   223 - 240 <=>   92 - 109   (SER  443  - ILE  460  <=> PRO   93  - GLY  110 )                          
 233: s001-x 1gvn-B   241 - 244 <=>  134 - 137   (PHE  461  - GLU  464  <=> LYS  135  - GLU  138 )                          
 234: s001-x 6juv-A    49 -  65 <=>    1 -  17   (LEU  245  - PHE  261  <=> VAL    0  - VAL   16 )                          
 234: s001-x 6juv-A   205 - 212 <=>   21 -  28   (GLY  425  - SER  432  <=> PRO   20  - SER   27 )                          
 234: s001-x 6juv-A   213 - 216 <=>   31 -  34   (VAL  433  - ASP  436  <=> LEU   30  - LYS   33 )                          
 234: s001-x 6juv-A   224 - 245 <=>   35 -  56   (GLY  444  - GLN  465  <=> SER   34  - ALA   55 )                          
 235: s001-x 2gtt-L    13 -  16 <=>   45 -  48   (PHE  209  - ALA  212  <=> LEU   49  - ALA   52 )                          
 235: s001-x 2gtt-L    37 -  40 <=>  115 - 118   (ALA  233  - ARG  236  <=> PRO  132  - PRO  135 )                          
 235: s001-x 2gtt-L    45 -  63 <=>  119 - 137   (ASN  241  - GLN  259  <=> GLU  136  - SER  154 )                          
 235: s001-x 2gtt-L   203 - 219 <=>  140 - 156   (PHE  423  - GLY  439  <=> ASN  157  - PHE  173 )                          
 235: s001-x 2gtt-L   223 - 227 <=>  170 - 174   (SER  443  - ILE  447  <=> THR  190  - CYS  194 )                          
 235: s001-x 2gtt-L   229 - 232 <=>  175 - 178   (LEU  449  - THR  452  <=> ALA  195  - SER  198 )                          
 235: s001-x 2gtt-L   241 - 245 <=>  280 - 284   (PHE  461  - GLN  465  <=> TYR  300  - ALA  304 )                          
 236: s001-x 6r6h-O     7 -  10 <=>   91 -  94   (THR  203  - GLY  206  <=> GLU   92  - SER   95 )                          
 236: s001-x 6r6h-O    25 -  28 <=>  138 - 141   (ALA  221  - THR  224  <=> ILE  139  - LEU  142 )                          
 236: s001-x 6r6h-O    30 -  37 <=>  144 - 151   (LYS  226  - ALA  233  <=> ASP  145  - VAL  152 )                          
 236: s001-x 6r6h-O    42 -  45 <=>  200 - 203   (ASN  238  - ASN  241  <=> LYS  201  - GLN  204 )                          
 236: s001-x 6r6h-O    46 -  66 <=>  205 - 225   (LEU  242  - ARG  262  <=> ILE  206  - LEU  226 )                          
 236: s001-x 6r6h-O    84 -  87 <=>  231 - 234   (PRO  280  - LEU  283  <=> CYS  232  - TYR  235 )                          
 236: s001-x 6r6h-O   203 - 219 <=>  237 - 253   (PHE  423  - GLY  439  <=> LYS  238  - LEU  254 )                          
 236: s001-x 6r6h-O   222 - 245 <=>  256 - 279   (GLY  442  - GLN  465  <=> SER  257  - ALA  280 )                          
 237: s001-x 1wa5-B     1 -   5 <=>   19 -  23   (SER  197  - VAL  201  <=> GLN   39  - LEU   43 )                          
 237: s001-x 1wa5-B    24 -  28 <=>   27 -  31   (LEU  220  - THR  224  <=> LYS   47  - ALA   51 )                          
 237: s001-x 1wa5-B    34 -  37 <=>  303 - 306   (LEU  230  - ALA  233  <=> PRO  353  - ASN  356 )                          
 237: s001-x 1wa5-B    44 -  65 <=>  346 - 367   (PRO  240  - PHE  261  <=> GLU  396  - ARG  417 )                          
 237: s001-x 1wa5-B   206 - 209 <=>  373 - 376   (LEU  426  - GLY  429  <=> TYR  423  - SER  426 )                          
 237: s001-x 1wa5-B   210 - 218 <=>  378 - 386   (ALA  430  - LEU  438  <=> GLY  428  - LEU  436 )                          
 237: s001-x 1wa5-B   225 - 244 <=>  398 - 417   (THR  445  - GLU  464  <=> THR  448  - GLY  467 )                          
 238: s001-x 3ism-C    35 -  38 <=>  167 - 170   (ARG  231  - PHE  234  <=> ILE  234  - PRO  237 )                          
 238: s001-x 3ism-C    44 -  64 <=>  171 - 191   (PRO  240  - GLY  260  <=> ASP  238  - LYS  258 )                          
 238: s001-x 3ism-C    65 -  68 <=>  194 - 197   (PHE  261  - ASP  264  <=> PHE  261  - THR  264 )                          
 238: s001-x 3ism-C   197 - 219 <=>  199 - 221   (ILE  417  - GLY  439  <=> SER  266  - GLY  288 )                          
 238: s001-x 3ism-C   223 - 240 <=>  223 - 240   (SER  443  - ILE  460  <=> ASP  290  - GLU  307 )                          
 239: s001-x 6n8e-A    40 -  44 <=>   22 -  26   (ARG  236  - PRO  240  <=> LEU   25  - SER   29 )                          
 239: s001-x 6n8e-A    85 -  91 <=>   38 -  44   (ILE  281  - SER  287  <=> ASP   41  - ASP   47 )                          
 239: s001-x 6n8e-A    92 - 104 <=>   46 -  58   (ASN  288  - ASN  300  <=> LEU   49  - ASP   61 )                          
 239: s001-x 6n8e-A   107 - 110 <=>   75 -  78   (VAL  303  - GLN  306  <=> PHE   82  - ARG   85 )                          
 239: s001-x 6n8e-A   118 - 121 <=>  112 - 115   (VAL  338  - LEU  341  <=> LEU  119  - GLY  122 )                          
 239: s001-x 6n8e-A   127 - 130 <=>  135 - 138   (PRO  347  - SER  350  <=> SER  142  - ILE  145 )                          
 239: s001-x 6n8e-A   141 - 162 <=>  141 - 162   (ALA  361  - VAL  382  <=> ASP  148  - GLY  169 )                          
 239: s001-x 6n8e-A   198 - 201 <=>  359 - 362   (PRO  418  - ALA  421  <=> GLY  366  - SER  369 )                          
 239: s001-x 6n8e-A   214 - 220 <=>  367 - 373   (LEU  434  - ALA  440  <=> VAL  374  - ALA  380 )                          
 240: s001-x 6zka-V   106 - 109 <=>    1 -   4   (TYR  302  - SER  305  <=> UNK    1  - LEU    4 )                          
 240: s001-x 6zka-V   124 - 127 <=>   33 -  36   (TYR  344  - PRO  347  <=> LEU   33  - SER   36 )                          
 240: s001-x 6zka-V   134 - 137 <=>   49 -  52   (VAL  354  - ASP  357  <=> LEU   49  - VAL   52 )                          
 240: s001-x 6zka-V   138 - 160 <=>   54 -  76   (PRO  358  - ILE  380  <=> ARG   54  - SER   76 )                          
 240: s001-x 6zka-V   161 - 167 <=>   78 -  84   (GLU  381  - ALA  387  <=> GLN   78  - ASP   84 )                          
 240: s001-x 6zka-V   196 - 215 <=>   86 - 105   (TYR  416  - ALA  435  <=> PRO   86  - ARG  105 )                          
 240: s001-x 6zka-V   225 - 228 <=>  106 - 109   (THR  445  - LEU  448  <=> SER  106  - ILE  109 )                          
 241: s001-x 5mlp-A    26 -  30 <=>    1 -   5   (THR  222  - LYS  226  <=> TYR    3  - LYS    7 )                          
 241: s001-x 5mlp-A    51 -  58 <=>   78 -  85   (ALA  247  - VAL  254  <=> ALA   80  - MET   87 )                          
 241: s001-x 5mlp-A    70 -  74 <=>   98 - 102   (PRO  266  - ALA  270  <=> ASN  100  - PRO  104 )                          
 241: s001-x 5mlp-A    87 - 108 <=>  116 - 137   (LEU  283  - ILE  304  <=> GLY  118  - PHE  143 )                          
 241: s001-x 5mlp-A   124 - 129 <=>  143 - 148   (TYR  344  - GLU  349  <=> ASP  149  - GLU  154 )                          
 241: s001-x 5mlp-A   130 - 133 <=>  151 - 154   (SER  350  - SER  353  <=> GLN  157  - CYS  160 )                          
 241: s001-x 5mlp-A   134 - 157 <=>  163 - 186   (VAL  354  - LYS  377  <=> ILE  169  - PHE  192 )                          
 241: s001-x 5mlp-A   159 - 162 <=>  187 - 190   (TRP  379  - VAL  382  <=> ILE  193  - ASN  196 )                          
 242: s001-x 6u8t-B    70 -  73 <=>    3 -   6   (PRO  266  - SER  269  <=> ALA 3698  - ALA 3701 )                          
 242: s001-x 6u8t-B    76 -  79 <=>    8 -  11   (TYR  272  - GLN  275  <=> TYR 3703  - GLU 3706 )                          
 242: s001-x 6u8t-B    84 -  87 <=>   25 -  28   (PRO  280  - LEU  283  <=> LYS 3720  - VAL 3723 )                          
 242: s001-x 6u8t-B    88 - 110 <=>   30 -  52   (PHE  284  - GLN  306  <=> HIS 3725  - SER 3747 )                          
 242: s001-x 6u8t-B   117 - 122 <=>   54 -  59   (PRO  337  - CYS  342  <=> GLY 3749  - ASN 3754 )                          
 242: s001-x 6u8t-B   125 - 128 <=>   60 -  63   (LEU  345  - PRO  348  <=> THR 3755  - GLU 3758 )                          
 242: s001-x 6u8t-B   137 - 141 <=>   65 -  69   (ASP  357  - ALA  361  <=> GLY 3760  - HIS 3764 )                          
 242: s001-x 6u8t-B   143 - 164 <=>   70 -  91   (VAL  363  - GLY  384  <=> LEU 3765  - ALA 3786 )                          
 242: s001-x 6u8t-B   220 - 223 <=>  136 - 139   (ALA  440  - SER  443  <=> THR 3831  - ILE 3834 )                          
 242: s001-x 6u8t-B   228 - 231 <=>  152 - 155   (LEU  448  - VAL  451  <=> ILE 3847  - ASN 3850 )                          
 242: s001-x 6u8t-B   236 - 239 <=>  156 - 159   (GLN  456  - GLU  459  <=> LEU 3851  - GLY 3854 )                          
 242: s001-x 6u8t-B   242 - 245 <=>  160 - 163   (VAL  462  - GLN  465  <=> SER 3855  - VAL 3858 )                          
 243: s001-x 6j72-A     1 -   5 <=>   26 -  30   (SER  197  - VAL  201  <=> ARG   24  - ALA   28 )                          
 243: s001-x 6j72-A     6 -   9 <=>   33 -  36   (ASN  202  - ARG  205  <=> ARG   31  - ASP   34 )                          
 243: s001-x 6j72-A    27 -  31 <=>   82 -  86   (ARG  223  - VAL  227  <=> GLU   80  - ALA   84 )                          
 243: s001-x 6j72-A    57 -  61 <=>  190 - 194   (ALA  253  - TYR  257  <=> LEU  188  - PRO  192 )                          
 243: s001-x 6j72-A   134 - 137 <=>  328 - 331   (VAL  354  - ASP  357  <=> LEU  326  - GLN  329 )                          
 243: s001-x 6j72-A   138 - 162 <=>  333 - 357   (PRO  358  - VAL  382  <=> LEU  331  - ALA  355 )                          
 243: s001-x 6j72-A   166 - 175 <=>  358 - 367   (SER  386  - LYS  395  <=> HIS  356  - ASP  365 )                          
 243: s001-x 6j72-A   185 - 219 <=>  370 - 404   (ARG  405  - GLY  439  <=> LEU  368  - GLU  402 )                          
 244: s001-x 6krd-D    14 -  17 <=>   28 -  31   (GLU  210  - ILE  213  <=> GLY   43  - LYS   46 )                          
 244: s001-x 6krd-D    20 -  23 <=>   32 -  35   (LEU  216  - LEU  219  <=> MET   47  - THR   50 )                          
 244: s001-x 6krd-D    50 -  68 <=>   79 -  97   (ILE  246  - ASP  264  <=> THR   94  - ASN  112 )                          
 244: s001-x 6krd-D    83 -  86 <=>   98 - 101   (TYR  279  - LYS  282  <=> LYS  113  - HIS  116 )                          
 244: s001-x 6krd-D    89 -  92 <=>  104 - 107   (TYR  285  - ASN  288  <=> ILE  119  - ASP  122 )                          
 244: s001-x 6krd-D    93 - 108 <=>  109 - 124   (ILE  289  - ILE  304  <=> PHE  124  - CYS  139 )                          
 244: s001-x 6krd-D   117 - 120 <=>  126 - 129   (PRO  337  - GLY  340  <=> LYS  141  - LEU  144 )                          
 244: s001-x 6krd-D   128 - 131 <=>  322 - 325   (PRO  348  - PHE  351  <=> ILE  411  - GLY  414 )                          
 244: s001-x 6krd-D   143 - 151 <=>  331 - 339   (VAL  363  - SER  371  <=> GLU  420  - GLU  428 )                          
 244: s001-x 6krd-D   153 - 156 <=>  340 - 343   (ALA  373  - SER  376  <=> ALA  429  - MET  432 )                          
 244: s001-x 6krd-D   198 - 212 <=>  344 - 358   (PRO  418  - SER  432  <=> GLU  433  - LEU  447 )                          
 244: s001-x 6krd-D   214 - 219 <=>  359 - 364   (LEU  434  - GLY  439  <=> GLU  448  - THR  453 )                          
 244: s001-x 6krd-D   223 - 238 <=>  407 - 422   (SER  443  - PHE  458  <=> SER  506  - ILE  521 )                          
 244: s001-x 6krd-D   241 - 244 <=>  423 - 426   (PHE  461  - GLU  464  <=> ASP  522  - ALA  525 )                          
 245: s001-x 3hai-A   117 - 123 <=>    2 -   8   (PRO  337  - HIS  343  <=> THR   16  - VAL   22 )                          
 245: s001-x 3hai-A   134 - 137 <=>  126 - 129   (VAL  354  - ASP  357  <=> ARG  140  - GLN  143 )                          
 245: s001-x 3hai-A   138 - 161 <=>  131 - 154   (PRO  358  - GLU  381  <=> PRO  145  - LYS  168 )                          
 245: s001-x 3hai-A   166 - 177 <=>  156 - 167   (SER  386  - GLN  397  <=> ALA  170  - GLN  181 )                          
 245: s001-x 3hai-A   178 - 181 <=>  169 - 172   (GLN  398  - MET  401  <=> VAL  183  - GLU  186 )                          
 245: s001-x 3hai-A   188 - 191 <=>  175 - 178   (SER  408  - HIS  411  <=> LYS  189  - GLN  192 )                          
 245: s001-x 3hai-A   193 - 219 <=>  179 - 205   (LEU  413  - GLY  439  <=> ASP  193  - THR  219 )                          
 246: s001-x 6r3q-A    88 - 109 <=>    1 -  22   (PHE  284  - SER  305  <=> SER   97  - TYR  118 )                          
 246: s001-x 6r3q-A   110 - 116 <=>   24 -  30   (GLN  306  - PHE  312  <=> LEU  120  - ALA  126 )                          
 246: s001-x 6r3q-A   121 - 126 <=>  118 - 123   (LEU  341  - SER  346  <=> LEU  233  - MET  238 )                          
 246: s001-x 6r3q-A   128 - 131 <=>  130 - 133   (PRO  348  - PHE  351  <=> SER  245  - LEU  248 )                          
 246: s001-x 6r3q-A   136 - 162 <=>  161 - 187   (GLU  356  - VAL  382  <=> ILE  291  - ILE  317 )                          
 246: s001-x 6r3q-A   166 - 179 <=>  189 - 202   (SER  386  - MET  399  <=> HIS  319  - ARG  332 )                          
 246: s001-x 6r3q-A   182 - 185 <=>  216 - 219   (ARG  402  - ARG  405  <=> LEU  346  - GLN  349 )                          
 247: s001-x 5ehk-A     3 -   8 <=>  380 - 385   (THR  199  - GLY  204  <=> PRO  450  - GLU  455 )                          
 247: s001-x 5ehk-A    26 -  29 <=>  388 - 391   (THR  222  - ASP  225  <=> ARG  458  - ALA  461 )                          
 247: s001-x 5ehk-A    38 -  41 <=>  865 - 868   (PHE  234  - GLN  237  <=> ARG  943  - GLY  946 )                          
 247: s001-x 5ehk-A    49 -  64 <=>  871 - 886   (LEU  245  - GLY  260  <=> TYR  949  - ASP  964 )                          
 247: s001-x 5ehk-A    65 -  68 <=>  888 - 891   (PHE  261  - ASP  264  <=> PHE  966  - PRO  969 )                          
 247: s001-x 5ehk-A    88 -  94 <=>  919 - 925   (PHE  284  - PRO  290  <=> TRP  997  - GLY 1003 )                          
 247: s001-x 5ehk-A   189 - 192 <=>  984 - 987   (MET  409  - GLU  412  <=> PHE 1062  - THR 1065 )                          
 247: s001-x 5ehk-A   194 - 198 <=>  988 - 992   (ASN  414  - PRO  418  <=> ASP 1066  - THR 1070 )                          
 247: s001-x 5ehk-A   200 - 213 <=>  993 -1006   (ALA  420  - VAL  433  <=> GLN 1071  - ASN 1084 )                          
 247: s001-x 5ehk-A   214 - 217 <=> 1008 -1011   (LEU  434  - PHE  437  <=> LEU 1086  - GLY 1089 )                          
 247: s001-x 5ehk-A   223 - 245 <=> 1014 -1036   (SER  443  - GLN  465  <=> GLU 1092  - HIS 1114 )                          
 248: s001-x 5z7c-A    59 -  62 <=>   35 -  38   (VAL  255  - PHE  258  <=> MET   31  - GLY   34 )                          
 248: s001-x 5z7c-A    85 -  93 <=>   48 -  56   (ILE  281  - ILE  289  <=> LEU   44  - LEU   52 )                          
 248: s001-x 5z7c-A    95 - 100 <=>   57 -  62   (ILE  291  - ALA  296  <=> LEU   53  - CYS   58 )                          
 248: s001-x 5z7c-A   102 - 105 <=>   63 -  66   (VAL  298  - LEU  301  <=> SER   59  - ALA   62 )                          
 248: s001-x 5z7c-A   117 - 123 <=>   69 -  75   (PRO  337  - HIS  343  <=> THR   85  - ILE   91 )                          
 248: s001-x 5z7c-A   124 - 127 <=>   77 -  80   (TYR  344  - PRO  347  <=> PHE   93  - LYS   96 )                          
 248: s001-x 5z7c-A   135 - 160 <=>  100 - 125   (LEU  355  - ILE  380  <=> LYS  116  - ARG  141 )                          
 248: s001-x 5z7c-A   198 - 206 <=>  127 - 135   (PRO  418  - LEU  426  <=> SER  143  - HIS  151 )                          
 248: s001-x 5z7c-A   208 - 211 <=>  136 - 139   (ILE  428  - LEU  431  <=> SER  152  - GLU  155 )                          
 248: s001-x 5z7c-A   226 - 231 <=>  163 - 168   (GLY  446  - VAL  451  <=> LEU  179  - PHE  184 )                          
 248: s001-x 5z7c-A   238 - 241 <=>  218 - 221   (PHE  458  - PHE  461  <=> ILE  234  - ARG  237 )                          
 249: s001-x 2kx9-A     1 -   7 <=>   10 -  16   (SER  197  - THR  203  <=> GLY   10  - ALA   16 )                          
 249: s001-x 2kx9-A    57 -  60 <=>   27 -  30   (ALA  253  - ILE  256  <=> ASP   27  - LYS   30 )                          
 249: s001-x 2kx9-A    63 -  66 <=>   31 -  34   (GLN  259  - ARG  262  <=> ILE   31  - ASP   34 )                          
 249: s001-x 2kx9-A    86 -  92 <=>   36 -  42   (LYS  282  - ASN  288  <=> VAL   36  - ARG   42 )                          
 249: s001-x 2kx9-A    93 - 110 <=>   44 -  61   (ILE  289  - GLN  306  <=> LEU   44  - ALA   61 )                          
 249: s001-x 2kx9-A   111 - 114 <=>   63 -  66   (MET  307  - ALA  310  <=> GLU   63  - GLY   66 )                          
 249: s001-x 2kx9-A   117 - 127 <=>   69 -  79   (PRO  337  - PRO  347  <=> LYS   69  - LEU   79 )                          
 249: s001-x 2kx9-A   131 - 134 <=>  113 - 116   (PHE  351  - VAL  354  <=> SER  113  - GLU  116 )                          
 249: s001-x 2kx9-A   135 - 154 <=>  124 - 143   (LEU  355  - PHE  374  <=> LYS  124  - GLY  143 )                          
 250: s001-x 6lgy-A    34 -  39 <=>   34 -  39   (LEU  230  - TYR  235  <=> GLY   29  - VAL   34 )                          
 250: s001-x 6lgy-A    45 -  58 <=>   40 -  53   (ASN  241  - VAL  254  <=> GLY   35  - THR   48 )                          
 250: s001-x 6lgy-A    63 -  66 <=>   58 -  61   (GLN  259  - ARG  262  <=> ASP   53  - ARG   56 )                          
 250: s001-x 6lgy-A    90 - 101 <=>   67 -  78   (THR  286  - LEU  297  <=> ALA   62  - LEU   73 )                          
 250: s001-x 6lgy-A   122 - 125 <=>   85 -  88   (CYS  342  - LEU  345  <=> TRP   80  - ALA   83 )                          
 250: s001-x 6lgy-A   134 - 160 <=>  221 - 247   (VAL  354  - ILE  380  <=> GLY  216  - GLY  242 )                          
 250: s001-x 6lgy-A   198 - 212 <=>  249 - 263   (PRO  418  - SER  432  <=> ASP  244  - GLN  258 )                          
 250: s001-x 6lgy-A   216 - 219 <=>  264 - 267   (ASP  436  - GLY  439  <=> ASN  259  - LEU  262 )                          
 251: s001-x 6bbp-A    25 -  43 <=>    6 -  24   (ALA  221  - LEU  239  <=> HIS   58  - LYS   76 )                          
 251: s001-x 6bbp-A    93 - 105 <=>   91 - 103   (ILE  289  - LEU  301  <=> LEU  143  - SER  155 )                          
 251: s001-x 6bbp-A   125 - 128 <=>  105 - 108   (LEU  345  - PRO  348  <=> ARG  157  - GLY  160 )                          
 251: s001-x 6bbp-A   140 - 161 <=>  109 - 130   (HIS  360  - GLU  381  <=> GLU  161  - GLY  182 )                          
 251: s001-x 6bbp-A   201 - 210 <=>  134 - 143   (ALA  421  - ALA  430  <=> SER  186  - PHE  195 )                          
 251: s001-x 6bbp-A   225 - 228 <=>  146 - 149   (THR  445  - LEU  448  <=> ILE  198  - ASN  201 )                          
 251: s001-x 6bbp-A   232 - 235 <=>  183 - 186   (THR  452  - TYR  455  <=> LEU  235  - ASN  238 )                          
 252: s001-x 4h8s-C    11 -  16 <=>    1 -   6   (MET  207  - ALA  212  <=> ASN   -6  - SER   -1 )                          
 252: s001-x 4h8s-C    53 -  56 <=>    9 -  12   (ILE  249  - PHE  252  <=> PRO    2  - ASP    5 )                          
 252: s001-x 4h8s-C    62 -  65 <=>   15 -  18   (PHE  258  - PHE  261  <=> LEU    8  - GLU   11 )                          
 252: s001-x 4h8s-C   121 - 124 <=>   42 -  45   (LEU  341  - TYR  344  <=> ASP   35  - ASN   38 )                          
 252: s001-x 4h8s-C   134 - 137 <=>  114 - 117   (VAL  354  - ASP  357  <=> THR  110  - LEU  113 )                          
 252: s001-x 4h8s-C   138 - 161 <=>  119 - 142   (PRO  358  - GLU  381  <=> ILE  115  - ASN  138 )                          
 252: s001-x 4h8s-C   166 - 176 <=>  144 - 154   (SER  386  - GLU  396  <=> HIS  140  - LEU  150 )                          
 252: s001-x 4h8s-C   182 - 195 <=>  160 - 173   (ARG  402  - ARG  415  <=> ASN  156  - ALA  169 )                          
 252: s001-x 4h8s-C   196 - 219 <=>  175 - 198   (TYR  416  - GLY  439  <=> ARG  171  - MET  194 )                          
 253: s001-x 5do7-D     3 -  10 <=>  177 - 184   (THR  199  - GLY  206  <=> SER  241  - ALA  248 )                          
 253: s001-x 5do7-D    25 -  31 <=>  214 - 220   (ALA  221  - VAL  227  <=> ARG  278  - LEU  284 )                          
 253: s001-x 5do7-D    81 -  84 <=>  348 - 351   (ASN  277  - PRO  280  <=> MET  446  - ALA  449 )                          
 253: s001-x 5do7-D    89 - 103 <=>  358 - 372   (TYR  285  - SER  299  <=> GLY  456  - LYS  470 )                          
 253: s001-x 5do7-D   120 - 123 <=>  377 - 380   (GLY  340  - HIS  343  <=> ARG  475  - LEU  478 )                          
 253: s001-x 5do7-D   135 - 138 <=>  387 - 390   (LEU  355  - PRO  358  <=> GLY  485  - THR  488 )                          
 253: s001-x 5do7-D   139 - 161 <=>  393 - 415   (VAL  359  - GLU  381  <=> PRO  491  - MET  513 )                          
 253: s001-x 5do7-D   164 - 171 <=>  416 - 423   (GLY  384  - ALA  391  <=> PRO  514  - LEU  521 )                          
 253: s001-x 5do7-D   189 - 192 <=>  424 - 427   (MET  409  - GLU  412  <=> ARG  522  - LEU  525 )                          
 253: s001-x 5do7-D   193 - 219 <=>  429 - 455   (LEU  413  - GLY  439  <=> PRO  527  - LEU  553 )                          
 253: s001-x 5do7-D   220 - 223 <=>  460 - 463   (ALA  440  - SER  443  <=> MET  558  - PHE  561 )                          
 253: s001-x 5do7-D   225 - 236 <=>  465 - 476   (THR  445  - GLN  456  <=> SER  563  - GLY  574 )                          
 253: s001-x 5do7-D   238 - 245 <=>  477 - 484   (PHE  458  - GLN  465  <=> GLY  575  - SER  582 )                          
 254: s001-x 3caz-B    75 -  78 <=>   12 -  15   (ARG  271  - GLY  274  <=> SER   23  - GLU   26 )                          
 254: s001-x 3caz-B    80 -  84 <=>   21 -  25   (TYR  276  - PRO  280  <=> ASP   32  - PRO   36 )                          
 254: s001-x 3caz-B    89 - 105 <=>   32 -  48   (TYR  285  - LEU  301  <=> THR   43  - LEU   59 )                          
 254: s001-x 3caz-B   107 - 110 <=>   49 -  52   (VAL  303  - GLN  306  <=> ASN   60  - PHE   63 )                          
 254: s001-x 3caz-B   117 - 127 <=>   54 -  64   (PRO  337  - PRO  347  <=> LYS   65  - ALA   75 )                          
 254: s001-x 3caz-B   146 - 152 <=>   67 -  73   (VAL  366  - CYS  372  <=> SER   78  - ASP   84 )                          
 254: s001-x 3caz-B   154 - 162 <=>   74 -  82   (PHE  374  - VAL  382  <=> VAL   85  - HIS   93 )                          
 254: s001-x 3caz-B   166 - 179 <=>   83 -  96   (SER  386  - MET  399  <=> GLY   94  - TYR  107 )                          
 254: s001-x 3caz-B   182 - 201 <=>  168 - 187   (ARG  402  - ALA  421  <=> LYS  179  - TYR  198 )                          
 254: s001-x 3caz-B   203 - 209 <=>  188 - 194   (PHE  423  - GLY  429  <=> ALA  199  - ALA  205 )                          
 254: s001-x 3caz-B   217 - 222 <=>  202 - 207   (PHE  437  - GLY  442  <=> LEU  213  - GLN  218 )                          
 255: s001-x 6x67-C    51 -  64 <=>   11 -  24   (ALA  247  - GLY  260  <=> ASN  127  - THR  140 )                          
 255: s001-x 6x67-C    65 -  68 <=>   27 -  30   (PHE  261  - ASP  264  <=> ILE  143  - GLU  146 )                          
 255: s001-x 6x67-C    69 -  72 <=>   35 -  38   (LEU  265  - LYS  268  <=> THR  151  - GLU  154 )                          
 255: s001-x 6x67-C    73 -  78 <=>   43 -  48   (SER  269  - GLY  274  <=> ARG  159  - THR  164 )                          
 255: s001-x 6x67-C    80 -  84 <=>   52 -  56   (TYR  276  - PRO  280  <=> PHE  168  - ASN  172 )                          
 255: s001-x 6x67-C    90 -  98 <=>   66 -  74   (THR  286  - GLN  294  <=> ILE  182  - LYS  190 )                          
 255: s001-x 6x67-C   137 - 140 <=>  147 - 150   (ASP  357  - HIS  360  <=> ALA  263  - THR  266 )                          
 255: s001-x 6x67-C   141 - 145 <=>  184 - 188   (ALA  361  - ILE  365  <=> ASP  300  - LYS  304 )                          
 255: s001-x 6x67-C   146 - 155 <=>  330 - 339   (VAL  366  - PHE  375  <=> VAL  446  - VAL  455 )                          
 255: s001-x 6x67-C   159 - 162 <=>  343 - 346   (TRP  379  - VAL  382  <=> SER  459  - THR  462 )                          
 255: s001-x 6x67-C   194 - 219 <=>  348 - 373   (ASN  414  - GLY  439  <=> ARG  464  - VAL  489 )                          
 255: s001-x 6x67-C   222 - 245 <=>  380 - 403   (GLY  442  - GLN  465  <=> VAL  496  - LEU  519 )                          
 256: s001-x 4cgr-A     5 -   8 <=>   42 -  45   (VAL  201  - GLY  204  <=> GLY   63  - PRO   66 )                          
 256: s001-x 4cgr-A    90 -  95 <=>   82 -  87   (THR  286  - ILE  291  <=> SER  103  - LEU  108 )                          
 256: s001-x 4cgr-A   100 - 104 <=>   92 -  96   (ALA  296  - ASN  300  <=> ARG  113  - THR  117 )                          
 256: s001-x 4cgr-A   129 - 132 <=>  104 - 107   (GLU  349  - GLY  352  <=> LEU  133  - LEU  136 )                          
 256: s001-x 4cgr-A   133 - 136 <=>  109 - 112   (SER  353  - GLU  356  <=> GLU  138  - PRO  141 )                          
 256: s001-x 4cgr-A   137 - 162 <=>  114 - 139   (ASP  357  - VAL  382  <=> LEU  143  - GLY  168 )                          
 256: s001-x 4cgr-A   198 - 219 <=>  151 - 172   (PRO  418  - GLY  439  <=> SER  180  - TRP  201 )                          
 256: s001-x 4cgr-A   221 - 233 <=>  179 - 191   (ILE  441  - ILE  453  <=> PRO  212  - ARG  224 )                          
 257: s001-x 6yxp-B    13 -  16 <=>    1 -   4   (PHE  209  - ALA  212  <=> SER   27  - VAL   30 )                          
 257: s001-x 6yxp-B    45 -  48 <=>    6 -   9   (ASN  241  - ASN  244  <=> ARG   32  - ASP   35 )                          
 257: s001-x 6yxp-B    55 -  61 <=>   13 -  19   (VAL  251  - TYR  257  <=> ALA   39  - SER   45 )                          
 257: s001-x 6yxp-B    86 -  89 <=>   80 -  83   (LYS  282  - TYR  285  <=> ALA  106  - PHE  109 )                          
 257: s001-x 6yxp-B    90 - 107 <=>   90 - 107   (THR  286  - VAL  303  <=> GLY  116  - GLY  133 )                          
 257: s001-x 6yxp-B   125 - 128 <=>  111 - 114   (LEU  345  - PRO  348  <=> PHE  137  - GLN  140 )                          
 257: s001-x 6yxp-B   138 - 141 <=>  116 - 119   (PRO  358  - ALA  361  <=> PRO  142  - MET  145 )                          
 257: s001-x 6yxp-B   143 - 160 <=>  120 - 137   (VAL  363  - ILE  380  <=> ASP  146  - ASN  163 )                          
 257: s001-x 6yxp-B   179 - 185 <=>  144 - 150   (MET  399  - ARG  405  <=> ILE  170  - ILE  176 )                          
 257: s001-x 6yxp-B   241 - 244 <=>  224 - 227   (PHE  461  - GLU  464  <=> ASP  255  - ILE  258 )                          
 258: s001-x 5anr-A    91 - 107 <=>    5 -  21   (SER  287  - VAL  303  <=> ASN 1069  - GLU 1085 )                          
 258: s001-x 5anr-A   110 - 113 <=>   22 -  25   (GLN  306  - SER  309  <=> PRO 1086  - ASN 1089 )                          
 258: s001-x 5anr-A   118 - 126 <=>   53 -  61   (VAL  338  - SER  346  <=> VAL 1117  - VAL 1125 )                          
 258: s001-x 5anr-A   133 - 140 <=>   85 -  92   (SER  353  - HIS  360  <=> ASP 1149  - PHE 1156 )                          
 258: s001-x 5anr-A   142 - 159 <=>   93 - 110   (VAL  362  - TRP  379  <=> ASN 1157  - SER 1174 )                          
 258: s001-x 5anr-A   161 - 164 <=>  111 - 114   (GLU  381  - GLY  384  <=> ASP 1175  - ALA 1178 )                          
 258: s001-x 5anr-A   198 - 204 <=>  119 - 125   (PRO  418  - GLY  424  <=> ASP 1183  - ASN 1189 )                          
 259: s001-x 5m41-A     1 -   5 <=>   85 -  89   (SER  197  - VAL  201  <=> LEU  103  - ASP  107 )                          
 259: s001-x 5m41-A     8 -  11 <=>  105 - 108   (GLY  204  - MET  207  <=> ASN  123  - SER  126 )                          
 259: s001-x 5m41-A    22 -  25 <=>  112 - 115   (HIS  218  - ALA  221  <=> ASN  130  - SER  133 )                          
 259: s001-x 5m41-A    29 -  32 <=>  152 - 155   (ASP  225  - ARG  228  <=> TYR  187  - SER  190 )                          
 259: s001-x 5m41-A    41 -  45 <=>  172 - 176   (GLN  237  - ASN  241  <=> LEU  207  - ALA  211 )                          
 259: s001-x 5m41-A    49 -  52 <=>  222 - 225   (LEU  245  - THR  248  <=> TYR  257  - LEU  260 )                          
 259: s001-x 5m41-A    89 -  92 <=>  258 - 261   (TYR  285  - ASN  288  <=> SER  298  - GLY  301 )                          
 259: s001-x 5m41-A    94 - 114 <=>  262 - 282   (PRO  290  - ALA  310  <=> ALA  302  - GLU  322 )                          
 259: s001-x 5m41-A   117 - 120 <=>  284 - 287   (PRO  337  - GLY  340  <=> ASP  324  - ASP  327 )                          
 259: s001-x 5m41-A   121 - 127 <=>  333 - 339   (LEU  341  - PRO  347  <=> SER  373  - GLY  379 )                          
 259: s001-x 5m41-A   144 - 161 <=>  342 - 359   (TYR  364  - GLU  381  <=> LYS  382  - SER  399 )                          
 259: s001-x 5m41-A   166 - 175 <=>  584 - 593   (SER  386  - LYS  395  <=> ASN  624  - PHE  633 )                          
 259: s001-x 5m41-A   178 - 182 <=>  594 - 598   (GLN  398  - ARG  402  <=> LYS  634  - ASN  638 )                          
 259: s001-x 5m41-A   185 - 188 <=>  599 - 602   (ARG  405  - SER  408  <=> ASP  639  - LEU  642 )                          
 259: s001-x 5m41-A   242 - 245 <=>  656 - 659   (VAL  462  - GLN  465  <=> GLU  696  - ARG  699 )                          
 260: s001-x 6ajf-A    57 -  62 <=>    2 -   7   (ALA  253  - PHE  258  <=> GLN   -3  - PHE    2 )                          
 260: s001-x 6ajf-A   105 - 115 <=>   28 -  38   (LEU  301  - ARG  311  <=> LEU   23  - SER   33 )                          
 260: s001-x 6ajf-A   124 - 127 <=>  220 - 223   (TYR  344  - PRO  347  <=> ALA  215  - GLY  218 )                          
 260: s001-x 6ajf-A   136 - 160 <=>  253 - 277   (GLU  356  - ILE  380  <=> LEU  248  - GLY  272 )                          
 260: s001-x 6ajf-A   197 - 219 <=>  279 - 301   (ILE  417  - GLY  439  <=> ASP  274  - ILE  296 )                          
 260: s001-x 6ajf-A   220 - 224 <=>  551 - 555   (ALA  440  - GLY  444  <=> LEU  578  - ALA  582 )                          
 260: s001-x 6ajf-A   225 - 234 <=>  625 - 634   (THR  445  - ILE  454  <=> SER  652  - GLY  661 )                          
 260: s001-x 6ajf-A   237 - 240 <=>  720 - 723   (TYR  457  - ILE  460  <=> GLU  747  - PHE  750 )                          
 260: s001-x 6ajf-A   242 - 245 <=>  724 - 727   (VAL  462  - GLN  465  <=> ASN  751  - GLU  754 )                          
 261: s001-x 6zyv-A    89 -  92 <=>    3 -   6   (TYR  285  - ASN  288  <=> ASN    7  - TYR   10 )                          
 261: s001-x 6zyv-A    93 - 102 <=>    8 -  17   (ILE  289  - VAL  298  <=> CYS   12  - CYS   21 )                          
 261: s001-x 6zyv-A   126 - 129 <=>   19 -  22   (SER  346  - GLU  349  <=> GLN   23  - THR   26 )                          
 261: s001-x 6zyv-A   139 - 158 <=>   49 -  68   (VAL  359  - THR  378  <=> GLU   53  - HIS   72 )                          
 261: s001-x 6zyv-A   160 - 164 <=>   69 -  73   (ILE  380  - GLY  384  <=> ILE   73  - ASP   77 )                          
 261: s001-x 6zyv-A   194 - 201 <=>   76 -  83   (ASN  414  - ALA  421  <=> SER   80  - TYR   87 )                          
 261: s001-x 6zyv-A   203 - 219 <=>   84 - 100   (PHE  423  - GLY  439  <=> ALA   88  - ASN  104 )                          
 261: s001-x 6zyv-A   227 - 236 <=>  155 - 164   (ILE  447  - GLN  456  <=> ASP  159  - TYR  168 )                          
 261: s001-x 6zyv-A   238 - 245 <=>  218 - 225   (PHE  458  - GLN  465  <=> LEU  222  - GLY  229 )                          
 262: s001-x 2vpw-C    26 -  30 <=>    1 -   5   (THR  222  - LYS  226  <=> ALA    2  - GLY    6 )                          
 262: s001-x 2vpw-C    84 - 111 <=>   41 -  68   (PRO  280  - MET  307  <=> GLY   42  - PRO   69 )                          
 262: s001-x 2vpw-C   117 - 124 <=>   71 -  78   (PRO  337  - TYR  344  <=> PHE   72  - LEU   79 )                          
 262: s001-x 2vpw-C   137 - 161 <=>   85 - 109   (ASP  357  - GLU  381  <=> THR   86  - LYS  110 )                          
 262: s001-x 2vpw-C   198 - 203 <=>  112 - 117   (PRO  418  - PHE  423  <=> GLN  113  - TRP  118 )                          
 262: s001-x 2vpw-C   206 - 210 <=>  119 - 123   (LEU  426  - ALA  430  <=> LEU  120  - SER  124 )                          
 262: s001-x 2vpw-C   217 - 224 <=>  148 - 155   (PHE  437  - GLY  444  <=> ALA  149  - ALA  156 )                          
 262: s001-x 2vpw-C   227 - 240 <=>  157 - 170   (ILE  447  - ILE  460  <=> VAL  158  - TRP  171 )                          
 263: s001-x 6w4x-C    15 -  20 <=>  166 - 171   (GLY  211  - LEU  216  <=> TYR  166  - GLY  171 )                          
 263: s001-x 6w4x-C    29 -  32 <=>  177 - 180   (ASP  225  - ARG  228  <=> VAL  177  - LYS  180 )                          
 263: s001-x 6w4x-C    35 -  38 <=>  181 - 184   (ARG  231  - PHE  234  <=> THR  181  - VAL  184 )                          
 263: s001-x 6w4x-C    46 -  64 <=>  185 - 203   (LEU  242  - GLY  260  <=> SER  185  - LEU  203 )                          
 263: s001-x 6w4x-C    87 -  90 <=>  204 - 207   (LEU  283  - THR  286  <=> GLU  204  - ARG  207 )                          
 263: s001-x 6w4x-C   167 - 175 <=>  212 - 220   (ALA  387  - LYS  395  <=> PHE  212  - GLU  220 )                          
 263: s001-x 6w4x-C   178 - 181 <=>  221 - 224   (GLN  398  - MET  401  <=> ARG  221  - MET  224 )                          
 263: s001-x 6w4x-C   187 - 217 <=>  225 - 255   (THR  407  - PHE  437  <=> GLU  225  - GLY  255 )                          
 263: s001-x 6w4x-C   221 - 227 <=>  265 - 271   (ILE  441  - ILE  447  <=> ALA  265  - GLU  271 )                          
 263: s001-x 6w4x-C   229 - 245 <=>  272 - 288   (LEU  449  - GLN  465  <=> CYS  272  - ASP  288 )                          
 264: s001-x 2ao9-A    48 -  65 <=>   13 -  30   (ASN  244  - PHE  261  <=> THR   25  - GLU   42 )                          
 264: s001-x 2ao9-A   213 - 217 <=>   52 -  56   (VAL  433  - PHE  437  <=> GLU   67  - LYS   71 )                          
 264: s001-x 2ao9-A   223 - 245 <=>   59 -  81   (SER  443  - GLN  465  <=> ASP   74  - SER   96 )                          
 265: s001-x 3uit-D    24 -  28 <=>    1 -   5   (LEU  220  - THR  224  <=> GLU    8  - VAL   12 )                          
 265: s001-x 3uit-D    29 -  34 <=>    8 -  13   (ASP  225  - LEU  230  <=> VAL   15  - ARG   20 )                          
 265: s001-x 3uit-D    75 -  80 <=>   53 -  58   (ARG  271  - TYR  276  <=> LEU   60  - SER   65 )                          
 265: s001-x 3uit-D    81 -  84 <=>  120 - 123   (ASN  277  - PRO  280  <=> ILE  127  - HIS  130 )                          
 265: s001-x 3uit-D    90 -  95 <=>  130 - 135   (THR  286  - ILE  291  <=> PRO  137  - SER  142 )                          
 265: s001-x 3uit-D    97 - 111 <=>  136 - 150   (LEU  293  - MET  307  <=> ASN  143  - PRO  157 )                          
 265: s001-x 3uit-D   117 - 121 <=>  151 - 155   (PRO  337  - LEU  341  <=> VAL  158  - GLU  162 )                          
 265: s001-x 3uit-D   122 - 127 <=>  157 - 162   (CYS  342  - PRO  347  <=> GLN  164  - LEU  169 )                          
 265: s001-x 3uit-D   144 - 162 <=>  165 - 183   (TYR  364  - VAL  382  <=> THR  172  - MET  190 )                          
 265: s001-x 3uit-D   200 - 203 <=>  184 - 187   (ALA  420  - PHE  423  <=> GLY  191  - LEU  194 )                          
 265: s001-x 3uit-D   213 - 216 <=>  202 - 205   (VAL  433  - ASP  436  <=> LEU  209  - ASP  212 )                          
 265: s001-x 3uit-D   226 - 229 <=>  234 - 237   (GLY  446  - LEU  449  <=> LEU  241  - ARG  244 )                          
 266: s001-x 3esw-A    53 -  65 <=>   53 -  65   (ILE  249  - PHE  261  <=> ASN   49  - HIS   61 )                          
 266: s001-x 3esw-A    66 -  69 <=>   69 -  72   (ARG  262  - LEU  265  <=> VAL   65  - ASN   68 )                          
 266: s001-x 3esw-A    70 -  73 <=>   76 -  79   (PRO  266  - SER  269  <=> HIS   72  - VAL   75 )                          
 266: s001-x 3esw-A    74 -  77 <=>   82 -  85   (ALA  270  - ARG  273  <=> THR   78  - LEU   81 )                          
 266: s001-x 3esw-A    90 -  93 <=>  269 - 272   (THR  286  - ILE  289  <=> GLY  265  - ASP  268 )                          
 266: s001-x 3esw-A    96 - 102 <=>  273 - 279   (ILE  292  - VAL  298  <=> VAL  269  - LEU  275 )                          
 266: s001-x 3esw-A   217 - 221 <=>  284 - 288   (PHE  437  - ILE  441  <=> PRO  280  - ILE  284 )                          
 266: s001-x 3esw-A   224 - 240 <=>  289 - 305   (GLY  444  - ILE  460  <=> LYS  285  - ARG  301 )                          
 266: s001-x 3esw-A   242 - 245 <=>  306 - 309   (VAL  462  - GLN  465  <=> TYR  302  - ASN  305 )                          
 267: s001-x 2qnl-A    43 -  65 <=>    1 -  23   (LEU  239  - PHE  261  <=> GLY    0  - ARG   22 )                          
 267: s001-x 2qnl-A    67 -  71 <=>   29 -  33   (VAL  263  - ILE  267  <=> GLN   28  - ASN   32 )                          
 267: s001-x 2qnl-A    80 -  83 <=>   34 -  37   (TYR  276  - TYR  279  <=> GLU   33  - ALA   36 )                          
 267: s001-x 2qnl-A    89 -  92 <=>   55 -  58   (TYR  285  - ASN  288  <=> THR   54  - HIS   57 )                          
 267: s001-x 2qnl-A    94 - 101 <=>   59 -  66   (PRO  290  - LEU  297  <=> ASP   58  - GLU   65 )                          
 267: s001-x 2qnl-A   155 - 160 <=>   70 -  75   (PHE  375  - ILE  380  <=> THR   69  - LEU   74 )                          
 267: s001-x 2qnl-A   162 - 165 <=>   76 -  79   (VAL  382  - SER  385  <=> ALA   75  - PHE   78 )                          
 267: s001-x 2qnl-A   168 - 171 <=>   89 -  92   (LYS  388  - ALA  391  <=> GLU   88  - GLU   91 )                          
 267: s001-x 2qnl-A   196 - 215 <=>   95 - 114   (TYR  416  - ALA  435  <=> ASP   94  - LEU  113 )                          
 267: s001-x 2qnl-A   221 - 224 <=>  116 - 119   (ILE  441  - GLY  444  <=> PRO  115  - TRP  118 )                          
 267: s001-x 2qnl-A   225 - 242 <=>  139 - 156   (THR  445  - VAL  462  <=> LYS  138  - GLN  155 )                          
 268: s001-x 1nxh-A    10 -  13 <=>   14 -  17   (GLY  206  - PHE  209  <=> GLU   16  - ARG   19 )                          
 268: s001-x 1nxh-A    14 -  18 <=>   20 -  24   (GLU  210  - ILE  214  <=> GLU   22  - LYS   26 )                          
 268: s001-x 1nxh-A    24 -  40 <=>   41 -  57   (LEU  220  - ARG  236  <=> LEU   43  - PHE   59 )                          
 268: s001-x 1nxh-A    45 -  62 <=>   58 -  75   (ASN  241  - PHE  258  <=> GLU   60  - LEU   77 )                          
 268: s001-x 1nxh-A    64 -  67 <=>   78 -  81   (GLY  260  - VAL  263  <=> LEU   80  - VAL   83 )                          
 268: s001-x 1nxh-A    85 -  88 <=>   82 -  85   (ILE  281  - PHE  284  <=> UNK   84  - ILE   87 )                          
 268: s001-x 1nxh-A   223 - 241 <=>  106 - 124   (SER  443  - PHE  461  <=> GLU  108  - SER  126 )                          
 269: s001-x 1szi-A    16 -  19 <=>    2 -   5   (ALA  212  - ALA  215  <=> ARG  207  - LEU  210 )                          
 269: s001-x 1szi-A    22 -  25 <=>    6 -   9   (HIS  218  - ALA  221  <=> THR  211  - GLU  214 )                          
 269: s001-x 1szi-A    32 -  35 <=>   11 -  14   (ARG  228  - ARG  231  <=> ALA  216  - ALA  219 )                          
 269: s001-x 1szi-A    39 -  43 <=>   40 -  44   (TYR  235  - LEU  239  <=> SER  245  - ARG  249 )                          
 269: s001-x 1szi-A    44 -  65 <=>   46 -  67   (PRO  240  - PHE  261  <=> ARG  251  - THR  272 )                          
 269: s001-x 1szi-A    69 -  72 <=>   80 -  83   (LEU  265  - LYS  268  <=> SER  285  - GLN  288 )                          
 269: s001-x 1szi-A    89 -  93 <=>  101 - 105   (TYR  285  - ILE  289  <=> THR  338  - GLN  342 )                          
 269: s001-x 1szi-A   142 - 164 <=>  119 - 141   (VAL  362  - GLY  384  <=> PRO  356  - SER  378 )                          
 269: s001-x 1szi-A   169 - 172 <=>  142 - 145   (ASP  389  - LYS  392  <=> GLY  379  - SER  382 )                          
 269: s001-x 1szi-A   189 - 200 <=>  148 - 159   (MET  409  - ALA  420  <=> ASP  385  - GLU  396 )                          
 269: s001-x 1szi-A   202 - 219 <=>  160 - 177   (ALA  422  - GLY  439  <=> ARG  397  - GLN  414 )                          
 270: s001-x 3ne5-C     8 -  12 <=>   41 -  45   (GLY  204  - GLU  208  <=> TYR  119  - ILE  123 )                          
 270: s001-x 3ne5-C    42 -  48 <=>   47 -  53   (ASN  238  - ASN  244  <=> GLN  125  - PHE  131 )                          
 270: s001-x 3ne5-C    49 -  66 <=>   77 -  94   (LEU  245  - ARG  262  <=> ILE  155  - GLY  172 )                          
 270: s001-x 3ne5-C   204 - 219 <=>   96 - 111   (GLY  424  - GLY  439  <=> THR  174  - GLY  189 )                          
 270: s001-x 3ne5-C   223 - 235 <=>  112 - 124   (SER  443  - TYR  455  <=> MET  190  - GLN  202 )                          
 271: s001-x 3cwz-B    33 -  39 <=>    1 -   7   (ALA  229  - TYR  235  <=> ASN  713  - ILE  719 )                          
 271: s001-x 3cwz-B    45 -  65 <=>    8 -  28   (ASN  241  - PHE  261  <=> ALA  720  - ARG  740 )                          
 271: s001-x 3cwz-B    66 -  69 <=>   32 -  35   (ARG  262  - LEU  265  <=> GLU  744  - GLY  747 )                          
 271: s001-x 3cwz-B   194 - 201 <=>   43 -  50   (ASN  414  - ALA  421  <=> ASN  759  - ASN  766 )                          
 271: s001-x 3cwz-B   203 - 219 <=>   51 -  67   (PHE  423  - GLY  439  <=> THR  767  - GLY  783 )                          
 271: s001-x 3cwz-B   221 - 224 <=>  158 - 161   (ILE  441  - GLY  444  <=> PHE  896  - CYS  899 )                          
 271: s001-x 3cwz-B   227 - 240 <=>  163 - 176   (ILE  447  - ILE  460  <=> ASP  901  - ASN  914 )                          
 272: s001-x 2gfp-A    68 -  71 <=>  190 - 193   (ASP  264  - ILE  267  <=> THR  198  - LYS  201 )                          
 272: s001-x 2gfp-A    81 -  84 <=>  196 - 199   (ASN  277  - PRO  280  <=> PHE  204  - SER  207 )                          
 272: s001-x 2gfp-A    89 -  92 <=>  206 - 209   (TYR  285  - ASN  288  <=> LEU  214  - ILE  217 )                          
 272: s001-x 2gfp-A    93 - 104 <=>  211 - 222   (ILE  289  - ASN  300  <=> GLY  219  - SER  230 )                          
 272: s001-x 2gfp-A   107 - 112 <=>  223 - 228   (VAL  303  - LEU  308  <=> GLY  231  - ALA  236 )                          
 272: s001-x 2gfp-A   121 - 124 <=>  279 - 282   (LEU  341  - TYR  344  <=> LEU  287  - ILE  290 )                          
 272: s001-x 2gfp-A   162 - 165 <=>  296 - 299   (VAL  382  - SER  385  <=> VAL  304  - ALA  307 )                          
 272: s001-x 2gfp-A   168 - 172 <=>  301 - 305   (LYS  388  - LYS  392  <=> PHE  309  - ALA  313 )                          
 272: s001-x 2gfp-A   187 - 196 <=>  308 - 317   (THR  407  - TYR  416  <=> LEU  316  - MET  325 )                          
 272: s001-x 2gfp-A   197 - 220 <=>  319 - 342   (ILE  417  - ALA  440  <=> PRO  327  - LEU  350 )                          
 272: s001-x 2gfp-A   222 - 245 <=>  347 - 370   (GLY  442  - GLN  465  <=> ALA  355  - LEU  378 )                          
 273: s001-x 1n81-A    43 -  46 <=>   63 -  66   (LEU  239  - LEU  242  <=> ARG   83  - TYR   86 )                          
 273: s001-x 1n81-A    49 -  63 <=>   67 -  81   (LEU  245  - GLN  259  <=> PHE   87  - ILE  101 )                          
 273: s001-x 1n81-A    64 -  67 <=>   83 -  86   (GLY  260  - VAL  263  <=> ASP  103  - ILE  106 )                          
 273: s001-x 1n81-A    68 -  71 <=>   90 -  93   (ASP  264  - ILE  267  <=> THR  110  - GLU  113 )                          
 273: s001-x 1n81-A    89 - 102 <=>  106 - 119   (TYR  285  - VAL  298  <=> LEU  126  - ASN  139 )                          
 273: s001-x 1n81-A   124 - 127 <=>  124 - 127   (TYR  344  - PRO  347  <=> ARG  144  - LYS  147 )                          
 273: s001-x 1n81-A   143 - 150 <=>  128 - 135   (VAL  363  - GLY  370  <=> GLU  148  - ASP  155 )                          
 273: s001-x 1n81-A   151 - 166 <=>  138 - 153   (SER  371  - SER  386  <=> LEU  158  - LYS  173 )                          
 273: s001-x 1n81-A   197 - 217 <=>  155 - 175   (ILE  417  - PHE  437  <=> THR  175  - ASP  195 )                          
 274: s001-x 5mpd-Z    25 -  30 <=>   58 -  63   (ALA  221  - LYS  226  <=> GLU   58  - LEU   63 )                          
 274: s001-x 5mpd-Z    75 -  80 <=>  204 - 209   (ARG  271  - TYR  276  <=> CYS  204  - PRO  209 )                          
 274: s001-x 5mpd-Z    89 - 111 <=>  613 - 635   (TYR  285  - MET  307  <=> ASP  613  - ALA  635 )                          
 274: s001-x 5mpd-Z   139 - 150 <=>  636 - 647   (VAL  359  - GLY  370  <=> GLU  700  - SER  711 )                          
 274: s001-x 5mpd-Z   152 - 162 <=>  648 - 658   (CYS  372  - VAL  382  <=> ASP  712  - ASP  722 )                          
 274: s001-x 5mpd-Z   165 - 171 <=>  659 - 665   (SER  385  - ALA  391  <=> ASP  723  - GLU  729 )                          
 274: s001-x 5mpd-Z   194 - 200 <=>  668 - 674   (ASN  414  - ALA  420  <=> ILE  732  - TYR  738 )                          
 274: s001-x 5mpd-Z   211 - 214 <=>  688 - 691   (LEU  431  - LEU  434  <=> ILE  752  - GLU  755 )                          
 274: s001-x 5mpd-Z   219 - 222 <=>  723 - 726   (GLY  439  - GLY  442  <=> ASP  787  - MET  790 )                          
 274: s001-x 5mpd-Z   242 - 245 <=>  742 - 745   (VAL  462  - GLN  465  <=> GLU  806  - MET  809 )                          
 275: s001-x 2fsf-B    43 -  65 <=>    1 -  23   (LEU  239  - PHE  261  <=> SER   12  - GLU   34 )                          
 275: s001-x 2fsf-B    87 -  90 <=>   30 -  33   (LEU  283  - THR  286  <=> GLU   41  - LYS   44 )                          
 275: s001-x 2fsf-B    92 - 103 <=>   35 -  46   (ASN  288  - SER  299  <=> LYS   46  - GLY   57 )                          
 275: s001-x 2fsf-B   224 - 243 <=>   50 -  69   (GLY  444  - LYS  463  <=> GLU   61  - GLY   80 )                          
 276: s001-x 5x11-E    21 -  24 <=>   50 -  53   (PHE  217  - LEU  220  <=> LEU   48  - GLU   51 )                          
 276: s001-x 5x11-E   128 - 136 <=>  103 - 111   (PRO  348  - GLU  356  <=> LYS  101  - SER  109 )                          
 276: s001-x 5x11-E   137 - 165 <=>  114 - 142   (ASP  357  - SER  385  <=> GLU  112  - ALA  140 )                          
 276: s001-x 5x11-E   169 - 172 <=>  143 - 146   (ASP  389  - LYS  392  <=> SER  141  - PRO  144 )                          
 276: s001-x 5x11-E   190 - 195 <=>  151 - 156   (VAL  410  - ARG  415  <=> SER  149  - HIS  154 )                          
 276: s001-x 5x11-E   196 - 204 <=>  158 - 166   (TYR  416  - GLY  424  <=> LEU  156  - ARG  164 )                          
 276: s001-x 5x11-E   206 - 216 <=>  167 - 177   (LEU  426  - ASP  436  <=> GLU  165  - ILE  175 )                          
 277: s001-x 1w0b-A    83 -  86 <=>    5 -   8   (TYR  279  - LYS  282  <=> LYS    5  - LYS    8 )                          
 277: s001-x 1w0b-A    89 -  92 <=>   11 -  14   (TYR  285  - ASN  288  <=> ILE   11  - GLY   14 )                          
 277: s001-x 1w0b-A    93 - 101 <=>   16 -  24   (ILE  289  - LEU  297  <=> LYS   16  - GLN   24 )                          
 277: s001-x 1w0b-A   129 - 134 <=>   26 -  31   (GLU  349  - VAL  354  <=> VAL   26  - LEU   31 )                          
 277: s001-x 1w0b-A   139 - 151 <=>   32 -  44   (VAL  359  - SER  371  <=> VAL   32  - TRP   44 )                          
 277: s001-x 1w0b-A   153 - 161 <=>   45 -  53   (ALA  373  - GLU  381  <=> MET   45  - ARG   53 )                          
 277: s001-x 1w0b-A   165 - 168 <=>   54 -  57   (SER  385  - LYS  388  <=> GLN   54  - THR   57 )                          
 277: s001-x 1w0b-A   190 - 219 <=>   59 -  88   (VAL  410  - GLY  439  <=> GLU   59  - PHE   88 )                          
 278: s001-x 3w1h-A    86 -  91 <=>   20 -  25   (LYS  282  - SER  287  <=> LYS   20  - ILE   25 )                          
 278: s001-x 3w1h-A    92 - 110 <=>   27 -  45   (ASN  288  - GLN  306  <=> VAL   27  - GLY   45 )                          
 278: s001-x 3w1h-A   124 - 127 <=>   48 -  51   (TYR  344  - PRO  347  <=> ALA   48  - ASN   51 )                          
 278: s001-x 3w1h-A   147 - 161 <=>   52 -  66   (PHE  367  - GLU  381  <=> GLY   52  - LYS   66 )                          
 278: s001-x 3w1h-A   166 - 170 <=>   67 -  71   (SER  386  - VAL  390  <=> PRO   67  - ARG   71 )                          
 278: s001-x 3w1h-A   176 - 179 <=>   85 -  88   (GLU  396  - MET  399  <=> GLY   85  - PRO   88 )                          
 278: s001-x 3w1h-A   181 - 185 <=>   90 -  94   (MET  401  - ARG  405  <=> SER   90  - ILE   94 )                          
 279: s001-x 7a9w-A    46 -  66 <=>  327 - 347   (LEU  242  - ARG  262  <=> ASN  420  - LYS  440 )                          
 279: s001-x 7a9w-A   204 - 214 <=>  350 - 360   (GLY  424  - LEU  434  <=> ASP  443  - ARG  453 )                          
 279: s001-x 7a9w-A   216 - 219 <=>  361 - 364   (ASP  436  - GLY  439  <=> ALA  454  - TRP  457 )                          
 279: s001-x 7a9w-A   223 - 236 <=>  368 - 381   (SER  443  - GLN  456  <=> SER  461  - HIS  474 )                          
 280: s001-x 3o6q-A    29 -  37 <=>    1 -   9   (ASP  225  - ALA  233  <=> THR   97  - GLU  105 )                          
 280: s001-x 3o6q-A    40 -  58 <=>   12 -  30   (ARG  236  - VAL  254  <=> GLU  108  - ASN  126 )                          
 280: s001-x 3o6q-A    60 -  63 <=>   31 -  34   (ILE  256  - GLN  259  <=> GLU  127  - HIS  130 )                          
 280: s001-x 3o6q-A   199 - 219 <=>   38 -  58   (THR  419  - GLY  439  <=> GLY  134  - UNK  154 )                          
 280: s001-x 3o6q-A   223 - 236 <=>  131 - 144   (SER  443  - GLN  456  <=> LEU  227  - LEU  240 )                          
 281: s001-x 2d32-A     1 -   4 <=>  135 - 138   (SER  197  - THR  200  <=> LEU  135  - ARG  138 )                          
 281: s001-x 2d32-A    16 -  19 <=>  142 - 145   (ALA  212  - ALA  215  <=> LEU  142  - THR  145 )                          
 281: s001-x 2d32-A    34 -  37 <=>  202 - 205   (LEU  230  - ALA  233  <=> SER  206  - LEU  209 )                          
 281: s001-x 2d32-A    41 -  44 <=>  230 - 233   (GLN  237  - PRO  240  <=> ASP  238  - TYR  241 )                          
 281: s001-x 2d32-A    53 -  58 <=>  325 - 330   (ILE  249  - VAL  254  <=> ASP  333  - SER  338 )                          
 281: s001-x 2d32-A    60 -  63 <=>  333 - 336   (ILE  256  - GLN  259  <=> GLY  341  - GLU  344 )                          
 281: s001-x 2d32-A    90 - 104 <=>  339 - 353   (THR  286  - ASN  300  <=> VAL  347  - ASP  361 )                          
 281: s001-x 2d32-A   107 - 110 <=>  354 - 357   (VAL  303  - GLN  306  <=> ALA  362  - MET  365 )                          
 281: s001-x 2d32-A   117 - 120 <=>  361 - 364   (PRO  337  - GLY  340  <=> GLU  369  - CYS  372 )                          
 281: s001-x 2d32-A   129 - 132 <=>  368 - 371   (GLU  349  - GLY  352  <=> ASN  376  - ARG  379 )                          
 281: s001-x 2d32-A   136 - 165 <=>  389 - 418   (GLU  356  - SER  385  <=> THR  397  - GLY  426 )                          
 281: s001-x 2d32-A   199 - 208 <=>  419 - 428   (THR  419  - ILE  428  <=> GLU  427  - LEU  436 )                          
 281: s001-x 2d32-A   210 - 213 <=>  429 - 432   (ALA  430  - VAL  433  <=> VAL  437  - PHE  440 )                          
 281: s001-x 2d32-A   241 - 245 <=>  472 - 476   (PHE  461  - GLN  465  <=> LEU  480  - ARG  484 )                          
 282: s001-x 3exe-A    42 -  46 <=>    2 -   6   (ASN  238  - LEU  242  <=> MET    0  - ASP    4 )                          
 282: s001-x 3exe-A    47 -  65 <=>   30 -  48   (MET  243  - PHE  261  <=> THR   28  - GLU   46 )                          
 282: s001-x 3exe-A    68 -  71 <=>   55 -  58   (ASP  264  - ILE  267  <=> TYR   53  - LYS   56 )                          
 282: s001-x 3exe-A    85 -  88 <=>   65 -  68   (ILE  281  - PHE  284  <=> HIS   63  - ASP   66 )                          
 282: s001-x 3exe-A   112 - 116 <=>  176 - 180   (LEU  308  - PHE  312  <=> GLN  174  - ALA  178 )                          
 282: s001-x 3exe-A   118 - 121 <=>  214 - 217   (VAL  338  - LEU  341  <=> ASP  212  - LYS  215 )                          
 282: s001-x 3exe-A   150 - 153 <=>  282 - 285   (GLY  370  - ALA  373  <=> GLU  280  - SER  283 )                          
 282: s001-x 3exe-A   209 - 219 <=>  288 - 298   (GLY  429  - GLY  439  <=> ASP  286  - VAL  296 )                          
 282: s001-x 3exe-A   223 - 245 <=>  303 - 325   (SER  443  - GLN  465  <=> ALA  301  - PHE  323 )                          
 283: s001-x 1wh7-A    26 -  31 <=>    1 -   6   (THR  222  - VAL  227  <=> GLY    1  - SER    6 )                          
 283: s001-x 1wh7-A    42 -  45 <=>    9 -  12   (ASN  238  - ASN  241  <=> ASN    9  - SER   12 )                          
 283: s001-x 1wh7-A    48 -  64 <=>   24 -  40   (ASN  244  - GLY  260  <=> PHE   24  - GLY   40 )                          
 283: s001-x 1wh7-A   202 - 216 <=>   45 -  59   (ALA  422  - ASP  436  <=> LYS   45  - GLY   59 )                          
 283: s001-x 1wh7-A   224 - 238 <=>   61 -  75   (GLY  444  - PHE  458  <=> ARG   61  - SER   75 )                          
 283: s001-x 1wh7-A   241 - 245 <=>   76 -  80   (PHE  461  - GLN  465  <=> GLY   76  - GLY   80 )                          
 284: s001-x 1qhh-C     1 -   6 <=>   11 -  16   (SER  197  - ASN  202  <=> ILE  451  - LYS  456 )                          
 284: s001-x 1qhh-C    93 - 107 <=>   38 -  52   (ILE  289  - VAL  303  <=> VAL  478  - GLY  492 )                          
 284: s001-x 1qhh-C   121 - 124 <=>   55 -  58   (LEU  341  - TYR  344  <=> GLU  495  - LYS  498 )                          
 284: s001-x 1qhh-C   137 - 151 <=>   62 -  76   (ASP  357  - SER  371  <=> THR  502  - LEU  516 )                          
 284: s001-x 1qhh-C   153 - 164 <=>   77 -  88   (ALA  373  - GLY  384  <=> SER  517  - ASP  528 )                          
 284: s001-x 1qhh-C   197 - 200 <=>   96 -  99   (ILE  417  - ALA  420  <=> THR  536  - ALA  539 )                          
 285: s001-x 3cwr-A    47 -  65 <=>   73 -  91   (MET  243  - PHE  261  <=> ASP   82  - ALA  100 )                          
 285: s001-x 3cwr-A   165 - 171 <=>  103 - 109   (SER  385  - ALA  391  <=> UNK  112  - ASP  118 )                          
 285: s001-x 3cwr-A   193 - 204 <=>  111 - 122   (LEU  413  - GLY  424  <=> ARG  120  - GLY  131 )                          
 285: s001-x 3cwr-A   205 - 219 <=>  124 - 138   (GLY  425  - GLY  439  <=> GLU  133  - ALA  147 )                          
 285: s001-x 3cwr-A   223 - 235 <=>  148 - 160   (SER  443  - TYR  455  <=> PRO  157  - VAL  169 )                          
 285: s001-x 3cwr-A   236 - 245 <=>  162 - 171   (GLN  456  - GLN  465  <=> ALA  171  - GLY  180 )                          
 286: s001-x 1occ-E    51 -  66 <=>   25 -  40   (ALA  247  - ARG  262  <=> ASP   25  - ASP   40 )                          
 286: s001-x 1occ-E    86 -  89 <=>   41 -  44   (LYS  282  - TYR  285  <=> LEU   41  - GLU   44 )                          
 286: s001-x 1occ-E   205 - 219 <=>   45 -  59   (GLY  425  - GLY  439  <=> PRO   45  - ASN   59 )                          
 286: s001-x 1occ-E   221 - 236 <=>   60 -  75   (ILE  441  - GLN  456  <=> ASP   60  - ALA   75 )                          
 286: s001-x 1occ-E   238 - 241 <=>   76 -  79   (PHE  458  - PHE  461  <=> GLY   76  - LYS   79 )                          
 287: s001-x 6vm0-A    68 -  75 <=>  142 - 149   (ASP  264  - ARG  271  <=> ASP  172  - GLN  179 )                          
 287: s001-x 6vm0-A    77 -  84 <=>  205 - 212   (ARG  273  - PRO  280  <=> GLU  235  - ARG  242 )                          
 287: s001-x 6vm0-A    93 - 102 <=>  222 - 231   (ILE  289  - VAL  298  <=> TYR  252  - LEU  261 )                          
 287: s001-x 6vm0-A   126 - 130 <=>  234 - 238   (SER  346  - SER  350  <=> VAL  264  - ILE  268 )                          
 287: s001-x 6vm0-A   132 - 135 <=>  239 - 242   (GLY  352  - LEU  355  <=> ASN  269  - ALA  272 )                          
 287: s001-x 6vm0-A   138 - 162 <=>  243 - 267   (PRO  358  - VAL  382  <=> ALA  273  - SER  297 )                          
 287: s001-x 6vm0-A   166 - 169 <=>  268 - 271   (SER  386  - ASP  389  <=> LEU  298  - VAL  301 )                          
 287: s001-x 6vm0-A   194 - 197 <=>  272 - 275   (ASN  414  - ILE  417  <=> SER  302  - LYS  305 )                          
 287: s001-x 6vm0-A   202 - 214 <=>  281 - 293   (ALA  422  - LEU  434  <=> MET  311  - LEU  323 )                          
 287: s001-x 6vm0-A   218 - 221 <=>  329 - 332   (LEU  438  - ILE  441  <=> ASP  411  - SER  414 )                          
 287: s001-x 6vm0-A   223 - 245 <=>  334 - 356   (SER  443  - GLN  465  <=> VAL  416  - SER  438 )                          
 288: s001-x 6myo-D   100 - 103 <=>   15 -  18   (ALA  296  - SER  299  <=> VAL   16  - LEU   19 )                          
 288: s001-x 6myo-D   122 - 125 <=>   24 -  27   (CYS  342  - LEU  345  <=> PRO   25  - TYR   28 )                          
 288: s001-x 6myo-D   137 - 162 <=>   31 -  56   (ASP  357  - VAL  382  <=> GLY   32  - ASP   57 )                          
 288: s001-x 6myo-D   165 - 168 <=>   57 -  60   (SER  385  - LYS  388  <=> TYR   58  - GLY   61 )                          
 288: s001-x 6myo-D   192 - 204 <=>   62 -  74   (GLU  412  - GLY  424  <=> THR   63  - LEU   75 )                          
 288: s001-x 6myo-D   206 - 220 <=>   75 -  89   (LEU  426  - ALA  440  <=> SER   76  - ASP   90 )                          
 289: s001-x 5j8v-A    97 - 102 <=> 3006 -3011   (LEU  293  - VAL  298  <=> TYR 4560  - LEU 4565 )                          
 289: s001-x 5j8v-A   128 - 131 <=> 3019 -3022   (PRO  348  - PHE  351  <=> ILE 4573  - ILE 4576 )                          
 289: s001-x 5j8v-A   134 - 137 <=> 3037 -3040   (VAL  354  - ASP  357  <=> MET 4639  - ALA 4642 )                          
 289: s001-x 5j8v-A   138 - 162 <=> 3042 -3066   (PRO  358  - VAL  382  <=> TRP 4644  - LEU 4668 )                          
 289: s001-x 5j8v-A   166 - 178 <=> 3067 -3079   (SER  386  - GLN  398  <=> VAL 4669  - LEU 4681 )                          
 289: s001-x 5j8v-A   181 - 188 <=> 3104 -3111   (MET  401  - SER  408  <=> LEU 4706  - SER 4713 )                          
 289: s001-x 5j8v-A   193 - 199 <=> 3151 -3157   (LEU  413  - THR  419  <=> TRP 4778  - PHE 4784 )                          
 289: s001-x 5j8v-A   200 - 217 <=> 3159 -3176   (ALA  420  - PHE  437  <=> ASP 4786  - HIS 4803 )                          
 289: s001-x 5j8v-A   218 - 221 <=> 3178 -3181   (LEU  438  - ILE  441  <=> ASN 4805  - PHE 4808 )                          
 289: s001-x 5j8v-A   224 - 230 <=> 3185 -3191   (GLY  444  - ALA  450  <=> HIS 4812  - MET 4818 )                          
 289: s001-x 5j8v-A   233 - 241 <=> 3194 -3202   (ILE  453  - PHE  461  <=> LYS 4821  - SER 4829 )                          
 290: s001-x 2ipc-A     1 -   4 <=>  252 - 255   (SER  197  - THR  200  <=> ALA  252  - GLY  255 )                          
 290: s001-x 2ipc-A    14 -  17 <=>  256 - 259   (GLU  210  - ILE  213  <=> VAL  256  - GLU  259 )                          
 290: s001-x 2ipc-A    48 -  53 <=>  276 - 281   (ASN  244  - ILE  249  <=> THR  276  - ALA  281 )                          
 290: s001-x 2ipc-A    58 -  64 <=>  304 - 310   (VAL  254  - GLY  260  <=> LEU  304  - ALA  310 )                          
 290: s001-x 2ipc-A    68 -  71 <=>  329 - 332   (ASP  264  - ILE  267  <=> ILE  329  - GLU  332 )                          
 290: s001-x 2ipc-A    79 -  83 <=>  334 - 338   (GLN  275  - TYR  279  <=> THR  334  - MET  338 )                          
 290: s001-x 2ipc-A    85 -  90 <=>  342 - 347   (ILE  281  - THR  286  <=> ARG  342  - LEU  347 )                          
 290: s001-x 2ipc-A    99 - 105 <=>  769 - 775   (SER  295  - LEU  301  <=> GLN  769  - LEU  775 )                          
 290: s001-x 2ipc-A   124 - 127 <=>  779 - 782   (TYR  344  - PRO  347  <=> GLU  779  - LYS  782 )                          
 290: s001-x 2ipc-A   130 - 133 <=>  854 - 857   (SER  350  - SER  353  <=> TYR  854  - ARG  857 )                          
 290: s001-x 2ipc-A   134 - 160 <=>  859 - 885   (VAL  354  - ILE  380  <=> ALA  859  - HIS  885 )                          
 290: s001-x 2ipc-A   163 - 166 <=>  886 - 889   (SER  383  - SER  386  <=> LEU  886  - LEU  889 )                          
 290: s001-x 2ipc-A   168 - 175 <=>  890 - 897   (LYS  388  - LYS  395  <=> ASP  890  - PHE  897 )                          
 290: s001-x 2ipc-A   177 - 180 <=>  898 - 901   (GLN  397  - VAL  400  <=> LEU  898  - TYR  901 )                          
 290: s001-x 2ipc-A   184 - 217 <=>  904 - 937   (HIS  404  - PHE  437  <=> LYS  904  - LYS  937 )                          
 291: s001-x 4djb-A    85 -  88 <=>   13 -  16   (ILE  281  - PHE  284  <=> GLY   11  - GLU   14 )                          
 291: s001-x 4djb-A    90 - 106 <=>   25 -  41   (THR  286  - TYR  302  <=> ASN   23  - ASN   39 )                          
 291: s001-x 4djb-A   122 - 125 <=>   43 -  46   (CYS  342  - LEU  345  <=> LEU   41  - VAL   44 )                          
 291: s001-x 4djb-A   127 - 130 <=>   67 -  70   (PRO  347  - SER  350  <=> LEU   65  - ARG   68 )                          
 291: s001-x 4djb-A   137 - 167 <=>   71 - 101   (ASP  357  - ALA  387  <=> ALA   69  - GLU   99 )                          
 291: s001-x 4djb-A   200 - 203 <=>  103 - 106   (ALA  420  - PHE  423  <=> VAL  101  - ILE  104 )                          
 291: s001-x 4djb-A   207 - 210 <=>  107 - 110   (CYS  427  - ALA  430  <=> ASP  105  - PHE  108 )                          
 291: s001-x 4djb-A   215 - 219 <=>  111 - 115   (ALA  435  - GLY  439  <=> GLU  109  - ASN  113 )                          
 292: s001-x 3rrw-A    37 -  40 <=>    1 -   4   (ALA  233  - ARG  236  <=> LEU    4  - ARG    7 )                          
 292: s001-x 3rrw-A    46 -  66 <=>    5 -  25   (LEU  242  - ARG  262  <=> ARG    8  - LYS   28 )                          
 292: s001-x 3rrw-A    86 - 103 <=>   26 -  43   (LYS  282  - SER  299  <=> PRO   29  - TYR   46 )                          
 292: s001-x 3rrw-A   107 - 110 <=>   44 -  47   (VAL  303  - GLN  306  <=> ASP   47  - THR   50 )                          
 292: s001-x 3rrw-A   147 - 150 <=>   55 -  58   (PHE  367  - GLY  370  <=> SER   58  - PHE   61 )                          
 292: s001-x 3rrw-A   157 - 160 <=>   65 -  68   (LYS  377  - ILE  380  <=> ALA   68  - GLU   71 )                          
 292: s001-x 3rrw-A   201 - 214 <=>   70 -  83   (ALA  421  - LEU  434  <=> LEU   73  - GLU   86 )                          
 292: s001-x 3rrw-A   223 - 245 <=>   97 - 119   (SER  443  - GLN  465  <=> ASP  100  - CYS  122 )                          
 293: s001-x 3zjh-B    42 -  57 <=>   14 -  29   (ASN  238  - ALA  253  <=> ASN   16  - ALA   31 )                          
 293: s001-x 3zjh-B    58 -  65 <=>   31 -  38   (VAL  254  - PHE  261  <=> MET   33  - GLU   40 )                          
 293: s001-x 3zjh-B    90 -  97 <=>   41 -  48   (THR  286  - LEU  293  <=> GLN   43  - GLU   50 )                          
 293: s001-x 3zjh-B   101 - 104 <=>   53 -  56   (LEU  297  - ASN  300  <=> GLU   55  - ASP   58 )                          
 293: s001-x 3zjh-B   119 - 123 <=>   65 -  69   (GLY  339  - HIS  343  <=> HIS   67  - LEU   71 )                          
 293: s001-x 3zjh-B   129 - 134 <=>  114 - 119   (GLU  349  - VAL  354  <=> ILE  116  - HIS  121 )                          
 293: s001-x 3zjh-B   135 - 160 <=>  134 - 159   (LEU  355  - ILE  380  <=> ASN  136  - GLY  161 )                          
 293: s001-x 3zjh-B   197 - 201 <=>  161 - 165   (ILE  417  - ALA  421  <=> THR  163  - VAL  167 )                          
 293: s001-x 3zjh-B   203 - 219 <=>  166 - 182   (PHE  423  - GLY  439  <=> GLU  168  - LEU  184 )                          
 294: s001-x 6val-B   103 - 106 <=>    1 -   4   (SER  299  - TYR  302  <=> TYR   34  - PHE   37 )                          
 294: s001-x 6val-B   133 - 136 <=>    7 -  10   (SER  353  - GLU  356  <=> ASN   40  - CYS   43 )                          
 294: s001-x 6val-B   137 - 161 <=>   15 -  39   (ASP  357  - GLU  381  <=> ASN   48  - ASN   72 )                          
 294: s001-x 6val-B   165 - 175 <=>   40 -  50   (SER  385  - LYS  395  <=> ASN   73  - ARG   83 )                          
 294: s001-x 6val-B   185 - 201 <=>   51 -  67   (ARG  405  - ALA  421  <=> LYS   90  - ALA  106 )                          
 294: s001-x 6val-B   203 - 217 <=>   68 -  82   (PHE  423  - PHE  437  <=> MET  107  - GLY  121 )                          
 294: s001-x 6val-B   218 - 221 <=>  132 - 135   (LEU  438  - ILE  441  <=> ARG  179  - SER  182 )                          
 294: s001-x 6val-B   223 - 234 <=>  137 - 148   (SER  443  - ILE  454  <=> ALA  184  - THR  195 )                          
 294: s001-x 6val-B   240 - 245 <=>  183 - 188   (ILE  460  - GLN  465  <=> GLN  230  - VAL  235 )                          
 295: s001-x 2y7c-A     1 -   5 <=>   24 -  28   (SER  197  - VAL  201  <=> GLY   24  - LYS   28 )                          
 295: s001-x 2y7c-A    11 -  14 <=>  103 - 106   (MET  207  - GLU  210  <=> SER  103  - ALA  106 )                          
 295: s001-x 2y7c-A    33 -  36 <=>  142 - 145   (ALA  229  - GLU  232  <=> ALA  142  - ASN  145 )                          
 295: s001-x 2y7c-A    44 -  52 <=>  147 - 155   (PRO  240  - THR  248  <=> ILE  147  - ILE  155 )                          
 295: s001-x 2y7c-A    55 -  58 <=>  156 - 159   (VAL  251  - VAL  254  <=> ASN  156  - ILE  159 )                          
 295: s001-x 2y7c-A    92 - 116 <=>  161 - 185   (ASN  288  - PHE  312  <=> PRO  161  - ARG  185 )                          
 295: s001-x 2y7c-A   117 - 127 <=>  398 - 408   (PRO  337  - PRO  347  <=> GLN  398  - ASN  408 )                          
 295: s001-x 2y7c-A   144 - 151 <=>  410 - 417   (TYR  364  - SER  371  <=> THR  410  - ALA  417 )                          
 295: s001-x 2y7c-A   153 - 156 <=>  420 - 423   (ALA  373  - SER  376  <=> GLY  420  - THR  423 )                          
 295: s001-x 2y7c-A   158 - 161 <=>  424 - 427   (THR  378  - GLU  381  <=> ALA  424  - ARG  427 )                          
 295: s001-x 2y7c-A   166 - 170 <=>  428 - 432   (SER  386  - VAL  390  <=> ALA  428  - ASP  432 )                          
 295: s001-x 2y7c-A   196 - 199 <=>  442 - 445   (TYR  416  - THR  419  <=> ALA  442  - GLU  445 )                          
 296: s001-x 5aqd-M    57 -  61 <=>    1 -   5   (ALA  253  - TYR  257  <=> MET    1  - PHE    5 )                          
 296: s001-x 5aqd-M    64 -  67 <=>   27 -  30   (GLY  260  - VAL  263  <=> GLN   27  - ALA   30 )                          
 296: s001-x 5aqd-M    89 - 103 <=>   35 -  49   (TYR  285  - SER  299  <=> ARG   35  - MET   49 )                          
 296: s001-x 5aqd-M   117 - 127 <=>   74 -  84   (PRO  337  - PRO  347  <=> ASN   74  - ALA   84 )                          
 296: s001-x 5aqd-M   130 - 135 <=>  111 - 116   (SER  350  - LEU  355  <=> LEU  111  - ALA  116 )                          
 296: s001-x 5aqd-M   136 - 159 <=>  120 - 143   (GLU  356  - TRP  379  <=> VAL  120  - THR  143 )                          
 296: s001-x 5aqd-M   162 - 167 <=>  157 - 162   (VAL  382  - ALA  387  <=> GLY  157  - GLU  162 )                          
 296: s001-x 5aqd-M   197 - 200 <=>  163 - 166   (ILE  417  - ALA  420  <=> ASP  163  - ALA  166 )                          
 296: s001-x 5aqd-M   203 - 218 <=>  167 - 182   (PHE  423  - LEU  438  <=> SER  167  - ALA  182 )                          
 297: s001-x 5xaz-A    72 -  77 <=>   37 -  42   (LYS  268  - ARG  273  <=> ARG   38  - LYS   43 )                          
 297: s001-x 5xaz-A   111 - 115 <=>   51 -  55   (MET  307  - ARG  311  <=> SER   52  - LEU   56 )                          
 297: s001-x 5xaz-A   117 - 121 <=>  111 - 115   (PRO  337  - LEU  341  <=> ASP  117  - PRO  121 )                          
 297: s001-x 5xaz-A   122 - 125 <=>  117 - 120   (CYS  342  - LEU  345  <=> GLN  123  - ILE  126 )                          
 297: s001-x 5xaz-A   130 - 134 <=>  136 - 140   (SER  350  - VAL  354  <=> LEU  142  - LEU  146 )                          
 297: s001-x 5xaz-A   137 - 160 <=>  141 - 164   (ASP  357  - ILE  380  <=> ASP  147  - THR  170 )                          
 297: s001-x 5xaz-A   198 - 220 <=>  165 - 187   (PRO  418  - ALA  440  <=> GLY  171  - PRO  193 )                          
 297: s001-x 5xaz-A   221 - 224 <=>  190 - 193   (ILE  441  - GLY  444  <=> LEU  196  - LEU  199 )                          
 297: s001-x 5xaz-A   227 - 245 <=>  194 - 212   (ILE  447  - GLN  465  <=> ASP  200  - GLU  218 )                          
 298: s001-x 3wak-A   107 - 110 <=>   13 -  16   (VAL  303  - GLN  306  <=> LEU   17  - ALA   20 )                          
 298: s001-x 3wak-A   117 - 120 <=>   21 -  24   (PRO  337  - GLY  340  <=> VAL   25  - ARG   28 )                          
 298: s001-x 3wak-A   123 - 126 <=>  113 - 116   (HIS  343  - SER  346  <=> GLY  117  - ALA  120 )                          
 298: s001-x 3wak-A   135 - 162 <=>  155 - 182   (LEU  355  - VAL  382  <=> PHE  159  - GLY  186 )                          
 298: s001-x 3wak-A   166 - 170 <=>  183 - 187   (SER  386  - VAL  390  <=> HIS  187  - HIS  191 )                          
 298: s001-x 3wak-A   195 - 200 <=>  190 - 195   (ARG  415  - ALA  420  <=> THR  194  - ALA  199 )                          
 298: s001-x 3wak-A   202 - 215 <=>  196 - 209   (ALA  422  - ALA  435  <=> TYR  200  - LEU  213 )                          
 298: s001-x 3wak-A   218 - 224 <=>  270 - 276   (LEU  438  - GLY  444  <=> ILE  274  - GLN  280 )                          
 298: s001-x 3wak-A   226 - 238 <=>  277 - 289   (GLY  446  - PHE  458  <=> LEU  281  - ALA  293 )                          
 298: s001-x 3wak-A   242 - 245 <=>  315 - 318   (VAL  462  - GLN  465  <=> ALA  319  - VAL  322 )                          
 299: s001-x 1s7z-A    88 - 105 <=>    3 -  20   (PHE  284  - LEU  301  <=> TYR    7  - TYR   24 )                          
 299: s001-x 1s7z-A   125 - 128 <=>   22 -  25   (LEU  345  - PRO  348  <=> ASP   26  - ASP   29 )                          
 299: s001-x 1s7z-A   143 - 156 <=>   27 -  40   (VAL  363  - SER  376  <=> ASP   31  - ALA   44 )                          
 299: s001-x 1s7z-A   159 - 162 <=>   41 -  44   (TRP  379  - VAL  382  <=> VAL   45  - TYR   48 )                          
 299: s001-x 1s7z-A   164 - 167 <=>   46 -  49   (GLY  384  - ALA  387  <=> ALA   50  - PHE   53 )                          
 299: s001-x 1s7z-A   191 - 216 <=>   71 -  96   (HIS  411  - ASP  436  <=> LYS   75  - LEU  100 )                          
 300: s001-x 5tr1-A    24 -  28 <=>   14 -  18   (LEU  220  - THR  224  <=> ASP   49  - LEU   53 )                          
 300: s001-x 5tr1-A    41 -  44 <=>   93 -  96   (GLN  237  - PRO  240  <=> THR  128  - SER  131 )                          
 300: s001-x 5tr1-A    47 -  50 <=>  186 - 189   (MET  243  - ILE  246  <=> SER  228  - PHE  231 )                          
 300: s001-x 5tr1-A    83 -  86 <=>  219 - 222   (TYR  279  - LYS  282  <=> LEU  279  - ILE  282 )                          
 300: s001-x 5tr1-A    89 -  92 <=>  225 - 228   (TYR  285  - ASN  288  <=> PHE  285  - LEU  288 )                          
 300: s001-x 5tr1-A    93 - 109 <=>  230 - 246   (ILE  289  - SER  305  <=> ALA  290  - PHE  306 )                          
 300: s001-x 5tr1-A   110 - 116 <=>  248 - 254   (GLN  306  - PHE  312  <=> GLY  308  - PRO  314 )                          
 300: s001-x 5tr1-A   122 - 125 <=>  355 - 358   (CYS  342  - LEU  345  <=> LEU  415  - THR  418 )                          
 300: s001-x 5tr1-A   137 - 140 <=>  361 - 364   (ASP  357  - HIS  360  <=> MET  421  - GLY  424 )                          
 300: s001-x 5tr1-A   144 - 161 <=>  365 - 382   (TYR  364  - GLU  381  <=> TYR  425  - GLU  442 )                          
 300: s001-x 5tr1-A   165 - 172 <=>  383 - 390   (SER  385  - LYS  392  <=> ALA  443  - GLU  450 )                          
 300: s001-x 5tr1-A   191 - 194 <=>  393 - 396   (HIS  411  - ASN  414  <=> VAL  453  - ILE  461 )                          
 300: s001-x 5tr1-A   197 - 211 <=>  397 - 411   (ILE  417  - LEU  431  <=> MET  462  - GLY  476 )                          
 300: s001-x 5tr1-A   212 - 215 <=>  413 - 416   (SER  432  - ALA  435  <=> VAL  478  - SER  481 )                          
 300: s001-x 5tr1-A   226 - 229 <=>  444 - 447   (GLY  446  - LEU  449  <=> ASN  509  - ALA  512 )                          
 301: s001-x 2pfd-A    75 -  78 <=>   98 - 101   (ARG  271  - GLY  274  <=> VAL   99  - ASP  102 )                          
 301: s001-x 2pfd-A   110 - 116 <=>  293 - 299   (GLN  306  - PHE  312  <=> LEU  294  - ILE  300 )                          
 301: s001-x 2pfd-A   124 - 127 <=>  367 - 370   (TYR  344  - PRO  347  <=> ALA  368  - ALA  371 )                          
 301: s001-x 2pfd-A   129 - 162 <=>  467 - 500   (GLU  349  - VAL  382  <=> LEU  468  - ASN  501 )                          
 301: s001-x 2pfd-A   166 - 170 <=>  501 - 505   (SER  386  - VAL  390  <=> LEU  502  - THR  506 )                          
 301: s001-x 2pfd-A   190 - 205 <=>  506 - 521   (VAL  410  - GLY  425  <=> ASP  507  - LEU  522 )                          
 301: s001-x 2pfd-A   207 - 219 <=>  522 - 534   (CYS  427  - GLY  439  <=> GLN  523  - SER  535 )                          
 302: s001-x 6m96-B    64 -  67 <=>   14 -  17   (GLY  260  - VAL  263  <=> ILE   14  - ARG   17 )                          
 302: s001-x 6m96-B    90 - 114 <=>   27 -  51   (THR  286  - ALA  310  <=> TRP   27  - LEU   51 )                          
 302: s001-x 6m96-B   121 - 128 <=>   53 -  60   (LEU  341  - PRO  348  <=> HIS   53  - TYR   60 )                          
 302: s001-x 6m96-B   144 - 162 <=>   61 -  79   (TYR  364  - VAL  382  <=> SER   61  - SER   79 )                          
 302: s001-x 6m96-B   166 - 175 <=>   80 -  89   (SER  386  - LYS  395  <=> ARG   80  - LYS   89 )                          
 302: s001-x 6m96-B   178 - 181 <=>   90 -  93   (GLN  398  - MET  401  <=> PHE   90  - THR   93 )                          
 302: s001-x 6m96-B   184 - 188 <=>   95 -  99   (HIS  404  - SER  408  <=> ILE   95  - LEU   99 )                          
 302: s001-x 6m96-B   191 - 218 <=>  100 - 127   (HIS  411  - LEU  438  <=> GLU  100  - ILE  127 )                          
 302: s001-x 6m96-B   219 - 223 <=>  129 - 133   (GLY  439  - SER  443  <=> LEU  129  - GLY  133 )                          
 303: s001-x 5mlz-A    23 -  26 <=>  108 - 111   (LEU  219  - THR  222  <=> ALA  105  - ASN  108 )                          
 303: s001-x 5mlz-A    33 -  36 <=>  115 - 118   (ALA  229  - GLU  232  <=> ILE  112  - GLY  115 )                          
 303: s001-x 5mlz-A    52 -  58 <=>  144 - 150   (THR  248  - VAL  254  <=> VAL  141  - PRO  147 )                          
 303: s001-x 5mlz-A   103 - 116 <=>  247 - 260   (SER  299  - PHE  312  <=> GLY  244  - ASN  257 )                          
 303: s001-x 5mlz-A   124 - 127 <=>  278 - 281   (TYR  344  - PRO  347  <=> LEU  275  - PHE  278 )                          
 303: s001-x 5mlz-A   131 - 138 <=>  292 - 299   (PHE  351  - PRO  358  <=> ILE  289  - SER  296 )                          
 303: s001-x 5mlz-A   139 - 162 <=>  301 - 324   (VAL  359  - VAL  382  <=> LEU  298  - PHE  321 )                          
 303: s001-x 5mlz-A   164 - 167 <=>  325 - 328   (GLY  384  - ALA  387  <=> LEU  322  - HIS  325 )                          
 303: s001-x 5mlz-A   196 - 210 <=>  330 - 344   (TYR  416  - ALA  430  <=> LEU  327  - ARG  341 )                          
 303: s001-x 5mlz-A   211 - 215 <=>  346 - 350   (LEU  431  - ALA  435  <=> VAL  343  - HIS  347 )                          
 303: s001-x 5mlz-A   216 - 219 <=>  352 - 355   (ASP  436  - GLY  439  <=> THR  349  - THR  352 )                          
 304: s001-x 6vz1-A    78 -  82 <=>   50 -  54   (GLY  274  - THR  278  <=> ILE  113  - PRO  117 )                          
 304: s001-x 6vz1-A    89 -  95 <=>   71 -  77   (TYR  285  - ILE  291  <=> PRO  134  - ALA  140 )                          
 304: s001-x 6vz1-A    97 - 100 <=>   78 -  81   (LEU  293  - ALA  296  <=> ASN  141  - ALA  144 )                          
 304: s001-x 6vz1-A   125 - 128 <=>   85 -  88   (LEU  345  - PRO  348  <=> PHE  148  - GLU  151 )                          
 304: s001-x 6vz1-A   129 - 132 <=>   91 -  94   (GLU  349  - GLY  352  <=> LEU  154  - GLY  157 )                          
 304: s001-x 6vz1-A   135 - 167 <=>   95 - 127   (LEU  355  - ALA  387  <=> ALA  158  - THR  190 )                          
 304: s001-x 6vz1-A   195 - 219 <=>  128 - 152   (ARG  415  - GLY  439  <=> PRO  191  - ASN  215 )                          
 304: s001-x 6vz1-A   226 - 231 <=>  183 - 188   (GLY  446  - VAL  451  <=> TYR  253  - ALA  258 )                          
 304: s001-x 6vz1-A   241 - 245 <=>  213 - 217   (PHE  461  - GLN  465  <=> LEU  283  - PHE  287 )                          
 305: s001-x 1na6-B     6 -   9 <=>   86 -  89   (ASN  202  - ARG  205  <=> HIS   89  - LYS   92 )                          
 305: s001-x 1na6-B    66 -  69 <=>  146 - 149   (ARG  262  - LEU  265  <=> GLU  149  - ILE  152 )                          
 305: s001-x 1na6-B    78 -  81 <=>  161 - 164   (GLY  274  - ASN  277  <=> PRO  164  - GLN  167 )                          
 305: s001-x 1na6-B    90 - 103 <=>  187 - 200   (THR  286  - SER  299  <=> PRO  194  - TYR  207 )                          
 305: s001-x 1na6-B   125 - 128 <=>  203 - 206   (LEU  345  - PRO  348  <=> ASN  210  - ASP  213 )                          
 305: s001-x 1na6-B   141 - 162 <=>  207 - 228   (ALA  361  - VAL  382  <=> PRO  214  - LEU  235 )                          
 305: s001-x 1na6-B   166 - 175 <=>  229 - 238   (SER  386  - LYS  395  <=> HIS  236  - PHE  245 )                          
 305: s001-x 1na6-B   184 - 222 <=>  241 - 279   (HIS  404  - GLY  442  <=> VAL  248  - PHE  286 )                          
 306: s001-x 6tej-B    91 -  95 <=>    3 -   7   (SER  287  - ILE  291  <=> THR    4  - LEU    8 )                          
 306: s001-x 6tej-B   100 - 103 <=>   12 -  15   (ALA  296  - SER  299  <=> LYS   13  - ALA   16 )                          
 306: s001-x 6tej-B   125 - 128 <=>   21 -  24   (LEU  345  - PRO  348  <=> VAL   22  - LEU   25 )                          
 306: s001-x 6tej-B   129 - 133 <=>   26 -  30   (GLU  349  - SER  353  <=> SER   27  - ARG   31 )                          
 306: s001-x 6tej-B   134 - 137 <=>   62 -  65   (VAL  354  - ASP  357  <=> VAL   63  - ALA   66 )                          
 306: s001-x 6tej-B   138 - 164 <=>   67 -  93   (PRO  358  - GLY  384  <=> TRP   68  - ALA   94 )                          
 306: s001-x 6tej-B   189 - 196 <=>  107 - 114   (MET  409  - TYR  416  <=> ASP  108  - GLN  115 )                          
 306: s001-x 6tej-B   197 - 200 <=>  117 - 120   (ILE  417  - ALA  420  <=> ALA  118  - GLY  121 )                          
 306: s001-x 6tej-B   203 - 210 <=>  121 - 128   (PHE  423  - ALA  430  <=> PRO  122  - VAL  129 )                          
 306: s001-x 6tej-B   211 - 219 <=>  130 - 138   (LEU  431  - GLY  439  <=> LEU  131  - ALA  139 )                          
 306: s001-x 6tej-B   220 - 223 <=>  285 - 288   (ALA  440  - SER  443  <=> PRO  286  - ALA  289 )                          
 306: s001-x 6tej-B   229 - 232 <=>  292 - 295   (LEU  449  - THR  452  <=> LEU  293  - ALA  296 )                          
 306: s001-x 6tej-B   242 - 245 <=>  416 - 419   (VAL  462  - GLN  465  <=> PHE  417  - THR  420 )                          
 307: s001-x 7emf-0   134 - 162 <=>    3 -  31   (VAL  354  - VAL  382  <=> VAL    9  - ASP   37 )                          
 307: s001-x 7emf-0   166 - 169 <=>   32 -  35   (SER  386  - ASP  389  <=> GLY   38  - ASN   41 )                          
 307: s001-x 7emf-0   185 - 200 <=>   37 -  52   (ARG  405  - ALA  420  <=> GLU   43  - ASP   58 )                          
 307: s001-x 7emf-0   202 - 219 <=>   53 -  70   (ALA  422  - GLY  439  <=> ASN   59  - LEU   76 )                          
 308: s001-x 5a63-C    91 - 107 <=>   82 -  98   (SER  287  - VAL  303  <=> GLN   83  - GLU   99 )                          
 308: s001-x 5a63-C   117 - 121 <=>  103 - 107   (PRO  337  - LEU  341  <=> LEU  104  - GLY  108 )                          
 308: s001-x 5a63-C   123 - 126 <=>  108 - 111   (HIS  343  - SER  346  <=> ARG  109  - ILE  112 )                          
 308: s001-x 5a63-C   143 - 161 <=>  112 - 130   (VAL  363  - GLU  381  <=> SER  113  - VAL  131 )                          
 308: s001-x 5a63-C   165 - 174 <=>  131 - 140   (SER  385  - LEU  394  <=> PHE  132  - ALA  141 )                          
 308: s001-x 5a63-C   176 - 182 <=>  141 - 147   (GLU  396  - ARG  402  <=> LEU  142  - GLY  148 )                          
 308: s001-x 5a63-C   183 - 186 <=>  150 - 153   (GLY  403  - GLU  406  <=> GLY  151  - PRO  154 )                          
 308: s001-x 5a63-C   188 - 201 <=>  154 - 167   (SER  408  - ALA  421  <=> TYR  155  - ILE  168 )                          
 308: s001-x 5a63-C   203 - 212 <=>  168 - 177   (PHE  423  - SER  432  <=> LEU  169  - PHE  178 )                          
 308: s001-x 5a63-C   213 - 216 <=>  179 - 182   (VAL  433  - ASP  436  <=> ASP  180  - GLU  183 )                          
 308: s001-x 5a63-C   221 - 224 <=>  183 - 186   (ILE  441  - GLY  444  <=> ARG  184  - TYR  187 )                          
 308: s001-x 5a63-C   227 - 235 <=>  187 - 195   (ILE  447  - TYR  455  <=> TRP  188  - SER  196 )                          
 309: s001-x 6btm-F    42 -  66 <=>    2 -  26   (ASN  238  - ARG  262  <=> TYR    2  - GLY   26 )                          
 309: s001-x 6btm-F    78 -  81 <=>   30 -  33   (GLY  274  - ASN  277  <=> THR   92  - LEU   95 )                          
 309: s001-x 6btm-F    85 -  91 <=>   43 -  49   (ILE  281  - SER  287  <=> LYS  105  - TYR  111 )                          
 309: s001-x 6btm-F    92 - 114 <=>   51 -  73   (ASN  288  - ALA  310  <=> ALA  113  - GLN  135 )                          
 309: s001-x 6btm-F   117 - 121 <=>   76 -  80   (PRO  337  - LEU  341  <=> TRP  138  - LEU  142 )                          
 309: s001-x 6btm-F   126 - 129 <=>  232 - 235   (SER  346  - GLU  349  <=> ILE  294  - ILE  297 )                          
 309: s001-x 6btm-F   130 - 133 <=>  238 - 241   (SER  350  - SER  353  <=> TYR  300  - SER  303 )                          
 309: s001-x 6btm-F   136 - 161 <=>  324 - 349   (GLU  356  - GLU  381  <=> LEU  386  - PRO  411 )                          
 309: s001-x 6btm-F   164 - 167 <=>  350 - 353   (GLY  384  - ALA  387  <=> GLY  412  - GLY  415 )                          
 309: s001-x 6btm-F   195 - 199 <=>  354 - 358   (ARG  415  - THR  419  <=> ASP  416  - ILE  420 )                          
 309: s001-x 6btm-F   221 - 224 <=>  374 - 377   (ILE  441  - GLY  444  <=> ILE  436  - VAL  439 )                          
 310: s001-x 1nek-C    76 -  80 <=>   11 -  15   (TYR  272  - TYR  276  <=> VAL   11  - LEU   15 )                          
 310: s001-x 1nek-C    81 -  85 <=>   18 -  22   (ASN  277  - ILE  281  <=> ILE   18  - ILE   22 )                          
 310: s001-x 1nek-C   100 - 109 <=>   40 -  49   (ALA  296  - SER  305  <=> ALA   40  - GLY   49 )                          
 310: s001-x 1nek-C   113 - 116 <=>   53 -  56   (SER  309  - PHE  312  <=> SER   53  - GLU   56 )                          
 310: s001-x 1nek-C   117 - 124 <=>   58 -  65   (PRO  337  - TYR  344  <=> PHE   58  - MET   65 )                          
 310: s001-x 1nek-C   137 - 164 <=>   67 -  94   (ASP  357  - GLY  384  <=> SER   67  - MET   94 )                          
 310: s001-x 1nek-C   168 - 171 <=>   97 - 100   (LYS  388  - ALA  391  <=> GLY   97  - GLU  100 )                          
 310: s001-x 1nek-C   190 - 217 <=>  102 - 129   (VAL  410  - PHE  437  <=> THR  102  - TRP  129 )                          
 311: s001-x 5muu-A     8 -  13 <=>    1 -   6   (GLY  204  - PHE  209  <=> MET    1  - VAL    6 )                          
 311: s001-x 5muu-A    22 -  26 <=>    8 -  12   (HIS  218  - THR  222  <=> ASP    8  - SER   12 )                          
 311: s001-x 5muu-A    29 -  32 <=>   24 -  27   (ASP  225  - ARG  228  <=> GLU   24  - ASN   27 )                          
 311: s001-x 5muu-A   108 - 111 <=>   52 -  55   (ILE  304  - MET  307  <=> LEU   52  - GLU   55 )                          
 311: s001-x 5muu-A   124 - 127 <=>   68 -  71   (TYR  344  - PRO  347  <=> ARG   68  - PHE   71 )                          
 311: s001-x 5muu-A   134 - 155 <=>  183 - 204   (VAL  354  - PHE  375  <=> PHE  183  - SER  204 )                          
 311: s001-x 5muu-A   156 - 164 <=>  206 - 214   (SER  376  - GLY  384  <=> ASP  206  - PHE  214 )
[truncated: 457,404 more chars]
