# Supplementary material for: A unified evolutionary origin for the ubiquitous protein transporters SecY and YidC
Source: BMC Biol. 2021 Dec 15;19:266. doi: 10.1186/s12915-021-01171-5 (PMC8675477; doi:10.1186/s12915-021-01171-5)
Supplement: Supplementary file 4 — Additional file 4. Dali search results. [file 12915_2021_1171_MOESM4_ESM.zip › Additional file 4. Dali search results/6itc-ctd.txt]

# Job: 6itc-ctd
# Query: s001Y
# No:  Chain   Z    rmsd lali nres  %id PDB  Description
   1:  5abb-A  8.8  4.7  184   443   34   MOLECULE: PROTEIN TRANSLOCASE SUBUNIT SECY;                          
   2:  2ww9-A  8.8  4.0  151   490    8   MOLECULE: SEC SIXTY-ONE PROTEIN HOMOLOG;                             
   3:  3bo0-A  8.3  3.7  152   442   11   MOLECULE: 23S RIBOSOMAL RNA;                                         
   4:  5a63-C  5.8  9.1  139   243    7   MOLECULE: NICASTRIN;                                                 
   5:  1rso-B  4.9  2.3   51    56    6   MOLECULE: PRESYNAPTIC PROTEIN SAP97;                                 
   6:  7jqe-A  4.9  3.3  108   357    5   MOLECULE: ESAT-6/WXG100 SECRETION SYSTEM PROTEIN;                    
   7:  3bm3-A  4.7  4.3   99   259    7   MOLECULE: DNA (5'-D(*CP*AP*TP*CP*CP*AP*GP*GP*TP*AP*C)-3');           
   8:  3uit-D  4.7 13.7   82   257    9   MOLECULE: INAD-LIKE PROTEIN, MAGUK P55 SUBFAMILY MEMBER 5,           
   9:  5g3q-A  4.6  3.4   67    89   12   MOLECULE: WNK1;                                                      
  10:  4p6v-D  4.6  8.9   63   179    8   MOLECULE: NA(+)-TRANSLOCATING NADH-QUINONE REDUCTASE SUBUNI          
  11:  5j1f-A  4.4  3.0   76   188    9   MOLECULE: PLECTIN,PLECTIN;                                           
  12:  6l7o-G  4.4 11.7   69   192   10   MOLECULE: NAD(P)H-QUINONE OXIDOREDUCTASE SUBUNIT 1;                  
  13:  3cit-A  4.3  5.1   64   155   11   MOLECULE: SENSOR HISTIDINE KINASE;                                   
  14:  3zjc-E  4.2  8.0   96   286    5   MOLECULE: GTPASE IMAP FAMILY MEMBER 7;                               
  15:  4dve-A  4.2  6.0  111   189    6   MOLECULE: BIOTIN TRANSPORTER BIOY;                                   
  16:  6dlu-P  4.1  7.2   94   747    3   MOLECULE: DYNAMIN-1;                                                 
  17:  7d7n-A  4.1  4.5  118   704    8   MOLECULE: ATP-BINDING CASSETTE SUB-FAMILY B MEMBER 6, MITOC          
  18:  5oqk-A  4.1  9.8   68   147   10   MOLECULE: VOLTAGE-GATED HYDROGEN CHANNEL 1;                          
  19:  4cq4-A  4.1  5.3   54   106    7   MOLECULE: ENGINEERED VERSION OF TRANSMEMBRANE RECEPTOR AF15          
  20:  6xxv-C  4.1  3.6   58   111    7   MOLECULE: ANTIBODY C57, HEAVY CHAIN;                                 
  21:  6so5-C  4.0  4.0   93   144   10   MOLECULE: ATPASE ASNA1;                                              
  22:  3wvo-A  4.0 11.3   71   543   10   MOLECULE: CRISPR-ASSOCIATED PROTEIN, CSE1 FAMILY;                    
  23:  5xtc-V  4.0  4.9   68   140   12   MOLECULE: NADH DEHYDROGENASE [UBIQUINONE] IRON-SULFUR PROTE          
  24:  4cti-D  4.0  9.1   71   222    8   MOLECULE: OSMOLARITY SENSOR PROTEIN ENVZ, AF1503;                    
  25:  5ca9-A  4.0  5.4   87   656    8   MOLECULE: PROTEIN SEY1;                                              
  26:  6izw-B  4.0  6.9   63   145    5   MOLECULE: MUTUAL GLIDING-MOTILITY PROTEIN MGLA;                      
  27:  6ltj-M  4.0  9.6   65   283    9   MOLECULE: HISTONE H3.3;                                              
  28:  6qp6-A  4.0  4.5   94   741   12   MOLECULE: ANOCTAMIN-6;                                               
  29:  7bln-A  3.9 10.7   77   769    9   MOLECULE: VACUOLAR PROTEIN SORTING-ASSOCIATED PROTEIN 29;            
  30:  5x5y-F  3.9  7.6  112   351   11   MOLECULE: PROBABLE ATP-BINDING COMPONENT OF ABC TRANSPORTER          
  31:  5izs-D  3.9  3.5   62    82    8   MOLECULE: DESIGNED PROTEIN 5L6HC3_1;                                 
  32:  2xt6-A  3.9  9.8   91  1055    0   MOLECULE: 2-OXOGLUTARATE DECARBOXYLASE;                              
  33:  2qco-A  3.9  4.3   67   202   12   MOLECULE: CMER;                                                      
  34:  4d5n-A  3.9 18.2   79   436    9   MOLECULE: EUKARYOTIC PEPTIDE CHAIN RELEASE FACTOR SUBUNIT 1          
  35:  1dce-A  3.9 10.9   69   567    6   MOLECULE: PROTEIN (RAB GERANYLGERANYLTRANSFERASE ALPHA               
  36:  6vz1-A  3.9  4.5   71   411   10   MOLECULE: DIACYLGLYCEROL O-ACYLTRANSFERASE 1;                        
  37:  2rdc-B  3.9  4.0   92   135    8   MOLECULE: UNCHARACTERIZED PROTEIN;                                   
  38:  4i4k-A  3.9  8.3   58   138    9   MOLECULE: UNCHARACTERIZED PROTEIN SGCJ;                              
  39:  7apx-B  3.8  8.0   96   563    5   MOLECULE: THO COMPLEX SUBUNIT 2,THO2;                                
  40:  4bpm-A  3.8  9.6   88   162    7   MOLECULE: PROSTAGLANDIN E SYNTHASE, FUSION PEPTIDE;                  
  41:  5iig-A  3.8 12.1   93   467    6   MOLECULE: VACUOLAR TRANSPORTER CHAPERONE 4;                          
  42:  1w0b-A  3.8  6.1   78   102    6   MOLECULE: ALPHA-HEMOGLOBIN STABILIZING PROTEIN;                      
  43:  3lnr-A  3.8  5.8   65   160    9   MOLECULE: AEROTAXIS TRANSDUCER AER2;                                 
  44:  5f5p-A  3.8  5.7  108   181    4   MOLECULE: PROTEIN SHROOM2;                                           
  45:  5yke-B  3.8  5.0  115   845    8   MOLECULE: ATP-SENSITIVE INWARD RECTIFIER POTASSIUM CHANNEL           
  46:  2jvg-A  3.8  2.9   66    72    5   MOLECULE: IGG-BINDING PROTEIN SBI;                                   
  47:  5ue8-A  3.8  6.8   90   847    7   MOLECULE: PROTEIN UNC-13 HOMOLOG A;                                  
  48:  4m58-A  3.8  4.7  113   227    9   MOLECULE: COBALAMIN BIOSYNTHESIS PROTEIN CBIM;                       
  49:  6m6z-A  3.7  2.8   73   203   11   MOLECULE: TMH4C4;                                                    
  50:  6wq0-A  3.7 15.5   54   131    6   MOLECULE: DNA (301-MER);                                             
  51:  2i7u-A  3.7  2.7   47    62    4   MOLECULE: FOUR-ALPHA-HELIX BUNDLE;                                   
  52:  3add-A  3.7  4.9   59   251    5   MOLECULE: L-SERYL-TRNA(SEC) KINASE;                                  
  53:  6gvw-B  3.7  8.0   84   262    8   MOLECULE: BRCA1-A COMPLEX SUBUNIT ABRAXAS 1;                         
  54:  5wp0-B  3.7 13.3   83   274    5   MOLECULE: NH(3)-DEPENDENT NAD(+) SYNTHETASE;                         
  55:  6lo8-D  3.7  5.0   66   119   12   MOLECULE: MITOCHONDRIAL IMPORT INNER MEMBRANE TRANSLOCASE S          
  56:  7nur-A  3.7  5.0   79  1044    4   MOLECULE: PROTEIN KINASE DOMAIN-CONTAINING PROTEIN;                  
  57:  6dfp-A  3.7  9.0   79   361    5   MOLECULE: VCA0883;                                                   
  58:  5xef-A  3.7  4.1   56   123    5   MOLECULE: FLAGELLAR PROTEIN FLIS;                                    
  59:  1ysm-A  3.7  3.4   50    55    4   MOLECULE: CALCYCLIN-BINDING PROTEIN;                                 
  60:  4cru-A  3.7  3.7   91   242   10   MOLECULE: CCR4-NOT TRANSCRIPTION COMPLEX SUBUNIT 1;                  
  61:  6loj-B  3.7  7.1   84   571    8   MOLECULE: INVASION PLASMID ANTIGEN;                                  
  62:  1nek-C  3.7 12.1   97   129   11   MOLECULE: SUCCINATE DEHYDROGENASE FLAVOPROTEIN SUBUNIT;              
  63:  6ffv-A  3.7  4.5  101   194    8   MOLECULE: BTUM;                                                      
  64:  3u2r-A  3.7  5.6   77   135    8   MOLECULE: REGULATORY PROTEIN MARR;                                   
  65:  3p8c-F  3.7  3.7   74   156    5   MOLECULE: CYTOPLASMIC FMR1-INTERACTING PROTEIN 1;                    
  66:  5yo8-A  3.6  6.1   87   349    6   MOLECULE: TETRAPRENYL-BETA-CURCUMENE SYNTHASE;                       
  67:  5ztc-A  3.6  3.7   49   197    8   MOLECULE: LMO2088 PROTEIN;                                           
  68:  4u3e-A  3.6 12.8   76   637    9   MOLECULE: RIBONUCLEOSIDE TRIPHOSPHATE REDUCTASE;                     
  69:  6dgc-A  3.6  9.7   63   147    3   MOLECULE: ISC1926 TNPA C-TERMINAL CATALYTIC DOMAIN;                  
  70:  4ymk-A  3.6  4.3  107   322    6   MOLECULE: ACYL-COA DESATURASE 1;                                     
  71:  4idn-B  3.6  8.1   80   423    6   MOLECULE: ATLASTIN-1;                                                
  72:  7b54-X  3.6  4.5   99  1732    7   MOLECULE: VAR2CSA IN PRESENCE OF PLCS, DBL1-DBL4,ERYTHROCYT          
  73:  3ang-C  3.6  3.5   73   201    5   MOLECULE: TRANSCRIPTIONAL REPRESSOR, TETR FAMILY;                    
  74:  5lb7-B  3.6  6.3   53    78   11   MOLECULE: KATANIN P80 WD40 REPEAT-CONTAINING SUBUNIT B1;             
  75:  6myo-D  3.6  4.6   68   102    1   MOLECULE: SUCCINATE DEHYDROGENASE [UBIQUINONE] FLAVOPROTEIN          
  76:  3bes-R  3.6  9.9   68   250    3   MOLECULE: INTERFERON GAMMA;                                          
  77:  4qhf-A  3.6  6.4   50   109    8   MOLECULE: UNCHARACTERIZED PROTEIN MJ1213;                            
  78:  5m87-A  3.6  6.6  132   494    7   MOLECULE: DIVALENT METAL CATION TRANSPORTER MNTH;                    
  79:  5bun-C  3.6 12.4   89   433    6   MOLECULE: OUTER MEMBRANE PROTEIN;                                    
  80:  6vxm-A  3.5  6.8   89   277    6   MOLECULE: MECHANOSENSITIVE ION CHANNEL PROTEIN 1, MITOCHOND          
  81:  5cos-D  3.5  1.9   55    61    5   MOLECULE: SIDEROPHORE-INTERACTING PROTEIN;                           
  82:  6vej-A  3.5  3.1   75  1022    7   MOLECULE: PROBABLE RESISTANCE-NODULATION-CELL DIVISION (RND          
  83:  2h9d-D  3.5  3.0   77   100    8   MOLECULE: SALICYLATE BIOSYNTHESIS PROTEIN PCHB;                      
  84:  4kp3-D  3.5  5.4   65    82    9   MOLECULE: UNCONVENTIONAL MYOSIN-VA;                                  
  85:  5a31-N  3.5  5.8   84   703    5   MOLECULE: ANAPHASE-PROMOTING COMPLEX SUBUNIT 1;                      
  86:  1z0x-A  3.5  4.1   74   216    7   MOLECULE: TRANSCRIPTIONAL REGULATOR, TETR FAMILY;                    
  87:  6qct-A  3.5 11.9   97   722    6   MOLECULE: POLYMERASE ACIDIC PROTEIN;                                 
  88:  3gnl-A  3.5 10.5   73   234    7   MOLECULE: UNCHARACTERIZED PROTEIN, DUF633, LMOF2365_1472;            
  89:  6rd4-7  3.5  4.0   74   176    4   MOLECULE: ASA-10: POLYTOMELLA F-ATP SYNTHASE ASSOCIATED SUB          
  90:  5do7-D  3.5  4.9   87   571    9   MOLECULE: ATP-BINDING CASSETTE SUB-FAMILY G MEMBER 5;                
  91:  7kak-E  3.5  5.4   97   172    7   MOLECULE: PROTEIN TRANSPORT CHANNEL SEC61 COMPLEX, ALPHA SU          
  92:  6ww7-C  3.5  4.9   78   209    5   MOLECULE: ER MEMBRANE PROTEIN COMPLEX SUBUNIT 1;                     
  93:  6hk5-B  3.5  3.3   55    66    5   MOLECULE: COOJ;                                                      
  94:  2rkh-A  3.5  3.7   47   164    2   MOLECULE: PUTATIVE APHA-LIKE TRANSCRIPTION FACTOR;                   
  95:  4oyd-B  3.5  3.0   77   117    6   MOLECULE: APOPTOSIS REGULATOR BHRF1;                                 
  96:  4ifd-H  3.5  4.2   51   295   10   MOLECULE: EXOSOME COMPLEX COMPONENT RRP45;                           
  97:  5ee5-A  3.5  7.3   77   202   14   MOLECULE: BREFELDIN A-INHIBITED GUANINE NUCLEOTIDE-EXCHANGE          
  98:  1gqe-A  3.5  9.7  101   362    4   MOLECULE: RELEASE FACTOR 2;                                          
  99:  3sjr-A  3.5  4.2   88   126   13   MOLECULE: UNCHARACTERIZED PROTEIN;                                   
 100:  7jtk-I  3.4  5.9   76   483    3   MOLECULE: FLAGELLAR RADIAL SPOKE PROTEIN 1;                          
 101:  3lf9-A  3.4  3.7   78   120    6   MOLECULE: 4E10_D0_1IS1A_001_C (T161);                                
 102:  6ezn-B  3.4  5.5   59   110   10   MOLECULE: DOLICHYL-DIPHOSPHOOLIGOSACCHARIDE--PROTEIN                 
 103:  5njx-A  3.4  6.0   69   413    7   MOLECULE: PEPTIDYL-PROLYL CIS-TRANS ISOMERASE FKBP5;                 
 104:  3f0c-A  3.4  3.4   78   193   14   MOLECULE: TRANSCRIPTIONAL REGULATOR;                                 
 105:  5jbr-A  3.4  6.0   70   149    6   MOLECULE: UNCHARACTERIZED PROTEIN BCAV_2135;                         
 106:  6fht-B  3.4 11.2   76   735    7   MOLECULE: BACTERIOPHYTOCHROME,ADENYLATE CYCLASE;                     
 107:  3etz-B  3.4  4.3   78   115    5   MOLECULE: ADHESIN A;                                                 
 108:  3n1e-B  3.4  6.3   81   141    2   MOLECULE: VACUOLAR PROTEIN SORTING-ASSOCIATED PROTEIN 54;            
 109:  6lum-G  3.4  9.2   78   123   17   MOLECULE: SUCCINATE DEHYDROGENASE SUBUNIT C;                         
 110:  2wit-A  3.4  7.2  124   531    8   MOLECULE: GLYCINE BETAINE TRANSPORTER BETP;                          
 111:  3col-A  3.4  3.8   69   180    4   MOLECULE: PUTATIVE TRANSCRIPTION REGULATOR;                          
 112:  1szi-A  3.4  6.9   78   194    5   MOLECULE: MANNOSE-6-PHOSPHATE RECEPTOR BINDING PROTEIN 1;            
 113:  3qkx-A  3.4  4.0   71   183   13   MOLECULE: UNCHARACTERIZED HTH-TYPE TRANSCRIPTIONAL REGULATO          
 114:  6exn-a  3.4  6.4   57   171    4   MOLECULE: U2 SNRNA;                                                  
 115:  2fsf-B  3.4  5.7   80   723    4   MOLECULE: PREPROTEIN TRANSLOCASE SECA SUBUNIT;                       
 116:  1zl8-B  3.4  2.6   49    54    8   MOLECULE: LIN-7;                                                     
 117:  6btm-F  3.4 13.4   86   402    3   MOLECULE: ALTERNATIVE COMPLEX III SUBUNIT A;                         
 118:  5jje-B  3.4  3.2   53    63   11   MOLECULE: SENSORY RHODOPSIN-2;                                       
 119:  5xmw-A  3.4 10.7   58   270    5   MOLECULE: ZEARALENONE LACTONASE;                                     
 120:  6rlb-A  3.4  7.4   81   969    4   MOLECULE: O6-ALKYLGUANINE-DNA ALKYLTRANSFERASE MUTANT,DYNC2          
 121:  5oxf-C  3.4  6.4   91   601    7   MOLECULE: GTP-BINDING PROTEIN;                                       
 122:  4dvy-P  3.4  5.3   95   656    4   MOLECULE: CYTOTOXICITY-ASSOCIATED IMMUNODOMINANT ANTIGEN;            
 123:  5sy1-A  3.4  7.0   85   582   12   MOLECULE: CALMODULIN;                                                
 124:  4a12-B  3.4  5.2   59   186    8   MOLECULE: TRANSCRIPTION FACTOR FAPR;                                 
 125:  5ihf-B  3.4  4.6   76   109    5   MOLECULE: VIRG-LIKE PROTEIN;                                         
 126:  7dn3-A  3.4 14.1   74  1293    7   MOLECULE: DNA-DIRECTED RNA POLYMERASE III SUBUNIT RPC1;              
 127:  2ksr-A  3.4  3.3   73   140   11   MOLECULE: NEURONAL ACETYLCHOLINE RECEPTOR SUBUNIT BETA-2;            
 128:  3rmi-A  3.4  3.2   60   105    5   MOLECULE: CHORISMATE MUTASE PROTEIN;                                 
 129:  6m9a-C  3.4  3.7   92   157    8   MOLECULE: SIGNALING PROTEIN;                                         
 130:  5h5v-A  3.4  3.8   53   352    8   MOLECULE: FLAGELLAR HOOK-ASSOCIATED PROTEIN 2;                       
 131:  2dof-A  3.4  3.7   62    85   13   MOLECULE: TRANSCRIPTION ELONGATION REGULATOR 1;                      
 132:  3aq0-C  3.4  3.1   66   327    6   MOLECULE: GERANYL DIPHOSPHATE SYNTHASE;                              
 133:  3ibp-A  3.4  8.2   92   283    4   MOLECULE: CHROMOSOME PARTITION PROTEIN MUKB;                         
 134:  7c6g-A  3.3 10.5   75   420   12   MOLECULE: SUGAR ABC TRANSPORTER, PERIPLASMIC SUGAR-BINDING           
 135:  5yfp-C  3.3  8.8   90   790   10   MOLECULE: EXOCYST COMPLEX COMPONENT SEC3;                            
 136:  5gpa-A  3.3  3.9   70   189    6   MOLECULE: TRANSCRIPTIONAL REGULATOR (TETR/ACRR FAMILY);              
 137:  3vuo-A  3.3  6.5  109  1151    4   MOLECULE: NTNHA;                                                     
 138:  3zqg-A  3.3  6.9   75   208    8   MOLECULE: TETRACYCLINE REPRESSOR PROTEIN CLASS B FROM TRANS          
 139:  7mi6-A  3.3  9.9   72  2419    6   MOLECULE: FUSION PROTEIN OF DYNEIN AND ENDOLYSIN;                    
 140:  6swy-1  3.3  3.0   62   542    0   MOLECULE: VACUOLAR IMPORT AND DEGRADATION PROTEIN 28;                
 141:  6sih-A  3.3  5.2   81   488    5   MOLECULE: FLAGELLAR HOOK-ASSOCIATED PROTEIN 2;                       
 142:  2lru-A  3.3  4.1   61    98   10   MOLECULE: SERINE/THREONINE-PROTEIN KINASE WNK1;                      
 143:  6jcx-F  3.3  4.7   64   186    8   MOLECULE: DNA-DIRECTED RNA POLYMERASE SUBUNIT ALPHA;                 
 144:  4okv-F  3.3  3.1   57    66    9   MOLECULE: HEAVY CHAIN OF 8H7 MAB;                                    
 145:  2v3s-A  3.3  3.5   58    96    9   MOLECULE: SERINE/THREONINE-PROTEIN KINASE OSR1;                      
 146:  6yjj-A  3.3  3.8   82   320    6   MOLECULE: CYRI-B (FAM49B);                                           
 147:  2q83-A  3.3 11.3   96   332    4   MOLECULE: YTAA PROTEIN;                                              
 148:  1h7a-A  3.3  4.4   80   563    4   MOLECULE: ANAEROBIC RIBONUCLEOTIDE-TRIPHOSPHATE REDUCTASE            
 149:  5fu7-A  3.3  9.5   89   519   11   MOLECULE: CCR4-NOT TRANSCRIPTION COMPLEX SUBUNIT 1;                  
 150:  4i0x-K  3.3  4.7   61    77    7   MOLECULE: ESAT-6-LIKE PROTEIN MAB_3112;                              
 151:  6v9z-A  3.3  5.0  102   715    6   MOLECULE: ABC-TYPE BACTERIOCIN TRANSPORTER;                          
 152:  2x2v-A  3.3  3.3   53    69   13   MOLECULE: ATP SYNTHASE SUBUNIT C;                                    
 153:  3fhn-A  3.3  8.1   82   673   11   MOLECULE: PROTEIN TRANSPORT PROTEIN TIP20;                           
 154:  7d0l-B  3.3  8.0   87   894   14   MOLECULE: CAPSID PROTEIN;                                            
 155:  6m3q-F  3.3  3.1   72   301    6   MOLECULE: ANKYRIN-2;                                                 
 156:  6k3b-B  3.3  3.9   81   106    5   MOLECULE: LPG2147;                                                   
 157:  5mx5-L  3.3  5.1   74   214    4   MOLECULE: PROTEASOME ACTIVATOR COMPLEX SUBUNIT 1;                    
 158:  6rql-A  3.3  7.4   85  1542   11   MOLECULE: TEMPLATE STRAND;                                           
 159:  6ah0-w  3.3  8.0   69   443    4   MOLECULE: U5SNRNA;                                                   
 160:  5tgz-A  3.3  6.5  106   439    8   MOLECULE: CANNABINOID RECEPTOR 1,FLAVODOXIN,CANNABINOID REC          
 161:  3gei-C  3.3  3.7   90   298    7   MOLECULE: TRNA MODIFICATION GTPASE MNME;                             
 162:  2kz6-A  3.3  7.4   62   100    6   MOLECULE: UNCHARACTERIZED PROTEIN;                                   
 163:  2a01-A  3.3  2.4   74   243    5   MOLECULE: APOLIPOPROTEIN A-I;                                        
 164:  6hty-B  3.3  3.6   76   302    5   MOLECULE: NUCLEAR RECEPTOR SUBFAMILY 1 GROUP I MEMBER 2,NUC          
 165:  6zka-V  3.3  5.1   68   140    7   MOLECULE: NADH-UBIQUINONE OXIDOREDUCTASE CHAIN 3;                    
 166:  5me8-A  3.3  7.9   85   107    2   MOLECULE: INHIBITOR OF GROWTH PROTEIN 5;                             
 167:  1y2o-A  3.3  3.5   83   248    4   MOLECULE: BAI1-ASSOCIATED PROTEIN 2 ISOFORM 1;                       
 168:  2v0o-A  3.3 29.5  113   273    8   MOLECULE: FCH DOMAIN ONLY PROTEIN 2;                                 
 169:  3t6g-B  3.3  8.8  103   134    7   MOLECULE: SH2 DOMAIN-CONTAINING PROTEIN 3C;                          
 170:  2bma-A  3.3  5.6   58   467    2   MOLECULE: GLUTAMATE DEHYDROGENASE (NADP+);                           
 171:  4iyp-A  3.3  8.1   90   205    9   MOLECULE: IMMUNOGLOBULIN-BINDING PROTEIN 1;                          
 172:  3kdw-A  3.2  4.7   81   206   10   MOLECULE: PUTATIVE SUGAR BINDING PROTEIN;                            
 173:  6en3-A  3.2  4.4   53   934    0   MOLECULE: ENDO-BETA-N-ACETYLGLUCOSAMINIDASE F2,MULTIFUNCTIO          
 174:  5k2a-A  3.2  7.4  104   398    9   MOLECULE: ADENOSINE RECEPTOR A2A/SOLUBLE CYTOCHROME B562 CH          
 175:  4j19-A  3.2  3.4   63    77   11   MOLECULE: HOMEOBOX-CONTAINING PROTEIN 1;                             
 176:  2f07-A  3.2  4.2   67   197    6   MOLECULE: YVDT;                                                      
 177:  5ctq-A  3.2  7.2   75   518    7   MOLECULE: SQUAMOUS CELL CARCINOMA ANTIGEN RECOGNIZED BY T-C          
 178:  4m9s-B  3.2  9.1   71   511    7   MOLECULE: CELL DEATH PROTEIN 4;                                      
 179:  6wgm-A  3.2  6.8   71   305    6   MOLECULE: TRAP-TYPE C4-DICARBOXYLATE TRANSPORT SYSTEM, PERI          
 180:  4oe8-C  3.2  2.8   53    87    4   MOLECULE: INTERLEUKIN-12 SUBUNIT BETA;                               
 181:  3pux-G  3.2  9.8  126   293   12   MOLECULE: MALTOSE-BINDING PERIPLASMIC PROTEIN;                       
 182:  2fb5-A  3.2  5.6   61   204    5   MOLECULE: HYPOTHETICAL MEMBRANE SPANNING PROTEIN;                    
 183:  4f1n-A  3.2 16.7   63   904    3   MOLECULE: KPAGO;                                                     
 184:  6al9-B  3.2  3.5   62    91    6   MOLECULE: CHORISMATE MUTASE;                                         
 185:  4gcz-B  3.2  8.0   83   378    7   MOLECULE: BLUE-LIGHT PHOTORECEPTOR, SENSOR PROTEIN FIXL;             
 186:  5wwl-N  3.2  6.2   94   155    4   MOLECULE: CENTROMERE PROTEIN MIS12;                                  
 187:  3cwz-B  3.2  5.9   79   310    8   MOLECULE: RAS-RELATED PROTEIN RAB-6A;                                
 188:  6rfl-C  3.2 15.4   78   304    4   MOLECULE: DNA-DEPENDENT RNA POLYMERASE SUBUNIT RPO132;               
 189:  6zg3-C  3.2  8.1   75   207    8   MOLECULE: ENERGY-COUPLING FACTOR TRANSPORTER ATP-BINDING PR          
 190:  3vou-A  3.2 10.7   85   139    9   MOLECULE: ION TRANSPORT 2 DOMAIN PROTEIN, VOLTAGE-GATED SOD          
 191:  6l80-C  3.2 10.4   60   107   12   MOLECULE: GAMMA-TUBULIN COMPLEX SUBUNIT MOD21;                       
 192:  5g4y-A  3.2  4.9   62   147    8   MOLECULE: CHEMOTAXIS PROTEIN;                                        
 193:  6ozu-A  3.2  5.8   69   235    7   MOLECULE: EUKARYOTIC TRANSLATION INITIATION FACTOR 4 GAMMA           
 194:  3a1y-G  3.2  3.9   55   211    9   MOLECULE: 50S RIBOSOMAL PROTEIN P1 (L12P);                           
 195:  5n8k-C  3.2  5.1   64    80    8   MOLECULE: GALACTOCEREBROSIDASE;                                      
 196:  5lnk-J  3.2  4.5   57   175    5   MOLECULE: MITOCHONDRIAL COMPLEX I, 51 KDA SUBUNIT;                   
 197:  1pd3-A  3.2  3.1   51    54    0   MOLECULE: NONSTRUCTURAL PROTEIN NS2;                                 
 198:  2qtq-A  3.2  4.2   76   204    8   MOLECULE: TRANSCRIPTIONAL REGULATOR, TETR FAMILY;                    
 199:  5j6f-A  3.2 16.9   98   352   10   MOLECULE: 3-DEOXY-D-ARABINO-HEPTULOSONATE 7-PHOSPHATE SYNTH          
 200:  6wg3-A  3.2 14.3   87   561    5   MOLECULE: STRUCTURAL MAINTENANCE OF CHROMOSOMES PROTEIN 1A;          
 201:  6o84-A  3.2 20.3   86   415    3   MOLECULE: LOC100127796 PROTEIN,LOC100127796 PROTEIN,OTOP3,           
 202:  2odm-B  3.2  3.3   71    83    7   MOLECULE: UPF0358 PROTEIN MW0995;                                    
 203:  6wg3-D  3.2 11.0   93   932    3   MOLECULE: STRUCTURAL MAINTENANCE OF CHROMOSOMES PROTEIN 1A;          
 204:  6qrj-A  3.2  3.6   60   463   18   MOLECULE: HYBRID KINASE;                                             
 205:  6idf-B  3.2  5.9   91   312    7   MOLECULE: NICASTRIN;                                                 
 206:  3hmj-A  3.2  5.8   93  1750    5   MOLECULE: FATTY ACID SYNTHASE SUBUNIT ALPHA;                         
 207:  5ic8-A  3.2  9.2   58   284    5   MOLECULE: PUTATIVE UNCHARACTERIZED PROTEIN;                          
 208:  6ewz-A  3.2  6.4   66   202    8   MOLECULE: GTP PYROPHOSPHOKINASE;                                     
 209:  6ppj-A  3.2  5.9   63   901   10   MOLECULE: UVRD/REP HELICASE;                                         
 210:  5vvr-B  3.2  5.1   97  1207    3   MOLECULE: DNA-DIRECTED RNA POLYMERASE II SUBUNIT RPB1;               
 211:  6zbj-A  3.2 12.7   94   666    6   MOLECULE: PRECURSOR OF THE MAJOR MEROZOITE SURFACE ANTIGENS          
 212:  6zyv-A  3.2  4.0   69   238    4   MOLECULE: CIR PROTEIN;                                               
 213:  6z0c-A  3.2  5.6   75   199    3   MOLECULE: MAQUETTE-3;                                                
 214:  7jz2-A  3.2  4.3   71   481    7   MOLECULE: SUCCINATE DEHYDROGENASE FLAVOPROTEIN SUBUNIT;              
 215:  6xby-a  3.2  5.2   86   494    6   MOLECULE: V-TYPE PROTON ATPASE CATALYTIC SUBUNIT A;                  
 216:  2g7l-A  3.2  6.5   76   201   11   MOLECULE: TETR-FAMILY TRANSCRIPTIONAL REGULATOR;                     
 217:  2khm-A  3.2  4.4   70   140    7   MOLECULE: FIBROIN-3;                                                 
 218:  1na6-B  3.2  9.2   96   395    6   MOLECULE: RESTRICTION ENDONUCLEASE ECORII;                           
 219:  1gzs-B  3.2 10.5   81   165    9   MOLECULE: SOPE;                                                      
 220:  1wpk-A  3.2  3.7   56   146    9   MOLECULE: ADA REGULATORY PROTEIN;                                    
 221:  3zv0-B  3.2  8.2   76   329    4   MOLECULE: PROTEIN SHQ1;                                              
 222:  3k66-A  3.2  4.3   83   217    2   MOLECULE: BETA-AMYLOID-LIKE PROTEIN;                                 
 223:  4bm5-A  3.2  5.8   68   268    7   MOLECULE: SIMILAR TO CHLOROPLAST INNER MEMBRANE PROTEIN TIC          
 224:  4hzu-S  3.2  5.5  105   164    7   MOLECULE: ENERGY-COUPLING FACTOR TRANSPORTER ATP-BINDING PR          
 225:  3p8c-B  3.2  5.8   82  1086    5   MOLECULE: CYTOPLASMIC FMR1-INTERACTING PROTEIN 1;                    
 226:  5lm2-B  3.2  7.2   89   340    9   MOLECULE: TYROSINE-PROTEIN PHOSPHATASE NON-RECEPTOR TYPE 23          
 227:  1tjl-A  3.2  7.7  105   145    4   MOLECULE: DNAK SUPPRESSOR PROTEIN;                                   
 228:  6oap-A  3.1  5.0   60   305   15   MOLECULE: DUAL SENSOR HISTIDINE KINASE;                              
 229:  6tmh-H  3.1  3.5   59    71   14   MOLECULE: INHIBITOR OF F1;                                           
 230:  6vbu-2  3.1  7.2   93   659    2   MOLECULE: BARDET-BIEDL SYNDROME 18 PROTEIN;                          
 231:  3pas-B  3.1  3.6   69   192    7   MOLECULE: TETR FAMILY TRANSCRIPTION REGULATOR;                       
 232:  1i6z-A  3.1  3.1   79   135   14   MOLECULE: BAG-FAMILY MOLECULAR CHAPERONE REGULATOR-1;                
 233:  7jts-s  3.1 11.4   85   290    7   MOLECULE: RADIAL SPOKE PROTEIN 3;                                    
 234:  3m62-A  3.1  7.1   98   955    3   MOLECULE: UBIQUITIN CONJUGATION FACTOR E4;                           
 235:  1csm-A  3.1 10.8  117   253    7   MOLECULE: CHORISMATE MUTASE;                                         
 236:  4xom-A  3.1 10.1   71   206   14   MOLECULE: COENZYME F420:L-GLUTAMATE LIGASE;                          
 237:  6fv8-B  3.1  3.3   74   436    3   MOLECULE: AQ128;                                                     
 238:  7bin-V  3.1  3.3   45   133    4   MOLECULE: FLAGELLAR BIOSYNTHETIC PROTEIN FLIP;                       
 239:  3nrg-A  3.1  2.9   76   217    7   MOLECULE: TETR FAMILY TRANSCRIPTIONAL REGULATOR;                     
 240:  7c4j-F  3.1  3.9   70   383    9   MOLECULE: TRANSCRIPTION REGULATORY PROTEIN SNF12;                    
 241:  3g80-A  3.1  6.3   59    73    7   MOLECULE: PROTEIN B2;                                                
 242:  4mo1-A  3.1  4.5   77   145    6   MOLECULE: ANTITERMINATION PROTEIN Q;                                 
 243:  2qko-B  3.1  3.3   66   176    8   MOLECULE: POSSIBLE TRANSCRIPTIONAL REGULATOR, TETR FAMILY P          
 244:  6nd4-Z  3.1  9.4   75   169    4   MOLECULE: ETS RRNA;                                                  
 245:  6o0i-A  3.1  5.6   66    98    9   MOLECULE: DESIGN CONSTRUCT XAA;                                      
 246:  5c5e-A  3.1  3.2   69   284    6   MOLECULE: CIRCADIAN CLOCK PROTEIN KAIA;                              
 247:  4uxv-A  3.1 10.6   74   522    4   MOLECULE: SEPTATION RING FORMATION REGULATOR EZRA;                   
 248:  5w99-A  3.1  8.7   90   319    6   MOLECULE: PBTD;                                                      
 249:  7kpx-C  3.1 14.2   80  1352   11   MOLECULE: MEIOTIC MRNA STABILITY PROTEIN KINASE SSN3;                
 250:  6m49-B  3.1  5.0  100   238    6   MOLECULE: INSULIN-INDUCED GENE 2 PROTEIN;                            
 251:  6khm-K  3.1 11.7   80   312    1   MOLECULE: HYDROLASE, ALPHA/BETA DOMAIN PROTEIN;                      
 252:  1oxz-A  3.1  6.0   78   132    9   MOLECULE: ADP-RIBOSYLATION FACTOR BINDING PROTEIN GGA1;              
 253:  5j10-A  3.1  3.8   62    70    6   MOLECULE: PEPTIDE DESIGN 2L4HC2_24;                                  
 254:  5mmj-t  3.1  5.7   78   107   10   MOLECULE: 50S RIBOSOMAL PROTEIN L31;                                 
 255:  5n5e-A  3.1  4.7   59    98    8   MOLECULE: PFC_05175;                                                 
 256:  4wid-A  3.1  7.0   66   353    8   MOLECULE: RHUL123;                                                   
 257:  5b3i-A  3.1  3.6   48   135    0   MOLECULE: CYTOCHROME C PRIME;                                        
 258:  6ynw-H  3.1  3.5   61    75   13   MOLECULE: SUBUNIT C;                                                 
 259:  6e67-B  3.1  9.8   95   476    5   MOLECULE: BETA-2 ADRENERGIC RECEPTOR,ENDOLYSIN,GUANINE NUCL          
 260:  4hga-A  3.1  5.6   87   207    5   MOLECULE: DEATH DOMAIN-ASSOCIATED PROTEIN 6;                         
 261:  6gyb-C  3.1 10.4   67   205    7   MOLECULE: VIRB7;                                                     
 262:  7cbc-A  3.1  3.5   99   319    3   MOLECULE: DE NOVO DESIGNED SWITCH PROTEIN CAGING A HEMAGGLU          
 263:  6m0r-M  3.1 10.4   56    71    7   MOLECULE: V-TYPE PROTON ATPASE SUBUNIT C';                           
 264:  6l47-A  3.1  5.8   87   416   13   MOLECULE: STEROL O-ACYLTRANSFERASE 1;                                
 265:  6c0f-D  3.1  4.7   75   190   11   MOLECULE: SACCHAROMYCES CEREVISIAE S288C 35S PRE-RIBOSOMAL           
 266:  2o8p-A  3.1  3.1   75   220    8   MOLECULE: 14-3-3 DOMAIN CONTAINING PROTEIN;                          
 267:  2pms-C  3.1  7.2   88   109    5   MOLECULE: LACTOTRANSFERRIN;                                          
 268:  2kjg-A  3.1  3.1   80    99    6   MOLECULE: ARCHAEAL PROTEIN SSO6904;                                  
 269:  1owa-A  3.1  3.6   73   156    8   MOLECULE: SPECTRIN ALPHA CHAIN, ERYTHROCYTE;                         
 270:  1r5i-D  3.1  3.7   66   214    5   MOLECULE: HLA CLASS II HISTOCOMPATIBILITY ANTIGEN, DR                
 271:  1pug-A  3.1  5.1   72    94    3   MOLECULE: HYPOTHETICAL UPF0133 PROTEIN YBAB;                         
 272:  6v6d-A  3.0  5.8   91   209    9   MOLECULE: PANNEXIN-1;                                                
 273:  4hj3-B  3.0  4.3   76   176    7   MOLECULE: LOV PROTEIN;                                               
 274:  3urz-B  3.0  6.7   78   206    5   MOLECULE: UNCHARACTERIZED PROTEIN;                                   
 275:  1c02-A  3.0  6.1   95   166    7   MOLECULE: PHOSPHOTRANSFERASE YPD1P;                                  
 276:  6hsy-A  3.0 12.9   62   190   16   MOLECULE: TOLUENE TOLERANCE PROTEIN TTG2D;                           
 277:  6xi6-A  3.0  5.4   77   269    8   MOLECULE: HELICAL FUSION DESIGN;                                     
 278:  5x3x-M  3.0 10.3   69   207    7   MOLECULE: COBALT ABC TRANSPORTER ATP-BINDING PROTEIN;                
 279:  6to1-A  3.0 12.6   65   566    3   MOLECULE: MINOR FIMBRIUM SUBUNIT MFA5;                               
 280:  4eyy-R  3.0  4.3   45    59    4   MOLECULE: ICMR;                                                      
 281:  5lbm-C  3.0  4.5   53    90    4   MOLECULE: TRANSCRIPTIONAL REPRESSOR FRMR;                            
 282:  2y7c-A  3.0  4.9   70   464    7   MOLECULE: TYPE-1 RESTRICTION ENZYME ECOKI SPECIFICITY PROTE          
 283:  5yfp-B  3.0  8.6   83   927    6   MOLECULE: EXOCYST COMPLEX COMPONENT SEC3;                            
 284:  1l9l-A  3.0  6.4   47    74    6   MOLECULE: GRANULYSIN;                                                
 285:  5guj-A  3.0 10.9   51   324    2   MOLECULE: DNA PRIMASE;                                               
 286:  6nr8-6  3.0  3.9   47   102    6   MOLECULE: PREFOLDIN SUBUNIT 1;                                       
 287:  5xtc-j  3.0  2.9   58   115   12   MOLECULE: NADH DEHYDROGENASE [UBIQUINONE] IRON-SULFUR PROTE          
 288:  2zcx-A  3.0  4.6   81   205    5   MOLECULE: TETR-FAMILY TRANSCRIPTIONAL REGULATOR;                     
 289:  6umm-C  3.0  2.7   73   452   12   MOLECULE: ESX-3 SECRETION SYSTEM PROTEIN ECCE3;                      
 290:  3ucq-A  3.0  8.4   56   651    4   MOLECULE: AMYLOSUCRASE;                                              
 291:  5xfs-A  3.0  2.9   48    78    4   MOLECULE: PE FAMILY PROTEIN PE8;                                     
 292:  1sgm-A  3.0  3.9   75   184    8   MOLECULE: PUTATIVE HTH-TYPE TRANSCRIPTIONAL REGULATOR YXAF;          
 293:  3fd9-A  3.0  6.8   80   240    6   MOLECULE: UNCHARACTERIZED PROTEIN;                                   
 294:  6swg-B  3.0  3.4   58    74    3   MOLECULE: PERIPHILIN-1;                                              
 295:  3lyq-B  3.0  4.7   79   186    9   MOLECULE: IPGB2;                                                     
 296:  5ip0-D  3.0  4.1   70   108    7   MOLECULE: PHA GRANULE-ASSOCIATED PROTEIN;                            
 297:  2nb2-A  3.0  2.9   37    38    3   MOLECULE: NIGELLIN-1.1;                                              
 298:  6n7o-B  3.0  2.5   36    39    6   MOLECULE: GIL01 GP7;                                                 
 299:  6weg-A  3.0  5.1   76   204    5   MOLECULE: STRINGENT STARVATION PROTEIN A, REGULATOR OF TRAN          
 300:  5t58-A  3.0  7.6   84   233    6   MOLECULE: KLLA0F02343P;                                              
 301:  4dci-B  3.0 11.1   74   148    3   MOLECULE: UNCHARACTERIZED PROTEIN;                                   
 302:  5vyk-C  3.0 12.9   74   203    3   MOLECULE: CHIMERA PROTEIN OF BRS DOMAIN OF BRAF AND CC-SAM           
 303:  5img-A  3.0  4.5   66   467    5   MOLECULE: DIPEPTIDASE;                                               
 304:  4me9-A  3.0  3.7   76   188    4   MOLECULE: TRANSCRIPTIONAL REGULATOR, TETR FAMILY;                    
 305:  4q2g-B  3.0  4.0  116   269    5   MOLECULE: PHOSPHATIDATE CYTIDYLYLTRANSFERASE;                        
 306:  6tj1-C  3.0  3.4   45    74    4   MOLECULE: DE NOVO DESIGNED WSHC6;                                    
 307:  4mt8-A  3.0  3.8   58   100    3   MOLECULE: ETHYLENE RESPONSE SENSOR 1;                                
 308:  1uus-A  3.0  9.4   82   465    7   MOLECULE: STAT PROTEIN;                                              
 309:  6h3z-A  3.0  8.0   80   208    8   MOLECULE: CCR4-NOT TRANSCRIPTION COMPLEX SUBUNIT 1;                  
 310:  6o1q-A  3.0  6.2   66   119    6   MOLECULE: NEPHROCYSTIN-1;                                            
 311:  6w17-H  3.0  6.7   49   132   12   MOLECULE: ACTIN-RELATED PROTEIN 3;                                   
 312:  2hxo-A  3.0  7.2   92   207   11   MOLECULE: PUTATIVE TETR-FAMILY TRANSCRIPTIONAL REGULATOR;            
 313:  6v7u-A  3.0  4.4   58    63    5   MOLECULE: QUORUM SENSING ANTI-ACTIVATOR PROTEIN AQS1;                
 314:  5lj3-G  3.0 10.2   58    97    5   MOLECULE: U5 SNRNA (SMALL NUCLEAR RNA);                              
 315:  2p6v-A  3.0  2.9   58    97   12   MOLECULE: TRANSCRIPTION INITIATION FACTOR TFIID SUBUNIT 4;           
 316:  1g2r-A  3.0  3.7   62    94    5   MOLECULE: HYPOTHETICAL CYTOSOLIC PROTEIN;                            
 317:  4gzr-C  3.0  3.3   54    61    4   MOLECULE: ESAT-6-LIKE PROTEIN 6;                                     
 318:  6d6q-F  3.0  7.1   63   252    5   MOLECULE: EXOSOME COMPLEX COMPONENT RRP45;                           
 319:  5htf-B  3.0  8.5   85   260    9   MOLECULE: FOLDASE PROTEIN PRSA 1;                                    
 320:  6gys-B  3.0  6.2   85   579    7   MOLECULE: CENTROMERE DNA-BINDING PROTEIN COMPLEX CBF3 SUBUN          
 321:  4nb5-B  3.0  7.9   68   149    6   MOLECULE: DNA BINDING PROTEIN;                                       
 322:  2a7o-A  3.0  4.6   56   100    4   MOLECULE: HUNTINGTIN INTERACTING PROTEIN B;                          
 323:  6m49-A  3.0 10.9   63   182    6   MOLECULE: INSULIN-INDUCED GENE 2 PROTEIN;                            
 324:  6mtz-B  3.0 11.4   84   347    2   MOLECULE: HEPC.19480.A.B1;                                           
 325:  5c1f-A  3.0  5.1   80   298    5   MOLECULE: SEPTATION PROTEIN IMP2;                                    
 326:  2vxo-B  3.0  6.3   54   658    6   MOLECULE: GMP SYNTHASE [GLUTAMINE-HYDROLYZING];                      
 327:  6dlm-B  3.0  3.8   55    72    4   MOLECULE: DHD127_A;                                                  
 328:  1knz-A  3.0 10.4   71   154    7   MOLECULE: 5'-R(*UP*GP*AP*CP*C)-3';                                   
 329:  6y1y-B  3.0  4.1   48   128    8   MOLECULE: CHEA;                                                      
 330:  4akf-A  3.0  3.1   67   560   10   MOLECULE: VIPD;                                                      
 331:  6fwr-A  3.0 11.4   94   699    9   MOLECULE: ATP-DEPENDENT DNA HELICASE DING;                           
 332:  6zgn-A  3.0  3.1   42   101    5   MOLECULE: PUTATIVE TRANSFER PROTEIN;                                 
 333:  7a23-N  3.0  9.8   72   149    7   MOLECULE: 51KDA;                                                     
 334:  6bog-A  3.0  9.0   78   967    5   MOLECULE: RNA POLYMERASE-ASSOCIATED PROTEIN RAPA;                    
 335:  2lf0-A  3.0  5.3   62   120    8   MOLECULE: UNCHARACTERIZED PROTEIN YIBL;                              
 336:  3o6q-A  3.0  5.0   58   145    9   MOLECULE: STAGE II SPORULATION PROTEIN SA;                           
 337:  5v7p-A  3.0  4.4   72   281    8   MOLECULE: PROTEIN-S-ISOPRENYLCYSTEINE O-METHYLTRANSFERASE;           
 338:  4dji-A  3.0  7.9  136   493    9   MOLECULE: PROBABLE GLUTAMATE/GAMMA-AMINOBUTYRATE ANTIPORTER          
 339:  3tix-C  3.0  5.3   69   147    7   MOLECULE: UBIQUITIN-LIKE PROTEIN SMT3,RNA-INDUCED TRANSCRIP          
 340:  6sz9-D  3.0  5.0   84   282   11   MOLECULE: ICMO (DOTL);                                               
 341:  6s7o-E  3.0  2.9   71   560   10   MOLECULE: DOLICHYL-DIPHOSPHOOLIGOSACCHARIDE--PROTEIN                 
 342:  1few-A  3.0 15.0  102   173    5   MOLECULE: SECOND MITOCHONDRIA-DERIVED ACTIVATOR OF CASPASES          
 343:  6ds9-A  3.0  3.3   69    93    7   MOLECULE: DE NOVO DESIGNED THREE HELIX BUNDLE GRA3D;                 
 344:  6j72-A  3.0  7.9  100   561    4   MOLECULE: ISONIAZID INDUCIBLE GENE PROTEIN INIA;                     
 345:  2f66-B  3.0  5.0   73   111    7   MOLECULE: SUPPRESSOR PROTEIN STP22 OF TEMPERATURE-                   
 346:  1wa8-A  3.0 11.4   78    99    8   MOLECULE: ESAT-6 LIKE PROTEIN ESXB;                                  
 347:  5mbv-A  3.0  4.3   75    98   12   MOLECULE: RECBCD ENZYME SUBUNIT RECB;                                
 348:  3ub0-D  3.0 12.3   80   194    4   MOLECULE: NON-STRUCTURAL PROTEIN 6, NSP6,;                           
 349:  3cvj-A  3.0  6.5   90   243    7   MOLECULE: PUTATIVE PHOSPHOHEPTOSE ISOMERASE;                         
 350:  2j7n-A  3.0  9.6   86   934    8   MOLECULE: RNA-DEPENDENT RNA POLYMERASE;                              
 351:  3msv-A  3.0 11.0  108   352    6   MOLECULE: NUCLEAR IMPORT ADAPTOR, NRO1;                              
 352:  5da9-A  3.0  7.4   86   433    8   MOLECULE: PUTATIVE UNCHARACTERIZED PROTEIN,PUTATIVE UNCHARA          
 353:  4oh3-B  3.0  4.5   91   537    4   MOLECULE: NITRATE TRANSPORTER 1.1;                                   
 354:  4ymt-B  3.0  3.7  103   216   10   MOLECULE: ABC-TYPE POLAR AMINO ACID TRANSPORT SYSTEM, ATPAS          
 355:  4gwp-D  3.0  7.5   76   121    5   MOLECULE: MEDIATOR OF RNA POLYMERASE II TRANSCRIPTION SUBUN          
 356:  6wuc-I  3.0  9.2   73   713    7   MOLECULE: INNER KINETOCHORE SUBUNIT MCM16;                           
 357:  6bfi-B  3.0  9.7  130   806    8   MOLECULE: VIN1;                                                      
 358:  1xnx-A  3.0  4.5   80   232    6   MOLECULE: CONSTITUTIVE ANDROSTANE RECEPTOR;                          
 359:  7d7c-F  2.9  4.7   66   137    9   MOLECULE: DNA-DIRECTED RNA POLYMERASE SUBUNIT ALPHA;                 
 360:  6w2q-A  2.9  3.4   66   195    9   MOLECULE: JUNCTION 34;                                               
 361:  5nmo-A  2.9  7.8   77   162    4   MOLECULE: CHROMOSOME PARTITION PROTEIN SMC,CHROMOSOME PARTI          
 362:  6sl2-A  2.9  3.3   73   619    0   MOLECULE: CALPONIN HOMOLOGY DOMAIN PROTEIN PUTATIVE;                 
 363:  6j5t-B  2.9 13.1   63   327    5   MOLECULE: PROBABLE SERINE/THREONINE-PROTEIN KINASE PBL2;             
 364:  4f4c-A  2.9  4.0   80  1250    8   MOLECULE: MULTIDRUG RESISTANCE PROTEIN PGP-1;                        
 365:  4jbw-F  2.9  8.4   77   492    5   MOLECULE: MALTOSE TRANSPORT SYSTEM PERMEASE PROTEIN MALF;            
 366:  6zr2-Y  2.9  5.2   68   140    7   MOLECULE: NADH-UBIQUINONE OXIDOREDUCTASE CHAIN 3;                    
 367:  6p8r-B  2.9 11.1   63   168    6   MOLECULE: HORMA DOMAIN CONTAINING PROTEIN;                           
 368:  3rkv-A  2.9  6.7   49   147    6   MOLECULE: PUTATIVE PEPTIDYLPROLYL ISOMERASE;                         
 369:  2mpk-A  2.9  2.8   52    74    8   MOLECULE: CHITIN SYNTHASE 1;                                         
 370:  1s35-A  2.9 11.9   68   211    6   MOLECULE: SPECTRIN BETA CHAIN, ERYTHROCYTE;                          
 371:  6ep3-B  2.9 10.2   64   218   13   MOLECULE: LMO0651 PROTEIN;                                           
 372:  2dg6-A  2.9  2.9   56   207    5   MOLECULE: PUTATIVE TRANSCRIPTIONAL REGULATOR;                        
 373:  5xtc-i  2.9 16.3   71   347    7   MOLECULE: NADH DEHYDROGENASE [UBIQUINONE] IRON-SULFUR PROTE          
 374:  6nr8-3  2.9  3.6   64   132    6   MOLECULE: PREFOLDIN SUBUNIT 1;                                       
 375:  5a5t-H  2.9 13.7   74   324    7   MOLECULE: EUKARYOTIC TRANSLATION INITIATION FACTOR 3 SUBUNI          
 376:  2xeq-C  2.9 11.8   51   241    6   MOLECULE: PAT1 HOMOLOG 1,;                                           
 377:  4j7o-A  2.9  5.5   68   329    7   MOLECULE: PUTATIVE SURFACE CELL ANTIGEN SCA2;                        
 378:  6af0-A  2.9  6.7   51   905    2   MOLECULE: CTR9 PROTEIN;                                              
 379:  6tej-B  2.9  3.5  116   585    9   MOLECULE: DRUG ABC TRANSPORTER ATP-BINDING PROTEIN;                  
 380:  6dg6-A  2.9  2.0   48   100    4   MOLECULE: NEOLEUKIN-2/15;                                            
 381:  6ivh-A  2.9  5.9   51    94    6   MOLECULE: SEGREGATION AND CONDENSATION PROTEIN A;                    
 382:  6dlm-A  2.9  3.2   50    74    6   MOLECULE: DHD127_A;                                                  
 383:  6iy9-A  2.9  8.1   76   325    9   MOLECULE: HYGROMYCIN-B 7''-O-KINASE;                                 
 384:  6ulg-N  2.9 14.6   99   483    5   MOLECULE: FOLLICULIN;                                                
 385:  7kwg-t  2.9  3.5   58    80    7   MOLECULE: MRNA;                                                      
 386:  2xq2-A  2.9  8.2   69   538   13   MOLECULE: SODIUM/GLUCOSE COTRANSPORTER;                              
 387:  6mix-A  2.9 21.2   86  1337    5   MOLECULE: TRANSIENT RECEPTOR POTENTIAL CATION CHANNEL SUBFA          
 388:  1lq7-A  2.9  3.6   48    67    6   MOLECULE: ALPHA3W;                                                   
 389:  1y71-B  2.9  8.3   60   112    8   MOLECULE: KINASE-ASSOCIATED PROTEIN B;                               
 390:  4elj-A  2.9 15.4  109   590    6   MOLECULE: RETINOBLASTOMA-ASSOCIATED PROTEIN;                         
 391:  6vjr-A  2.9 13.5  102   502   10   MOLECULE: VINYLACETYL-COA DELTA-ISOMERASE;                           
 392:  3kkc-A  2.9  5.3   69   177    9   MOLECULE: TETR FAMILY TRANSCRIPTIONAL REGULATOR;                     
 393:  3vuq-C  2.9  4.8   69   179    9   MOLECULE: TRANSCRIPTIONAL REGULATOR (TETR/ACRR FAMILY);              
 394:  2crb-A  2.9  6.8   66    97    5   MOLECULE: NUCLEAR RECEPTOR BINDING FACTOR 2;                         
 395:  6nuw-J  2.9  9.3   77   147   10   MOLECULE: INNER KINETOCHORE SUBUNIT IML3;                            
 396:  4kxr-A  2.9  4.3   56    85   11   MOLECULE: PE25;                                                      
 397:  3s0x-A  2.9 11.0   77   225    6   MOLECULE: PEPTIDASE A24B, FLAK DOMAIN PROTEIN;                       
 398:  5mps-c  2.9  6.6   56   103    7   MOLECULE: YEAST UBC4 GENE FOR UBIQUITIN-CONJUGATING ENZYME;          
 399:  6ypu-u  2.9  3.7   66    86    8   MOLECULE: 16S RIBOSOMAL RNA;                                         
 400:  5xu0-B  2.9  6.6   77   231    5   MOLECULE: MEMBRANE-FUSION PROTEIN;                                   
 401:  2kmu-A  2.9  3.3   55    56    9   MOLECULE: ATP-DEPENDENT DNA HELICASE Q4;                             
 402:  4qlb-D  2.9 10.6   77   651    8   MOLECULE: PROBABLE GLYCOGEN [STARCH] SYNTHASE;                       
 403:  5h69-A  2.9  4.7   66   252    5   MOLECULE: CHROMOSOME PARTITION PROTEIN SMC;                          
 404:  6ird-B  2.9 10.6   83   254    4   MOLECULE: 1-PHOSPHATIDYLINOSITOL 4,5-BISPHOSPHATE PHOSPHODI          
 405:  6p7p-C  2.9  5.1   63   242    8   MOLECULE: E. COLI MS115-1 NUCC 2-241;                                
 406:  7lhe-A  2.9  7.7   86  2222    7   MOLECULE: INOSITOL 1,4,5-TRISPHOSPHATE RECEPTOR TYPE 1;              
 407:  6p5a-B  2.9  2.9   50   118    8   MOLECULE: TRANSPOSABLE ELEMENT P TRANSPOSASE;                        
 408:  3bhq-A  2.9  4.2   71   202    8   MOLECULE: TRANSCRIPTIONAL REGULATOR;                                 
 409:  3dxj-D  2.9  5.1   82  1504    5   MOLECULE: DNA-DIRECTED RNA POLYMERASE SUBUNIT ALPHA; CHAIN           
 410:  4itr-A  2.9 15.3   67   299    6   MOLECULE: ADENOSINE MONOPHOSPHATE-PROTEIN TRANSFERASE AND C          
 411:  5mpd-Z  2.9 14.5   82   906    5   MOLECULE: 26S PROTEASOME REGULATORY SUBUNIT RPN10;                   
 412:  7kiy-C  2.9  6.7   84   691   10   MOLECULE: CYTOADHERENCE LINKED ASEXUAL PROTEIN 3;                    
 413:  5im8-A  2.9  4.4   49    60    4   MOLECULE: E3 UBIQUITIN-PROTEIN LIGASE MIDLINE-1;                     
 414:  2vr0-F  2.9  9.0   59   146   17   MOLECULE: CYTOCHROME C NITRITE REDUCTASE, CATALYTIC SUBUNIT          
 415:  6vls-D  2.9  6.6  100   963    7   MOLECULE: MALTOSE/MALTODEXTRIN-BINDING PERIPLASMIC PROTEIN,          
 416:  6arz-A  2.9  3.8   59    96    8   MOLECULE: UNCHARACTERIZED PROTEIN;                                   
 417:  3aqt-B  2.9  3.4   66   196   12   MOLECULE: BACTERIAL REGULATORY PROTEINS, TETR FAMILY;                
 418:  2id3-A  2.9  3.6   71   191    7   MOLECULE: PUTATIVE TRANSCRIPTIONAL REGULATOR;                        
 419:  2xwb-F  2.9  8.1   59   714    5   MOLECULE: COMPLEMENT C3B BETA CHAIN;                                 
 420:  7cun-B  2.9  7.3   68  1058   18   MOLECULE: INTEGRATOR COMPLEX SUBUNIT 1;                              
 421:  4wl5-A  2.9  9.6   83   594    7   MOLECULE: HETERODIMERIC RESTRICTION ENDONUCLEASE R.BSPD6I L          
 422:  6c6r-A  2.9 12.8   84   451    5   MOLECULE: SQUALENE MONOOXYGENASE;                                    
 423:  2rld-C  2.9  5.8   75   116    3   MOLECULE: UNCHARACTERIZED PROTEIN;                                   
 424:  4jw1-A  2.9  7.4   72   515    1   MOLECULE: EFFECTOR PROTEIN B;                                        
 425:  3hc1-A  2.9  4.0   66   298    8   MOLECULE: UNCHARACTERIZED HDOD DOMAIN PROTEIN;                       
 426:  3rgw-L  2.9  4.8  101   602    7   MOLECULE: MEMBRANE-BOUND HYDROGENASE (NIFE) LARGE SUBUNIT H          
 427:  6ygh-D  2.9 11.6  106   193    5   MOLECULE: CAPSID PROTEIN;                                            
 428:  5z7b-B  2.9  8.5   91   197    7   MOLECULE: PADR FAMILY TRANSCRIPTIONAL REGULATOR;                     
 429:  6yuf-D  2.9  8.7   75  1272    7   MOLECULE: COHESIN SUBUNIT RAD21;                                     
 430:  1yvl-B  2.9 14.0   89   653    9   MOLECULE: SIGNAL TRANSDUCER AND ACTIVATOR OF TRANSCRIPTION           
 431:  6aht-A  2.9  4.4   89   111   12   MOLECULE: CONSERVED HYPOTHETICAL PLASMID PROTEIN;                    
 432:  4ckg-A  2.9 15.4  116   368    9   MOLECULE: ARF-GAP WITH COILED-COIL, ANK REPEAT AND PH DOMAI          
 433:  1ii0-B  2.9 11.5  104   553    7   MOLECULE: ARSENICAL PUMP-DRIVING ATPASE;                             
 434:  3bqy-A  2.8  5.1   76   205    5   MOLECULE: PUTATIVE TETR FAMILY TRANSCRIPTIONAL REGULATOR;            
 435:  6xm1-D  2.8 10.7   84   181    4   MOLECULE: VPS45;                                                     
 436:  7m2w-F  2.8  7.1   85   674    7   MOLECULE: TUBULIN GAMMA CHAIN;                                       
 437:  5zxd-B  2.8 11.4   98   491    5   MOLECULE: ATP-BINDING CASSETTE SUB-FAMILY F MEMBER 1;                
 438:  1vkr-A  2.8  4.9   48    97    4   MOLECULE: MANNITOL-SPECIFIC PTS SYSTEM ENZYME IIABC COMPONE          
 439:  2mpe-A  2.8  6.6   67   130    6   MOLECULE: BPSL1050;                                                  
 440:  6nsm-A  2.8  3.6   62   194    5   MOLECULE: COPPER OUTER MEMBRANE REGULATOR;                           
 441:  6pir-B  2.8  3.8   91   137    8   MOLECULE: MAVE;                                                      
 442:  6v7b-A  2.8  6.9   79   119    9   MOLECULE: A-DNA;                                                     
 443:  6tmi-B  2.8  5.4   80   246    5   MOLECULE: ATP SYNTHASE SUBUNIT ALPHA;                                
 444:  5h06-B  2.8  4.5   67   499    3   MOLECULE: AMYP;                                                      
 445:  3vep-C  2.8  2.9   42    47   10   MOLECULE: UNCHARACTERIZED PROTEIN RV3413C/MT3522;                    
 446:  6wql-A  2.8  2.9   43    49    0   MOLECULE: SEED PEPTIDE C2 (VBP-1);                                   
 447:  6ejq-B  2.8  9.9   63   141   10   MOLECULE: TERMINASE SMALL SUBUNIT;                                   
 448:  6icz-A  2.8 17.7   90  2253   12   MOLECULE: PROTEIN MAGO NASHI HOMOLOG 2;                              
 449:  6n7m-A  2.8  5.3   50    63    4   MOLECULE: HYPOTHETICAL PROTEIN CD630_05490;                          
 450:  6tmh-d  2.8  9.8   60   143   15   MOLECULE: INHIBITOR OF F1;                                           
 451:  4n78-A  2.8 19.6   75  1184    4   MOLECULE: CYTOPLASMIC FMR1-INTERACTING PROTEIN 1;                    
 452:  3lwj-A  2.8  3.9   73   193    5   MOLECULE: PUTATIVE TETR-FAMILY TRANSCRIPTIONAL REGULATOR;            
 453:  6so5-E  2.8  3.4   59   103   19   MOLECULE: ATPASE ASNA1;                                              
 454:  4iw9-B  2.8  4.3   77   215   10   MOLECULE: GLUTATHIONE TRANSFERASE;                                   
 455:  4uyb-A  2.8  6.4   58   400    7   MOLECULE: SEC14-LIKE PROTEIN 3;                                      
 456:  3zqb-A  2.8  4.5  110   272    6   MOLECULE: PROTEIN PRGI, CELL INVASION PROTEIN SIPD;                  
 457:  7emf-H  2.8  8.4   64   181    6   MOLECULE: MEDIATOR OF RNA POLYMERASE II TRANSCRIPTION SUBUN          
 458:  3cwr-A  2.8  4.3   84   193   11   MOLECULE: TRANSCRIPTIONAL REGULATOR, TETR FAMILY;                    
 459:  6pwn-A  2.8  7.9   80   280   10   MOLECULE: SMALL-CONDUCTANCE MECHANOSENSITIVE CHANNEL;                
 460:  5w10-A  2.8  3.1   46   173   11   MOLECULE: CGMP-SPECIFIC PHOSPHODIESTERASE;                           
 461:  6vrb-C  2.8  3.4   58   229    2   MOLECULE: RNA (52-MER);                                              
 462:  7bin-Q  2.8  4.7   58   133    7   MOLECULE: FLAGELLAR BIOSYNTHETIC PROTEIN FLIP;                       
 463:  6jbq-F  2.8  4.5   62   186    6   MOLECULE: DNA-DIRECTED RNA POLYMERASE SUBUNIT ALPHA;                 
 464:  1whu-A  2.8  5.0   77   104    4   MOLECULE: POLYNUCLEOTIDE PHOSPHORYLASE; 3'-5' RNA                    
 465:  5byh-D  2.8 19.6   81  1372    9   MOLECULE: DNA-DIRECTED RNA POLYMERASE SUBUNIT ALPHA;                 
 466:  4za6-A  2.8  3.0   66   188    6   MOLECULE: TETR FAMILY TRANSCRIPTIONAL REGULATOR;                     
 467:  3t57-A  2.8  6.4   67   288    4   MOLECULE: UDP-N-ACETYLGLUCOSAMINE O-ACYLTRANSFERASE DOMAIN-          
 468:  1g8x-A  2.8  8.6   77  1009    5   MOLECULE: MYOSIN II HEAVY CHAIN FUSED TO ALPHA-ACTININ 3;            
 469:  4gcl-B  2.8  6.8   74   196    8   MOLECULE: NUCLEOID OCCLUSION FACTOR SLMA;                            
 470:  4l0r-A  2.8  4.4   68    74    3   MOLECULE: CENTROSOMAL PROTEIN OF 57 KDA;                             
 471:  4cr2-R  2.8  6.2   69   400    7   MOLECULE: PROTEASOME COMPONENT PRE3;                                 
 472:  1ypy-A  2.8  5.4   49   182   12   MOLECULE: VIRION MEMBRANE PROTEIN;                                   
 473:  5tm0-A  2.8  4.4   56   108   11   MOLECULE: TRP OPERON REPRESSOR;                                      
 474:  6lvv-B  2.8  3.5   55   125    7   MOLECULE: N,N-DIMETHYLFORMAMIDASE LARGE SUBUNIT;                     
 475:  4zsf-A  2.8 10.6   80   272    4   MOLECULE: BSAWI ENDONUCLEASE;                                        
 476:  4npx-A  2.8  3.6   43    80    5   MOLECULE: PUTATIVE UNCHARACTERIZED PROTEIN;                          
 477:  6j9r-B  2.8  4.0   59   126    7   MOLECULE: BRAIN TUMOR PROTEIN;                                       
 478:  6vks-A  2.8  3.7   78  1049   10   MOLECULE: EFFLUX PUMP MEMBRANE TRANSPORTER;                          
 479:  3oha-A  2.8  7.8   79   516    1   MOLECULE: DNA POLYMERASE ETA;                                        
 480:  5nug-A  2.8  4.7   82  2920    5   MOLECULE: CYTOPLASMIC DYNEIN 1 HEAVY CHAIN 1;                        
 481:  6o3q-A  2.8  3.3   44    49    5   MOLECULE: VICILIN;                                                   
 482:  6zr2-A  2.8  3.3   59   115    8   MOLECULE: NADH-UBIQUINONE OXIDOREDUCTASE CHAIN 3;                    
 483:  7a6h-O  2.8  5.5  101   512    7   MOLECULE: DNA-DIRECTED RNA POLYMERASE III SUBUNIT RPC1;              
 484:  6wti-D  2.8  5.4   62    99   10   MOLECULE: CYTOCHROME O UBIQUINOL OXIDASE, SUBUNIT I;                 
 485:  1akh-B  2.8  4.7   61    78    7   MOLECULE: DNA (5'-                                                   
 486:  3etv-A  2.8  6.9   58   315    5   MOLECULE: PROTEIN TRANSPORT PROTEIN TIP20, PROTEIN TRANSPOR          
 487:  5wrv-B  2.8  4.6   46   154    7   MOLECULE: SIGNAL RECOGNITION PARTICLE SUBUNIT SRP68;                 
 488:  3c2b-A  2.8  3.7   76   200    7   MOLECULE: TRANSCRIPTIONAL REGULATOR, TETR FAMILY;                    
 489:  7aoa-A  2.8  9.3   63   343    8   MOLECULE: METHYL-CPG-BINDING DOMAIN PROTEIN 2;                       
 490:  5jhf-D  2.8  3.6   56    82    5   MOLECULE: KLTH0D11660P;                                              
 491:  7c0q-A  2.8  4.5   63   279    5   MOLECULE: EFFECTOR LPG2505;                                          
 492:  7kfu-C  2.8 14.5   87   909    6   MOLECULE: CAS2;                                                      
 493:  6m31-A  2.8  4.7   68   280   13   MOLECULE: DIGERANYLGERANYLGLYCERYL PHOSPHATE SYNTHASE;               
 494:  2pbe-A  2.8  6.4   86   263    2   MOLECULE: AMINOGLYCOSIDE 6-ADENYLYLTRANSFERASE;                      
 495:  6hgc-A  2.8  7.6   94   304    7   MOLECULE: UBIQUITIN CARBOXYL-TERMINAL HYDROLASE CALYPSO,UBI          
 496:  5yck-A  2.8  3.9   78   449    8   MOLECULE: MULTI DRUG EFFLUX TRANSPORTER;                             
 497:  2pff-A  2.8  4.5   73  1683    4   MOLECULE: FATTY ACID SYNTHASE SUBUNIT ALPHA;                         
 498:  3kkd-C  2.8  3.4   75   206   13   MOLECULE: TRANSCRIPTIONAL REGULATOR;                                 
 499:  4jo0-A  2.8 16.3  110   522    8   MOLECULE: CMLA;                                                      
 500:  1tiq-A  2.8  6.4   57   173    4   MOLECULE: PROTEASE SYNTHASE AND SPORULATION NEGATIVE REGULA          
 501:  6vkf-A  2.8  5.4   55   240    7   MOLECULE: GP38;                                                      
 502:  7cqi-T  2.8  8.0   54   499    7   MOLECULE: SERINE PALMITOYLTRANSFERASE 1;                             
 503:  6upr-B  2.8  4.3   73   270    3   MOLECULE: SEPTIN-2;                                                  
 504:  5v5t-A  2.8  3.4   55   306   11   MOLECULE: CONSERVED DOMAIN PROTEIN;                                  
 505:  6giy-G  2.8  9.2   70   444    4   MOLECULE: TSSF;                                                      
 506:  4fgv-A  2.8 11.7   78  1067    9   MOLECULE: CHROMOSOME REGION MAINTENANCE 1 (CRM1) OR EXPORTI          
 507:  7dl9-A  2.8  4.6   96   405    8   MOLECULE: NUCLEOSIDE PERMEASE NUPG;                                  
 508:  5cl2-A  2.8  6.3   54   246    9   MOLECULE: SPORULATION-CONTROL PROTEIN SPO0M;                         
 509:  3d19-A  2.8 10.4   70   264   11   MOLECULE: CONSERVED METALLOPROTEIN;                                  
 510:  2avu-B  2.8 11.4   63   104    3   MOLECULE: TRANSCRIPTIONAL ACTIVATOR FLHD;                            
 511:  6v1x-A  2.8 12.1   79   446    6   MOLECULE: POTASSIUM CHANNEL KAT1;                                    
 512:  1x04-A  2.8  7.9   92   200    9   MOLECULE: SH3-CONTAINING GRB2-LIKE PROTEIN 2;                        
 513:  4drf-A  2.8  9.9   90   408    4   MOLECULE: METALLOPHOSPHOESTERASE;                                    
 514:  4x2c-A  2.8  7.0   58   207    9   MOLECULE: FIC FAMILY PROTEIN PUTATIVE FILAMENTATION INDUCED          
 515:  5b0l-B  2.8  5.6   72   334    7   MOLECULE: MOEN5,DNA-BINDING PROTEIN 7D;                              
 516:  6sny-A  2.8  5.5   78   107    6   MOLECULE: SYNTHETIC EPCR BINDING PROTEIN;                            
 517:  6z5s-W  2.8  2.9   76    94   17   MOLECULE: LIGHT HARVESTING COMPLEX 1 PROTEIN W;                      
 518:  2oeb-A  2.8  4.3   86   152    9   MOLECULE: HYPOTHETICAL PROTEIN;                                      
 519:  3mk7-C  2.8  4.5   62   303   10   MOLECULE: CYTOCHROME C OXIDASE, CBB3-TYPE, SUBUNIT N;                
 520:  2zqm-A  2.8  7.4   76   114    8   MOLECULE: PREFOLDIN BETA SUBUNIT 1;                                  
 521:  3cmm-C  2.8 20.7   92  1007    8   MOLECULE: UBIQUITIN-ACTIVATING ENZYME E1 1;                          
 522:  5jeq-A  2.8  8.5  109   227    9   MOLECULE: NITRATE/NITRITE SENSOR PROTEIN NARQ;                       
 523:  6ofb-A  2.7  3.7   88   696    3   MOLECULE: GLUTAMINE-DEPENDENT NAD(+) SYNTHETASE;                     
 524:  4bzj-C  2.7  7.0   72   693    4   MOLECULE: PROTEIN TRANSPORT PROTEIN SEC31;                           
 525:  6psi-A  2.7  8.9   69   280    4   MOLECULE: CHAPERONE PROTEIN DNAJ 2;                                  
 526:  1mdy-A  2.7  8.1   52    68    8   MOLECULE: DNA (5'-                                                   
 527:  6rwb-A  2.7  8.2   79  1873    6   MOLECULE: TOXIN,TOXIN COMPLEX SUBUNIT TCAB,PUTATIVE TOXIN S          
 528:  6swy-9  2.7  4.2   60   157   12   MOLECULE: VACUOLAR IMPORT AND DEGRADATION PROTEIN 28;                
 529:  6cfw-B  2.7  2.9   45    82   11   MOLECULE: MONOVALENT CATION/H+ ANTIPORTER SUBUNIT D;                 
 530:  5ua5-A  2.7  4.9   63   144    6   MOLECULE: 5-HL;                                                      
 531:  5ufl-A  2.7  9.3   58   523    5   MOLECULE: PROTEIN CIP2A;                                             
 532:  5yhf-A  2.7  5.5   93   734    5   MOLECULE: PROTEIN TRANSLOCASE SUBUNIT SECDF;                         
 533:  2azj-A  2.7  4.6   82   276    9   MOLECULE: GERANYLGERANYL PYROPHOSPHATE SYNTHETASE;                   
 534:  2ypb-B  2.7  7.9   50    74    4   MOLECULE: T-CELL ACUTE LYMPHOCYTIC LEUKEMIA PROTEIN 1;               
 535:  5yfp-H  2.7  6.0   73   518   10   MOLECULE: EXOCYST COMPLEX COMPONENT SEC3;                            
 536:  2e2e-A  2.7  5.9   46   171    0   MOLECULE: FORMATE-DEPENDENT NITRITE REDUCTASE COMPLEX NRFG           
 537:  1skv-A  2.7  3.5   48    64    4   MOLECULE: HYPOTHETICAL 7.5 KDA PROTEIN;                              
 538:  2q0y-A  2.7 11.8   59   153    8   MOLECULE: GCN5-RELATED N-ACETYLTRANSFERASE;                          
 539:  2jz1-A  2.7  4.5   54    80    6   MOLECULE: PROTEIN DOUBLESEX;                                         
 540:  6ec8-A  2.7  8.3   82   803    4   MOLECULE: LANTIBIOTIC DEHYDRATASE DOMAIN PROTEIN;                    
 541:  5muu-A  2.7  3.7   77   766    4   MOLECULE: MAJOR INNER PROTEIN P1;                                    
 542:  7ask-F  2.7 15.8   87  1523    9   MOLECULE: KDDX60;                                                    
 543:  6fhj-A  2.7 16.6   80   979    6   MOLECULE: PROTEIN,PROTEIN;                                           
 544:  7apk-i  2.7  4.7   75   275   11   MOLECULE: THO COMPLEX SUBUNIT 1;                                     
 545:  1u4q-A  2.7  4.5   91   318    9   MOLECULE: SPECTRIN ALPHA CHAIN, BRAIN;                               
 546:  5f3o-A  2.7  6.3   67   194    4   MOLECULE: PUTATIVE UNCHARACTERIZED PROTEIN;                          
 547:  6tdv-D  2.7  6.3   73   186    7   MOLECULE: ATPTB1;                                                    
 548:  5tz0-B  2.7  4.6   63   103   11   MOLECULE: FLUORESCENCE RECOVERY PROTEIN;                             
 549:  6vy1-A  2.7  3.2   49   121   10   MOLECULE: PREFOLDIN SUBUNIT ALPHA 2;                                 
 550:  4our-B  2.7  6.0   61   445    2   MOLECULE: PHYTOCHROME B;                                             
 551:  5j8v-A  2.7  6.6   90  3398   14   MOLECULE: RYANODINE RECEPTOR 1;                                      
 552:  3gty-X  2.7 17.6  101   412    6   MOLECULE: TRIGGER FACTOR;                                            
 553:  5j0l-A  2.7  2.9   59   130    7   MOLECULE: DESIGNED PROTEIN 3L6HC2_2;                                 
 554:  4kis-A  2.7  8.6   61   315    7   MOLECULE: PUTATIVE INTEGRASE [BACTERIOPHAGE A118];                   
 555:  3zta-A  2.7  4.1   70   139    7   MOLECULE: ANTI-SIGMA-FACTOR ANTAGONIST (STAS) DOMAIN PROTEI          
 556:  6cfw-G  2.7  5.0   59   113    7   MOLECULE: MONOVALENT CATION/H+ ANTIPORTER SUBUNIT D;                 
 557:  7ad3-A  2.7  5.9   59   298    5   MOLECULE: PHEROMONE ALPHA FACTOR RECEPTOR;                           
 558:  3jyy-B  2.7  6.7   87   266    3   MOLECULE: LINCOSAMIDE NUCLEOTIDYLTRANSFERASE;                        
 559:  6uo8-B  2.7  7.5   66   696   11   MOLECULE: GAMMA-AMINOBUTYRIC ACID TYPE B RECEPTOR SUBUNIT 1          
 560:  4j41-B  2.7  4.9   68    86    7   MOLECULE: SECRETED PROTEIN ESXB;                                     
 561:  5wah-A  2.7  6.6   60    99    3   MOLECULE: IGA FC RECEPTOR;                                           
 562:  7ctq-A  2.7 12.2   69   429    4   MOLECULE: PEPTIDYL TRYPTOPHAN DIHYDROXYLASE;                         
 563:  7kf3-A  2.7  7.8   66   362    5   MOLECULE: GDP-MANNOSE 4,6-DEHYDRATASE;                               
 564:  4xng-D  2.7  4.4   65   144    6   MOLECULE: UNCHARACTERIZED PROTEIN MG218.1;                           
 565:  6xns-B  2.7  8.8   80   333   10   MOLECULE: C3_CROWN-05;                                               
 566:  1u5e-A  2.7  4.0   54   170    2   MOLECULE: SRC-ASSOCIATED ADAPTOR PROTEIN;                            
 567:  3zni-A  2.7 11.1   75   390    4   MOLECULE: E3 UBIQUITIN-PROTEIN LIGASE CBL-B;                         
 568:  6jho-A  2.7  9.3   77   200    5   MOLECULE: CAG PATHOGENICITY ISLAND PROTEIN (CAG6);                   
 569:  2wbm-A  2.7 10.5   56   234   11   MOLECULE: RIBOSOME MATURATION PROTEIN SDO1 HOMOLOG;                  
 570:  6ysg-A  2.7 19.8   81  1264    1   MOLECULE: MG-CHELATASE SUBUNIT CHLH;                                 
 571:  1k30-A  2.7 15.2   75   363    7   MOLECULE: GLYCEROL-3-PHOSPHATE ACYLTRANSFERASE;                      
 572:  6qfo-A  2.7 10.2   77  1348    5   MOLECULE: PEGA DOMAIN-CONTAINING PROTEIN,PEGA DOMAIN-CONTAI          
 573:  1t7s-A  2.7  5.5   74   129    1   MOLECULE: BAG-1 COCHAPERONE;                                         
 574:  6oce-A  2.7  6.8  108   689   13   MOLECULE: STRESS-GATED CATION CHANNEL 1.2;                           
 575:  6mur-B  2.7  5.8   56   162    4   MOLECULE: UNCHARACTERIZED PROTEIN;                                   
 576:  2vwa-A  2.7  4.6   68    99   10   MOLECULE: PUTATIVE UNCHARACTERIZED PROTEIN PF13_0012;                
 577:  6m1h-B  2.7  3.4   51    61    4   MOLECULE: PITUITARY ADENYLATE CYCLASE-ACTIVATING POLYPEPTID          
 578:  1kf6-C  2.7  4.8   78   130   17   MOLECULE: FUMARATE REDUCTASE FLAVOPROTEIN;                           
 579:  3sqn-A  2.7  7.1   78   468    6   MOLECULE: CONSERVED DOMAIN PROTEIN;                                  
 580:  4o8s-A  2.7  7.8   61   232    8   MOLECULE: PUTATIVE;                                                  
 581:  3lph-A  2.7  3.9   54    62    9   MOLECULE: PROTEIN REV;                                               
 582:  5way-A  2.7  7.5   79   482    6   MOLECULE: TRANSCRIPTIONAL ACTIVATOR;                                 
 583:  6c96-A  2.7  3.9   69   723    9   MOLECULE: TWO PORE CALCIUM CHANNEL PROTEIN 1;                        
 584:  6g9x-A  2.7  5.3   95   396    9   MOLECULE: MAJOR FACILITATOR SUPERFAMILY MFS_1;                       
 585:  6ybw-y  2.7  6.6   70   162    7   MOLECULE: 40S RIBOSOMAL PROTEIN S4, X ISOFORM;                       
 586:  6o9l-3  2.7  4.6   83   309    4   MOLECULE: DNA-DIRECTED RNA POLYMERASE II SUBUNIT RPB1;               
 587:  2np2-A  2.7  6.1   66   102    9   MOLECULE: 36-MER;                                                    
 588:  6b4h-A  2.7  6.8   82   318    7   MOLECULE: NUCLEOPORIN AMO1;                                          
 589:  6zga-A  2.7  3.3   63   751    8   MOLECULE: PROTEIN TRANSPORT PROTEIN SEC23;                           
 590:  3htk-C  2.7  3.3   66   254    6   MOLECULE: STRUCTURAL MAINTENANCE OF CHROMOSOMES PROTEIN 5;           
 591:  6poo-A  2.7  6.5   64   273    2   MOLECULE: BIBA;                                                      
 592:  6vvo-E  2.7  3.3   61   346    8   MOLECULE: REPLICATION FACTOR C SUBUNIT 1;                            
 593:  3ufe-A  2.7 17.2   62   109    3   MOLECULE: TRANSCRIPTIONAL ANTITERMINATOR (BGLG FAMILY);              
 594:  4eyw-B  2.7 12.4   93   634    3   MOLECULE: CARNITINE O-PALMITOYLTRANSFERASE 2, MITOCHONDRIAL          
 595:  6wdr-J  2.7 10.6   75   185    4   MOLECULE: 40S RIBOSOMAL PROTEIN S0-A;                                
 596:  5ham-A  2.7 15.2   66   260    5   MOLECULE: RICKCE;                                                    
 597:  2m6u-A  2.7  3.3   52    82    6   MOLECULE: CHOLINE BINDING PROTEIN A;                                 
 598:  4nq0-A  2.7  3.3   61   254    5   MOLECULE: HAT1-INTERACTING FACTOR 1;                                 
 599:  3mnl-A  2.7  4.0   62   188    8   MOLECULE: TRANSCRIPTIONAL REGULATORY PROTEIN (PROBABLY TETR          
 600:  4kxr-B  2.7  5.1   65   174    3   MOLECULE: PE25;                                                      
 601:  6wc3-B  2.7  3.9   48    94    4   MOLECULE: PROTEIN TRANSPORT PROTEIN TIP20;                           
 602:  6ryd-A  2.7  3.1   54    69    6   MOLECULE: PROTEIN WUSCHEL;                                           
 603:  6tpn-A  2.7  4.6   78   510    9   MOLECULE: OREXIN RECEPTOR TYPE 2,GLGA GLYCOGEN SYNTHASE,ORE          
 604:  5afr-A  2.7  3.6   67   332    6   MOLECULE: DYNEIN HEAVY CHAIN, CYTOPLASMIC;                           
 605:  3fp0-A  2.7 11.3   77   510    4   MOLECULE: 15-O-ACETYLTRANSFERASE;                                    
 606:  6wq2-a  2.7  5.5   64   202   13   MOLECULE: A-DNA;                                                     
 607:  3hw2-A  2.7  8.0   76   308   13   MOLECULE: PROTEIN SIFA;                                              
 608:  3m92-B  2.7  4.2   57    81   11   MOLECULE: PROTEIN YCIN;                                              
 609:  6i93-A  2.7  7.0   78   285    4   MOLECULE: RIBONUCLEOTIDE REDUCTASE SMALL SUBUNIT;                    
 610:  6xcq-A  2.7 18.3   80   408    9   MOLECULE: EREC;                                                      
 611:  6o60-A  2.7 12.3   69   300    3   MOLECULE: PROTEIN PRENYLTRANSFERASE ALPHA SUBUNIT REPEAT-CO          
 612:  6f1e-A  2.7  4.6   63   143    6   MOLECULE: INTERFERON GAMMA;                                          
 613:  3c64-A  2.7  3.2   66   152    6   MOLECULE: PFEMP1 VARIANT 2 OF STRAIN MC;                             
 614:  6e8c-A  2.7  3.7   54   135    7   MOLECULE: DOUBLE HOMEOBOX PROTEIN 4;                                 
 615:  6z3w-D  2.7  3.0   64    84    5   MOLECULE: ER MEMBRANE PROTEIN COMPLEX SUBUNIT 1,ER MEMBRANE          
 616:  7a5p-s  2.7 20.7   46    76    7   MOLECULE: U2 SNRNA;                                                  
 617:  3cqb-A  2.7  4.1   46   103    9   MOLECULE: PROBABLE PROTEASE HTPX HOMOLOG;                            
 618:  6l7o-C  2.7  6.6   70   121    7   MOLECULE: NAD(P)H-QUINONE OXIDOREDUCTASE SUBUNIT 1;                  
 619:  5mym-C  2.7  3.9   77   205    6   MOLECULE: HTH-TYPE TRANSCRIPTIONAL REGULATOR ETHR;                   
 620:  6em5-R  2.7  6.2   44   120    5   MOLECULE: 5.8S RIBOSOMAL RNA;                                        
 621:  5mqf-M  2.7 22.4   91   706    8   MOLECULE: PRE-MRNA-PROCESSING-SPLICING FACTOR 8;                     
 622:  7mi8-A  2.7 10.0   72   868    6   MOLECULE: FUSION PROTEIN OF DYNEIN AND ENDOLYSIN;                    
 623:  4he8-D  2.7  9.1   71   160    8   MOLECULE: NADH-QUINONE OXIDOREDUCTASE SUBUNIT 7;                     
 624:  4gx2-B  2.7  2.9   69   548    9   MOLECULE: TRKA DOMAIN PROTEIN;                                       
 625:  5cx6-B  2.7 12.5   94   665    9   MOLECULE: RNA-DEPENDENT RNA POLYMERASE;                              
 626:  3h3m-A  2.7  7.1   65    89   11   MOLECULE: FLAGELLAR PROTEIN FLIT;                                    
 627:  4aup-B  2.7  3.4   71   123    3   MOLECULE: PHOSPHOLIPASE A2 GROUP XIII;                               
 628:  2axt-Z  2.7  4.2   51    62   12   MOLECULE: PHOTOSYSTEM Q(B) PROTEIN;                                  
 629:  4afi-A  2.7 10.4   65   155    6   MOLECULE: AP-3 COMPLEX SUBUNIT DELTA-1, VESICLE-ASSOCIATED           
 630:  2ouw-B  2.7  4.1   53   136   13   MOLECULE: ALKYLHYDROPEROXIDASE AHPD CORE;                            
 631:  6ajf-A  2.7  9.3   84   901    8   MOLECULE: DRUG EXPORTERS OF THE RND SUPERFAMILY-LIKE PROTEI          
 632:  3aai-A  2.7  7.8   69    78    4   MOLECULE: COPPER HOMEOSTASIS OPERON REGULATORY PROTEIN;              
 633:  6zsi-D  2.7  7.3   93   133    2   MOLECULE: RAS-RELATED PROTEIN RAB-8A;                                
 634:  1jj2-O  2.7 10.3   68   143    7   MOLECULE: 23S RRNA;                                                  
 635:  3hr0-A  2.7 14.8  110   250    5   MOLECULE: COG4;                                                      
 636:  6hqd-C  2.7  5.6   81   415    6   MOLECULE: CYTOCHROME P450;                                           
 637:  6zh3-A  2.7  8.1   73   170    5   MOLECULE: VACUOLAR PROTEIN-SORTING-ASSOCIATED PROTEIN 24;            
 638:  5c21-A  2.7  7.6   89   267   11   MOLECULE: CHROMOSOMAL HEMOLYSIN D;                                   
 639:  1wle-B  2.7 20.7  100   470    5   MOLECULE: SERYL-TRNA SYNTHETASE;                                     
 640:  2pgc-A  2.7 10.2   72   206    4   MOLECULE: UNCHARACTERIZED PROTEIN;                                   
 641:  2l6f-A  2.7  8.6  107   176    7   MOLECULE: FOCAL ADHESION KINASE 1, LINKER1, PAXILLIN, LINKE          
 642:  6gml-W  2.7 17.1   70   538    6   MOLECULE: DNA-DIRECTED RNA POLYMERASE SUBUNIT;                       
 643:  5cwb-A  2.7  7.8   72   197    7   MOLECULE: DESIGNED HELICAL REPEAT PROTEIN;                           
 644:  1gnc-A  2.7  4.3   71   175    8   MOLECULE: GRANULOCYTE COLONY-STIMULATING FACTOR;                     
 645:  6ayi-A  2.7  6.7   77   183    5   MOLECULE: HTH-TYPE TRANSCRIPTIONAL REGULATOR UIDR;                   
 646:  3whj-A  2.7  3.2   66   111    3   MOLECULE: PROBABLE 26S PROTEASOME REGULATORY SUBUNIT P27;            
 647:  7cun-A  2.7 11.6   66   730    8   MOLECULE: INTEGRATOR COMPLEX SUBUNIT 1;                              
 648:  4hw5-A  2.7  3.3   70    77    4   MOLECULE: COMPLEMENT C3;                                             
 649:  2r6i-A  2.7  4.4   74   268    7   MOLECULE: UNCHARACTERIZED PROTEIN ATU1473;                           
 650:  1ej6-D  2.7  8.6  108   417    8   MOLECULE: LAMBDA2;                                                   
 651:  3h36-A  2.7  3.0   69    78    6   MOLECULE: POLYRIBONUCLEOTIDE NUCLEOTIDYLTRANSFERASE;                 
 652:  7bst-A  2.7  3.5   87   384    9   MOLECULE: TYPE I RESTRICTION ENZYME R PROTEIN;                       
 653:  6idp-A  2.6  5.0   80   438    5   MOLECULE: MATE FAMILY EFFLUX TRANSPORTER;                            
 654:  2qup-A  2.6  3.2   60   119    5   MOLECULE: BH1478 PROTEIN;                                            
 655:  3bni-A  2.6  3.4   64   174    9   MOLECULE: PUTATIVE TETR-FAMILY TRANSCRIPTIONAL REGULATOR;            
 656:  6yj4-J  2.6  8.2   65   185    6   MOLECULE: NADH-UBIQUINONE OXIDOREDUCTASE CHAIN 3;                    
 657:  6khj-E  2.6  3.5   54   101    6   MOLECULE: NAD(P)H-QUINONE OXIDOREDUCTASE SUBUNIT 1;                  
 658:  6n5x-A  2.6  9.6   80   168    6   MOLECULE: SORTING NEXIN-5,CATION-INDEPENDENT MANNOSE-6-PHOS          
 659:  6w2w-A  2.6  7.8   70   224    1   MOLECULE: JUNCTION 24 DHR14-DHR18;                                   
 660:  6vm0-A  2.6  3.1   69   363    3   MOLECULE: GLYCINE RECEPTOR SUBUNIT ALPHAZ1;                          
 661:  2yvx-A  2.6  3.2   77   442    5   MOLECULE: MG2+ TRANSPORTER MGTE;                                     
 662:  5oqj-1  2.6  9.5   69   491    3   MOLECULE: DNA-DIRECTED RNA POLYMERASE II SUBUNIT RPB1;               
 663:  5w7d-A  2.6 14.3   80   528    8   MOLECULE: ACYLOXYACYL HYDROLASE;                                     
 664:  3stq-A  2.6  4.3   50    86    6   MOLECULE: PUTATIVE UNCHARACTERIZED PROTEIN;                          
 665:  5tk6-A  2.6  3.7   62   191   15   MOLECULE: OXSA PROTEIN;                                              
 666:  7aqo-J  2.6  5.2   80   230    6   MOLECULE: THO COMPLEX SUBUNIT 2;                                     
 667:  6sl1-A  2.6  6.0   74  2651    5   MOLECULE: SERINE/THREONINE-PROTEIN KINASE TEL1;                      
 668:  1nl3-A  2.6 10.2   98   839    9   MOLECULE: PREPROTEIN TRANSLOCASE SECA 1 SUBUNIT;                     
 669:  2npb-A  2.6  5.4   53    88    4   MOLECULE: SELENOPROTEIN W;                                           
 670:  4i6u-A  2.6  4.8   47    79   13   MOLECULE: REGULATORY PROTEIN;                                        
 671:  6hux-A  2.6 12.2   99   369    5   MOLECULE: H(2)-FORMING METHYLENETETRAHYDROMETHANOPTERIN              
 672:  2rbd-A  2.6  7.0   62   159   13   MOLECULE: BH2358 PROTEIN;                                            
 673:  2gb7-B  2.6  3.8  102   295    2   MOLECULE: DNA STRAND 1;                                              
 674:  5yi4-A  2.6  5.9   67   145    3   MOLECULE: DISRUPTED IN SCHIZOPHRENIA 1 HOMOLOG,NUCLEAR DIST          
 675:  5dx9-A  2.6  8.2   85   307    9   MOLECULE: TREHALOSE-6-PHOSPHATE PHOSPHATASE;                         
 676:  5kbw-B  2.6  3.5   69   171    9   MOLECULE: RIBOFLAVIN TRANSPORTER RIBU;                               
 677:  3syk-A  2.6  5.6   51   290    8   MOLECULE: PROTEIN CBBX;                                              
 678:  3spg-A  2.6 13.5  103   332   14   MOLECULE: INWARD-RECTIFIER K+ CHANNEL KIR2.2;                        
 679:  3rko-F  2.6  8.6   63   168   10   MOLECULE: NADH-QUINONE OXIDOREDUCTASE SUBUNIT L;                     
 680:  6jfk-A  2.6  6.8   69   428    4   MOLECULE: MITOFUSIN-2,CDNA FLJ57997, HIGHLY SIMILAR TO TRAN          
 681:  5h9c-A  2.6  3.3   64    78    9   MOLECULE: ENVELOPE GLYCOPROTEIN GP95;                                
 682:  1rj1-A  2.6  5.9   66   148    8   MOLECULE: INVERTASE INHIBITOR;                                       
 683:  5twa-A  2.6  3.5   56   161   11   MOLECULE: BCL-X HOMOLOGOUS PROTEIN, BHP2;                            
 684:  6zyd-A  2.6 14.7   75   323    8   MOLECULE: LOW CONDUCTANCE MECHANOSENSITIVE CHANNEL YNAI,LOW          
 685:  4v1f-A  2.6  4.3   58    86    5   MOLECULE: F0F1 ATP SYNTHASE SUBUNIT C;                               
 686:  6q6e-A  2.6  4.0   87   221    5   MOLECULE: CONDENSIN COMPLEX SUBUNIT 2,STRUCTURAL MAINTENANC          
 687:  6r3q-A  2.6  6.0   75   841   12   MOLECULE: ADENYLATE CYCLASE 9;                                       
 688:  3uw3-B  2.6  4.4   88   375    8   MOLECULE: ASPARTATE-SEMIALDEHYDE DEHYDROGENASE;                      
 689:  7c4o-A  2.6  3.3   47    48    9   MOLECULE: TRANSCRIPTION FACTOR HES-1;                                
 690:  4fmt-A  2.6  3.1   49   209   10   MOLECULE: CHPT PROTEIN;                                              
 691:  3ppb-A  2.6  3.6   69   188    7   MOLECULE: PUTATIVE TETR FAMILY TRANSCRIPTION REGULATOR;              
 692:  5fhp-C  2.6 11.6   60   209    8   MOLECULE: NICR;                                                      
 693:  5wtj-A  2.6 15.7   89  1019    7   MOLECULE: CRISPR-ASSOCIATED ENDORIBONUCLEASE C2C2;                   
 694:  1k99-A  2.6  8.2   64    91    8   MOLECULE: UPSTREAM BINDING FACTOR 1;                                 
 695:  2yb5-F  2.6  6.0   63   215    6   MOLECULE: PUTATIVE FUSIDIC ACID RESISTANCE PROTEIN;                  
 696:  5y6o-D  2.6  3.1   43   108    0   MOLECULE: DEATH DOMAIN-ASSOCIATED PROTEIN 6,TRANSCRIPTIONAL          
 697:  2v6y-A  2.6  4.4   57    75    2   MOLECULE: AAA FAMILY ATPASE, P60 KATANIN;                            
 698:  6u1s-A  2.6  4.2   71   310    4   MOLECULE: DE NOVO DESIGNED 16-HELIX TRANSMEMBRANE NANOPORE,          
 699:  1x8z-A  2.6  4.8   74   151    5   MOLECULE: INVERTASE/PECTIN METHYLESTERASE INHIBITOR FAMILY           
 700:  3hjl-A  2.6  9.4   83   321    7   MOLECULE: FLAGELLAR MOTOR SWITCH PROTEIN FLIG;                       
 701:  1zw0-D  2.6  2.8   46    66    9   MOLECULE: TYPE III SECRETION PROTEIN;                                
 702:  6hrz-B  2.6  3.5   71   202    8   MOLECULE: PROBABLE TRANSCRIPTIONAL REGULATORY PROTEIN;               
 703:  7b93-n  2.6  8.3   61   178    5   MOLECULE: NADH-UBIQUINONE OXIDOREDUCTASE CHAIN 3;                    
 704:  5mnt-B  2.6  4.5   92   421    8   MOLECULE: A2 MATURATION PROTEIN;                                     
 705:  6pc0-B  2.6  4.3   57   484    4   MOLECULE: GUANOSINE PENTAPHOSPHATE PHOSPHOHYDROLASE;                 
 706:  6djb-B  2.6  7.5   85   725    5   MOLECULE: VOLUME-REGULATED ANION CHANNEL SUBUNIT LRRC8A;             
 707:  4lzp-C  2.6  5.0   56   163    7   MOLECULE: PUTATIVE UNCHARACTERIZED PROTEIN;                          
 708:  4pl0-B  2.6  5.6  107   576    5   MOLECULE: MICROCIN-J25 EXPORT ATP-BINDING/PERMEASE PROTEIN           
 709:  3v6i-A  2.6  4.1   57   186    4   MOLECULE: V-TYPE ATP SYNTHASE SUBUNIT E;                             
 710:  4gfq-A  2.6  7.3   77   186    5   MOLECULE: RIBOSOME-RECYCLING FACTOR;                                 
 711:  4g12-A  2.6  3.8   65   192    3   MOLECULE: PROBABLE TRANSCRIPTIONAL REGULATORY PROTEIN (PROB          
 712:  5nik-D  2.6 13.9   77   340    4   MOLECULE: OUTER MEMBRANE PROTEIN TOLC;                               
 713:  7a23-J  2.6 15.1   60    96   12   MOLECULE: 51KDA;                                                     
 714:  1fe8-C  2.6  5.3   50   191    8   MOLECULE: VON WILLEBRAND FACTOR;                                     
 715:  5sva-V  2.6  7.5   70    85    4   MOLECULE: DNA-DIRECTED RNA POLYMERASE II SUBUNIT RPB1;               
 716:  6wlb-A  2.6  8.5   83   720   10   MOLECULE: CELLULOSE SYNTHASE;                                        
 717:  1hx3-B  2.6 11.1   58   180    7   MOLECULE: ISOPENTENYL DIPHOSPHATE DELTA-ISOMERASE;                   
 718:  3fey-A  2.6  9.0   80   761    8   MOLECULE: NUCLEAR CAP-BINDING PROTEIN SUBUNIT 1;                     
 719:  6mag-A  2.6  9.3   80   282    8   MOLECULE: BBVCI ENDONUCLEASE SUBUNIT 2;                              
 720:  4uzy-A  2.6  3.6   59   624    3   MOLECULE: FLAGELLAR ASSOCIATED PROTEIN;                              
 721:  6nq8-A  2.6  3.7   68   208    7   MOLECULE: UNCHARACTERIZED PROTEIN YETJ;                              
 722:  6vme-C  2.6  4.2   55    67    4   MOLECULE: TUMOR SUSCEPTIBILITY GENE 101 PROTEIN;                     
 723:  6vld-B  2.6  7.5   72   470    6   MOLECULE: ALPHA-(1,6)-FUCOSYLTRANSFERASE;                            
 724:  2rae-A  2.6  4.0   69   193   14   MOLECULE: TRANSCRIPTIONAL REGULATOR, ACRR FAMILY PROTEIN;            
 725:  4i5s-B  2.6  8.7   78   395   10   MOLECULE: PUTATIVE HISTIDINE KINASE COVS; VICK-LIKE PROTEIN          
 726:  1xdo-A  2.6 16.9   68   687    7   MOLECULE: POLYPHOSPHATE KINASE;                                      
 727:  6nhv-R  2.6  8.0   72   297    4   MOLECULE: SUPERFOLDER GFP;                                           
 728:  3kor-B  2.6  3.9   52   101    8   MOLECULE: POSSIBLE TRP REPRESSOR;                                    
 729:  3to3-B  2.6  5.1   81   595    5   MOLECULE: PETROBACTIN BIOSYNTHESIS PROTEIN ASBB;                     
 730:  5lsk-D  2.6 10.5   69   178    4   MOLECULE: PROTEIN MIS12 HOMOLOG;                                     
 731:  2ixp-B  2.6  8.2  104   316    5   MOLECULE: SERINE/THREONINE-PROTEIN PHOSPHATASE 2A ACTIVATOR          
 732:  6vq6-e  2.6  6.3   61    78   15   MOLECULE: ATPASE H+-TRANSPORTING V1 SUBUNIT A;                       
 733:  6vvo-A  2.6  7.4   47   448    6   MOLECULE: REPLICATION FACTOR C SUBUNIT 1;                            
 734:  4uvm-A  2.6  3.8  101   505   13   MOLECULE: GLUTATHIONE UPTAKE TRANSPORTER;                            
 735:  1i5p-A  2.6  9.3   82   633    9   MOLECULE: PESTICIDIAL CRYSTAL PROTEIN CRY2AA;                        
 736:  4wpe-A  2.6 10.2   72   275    4   MOLECULE: CYTOKINESIS PROTEIN 2;                                     
 737:  7a5p-S  2.6  3.2   40    46    3   MOLECULE: U2 SNRNA;                                                  
 738:  6hd5-t  2.6 11.9   81   838    6   MOLECULE: N-TERMINAL ACETYLTRANSFERASE A COMPLEX SUBUNIT NA          
 739:  1gax-A  2.6 13.3   71   863    3   MOLECULE: TRNA(VAL);                                                 
 740:  2cqn-A  2.6  5.0   63    77    8   MOLECULE: FORMIN-BINDING PROTEIN 3;                                  
 741:  5v8f-D  2.6 10.0  100   456    6   MOLECULE: DNA REPLICATION LICENSING FACTOR MCM2;                     
 742:  3sae-A  2.6  3.7   99   780    7   MOLECULE: ALPHA-BISABOLENE SYNTHASE;                                 
 743:  5m48-A  2.6  5.0   80   114    6   MOLECULE: REGULATOR OF TY1 TRANSPOSITION PROTEIN 103;                
 744:  4myy-B  2.6  8.9   57    84    5   MOLECULE: CURG, CURH FUSION PROTEIN;                                 
 745:  6au8-A  2.6 10.7   64   280    5   MOLECULE: GOLGI TO ER TRAFFIC PROTEIN 4 HOMOLOG;                     
 746:  2uwj-E  2.6  5.4   57    70    4   MOLECULE: TYPE III EXPORT PROTEIN PSCE;                              
 747:  7aoc-D  2.6  6.7   39    39    5   MOLECULE: DNA-DIRECTED RNA POLYMERASE I SUBUNIT RPA1;                
 748:  6cfw-A  2.6 10.0   72   165    4   MOLECULE: MONOVALENT CATION/H+ ANTIPORTER SUBUNIT D;                 
 749:  4cej-B  2.6  5.0   74  1156    5   MOLECULE: ATP-DEPENDENT HELICASE/NUCLEASE SUBUNIT A;                 
 750:  4wcx-A  2.6  3.2   62   456    8   MOLECULE: BIOTIN AND THIAMIN SYNTHESIS ASSOCIATED;                   
 751:  6m36-I  2.6  7.3   50   104    8   MOLECULE: SERINE-PROTEIN KINASE RSBW;                                
 752:  5xqz-D  2.6  3.7   53    68    6   MOLECULE: MOB KINASE ACTIVATOR 1A;                                   
 753:  7nvr-n  2.6  6.5   76   132    7   MOLECULE: TFIIH BASAL TRANSCRIPTION FACTOR COMPLEX HELICASE          
 754:  4oge-A  2.6 12.4   73   977    8   MOLECULE: HNH ENDONUCLEASE DOMAIN PROTEIN;                           
 755:  2r9i-A  2.6  4.6   60    72    3   MOLECULE: PUTATIVE PHAGE CAPSID PROTEIN;                             
 756:  1z0p-A  2.6  4.3   51    73    0   MOLECULE: HYPOTHETICAL PROTEIN SPY1572;                              
 757:  1s12-A  2.6  2.6   49    94    6   MOLECULE: HYPOTHETICAL PROTEIN TM1457;                               
 758:  4raf-A  2.6  3.3   57   362   12   MOLECULE: PROTEIN PHOSPHATASE 1A;                                    
 759:  1r0d-A  2.6  7.6   86   194    5   MOLECULE: HUNTINGTIN INTERACTING PROTEIN 12;                         
 760:  2klz-A  2.6  4.5   44    46    9   MOLECULE: ATAXIN-3;                                                  
 761:  5n77-A  2.6  3.6   70   257    4   MOLECULE: MAGNESIUM TRANSPORT PROTEIN CORA;                          
 762:  2oer-B  2.6  4.0   75   189   12   MOLECULE: PROBABLE TRANSCRIPTIONAL REGULATOR;                        
 763:  3bos-B  2.6  6.6   46   231    7   MOLECULE: PUTATIVE DNA REPLICATION FACTOR;                           
 764:  3bey-D  2.6  3.4   53    94    9   MOLECULE: CONSERVED PROTEIN O27018;                                  
 765:  4iw7-A  2.6 11.6   56   335    5   MOLECULE: 8-AMINO-7-OXONONANOATE SYNTHASE;                           
 766:  1zke-D  2.6  5.3   57    83    5   MOLECULE: HYPOTHETICAL PROTEIN HP1531;                               
 767:  4wbd-A  2.6 12.4   79   540   10   MOLECULE: BSHC;                                                      
 768:  5o9z-G  2.6  8.1   82   804   11   MOLECULE: PRE-MRNA-PROCESSING-SPLICING FACTOR 8;                     
 769:  2fno-A  2.6  4.1   74   239   11   MOLECULE: AGR_PAT_752P;                                              
 770:  4tql-B  2.6  4.0   90   235    2   MOLECULE: THREE HELIX BUNDLE;                                        
 771:  5olk-A  2.6  5.7   69   395    7   MOLECULE: RIBONUCLEOSIDE-DIPHOSPHATE REDUCTASE, BETA SUBUNI          
 772:  5wb2-A  2.6  8.4   92   421    9   MOLECULE: ENVELOPE PROTEIN US28, NANOBODY 7 FUSION PROTEIN;          
 773:  4c20-B  2.6  5.0   73   605    3   MOLECULE: L-FUCOSE ISOMERASE;                                        
 774:  6m9t-A  2.6  7.2   83   444    6   MOLECULE: PROSTAGLANDIN E2 RECEPTOR EP3 SUBTYPE, ENDOLYSIN           
 775:  6tdx-O  2.6  4.1   63    81   13   MOLECULE: ATP SYNTHASE F1 SUBUNIT GAMMA;                             
 776:  1p49-A  2.6  7.7   88   549    9   MOLECULE: STERYL-SULFATASE;                                          
 777:  4cz8-A  2.6 10.0  101   422   10   MOLECULE: NA+/H+ ANTIPORTER, PUTATIVE;                               
 778:  1rjg-A  2.6  9.5   68   292    7   MOLECULE: CARBOXY METHYL TRANSFERASE FOR PROTEIN                     
 779:  3mem-A  2.6  8.8   74   453    5   MOLECULE: PUTATIVE SIGNAL TRANSDUCTION PROTEIN;                      
 780:  4tko-B  2.6 15.3   83   326    7   MOLECULE: EMRA;                                                      
 781:  6ar7-C  2.6  8.4   68   207    3   MOLECULE: UNCHARACTERIZED PROTEIN;                                   
 782:  5an6-A  2.6  7.0   92   123    7   MOLECULE: CRISPR-ASSOCIATED PROTEIN, CSM2 FAMILY;                    
 783:  3zpm-A  2.6  9.5   82   211    2   MOLECULE: LATHERIN;                                                  
 784:  4abn-B  2.6 10.5   84   426    4   MOLECULE: TETRATRICOPEPTIDE REPEAT PROTEIN 5;                        
 785:  5v8c-A  2.6 10.5   78   272    9   MOLECULE: TRANSCRIPTIONAL REGULATOR;                                 
 786:  1vcs-A  2.6 10.2   88   102    6   MOLECULE: VESICLE TRANSPORT THROUGH INTERACTION WITH T-              
 787:  2wzk-A  2.6  3.8   70   369    4   MOLECULE: CULLIN-5;                                                  
 788:  1uk5-A  2.6  6.5   87   111    9   MOLECULE: BAG-FAMILY MOLECULAR CHAPERONE REGULATOR-3;                
 789:  3aei-A  2.6  6.6   68    94    3   MOLECULE: PREFOLDIN BETA SUBUNIT 2;                                  
 790:  5i6r-A  2.6 39.8  111   419    9   MOLECULE: SLIT-ROBO RHO GTPASE-ACTIVATING PROTEIN 2;                 
 791:  2m64-A  2.6  6.5  109   231    9   MOLECULE: PHLP5;                                                     
 792:  5w21-A  2.5 18.0   92   922   13   MOLECULE: KLOTHO;                                                    
 793:  6m96-B  2.5  5.2   99   256   10   MOLECULE: ABC TRANSPORTER;                                           
 794:  4om3-D  2.5  4.8   64   122    6   MOLECULE: TRANSDUCIN-LIKE ENHANCER PROTEIN 1;                        
 795:  5j67-C  2.5  3.2   53   563    2   MOLECULE: ASTROTACTIN-2;                                             
 796:  7emf-K  2.5  7.6   66   112    5   MOLECULE: MEDIATOR OF RNA POLYMERASE II TRANSCRIPTION SUBUN          
 797:  5b3d-B  2.5  3.5   75   117    4   MOLECULE: FLAGELLA SYNTHESIS PROTEIN FLGN;                           
 798:  4ap2-B  2.5  7.8   74   359    9   MOLECULE: KELCH-LIKE PROTEIN 11;                                     
 799:  4m55-B  2.5  5.3   49   272    6   MOLECULE: UDP-GLUCURONIC ACID DECARBOXYLASE 1;                       
 800:  6jsi-A  2.5 10.7   81  1321    1   MOLECULE: FATTY ACID SYNTHASE SUBUNIT BETA;                          
 801:  6ibl-A  2.5 10.3   99   397    5   MOLECULE: THIOREDOXIN 1,BETA-1 ADRENERGIC RECEPTOR;                  
 802:  3uum-B  2.5  4.2   75   123    7   MOLECULE: UTROPHIN;                                                  
 803:  4h10-B  2.5  7.4   53    63    4   MOLECULE: ARYL HYDROCARBON RECEPTOR NUCLEAR TRANSLOCATOR-LI          
 804:  5d2s-A  2.5  5.0   37    91    5   MOLECULE: FIBROIN-MODULATOR-BINDING PROTEIN-1;                       
 805:  7bvf-A  2.5  9.0   70  1087    7   MOLECULE: PROBABLE ARABINOSYLTRANSFERASE B;                          
 806:  6rfq-L  2.5  4.7   56    89    7   MOLECULE: SUBUNIT NUAM OF NADH:UBIQUINONE OXIDOREDUCTASE (C          
 807:  5fsh-A  2.5 15.1   67   459    6   MOLECULE: CSM6;                                                      
 808:  2qyw-A  2.5  5.3   62    96    3   MOLECULE: VESICLE TRANSPORT THROUGH INTERACTION WITH T-SNAR          
 809:  4v3i-A  2.5  4.7   66   153    6   MOLECULE: VCA0115;                                                   
 810:  5u1s-A  2.5 10.9   80  1488   14   MOLECULE: SEPARIN;                                                   
 811:  6f70-A  2.5  3.5   56   242    9   MOLECULE: GLUTATHIONE TRANSFERASE;                                   
 812:  5dpl-A  2.5 11.0   78   521    8   MOLECULE: PROTEIN LYSINE METHYLTRANSFERASE 2;                        
 813:  5im3-A  2.5  8.6   73   874    8   MOLECULE: RIBONUCLEOSIDE-DIPHOSPHATE REDUCTASE;                      
 814:  5oqj-W  2.5  6.9   87   258    2   MOLECULE: DNA-DIRECTED RNA POLYMERASE II SUBUNIT RPB1;               
 815:  4f52-E  2.5  9.1   66   523    9   MOLECULE: CULLIN-1;                                                  
 816:  6soy-A  2.5  7.9   87   323    6   MOLECULE: ESAG6, SUBUNIT OF HETERODIMERIC TRANSFERRIN RECEP          
 817:  5z51-A  2.5 10.2   66   161    3   MOLECULE: DNA PRIMASE;                                               
 818:  6i7s-G  2.5  8.5   75   863    8   MOLECULE: PROTEIN DISULFIDE-ISOMERASE;                               
 819:  4p1n-B  2.5  6.9   83   207    6   MOLECULE: ATG1 TMIT;                                                 
 820:  1u2m-C  2.5  8.5   68   143    4   MOLECULE: HISTONE-LIKE PROTEIN HLP-1;                                
 821:  5gko-A  2.5  9.5   88   650    7   MOLECULE: MACROLIDE EXPORT ATP-BINDING/PERMEASE PROTEIN MAC          
 822:  2d6y-B  2.5  5.3   67   188   10   MOLECULE: PUTATIVE TETR FAMILY REGULATORY PROTEIN;                   
 823:  2zhg-A  2.5  6.9   62   121   11   MOLECULE: REDOX-SENSITIVE TRANSCRIPTIONAL ACTIVATOR SOXR;            
 824:  5uac-C  2.5 13.0   92  1342    4   MOLECULE: DNA-DIRECTED RNA POLYMERASE SUBUNIT ALPHA;                 
 825:  6sp2-A  2.5  4.2   91   366    1   MOLECULE: MEMBRANE PROTEIN TMS1D;                                    
 826:  5nro-A  2.5  6.3   61   603    5   MOLECULE: CHAPERONE PROTEIN DNAK;                                    
 827:  5lkd-A  2.5  3.7   63   352    6   MOLECULE: GLUTATHIONE S-TRANSFERASE OMEGA-LIKE 2;                    
 828:  6qi8-E  2.5  4.8   45   335    2   MOLECULE: RUVB-LIKE 1;                                               
 829:  5tpm-A  2.5  6.4   66   155    5   MOLECULE: PYRUVATE DEHYDROGENASE COMPLEX REPRESSOR;                  
 830:  2nr5-E  2.5  3.3   49    65    8   MOLECULE: HYPOTHETICAL PROTEIN SO2669;                               
 831:  5zji-L  2.5 10.9   68   166    1   MOLECULE: CHLOROPHYLL A-B BINDING PROTEIN, CHLOROPLASTIC;            
 832:  3e7q-B  2.5  5.7   77   210   13   MOLECULE: TRANSCRIPTIONAL REGULATOR;                                 
 833:  2ltp-A  2.5  3.3   47    71   15   MOLECULE: NUCLEAR RECEPTOR COREPRESSOR 2;                            
 834:  6ahx-A  2.5  4.9   55    60    4   MOLECULE: PUTATIVE CYTOSOLIC PROTEIN;                                
 835:  7dpd-B  2.5  4.6   62   273   15   MOLECULE: DNA HELICASE MCM9;                                         
 836:  6npl-A  2.5 13.3   83   861   12   MOLECULE: SOLUTE CARRIER FAMILY 12 (SODIUM/POTASSIUM/CHLORI          
 837:  1wa8-B  2.5  9.5   63    95   10   MOLECULE: ESAT-6 LIKE PROTEIN ESXB;                                  
 838:  3ats-A  2.5  8.5   58   352    9   MOLECULE: PUTATIVE UNCHARACTERIZED PROTEIN;                          
 839:  6uxu-A  2.5  3.1   55   300    9   MOLECULE: CHLOROTHALONIL HYDROLYTIC DEHALOGENASE;                    
 840:  6ks0-A  2.5  7.4   75   286    5   MOLECULE: ADIPONECTIN RECEPTOR PROTEIN 1;                            
 841:  5xaz-A  2.5 11.6   79   223    5   MOLECULE: GAMMA-BUTYROLACTONE RECEPTOR PROTEIN;                      
 842:  3g9g-A  2.5  6.8   68   250    6   MOLECULE: SUPPRESSOR OF YEAST PROFILIN DELETION;                     
 843:  4fzo-A  2.5  7.6   66    82    5   MOLECULE: URANYL BINDING PROTEIN;                                    
 844:  7dsq-B  2.5  6.0   94   465    7   MOLECULE: 4F2 CELL-SURFACE ANTIGEN HEAVY CHAIN;                      
 845:  3p01-A  2.5  4.5   69   178   16   MOLECULE: TWO-COMPONENT RESPONSE REGULATOR;                          
 846:  6atg-B  2.5  4.7   53   212    4   MOLECULE: HCG40889, ISOFORM CRA_B;                                   
 847:  6pie-A  2.5  5.1   66   162    6   MOLECULE: HEMERYTHRIN HHE CATION BINDING DOMAIN PROTEIN;             
 848:  7ns4-b  2.5  6.3   75   340    4   MOLECULE: E3 UBIQUITIN-PROTEIN LIGASE RMD5;                          
 849:  2hku-A  2.5  3.1   66   191    3   MOLECULE: A PUTATIVE TRANSCRIPTIONAL REGULATOR;                      
 850:  2j5y-A  2.5  8.0   47    61    4   MOLECULE: PEPTOSTREPTOCOCCAL ALBUMIN-BINDING PROTEIN;                
 851:  5a63-D  2.5  7.2   67   100    4   MOLECULE: NICASTRIN;                                                 
 852:  6usf-A  2.5  7.3   57   464    9   MOLECULE: CHIMERA OF SOLUBLE CYTOCHROME B562 (BRIL) AND NEU          
 853:  3dew-A  2.5  3.5   77   192   12   MOLECULE: TRANSCRIPTIONAL REGULATOR, TETR FAMILY;                    
 854:  6rjb-B  2.5 15.0   64   622    5   MOLECULE: TRANSKETOLASE;                                             
 855:  5fea-A  2.5  4.0   47   125    4   MOLECULE: UNCHARACTERIZED PROTEIN;                                   
 856:  6bs9-A  2.5  4.1   51   130    4   MOLECULE: STAGE III SPORULATION PROTEIN AB;                          
 857:  4g33-A  2.5  9.0   85   661    8   MOLECULE: 15S-LIPOXYGENASE;                                          
 858:  3mvp-A  2.5  3.8   77   204    5   MOLECULE: TETR/ACRR TRANSCRIPTIONAL REGULATOR;                       
 859:  6pss-L  2.5  4.4   68   558    6   MOLECULE: DNA-DIRECTED RNA POLYMERASE SUBUNIT ALPHA;                 
 860:  6b03-A  2.5 21.9   98   896    6   MOLECULE: PUTATIVE ZINC PROTEASE;                                    
 861:  7btx-C  2.5  5.3   96   307    9   MOLECULE: MITOCHONDRIAL OUTER MEMBRANE BETA-BARREL PROTEIN;          
 862:  4krf-A  2.5  5.6   52   817   10   MOLECULE: PROTEIN ARGONAUTE-1;                                       
 863:  5bs1-D  2.5  6.2   83   121    6   MOLECULE: CRRBCX-IIA;                                                
 864:  7kq5-A  2.5 11.5   80   265    8   MOLECULE: MARITIMACIN;                                               
 865:  5dz2-A  2.5  4.7   79   322    6   MOLECULE: GERMACRADIENOL/GEOSMIN SYNTHASE;                           
 866:  5c4y-A  2.5  3.6   74   136    4   MOLECULE: PUTATIVE TRANSCRIPTION REGULATOR LMO0852;                  
 867:  4gqm-A  2.5  6.3   56   105   14   MOLECULE: CT009;                                                     
 868:  6hd8-B  2.5 10.7   77   232    8   MOLECULE: NANOBODY,MALTOSE/MALTODEXTRIN-BINDING PERIPLASMIC          
 869:  4mix-B  2.5  4.2   80   277   11   MOLECULE: PUTATIVE INSECTICIDAL TOXIN;                               
 870:  6li2-A  2.5 10.9   87   347    5   MOLECULE: CHIMERA OF G-PROTEIN COUPLED RECEPTOR 52 AND RUBR          
 871:  1cqx-A  2.5  6.7   93   403   11   MOLECULE: FLAVOHEMOPROTEIN;                                          
 872:  6gej-M  2.5  7.8   84   688    8   MOLECULE: VACUOLAR PROTEIN SORTING-ASSOCIATED PROTEIN 72;            
 873:  2x8c-B  2.5  4.6  115   593    6   MOLECULE: THIOREDOXIN GLUTATHIONE REDUCTASE;                         
 874:  6vwp-A  2.5  7.9   79   435    6   MOLECULE: INOSINE-GUANOSINE KINASE;                                  
 875:  2l3l-A  2.5  3.6   70   111   13   MOLECULE: TUBULIN-SPECIFIC CHAPERONE C;                              
 876:  6h4b-B  2.5  4.4   52    84    6   MOLECULE: ORF026;                                                    
 877:  1zs4-A  2.5  4.8   66    82    9   MOLECULE: DNA - 27MER;                                               
 878:  3ctv-A  2.5  7.6   51    92   10   MOLECULE: 3-HYDROXYACYL-COA DEHYDROGENASE;                           
 879:  6r1j-J  2.5  4.5   79   264   11   MOLECULE: UNCHARACTERIZED PROTEIN;                                   
 880:  6z16-f  2.5  3.0   45    88    7   MOLECULE: MULTISUBUNIT NA+/H+ ANTIPORTER, A SUBUNIT;                 
 881:  2oc6-A  2.5  5.7   59   124   12   MOLECULE: YDHG PROTEIN;                                              
 882:  5cm8-A  2.5  6.7   66   419    3   MOLECULE: RAL GUANINE NUCLEOTIDE DISSOCIATION STIMULATOR-LI          
 883:  5nw5-A  2.5 11.3   79  1085   11   MOLECULE: TELOMERE LENGTH REGULATOR PROTEIN RIF1;                    
 884:  3r6n-A  2.5  7.7   87   450    3   MOLECULE: DESMOPLAKIN;                                               
 885:  5u22-A  2.5 12.5   60   403    8   MOLECULE: N2152;                                                     
 886:  6thh-C  2.5 10.1   73   816    7   MOLECULE: SIRV2 ACRID1 (GP02) ANTI-CRISPR PROTEIN;                   
 887:  4nsm-A  2.5  3.4   49    71    8   MOLECULE: COLLAGEN-LIKE PROTEIN SCLB;                                
 888:  5oxe-A  2.5  4.0   57    70   11   MOLECULE: MAJOR VIRION PROTEIN;                                      
 889:  2c5i-T  2.5  5.3   60    94    0   MOLECULE: T-SNARE AFFECTING A LATE GOLGI COMPARTMENT                 
 890:  3oao-A  2.5  4.4   61   140   10   MOLECULE: UNCHARACTERIZED PROTEIN FROM DUF2059 FAMILY;               
 891:  6ezn-H  2.5  9.5   66   259    9   MOLECULE: DOLICHYL-DIPHOSPHOOLIGOSACCHARIDE--PROTEIN                 
 892:  5ecj-A  2.5  4.2   59   263   12   MOLECULE: PR DOMAIN ZINC FINGER PROTEIN 14,PROTEIN CBFA2T2;          
 893:  3on2-B  2.5  3.9   74   195    5   MOLECULE: PROBABLE TRANSCRIPTIONAL REGULATOR;                        
 894:  7m8i-A  2.5  4.4   81   572    6   MOLECULE: ADRENODOXIN, CYTOCHROME P450 11B2, MITOCHONDRIAL           
 895:  6j6g-v  2.5  9.8   52   722   10   MOLECULE: PRE-MRNA-SPLICING FACTOR 8;                                
 896:  6oyh-D  2.5  4.1   86   337   12   MOLECULE: MRAYAA NANOBODY;                                           
 897:  7bin-g  2.5  4.5   59   260    5   MOLECULE: FLAGELLAR BIOSYNTHETIC PROTEIN FLIP;                       
 898:  2da6-A  2.5  3.5   72   102    3   MOLECULE: HEPATOCYTE NUCLEAR FACTOR 1-BETA;                          
 899:  6mj1-A  2.5  4.1   73   200   10   MOLECULE: PROBABLE HTH-TYPE TRANSCRIPTIONAL REGULATOR YTTP;          
 900:  2np5-A  2.5  3.8   71   187   13   MOLECULE: TRANSCRIPTIONAL REGULATOR;                                 
 901:  6ezn-E  2.5  5.7   59    85   10   MOLECULE: DOLICHYL-DIPHOSPHOOLIGOSACCHARIDE--PROTEIN                 
 902:  6yvd-D  2.5  5.0   88   414    5   MOLECULE: CONDENSIN COMPLEX SUBUNIT 2;                               
 903:  5u93-B  2.5  5.3   59   161    3   MOLECULE: HTH-TYPE TRANSCRIPTIONAL ACTIVATOR RHAR;                   
 904:  6o3s-A  2.5  3.0   40    47    3   MOLECULE: RIBOSOME-INACTIVATING PROTEIN LUFFIN P1;                   
 905:  2pfd-A  2.5  9.2   72   540    3   MOLECULE: FORMIMIDOYLTRANSFERASE-CYCLODEAMINASE;                     
 906:  3a6m-A  2.5  4.6   74   168    9   MOLECULE: PROTEIN GRPE;                                              
 907:  4kyz-A  2.5  7.3   48   167    8   MOLECULE: DESIGNED PROTEIN OR327;                                    
 908:  1w26-A  2.5 13.6   90   432    7   MOLECULE: TRIGGER FACTOR;                                            
 909:  5oqm-n  2.5  7.4   72   136    7   MOLECULE: DNA-DIRECTED RNA POLYMERASE II SUBUNIT RPB1;               
 910:  2fzt-B  2.5  7.1   55    79    9   MOLECULE: HYPOTHETICAL PROTEIN TM0693;                               
 911:  7kq3-A  2.5  6.3   52   825   13   MOLECULE: ISETHIONATE SULFITE-LYASE;                                 
 912:  1n6j-A  2.5  9.1   50    93    2   MOLECULE: 5'-D(*AP*GP*CP*TP*AP*TP*TP*TP*AP*TP*AP*AP*GP*C)-3          
 913:  7a23-R  2.5  6.2   51   129    0   MOLECULE: 51KDA;                                                     
 914:  5n9j-G  2.5  4.2   71   163    4   MOLECULE: MEDIATOR OF RNA POLYMERASE II TRANSCRIPTION SUBUN          
 915:  6kko-A  2.5  5.9   63   170    5   MOLECULE: PUTATIVE SERINE PHOSPHATASE;                               
 916:  5xa5-A  2.5  8.8   68   248   10   MOLECULE: ALPHA-CATENIN-LIKE PROTEIN HMP-1;                          
 917:  2jn8-A  2.5  5.1   51   109    6   MOLECULE: PUTATIVE CYTOPLASMIC PROTEIN;                              
 918:  6ywd-C  2.5  8.3   44    75   11   MOLECULE: ANTIBODY MOTA, HEAVY CHAIN;                                
 919:  3l0m-A  2.5  4.1   66   328    3   MOLECULE: DRRA;                                                      
 920:  3i4m-D  2.5 11.4   57   187    4   MOLECULE: DNA-DIRECTED RNA POLYMERASE II SUBUNIT RPB1;               
 921:  6f5d-G  2.5  4.4   76   277    8   MOLECULE: ATP SYNTHASE ALPHA CHAIN, MITOCHONDRIAL;                   
 922:  6gkm-A  2.5 15.3   91   689    9   MOLECULE: INTERFERON-INDUCED HELICASE C DOMAIN-CONTAINING P          
 923:  5k29-B  2.5  3.4   44    83    2   MOLECULE: UNCHARACTERIZED PROTEIN BDF5;                              
 924:  2ex3-B  2.5 11.0   60   196    3   MOLECULE: DNA POLYMERASE;                                            
 925:  5dfz-B  2.5 18.1   90  1224    4   MOLECULE: VACUOLAR PROTEIN SORTING-ASSOCIATED PROTEIN 38;            
 926:  6wtw-A  2.5 14.6   77   489    4   MOLECULE: DASS FAMILY SODIUM-COUPLED ANION SYMPORTER;                
 927:  2gd5-D  2.5  6.7   72   162    8   MOLECULE: CHARGED MULTIVESICULAR BODY PROTEIN 3;                     
 928:  5mmi-Z  2.5  8.0   69   101    4   MOLECULE: 50S RIBOSOMAL PROTEIN L31;                                 
 929:  1upg-B  2.5  5.1   74    99    7   MOLECULE: TRANSCRIPTIONAL REPRESSOR TRAM;                            
 930:  2hh6-A  2.5  9.1   66   112    8   MOLECULE: BH3980 PROTEIN;                                            
 931:  6wxu-B  2.5  6.2   97   273    4   MOLECULE: DUAL OXIDASE 1;                                            
 932:  6z2w-E  2.5  3.7   67  2325    7   MOLECULE: DNA DAMAGE CHECKPOINT PROTEIN LCD1;                        
 933:  2eul-A  2.5 11.0   82   156    4   MOLECULE: ANTI-CLEAVAGE ANTI-GREA TRANSCRIPTION FACTOR GFH1          
 934:  6v4l-A  2.5  3.2   70   479    6   MOLECULE: TRK SYSTEM POTASSIUM UPTAKE PROTEIN TRKH;                  
 935:  2xwu-B  2.5 11.0   63   910   16   MOLECULE: SUMO-CONJUGATING ENZYME UBC9;                              
 936:  5eik-A  2.5  5.6   86   234    7   MOLECULE: UNCHARACTERIZED PROTEIN Y57A10A.28;                        
 937:  6icz-V  2.5  8.3   62   452   11   MOLECULE: PROTEIN MAGO NASHI HOMOLOG 2;                              
 938:  5szj-B  2.5  7.0   97   145    8   MOLECULE: RAS-RELATED PROTEIN RAB-10;                                
 939:  6k9l-A  2.5  3.4   69  2552    4   MOLECULE: SERINE-PROTEIN KINASE ATM;                                 
 940:  6wuh-A  2.5 13.5   79   308    5   MOLECULE: SAM35;                                                     
 941:  1flc-B  2.5  9.2   88   162    6   MOLECULE: HAEMAGGLUTININ-ESTERASE-FUSION GLYCOPROTEIN;               
 942:  5che-A  2.5 11.7   97   427    5   MOLECULE: GLUTAMYL-TRNA REDUCTASE 1, CHLOROPLASTIC;                  
 943:  2q5z-B  2.5  9.3   68    94    4   MOLECULE: HYPOTHETICAL PROTEIN;                                      
 944:  2etd-A  2.5  3.4   82   141    6   MOLECULE: LEMA PROTEIN;                                              
 945:  3k8p-D  2.4  8.2   74   594    9   MOLECULE: DSL1;                                                      
 946:  1m5i-A  2.4  4.8   73   105    1   MOLECULE: APC PROTEIN;                                               
 947:  6rwy-g  2.4  5.1   60    86    8   MOLECULE: INNER ROD PROTEIN;                                         
 948:  5oqm-i  2.4  6.8   79   136    8   MOLECULE: DNA-DIRECTED RNA POLYMERASE II SUBUNIT RPB1;               
 949:  5f0n-A  2.4 12.0   71  1038   10   MOLECULE: COHESIN SUBUNIT PDS5,COHESIN SUBUNIT PDS5, COHESI          
 950:  2l35-A  2.4  2.9   43    62    9   MOLECULE: DAP12-NKG2C_TM;                                            
 951:  4zl4-A  2.4 14.6   54   395    6   MOLECULE: ASPARTIC PROTEASE PM5;                                     
 952:  5tsa-A  2.4  3.9   73   233    5   MOLECULE: MEMBRANE PROTEIN;                                          
 953:  5gpo-B  2.4  6.5   46   124    2   MOLECULE: SENSOR PROTEIN CZCS;                                       
 954:  6egc-A  2.4  4.3   64   146    5   MOLECULE: SC_2L4HC2_23;                                              
 955:  4wzx-A  2.4  3.9   51    87    6   MOLECULE: SERINE/THREONINE-PROTEIN KINASE ULK3;                      
 956:  2d7d-A  2.4 17.8   80   621    6   MOLECULE: 5'-D(P*TP*TP*T)-3';                                        
 957:  2js5-A  2.4  4.2   54    71    9   MOLECULE: UNCHARACTERIZED PROTEIN;                                   
 958:  3c18-A  2.4 11.2   88   290    3   MOLECULE: NUCLEOTIDYLTRANSFERASE-LIKE PROTEIN;                       
 959:  6bqn-B  2.4 10.5   74   479    3   MOLECULE: SCNN1A;                                                    
 960:  6tug-B  2.4  9.3   98   415    8   MOLECULE: CRISPR SYSTEM ENDORIBONUCLEASE CSM6;                       
 961:  1e52-A  2.4  4.7   50    56   10   MOLECULE: EXCINUCLEASE ABC SUBUNIT;                                  
 962:  1fxk-C  2.4  3.1   51   133    6   MOLECULE: PREFOLDIN;                                                 
 963:  7d3u-G  2.4  3.8   57   111    2   MOLECULE: MONOVALENT NA+/H+ ANTIPORTER SUBUNIT D;                    
 964:  6fea-C  2.4  3.3   63   113   10   MOLECULE: NITROGENASE PROTEIN ALPHA CHAIN;                           
 965:  6xt4-A  2.4  7.4   75   235   13   MOLECULE: 1BH_69;                                                    
 966:  3dkq-A  2.4 10.9   67   230    1   MOLECULE: PKHD-TYPE HYDROXYLASE SBAL_3634;                           
 967:  1ufz-A  2.4  4.3   45    83    7   MOLECULE: HYPOTHETICAL PROTEIN BAB28515;                             
 968:  4mu6-A  2.4  7.0   86   274    6   MOLECULE: KINECTIN 1 (KINESIN RECEPTOR);                             
 969:  5aqd-M  2.4  3.7   75   184    4   MOLECULE: PHYCOERYTHRIN ALPHA SUBUNIT;                               
 970:  4ykn-A  2.4  8.1   68  1204    7   MOLECULE: PHOSPHATIDYLINOSITOL 3-KINASE REGULATORY SUBUNIT           
 971:  5l1a-A  2.4  8.8   62   108    6   MOLECULE: UNCHARACTERIZED PROTEIN;                                   
 972:  3trc-A  2.4  4.8   57   168    9   MOLECULE: PHOSPHOENOLPYRUVATE-PROTEIN PHOSPHOTRANSFERASE;            
 973:  6yxu-H  2.4  8.9   80   691    8   MOLECULE: DNA-DIRECTED RNA POLYMERASE SUBUNIT ALPHA;                 
 974:  4wpc-B  2.4  8.2   84   288    8   MOLECULE: RHO GTPASE-ACTIVATING PROTEIN RGD1;                        
 975:  6msr-A  2.4  4.0   56    76    7   MOLECULE: PRO-2.5;                                                   
 976:  4it4-B  2.4  9.6   61   210    5   MOLECULE: CG17282;                                                   
 977:  6cc4-A  2.4  3.4   73   608    7   MOLECULE: SOLUBLE CYTOCHROME B562, LIPID II FLIPPASE MURJ C          
 978:  7dm1-A  2.4  9.9   54   334    7   MOLECULE: PHOSPHATE-BINDING PROTEIN PSTS 1;                          
 979:  3av0-B  2.4  6.6   86   365    5   MOLECULE: DNA DOUBLE-STRAND BREAK REPAIR PROTEIN MRE11;              
 980:  4x3n-A  2.4  7.3   78   259    8   MOLECULE: CALCIUM-REGULATED ACTIN-BUNDLING PROTEIN;                  
 981:  6w2j-B  2.4  7.2   56  1364    4   MOLECULE: CARBAMOYL-PHOSPHATE SYNTHASE [AMMONIA], MITOCHOND          
 982:  6vz0-B  2.4  3.3   53    76    2   MOLECULE: PULMONARY SURFACTANT-ASSOCIATED PROTEIN B;                 
 983:  3v9r-A  2.4  6.2   58    88    3   MOLECULE: UNCHARACTERIZED PROTEIN YOL086W-A;                         
 984:  3ce9-A  2.4  7.8   77   349    6   MOLECULE: GLYCEROL DEHYDROGENASE;                                    
 985:  6hra-B  2.4  3.7   65   679   11   MOLECULE: POTASSIUM-TRANSPORTING ATPASE POTASSIUM-BINDING S          
 986:  6hxs-A  2.4  9.3   77   248    5   MOLECULE: MONO [ADP-RIBOSE] POLYMERASE PARP16;                       
 987:  6zmq-A  2.4 11.8   75   589    7   MOLECULE: CYTOCHROME C-TYPE BIOGENESIS PROTEIN CCMF;                 
 988:  3sjb-D  2.4  4.1   63    72    6   MOLECULE: ATPASE GET3;                                               
 989:  6nr8-2  2.4  3.3   59   103    7   MOLECULE: PREFOLDIN SUBUNIT 1;                                       
 990:  6wti-B  2.4  5.9   66   262    5   MOLECULE: CYTOCHROME O UBIQUINOL OXIDASE, SUBUNIT I;                 
 991:  5v40-B  2.4  9.9   76   275   11   MOLECULE: POLYKETIDE SYNTHASE PKS13 (TERMINATION POLYKETIDE          
 992:  6s8f-F  2.4  3.4   70  2571   10   MOLECULE: SERINE/THREONINE-PROTEIN KINASE TEL1,SERINE/THREO          
 993:  6eo1-A  2.4  8.6   94   355   10   MOLECULE: CYCLIC NUCLEOTIDE-GATED POTASSIUM CHANNEL MLL3241          
 994:  3bjd-C  2.4  6.8   56   324    2   MOLECULE: PUTATIVE 3-OXOACYL-(ACYL-CARRIER-PROTEIN) SYNTHAS          
 995:  5xbj-A  2.4  3.7   56   500    0   MOLECULE: FLAGELLAR HOOK-ASSOCIATED PROTEIN FLGK;                    
 996:  3ezh-A  2.4  4.6   50   114    6   MOLECULE: NITRATE/NITRITE SENSOR PROTEIN NARX;                       
 997:  4ixj-B  2.4  7.7   68   228    6   MOLECULE: FIMBRIAL PROTEIN (PILIN);                                  
 998:  3g17-G  2.4  9.5   67   290    6   MOLECULE: SIMILAR TO 2-DEHYDROPANTOATE 2-REDUCTASE;                  
 999:  6hvn-A  2.4  7.1   55   175    5   MOLECULE: DIADENYLATE CYCLASE;                                       
1000:  6dzk-Y  2.4  5.8   50   103    6   MOLECULE: 16S RRNA;                                                  
1001:  3s84-B  2.4  7.9  105   241    2   MOLECULE: APOLIPOPROTEIN A-IV;                                       
1002:  3s4w-A  2.4  3.6   67  1206    7   MOLECULE: FANCONI ANEMIA GROUP I PROTEIN HOMOLOG;                    
1003:  5lc5-n  2.4 11.5   62   166    3   MOLECULE: NADH-UBIQUINONE OXIDOREDUCTASE CHAIN 3;                    
1004:  4par-A  2.4 15.1   65   314    9   MOLECULE: DNA 18-MER;                                                
1005:  6f03-B  2.4  4.4   70   163    4   MOLECULE: BPSL2520;                                                  
1006:  4h3z-B  2.4  3.3   51   257    0   MOLECULE: TRNA (GUANINE-N(1)-)-METHYLTRANSFERASE;                    
1007:  7ltq-A  2.4  5.4   98   256   11   MOLECULE: HISTIDINE KINASE;                                          
1008:  3s27-B  2.4 10.5   83   793    7   MOLECULE: SUCROSE SYNTHASE 1;                                        
1009:  2h5g-B  2.4  8.6   60   425    3   MOLECULE: DELTA 1-PYRROLINE-5-CARBOXYLATE SYNTHETASE;                
1010:  5xki-B  2.4  3.1   62   259    8   MOLECULE: FAD-LINKED SULFHYDRYL OXIDASE;                             
1011:  6w4x-C  2.4 14.7   90   375    7   MOLECULE: RIBONUCLEOSIDE-DIPHOSPHATE REDUCTASE 1 SUBUNIT AL          
1012:  2qib-A  2.4  3.5   75   222    3   MOLECULE: TETR-FAMILY TRANSCRIPTIONAL REGULATOR;                     
1013:  1yoz-B  2.4  5.1   65   116    6   MOLECULE: HYPOTHETICAL PROTEIN AF0941;                               
1014:  2kse-A  2.4  3.9   51    77    6   MOLECULE: SENSOR PROTEIN QSEC;                                       
1015:  5yud-C  2.4  9.1   60    75   10   MOLECULE: BACULOVIRAL IAP REPEAT-CONTAINING PROTEIN 1E;              
1016:  5e5w-B  2.4  4.5   74   149   12   MOLECULE: HEMAGGLUTININ-ESTERASE;                                    
1017:  6icz-J  2.4 12.9   59   571    3   MOLECULE: PROTEIN MAGO NASHI HOMOLOG 2;                              
1018:  6lcn-F  2.4 12.9   77   309    0   MOLECULE: SERINE O-ACETYLTRANSFERASE;                                
1019:  6ji1-A  2.4  5.7   91   462    7   MOLECULE: PROTON:OLIGOPEPTIDE SYMPORTER POT FAMILY;                  
1020:  1dj3-A  2.4  7.0   98   432    8   MOLECULE: ADENYLOSUCCINATE SYNTHETASE;                               
1021:  6wqz-A  2.4  6.6   79   536   14   MOLECULE: AUTOPHAGY-RELATED PROTEIN 9A;                              
1022:  6vjy-B  2.4  7.6   70   280   10   MOLECULE: ERAD-ASSOCIATED E3 UBIQUITIN-PROTEIN LIGASE HRD1;          
1023:  5b86-A  2.4  8.5   88   579   11   MOLECULE: TUMOR NECROSIS FACTOR ALPHA-INDUCED PROTEIN 2;             
1024:  3f3s-A  2.4 10.6   50   312   10   MOLECULE: LAMBDA-CRYSTALLIN HOMOLOG;                                 
1025:  5ogs-A  2.4 11.1   63   403    6   MOLECULE: WD REPEAT AND HMG-BOX DNA-BINDING PROTEIN 1;               
1026:  6en8-A  2.4  3.6   71   191    4   MOLECULE: TRANSCRIPTIONAL REGULATOR TETR FAMILY;                     
1027:  2jok-A  2.4  6.9   81   184    9   MOLECULE: PUTATIVE G-NUCLEOTIDE EXCHANGE FACTOR;                     
1028:  1cii-A  2.4  4.6   84   602    2   MOLECULE: COLICIN IA;                                                
1029:  5mps-R  2.4  8.3   59   108    3   MOLECULE: YEAST UBC4 GENE FOR UBIQUITIN-CONJUGATING ENZYME;          
1030:  6s8h-F  2.4  6.9  102   239    7   MOLECULE: LIPOPOLYSACCHARIDE ABC TRANSPORTER, ATP-BINDING P          
1031:  3j7a-E  2.4 11.4   80   185    5   MOLECULE: 18S RIBOSOMAL RNA;                                         
1032:  2p01-A  2.4  5.6   66   323    0   MOLECULE: ALPHA-2-MACROGLOBULIN RECEPTOR-ASSOCIATED                  
1033:  4mk0-A  2.4  4.2   60   631    5   MOLECULE: BETA-ADRENERGIC RECEPTOR KINASE 1;                         
1034:  7jsv-a  2.4  3.7   54    66    6   MOLECULE: PILIN;                                                     
1035:  6w1s-Y  2.4  4.7   68   132    4   MOLECULE: MEDIATOR OF RNA POLYMERASE II TRANSCRIPTION SUBUN          
1036:  6uak-A  2.4 17.9   73   298   11   MOLECULE: SAM DEPENDENT METHYLTRANSFERASE LAHSB;                     
1037:  3v53-B  2.4  3.2   54   112    6   MOLECULE: RNA-BINDING PROTEIN 25;                                    
1038:  4ude-A  2.4  3.9   58    85    7   MOLECULE: GINLFY PROTEIN;                                            
1039:  2glu-A  2.4 13.2   55   235    9   MOLECULE: YCGJ;                                                      
1040:  6lul-A  2.4  9.8   93   223    1   MOLECULE: RESPIRATORY SUPERCOMPLEX FACTOR 2, MITOCHONDRIAL;          
1041:  6hum-L  2.4  4.7   62    76    8   MOLECULE: NAD(P)H-QUINONE OXIDOREDUCTASE SUBUNIT 1;                  
1042:  6f2d-F  2.4  7.6   86   258   10   MOLECULE: FLAGELLAR BIOSYNTHETIC PROTEIN FLIP;                       
1043:  6q6g-O  2.4  5.7   61   703    3   MOLECULE: CELL DIVISION CYCLE PROTEIN 20 HOMOLOG;                    
1044:  3l5k-A  2.4  7.0   70   233    3   MOLECULE: HALOACID DEHALOGENASE-LIKE HYDROLASE DOMAIN-               
1045:  4w8j-A  2.4  4.5   73  1017   10   MOLECULE: PESTICIDAL CRYSTAL PROTEIN CRY1AC;                         
1046:  5t58-B  2.4  8.1   70   190    4   MOLECULE: KLLA0F02343P;                                              
1047:  6yp7-z  2.4  4.4   52    62   12   MOLECULE: CHLOROPHYLL A-B BINDING PROTEIN 8, CHLOROPLASTIC;          
1048:  2oev-A  2.4  5.2   84   697   13   MOLECULE: PROGRAMMED CELL DEATH 6-INTERACTING PROTEIN;               
1049:  2hqv-A  2.4  4.9   48   172    2   MOLECULE: AGR_C_4470P;                                               
1050:  6w2r-B  2.4 10.1   69   221    7   MOLECULE: JUNCTION 19 DHR54-DHR79;                                   
1051:  6l81-A  2.4  9.7   57    96    7   MOLECULE: GAMMA-TUBULIN COMPLEX COMPONENT 5;                         
1052:  6ikn-A  2.4  6.5   96   305    5   MOLECULE: GROWTH ARREST-SPECIFIC PROTEIN 7;                          
1053:  4gr6-B  2.4  6.1   68   105    3   MOLECULE: ATRBCX2;                                                   
1054:  2fug-7  2.4  3.4   49   127    0   MOLECULE: NADH-QUINONE OXIDOREDUCTASE CHAIN 1;                       
1055:  5nrn-B  2.4  3.8   66   211    6   MOLECULE: THYMIDYLATE KINASE;                                        
1056:  1kyw-C  2.4  5.1   62   362    0   MOLECULE: CAFFEIC ACID 3-O-METHYLTRANSFERASE;                        
1057:  6ar3-D  2.4  3.0   59   419    5   MOLECULE: GSI-IIC RT;                                                
1058:  2ou3-A  2.4  3.6   70   160    7   MOLECULE: TELLURITE RESISTANCE PROTEIN OF COG3793;                   
1059:  4m0m-A  2.4 10.4   70   721    4   MOLECULE: PUTATIVE UNCHARACTERIZED PROTEIN;                          
1060:  7kzn-B  2.4  8.7   68   683   10   MOLECULE: HEAVY CHAIN ALPHA;                                         
1061:  5i1u-B  2.4  4.6   77   294   13   MOLECULE: GERMACRADIEN-4-OL SYNTHASE;                                
1062:  5e7p-A  2.4  4.0   46   719   13   MOLECULE: CELL DIVISION CONTROL PROTEIN CDC48;                       
1063:  6cjd-A  2.4  5.2   63   128    0   MOLECULE: PUTATIVE CYTOPLASMIC PROTEIN;                              
1064:  5j2l-A  2.4  3.3   49    76    0   MOLECULE: PROTEIN DESIGN 2L4HC2_11;                                  
1065:  5vbg-A  2.4  4.9   56   543    4   MOLECULE: PENICILLIN-BINDING PROTEIN ACTIVATOR LPOA;                 
1066:  5jx1-A  2.4  3.0   48    64   13   MOLECULE: CHIMERA PROTEIN OF KINESIN-LIKE PROTEIN KIF3A AND          
1067:  2ymj-A  2.4  3.7   40    52   10   MOLECULE: PROTEIN QUAKING-A;                                         
1068:  4kqt-A  2.4  8.6   80   169    6   MOLECULE: PUTATIVE OUTER MEMBRANE CHAPERONE (OMPH-LIKE);             
1069:  6csv-A  2.4  5.5   57    90    7   MOLECULE: CENTROSOMAL PROTEIN OF 63 KDA,CENTROSOMAL PROTEIN          
1070:  6bx3-F  2.4  8.8   73   215    4   MOLECULE: HISTONE-LYSINE N-METHYLTRANSFERASE, H3 LYSINE-4 S          
1071:  3axj-B  2.4  4.5   88   240    7   MOLECULE: GM27569P;                                                  
1072:  5wp4-A  2.4  9.9   68   487    6   MOLECULE: PHOSPHOETHANOLAMINE N-METHYLTRANSFERASE 1;                 
1073:  5y3t-B  2.4  4.4   60   157    8   MOLECULE: RANBP-TYPE AND C3HC4-TYPE ZINC FINGER-CONTAINING           
1074:  4tkr-B  2.4  5.7  102   186    4   MOLECULE: THIAMINE TRANSPORTER THIA;                                 
1075:  6n7p-X  2.4  3.8   65   826    9   MOLECULE: U1 SMALL NUCLEAR RIBONUCLEOPROTEIN 70 KDA HOMOLOG          
1076:  6tm5-I  2.4  5.2   95   736    5   MOLECULE: ANAPHASE-PROMOTING COMPLEX SUBUNIT 1;                      
1077:  4ilo-A  2.4  4.2   80   236    3   MOLECULE: CT398;                                                     
1078:  5jvu-A  2.4  3.7   52    76   10   MOLECULE: CHIMERA PROTEIN OF KINESIN HEAVY CHAIN AND MICROT          
1079:  6kbn-C  2.4 10.1   59   504    7   MOLECULE: VACUOLAR PROTEIN 8;                                        
1080:  2nn4-A  2.4  2.9   37    62    0   MOLECULE: HYPOTHETICAL PROTEIN YQGQ;                                 
1081:  6r6u-A  2.4  4.7   84   458    8   MOLECULE: CIS-ACONITATE DECARBOXYLASE;                               
1082:  6h4j-A  2.4  8.0   62   488    3   MOLECULE: UBIQUITIN CARBOXYL-TERMINAL HYDROLASE 25;                  
1083:  5xmk-G  2.4  3.8   43    54    9   MOLECULE: VACUOLAR PROTEIN SORTING-ASSOCIATED PROTEIN 4;             
1084:  6e5o-Y  2.4 11.3   86   898    3   MOLECULE: CASX;                                                      
1085:  4g9p-A  2.4  3.9   54   405    9   MOLECULE: 4-HYDROXY-3-METHYLBUT-2-EN-1-YL DIPHOSPHATE SYNTH          
1086:  6uxe-B  2.4  4.1   50    85    6   MOLECULE: CYSTEINE DESULFURASE, MITOCHONDRIAL;                       
1087:  3vmr-A  2.4  9.2   61   227    5   MOLECULE: MONOFUNCTIONAL GLYCOSYLTRANSFERASE;                        
1088:  3lay-J  2.4  4.9   57    81    5   MOLECULE: ZINC RESISTANCE-ASSOCIATED PROTEIN;                        
1089:  2o8e-B  2.4 10.8   91   935    5   MOLECULE: 5'-D(*GP*AP*AP*CP*CP*GP*CP*GP*GP*GP*CP*TP*AP*GP*G          
1090:  6yse-A  2.4  4.4   42    46    2   MOLECULE: GP4;                                                       
1091:  6zy2-E  2.4  4.9   80   259    3   MOLECULE: YRBD PROTEIN;                                              
1092:  6vgc-D  2.4 10.4   71   155    4   MOLECULE: 5-LIPOXYGENASE-ACTIVATING PROTEIN;                         
1093:  6t9i-T  2.4 18.0   82  3513   12   MOLECULE: TRANSCRIPTION FACTOR SPT20;                                
1094:  4mxm-A  2.4  4.2   83   199    7   MOLECULE: TRANSCRIPTIONAL REGULATOR I2;                              
1095:  2qwt-A  2.4  3.7   61   167   10   MOLECULE: TRANSCRIPTIONAL REGULATOR, TETR FAMILY;                    
1096:  6u0o-A  2.4  3.9   58   248    5   MOLECULE: LYSOSTAPHIN RESISTANCE PROTEIN A;                          
1097:  3wvz-A  2.4  6.0   49   192   12   MOLECULE: PROTEIN HIKESHI;                                           
1098:  1te2-A  2.4  3.9   70   218    9   MOLECULE: 2-DEOXYGLUCOSE-6-P PHOSPHATASE;                            
1099:  4dwl-B  2.4  3.7   55   110   13   MOLECULE: BBP7;                                                      
1100:  6e11-E  2.4  5.1   67   210    6   MOLECULE: UNKNOWN (CLAW);                                            
1101:  1jr3-D  2.4  2.4   37   338    3   MOLECULE: DNA POLYMERASE III SUBUNIT GAMMA;                          
1102:  6rfq-X  2.4  7.2   72   168    7   MOLECULE: SUBUNIT NUAM OF NADH:UBIQUINONE OXIDOREDUCTASE (C          
1103:  1sfx-A  2.4  5.8   59   109    7   MOLECULE: CONSERVED HYPOTHETICAL PROTEIN AF2008;                     
1104:  6dxo-D  2.4  2.7   43    61    5   MOLECULE: RNA POLYMERASE ECF-SUBFAMILY SIGMA FACTOR;                 
1105:  3zpj-A  2.4  8.2   65   356    6   MOLECULE: TON_1535;                                                  
1106:  6ny2-Y  2.4 16.5   96   915    7   MOLECULE: DNA TARGET STRAND;                                         
1107:  3h1n-B  2.4  3.5   72   242    6   MOLECULE: PROBABLE GLUTATHIONE S-TRANSFERASE;                        
1108:  4u6u-D  2.4  4.3   77   283    4   MOLECULE: COG7;                                                      
1109:  1u6m-A  2.4  9.6   60   188   13   MOLECULE: ACETYLTRANSFERASE, GNAT FAMILY;                            
1110:  3jbz-A  2.4  9.4   63   960   10   MOLECULE: SERINE/THREONINE-PROTEIN KINASE MTOR;                      
1111:  7egd-D  2.4 12.8   83   197    1   MOLECULE: TRANSCRIPTION INITIATION FACTOR TFIID SUBUNIT 1;           
1112:  2i0m-A  2.4  3.8   93   207   12   MOLECULE: PHOSPHATE TRANSPORT SYSTEM PROTEIN PHOU;                   
1113:  6adq-A  2.4 14.0  107   382    7   MOLECULE: CYTOCHROME C OXIDASE SUBUNIT 2;                            
1114:  2fbq-A  2.4 16.5   76   213    5   MOLECULE: PROBABLE TRANSCRIPTIONAL REGULATOR;                        
1115:  5ijz-K  2.4 11.0   82   304    5   MOLECULE: NADP-SPECIFIC GLUTAMATE DEHYDROGENASE;                     
1116:  6xp5-H  2.4 10.0   85   146    5   MOLECULE: MEDIATOR OF RNA POLYMERASE II TRANSCRIPTION SUBUN          
1117:  2js9-A  2.4  3.8   72    81    6   MOLECULE: SAPOSIN-LIKE PROTEIN FAMILY PROTEIN 5;                     
1118:  3euh-B  2.4 13.9   89   321    2   MOLECULE: CHROMOSOME PARTITION PROTEIN MUKF;                         
1119:  3icq-T  2.4  9.9   68   949    3   MOLECULE: EXPORTIN-T;                                                
1120:  2gfp-A  2.4  4.7   91   375    9   MOLECULE: MULTIDRUG RESISTANCE PROTEIN D;                            
1121:  5lnk-Z  2.4 11.8   99   171    3   MOLECULE: MITOCHONDRIAL COMPLEX I, 51 KDA SUBUNIT;                   
1122:  3o10-A  2.4  8.9   92   139    5   MOLECULE: SACSIN;                                                    
1123:  4uy3-A  2.4  6.6   89   194    8   MOLECULE: SEPTATION RING FORMATION REGULATOR EZRA;                   
1124:  4n4w-A  2.4 14.6  119   457    7   MOLECULE: CYTOCHROME B(562),SMOOTHENED HOMOLOG;                      
1125:  2fup-A  2.4  3.8   76   128    7   MOLECULE: HYPOTHETICAL PROTEIN PA3352;                               
1126:  1grj-A  2.4  6.8   66   151    9   MOLECULE: GREA PROTEIN;                                              
1127:  4n5a-A  2.4  3.6   53   535    4   MOLECULE: PROTEIN EFR3;                                              
1128:  6lcp-B  2.4  6.7   80   376   11   MOLECULE: PHOSPHOLIPID-TRANSPORTING ATPASE;                          
1129:  7c3f-D  2.4  5.5   55   114    7   MOLECULE: FERREDOXIN-THIOREDOXIN REDUCTASE CATALYTIC CHAIN,          
1130:  3crl-B  2.4 14.3   93   383    4   MOLECULE: PYRUVATE DEHYDROGENASE [LIPOAMIDE] KINASE ISOZYME          
1131:  1yvp-B  2.4  8.9   69   532    3   MOLECULE: Y RNA SEQUENCE, FIRST STRAND;                              
1132:  3pla-A  2.4  8.1   97   375   11   MOLECULE: PRE MRNA SPLICING PROTEIN;                                 
1133:  3j9t-O  2.4  6.2  109   392    7   MOLECULE: V-TYPE PROTON ATPASE SUBUNIT D;                            
1134:  1dos-A  2.4  6.2   98   358    3   MOLECULE: ALDOLASE CLASS II;                                         
1135:  2jx0-A  2.4  9.0   89   131    3   MOLECULE: ARF GTPASE-ACTIVATING PROTEIN GIT1;                        
1136:  3hfh-B  2.4  3.4   66   190    3   MOLECULE: TRANSCRIPTION ELONGATION REGULATOR 1;                      
1137:  2yfb-B  2.4  6.8   94   238    6   MOLECULE: METHYL-ACCEPTING CHEMOTAXIS TRANSDUCER;                    
1138:  6eqo-A  2.4 11.9   96  1804    8   MOLECULE: ACETYL-COENZYME A SYNTHETASE;                              
1139:  6l7o-A  2.4 15.2   81   371   10   MOLECULE: NAD(P)H-QUINONE OXIDOREDUCTASE SUBUNIT 1;                  
1140:  3zh9-B  2.4  2.6   38   339   11   MOLECULE: DELTA;                                                     
1141:  1au1-A  2.4  9.1   73   166    5   MOLECULE: INTERFERON-BETA;                                           
1142:  3oov-A  2.4  5.0   65   164    6   MOLECULE: METHYL-ACCEPTING CHEMOTAXIS PROTEIN, PUTATIVE;             
1143:  4hku-A  2.3  3.8   74   174    7   MOLECULE: TETR TRANSCRIPTIONAL REGULATOR;                            
1144:  6spb-Y  2.3  3.3   41    60    5   MOLECULE: 23S RIBOSOMAL RNA;                                         
1145:  6zr2-d  2.3  6.9   81   120    4   MOLECULE: NADH-UBIQUINONE OXIDOREDUCTASE CHAIN 3;                    
1146:  5ncn-B  2.3  3.7   56    76    9   MOLECULE: DBF2 KINASE ACTIVATOR PROTEIN MOB1;                        
1147:  5t76-A  2.3  6.3   68   208   10   MOLECULE: ALANINE--TRNA LIGASE, CYTOPLASMIC;                         
1148:  3rgc-B  2.3  8.8   90   249    4   MOLECULE: POSSIBLE PERIPLASMIC PROTEIN;                              
1149:  3m1m-A  2.3  4.3   56   320    5   MOLECULE: ORF904;                                                    
1150:  4rdq-A  2.3  6.8   84   366    7   MOLECULE: BESTROPHIN-1;                                              
1151:  3ezu-A  2.3  8.8   79   336    6   MOLECULE: GGDEF DOMAIN PROTEIN;                                      
1152:  5tth-A  2.3  9.0   67   671    6   MOLECULE: C-TERMINAL SPYCATCHER FUSION OF WILDTYPE ZEBRAFIS          
1153:  5lph-B  2.3 11.5   67   261    7   MOLECULE: CENTROSOMAL PROTEIN OF 104 KDA;                            
1154:  4ut1-A  2.3  3.7   51   551    6   MOLECULE: FLAGELLAR HOOK-ASSOCIATED PROTEIN;                         
1155:  2lm9-A  2.3  2.9   61    96    8   MOLECULE: BLO T 21 ALLERGEN;                                         
1156:  6ihg-A  2.3 14.1   59   186    3   MOLECULE: LON PROTEASE;                                              
1157:  5y9o-A  2.3  5.4   87   401   10   MOLECULE: WIPA;                                                      
1158:  1xkp-A  2.3 17.8   61   230    3   MOLECULE: PUTATIVE MEMBRANE-BOUND YOP TARGETING PROTEIN YOP          
1159:  1ghh-A  2.3  4.5   48    81    4   MOLECULE: DNA-DAMAGE-INDUCIBLE PROTEIN I;                            
1160:  1e7p-C  2.3 11.6   89   254    6   MOLECULE: FUMARATE REDUCTASE FLAVOPROTEIN SUBUNIT;                   
1161:  1sjj-A  2.3  8.0   62   863    5   MOLECULE: ACTININ;                                                   
1162:  6qm7-C  2.3  3.2   54   276    6   MOLECULE: PROTEASOME ALPHA1 CHAIN;                                   
1163:  2mn2-A  2.3  4.2   78   122    8   MOLECULE: YMOB;                                                      
1164:  1zu2-A  2.3 10.8   60   158    5   MOLECULE: MITOCHONDRIAL IMPORT RECEPTOR SUBUNIT TOM20-3;             
1165:  6jqa-B  2.3  4.4   61    88    2   MOLECULE: PHYTOPLASMAL EFFECTOR CAUSING PHYLLODY 1;                  
1166:  5oxf-A  2.3 10.8   75   703    7   MOLECULE: GTP-BINDING PROTEIN;                                       
1167:  6r9t-A  2.3 19.2   81  2185    6   MOLECULE: TALIN-1;                                                   
1168:  7k15-A  2.3 10.4   92   455    7   MOLECULE: LEUKOTRIENE B4 RECEPTOR 1,FLAVODOXIN,LEUKOTRIENE           
1169:  2d1l-A  2.3  6.6   72   249    6   MOLECULE: METASTASIS SUPPRESSOR PROTEIN 1;                           
1170:  4hlq-C  2.3  6.9   60   281    2   MOLECULE: TBC1 DOMAIN FAMILY MEMBER 20;                              
1171:  6oiw-A  2.3  8.9   95   504    5   MOLECULE: DEOXYGUANOSINETRIPHOSPHATE TRIPHOSPHOHYDROLASE;            
1172:  6l1k-A  2.3 12.2   73   384   10   MOLECULE: NADH-DEPENDENT BUTANOL DEHYDROGENASE A;                    
1173:  6n7p-G  2.3 15.6   64   239    6   MOLECULE: U1 SMALL NUCLEAR RIBONUCLEOPROTEIN 70 KDA HOMOLOG          
1174:  1zc4-B  2.3  4.1   61   113    8   MOLECULE: RAS-RELATED PROTEIN RAL-A;                                 
1175:  2pft-A  2.3 13.6   76   519   12   MOLECULE: EXOCYTOSIS PROTEIN;                                        
1176:  5jm8-A  2.3  6.1   88   556    7   MOLECULE: AEROBACTIN SYNTHASE IUCA;                                  
1177:  4o3v-B  2.3  2.8   41   140    7   MOLECULE: VIRB8-LIKE PROTEIN OF TYPE IV SECRETION SYSTEM;            
1178:  6lth-I  2.3 13.1   69   120    3   MOLECULE: TRANSCRIPTION ACTIVATOR BRG1;                              
1179:  4lws-B  2.3  3.1   53    88    4   MOLECULE: UNCHARACTERIZED PROTEIN;                                   
1180:  6ksa-B  2.3  5.0   82   611   10   MOLECULE: ACYL-COA DEHYDROGENASE;                                    
1181:  4ath-B  2.3  8.5   59    82    8   MOLECULE: MICROPHTHALMIA-ASSOCIATED TRANSCRIPTION FACTOR;            
1182:  6lpf-B  2.3 11.3   64  1007    8   MOLECULE: LEUCINE--TRNA LIGASE, CYTOPLASMIC;                         
1183:  5ujj-A  2.3  9.5   53   446    2   MOLECULE: TRYPTOPHAN--TRNA LIGASE, CYTOPLASMIC;                      
1184:  7anw-A  2.3 11.4   77   645    9   MOLECULE: NAD(+) HYDROLASE SARM1;                                    
1185:  1zk8-A  2.3  4.3   67   177    6   MOLECULE: TRANSCRIPTIONAL REGULATOR, TETR FAMILY;                    
1186:  4phz-B  2.3  8.6   84   244   13   MOLECULE: UNKNOWN PEPTIDE;                                           
1187:  5lsj-A  2.3  7.8   89   199    4   MOLECULE: PROTEIN MIS12 HOMOLOG;                                     
1188:  2b9z-A  2.3  4.4   53    74    6   MOLECULE: B2 PROTEIN;                                                
1189:  4clv-A  2.3  8.7   79   142    8   MOLECULE: NICKEL-COBALT-CADMIUM RESISTANCE PROTEIN NCCX;             
1190:  6iu4-A  2.3  5.5   93   225   10   MOLECULE: VIT1;                                                      
1191:  3ljl-A  2.3  6.3   67   149    6   MOLECULE: TRANSCRIPTIONAL REGULATOR LUXT;                            
1192:  5n9j-D  2.3  7.0   72   135    6   MOLECULE: MEDIATOR OF RNA POLYMERASE II TRANSCRIPTION SUBUN          
1193:  5x62-B  2.3 10.7   79   388    4   MOLECULE: CARNOSINE N-METHYLTRANSFERASE;                             
1194:  6odm-7  2.3  5.5   55   310    7   MOLECULE: MAJOR CAPSID PROTEIN;                                      
1195:  6tda-L  2.3  7.2   61   596    3   MOLECULE: HISTONE H3.2;                                              
1196:  3wcc-C  2.3  3.7   74   342    5   MOLECULE: FARNESYLTRANSFERASE, PUTATIVE;                             
1197:  6l85-B  2.3  9.1   76   401    5   MOLECULE: PHOSPHATE TRANSPORTER;                                     
1198:  7dsk-A  2.3 12.1   58   471    9   MOLECULE: 4F2 CELL-SURFACE ANTIGEN HEAVY CHAIN;                      
1199:  6bjv-A  2.3  3.9   72   148    3   MOLECULE: RNA SILENCING SUPPRESSOR P19;                              
1200:  3r2x-C  2.3  3.6   51    82   16   MOLECULE: HEMAGGLUTININ;                                             
1201:  5a5t-L  2.3 14.5   79   372    6   MOLECULE: EUKARYOTIC TRANSLATION INITIATION FACTOR 3 SUBUNI          
1202:  2q0j-A  2.3  4.4   63   310   14   MOLECULE: QUINOLONE SIGNAL RESPONSE PROTEIN;                         
1203:  6ei6-A  2.3  5.0   52   242    4   MOLECULE: COILED-COIL AND C2 DOMAIN-CONTAINING PROTEIN 1-LI          
1204:  6q82-A  2.3 10.8   72  1027    6   MOLECULE: IMPORTIN BETA-LIKE PROTEIN KAP122;                         
1205:  5zwo-6  2.3  7.7   50    84    0   MOLECULE: PRE-MRNA-SPLICING FACTOR 8;                                
1206:  1tvm-A  2.3 10.0   55   113    9   MOLECULE: PTS SYSTEM, GALACTITOL-SPECIFIC IIB COMPONENT;             
1207:  7d3u-A  2.3 23.9   88   904    8   MOLECULE: MONOVALENT NA+/H+ ANTIPORTER SUBUNIT D;                    
1208:  6ifn-C  2.3  5.5   77   124    6   MOLECULE: TYPE III-A CRISPR-ASSOCIATED PROTEIN CSM1;                 
1209:  6c6l-O  2.3  4.0   46    76    4   MOLECULE: V-TYPE PROTON ATPASE SUBUNIT C';                           
1210:  4kpk-A  2.3  5.3   53   265    4   MOLECULE: ENOYL-COA HYDRATASE/ISOMERASE;                             
1211:  5gar-O  2.3  2.4   40    79    3   MOLECULE: V-TYPE ATP SYNTHASE ALPHA CHAIN;                           
1212:  6c66-A  2.3 10.2   70   511   11   MOLECULE: CRISPR-ASSOCIATED HELICASE, CAS3 FAMILY;                   
1213:  6g2j-K  2.3  4.1   57    98    4   MOLECULE: NADH-UBIQUINONE OXIDOREDUCTASE CHAIN 3;                    
1214:  5j5l-A  2.3  3.5   75   152    5   MOLECULE: UNCHARACTERIZED PROTEIN;                                   
1215:  5zk4-C  2.3  5.6   44    73   11   MOLECULE: DISD PROTEIN;                                              
1216:  5m41-A  2.3 16.0   89   712    8   MOLECULE: NIGRITOXINE;                                               
1217:  4jle-B  2.3  5.3   84   159    2   MOLECULE: PHIST;                                                     
1218:  3cqx-D  2.3  4.1   57    84   14   MOLECULE: HEAT SHOCK COGNATE 71 KDA PROTEIN;                         
1219:  6zka-K  2.3  4.0   55    98    2   MOLECULE: NADH-UBIQUINONE OXIDOREDUCTASE CHAIN 3;                    
1220:  4ayb-Q  2.3  4.7   46    50    2   MOLECULE: DNA-DIRECTED RNA POLYMERASE;                               
1221:  5lfi-A  2.3  9.4   46   117    4   MOLECULE: LACTOCOCCIN-A IMMUNITY PROTEIN;                            
1222:  1wgz-A  2.3 14.7   67   510    4   MOLECULE: CARBOXYPEPTIDASE 1;                                        
1223:  1sum-B  2.3  7.3   71   224   10   MOLECULE: PHOSPHATE TRANSPORT SYSTEM PROTEIN PHOU HOMOLOG 2          
1224:  1wrd-A  2.3  4.8   67    98    3   MOLECULE: TARGET OF MYB PROTEIN 1;                                   
1225:  4wjw-B  2.3  4.3   64   673    6   MOLECULE: CHITIN BIOSYNTHESIS PROTEIN CHS5;                          
1226:  2e5t-A  2.3  3.4   42    46   10   MOLECULE: ATP SYNTHASE EPSILON CHAIN;                                
1227:  2ew2-B  2.3 10.0   72   314   10   MOLECULE: 2-DEHYDROPANTOATE 2-REDUCTASE, PUTATIVE;                   
1228:  6cnb-R  2.3  7.2   58   522   10   MOLECULE: DNA-DIRECTED RNA POLYMERASE III SUBUNIT RPC1;              
1229:  4hkr-A  2.3  5.4   86   165   12   MOLECULE: CALCIUM RELEASE-ACTIVATED CALCIUM CHANNEL PROTEIN          
1230:  2lqu-A  2.3  3.4   76   168    4   MOLECULE: DECORIN-BINDING PROTEIN A;                                 
1231:  4rxx-A  2.3  9.4   79   426   10   MOLECULE: UBIQUITIN CARBOXYL-TERMINAL HYDROLASE 38;                  
1232:  6hwh-Y  2.3 12.6   96   536   10   MOLECULE: UBIQUINOL-CYTOCHROME C REDUCTASE IRON-SULFUR SUBU          
1233:  5kqj-A  2.3  3.7   60   185    3   MOLECULE: 2''-AMINOGLYCOSIDE NUCLEOTIDYLTRANSFERASE;                 
1234:  6n04-B  2.3  9.9   71   366    3   MOLECULE: ABSH3;                                                     
1235:  5dlq-B  2.3 10.2   62  1052    8   MOLECULE: EXPORTIN-4;                                                
1236:  5efr-A  2.3  7.5   50   403    6   MOLECULE: BAMA-BAMD FUSION PROTEIN;                                  
1237:  5fno-A  2.3  7.3   99   568    4   MOLECULE: MANGANESE LIPOXYGENASE;                                    
1238:  6qm5-A  2.3  3.9   94   673   10   MOLECULE: PREDICTED PROTEIN;                                         
1239:  6edw-B  2.3  2.8   42   746   12   MOLECULE: ISOCITRATE LYASE 2;                                        
1240:  7ae8-A  2.3  3.7   76   152   11   MOLECULE: HEPN TOXIN;                                                
1241:  6p7r-A  2.3  5.7   64   277   11   MOLECULE: TOXIN CO-REGULATED PILUS VIRULENCE REGULATORY PRO          
1242:  5ab0-A  2.3 10.1   65   910    3   MOLECULE: ENDOPLASMATIC RETICULUM AMINOPEPTIDASE 2;                  
1243:  7byl-A  2.3 11.5   76   354    8   MOLECULE: GREEN FLUORESCENT PROTEIN,POTASSIUM VOLTAGE-GATED          
1244:  5nx9-D  2.3  8.6   92   477    9   MOLECULE: ADENYLOSUCCINATE LYASE;                                    
1245:  3ck9-B  2.3  4.6   74   515    7   MOLECULE: SUSD;                                                      
1246:  1irx-B  2.3  4.6   67   508   12   MOLECULE: LYSYL-TRNA SYNTHETASE;                                     
1247:  5oc0-A  2.3  4.3   67   174    4   MOLECULE: CYTOCHROME B561;                                           
1248:  2yf3-C  2.3  4.4   67   153    4   MOLECULE: MAZG-LIKE NUCLEOSIDE TRIPHOSPHATE PYROPHOSPHOHYDR          
1249:  5d1w-D  2.3  3.4   62   196   13   MOLECULE: RV3249C TRANSCRIPTIONAL REGULATOR;                         
1250:  6rax-N  2.3 11.2   71   207    7   MOLECULE: DNA REPLICATION LICENSING FACTOR MCM2;                     
1251:  2ptf-A  2.3  2.3   36   200    6   MOLECULE: UNCHARACTERIZED PROTEIN MTH_863;                           
1252:  7k0m-D  2.3  4.3   85   153    8   MOLECULE: SERINE PALMITOYLTRANSFERASE 1;                             
1253:  1sc7-A  2.3 13.6   76   567    7   MOLECULE: 5'-D(*AP*AP*AP*AP*AP*GP*AP*CP*TP*T)-3';                    
1254:  6rd4-R  2.3  7.5   53   177    8   MOLECULE: ASA-10: POLYTOMELLA F-ATP SYNTHASE ASSOCIATED SUB          
1255:  2yev-C  2.3  3.7   48    64    4   MOLECULE: CYTOCHROME C OXIDASE POLYPEPTIDE I+III;                    
1256:  6f2d-G  2.3  5.3   59    89    7   MOLECULE: FLAGELLAR BIOSYNTHETIC PROTEIN FLIP;                       
1257:  4dyl-A  2.3  8.0   91   376    4   MOLECULE: TYROSINE-PROTEIN KINASE FES/FPS;                           
1258:  4ps2-A  2.3  3.1   58    79    5   MOLECULE: PUTATIVE TYPE VI SECRETION PROTEIN;                        
1259:  6v4d-A  2.3 10.1  102   422    4   MOLECULE: VESICULAR GLUTAMATE TRANSPORTER 2;                         
1260:  1lrz-A  2.3 12.7   78   400    3   MOLECULE: FACTOR ESSENTIAL FOR EXPRESSION OF METHICILLIN             
1261:  2i1k-A  2.3  8.1   90   545    1   MOLECULE: MOESIN;                                                    
1262:  1kmi-Z  2.3  4.8   79   177    5   MOLECULE: CHEMOTAXIS PROTEIN CHEY;                                   
1263:  1pw4-A  2.3  7.7   95   434    6   MOLECULE: GLYCEROL-3-PHOSPHATE TRANSPORTER;                          
1264:  3k1j-A  2.3  3.6   49   566    8   MOLECULE: ATP-DEPENDENT PROTEASE LON;                                
1265:  6xl7-A  2.3  3.6   61   119    5   MOLECULE: SG7.AF;                                                    
1266:  1ku9-A  2.3  6.0   63   151    3   MOLECULE: HYPOTHETICAL PROTEIN MJ223;                                
1267:  3iuk-A  2.3  4.8   59   552    2   MOLECULE: UNCHARACTERIZED PROTEIN;                                   
1268:  3cf4-A  2.3  4.9   82   766    7   MOLECULE: ACETYL-COA DECARBOXYLASE/SYNTHASE ALPHA SUBUNIT;           
1269:  6wlz-Y  2.3  9.4   70   267    7   MOLECULE: V-TYPE PROTON ATPASE CATALYTIC SUBUNIT A;                  
1270:  1vrb-D  2.3  8.2   71   313    8   MOLECULE: PUTATIVE ASPARAGINYL HYDROXYLASE;                          
1271:  2hs5-A  2.3  4.7   60   207   10   MOLECULE: PUTATIVE TRANSCRIPTIONAL REGULATOR GNTR;                   
1272:  6njp-G  2.3  3.7   58    64    3   MOLECULE: TRANSLOCATOR ESCN;                                         
1273:  4ocu-A  2.3 18.5   63   356    6   MOLECULE: N-ACETYLHEXOSAMINE 1-PHOSPHATE KINASE;                     
1274:  5jk9-A  2.3  8.2   79   241    5   MOLECULE: IZUMO SPERM-EGG FUSION PROTEIN 1;                          
1275:  3pyb-B  2.3  5.2   86   689    6   MOLECULE: ENT-COPALYL DIPHOSPHATE SYNTHASE, CHLOROPLASTIC;           
1276:  6fj1-A  2.3  7.9   62   254    6   MOLECULE: L,D-TRANSPEPTIDASE;                                        
1277:  2ajq-A  2.3 12.8   70   704    7   MOLECULE: DNA PRIMER;                                                
1278:  6wb9-6  2.3  3.8   58    98   12   MOLECULE: ENDOPLASMIC RETICULUM MEMBRANE PROTEIN COMPLEX SU          
1279:  7en0-A  2.3  7.7   58   313    9   MOLECULE: SLOW ANION CHANNEL 1;                                      
1280:  5ijj-A  2.3  3.5   83   175    7   MOLECULE: SPX DOMAIN;                                                
1281:  3vw4-A  2.3  6.6   64   122   11   MOLECULE: REP;                                                       
1282:  1f51-B  2.3  6.4   55   182    4   MOLECULE: SPORULATION INITIATION PHOSPHOTRANSFERASE B;               
1283:  3du5-A  2.3  3.7   76   596    8   MOLECULE: TELOMERASE REVERSE TRANSCRIPTASE;                          
1284:  2h8r-A  2.3  3.7   64   176    3   MOLECULE: HEPATOCYTE NUCLEAR FACTOR 1-BETA;                          
1285:  6c8c-A  2.3  4.9   67   119    6   MOLECULE: CHIMERIC PROTEIN OF THE POL KAPPA RIR HELIX AND T          
1286:  6zpa-A  2.3  4.7   73   173    7   MOLECULE: DATZ;                                                      
1287:  6ici-A  2.3  6.3   71   585    8   MOLECULE: [F-ACTIN]-MONOOXYGENASE MICAL3;                            
1288:  1ufi-A  2.3  3.6   44    48    7   MOLECULE: MAJOR CENTROMERE AUTOANTIGEN B;                            
1289:  5yx4-A  2.3 13.6   61   232    5   MOLECULE: CHALCONE-FLAVONONE ISOMERASE FAMILY PROTEIN;               
1290:  2jmh-A  2.3  3.5   62   117   10   MOLECULE: MITE ALLERGEN BLO T 5;                                     
1291:  5jhe-A  2.3  7.2   45   388    7   MOLECULE: PEPTIDYL-PROLYL CIS-TRANS ISOMERASE CYP7;                  
1292:  1knv-B  2.3  4.0   83   291    5   MOLECULE: BSE634I RESTRICTION ENDONUCLEASE;                          
1293:  5b58-A  2.3  9.3  118   331   12   MOLECULE: PUTATIVE HEMIN ABC TRANSPORT SYSTEM, MEMBRANE PRO          
1294:  6qk7-A  2.3  4.2   69  1158    9   MOLECULE: ELONGATOR COMPLEX PROTEIN 1;                               
1295:  2peg-B  2.3  5.1   51   139    4   MOLECULE: HEMOGLOBIN SUBUNIT ALPHA;                                  
1296:  3jv3-A  2.3  4.3   87   278    6   MOLECULE: INTERSECTIN-1;                                             
1297:  1jku-A  2.3  4.2   77   266    1   MOLECULE: PSEUDOCATALASE;                                            
1298:  2nr7-A  2.3  5.2   91   194    8   MOLECULE: SECRETION ACTIVATOR PROTEIN, PUTATIVE;                     
1299:  2v0x-B  2.3  6.5   95   205    6   MOLECULE: LAMINA-ASSOCIATED POLYPEPTIDE 2 ISOFORMS                   
1300:  3zhe-A  2.3  8.6   79   399    4   MOLECULE: NONSENSE-MEDIATED MRNA DECAY PROTEIN;                      
1301:  3opb-A  2.3  8.7   81   747    7   MOLECULE: SWI5-DEPENDENT HO EXPRESSION PROTEIN 4;                    
1302:  5m4s-A  2.3  4.2   82   209    5   MOLECULE: TRANSCRIPTION INITIATION FACTOR IIA SUBUNIT 2,TRA          
1303:  4glt-A  2.3  3.5   71   208    7   MOLECULE: GLUTATHIONE S-TRANSFERASE-LIKE PROTEIN;                    
1304:  7k0m-A  2.3  7.1   73   464    8   MOLECULE: SERINE PALMITOYLTRANSFERASE 1;                             
1305:  6f7h-D  2.3  6.4   78   256    5   MOLECULE: AQUAPORIN-10;                                              
1306:  2np3-B  2.3  3.3   64   180    8   MOLECULE: PUTATIVE TETR-FAMILY REGULATOR;                            
1307:  3gzr-A  2.3  9.2   57   143    4   MOLECULE: UNCHARACTERIZED PROTEIN WITH A NTF2-LIKE FOLD;             
1308:  3vr8-D  2.3 12.0   87   129   11   MOLECULE: FLAVOPROTEIN SUBUNIT OF COMPLEX II;                        
1309:  5i6c-A  2.3  5.8   98   480    7   MOLECULE: URIC ACID-XANTHINE PERMEASE;                               
1310:  3dy5-A  2.3  5.4  103  1002   12   MOLECULE: ALLENE OXIDE SYNTHASE-LIPOXYGENASE PROTEIN;                
1311:  4z3u-B  2.3  6.5   75   252    7   MOLECULE: UL34 PROTEIN;                                              
1312:  1xzp-A  2.3  3.4   73   456   10   MOLECULE: PROBABLE TRNA MODIFICATION GTPASE TRME;                    
1313:  3hl1-A  2.3  7.5  109   289    7   MOLECULE: FERRITIN LIKE PROTEIN;                                     
1314:  2rji-A  2.2  3.9   42    84   10   MOLECULE: ERYTHROCYTE BINDING ANTIGEN 175;                           
1315:  4neo-A  2.2  5.5   46    83   11   MOLECULE: PEPTIDE SYNTHETASE NRPS TYPE II-PCP;                       
1316:  5ukv-A  2.2  5.5   56    74    5   MOLECULE: ATP-BINDING PROTEIN;                                       
1317:  3ont-A  2.2  7.3   61   112    7   MOLECULE: SPOT 14 PROTEIN;                                           
1318:  5b7i-C  2.2  6.6   56   138    9   MOLECULE: CRISPR-ASSOCIATED NUCLEASE/HELICASE CAS3 SUBTYPE           
1319:  6pw5-B  2.2  5.2   84   782    8   MOLECULE: TRP-LIKE ION CHANNEL;                                      
1320:  5cr4-B  2.2  5.7   67   226    7   MOLECULE: SLEEPING BEAUTY TRANSPOSASE, SB100X;                       
1321:  4rp5-A  2.2  4.1   63    94    3   MOLECULE: DISKS LARGE 1 TUMOR SUPPRESSOR PROTEIN;                    
1322:  5a7d-R  2.2  9.0   77   311    5   MOLECULE: PINS;                                                      
1323:  3bvo-A  2.2  7.2   61   197    5   MOLECULE: CO-CHAPERONE PROTEIN HSCB, MITOCHONDRIAL PRECURSO          
1324:  6wv9-A  2.2 10.0   73   411    7   MOLECULE: VITAMIN K EPOXIDE REDUCTASE-LIKE PROTEIN, TERMINI          
1325:  3him-B  2.2  3.9   70   192   13   MOLECULE: PROBABLE TRANSCRIPTIONAL REGULATOR;                        
1326:  5ydn-A  2.2  3.9   49   109    6   MOLECULE: GENE PRODUCT J;                                            
1327:  6tda-S  2.2 11.1   58   782    3   MOLECULE: HISTONE H3.2;                                              
1328:  2of3-A  2.2  3.0   46   266    4   MOLECULE: ZYG-9;                                                     
1329:  6sz9-E  2.2  3.9   49    73    6   MOLECULE: ICMO (DOTL);                                               
1330:  5x11-E  2.2  4.0   42   181    2   MOLECULE: DNA (28-MER);                                              
1331:  4cth-A  2.2  8.5   80   698    3   MOLECULE: NEPRILYSIN;                                                
1332:  3j7y-R  2.2  3.8   49   140    6   MOLECULE: 16S RRNA;                                                  
1333:  3zvh-A  2.2  3.2   52   415   13   MOLECULE: METHYLASPARTATE AMMONIA-LYASE;                             
1334:  5c54-A  2.2  4.2   42   310    0   MOLECULE: DIHYDRODIPICOLINATE SYNTHASE/N-ACETYLNEURAMINATE           
1335:  6b2z-M  2.2  6.2   72   249   10   MOLECULE: ATP SYNTHASE SUBUNIT C, MITOCHONDRIAL;                     
1336:  6tg5-A  2.2  8.4   66   111    5   MOLECULE: MACPD;                                                     
1337:  5hsa-A  2.2  9.9   96   662    3   MOLECULE: ALCOHOL OXIDASE 1;                                         
1338:  5a1u-G  2.2 11.0   69   811    4   MOLECULE: ADP-RIBOSYLATION FACTOR 1;                                 
1339:  7ljn-A  2.2  4.7   51   342   12   MOLECULE: CD-NTASE;                                                  
1340:  7jr7-A  2.2  5.0   71   588    3   MOLECULE: ATP-BINDING CASSETTE SUB-FAMILY G MEMBER 5;                
1341:  2hi3-A  2.2  5.1   57    73   11   MOLECULE: HOMEODOMAIN-ONLY PROTEIN;                                  
1342:  5n9j-Z  2.2 12.5   57   119    5   MOLECULE: MEDIATOR OF RNA POLYMERASE II TRANSCRIPTION SUBUN          
1343:  4xwj-A  2.2  6.1   75   153    4   MOLECULE: REGULATOR OF SIGMA D;                                      
1344:  5t5i-A  2.2  6.5   55   569    5   MOLECULE: TUNGSTEN FORMYLMETHANOFURAN DEHYDROGENASE SUBUNIT          
1345:  6rw6-B  2.2  4.0   69  2485    6   MOLECULE: TCDA1;                                                     
1346:  4g9s-A  2.2  4.9   59   187    8   MOLECULE: GOOSE-TYPE LYSOZYME;                                       
1347:  6zbj-B  2.2  7.1   80   501    5   MOLECULE: PRECURSOR OF THE MAJOR MEROZOITE SURFACE ANTIGENS          
1348:  6tgb-A  2.2  3.5   60  1450   12   MOLECULE: DEDICATOR OF CYTOKINESIS PROTEIN 2;                        
1349:  5j1i-A  2.2  3.5   75   346    5   MOLECULE: PLECTIN;                                                   
1350:  4fm3-C  2.2  8.3   68    96   12   MOLECULE: UNCHARACTERIZED HYPOTHETICAL PROTEIN;                      
1351:  4k2m-A  2.2 12.0   67   442   13   MOLECULE: NTD BIOSYNTHESIS OPERON PROTEIN NTDA;                      
1352:  6mdm-H  2.2  6.5   62   147    5   MOLECULE: VESICLE-FUSING ATPASE;                                     
1353:  5tj5-A  2.2  4.3  108   570    8   MOLECULE: V-TYPE PROTON ATPASE SUBUNIT A;                            
1354:  5v2o-A  2.2  3.1   37    60    3   MOLECULE: TP2;                                                       
1355:  3c1y-A  2.2  3.7   71   349    8   MOLECULE: DNA INTEGRITY SCANNING PROTEIN DISA;                       
1356:  3b8m-A  2.2  5.0   71   255    1   MOLECULE: FERRIC ENTEROBACTIN (ENTEROCHELIN) TRANSPORT;              
1357:  6jp5-E  2.2  5.5   56   169    5   MOLECULE: VOLTAGE-DEPENDENT L-TYPE CALCIUM CHANNEL SUBUNIT           
1358:  5wy3-B  2.2  9.7   61   366   13   MOLECULE: PUTATIVE UNCHARACTERIZED PROTEIN;                          
1359:  5vtl-A  2.2  6.6   80   210    8   MOLECULE: TB427.07.360- PUTATIVE UNCHARACTERIZED METACYCLIC          
1360:  5ziq-A  2.2  9.4   54   155    4   MOLECULE: GLOBIN PROTEIN;                                            
1361:  6z0l-A  2.2  3.1   41    48   12   MOLECULE: POSITIVE STRAND;                                           
1362:  3td7-A  2.2  5.2   79   253    8   MOLECULE: FAD-LINKED SULFHYDRYL OXIDASE R596;                        
1363:  2hxi-B  2.2  5.3   60   198    5   MOLECULE: PUTATIVE TRANSCRIPTIONAL REGULATOR;                        
1364:  6zyx-C  2.2 10.5   76   278    9   MOLECULE: DYNEIN HEAVY CHAIN, OUTER ARM PROTEIN;                     
1365:  3w0l-B  2.2  3.7   91   598    8   MOLECULE: GLUCOKINASE;                                               
1366:  4xxk-A  2.2  4.2   65   149    6   MOLECULE: PHYCOBILIPROTEIN APCE;                                     
1367:  6xws-C  2.2  3.3   40   105    8   MOLECULE: HISTONE H3-LIKE CENTROMERIC PROTEIN CID;                   
1368:  5b6b-G  2.2  6.2   52    74    2   MOLECULE: MOB KINASE ACTIVATOR 1B;                                   
1369:  4p1w-A  2.2  3.5   49    72    2   MOLECULE: ATG29;                                                     
1370:  5fiq-A  2.2  9.5   58   242    7   MOLECULE: EXD1;                                                      
1371:  6yel-A  2.2  5.8   81   115    6   MOLECULE: STROMAL INTERACTION MOLECULE 1;                            
1372:  5zx1-A  2.2  2.6   54    84    9   MOLECULE: ENT;                                                       
1373:  3ogi-B  2.2  6.7   69    89    7   MOLECULE: PUTATIVE ESAT-6-LIKE PROTEIN 6;                            
1374:  5wql-C  2.2  5.6   62   648    6   MOLECULE: LIPOPROTEIN NLPI;                                          
1375:  2ehw-C  2.2  5.1   62   117    5   MOLECULE: HYPOTHETICAL PROTEIN TTHB059;                              
1376:  1g5h-D  2.2 12.3   65   415    3   MOLECULE: MITOCHONDRIAL DNA POLYMERASE ACCESSORY SUBUNIT;            
1377:  7lby-A  2.2 16.0   83   755    8   MOLECULE: CELLULOSE SYNTHASE CATALYTIC SUBUNIT [UDP-FORMING          
1378:  4lws-A  2.2  5.9   75   100    7   MOLECULE: UNCHARACTERIZED PROTEIN;                                   
1379:  6caa-A  2.2  4.9  106   477    5   MOLECULE: ELECTROGENIC SODIUM BICARBONATE COTRANSPORTER 1;           
1380:  2m8e-A  2.2  4.1   52    57    2   MOLECULE: SLEEPING BEAUTY TRANSPOSASE;                               
1381:  5ccb-B  2.2 13.9   61   371    3   MOLECULE: TRNA (ADENINE(58)-N(1))-METHYLTRANSFERASE CATALYT          
1382:  1lj2-B  2.2  3.1   57   110    7   MOLECULE: NONSTRUCTURAL RNA-BINDING PROTEIN 34;                      
1383:  6vmb-g  2.2  6.3   93   323    8   MOLECULE: ATP SYNTHASE SUBUNIT ALPHA, CHLOROPLASTIC;                 
1384:  6wjv-A  2.2  7.9   90  1951    6   MOLECULE: DNA POLYMERASE EPSILON CATALYTIC SUBUNIT A;                
1385:  5v30-A  2.2  7.4   55   152    5   MOLECULE: TRANSCRIPTIONAL REGULATOR;                                 
1386:  6vp9-B  2.2 15.5   83   914   12   MOLECULE: N-ALPHA-ACETYLTRANSFERASE 20;                              
1387:  6sn1-B  2.2  3.8   59   503    5   MOLECULE: INTEGRATOR COMPLEX SUBUNIT 13;                             
1388:  1z9h-A  2.2  7.0   77   274    6   MOLECULE: MEMBRANE-ASSOCIATED PROSTAGLANDIN E SYNTHASE-2;            
1389:  3k29-A  2.2  4.0   74   162    3   MOLECULE: PUTATIVE UNCHARACTERIZED PROTEIN;                          
1390:  3mzk-B  2.2 13.7   69   385    6   MOLECULE: PROTEIN TRANSPORT PROTEIN SEC13;                           
1391:  3oja-A  2.2  8.6   63   482    8   MOLECULE: LEUCINE-RICH IMMUNE MOLECULE 1;                            
1392:  6aun-A  2.2  6.7   46   618   11   MOLECULE: PLA2G6, IPLA2BETA;                                         
1393:  2np9-A  2.2  7.8   66   423    5   MOLECULE: DPGC;                                                      
1394:  3loc-A  2.2  4.2   70   201    6   MOLECULE: HTH-TYPE TRANSCRIPTIONAL REGULATOR RUTR;                   
1395:  2x0l-A  2.2  4.8   82   670    6   MOLECULE: LYSINE-SPECIFIC HISTONE DEMETHYLASE 1;                     
1396:  6ki9-B  2.2  4.4   63   442   14   MOLECULE: FABMG, NOVEL TYPES OF ENOYL-ACYL CARRIER PROTEIN           
1397:  1eqf-A  2.2  5.9   62   267    5   MOLECULE: RNA POLYMERASE II TRANSCRIPTION INITIATION                 
1398:  6whg-A  2.2  8.4  105   523    8   MOLECULE: CALCIUM CHANNEL YVC1;                                      
1399:  6g2d-C  2.2  5.8   65  2121    3   MOLECULE: ACETYL-COA CARBOXYLASE 1;                                  
1400:  3d1n-I  2.2  2.5   45   149    9   MOLECULE: 5'-                                                        
1401:  6weo-Q  2.2  4.6   50   142    2   MOLECULE: INTERLEUKIN-10 RECEPTOR SUBUNIT BETA;                      
1402:  5zgb-K  2.2  3.3   49    59    4   MOLECULE: PSAA;                                                      
1403:  4uig-A  2.2  6.1   57    91    5   MOLECULE: COPPER SENSITIVE OPERON REPRESSOR;                         
1404:  1y7q-A  2.2  9.5   46    98    9   MOLECULE: ZINC FINGER PROTEIN 174;                                   
1405:  7jmn-N  2.2  9.9   53   198    6   MOLECULE: MEDIATOR OF RNA POLYMERASE II TRANSCRIPTION SUBUN          
1406:  7e5c-A  2.2  7.0   74   439    4   MOLECULE: XAA-PRO DIPEPTIDASE;                                       
1407:  2jr5-A  2.2 10.8   45    94    7   MOLECULE: UPF0350 PROTEIN VC_2471;                                   
1408:  7mpe-A  2.2  5.0  127  1428    6   MOLECULE: METAL RESISTANCE PROTEIN YCF1;                             
1409:  7a23-d  2.2  3.3   41    66   10   MOLECULE: 51KDA;                                                     
1410:  1h99-A  2.2  7.7   74   220    5   MOLECULE: TRANSCRIPTION ANTITERMINATOR LICT;                         
1411:  2dnx-A  2.2 10.4   82   130    4   MOLECULE: SYNTAXIN-12;                                               
1412:  2xa6-A  2.2  3.7   33    37    9   MOLECULE: KH DOMAIN-CONTAINING\,RNA-BINDING\,SIGNAL                  
1413:  2qeu-B  2.2  2.7   54   133    7   MOLECULE: PUTATIVE CARBOXYMUCONOLACTONE DECARBOXYLASE;               
1414:  3c4a-A  2.2  9.2   93   365    5   MOLECULE: PROBABLE TRYPTOPHAN HYDROXYLASE VIOD;                      
1415:  6rfr-C  2.2 10.2   70   438    3   MOLECULE: SUBUNIT NUAM OF NADH:UBIQUINONE OXIDOREDUCTASE (C          
1416:  2db7-A  2.2  4.6   51    57    4   MOLECULE: HAIRY/ENHANCER-OF-SPLIT RELATED WITH YRPW MOTIF            
1417:  4x86-B  2.2  3.2   50    56    8   MOLECULE: UBIQUITIN-LIKE PROTEIN 4A;                                 
1418:  5vhx-E  2.2  5.0   81   179    7   MOLECULE: GLUTAMATE RECEPTOR 2,GERM CELL-SPECIFIC GENE 1-LI          
1419:  6v1q-A  2.2  4.8   79   538   10   MOLECULE: TWO PORE CHANNEL 3;                                        
1420:  6grf-B  2.2  9.9   50   211   14   MOLECULE: CYSTEINE-RICH REPEAT SECRETORY PROTEIN 15;                 
1421:  1foh-C  2.2 10.9   81   656    5   MOLECULE: PHENOL HYDROXYLASE;                                        
1422:  7kc4-B  2.2  9.9   70   493    6   MOLECULE: PROTEIN WNT-8A;                                            
1423:  1yo7-A  2.2  3.6   54   120    7   MOLECULE: REGULATORY PROTEIN ROP;                                    
1424:  6c26-3  2.2  4.5   55   126    5   MOLECULE: DOLICHYL-DIPHOSPHOOLIGOSACCHARIDE--PROTEIN                 
1425:  1l8q-A  2.2  8.4   49   321    2   MOLECULE: CHROMOSOMAL REPLICATION INITIATOR PROTEIN DNAA;            
1426:  7bvt-A  2.2  7.6   61   391    7   MOLECULE: HYPOTHETICAL SUGAR ABC-TRANSPORTER SUGAR BINDING           
1427:  6h3a-B  2.2  4.7   39    57   13   MOLECULE: SWI/SNF-RELATED MATRIX-ASSOCIATED ACTIN-DEPENDENT          
1428:  7jqb-K  2.2 11.2   78   185   13   MOLECULE: RRNA;                                                      
1429:  6uhd-A  2.2  2.8   49   322   14   MOLECULE: HISTONE ACETYLTRANSFERASE TYPE B CATALYTIC SUBUNI          
1430:  3fx7-B  2.2  4.8   74    87    7   MOLECULE: PUTATIVE UNCHARACTERIZED PROTEIN;                          
1431:  6xjh-A  2.2  5.4   82   251   16   MOLECULE: PHENOL-SOLUBLE MODULIN EXPORT ABC TRANSPORTER PER          
1432:  6n7p-D  2.2 13.3   93   544    5   MOLECULE: U1 SMALL NUCLEAR RIBONUCLEOPROTEIN 70 KDA HOMOLOG          
1433:  6zkb-A  2.2  3.4   59   115   15   MOLECULE: MITOCHONDRIAL COMPLEX I, 49 KDA SUBUNIT;                   
1434:  5zle-A  2.2  6.9   75   225    8   MOLECULE: CYTOCHROME B REDUCTASE 1;                                  
1435:  3crj-C  2.2  4.3   72   179    8   MOLECULE: TRANSCRIPTION REGULATOR;                                   
1436:  6hs5-A  2.2  4.7   89   249    8   MOLECULE: TSSA;                                                      
1437:  2mbg-A  2.2 10.5   61   265    8   MOLECULE: RALA-BINDING PROTEIN 1;                                    
1438:  3n27-B  2.2  3.9   59    79    2   MOLECULE: FUSION GLYCOPROTEIN F0, LINKER, FUSION GLYCOPROTE          
1439:  6cnn-A  2.2  5.7   79   360    3   MOLECULE: INTERMEDIATE CONDUCTANCE CALCIUM-ACTIVATED POTASS          
1440:  6xp5-G  2.2  5.2   59   122    8   MOLECULE: MEDIATOR OF RNA POLYMERASE II TRANSCRIPTION SUBUN          
1441:  5vo5-A  2.2  4.8   83   179    7   MOLECULE: COILED-COIL AND C2 DOMAIN-CONTAINING PROTEIN 1-LI          
1442:  6nd4-M  2.2 10.7   60   431    8   MOLECULE: ETS RRNA;                                                  
1443:  2o98-P  2.2  3.6   38    52    8   MOLECULE: 14-3-3-LIKE PROTEIN C;                                     
1444:  1lfp-A  2.2  3.2   53   243   11   MOLECULE: HYPOTHETICAL PROTEIN AQ_1575;                              
1445:  2c0s-A  2.2  5.1   53    64    9   MOLECULE: CONSERVED DOMAIN PROTEIN;                                  
1446:  5ean-A  2.2 28.4   83  1051    5   MOLECULE: DNA REPLICATION ATP-DEPENDENT HELICASE/NUCLEASE D          
1447:  6em5-b  2.2  7.0   75   421    3   MOLECULE: 5.8S RIBOSOMAL RNA;                                        
1448:  5xah-C  2.2  8.9   80   376   16   MOLECULE: IMPORTIN-4;                                                
1449:  2ayx-A  2.2  9.7   59   254    7   MOLECULE: SENSOR KINASE PROTEIN RCSC;                                
1450:  6oux-A  2.2 11.3   76   393    7   MOLECULE: THREONINE PHOSPHATE DECARBOXYLASE-LIKE ENZYME;             
1451:  6z6o-C  2.2  4.2   83   548    6   MOLECULE: HISTONE DEACETYLASE HDA1;                                  
1452:  6jx3-B  2.2  2.7   48    85   13   MOLECULE: TFUB1;                                                     
1453:  5bv8-A  2.2  5.2   48   209    4   MOLECULE: VON WILLEBRAND FACTOR;                                     
1454:  3fvw-B  2.2 15.8   77   182   10   MOLECULE: PUTATIVE NAD(P)H-DEPENDENT FMN REDUCTASE;                  
1455:  6ob7-A  2.2 10.6   87   381    3   MOLECULE: EQUILIBRATIVE NUCLEOSIDE TRANSPORTER 1;                    
1456:  2o7g-A  2.2  5.2   49    88   14   MOLECULE: PROBABLE RNA POLYMERASE SIGMA-C FACTOR;                    
1457:  1mio-A  2.2 22.1   87   525    8   MOLECULE: NITROGENASE MOLYBDENUM IRON PROTEIN (ALPHA                 
1458:  3kz9-B  2.2  3.5   72   203   11   MOLECULE: SMCR;                                                      
1459:  5tcs-B  2.2  7.1   58   211    9   MOLECULE: KINETOCHORE PROTEIN NDC80;                                 
1460:  5w0p-C  2.2 12.8   88   850    6   MOLECULE: ENDOLYSIN,RHODOPSIN,S-ARRESTIN;                            
1461:  6ugm-X  2.2  4.2   53    73    6   MOLECULE: HISTONE H3;                                                
1462:  6t1z-A  2.2 18.0   74   393    3   MOLECULE: LMRP INTEGRAL MEMBRANE PROTEIN;                            
1463:  7kfl-A  2.2  5.4   84   356    8   MOLECULE: MYOSIN-17;                                                 
1464:  7dvq-7  2.2  6.2   54    81    7   MOLECULE: PRE-MRNA-PROCESSING-SPLICING FACTOR 8;                     
1465:  6iy8-A  2.2  3.3   43   469    5   MOLECULE: POSITIVE REGULATOR CAPR;                                   
1466:  2hfs-A  2.2  4.7   49   326    4   MOLECULE: MEVALONATE KINASE, PUTATIVE;                               
1467:  1td6-A  2.2  6.1   62   286    5   MOLECULE: HYPOTHETICAL PROTEIN MG237 HOMOLOG;                        
1468:  7emf-D  2.2  4.8   69   158    7   MOLECULE: MEDIATOR OF RNA POLYMERASE II TRANSCRIPTION SUBUN          
1469:  3bhn-A  2.2  5.1   70   214    4   MOLECULE: THIJ/PFPI DOMAIN PROTEIN;                                  
1470:  2lkp-A  2.2  5.5   84   119    2   MOLECULE: TRANSCRIPTIONAL REGULATOR, ARSR FAMILY;                    
1471:  7kzn-C  2.2 16.9   73   965    4   MOLECULE: HEAVY CHAIN ALPHA;                                         
1472:  5njb-B  2.2 13.7   66   445    9   MOLECULE: METALLOPROTEASE TLDD;                                      
1473:  6dkm-A  2.2  4.8   65    77    3   MOLECULE: DHD131_A;                                                  
1474:  4dlq-A  2.2  6.0   72   353    7   MOLECULE: LATROPHILIN-1;                                             
1475:  6k0b-G  2.2 10.5   60   120    8   MOLECULE: RIBONUCLEASE P PROTEIN COMPONENT 2;                        
1476:  6n88-A  2.2 12.6   71   619    7   MOLECULE: MGC52556 PROTEIN;                                          
1477:  1ya0-B  2.2 10.9   73   464    4   MOLECULE: SMG-7 TRANSCRIPT VARIANT 2;                                
1478:  6c0f-z  2.2  4.7   73   243    8   MOLECULE: SACCHAROMYCES CEREVISIAE S288C 35S PRE-RIBOSOMAL           
1479:  1l1l-A  2.2 12.0   81   717    7   MOLECULE: RIBONUCLEOSIDE TRIPHOSPHATE REDUCTASE;                     
1480:  2o7t-A  2.2  3.6   68   188    9   MOLECULE: TRANSCRIPTIONAL REGULATOR;                                 
1481:  3frq-A  2.2  4.0   77   185    4   MOLECULE: REPRESSOR PROTEIN MPHR(A);                                 
1482:  6ff4-v  2.2 12.5   94  1189    5   MOLECULE: RNA-BINDING MOTIF PROTEIN, X-LINKED 2;                     
1483:  6hb3-B  2.2  4.7   55   360    4   MOLECULE: PROTEIN HGH1;                                              
1484:  5e2q-A  2.2 11.5   97   725    6   MOLECULE: DIPEPTIDYL PEPTIDASE 3;                                    
1485:  6rwt-A  2.2  3.3   63   181    5   MOLECULE: UBIQUINOL-CYTOCHROME C CHAPERONE;                          
1486:  2iqi-F  2.2  3.6   56   175   13   MOLECULE: HYPOTHETICAL PROTEIN XCC0632;                              
1487:  2o34-A  2.2  3.7   67   249   13   MOLECULE: HYPOTHETICAL PROTEIN;                                      
1488:  6p25-A  2.2  8.5  108   731   13   MOLECULE: DOLICHYL-PHOSPHATE-MANNOSE--PROTEIN MANNOSYLTRANS          
1489:  3exe-A  2.2  6.0   79   363    9   MOLECULE: PYRUVATE DEHYDROGENASE E1 COMPONENT SUBUNIT ALPHA          
1490:  6gml-V  2.2  8.1   68   483    6   MOLECULE: DNA-DIRECTED RNA POLYMERASE SUBUNIT;                       
1491:  5cwf-A  2.2  5.5   60   177    3   MOLECULE: DESIGNED HELICAL REPEAT PROTEIN;                           
1492:  4ox0-B  2.2  3.7   56    95   11   MOLECULE: DEVELOPMENTAL PROTEIN SEPALLATA 3;                         
1493:  6uuj-G  2.2  3.5   56    74    4   MOLECULE: PE FAMILY IMMUNOMODULATOR PE5;                             
1494:  2i2x-B  2.2 12.9   60   258    7   MOLECULE: METHYLTRANSFERASE 1;                                       
1495:  5jdx-A  2.2  2.3   36    89    8   MOLECULE: PUTATIVE PEPTIDYL CARRIER PROTEIN;                         
1496:  1mo9-A  2.2  4.7   92   522    5   MOLECULE: ORF3;                                                      
1497:  5gzt-B  2.2 13.2   60  1134    8   MOLECULE: CHITINASE;                                                 
1498:  4zv4-D  2.2 10.7   58   163    5   MOLECULE: ELONGATION FACTOR TU;                                      
1499:  3eo8-A  2.2  9.3   86   219    3   MOLECULE: BLUB-LIKE FLAVOPROTEIN;                                    
1500:  1no1-A  2.2  3.4   41    67   10   MOLECULE: REPLISOME ORGANIZER;                                       
1501:  5flv-M  2.2  5.2   59   229    2   MOLECULE: HOMEOBOX PROTEIN NKX-2.5, T-BOX TRANSCRIPTION FAC          
1502:  5yfp-E  2.2 10.4   89   776   17   MOLECULE: EXOCYST COMPLEX COMPONENT SEC3;                            
1503:  4j32-B  2.2  3.1   47   100    4   MOLECULE: PUTATIVE CYTOPLASMIC PROTEIN;                              
1504:  3f44-A  2.2 15.8   62   210   11   MOLECULE: PUTATIVE MONOOXYGENASE;                                    
1505:  5dn7-A  2.2  9.9   60   240   13   MOLECULE: PROTEIN FAM179B;                                           
1506:  3o7q-A  2.2  9.2   95   414    7   MOLECULE: L-FUCOSE-PROTON SYMPORTER;                                 
1507:  2fm8-C  2.2  3.9   83   220    7   MOLECULE: SURFACE PRESENTATION OF ANTIGENS PROTEIN SPAK;             
1508:  3dby-C  2.2  9.8  104   267    8   MOLECULE: UNCHARACTERIZED PROTEIN;                                   
1509:  4qnc-B  2.2  4.9   53    82    0   MOLECULE: CHEMICAL TRANSPORT PROTEIN;                                
1510:  5yrq-A  2.2  2.9   59   125    8   MOLECULE: DNA REPAIR PROTEIN RAD5,DNA REPAIR PROTEIN REV1;           
1511:  5b16-A  2.2  4.9   61   722    5   MOLECULE: RIBONUCLEASE 3,DROSHA,RIBONUCLEASE 3,DROSHA,RIBON          
1512:  1s7z-A  2.2  2.7   65   106    8   MOLECULE: GENE 0.3 PROTEIN;                                          
1513:  2k85-A  2.2  2.6   52    65   10   MOLECULE: GLUCOCORTICOID RECEPTOR DNA-BINDING FACTOR 1;              
1514:  4d7x-A  2.2  9.2   69    86    4   MOLECULE: MEDIATOR OF RNA POLYMERASE II TRANSCRIPTION SUBUN          
1515:  2bsk-D  2.2  4.8   73    90    5   MOLECULE: MITOCHONDRIAL IMPORT INNER MEMBRANE TRANSLOCASE            
1516:  4wfc-B  2.2  9.4   67   118    7   MOLECULE: EXOSOME COMPLEX EXONUCLEASE RRP6;                          
1517:  2p5g-B  2.2  2.9   51   756   12   MOLECULE: TEMPLATE DNA;                                              
1518:  4fym-D  2.2  7.3   74   227    8   MOLECULE: OROTATE PHOSPHORIBOSYLTRANSFERASE;                         
1519:  2y3a-B  2.2  9.9   83   236    2   MOLECULE: PHOSPHATIDYLINOSITOL-4,5-BISPHOSPHATE 3-KINASE CA          
1520:  2rvq-D  2.2  5.5   73   129    5   MOLECULE: HISTONE H2A TYPE 1-B/E;                                    
1521:  1rqg-A  2.2 12.7   65   606    9   MOLECULE: METHIONYL-TRNA SYNTHETASE;                                 
1522:  4g6d-B  2.2  9.5   79   198    9   MOLECULE: RNA POLYMERASE SIGMA FACTOR RPOD;                          
1523:  2nvu-B  2.2 10.8   79   789    8   MOLECULE: NEDD8-ACTIVATING ENZYME E1 REGULATORY SUBUNIT;             
1524:  3qzc-B  2.2  9.3   93   112    2   MOLECULE: PERIPLASMIC PROTEIN CPXP;                                  
1525:  5eqz-A  2.2 10.7   59   138    5   MOLECULE: REV PROTEIN;                                               
1526:  1yyv-A  2.2  4.0   83   114    8   MOLECULE: PUTATIVE TRANSCRIPTIONAL REGULATOR;                        
1527:  3au4-A  2.2  6.0   59   524    7   MOLECULE: MYOSIN-X;                                                  
1528:  2a2f-X  2.2  2.6   62   296    6   MOLECULE: EXOCYST COMPLEX COMPONENT SEC15;                           
1529:  2k9a-A  2.2  4.1   67   136    4   MOLECULE: ADP-RIBOSYLATION FACTOR-LIKE PROTEIN 2-BINDING             
1530:  6gdj-A  2.2  6.8   59    71   14   MOLECULE: MTO2;                                                      
1531:  5g2p-D  2.2  7.4   53   462   15   MOLECULE: TRANSAMINASE;                                              
1532:  5zry-A  2.1  3.9   55   169    5   MOLECULE: ANKYRIN REPEAT AND SAM DOMAIN-CONTAINING PROTEIN           
1533:  5unk-A  2.1  2.6   43    62   12   MOLECULE: SLEEPING BEAUTY TRANSPOSASE;                               
1534:  4rkm-B  2.1  3.7   59   660   14   MOLECULE: MCCA;                                                      
1535:  4rd8-B  2.1  4.8   70   218   10   MOLECULE: UNCHARACTERIZED PROTEIN;                                   
1536:  7kiy-A  2.1  6.8   78  1169    1   MOLECULE: CYTOADHERENCE LINKED ASEXUAL PROTEIN 3;                    
1537:  6rjy-A  2.1  9.6   73   415    4   MOLECULE: ARABINO-OLIGOSACCHARIDS-BINDING PROTEIN;                   
1538:  6tlj-S  2.1  6.6   58   293    3   MOLECULE: ANAPHASE-PROMOTING COMPLEX SUBUNIT 1;                      
1539:  3cjh-I  2.1  2.9   43    54    9   MOLECULE: MITOCHONDRIAL IMPORT INNER MEMBRANE TRANSLOCASE S          
1540:  2y31-A  2.1  7.4   77   242    8   MOLECULE: PUTATIVE REPRESSOR SIMREG2;                                
1541:  5guh-A  2.1  5.1   55   759    5   MOLECULE: PIWI;                                                      
1542:  3e98-A  2.1  5.2   62   178    5   MOLECULE: GAF DOMAIN OF UNKNOWN FUNCTION;                            
1543:  1abz-A  2.1  2.5   37    38    8   MOLECULE: ALPHA-T-ALPHA;                                             
1544:  2lrm-A  2.1  2.7   43    84    9   MOLECULE: UNCHARACTERIZED PROTEIN YMGD;                              
1545:  5k9n-A  2.1  8.9   68   210    7   MOLECULE: POLYAMINE N ACETYLTRANSFERASE;                             
1546:  6yrf-A  2.1  3.7   82   777    6   MOLECULE: VEGETATIVE INSECTICIDAL PROTEIN;                           
1547:  2uy1-A  2.1 17.9   94   438    6   MOLECULE: CLEAVAGE STIMULATION FACTOR 77;                            
1548:  4pi0-A  2.1  3.7   56   390    9   MOLECULE: UNKNOWN PEPTIDE;                                           
1549:  4avm-A  2.1  4.1   62   230    2   MOLECULE: BRIDGING INTEGRATOR 2;                                     
1550:  6h3d-A  2.1  4.4   62   429    3   MOLECULE: DUF2338 DOMAIN-CONTAINING PROTEIN;                         
1551:  6nd4-T  2.1  9.8   61   812    5   MOLECULE: ETS RRNA;                                                  
1552:  6jo5-F  2.1 12.8   71   165    7   MOLECULE: PHOTOSYSTEM I P700 CHLOROPHYLL A APOPROTEIN A1;            
1553:  2qzg-B  2.1  5.1   47    90    0   MOLECULE: CONSERVED UNCHARACTERIZED ARCHAEAL PROTEIN;                
1554:  5jxt-B  2.1 16.7   83   328    6   MOLECULE: CHROMATIN-REMODELING COMPLEX ATPASE-LIKE PROTEIN;          
1555:  6i1r-B  2.1  3.9   67   310    3   MOLECULE: CMP-SIALIC ACID TRANSPORTER 1;                             
1556:  4k0d-B  2.1  4.6   57   145    4   MOLECULE: PERIPLASMIC SENSOR HYBRID HISTIDINE KINASE;                
1557:  4hwi-B  2.1  2.8   60   177   12   MOLECULE: HEAT SHOCK COGNATE 71 KDA PROTEIN;                         
1558:  6its-A  2.1  4.4   62   147   10   MOLECULE: METHYL-ACCEPTING CHEMOTAXIS SENSORY TRANSDUCER;            
1559:  4whj-A  2.1  7.5   96   565    7   MOLECULE: INTERFERON-INDUCED GTP-BINDING PROTEIN MX2;                
1560:  4m70-L  2.1  2.8   48   112    4   MOLECULE: RX PROTEIN;                                                
1561:  5jrk-A  2.1  3.8   48   695    6   MOLECULE: DIPEPTIDYL AMINOPEPTIDASES/ACYLAMINOACYL-PEPTIDAS          
1562:  3lpz-A  2.1 10.9   66   314    6   MOLECULE: UNCHARACTERIZED PROTEIN;                                   
1563:  5ux1-C  2.1 11.7   66   202    9   MOLECULE: TRNA-(MS(2)IO(6)A)-HYDROXYLASE-LIKE;                       
1564:  6q6b-A  2.1  4.2   52   132    2   MOLECULE: CYTOSOLIC COPPER STORAGE PROTEIN;                          
1565:  4bbp-A  2.1  8.8   67   266    6   MOLECULE: ZINC ABC TRANSPORTER, PERIPLASMIC ZINC-BINDING PR          
1566:  2b3w-A  2.1  5.0   72   168   10   MOLECULE: HYPOTHETICAL PROTEIN YBIA;                                 
1567:  5ame-A  2.1  3.4   49   123    6   MOLECULE: BROMODOMAIN-CONTAINING PROTEIN 1;                          
1568:  2oyy-A  2.1  3.9   54    71    6   MOLECULE: HEXAMERIC CYTOCHROME;                                      
1569:  6s1k-A  2.1  3.3   53   383    4   MOLECULE: CHEMOTAXIS PROTEIN CHEA;                                   
1570:  3l9f-A  2.1  5.4   56   170    4   MOLECULE: PUTATIVE UNCHARACTERIZED PROTEIN SMU.1604C;                
1571:  6lz1-A  2.1 11.4   64  1076    5   MOLECULE: AMS1;                                                      
1572:  5ul2-A  2.1  9.0   67   731    9   MOLECULE: OXSB PROTEIN;                                              
1573:  4cej-A  2.1 10.3   91  1177    5   MOLECULE: ATP-DEPENDENT HELICASE/NUCLEASE SUBUNIT A;                 
1574:  7jzm-A  2.1  7.7   52    64   12   MOLECULE: LCB3;                                                      
1575:  5yij-A  2.1 11.1   73   959   10   MOLECULE: SDEA;                                                      
1576:  2ijd-1  2.1  2.9   52   644    6   MOLECULE: PICORNAIN 3C, RNA-DIRECTED RNA POLYMERASE;                 
1577:  4e0s-A  2.1  7.8   67  1552    4   MOLECULE: COMPLEMENT C5;                                             
1578:  2fd5-A  2.1  7.9   51   180   14   MOLECULE: TRANSCRIPTIONAL REGULATOR;                                 
1579:  1f47-B  2.1  3.5   61   144    7   MOLECULE: CELL DIVISION PROTEIN ZIPA;                                
1580:  6mos-A  2.1 10.8   48    89   13   MOLECULE: THIOREDOXIN;                                               
1581:  4b6i-C  2.1  5.4   59   102    2   MOLECULE: SMA2266;                                                   
1582:  6v4a-C  2.1  5.0   72   593    7   MOLECULE: NEUR_CHAN_LBD DOMAIN-CONTAINING PROTEIN;                   
1583:  6yvu-C  2.1  7.6   58   235    7   MOLECULE: STRUCTURAL MAINTENANCE OF CHROMOSOMES PROTEIN 2,S          
1584:  6tb2-D  2.1 12.1   59   333    2   MOLECULE: HEMOGLOBIN SUBUNIT ALPHA;                                  
1585:  2mab-A  2.1  4.5   71   109    8   MOLECULE: ACINIFORM SPIDROIN;                                        
1586:  3cnx-C  2.1  2.0   38   148   11   MOLECULE: UNCHARACTERIZED PROTEIN;                                   
1587:  3nrh-A  2.1  3.1   65   158    8   MOLECULE: UNCHARACTERIZED PROTEIN BF1032;                            
1588:  4acl-A  2.1  6.3   65   155    6   MOLECULE: TSSL;                                                      
1589:  6w9s-A  2.1  5.7   57   178    2   MOLECULE: OTU DOMAIN-CONTAINING PROTEIN ESCHOTU;                     
1590:  6vae-B  2.1  4.0   66  1155   15   MOLECULE: FANCONI ANEMIA, COMPLEMENTATION GROUP I;                   
1591:  6s6y-L  2.1  4.6   56   311    5   MOLECULE: FORMYLMETHANOFURAN DEHYDROGENASE SUBUNIT A;                
1592:  7emf-G  2.1  5.7   81   161    6   MOLECULE: MEDIATOR OF RNA POLYMERASE II TRANSCRIPTION SUBUN          
1593:  2da7-A  2.1  3.9   54    71    6   MOLECULE: ZINC FINGER HOMEOBOX PROTEIN 1B;                           
1594:  4bwz-A  2.1  5.2   68   384    9   MOLECULE: NA(+)/H(+) ANTIPORTER;                                     
1595:  5yx5-B  2.1  5.4   51   270    8   MOLECULE: 49 PROTEIN;                                                
1596:  5ool-v  2.1  3.6   45    69    4   MOLECULE: 16S RIBOSOMAL RNA;                                         
1597:  1unp-A  2.1  3.6   57   119    9   MOLECULE: RAC-ALPHA SERINE/THREONINE KINASE;                         
1598:  3bs5-A  2.1  3.1   49    86    6   MOLECULE: PROTEIN AVEUGLE;                                           
1599:  2zoz-B  2.1  5.8   52   181   10   MOLECULE: TRANSCRIPTIONAL REGULATOR;                                 
1600:  1z7e-D  2.1  5.5   49   644    6   MOLECULE: PROTEIN ARNA;                                              
1601:  4am6-A  2.1 12.2   91   623    4   MOLECULE: ACTIN-LIKE PROTEIN ARP8;                                   
1602:  1qdm-A  2.1 10.9   62   430   11   MOLECULE: PROPHYTEPSIN;                                              
1603:  2q0o-D  2.1  4.0   62    87    6   MOLECULE: PROBABLE TRANSCRIPTIONAL ACTIVATOR PROTEIN TRAR;           
1604:  7cun-E  2.1  6.3   62   796    3   MOLECULE: INTEGRATOR COMPLEX SUBUNIT 1;                              
1605:  5x55-A  2.1 14.4   64   276    3   MOLECULE: PROBABLE URACIL-DNA GLYCOSYLASE;                           
1606:  2ksd-A  2.1  3.8   50    75    2   MOLECULE: AEROBIC RESPIRATION CONTROL SENSOR PROTEIN ARCB;           
1607:  6qv7-A  2.1 12.8   73   316   11   MOLECULE: UNCHARACTERIZED PROTEIN;                                   
1608:  5n9j-U  2.1  7.3   73   198    3   MOLECULE: MEDIATOR OF RNA POLYMERASE II TRANSCRIPTION SUBUN          
1609:  3edv-A  2.1  4.4   79   322    8   MOLECULE: SPECTRIN BETA CHAIN, BRAIN 1;                              
1610:  7emf-0  2.1 12.6   80   267    8   MOLECULE: MEDIATOR OF RNA POLYMERASE II TRANSCRIPTION SUBUN          
1611:  4txa-A  2.1  5.6   50   367    2   MOLECULE: ROQUIN-1;                                                  
1612:  6qbi-A  2.1  4.3   53   102    8   MOLECULE: SURFACE PROTEIN, MLP LIPOPROTEIN FAMILY;                   
1613:  3rv0-B  2.1 20.6   76   304    9   MOLECULE: K. POLYSPORUS DCR1;                                        
1614:  2xvt-C  2.1  3.5   56    79    7   MOLECULE: RECEPTOR ACTIVITY-MODIFYING PROTEIN 2;                     
1615:  6tdv-E  2.1  7.0   64    96    8   MOLECULE: ATPTB1;                                                    
1616:  6blj-A  2.1  5.8   77   473   10   MOLECULE: SERINE-TRNA LIGASE;                                        
1617:  3f1i-H  2.1  5.4   75    98    7   MOLECULE: HEPATOCYTE GROWTH FACTOR-REGULATED TYROSINE KINAS          
1618:  6c66-I  2.1  4.1   69   177    7   MOLECULE: CRISPR-ASSOCIATED HELICASE, CAS3 FAMILY;                   
1619:  1mn3-A  2.1  3.6   46    54    2   MOLECULE: VACUOLAR PROTEIN SORTING-ASSOCIATED PROTEIN VPS9;          
1620:  4q9u-A  2.1 10.0   74   303    4   MOLECULE: RAB5 GDP/GTP EXCHANGE FACTOR;                              
1621:  1xu4-A  2.1  4.7   52   318    0   MOLECULE: DNA REPAIR AND RECOMBINATION PROTEIN RADA;                 
1622:  5zib-A  2.1 16.3   87   579    3   MOLECULE: ALPHA-1,6-MANNOSYLGLYCOPROTEIN 6-BETA-N-                   
1623:  2j6z-A  2.1  3.9   47    86    4   MOLECULE: PHOSPHOSERINE PHOSPHATASE RSBU;                            
1624:  2zi0-A  2.1  2.6   48    60    2   MOLECULE: PROTEIN 2B;                                                
1625:  6jmg-A  2.1 17.6   56   267    4   MOLECULE: DNAJ HOMOLOG SUBFAMILY C MEMBER 27-A;                      
1626:  4p96-A  2.1  5.3   70   278    6   MOLECULE: FATTY ACID METABOLISM REGULATOR PROTEIN;                   
1627:  5eom-C  2.1  4.8   79   353    6   MOLECULE: PROTEIN MAB-21-LIKE 1;                                     
1628:  5cd4-I  2.1  8.0   70   494    3   MOLECULE: CRISPR SYSTEM CASCADE SUBUNIT CASE;                        
1629:  5v8z-C  2.1  3.7   44    98    2   MOLECULE: ENDOPLASMIC RETICULUM RESIDENT PROTEIN 29;                 
1630:  3ksy-A  2.1  3.9   81  1007    4   MOLECULE: SON OF SEVENLESS HOMOLOG 1;                                
1631:  5y88-U  2.1 10.2   72   488    6   MOLECULE: PRE-MRNA-SPLICING FACTOR 8;                                
1632:  4cos-A  2.1  7.6   68   313    4   MOLECULE: PROTEIN KINASE C-BINDING PROTEIN 1;                        
1633:  6s8g-G  2.1  3.9   78   244    5   MOLECULE: LIPOPOLYSACCHARIDE ABC TRANSPORTER, ATP-BINDING P          
1634:  6wg3-B  2.1  8.1   78   693    8   MOLECULE: STRUCTURAL MAINTENANCE OF CHROMOSOMES PROTEIN 1A;          
1635:  5wk0-A  2.1  3.9   54   156    4   MOLECULE: DAMAGE-INDUCIBLE PROTEIN DINB;                             
1636:  1kqf-A  2.1  8.0   70   982    7   MOLECULE: FORMATE DEHYDROGENASE, NITRATE-INDUCIBLE, MAJOR S          
1637:  6k1h-B  2.1  3.5   70   247   10   MOLECULE: PTS MANNOSE TRANSPORTER SUBUNIT IID;                       
1638:  5d18-A  2.1  3.6   73   202    4   MOLECULE: TETR FAMILY TRANSCRIPTIONAL REGULATOR;                     
1639:  6br8-A  2.1  4.7   61   249   11   MOLECULE: PROTEIN A6 HOMOLOG;                                        
1640:  3zmr-A  2.1  2.8   56   469    4   MOLECULE: CELLULASE (GLYCOSYL HYDROLASE FAMILY 5);                   
1641:  5y69-A  2.1  6.1   61   147    7   MOLECULE: CHAIN A;                                                   
1642:  5euv-A  2.1 10.9   53   731    6   MOLECULE: BETA-D-GALACTOSIDASE;                                      
1643:  6v7b-a  2.1  8.9   50   126    4   MOLECULE: A-DNA;                                                     
1644:  4g3a-B  2.1  5.0   60   234    5   MOLECULE: CLIP-ASSOCIATING PROTEIN;                                  
1645:  4lun-U  2.1  7.0   77   311    3   MOLECULE: NONSENSE-MEDIATED MRNA DECAY PROTEIN 2;                    
1646:  6qd5-A  2.1  4.9   60   356    3   MOLECULE: UREA TRANSPORTER 1;                                        
1647:  1puf-A  2.1  3.2   53    77    8   MOLECULE: 5'-                                                        
1648:  5h11-A  2.1  9.6   85   494   11   MOLECULE: UNCHARACTERIZED PROTEIN;                                   
1649:  1ni3-A  2.1  9.4   84   378   10   MOLECULE: YCHF GTP-BINDING PROTEIN;                                  
1650:  6ahc-B  2.1 14.7   80   869    9   MOLECULE: ALDEHYDE-ALCOHOL DEHYDROGENASE;                            
1651:  2kt9-A  2.1  4.5   67   116    4   MOLECULE: PROBABLE 30S RIBOSOMAL PROTEIN PSRP-3;                     
1652:  6u8y-c  2.1  3.8   56   112    4   MOLECULE: MONOVALENT CATION/H+ ANTIPORTER SUBUNIT E;                 
1653:  6xp5-V  2.1  5.6   75   112    3   MOLECULE: MEDIATOR OF RNA POLYMERASE II TRANSCRIPTION SUBUN          
1654:  3hkl-B  2.1  5.5   46   153    7   MOLECULE: MUSCLE, SKELETAL RECEPTOR TYROSINE PROTEIN KINASE          
1655:  4qoz-C  2.1 10.3   47    73    4   MOLECULE: HISTONE MRNA STEM-LOOP;                                    
1656:  6vk5-B  2.1  3.5   69   392    9   MOLECULE: METHANE MONOOXYGENASE COMPONENT A ALPHA CHAIN;             
1657:  4wz3-B  2.1  7.0   65   183    6   MOLECULE: UBIQUITIN-CONJUGATING ENZYME E2 D2;                        
1658:  2ras-B  2.1  4.1   71   204    8   MOLECULE: TRANSCRIPTIONAL REGULATOR, TETR FAMILY;                    
1659:  3k6c-D  2.1  3.8   48    92    4   MOLECULE: UNCHARACTERIZED PROTEIN NE0167;                            
1660:  3jx9-A  2.1  4.1   75   169   13   MOLECULE: PUTATIVE PHOSPHOHEPTOSE ISOMERASE;                         
1661:  3ph0-A  2.1  5.6   49    60    4   MOLECULE: ASCE;                                                      
1662:  6ln2-A  2.1 10.2  134   437    9   MOLECULE: GLUCAGON-LIKE PEPTIDE 1 RECEPTOR,RUBREDOXIN,GLUCA          
1663:  1gvn-B  2.1 10.3   76   272    4   MOLECULE: EPSILON;                                                   
1664:  1pc2-A  2.1 12.6   57   152    2   MOLECULE: MITOCHONDRIA FISSION PROTEIN;                              
1665:  6tyd-V  2.1  4.6   58   219    3   MOLECULE: LIM DOMAIN-BINDING PROTEIN 1;                              
1666:  5x6o-G  2.1 11.3   78   704    5   MOLECULE: SERINE/THREONINE-PROTEIN KINASE MEC1;                      
1667:  3qz0-B  2.1  3.0   49    79    6   MOLECULE: FACTOR H BINDING PROTEIN;                                  
1668:  3lut-B  2.1  5.3   72   390   11   MOLECULE: VOLTAGE-GATED POTASSIUM CHANNEL SUBUNIT BETA-2;            
1669:  2f9i-A  2.1  4.2   63   309    8   MOLECULE: ACETYL-COENZYME A CARBOXYLASE CARBOXYL TRANSFERAS          
1670:  6s48-A  2.1  9.6   71   235    4   MOLECULE: TYPE II SITE-SPECIFIC DEOXYRIBONUCLEASE;                   
1671:  1nkl-A  2.1  5.6   43    78    2   MOLECULE: NK-LYSIN;                                                  
1672:  2kg7-B  2.1  8.8   72    97    6   MOLECULE: UNCHARACTERIZED PROTEIN ESXG (PE FAMILY PROTEIN);          
1673:  3rh2-A  2.1  6.6   69   210    3   MOLECULE: HYPOTHETICAL TETR-LIKE TRANSCRIPTIONAL REGULATOR;          
1674:  2g77-A  2.1 10.7   75   331    9   MOLECULE: GTPASE-ACTIVATING PROTEIN GYP1;                            
1675:  4jur-K  2.1  4.5   54    97    7   MOLECULE: PUTATIVE CYTOPLASMIC PROTEIN;                              
1676:  6qzh-A  2.1  8.6   88   744    7   MOLECULE: HUMAN CHEMOKINE RECEPTOR 7;                                
1677:  1hn0-A  2.1  9.2   83   971   10   MOLECULE: CHONDROITIN ABC LYASE I;                                   
1678:  4xp7-A  2.1  5.4   69   324    9   MOLECULE: TRNA-DIHYDROURIDINE(20) SYNTHASE [NAD(P)+]-LIKE;           
1679:  6ahy-B  2.1 15.0  100   313    6   MOLECULE: FRIZZLED-8;                                                
1680:  6ppi-A  2.1 11.0   76   413    8   MOLECULE: PORTAL PROTEIN;                                            
1681:  6imu-A  2.1 12.3   78   494    8   MOLECULE: ENDO-BETA-1,2-GLUCANASE;                                   
1682:  6jiv-A  2.1 11.1   83   560    6   MOLECULE: SSPE PROTEIN;                                              
1683:  2qnl-A  2.1  8.7   96   162    3   MOLECULE: UNCHARACTERIZED PROTEIN;                                   
1684:  7nsb-a  2.1  3.8   61   568    8   MOLECULE: VACUOLAR IMPORT AND DEGRADATION PROTEIN 30;                
1685:  6vr4-A  2.1  9.4  106  2166    5   MOLECULE: DNA-DEPENDENT RNA POLYMERASE;                              
1686:  5u2g-B  2.1 18.8   75   670    3   MOLECULE: PENICILLIN-BINDING PROTEIN 1A;                             
1687:  5jot-A  2.1  5.1   54   240    2   MOLECULE: CYCLOHEXADIENYL DEHYDRATASE;                               
1688:  5d1r-A  2.1  4.2   72   227    7   MOLECULE: RV1816 TRANSCRIPTIONAL REGULATOR;                          
1689:  6dmp-B  2.1  5.0   65    82    2   MOLECULE: DESIGNED ORTHOGONAL PROTEIN DHD13_XAAA_A;                  
1690:  6fze-A  2.1  4.2   55   209    4   MOLECULE: PUTATIVE SURFACE PROTEIN;                                  
1691:  4ql6-B  2.1  8.7   57   509    4   MOLECULE: CARBOXY-TERMINAL PROCESSING PROTEASE;                      
1692:  5h79-D  2.1  6.1   51   142    4   MOLECULE: IMMUNOGLOBULIN G-BINDING PROTEIN A;                        
1693:  4ng2-E  2.1  3.6   64    94    5   MOLECULE: TRANSCRIPTIONAL ACTIVATOR PROTEIN LASR;                    
1694:  6kkk-A  2.1  5.7   78   380    8   MOLECULE: SUGAR EFFLUX TRANSPORTER;                                  
1695:  6wqj-A  2.1  3.0   33    35    3   MOLECULE: VICILIN-BURIED PEPTIDE-10;                                 
1696:  4l9m-A  2.1  5.6   71   522    3   MOLECULE: RAS GUANYL-RELEASING PROTEIN 1;                            
1697:  4ozq-B  2.1  2.6   42   687   14   MOLECULE: CHIMERA OF MALTOSE-BINDING PERIPLASMIC PROTEIN AN          
1698:  2lk2-A  2.1  2.8   46    89    4   MOLECULE: HOMEOBOX PROTEIN TGIF1;                                    
1699:  5kdi-A  2.1  3.9   48   211   10   MOLECULE: PLECKSTRIN HOMOLOGY DOMAIN-CONTAINING FAMILY A ME          
1700:  6eud-A  2.1 27.2   66   808    2   MOLECULE: ATP-DEPENDENT RNA HELICASE HRPB;                           
1701:  4ad8-A  2.1 10.1   92   452    9   MOLECULE: DNA REPAIR PROTEIN RECN;                                   
1702:  3gp4-A  2.1  6.2   63   132   13   MOLECULE: TRANSCRIPTIONAL REGULATOR, MERR FAMILY;                    
1703:  6kp3-B  2.1  7.0   67   112   10   MOLECULE: PROGRAMMED CELL DEATH 6-INTERACTING PROTEIN;               
1704:  6eu1-O  2.1  6.5   92   551    3   MOLECULE: DNA-DIRECTED RNA POLYMERASE III SUBUNIT RPC1;              
1705:  3l09-C  2.1  6.9   53   253    2   MOLECULE: PUTATIVE TRANSCRIPTIONAL REGULATOR;                        
1706:  2e87-A  2.1 12.8   82   356   10   MOLECULE: HYPOTHETICAL PROTEIN PH1320;                               
1707:  1mje-A  2.1 15.9   92   600    7   MOLECULE: 5'-D(P*TP*TP*TP*TP*TP*T)-3';                               
1708:  5jcp-A  2.1 11.5   62   360    8   MOLECULE: ARF-GAP WITH RHO-GAP DOMAIN, ANK REPEAT AND PH DO          
1709:  6prk-A  2.1  9.9   77   115    8   MOLECULE: RICF;                                                      
1710:  5jvp-B  2.1  3.8   49    90   14   MOLECULE: CHIMERA PROTEIN OF CENTROMERE-ASSOCIATED PROTEIN           
1711:  6awl-A  2.1  8.7   78   217    4   MOLECULE: UBIQUINONE BIOSYNTHESIS PROTEIN COQ9, MITOCHONDRI          
1712:  1vim-A  2.1  4.6   82   192    9   MOLECULE: HYPOTHETICAL PROTEIN AF1796;                               
1713:  6yxq-A  2.1 11.9   61   188    8   MOLECULE: ACTIVATING SIGNAL COINTEGRATOR 1 COMPLEX SUBUNIT           
1714:  3npi-A  2.1  4.0   74   213    8   MOLECULE: TETR FAMILY REGULATORY PROTEIN;                            
1715:  4xh3-A  2.1  5.9   62   214    6   MOLECULE: ACTIN-BINDING PROTEIN ANILLIN;                             
1716:  5j1s-A  2.1  5.2   46   277    4   MOLECULE: TORSIN-1A;                                                 
1717:  7jtk-K  2.1 12.6   76   428   12   MOLECULE: FLAGELLAR RADIAL SPOKE PROTEIN 1;                          
1718:  6w1s-W  2.1 10.2   67   118    3   MOLECULE: MEDIATOR OF RNA POLYMERASE II TRANSCRIPTION SUBUN          
1719:  5a5t-A  2.1  4.2   66   599    8   MOLECULE: EUKARYOTIC TRANSLATION INITIATION FACTOR 3 SUBUNI          
1720:  2cq8-A  2.1 10.9   68   110    4   MOLECULE: 10-FORMYLTETRAHYDROFOLATE DEHYDROGENASE;                   
1721:  7bss-A  2.1  7.0   90   816    8   MOLECULE: ATP11C;                                                    
1722:  1mhs-A  2.1  4.5   84   920    8   MOLECULE: PLASMA MEMBRANE ATPASE;                                    
1723:  3faj-A  2.1  4.8   56   101    7   MOLECULE: PUTATIVE UNCHARACTERIZED PROTEIN;                          
1724:  2l22-A  2.1  6.4   54   183   11   MOLECULE: MUPIROCIN DIDOMAIN ACYL CARRIER PROTEIN;                   
1725:  7d3u-C  2.1  3.3   60   129   10   MOLECULE: MONOVALENT NA+/H+ ANTIPORTER SUBUNIT D;                    
1726:  3c7n-A  2.1  7.4   65   648    5   MOLECULE: HEAT SHOCK PROTEIN HOMOLOG SSE1;                           
1727:  1zp2-A  2.1  7.7   56   227    5   MOLECULE: RNA POLYMERASE II HOLOENZYME CYCLIN-LIKE SUBUNIT;          
1728:  3rip-A  2.1  6.7   89   568    9   MOLECULE: GAMMA-TUBULIN COMPLEX COMPONENT 4;                         
1729:  3ps5-A  2.1  4.6   59   529    5   MOLECULE: TYROSINE-PROTEIN PHOSPHATASE NON-RECEPTOR TYPE 6;          
1730:  6h9m-A  2.1 11.7   67    94   10   MOLECULE: COILED-COIL DOMAIN-CONTAINING PROTEIN 90B, MITOCH          
1731:  3jck-F  2.1 12.8   64   388    6   MOLECULE: 26S PROTEASOME REGULATORY SUBUNIT RPN3;                    
1732:  6vwu-A  2.1  6.3   72   258    8   MOLECULE: INTERLEUKIN-2,INTERLEUKIN-2 RECEPTOR SUBUNIT ALPH          
1733:  5h7c-A  2.1  8.8   61   400    8   MOLECULE: IMMUNOGLOBULIN G-BINDING PROTEIN A, DHR14;                 
1734:  3jc6-5  2.1  3.8   66   254    6   MOLECULE: DNA REPLICATION LICENSING FACTOR MCM2;                     
1735:  2nd4-A  2.1 10.8   87   173    7   MOLECULE: AMYLASE-BINDING PROTEIN ABPA;                              
1736:  6tc0-C  2.1 10.7   71   994    4   MOLECULE: PROBABLE CYTOSOLIC IRON-SULFUR PROTEIN ASSEMBLY P          
1737:  6kwy-c  2.1  5.4   86  1811    8   MOLECULE: PROTEASOME SUBUNIT ALPHA TYPE-2;                           
1738:  4fix-A  2.1  5.7   77   629    3   MOLECULE: UDP-GALACTOFURANOSYL TRANSFERASE GLFT2;                    
1739:  5wue-A  2.1  4.2   85   203    7   MOLECULE: UNCHARACTERIZED PROTEIN;                                   
1740:  1vct-A  2.1  9.0   84   193    6   MOLECULE: HYPOTHETICAL PROTEIN PH0236;                               
1741:  2q6h-A  2.1  6.6  139   513    9   MOLECULE: TRANSPORTER;                                               
1742:  3tui-A  2.1  4.5   82   216    7   MOLECULE: D-METHIONINE TRANSPORT SYSTEM PERMEASE PROTEIN ME          
1743:  4aur-A  2.1 33.9  121   564    6   MOLECULE: LEOA;                                                      
1744:  3zc0-B  2.1  3.8   57   191    7   MOLECULE: AFTRAX;                                                    
1745:  2eyq-A  2.1  7.6   68  1146    6   MOLECULE: TRANSCRIPTION-REPAIR COUPLING FACTOR;                      
1746:  3iee-A  2.1  3.2   64   256    9   MOLECULE: PUTATIVE EXPORTED PROTEIN;                                 
1747:  5ncl-A  2.1  7.1   86   418    6   MOLECULE: SERINE/THREONINE-PROTEIN KINASE CBK1;                      
1748:  4m1p-A  2.1  8.1   83    96    6   MOLECULE: COPPER-SENSITIVE OPERON REPRESSOR (CSOR);                  
1749:  2lyc-A  2.1  4.0   68   130    3   MOLECULE: SPINDLE AND KINETOCHORE-ASSOCIATED PROTEIN 1 HOMO          
1750:  6s6b-B  2.1  3.6   53   154    0   MOLECULE: CRISPR-ASSOCIATED PROTEIN, CMR5 FAMILY;                    
1751:  6xz6-A  2.1  5.7   87   213    6   MOLECULE: GARP DOMAIN-CONTAINING PROTEIN;                            
1752:  6ulo-A  2.1  4.5   82   317    6   MOLECULE: UNCHARACTERIZED PROTEIN;                                   
1753:  5vkv-A  2.1  4.1   89   224   12   MOLECULE: CYTOCHROME C-TYPE BIOGENESIS PROTEIN CCDA;                 
1754:  5j4i-A  2.1  8.1  114   437   11   MOLECULE: ARGININE/AGMATINE ANTIPORTER;                              
1755:  6x0l-P  2.1 11.8  102   474    8   MOLECULE: HISTONE PARYLATION FACTOR 1;                               
1756:  3q3e-A  2.1 16.2   62   620   11   MOLECULE: HMW1C-LIKE GLYCOSYLTRANSFERASE;                            
1757:  1xfi-A  2.1  3.4   63   343    3   MOLECULE: UNKNOWN PROTEIN;                                           
1758:  1yf2-A  2.1  6.3   87   425    5   MOLECULE: TYPE I RESTRICTION-MODIFICATION ENZYME, S SUBUNIT          
1759:  6ahf-F  2.1 11.5   54   574   15   MOLECULE: HEAT SHOCK PROTEIN 104;                                    
1760:  4p6v-B  2.1  6.0   65   348   11   MOLECULE: NA(+)-TRANSLOCATING NADH-QUINONE REDUCTASE SUBUNI          
1761:  1qoy-A  2.1  5.3  104   303   10   MOLECULE: HEMOLYSIN E;                                               
1762:  6uuw-A  2.1 11.7   74  1034    5   MOLECULE: ATP-CITRATE SYNTHASE;                                      
1763:  5x41-F  2.1  8.2   96   244    5   MOLECULE: COBALT ABC TRANSPORTER ATP-BINDING PROTEIN;                
1764:  6g7e-B  2.1  7.9   81  1575    9   MOLECULE: HELICASE-LIKE PROTEIN;                                     
1765:  2a9u-A  2.1  8.1   86   134    2   MOLECULE: UBIQUITIN CARBOXYL-TERMINAL HYDROLASE 8;                   
1766:  1i49-A  2.1  8.3   91   201    9   MOLECULE: ARFAPTIN 2;                                                
1767:  5a9e-A  2.1  5.1   78   254    9   MOLECULE: DELTAMBD GAG PROTEIN;                                      
1768:  4ojj-C  2.1  7.2   80   323    8   MOLECULE: DNA TOPOISOMERASE 2-ASSOCIATED PROTEIN PAT1;               
1769:  2cwo-A  2.1 11.3   67   165    4   MOLECULE: RNA SILENCING SUPPRESSOR;                                  
1770:  3ua3-A  2.1  3.6   54   663    6   MOLECULE: PROTEIN ARGININE N-METHYLTRANSFERASE 5;                    
1771:  5we2-A  2.1  2.8   63   229    8   MOLECULE: PROTECTION OF TELOMERES PROTEIN POZ1;                      
1772:  3hi0-A  2.1  7.4   62   501   11   MOLECULE: PUTATIVE EXOPOLYPHOSPHATASE;                               
1773:  5aff-A  2.1  4.3   67   568    7   MOLECULE: SYMPORTIN 1;                                               
1774:  3cp8-A  2.1  7.8   86   611    5   MOLECULE: TRNA URIDINE 5-CARBOXYMETHYLAMINOMETHYL                    
1775:  3h0g-A  2.0 17.3   76  1496    8   MOLECULE: DNA-DIRECTED RNA POLYMERASE II SUBUNIT RPB1;               
1776:  6nd4-L  2.0 10.0   68   473   13   MOLECULE: ETS RRNA;                                                  
1777:  6dnm-A  2.0  6.4   52   187   12   MOLECULE: EXPORT CHAPERONE SATS;                                     
1778:  6umm-E  2.0  7.9   68   343    7   MOLECULE: ESX-3 SECRETION SYSTEM PROTEIN ECCE3;                      
1779:  6xss-A  2.0  7.9   75   260    7   MOLECULE: C4_NAT_HFUSE-7900;                                         
1780:  6k1r-A  2.0  3.8   68   305   12   MOLECULE: PROBABLE 2-DEHYDROPANTOATE 2-REDUCTASE;                    
1781:  6ff6-A  2.0  8.1   58   222    9   MOLECULE: BRIC1;                                                     
1782:  3f8x-B  2.0  2.6   49   132   10   MOLECULE: PUTATIVE DELTA-5-3-KETOSTEROID ISOMERASE;                  
1783:  5w7g-A  2.0  4.6   68   131    4   MOLECULE: ORF140;                                                    
1784:  3i0o-A  2.0 10.1   72   329    8   MOLECULE: SPECTINOMYCIN PHOSPHOTRANSFERASE;                          
1785:  2p22-A  2.0  8.9   62   168    8   MOLECULE: SUPPRESSOR PROTEIN STP22 OF TEMPERATURE-SENSITIVE          
1786:  6u9w-A  2.0  9.0   49   562    4   MOLECULE: P2X PURINOCEPTOR 7;                                        
1787:  5n9y-A  2.0 10.0   80   327    9   MOLECULE: ZINC TRANSPORT PROTEIN ZNTB;                               
1788:  3f7c-A  2.0 10.5   62   199    3   MOLECULE: PROTEIN OF UNKNOWN FUNCTION (DUF416);                      
1789:  6w38-A  2.0 12.6   70   331    7   MOLECULE: TERMINAL NUCLEOTIDYLTRANSFERASE 5C;                        
1790:  2gia-G  2.0  3.5   60   155   10   MOLECULE: MITOCHONDRIAL RNA-BINDING PROTEIN 2;                       
1791:  7d3e-A  2.0  5.2   70  1380   11   MOLECULE: DUAL OXIDASE 1;                                            
1792:  5z2c-A  2.0  7.0   81   445    9   MOLECULE: ALPHA-PROTEIN KINASE 1;                                    
1793:  4v19-R  2.0 14.1   57   153    5   MOLECULE: MITORIBOSOMAL PROTEIN BL27M, MRPL27;                       
1794:  2pc1-A  2.0 10.7   51   173    4   MOLECULE: ACETYLTRANSFERASE, GNAT FAMILY;                            
1795:  6t58-A  2.0  8.4   82   524    6   MOLECULE: CELLULAR TUMOR ANTIGEN P53,PROTEIN S100-A4,PROTEI          
1796:  5jno-A  2.0  3.2   59    97    3   MOLECULE: BEN DOMAIN-CONTAINING PROTEIN 3;                           
1797:  1ta9-B  2.0 15.2   71   394    8   MOLECULE: GLYCEROL DEHYDROGENASE;                                    
1798:  3sxk-A  2.0  3.4   51   140   10   MOLECULE: TRANSCRIPTIONAL REGULATOR, GNTR FAMILY;                    
1799:  1sxj-D  2.0  5.4   44   328    9   MOLECULE: ACTIVATOR 1 95 KDA SUBUNIT;                                
1800:  4ams-A  2.0  8.8   65   367    2   MOLECULE: MG662;                                                     
1801:  6u8y-d  2.0  4.4   61    89    8   MOLECULE: MONOVALENT CATION/H+ ANTIPORTER SUBUNIT E;                 
1802:  4p6v-E  2.0  5.7   77   189    9   MOLECULE: NA(+)-TRANSLOCATING NADH-QUINONE REDUCTASE SUBUNI          
1803:  5vxv-A  2.0  4.3   62   217   10   MOLECULE: PEROXISOMAL MEMBRANE PROTEIN PEX15;                        
1804:  2r5z-A  2.0  3.6   51    75    0   MOLECULE: HOMEOTIC PROTEIN SEX COMBS REDUCED;                        
1805:  6tqe-A  2.0  4.5   89   634    8   MOLECULE: ABC TRANSPORTER ATP-BINDING PROTEIN/PERMEASE;              
1806:  6a6e-A  2.0 10.6   58   422    3   MOLECULE: CYSTEINE DESULFURASE;                                      
1807:  5z1n-A  2.0  3.5   63   166    5   MOLECULE: G-PROTEIN INTERACTING PROTEIN 1;                           
1808:  4q0c-A  2.0 10.6   76   513    7   MOLECULE: VIRULENCE SENSOR PROTEIN BVGS;                             
1809:  2ncg-A  2.0  7.4   62   118    5   MOLECULE: RGA1E;                                                     
1810:  5tub-A  2.0  5.2   52   335    6   MOLECULE: SHARK TBC1D15 GTPASE-ACTIVATING PROTEIN;                   
1811:  2ozz-A  2.0  6.2   47   230    2   MOLECULE: HYPOTHETICAL PROTEIN YHFZ;                                 
1812:  3hy5-A  2.0  6.9   60   284    7   MOLECULE: RETINALDEHYDE-BINDING PROTEIN 1;                           
1813:  4ehs-A  2.0  8.9   65   124    5   MOLECULE: DNA PRIMASE;                                               
1814:  3egq-A  2.0  3.4   61   165   13   MOLECULE: TETR FAMILY TRANSCRIPTIONAL REGULATOR;                     
1815:  4zkj-B  2.0  3.1   55   288    2   MOLECULE: CRISPR-ASSOCIATED PROTEIN CAS1;                            
1816:  7e36-A  2.0 12.4   62   319    8   MOLECULE: ALKANESULFONATE MONOOXYGENASE SSUD/METHYLENE               
1817:  6jau-B  2.0  3.1   39    47    8   MOLECULE: SIGMA FACTOR ALGU REGULATORY PROTEIN MUCB;                 
1818:  5h92-B  2.0  3.5   53   572   11   MOLECULE: SULFITE REDUCTASE [FERREDOXIN], CHLOROPLASTIC;             
1819:  7ekp-A  2.0  5.1   75   396    4   MOLECULE: NEURONAL ACETYLCHOLINE RECEPTOR SUBUNIT ALPHA-7;           
1820:  3e20-B  2.0 12.1   82   261    7   MOLECULE: EUKARYOTIC PEPTIDE CHAIN RELEASE FACTOR GTP-BINDI          
1821:  6w17-G  2.0  7.3   49   150    6   MOLECULE: ACTIN-RELATED PROTEIN 3;                                   
1822:  1dd3-A  2.0  5.4   60   128    8   MOLECULE: 50S RIBOSOMAL PROTEIN L7/L12;                              
1823:  4eba-A  2.0 17.0   93   585    9   MOLECULE: MRNA 3'-END-PROCESSING PROTEIN RNA14;                      
1824:  4fnv-A  2.0  9.6   60   659    3   MOLECULE: HEPARINASE III PROTEIN, HEPARITIN SULFATE LYASE;           
1825:  6x44-B  2.0  6.0   68   389    4   MOLECULE: SERINE REPEAT ANTIGEN 5;                                   
1826:  6iac-A  2.0 10.5   85   301    9   MOLECULE: PORTAL PROTEIN;                                            
1827:  5ebz-A  2.0  5.6   80   655   10   MOLECULE: INHIBITOR OF NUCLEAR FACTOR KAPPA-B KINASE SUBUNI          
1828:  5zyp-A  2.0  5.5   55   340    9   MOLECULE: RNA POLYMERASE-ASSOCIATED PROTEIN CTR9,RNA POLYME          
1829:  6rbf-B  2.0  9.5   52   364    8   MOLECULE: MUCIN-2;                                                   
1830:  4f7z-A  2.0  7.4   77   946   13   MOLECULE: RAP GUANINE NUCLEOTIDE EXCHANGE FACTOR 4;                  
1831:  2xgj-B  2.0 17.4   78   773    0   MOLECULE: ATP-DEPENDENT RNA HELICASE DOB1;                           
1832:  6k1h-C  2.0  5.9   80   273    9   MOLECULE: PTS MANNOSE TRANSPORTER SUBUNIT IID;                       
1833:  3eup-A  2.0  3.7   74   203    8   MOLECULE: TRANSCRIPTIONAL REGULATOR, TETR FAMILY;                    
1834:  3m6j-D  2.0  3.7   49   135    4   MOLECULE: UNCHARACTERIZED PROTEIN;                                   
1835:  3w6v-A  2.0  3.9   52   111   12   MOLECULE: ADPA;                                                      
1836:  1zyb-A  2.0  7.1   61   230    7   MOLECULE: TRANSCRIPTION REGULATOR, CRP FAMILY;                       
1837:  6vax-B  2.0  9.8   43   113    2   MOLECULE: SUCCINATE DEHYDROGENASE [UBIQUINONE] FLAVOPROTEIN          
1838:  3ilk-A  2.0  7.5   52   239   10   MOLECULE: UNCHARACTERIZED TRNA/RRNA METHYLTRANSFERASE HI038          
1839:  6rw8-B  2.0  5.0   75  2337    3   MOLECULE: A COMPONENT OF INSECTICIDAL TOXIN COMPLEX (TC);            
1840:  5j9q-D  2.0  4.6   72   120    6   MOLECULE: HISTONE ACETYLTRANSFERASE ESA1;                            
1841:  2luh-A  2.0  3.8   64   167    5   MOLECULE: VACUOLAR PROTEIN SORTING-ASSOCIATED PROTEIN VTA1;          
1842:  5fjd-B  2.0  4.0   57   111    2   MOLECULE: COPPER STORAGE PROTEIN 1;                                  
1843:  2p06-B  2.0  5.6   52    88    6   MOLECULE: HYPOTHETICAL PROTEIN AF_0060;                              
1844:  6yf5-A  2.0  2.8   47    89   15   MOLECULE: PRELAMIN-A/C,MICROTUBULE-ASSOCIATED PROTEIN RP/EB          
1845:  4b3i-A  2.0  4.3   80   730    6   MOLECULE: FATTY ACID BETA-OXIDATION COMPLEX ALPHA-CHAIN FAD          
1846:  4an8-A  2.0  9.1   78   468    8   MOLECULE: CSE1;                                                      
1847:  6lo8-E  2.0  5.1   58    80    5   MOLECULE: MITOCHONDRIAL IMPORT INNER MEMBRANE TRANSLOCASE S          
1848:  7jpp-E  2.0  9.9   73   406    8   MOLECULE: ORIGIN RECOGNITION COMPLEX SUBUNIT 1;                      
1849:  4geh-D  2.0  6.2   54    69    2   MOLECULE: PROGRAMMED CELL DEATH PROTEIN 10;                          
1850:  6zie-A  2.0  8.9   61   123   10   MOLECULE: CMPX-383B;                                                 
1851:  6dgn-A  2.0  7.9   55   276   16   MOLECULE: RPFF;                                                      
1852:  4fz4-A  2.0  5.3   65   154    3   MOLECULE: UNCHARACTERIZED PROTEIN CONSERVED IN BACTERIA;             
1853:  2btp-A  2.0  5.1   56   248    7   MOLECULE: 14-3-3 PROTEIN TAU;                                        
1854:  3s5r-A  2.0  4.3   74   197    8   MOLECULE: TRANSCRIPTIONAL REGULATOR TETR FAMILY;                     
1855:  5n9j-V  2.0  6.6   69    99    6   MOLECULE: MEDIATOR OF RNA POLYMERASE II TRANSCRIPTION SUBUN          
1856:  5vky-A  2.0  4.5   73   122   10   MOLECULE: TOPOISOMERASE I DAMAGE AFFECTED PROTEIN 2;                 
1857:  3va9-A  2.0  4.3   71   127   10   MOLECULE: SENSOR HISTIDINE KINASE;                                   
1858:  5fia-B  2.0 10.5   61   397    3   MOLECULE: LPIR1;                                                     
1859:  6vek-A  2.0 14.6   82   321    7   MOLECULE: CONTACT-DEPENDENT TOXIN CDIA;                              
1860:  5t16-N  2.0  4.1   55   117    7   MOLECULE: RIBONUCLEASE 3;                                            
1861:  6at7-A  2.0  9.1   96   692    2   MOLECULE: PHENYLALANINE AMMONIA-LYASE;                               
1862:  6lpn-B  2.0 18.8   83   467    5   MOLECULE: D-2-HYDROXYGLUTARATE DEHYDROGENASE, MITOCHONDRIAL          
1863:  6ta5-D  2.0  6.8   70   345    4   MOLECULE: OUTER MEMBRANE PROTEIN OPRM;                               
1864:  6vwb-A  2.0  5.6   52    90    6   MOLECULE: CROSSOVER JUNCTION ENDONUCLEASE MUS81;                     
1865:  5csk-A  2.0  9.6   77  1996    4   MOLECULE: ACETYL-COA CARBOXYLASE;                                    
1866:  1pix-A  2.0  9.8   88   586   14   MOLECULE: GLUTACONYL-COA DECARBOXYLASE A SUBUNIT;                    
1867:  6qp1-B  2.0  7.3   48   399    8   MOLECULE: AMINOTRANSFERASE;                                          
1868:  6s3k-A  2.0  7.7  122   573   11   MOLECULE: APC FAMILY PERMEASE;                                       
1869:  1n81-A  2.0  4.2   80   186    9   MOLECULE: PLASMODIUM FALCIPARUM GAMETE ANTIGEN 27/25;                
1870:  6f1t-f  2.0 12.2   66   929   11   MOLECULE: ARP1 ACTIN RELATED PROTEIN 1 HOMOLOG A;                    
1871:  5fd4-A  2.0  3.6   59   309    3   MOLECULE: COMR;                                                      
1872:  4f4h-A  2.0  3.2   50   540   10   MOLECULE: GLUTAMINE DEPENDENT NAD+ SYNTHETASE;                       
1873:  4rsf-A  2.0 12.6   98   268    8   MOLECULE: PARB DOMAIN PROTEIN NUCLEASE;                              
1874:  6pns-A  2.0 18.8  105  1291    5   MOLECULE: RNA-DIRECTED RNA POLYMERASE;                               
1875:  3d7i-B  2.0  3.5   57    98    2   MOLECULE: CARBOXYMUCONOLACTONE DECARBOXYLASE FAMILY PROTEIN          
1876:  4gou-A  2.0  8.3   85   507    7   MOLECULE: EHRGS-RHOGEF;                                              
1877:  5n7d-A  2.0  9.5   54   423    4   MOLECULE: MEMBRANE-ASSOCIATED GUANYLATE KINASE, WW AND PDZ           
1878:  3iu6-A  2.0  4.7   63   143    3   MOLECULE: PROTEIN POLYBROMO-1;                                       
1879:  6bdq-A  2.0  5.2   75   259    4   MOLECULE: SULFOTRANSFERASE OXAMNIQUINE RESISTANCE PROTEIN;           
1880:  1kyq-B  2.0  6.6   53   273   13   MOLECULE: SIROHEME BIOSYNTHESIS PROTEIN MET8;                        
1881:  5ok8-B  2.0  4.8   49   115   10   MOLECULE: LPP20 LIPOPROTEIN;                                         
1882:  2z8x-A  2.0  4.6   68   616    9   MOLECULE: LIPASE;                                                    
1883:  5adz-A  2.0  9.8   75   566    7   MOLECULE: ALKYLDIHYDROXYACETONEPHOSPHATE SYNTHASE, PEROXISO          
1884:  3zd0-A  2.0  3.1   47    85   11   MOLECULE: P7 PROTEIN;                                                
1885:  6l2m-A  2.0  5.1   53   144    4   MOLECULE: NUCLEOSIDE DEAMINASE FAMILY PROTEIN;                       
1886:  1ehi-A  2.0 15.3   81   360    9   MOLECULE: D-ALANINE:D-LACTATE LIGASE;                                
1887:  4p3g-A  2.0 12.2   61   219    2   MOLECULE: SIGNAL RECOGNITION PARTICLE SUBUNIT SRP68;                 
1888:  4eyy-Q  2.0  3.5   52   188    8   MOLECULE: ICMR;                                                      
1889:  2zdi-C  2.0  7.3   81   148    5   MOLECULE: PREFOLDIN SUBUNIT BETA;                                    
1890:  7b93-p  2.0 12.0   98   171    3   MOLECULE: NADH-UBIQUINONE OXIDOREDUCTASE CHAIN 3;                    
1891:  3cuz-A  2.0 13.2   51   529    6   MOLECULE: MALATE SYNTHASE A;                                         
1892:  3wdo-A  2.0  5.2   84   453   12   MOLECULE: MFS TRANSPORTER;                                           
1893:  2gb0-B  2.0 10.0   65   389    6   MOLECULE: MONOMERIC SARCOSINE OXIDASE;                               
1894:  6xpd-A  2.0  6.7   81   303    6   MOLECULE: ZINC TRANSPORTER 8;                                        
1895:  2ifa-B  2.0  8.7   88   201    6   MOLECULE: HYPOTHETICAL PROTEIN SMU.260;                              
1896:  2apl-A  2.0 10.5   52   149    8   MOLECULE: HYPOTHETICAL PROTEIN PG0816;                               
1897:  6a17-A  2.0  4.9  105   444    7   MOLECULE: CYTOCHROME P450 90B1;                                      
1898:  2ycd-A  2.0  4.5   74   213    9   MOLECULE: GLUTATHIONE S-TRANSFERASE;                                 
1899:  1jfi-B  2.0 11.2   84   135    7   MOLECULE: 5'-                                                        
1900:  5hv1-A  2.0  4.8  101   847    3   MOLECULE: PHOSPHOENOLPYRUVATE SYNTHASE;                              
1901:  4hm9-A  2.0 10.5   75   511    9   MOLECULE: BETA-CATENIN-LIKE PROTEIN 1;                               
1902:  2clb-A  2.0  3.5   73   169    4   MOLECULE: DPS-LIKE PROTEIN;                                          
1903:  1zhc-A  2.0  7.0   67    76    0   MOLECULE: HYPOTHETICAL PROTEIN HP1242;                               
1904:  3kea-A  2.0  4.4   51   283    4   MOLECULE: K1L;                                                       
1905:  4noo-A  2.0  3.7   67   200    7   MOLECULE: VGRG PROTEIN;                                              
1906:  4zh0-A  2.0  5.0   71   486    8   MOLECULE: OUTER MEMBRANE PROTEIN-ADHESIN;                            
1907:  5d80-G  2.0  4.8   82   223    6   MOLECULE: V-TYPE PROTON ATPASE CATALYTIC SUBUNIT A;                  
1908:  6wm2-H  2.0  8.7   60   225    5   MOLECULE: V-TYPE PROTON ATPASE SUBUNIT E 1;                          
1909:  2xra-A  2.0  8.6   94   203    4   MOLECULE: TRANSMEMBRANE PROTEIN GP41;                                
1910:  3lg6-A  2.0 13.9   86   229    8   MOLECULE: PUTATIVE GLUTATHIONE TRANSFERASE;                          
1911:  1ls4-A  2.0  7.1   81   164    7   MOLECULE: APOLIPOPHORIN-III;                                         

# Structural equivalences
   1: s001-Y 5abb-A     1 -  29 <=>  215 - 243   (LEU  212  - LYS  240  <=> LEU  215  - ARG  243 )                          
   1: s001-Y 5abb-A    39 -  42 <=>  249 - 252   (GLU  250  - ASN  253  <=> ALA  249  - GLN  252 )                          
   1: s001-Y 5abb-A    48 -  55 <=>  262 - 269   (SER  259  - VAL  266  <=> SER  262  - VAL  269 )                          
   1: s001-Y 5abb-A    57 -  60 <=>  270 - 273   (PRO  268  - VAL  271  <=> ASN  270  - GLY  273 )                          
   1: s001-Y 5abb-A    61 -  84 <=>  275 - 298   (ILE  272  - ASP  295  <=> ILE  275  - THR  298 )                          
   1: s001-Y 5abb-A    96 - 118 <=>  313 - 335   (THR  307  - VAL  329  <=> GLY  313  - LEU  335 )                          
   1: s001-Y 5abb-A   120 - 133 <=>  336 - 349   (VAL  331  - GLY  344  <=> VAL  336  - SER  349 )                          
   1: s001-Y 5abb-A   137 - 185 <=>  354 - 402   (PRO  348  - GLN  396  <=> PRO  354  - GLY  402 )                          
   1: s001-Y 5abb-A   187 - 215 <=>  406 - 434   (GLY  398  - ARG  426  <=> LEU  406  - LYS  434 )                          
   2: s001-Y 2ww9-A     5 -  22 <=>   28 -  45   (ARG  216  - TYR  233  <=> PRO   28  - PHE   45 )                          
   2: s001-Y 2ww9-A    24 -  32 <=>   46 -  54   (GLN  235  - ILE  243  <=> ALA   46  - PRO   54 )                          
   2: s001-Y 2ww9-A    48 -  51 <=>   58 -  61   (SER  259  - LEU  262  <=> THR   58  - VAL   61 )                          
   2: s001-Y 2ww9-A    53 -  78 <=>   77 - 102   (LEU  264  - SER  289  <=> ARG   77  - VAL  102 )                          
   2: s001-Y 2ww9-A    89 -  92 <=>  104 - 107   (ILE  300  - THR  303  <=> LYS  104  - PHE  107 )                          
   2: s001-Y 2ww9-A    97 - 126 <=>  113 - 142   (HIS  308  - ALA  337  <=> ARG  113  - GLY  142 )                          
   2: s001-Y 2ww9-A   145 - 174 <=>  145 - 174   (THR  356  - PHE  385  <=> LEU  145  - GLY  174 )                          
   2: s001-Y 2ww9-A   185 - 188 <=>  178 - 181   (GLN  396  - GLY  399  <=> SER  178  - ALA  181 )                          
   2: s001-Y 2ww9-A   190 - 210 <=>  182 - 202   (SER  401  - VAL  421  <=> MET  182  - GLN  202 )                          
   2: s001-Y 2ww9-A   214 - 218 <=>  230 - 234   (TYR  425  - ILE  429  <=> THR  230  - GLY  234 )                          
   3: s001-Y 3bo0-A     2 -  32 <=>   18 -  48   (ASN  213  - ILE  243  <=> LYS   19  - GLY   49 )                          
   3: s001-Y 3bo0-A    53 -  78 <=>   67 -  92   (LEU  264  - SER  289  <=> GLY   68  - ILE   93 )                          
   3: s001-Y 3bo0-A    89 -  92 <=>   94 -  97   (ILE  300  - THR  303  <=> GLN   95  - LEU   98 )                          
   3: s001-Y 3bo0-A    97 - 126 <=>  103 - 132   (HIS  308  - ALA  337  <=> ARG  104  - GLY  133 )                          
   3: s001-Y 3bo0-A   145 - 174 <=>  134 - 163   (THR  356  - PHE  385  <=> LEU  135  - TYR  164 )                          
   3: s001-Y 3bo0-A   185 - 205 <=>  165 - 185   (GLN  396  - LEU  416  <=> ILE  166  - ALA  186 )                          
   3: s001-Y 3bo0-A   206 - 211 <=>  190 - 195   (GLU  417  - LYS  422  <=> GLY  191  - PHE  196 )                          
   3: s001-Y 3bo0-A   212 - 215 <=>  197 - 200   (ARG  423  - ARG  426  <=> ASN  198  - ILE  201 )                          
   4: s001-Y 5a63-C     2 -  12 <=>    1 -  11   (ASN  213  - ALA  223  <=> GLY    2  - VAL   12 )                          
   4: s001-Y 5a63-C    13 -  22 <=>   13 -  22   (VAL  224  - TYR  233  <=> PHE   14  - ILE   23 )                          
   4: s001-Y 5a63-C    23 -  27 <=>   24 -  28   (ILE  234  - PHE  238  <=> VAL   25  - PRO   29 )                          
   4: s001-Y 5a63-C    53 -  57 <=>   29 -  33   (LEU  264  - PRO  268  <=> LEU   30  - ILE   34 )                          
   4: s001-Y 5a63-C    60 -  78 <=>   38 -  56   (VAL  271  - SER  289  <=> ALA   39  - VAL   57 )                          
   4: s001-Y 5a63-C    79 -  82 <=>   58 -  61   (PHE  290  - THR  293  <=> VAL   59  - ARG   62 )                          
   4: s001-Y 5a63-C    83 -  94 <=>   64 -  75   (ASN  294  - ASP  305  <=> ALA   65  - ALA   76 )                          
   4: s001-Y 5a63-C    99 - 118 <=>   76 -  95   (VAL  310  - VAL  329  <=> ALA   77  - LYS   96 )                          
   4: s001-Y 5a63-C   120 - 128 <=>   96 - 104   (VAL  331  - ASN  339  <=> ALA   97  - SER  105 )                          
   4: s001-Y 5a63-C   145 - 149 <=>  106 - 110   (THR  356  - VAL  360  <=> ASP  107  - PRO  111 )                          
   4: s001-Y 5a63-C   152 - 180 <=>  111 - 139   (ILE  363  - LEU  391  <=> ILE  112  - ASP  140 )                          
   4: s001-Y 5a63-C   184 - 187 <=>  161 - 164   (ALA  395  - GLY  398  <=> PHE  162  - ALA  165 )                          
   4: s001-Y 5a63-C   203 - 208 <=>  238 - 243   (LYS  414  - GLN  419  <=> ILE  239  - LEU  244 )                          
   5: s001-Y 1rso-B    62 -  81 <=>    1 -  20   (PRO  273  - GLY  292  <=> GLY   81  - HIS  100 )                          
   5: s001-Y 1rso-B    82 -  94 <=>   26 -  38   (THR  293  - ASP  305  <=> SER  106  - GLN  118 )                          
   5: s001-Y 1rso-B   100 - 117 <=>   39 -  56   (GLY  311  - PHE  328  <=> ASP  119  - SER  136 )                          
   6: s001-Y 7jqe-A     1 -  26 <=>    6 -  31   (LEU  212  - ALA  237  <=> GLU  101  - THR  126 )                          
   6: s001-Y 7jqe-A    27 -  30 <=>   35 -  38   (PHE  238  - ILE  241  <=> VAL  130  - GLN  133 )                          
   6: s001-Y 7jqe-A    51 -  55 <=>   41 -  45   (LEU  262  - VAL  266  <=> ASN  136  - ALA  140 )                          
   6: s001-Y 7jqe-A    57 -  66 <=>   46 -  55   (PRO  268  - ALA  277  <=> LEU  141  - THR  150 )                          
   6: s001-Y 7jqe-A   104 - 119 <=>   56 -  71   (TYR  315  - GLN  330  <=> ASN  151  - GLN  166 )                          
   6: s001-Y 7jqe-A   121 - 128 <=>   72 -  79   (ASN  332  - ASN  339  <=> VAL  167  - SER  174 )                          
   6: s001-Y 7jqe-A   135 - 138 <=>   82 -  85   (TYR  346  - GLY  349  <=> ALA  177  - ILE  180 )                          
   6: s001-Y 7jqe-A   140 - 174 <=>  323 - 357   (ARG  351  - PHE  385  <=> ILE  460  - PRO  494 )                          
   7: s001-Y 3bm3-A    31 -  34 <=>    7 -  10   (PRO  242  - TYR  245  <=> ASP    8  - LYS   11 )                          
   7: s001-Y 3bm3-A    51 -  56 <=>   14 -  19   (LEU  262  - ASN  267  <=> GLN   15  - THR   20 )                          
   7: s001-Y 3bm3-A    58 -  66 <=>   22 -  30   (ALA  269  - ALA  277  <=> ILE   23  - LEU   31 )                          
   7: s001-Y 3bm3-A    67 -  70 <=>   32 -  35   (VAL  278  - LEU  281  <=> VAL   33  - LEU   36 )                          
   7: s001-Y 3bm3-A    88 -  93 <=>   44 -  49   (TRP  299  - PHE  304  <=> GLU   45  - ILE   50 )                          
   7: s001-Y 3bm3-A   100 - 121 <=>   50 -  71   (GLY  311  - ASN  332  <=> THR   51  - LYS   72 )                          
   7: s001-Y 3bm3-A   123 - 130 <=>   74 -  81   (GLU  334  - LYS  341  <=> ARG   75  - GLY   82 )                          
   7: s001-Y 3bm3-A   141 - 170 <=>   82 - 111   (PRO  352  - LEU  381  <=> TYR   83  - LEU  112 )                          
   7: s001-Y 3bm3-A   171 - 174 <=>  113 - 116   (PRO  382  - PHE  385  <=> LYS  114  - ILE  117 )                          
   7: s001-Y 3bm3-A   176 - 181 <=>  252 - 257   (ASN  387  - PRO  392  <=> ILE  253  - ASN  258 )                          
   8: s001-Y 3uit-D     1 -   7 <=>   22 -  28   (LEU  212  - LEU  218  <=> THR   29  - LEU   35 )                          
   8: s001-Y 3uit-D    34 -  37 <=>   42 -  45   (TYR  245  - ARG  248  <=> GLN   49  - THR   52 )                          
   8: s001-Y 3uit-D    38 -  45 <=>   48 -  55   (LEU  249  - GLY  256  <=> GLN   55  - GLY   62 )                          
   8: s001-Y 3uit-D    47 -  50 <=>   56 -  59   (HIS  258  - HIS  261  <=> GLN   63  - HIS   66 )                          
   8: s001-Y 3uit-D    59 -  63 <=>  131 - 135   (GLY  270  - VAL  274  <=> PHE  138  - SER  142 )                          
   8: s001-Y 3uit-D    65 -  78 <=>  136 - 149   (PHE  276  - SER  289  <=> ASN  143  - LYS  156 )                          
   8: s001-Y 3uit-D    80 -  94 <=>  150 - 164   (PHE  291  - ASP  305  <=> PRO  157  - ASN  171 )                          
   8: s001-Y 3uit-D    97 - 113 <=>  165 - 181   (HIS  308  - TYR  324  <=> THR  172  - GLN  188 )                          
   8: s001-Y 3uit-D   157 - 160 <=>  182 - 185   (THR  368  - GLY  371  <=> GLU  189  - GLY  192 )                          
   8: s001-Y 3uit-D   167 - 170 <=>  238 - 241   (ILE  378  - LEU  381  <=> PHE  245  - ALA  248 )                          
   9: s001-Y 5g3q-A    23 -  26 <=>   15 -  18   (ILE  234  - ALA  237  <=> ASN 1127  - ASP 1130 )                          
   9: s001-Y 5g3q-A    27 -  37 <=>   20 -  30   (PHE  238  - ARG  248  <=> VAL 1132  - ARG 1142 )                          
   9: s001-Y 5g3q-A    49 -  54 <=>   33 -  38   (THR  260  - LYS  265  <=> VAL 1145  - ASP 1150 )                          
   9: s001-Y 5g3q-A   119 - 135 <=>   41 -  57   (GLN  330  - TYR  346  <=> GLY 1153  - ILE 1169 )                          
   9: s001-Y 5g3q-A   140 - 162 <=>   60 -  82   (ARG  351  - LEU  373  <=> ILE 1172  - GLU 1194 )                          
   9: s001-Y 5g3q-A   167 - 172 <=>   83 -  88   (ILE  378  - VAL  383  <=> ASP 1195  - PRO 1200 )                          
  10: s001-Y 4p6v-D    17 -  20 <=>    2 -   5   (ILE  228  - VAL  231  <=> LYS    8  - VAL   11 )                          
  10: s001-Y 4p6v-D    62 -  71 <=>   60 -  69   (PRO  273  - ILE  282  <=> ARG   71  - ALA   80 )                          
  10: s001-Y 4p6v-D    72 -  81 <=>   71 -  80   (ALA  283  - GLY  292  <=> LEU   82  - LYS   91 )                          
  10: s001-Y 4p6v-D    82 -  94 <=>   83 -  95   (THR  293  - ASP  305  <=> SER   98  - THR  110 )                          
  10: s001-Y 4p6v-D   100 - 111 <=>   96 - 107   (GLY  311  - PHE  322  <=> ASN  111  - ALA  122 )                          
  10: s001-Y 4p6v-D   170 - 179 <=>  120 - 129   (LEU  381  - ASN  390  <=> LEU  139  - VAL  148 )                          
  10: s001-Y 4p6v-D   181 - 184 <=>  161 - 164   (PRO  392  - ALA  395  <=> LEU  190  - PHE  193 )                          
  11: s001-Y 5j1f-A     2 -  26 <=>    2 -  26   (ASN  213  - ALA  237  <=> SER  747  - ALA  771 )                          
  11: s001-Y 5j1f-A    27 -  32 <=>   30 -  35   (PHE  238  - ILE  243  <=> LYS  775  - ARG  780 )                          
  11: s001-Y 5j1f-A   145 - 158 <=>   38 -  51   (THR  356  - LEU  369  <=> THR  783  - ASP  796 )                          
  11: s001-Y 5j1f-A   160 - 180 <=>   52 -  72   (GLY  371  - LEU  391  <=> GLU  797  - ALA  817 )                          
  11: s001-Y 5j1f-A   183 - 186 <=>   81 -  84   (SER  394  - ILE  397  <=> GLN  893  - VAL  896 )                          
  11: s001-Y 5j1f-A   189 - 194 <=>   88 -  93   (THR  400  - VAL  405  <=> GLU  900  - ALA  905 )                          
  12: s001-Y 6l7o-G    60 -  81 <=>   29 -  50   (VAL  271  - GLY  292  <=> ASP   30  - ILE   51 )                          
  12: s001-Y 6l7o-G    82 -  94 <=>   54 -  66   (THR  293  - ASP  305  <=> ALA   55  - VAL   67 )                          
  12: s001-Y 6l7o-G    97 - 110 <=>   67 -  80   (HIS  308  - ALA  321  <=> GLY   68  - VAL   81 )                          
  12: s001-Y 6l7o-G   118 - 122 <=>   83 -  87   (VAL  329  - PRO  333  <=> ARG   84  - THR   88 )                          
  12: s001-Y 6l7o-G   125 - 128 <=>   88 -  91   (MET  336  - ASN  339  <=> PRO   89  - GLY   92 )                          
  12: s001-Y 6l7o-G   174 - 179 <=>  155 - 160   (PHE  385  - ASN  390  <=> MET  156  - ALA  161 )                          
  12: s001-Y 6l7o-G   213 - 217 <=>  177 - 181   (HIS  424  - PHE  428  <=> GLY  178  - VAL  182 )                          
  13: s001-Y 3cit-A     1 -  23 <=>    4 -  26   (LEU  212  - ILE  234  <=> ARG   19  - LEU   41 )                          
  13: s001-Y 3cit-A   161 - 176 <=>   29 -  44   (SER  372  - ASN  387  <=> GLU   44  - ALA   59 )                          
  13: s001-Y 3cit-A   183 - 186 <=>  128 - 131   (SER  394  - ILE  397  <=> ILE  145  - LEU  148 )                          
  13: s001-Y 3cit-A   189 - 209 <=>  135 - 155   (THR  400  - LEU  420  <=> ALA  152  - ASP  172 )                          
  14: s001-Y 3zjc-E     1 -  15 <=>  173 - 187   (LEU  212  - ALA  226  <=> GLU  179  - VAL  193 )                          
  14: s001-Y 3zjc-E    18 -  21 <=>  192 - 195   (VAL  229  - ILE  232  <=> GLY  198  - PHE  201 )                          
  14: s001-Y 3zjc-E    24 -  27 <=>  196 - 199   (GLN  235  - PHE  238  <=> SER  202  - ILE  205 )                          
  14: s001-Y 3zjc-E    54 -  59 <=>  200 - 205   (LYS  265  - GLY  270  <=> TYR  206  - GLU  211 )                          
  14: s001-Y 3zjc-E    60 -  81 <=>  208 - 229   (VAL  271  - GLY  292  <=> LYS  214  - VAL  235 )                          
  14: s001-Y 3zjc-E    82 -  94 <=>  235 - 247   (THR  293  - ASP  305  <=> LYS  246  - ASP  258 )                          
  14: s001-Y 3zjc-E    99 - 113 <=>  248 - 262   (VAL  310  - TYR  324  <=> GLU  259  - PHE  273 )                          
  14: s001-Y 3zjc-E   116 - 128 <=>  263 - 275   (ALA  327  - ASN  339  <=> LYS  274  - GLU  286 )                          
  14: s001-Y 3zjc-E   134 - 137 <=>  278 - 281   (GLY  345  - PRO  348  <=> HIS  289  - LEU  292 )                          
  15: s001-Y 4dve-A     1 -  24 <=>    2 -  25   (LEU  212  - GLN  235  <=> UNK    1  - GLY   24 )                          
  15: s001-Y 4dve-A    25 -  32 <=>   27 -  34   (GLN  236  - ILE  243  <=> LEU   26  - PHE   33 )                          
  15: s001-Y 4dve-A    51 -  55 <=>   37 -  41   (LEU  262  - VAL  266  <=> VAL   36  - LEU   40 )                          
  15: s001-Y 4dve-A    61 -  70 <=>  103 - 112   (ILE  272  - LEU  281  <=> LEU  102  - LYS  111 )                          
  15: s001-Y 4dve-A   100 - 103 <=>  115 - 118   (GLY  311  - ILE  314  <=> THR  114  - ASN  117 )                          
  15: s001-Y 4dve-A   105 - 115 <=>  119 - 129   (VAL  316  - TYR  326  <=> TRP  118  - PHE  128 )                          
  15: s001-Y 4dve-A   116 - 121 <=>  131 - 136   (ALA  327  - ASN  332  <=> VAL  130  - PHE  135 )                          
  15: s001-Y 4dve-A   122 - 130 <=>  139 - 147   (PRO  333  - LYS  341  <=> ALA  138  - ASN  146 )                          
  15: s001-Y 4dve-A   141 - 149 <=>  149 - 157   (PRO  352  - VAL  360  <=> PRO  148  - ASN  156 )                          
  15: s001-Y 4dve-A   151 - 169 <=>  158 - 176   (ARG  362  - VAL  380  <=> LEU  157  - ARG  175 )                          
  15: s001-Y 4dve-A   170 - 175 <=>  178 - 183   (LEU  381  - VAL  386  <=> LEU  177  - GLY  182 )                          
  16: s001-Y 6dlu-P    19 -  22 <=>  377 - 380   (GLY  230  - TYR  233  <=> MET  377  - ASP  380 )                          
  16: s001-Y 6dlu-P    41 -  49 <=>  397 - 405   (ARG  252  - THR  260  <=> GLY  397  - PRO  405 )                          
  16: s001-Y 6dlu-P    50 -  53 <=>  408 - 411   (HIS  261  - LEU  264  <=> ALA  408  - THR  411 )                          
  16: s001-Y 6dlu-P    54 -  57 <=>  415 - 418   (LYS  265  - PRO  268  <=> LYS  415  - LYS  418 )                          
  16: s001-Y 6dlu-P    58 -  81 <=>  420 - 443   (ALA  269  - GLY  292  <=> ILE  420  - THR  443 )                          
  16: s001-Y 6dlu-P    82 -  94 <=>  453 - 465   (THR  293  - ASP  305  <=> ARG  453  - ARG  465 )                          
  16: s001-Y 6dlu-P    99 - 114 <=>  466 - 481   (VAL  310  - PHE  325  <=> GLU  466  - ILE  481 )                          
  16: s001-Y 6dlu-P   123 - 126 <=>  490 - 493   (GLU  334  - ALA  337  <=> HIS  490  - PHE  493 )                          
  16: s001-Y 6dlu-P   129 - 133 <=>  494 - 498   (LEU  340  - GLY  344  <=> ILE  494  - ASN  498 )                          
  16: s001-Y 6dlu-P   147 - 157 <=>  667 - 677   (GLU  358  - THR  368  <=> ASP  667  - VAL  677 )                          
  17: s001-Y 7d7n-A     2 -  25 <=>  287 - 310   (ASN  213  - GLN  236  <=> ASN  410  - GLU  433 )                          
  17: s001-Y 7d7n-A    26 -  29 <=>  313 - 316   (ALA  237  - LYS  240  <=> THR  436  - ARG  439 )                          
  17: s001-Y 7d7n-A   120 - 133 <=>  320 - 333   (VAL  331  - GLY  344  <=> ASN  443  - SER  456 )                          
  17: s001-Y 7d7n-A   138 - 141 <=>  350 - 353   (GLY  349  - PRO  352  <=> VAL  473  - TYR  476 )                          
  17: s001-Y 7d7n-A   143 - 179 <=>  354 - 390   (LYS  354  - ASN  390  <=> ARG  477  - SER  513 )                          
  17: s001-Y 7d7n-A   180 - 185 <=>  410 - 415   (LEU  391  - GLN  396  <=> PHE  533  - ILE  538 )                          
  17: s001-Y 7d7n-A   189 - 196 <=>  419 - 426   (THR  400  - GLY  407  <=> MET  542  - THR  549 )                          
  17: s001-Y 7d7n-A   198 - 207 <=>  427 - 436   (ALA  409  - SER  418  <=> TYR  550  - ILE  559 )                          
  17: s001-Y 7d7n-A   208 - 214 <=>  438 - 444   (GLN  419  - TYR  425  <=> MET  561  - LEU  567 )                          
  17: s001-Y 7d7n-A   215 - 218 <=>  446 - 449   (ARG  426  - ILE  429  <=> LYS  569  - THR  572 )                          
  18: s001-Y 5oqk-A     1 -  26 <=>   53 -  78   (LEU  212  - ALA  237  <=> ASN  132  - LYS  157 )                          
  18: s001-Y 5oqk-A   162 - 180 <=>   91 - 109   (LEU  373  - LEU  391  <=> PHE  170  - LEU  188 )                          
  18: s001-Y 5oqk-A   184 - 187 <=>  123 - 126   (ALA  395  - GLY  398  <=> ILE  202  - ARG  205 )                          
  18: s001-Y 5oqk-A   190 - 208 <=>  128 - 146   (SER  401  - GLN  419  <=> TRP  207  - GLU  225 )                          
  19: s001-Y 4cq4-A     1 -   4 <=>   42 -  45   (LEU  212  - VAL  215  <=> SER  274  - THR  277 )                          
  19: s001-Y 4cq4-A     5 -  24 <=>   47 -  66   (ARG  216  - GLN  235  <=> THR  279  - ASN  298 )                          
  19: s001-Y 4cq4-A   170 - 173 <=>   72 -  75   (LEU  381  - PHE  384  <=> PRO  304  - ASN  307 )                          
  19: s001-Y 4cq4-A   175 - 178 <=>   76 -  79   (VAL  386  - ALA  389  <=> ARG  308  - GLU  311 )                          
  19: s001-Y 4cq4-A   185 - 188 <=>   85 -  88   (GLN  396  - GLY  399  <=> LYS  317  - GLU  320 )                          
  19: s001-Y 4cq4-A   190 - 207 <=>   89 - 106   (SER  401  - SER  418  <=> ARG  321  - LYS  338 )                          
  20: s001-Y 6xxv-C    21 -  24 <=>   38 -  41   (ILE  232  - GLN  235  <=> GLU   43  - LYS   46 )                          
  20: s001-Y 6xxv-C    56 -  59 <=>   44 -  47   (ASN  267  - GLY  270  <=> ALA   49  - ASN   52 )                          
  20: s001-Y 6xxv-C    60 -  82 <=>   49 -  71   (VAL  271  - THR  293  <=> ASN   54  - ILE   76 )                          
  20: s001-Y 6xxv-C    83 -  95 <=>   73 -  85   (ASN  294  - TYR  306  <=> ASN   78  - GLN   90 )                          
  20: s001-Y 6xxv-C   100 - 109 <=>   86 -  95   (GLY  311  - ILE  320  <=> PHE   91  - ASP  100 )                          
  20: s001-Y 6xxv-C   157 - 160 <=>   99 - 102   (THR  368  - GLY  371  <=> ALA  104  - THR  107 )                          
  21: s001-Y 6so5-C     3 -  25 <=>    1 -  23   (ILE  214  - GLN  236  <=> ALA    5  - LEU   27 )                          
  21: s001-Y 6so5-C    26 -  29 <=>   26 -  29   (ALA  237  - LYS  240  <=> SER   30  - SER   33 )                          
  21: s001-Y 6so5-C    30 -  33 <=>   34 -  37   (ILE  241  - GLN  244  <=> VAL   38  - LYS   41 )                          
  21: s001-Y 6so5-C   135 - 139 <=>   38 -  42   (TYR  346  - ILE  350  <=> ASP   42  - GLU   46 )                          
  21: s001-Y 6so5-C   141 - 179 <=>   82 - 120   (PRO  352  - ASN  390  <=> LEU   86  - TYR  124 )                          
  21: s001-Y 6so5-C   181 - 186 <=>  123 - 128   (PRO  392  - ILE  397  <=> GLY  151  - THR  156 )                          
  21: s001-Y 6so5-C   190 - 201 <=>  133 - 144   (SER  401  - THR  412  <=> VAL  161  - PRO  172 )                          
  22: s001-Y 3wvo-A     5 -  10 <=>  343 - 348   (ARG  216  - ALA  221  <=> GLY  343  - GLY  348 )                          
  22: s001-Y 3wvo-A    34 -  38 <=>  366 - 370   (TYR  245  - LEU  249  <=> VAL  366  - PHE  370 )                          
  22: s001-Y 3wvo-A    50 -  55 <=>  476 - 481   (HIS  261  - VAL  266  <=> PRO  476  - THR  481 )                          
  22: s001-Y 3wvo-A    56 -  59 <=>  484 - 487   (ASN  267  - GLY  270  <=> ARG  484  - TRP  487 )                          
  22: s001-Y 3wvo-A    60 -  82 <=>  489 - 511   (VAL  271  - THR  293  <=> GLN  489  - TRP  511 )                          
  22: s001-Y 3wvo-A    83 -  94 <=>  517 - 528   (ASN  294  - ASP  305  <=> THR  521  - LEU  532 )                          
  22: s001-Y 3wvo-A    99 - 109 <=>  529 - 539   (VAL  310  - ILE  320  <=> LYS  533  - PRO  543 )                          
  22: s001-Y 3wvo-A   164 - 167 <=>  540 - 543   (LEU  375  - ILE  378  <=> MET  544  - SER  547 )                          
  23: s001-Y 5xtc-V     1 -  26 <=>   53 -  78   (LEU  212  - ALA  237  <=> ALA   54  - HIS   79 )                          
  23: s001-Y 5xtc-V    54 -  57 <=>   80 -  83   (LYS  265  - PRO  268  <=> ARG   81  - PRO   84 )                          
  23: s001-Y 5xtc-V   170 - 176 <=>   99 - 105   (LEU  381  - ASN  387  <=> THR  100  - HIS  106 )                          
  23: s001-Y 5xtc-V   181 - 185 <=>  106 - 110   (PRO  392  - GLN  396  <=> ASN  107  - GLY  111 )                          
  23: s001-Y 5xtc-V   187 - 207 <=>  113 - 133   (GLY  398  - SER  418  <=> ALA  114  - GLU  134 )                          
  23: s001-Y 5xtc-V   211 - 215 <=>  136 - 140   (LYS  422  - ARG  426  <=> ALA  137  - VAL  141 )                          
  24: s001-Y 4cti-D    52 -  55 <=>   47 -  50   (PRO  263  - VAL  266  <=> LYS  327  - ALA  330 )                          
  24: s001-Y 4cti-D    56 -  60 <=>   53 -  57   (ASN  267  - VAL  271  <=> ARG  333  - MET  337 )                          
  24: s001-Y 4cti-D    61 -  81 <=>   59 -  79   (ILE  272  - GLY  292  <=> GLY  339  - SER  359 )                          
  24: s001-Y 4cti-D    82 -  94 <=>   82 -  94   (THR  293  - ASP  305  <=> ASP  362  - GLU  374 )                          
  24: s001-Y 4cti-D    99 - 105 <=>   95 - 101   (VAL  310  - VAL  316  <=> GLU  375  - GLU  381 )                          
  24: s001-Y 4cti-D   164 - 167 <=>  103 - 106   (LEU  375  - ILE  378  <=> PHE  383  - TYR  386 )                          
  24: s001-Y 4cti-D   174 - 181 <=>  155 - 162   (PHE  385  - PRO  392  <=> MET  443  - TYR  450 )                          
  24: s001-Y 4cti-D   201 - 205 <=>  204 - 208   (THR  412  - LEU  416  <=> ASP  513  - GLY  517 )                          
  24: s001-Y 4cti-D   207 - 210 <=>  219 - 222   (SER  418  - VAL  421  <=> TRP  534  - VAL  537 )                          
  25: s001-Y 5ca9-A     1 -  27 <=>  372 - 398   (LEU  212  - PHE  238  <=> LEU  397  - LEU  423 )                          
  25: s001-Y 5ca9-A    54 -  59 <=>  401 - 406   (LYS  265  - GLY  270  <=> LYS  426  - ASN  431 )                          
  25: s001-Y 5ca9-A   161 - 170 <=>  408 - 417   (SER  372  - LEU  381  <=> LYS  433  - ASP  442 )                          
  25: s001-Y 5ca9-A   171 - 174 <=>  419 - 422   (PRO  382  - PHE  385  <=> ASN  444  - VAL  447 )                          
  25: s001-Y 5ca9-A   176 - 179 <=>  423 - 426   (ASN  387  - ASN  390  <=> SER  448  - SER  451 )                          
  25: s001-Y 5ca9-A   180 - 186 <=>  431 - 437   (LEU  391  - ILE  397  <=> LEU  456  - ILE  462 )                          
  25: s001-Y 5ca9-A   189 - 205 <=>  441 - 457   (THR  400  - LEU  416  <=> THR  466  - ASN  482 )                          
  25: s001-Y 5ca9-A   207 - 213 <=>  517 - 523   (SER  418  - HIS  424  <=> ALA  542  - PHE  548 )                          
  25: s001-Y 5ca9-A   215 - 219 <=>  604 - 608   (ARG  426  - LYS  430  <=> TYR  629  - ASP  633 )                          
  26: s001-Y 6izw-B    53 -  56 <=>    1 -   4   (LEU  264  - ASN  267  <=> GLY    2  - LEU    5 )                          
  26: s001-Y 6izw-B    58 -  79 <=>    5 -  26   (ALA  269  - PHE  290  <=> VAL    6  - ASN   27 )                          
  26: s001-Y 6izw-B    81 -  94 <=>  108 - 121   (GLY  292  - ASP  305  <=> THR  109  - SER  122 )                          
  26: s001-Y 6izw-B    99 - 107 <=>  122 - 130   (VAL  310  - LEU  318  <=> ASP  123  - SER  131 )                          
  26: s001-Y 6izw-B   196 - 201 <=>  131 - 136   (GLY  407  - THR  412  <=> SER  143  - UNK  148 )                          
  26: s001-Y 6izw-B   204 - 207 <=>  137 - 140   (GLN  415  - SER  418  <=> SER  149  - ASP  152 )                          
  26: s001-Y 6izw-B   208 - 211 <=>  142 - 145   (GLN  419  - LYS  422  <=> ASP  154  - PHE  157 )                          
  27: s001-Y 6ltj-M     1 -   4 <=>   82 -  85   (LEU  212  - VAL  215  <=> GLU   98  - ASP  101 )                          
  27: s001-Y 6ltj-M    23 -  33 <=>  164 - 174   (ILE  234  - GLN  244  <=> GLN  257  - ASN  267 )                          
  27: s001-Y 6ltj-M    49 -  57 <=>  184 - 192   (THR  260  - PRO  268  <=> ASP  277  - GLU  285 )                          
  27: s001-Y 6ltj-M   119 - 133 <=>  194 - 208   (GLN  330  - GLY  344  <=> GLU  287  - LEU  301 )                          
  27: s001-Y 6ltj-M   140 - 160 <=>  213 - 233   (ARG  351  - GLY  371  <=> GLU  306  - TYR  326 )                          
  27: s001-Y 6ltj-M   200 - 204 <=>  238 - 242   (GLU  411  - GLN  415  <=> VAL  336  - ILE  340 )                          
  28: s001-Y 6qp6-A     1 -  26 <=>  338 - 363   (LEU  212  - ALA  237  <=> GLY  448  - GLY  473 )                          
  28: s001-Y 6qp6-A    27 -  30 <=>  367 - 370   (PHE  238  - ILE  241  <=> TYR  477  - SER  480 )                          
  28: s001-Y 6qp6-A    31 -  34 <=>  375 - 378   (PRO  242  - TYR  245  <=> PHE  485  - THR  488 )                          
  28: s001-Y 6qp6-A    47 -  50 <=>  379 - 382   (HIS  258  - HIS  261  <=> LEU  503  - GLN  506 )                          
  28: s001-Y 6qp6-A   157 - 180 <=>  394 - 417   (THR  368  - LEU  391  <=> PHE  518  - PRO  541 )                          
  28: s001-Y 6qp6-A   181 - 185 <=>  423 - 427   (PRO  392  - GLN  396  <=> TYR  547  - LEU  551 )                          
  28: s001-Y 6qp6-A   186 - 189 <=>  430 - 433   (ILE  397  - THR  400  <=> LYS  554  - LEU  557 )                          
  28: s001-Y 6qp6-A   191 - 204 <=>  434 - 447   (LEU  402  - GLN  415  <=> PHE  558  - ALA  571 )                          
  28: s001-Y 6qp6-A   206 - 209 <=>  611 - 614   (GLU  417  - LEU  420  <=> MET  742  - ALA  745 )                          
  28: s001-Y 6qp6-A   210 - 214 <=>  617 - 621   (VAL  421  - TYR  425  <=> SER  748  - PRO  752 )                          
  29: s001-Y 7bln-A     2 -  26 <=>    1 -  25   (ASN  213  - ALA  237  <=> GLN   12  - LYS   36 )                          
  29: s001-Y 7bln-A   160 - 163 <=>   27 -  30   (GLY  371  - PHE  374  <=> LYS   38  - ASP   41 )                          
  29: s001-Y 7bln-A   165 - 177 <=>   32 -  44   (ALA  376  - PHE  388  <=> LEU   43  - THR   55 )                          
  29: s001-Y 7bln-A   180 - 183 <=>   50 -  53   (LEU  391  - SER  394  <=> LYS   61  - TYR   64 )                          
  29: s001-Y 7bln-A   184 - 187 <=>   56 -  59   (ALA  395  - GLY  398  <=> TYR   67  - ILE   70 )                          
  29: s001-Y 7bln-A   189 - 206 <=>   60 -  77   (THR  400  - GLU  417  <=> SER   71  - GLY   88 )                          
  29: s001-Y 7bln-A   209 - 213 <=>  111 - 115   (LEU  420  - HIS  424  <=> PHE  122  - ARG  126 )                          
  29: s001-Y 7bln-A   214 - 217 <=>  162 - 165   (TYR  425  - PHE  428  <=> THR  173  - ILE  176 )                          
  30: s001-Y 5x5y-F    51 -  54 <=>    1 -   4   (LEU  262  - LYS  265  <=> MET    1  - PHE    4 )                          
  30: s001-Y 5x5y-F    55 -  59 <=>    7 -  11   (VAL  266  - GLY  270  <=> LEU    7  - VAL   11 )                          
  30: s001-Y 5x5y-F    60 -  72 <=>   13 -  25   (VAL  271  - ALA  283  <=> VAL   13  - ILE   25 )                          
  30: s001-Y 5x5y-F    73 -  79 <=>   27 -  33   (PRO  284  - PHE  290  <=> MET   27  - LYS   33 )                          
  30: s001-Y 5x5y-F    80 -  83 <=>   35 -  38   (PHE  291  - ASN  294  <=> LEU   35  - ALA   38 )                          
  30: s001-Y 5x5y-F    84 -  96 <=>   46 -  58   (ASP  295  - THR  307  <=> GLY   46  - GLY   58 )                          
  30: s001-Y 5x5y-F   100 - 121 <=>   59 -  80   (GLY  311  - ASN  332  <=> PHE   59  - TYR   80 )                          
  30: s001-Y 5x5y-F   122 - 127 <=>   85 -  90   (PRO  333  - ASP  338  <=> MET   85  - ALA   90 )                          
  30: s001-Y 5x5y-F   145 - 148 <=>   91 -  94   (THR  356  - TYR  359  <=> THR   91  - SER   94 )                          
  30: s001-Y 5x5y-F   150 - 160 <=>   95 - 105   (THR  361  - GLY  371  <=> GLN   95  - PRO  105 )                          
  30: s001-Y 5x5y-F   162 - 170 <=>  106 - 114   (LEU  373  - LEU  381  <=> ALA  106  - ALA  114 )                          
  30: s001-Y 5x5y-F   171 - 174 <=>  116 - 119   (PRO  382  - PHE  385  <=> LEU  116  - PHE  119 )                          
  30: s001-Y 5x5y-F   177 - 180 <=>  246 - 249   (PHE  388  - LEU  391  <=> ALA  257  - PHE  260 )                          
  30: s001-Y 5x5y-F   181 - 186 <=>  259 - 264   (PRO  392  - ILE  397  <=> GLU  270  - LEU  275 )                          
  31: s001-Y 5izs-D    48 -  51 <=>    1 -   4   (SER  259  - LEU  262  <=> GLU    3  - ALA    6 )                          
  31: s001-Y 5izs-D    52 -  55 <=>    8 -  11   (PRO  263  - VAL  266  <=> LEU   10  - LEU   13 )                          
  31: s001-Y 5izs-D    56 -  59 <=>   14 -  17   (ASN  267  - GLY  270  <=> GLU   16  - ARG   19 )                          
  31: s001-Y 5izs-D    60 -  83 <=>   19 -  42   (VAL  271  - ASN  294  <=> LEU   21  - ASP   44 )                          
  31: s001-Y 5izs-D    84 -  94 <=>   44 -  54   (ASP  295  - ASP  305  <=> LYS   46  - LYS   56 )                          
  31: s001-Y 5izs-D    99 - 109 <=>   55 -  65   (VAL  310  - ILE  320  <=> GLU   57  - GLU   67 )                          
  31: s001-Y 5izs-D   153 - 156 <=>   71 -  74   (LEU  364  - LEU  367  <=> ALA   73  - GLU   76 )                          
  32: s001-Y 2xt6-A     2 -  26 <=>  330 - 354   (ASN  213  - ALA  237  <=> LYS  473  - GLN  497 )                          
  32: s001-Y 2xt6-A    27 -  30 <=>  360 - 363   (PHE  238  - ILE  241  <=> GLN  503  - PHE  506 )                          
  32: s001-Y 2xt6-A    33 -  39 <=>  448 - 454   (GLN  244  - GLU  250  <=> SER  604  - ASP  610 )                          
  32: s001-Y 2xt6-A    40 -  43 <=>  456 - 459   (GLY  251  - PRO  254  <=> VAL  612  - GLY  615 )                          
  32: s001-Y 2xt6-A   121 - 124 <=>  526 - 529   (ASN  332  - GLN  335  <=> PHE  682  - ALA  685 )                          
  32: s001-Y 2xt6-A   152 - 155 <=>  594 - 597   (ILE  363  - ARG  366  <=> GLY  750  - PRO  753 )                          
  32: s001-Y 2xt6-A   165 - 185 <=>  613 - 633   (ALA  376  - GLN  396  <=> GLY  769  - ALA  789 )                          
  32: s001-Y 2xt6-A   189 - 210 <=>  637 - 658   (THR  400  - VAL  421  <=> LEU  793  - GLU  814 )                          
  33: s001-Y 2qco-A     6 -  27 <=>   80 - 101   (LEU  217  - PHE  238  <=> ASN   85  - PRO  106 )                          
  33: s001-Y 2qco-A   109 - 112 <=>  125 - 128   (ILE  320  - THR  323  <=> ILE  130  - ASN  133 )                          
  33: s001-Y 2qco-A   165 - 176 <=>  132 - 143   (ALA  376  - ASN  387  <=> PHE  137  - GLN  148 )                          
  33: s001-Y 2qco-A   178 - 181 <=>  144 - 147   (ALA  389  - PRO  392  <=> GLN  149  - SER  152 )                          
  33: s001-Y 2qco-A   182 - 185 <=>  150 - 153   (PRO  393  - GLN  396  <=> LYS  155  - ALA  158 )                          
  33: s001-Y 2qco-A   186 - 189 <=>  156 - 159   (ILE  397  - THR  400  <=> LEU  161  - LEU  164 )                          
  33: s001-Y 2qco-A   191 - 207 <=>  160 - 176   (LEU  402  - SER  418  <=> PHE  165  - ASN  181 )                          
  34: s001-Y 4d5n-A     2 -  17 <=>    2 -  17   (ASN  213  - ILE  228  <=> SER    6  - ILE   21 )                          
  34: s001-Y 4d5n-A    58 -  61 <=>   37 -  40   (ALA  269  - ILE  272  <=> PRO   41  - GLN   44 )                          
  34: s001-Y 4d5n-A    63 -  96 <=>   41 -  74   (VAL  274  - THR  307  <=> ILE   45  - VAL   78 )                          
  34: s001-Y 4d5n-A   100 - 104 <=>   75 -  79   (GLY  311  - TYR  315  <=> GLN   79  - LYS   83 )                          
  34: s001-Y 4d5n-A   110 - 113 <=>   82 -  85   (ALA  321  - TYR  324  <=> ASN   86  - PRO   89 )                          
  34: s001-Y 4d5n-A   141 - 144 <=>  151 - 154   (PRO  352  - ASN  355  <=> GLY  155  - PHE  158 )                          
  34: s001-Y 4d5n-A   207 - 214 <=>  391 - 398   (SER  418  - TYR  425  <=> LYS  395  - PHE  402 )                          
  34: s001-Y 4d5n-A   216 - 219 <=>  406 - 409   (GLY  427  - LYS  430  <=> GLY  410  - LEU  413 )                          
  35: s001-Y 1dce-A     1 -   4 <=>  223 - 226   (LEU  212  - VAL  215  <=> PRO  223  - GLN  226 )                          
  35: s001-Y 1dce-A     5 -  18 <=>  381 - 394   (ARG  216  - VAL  229  <=> ASN  381  - ALA  394 )                          
  35: s001-Y 1dce-A    19 -  22 <=>  396 - 399   (GLY  230  - TYR  233  <=> ASP  396  - LEU  399 )                          
  35: s001-Y 1dce-A   165 - 185 <=>  402 - 422   (ALA  376  - GLN  396  <=> LYS  402  - LEU  422 )                          
  35: s001-Y 1dce-A   188 - 205 <=>  426 - 443   (GLY  399  - LEU  416  <=> ARG  426  - VAL  443 )                          
  35: s001-Y 1dce-A   211 - 214 <=>  508 - 511   (LYS  422  - TYR  425  <=> PRO  508  - GLN  511 )                          
  35: s001-Y 1dce-A   216 - 219 <=>  562 - 565   (GLY  427  - LYS  430  <=> VAL  562  - ILE  565 )                          
  36: s001-Y 6vz1-A     1 -  26 <=>   69 -  94   (LEU  212  - ALA  237  <=> PRO  132  - GLY  157 )                          
  36: s001-Y 6vz1-A   159 - 179 <=>   97 - 117   (VAL  370  - ASN  390  <=> THR  160  - ALA  180 )                          
  36: s001-Y 6vz1-A   183 - 186 <=>  139 - 142   (SER  394  - ILE  397  <=> THR  202  - PHE  205 )                          
  36: s001-Y 6vz1-A   189 - 204 <=>  146 - 161   (THR  400  - GLN  415  <=> PHE  209  - LYS  224 )                          
  36: s001-Y 6vz1-A   207 - 210 <=>  164 - 167   (SER  418  - VAL  421  <=> SER  227  - ALA  237 )                          
  37: s001-Y 2rdc-B     5 -  25 <=>   18 -  38   (ARG  216  - GLN  236  <=> HIS   35  - SER   55 )                          
  37: s001-Y 2rdc-B    55 -  58 <=>   39 -  42   (VAL  266  - ALA  269  <=> LYS   56  - GLU   59 )                          
  37: s001-Y 2rdc-B   115 - 118 <=>   44 -  47   (TYR  326  - VAL  329  <=> GLU   61  - UNK   64 )                          
  37: s001-Y 2rdc-B   120 - 126 <=>   48 -  54   (VAL  331  - ALA  337  <=> ALA   65  - LEU   71 )                          
  37: s001-Y 2rdc-B   145 - 179 <=>   55 -  89   (THR  356  - ASN  390  <=> ASP   72  - VAL  106 )                          
  37: s001-Y 2rdc-B   181 - 186 <=>  101 - 106   (PRO  392  - ILE  397  <=> ILE  118  - PHE  123 )                          
  37: s001-Y 2rdc-B   189 - 203 <=>  120 - 134   (THR  400  - LYS  414  <=> ASP  137  - HIS  151 )                          
  38: s001-Y 4i4k-A    44 -  47 <=>   11 -  14   (VAL  255  - HIS  258  <=> ALA   13  - ALA   16 )                          
  38: s001-Y 4i4k-A   115 - 130 <=>   25 -  40   (TYR  326  - LYS  341  <=> ALA   27  - ALA   42 )                          
  38: s001-Y 4i4k-A   133 - 137 <=>   42 -  46   (GLY  344  - PRO  348  <=> ASP   44  - ILE   48 )                          
  38: s001-Y 4i4k-A   138 - 155 <=>   51 -  68   (GLY  349  - ARG  366  <=> PHE   53  - GLY   70 )                          
  38: s001-Y 4i4k-A   156 - 159 <=>   70 -  73   (LEU  367  - VAL  370  <=> TYR   72  - THR   75 )                          
  38: s001-Y 4i4k-A   161 - 167 <=>   99 - 105   (SER  372  - ILE  378  <=> LEU  101  - GLU  107 )                          
  38: s001-Y 4i4k-A   196 - 199 <=>  135 - 138   (GLY  407  - LEU  410  <=> ARG  137  - ASP  140 )                          
  39: s001-Y 7apx-B     1 -  26 <=>  369 - 394   (LEU  212  - ALA  237  <=> GLN  388  - ILE  413 )                          
  39: s001-Y 7apx-B    44 -  53 <=>  410 - 419   (VAL  255  - LEU  264  <=> GLU  429  - GLU  438 )                          
  39: s001-Y 7apx-B   152 - 168 <=>  422 - 438   (ILE  363  - ALA  379  <=> ASP  441  - ASP  457 )                          
  39: s001-Y 7apx-B   169 - 177 <=>  440 - 448   (VAL  380  - PHE  388  <=> ARG  459  - LYS  467 )                          
  39: s001-Y 7apx-B   181 - 185 <=>  449 - 453   (PRO  392  - GLN  396  <=> ASP  468  - TYR  472 )                          
  39: s001-Y 7apx-B   189 - 210 <=>  457 - 478   (THR  400  - VAL  421  <=> ARG  476  - GLN  497 )                          
  39: s001-Y 7apx-B   212 - 218 <=>  479 - 485   (ARG  423  - ILE  429  <=> ASN  498  - GLU  504 )                          
  40: s001-Y 4bpm-A     1 -  25 <=>   58 -  82   (LEU  212  - GLN  236  <=> ARG   67  - PHE   91 )                          
  40: s001-Y 4bpm-A    54 -  57 <=>   83 -  86   (LYS  265  - PRO  268  <=> LEU   92  - ASN   95 )                          
  40: s001-Y 4bpm-A   160 - 180 <=>   87 - 107   (GLY  371  - LEU  391  <=> PRO   96  - ALA  116 )                          
  40: s001-Y 4bpm-A   181 - 184 <=>  117 - 120   (PRO  392  - ALA  395  <=> ARG  126  - THR  129 )                          
  40: s001-Y 4bpm-A   185 - 189 <=>  123 - 127   (GLN  396  - THR  400  <=> LEU  132  - PRO  136 )                          
  40: s001-Y 4bpm-A   191 - 208 <=>  129 - 146   (LEU  402  - GLN  419  <=> ALA  138  - ALA  155 )                          
  40: s001-Y 4bpm-A   209 - 212 <=>  148 - 151   (LEU  420  - ARG  423  <=> LEU  157  - ALA  160 )                          
  40: s001-Y 4bpm-A   213 - 219 <=>  155 - 161   (HIS  424  - LYS  430  <=> ARG  164  - PRO  170 )                          
  41: s001-Y 5iig-A     5 -  26 <=>   41 -  62   (ARG  216  - ALA  237  <=> THR   41  - PHE   62 )                          
  41: s001-Y 5iig-A    27 -  30 <=>   66 -  69   (PHE  238  - ILE  241  <=> LYS   66  - GLU   69 )                          
  41: s001-Y 5iig-A   125 - 133 <=>   73 -  81   (MET  336  - GLY  344  <=> ARG   73  - VAL   81 )                          
  41: s001-Y 5iig-A   140 - 180 <=>  100 - 140   (ARG  351  - LEU  391  <=> GLU  100  - PHE  140 )                          
  41: s001-Y 5iig-A   184 - 187 <=>  141 - 144   (ALA  395  - GLY  398  <=> ILE  141  - PRO  144 )                          
  41: s001-Y 5iig-A   188 - 196 <=>  146 - 154   (GLY  399  - GLY  407  <=> PHE  146  - PRO  154 )                          
  41: s001-Y 5iig-A   216 - 219 <=>  463 - 466   (GLY  427  - LYS  430  <=> PRO  475  - LEU  478 )                          
  42: s001-Y 1w0b-A     1 -  22 <=>    3 -  24   (LEU  212  - TYR  233  <=> LEU    3  - GLN   24 )                          
  42: s001-Y 1w0b-A    24 -  27 <=>   25 -  28   (GLN  235  - PHE  238  <=> GLN   25  - ASN   28 )                          
  42: s001-Y 1w0b-A   158 - 178 <=>   36 -  56   (LEU  369  - ALA  389  <=> ASP   36  - VAL   56 )                          
  42: s001-Y 1w0b-A   180 - 186 <=>   65 -  71   (LEU  391  - ILE  397  <=> LYS   65  - ARG   71 )                          
  42: s001-Y 1w0b-A   189 - 208 <=>   75 -  94   (THR  400  - GLN  419  <=> ASN   75  - LEU   94 )                          
  42: s001-Y 1w0b-A   211 - 214 <=>   99 - 102   (LYS  422  - TYR  425  <=> PRO   99  - SER  102 )                          
  43: s001-Y 3lnr-A     1 -  24 <=>    8 -  31   (LEU  212  - GLN  235  <=> ASN    5  - GLN   28 )                          
  43: s001-Y 3lnr-A   172 - 175 <=>   38 -  41   (VAL  383  - VAL  386  <=> GLU   35  - ALA   38 )                          
  43: s001-Y 3lnr-A   182 - 185 <=>   42 -  45   (PRO  393  - GLN  396  <=> PRO   39  - GLU   42 )                          
  43: s001-Y 3lnr-A   186 - 189 <=>   47 -  50   (ILE  397  - THR  400  <=> LEU   44  - SER   47 )                          
  43: s001-Y 3lnr-A   191 - 207 <=>   51 -  67   (LEU  402  - SER  418  <=> LEU   48  - GLN   64 )                          
  43: s001-Y 3lnr-A   208 - 214 <=>   69 -  75   (GLN  419  - TYR  425  <=> GLU   66  - LEU   72 )                          
  43: s001-Y 3lnr-A   215 - 219 <=>   79 -  83   (ARG  426  - LYS  430  <=> SER   76  - GLU   80 )                          
  44: s001-Y 5f5p-A     1 -  26 <=>   52 -  77   (LEU  212  - ALA  237  <=> CYS 1480  - LEU 1505 )                          
  44: s001-Y 5f5p-A    27 -  30 <=>   81 -  84   (PHE  238  - ILE  241  <=> LEU 1509  - VAL 1512 )                          
  44: s001-Y 5f5p-A    31 -  35 <=>   89 -  93   (PRO  242  - ALA  246  <=> ASN 1517  - ASP 1521 )                          
  44: s001-Y 5f5p-A   140 - 179 <=>   97 - 136   (ARG  351  - ASN  390  <=> PRO 1525  - ALA 1564 )                          
  44: s001-Y 5f5p-A   181 - 185 <=>  144 - 148   (PRO  392  - GLN  396  <=> LEU 1572  - GLU 1576 )                          
  44: s001-Y 5f5p-A   189 - 207 <=>  152 - 170   (THR  400  - SER  418  <=> LYS 1580  - LEU 1598 )                          
  44: s001-Y 5f5p-A   208 - 212 <=>  172 - 176   (GLN  419  - ARG  423  <=> GLU 1600  - LYS 1604 )                          
  44: s001-Y 5f5p-A   213 - 216 <=>  178 - 181   (HIS  424  - GLY  427  <=> LEU 1606  - SER 1609 )                          
  45: s001-Y 5yke-B     1 -  25 <=>  691 - 715   (LEU  212  - GLN  236  <=> ALA 1167  - GLN 1191 )                          
  45: s001-Y 5yke-B    55 -  58 <=>  716 - 719   (VAL  266  - ALA  269  <=> LEU 1192  - THR 1195 )                          
  45: s001-Y 5yke-B   116 - 130 <=>  721 - 735   (ALA  327  - LYS  341  <=> GLN 1197  - LEU 1211 )                          
  45: s001-Y 5yke-B   133 - 136 <=>  736 - 739   (GLY  344  - ILE  347  <=> THR 1212  - ARG 1215 )                          
  45: s001-Y 5yke-B   137 - 140 <=>  741 - 744   (PRO  348  - ARG  351  <=> PHE 1217  - GLU 1220 )                          
  45: s001-Y 5yke-B   144 - 170 <=>  745 - 771   (ASN  355  - LEU  381  <=> ALA 1221  - TRP 1247 )                          
  45: s001-Y 5yke-B   171 - 175 <=>  773 - 777   (PRO  382  - VAL  386  <=> GLU 1249  - GLU 1253 )                          
  45: s001-Y 5yke-B   177 - 180 <=>  778 - 781   (PHE  388  - LEU  391  <=> TYR 1254  - ALA 1257 )                          
  45: s001-Y 5yke-B   181 - 185 <=>  816 - 820   (PRO  392  - GLN  396  <=> SER 1292  - ASN 1296 )                          
  45: s001-Y 5yke-B   189 - 210 <=>  824 - 845   (THR  400  - VAL  421  <=> ARG 1300  - THR 1321 )                          
  46: s001-Y 2jvg-A     2 -  25 <=>    6 -  29   (ASN  213  - GLN  236  <=> ILE  200  - GLU  223 )                          
  46: s001-Y 2jvg-A    55 -  58 <=>   30 -  33   (VAL  266  - ALA  269  <=> LYS  224  - ILE  227 )                          
  46: s001-Y 2jvg-A   161 - 175 <=>   34 -  48   (SER  372  - VAL  386  <=> GLU  228  - MET  242 )                          
  46: s001-Y 2jvg-A   183 - 186 <=>   49 -  52   (SER  394  - ILE  397  <=> ASP  243  - GLU  246 )                          
  46: s001-Y 2jvg-A   187 - 191 <=>   54 -  58   (GLY  398  - LEU  402  <=> LEU  248  - LEU  252 )                          
  46: s001-Y 2jvg-A   193 - 206 <=>   59 -  72   (ILE  404  - GLU  417  <=> ASP  253  - ALA  266 )                          
  47: s001-Y 5ue8-A     1 -  26 <=>  367 - 392   (LEU  212  - ALA  237  <=> SER  939  - TYR  964 )                          
  47: s001-Y 5ue8-A   152 - 179 <=>  399 - 426   (ILE  363  - ASN  390  <=> SER  971  - GLU  998 )                          
  47: s001-Y 5ue8-A   182 - 207 <=>  427 - 452   (PRO  393  - SER  418  <=> LEU  999  - ILE 1024 )                          
  47: s001-Y 5ue8-A   208 - 213 <=>  454 - 459   (GLN  419  - HIS  424  <=> ASN 1026  - LEU 1031 )                          
  47: s001-Y 5ue8-A   216 - 219 <=>  467 - 470   (GLY  427  - LYS  430  <=> SER 1054  - ASN 1057 )                          
  48: s001-Y 4m58-A    11 -  25 <=>   38 -  52   (LEU  222  - GLN  236  <=> LYS   38  - THR   52 )                          
  48: s001-Y 4m58-A    26 -  31 <=>   56 -  61   (ALA  237  - PRO  242  <=> PHE   56  - PRO   61 )                          
  48: s001-Y 4m58-A    52 -  56 <=>   65 -  69   (PRO  263  - ASN  267  <=> THR   65  - ILE   69 )                          
  48: s001-Y 4m58-A    60 -  70 <=>  122 - 132   (VAL  271  - LEU  281  <=> TYR  122  - LYS  132 )                          
  48: s001-Y 4m58-A   103 - 121 <=>  134 - 152   (ILE  314  - ASN  332  <=> ASN  134  - LEU  152 )                          
  48: s001-Y 4m58-A   122 - 132 <=>  154 - 164   (PRO  333  - GLN  343  <=> THR  154  - LEU  164 )                          
  48: s001-Y 4m58-A   133 - 136 <=>  174 - 177   (GLY  344  - ILE  347  <=> TYR  174  - TYR  177 )                          
  48: s001-Y 4m58-A   141 - 154 <=>  178 - 191   (PRO  352  - TYR  365  <=> GLY  178  - LEU  191 )                          
  48: s001-Y 4m58-A   155 - 176 <=>  193 - 214   (ARG  366  - ASN  387  <=> VAL  193  - GLU  214 )                          
  48: s001-Y 4m58-A   178 - 183 <=>  215 - 220   (ALA  389  - SER  394  <=> GLU  215  - LYS  220 )                          
  49: s001-Y 6m6z-A     1 -  26 <=>   67 -  92   (LEU  212  - ALA  237  <=> TYR   67  - GLN   92 )                          
  49: s001-Y 6m6z-A    27 -  30 <=>   96 -  99   (PHE  238  - ILE  241  <=> GLU   96  - THR   99 )                          
  49: s001-Y 6m6z-A   149 - 179 <=>  102 - 132   (VAL  360  - ASN  390  <=> ASP  102  - LEU  132 )                          
  49: s001-Y 6m6z-A   184 - 187 <=>  182 - 185   (ALA  395  - GLY  398  <=> ILE  182  - SER  185 )                          
  49: s001-Y 6m6z-A   190 - 197 <=>  187 - 194   (SER  401  - VAL  408  <=> ILE  187  - GLN  194 )                          
  50: s001-Y 6wq0-A     1 -   5 <=>    9 -  13   (LEU  212  - ARG  216  <=> PHE   10  - TYR   14 )                          
  50: s001-Y 6wq0-A    33 -  37 <=>   24 -  28   (GLN  244  - ARG  248  <=> SER   25  - VAL   29 )                          
  50: s001-Y 6wq0-A    60 -  79 <=>   68 -  87   (VAL  271  - PHE  290  <=> THR   69  - ASN   88 )                          
  50: s001-Y 6wq0-A    80 -  94 <=>   89 - 103   (PHE  291  - ASP  305  <=> ILE   90  - LYS  104 )                          
  50: s001-Y 6wq0-A    99 - 107 <=>  104 - 112   (VAL  310  - LEU  318  <=> ALA  105  - ALA  113 )                          
  51: s001-Y 2i7u-A    59 -  82 <=>    1 -  24   (GLY  270  - THR  293  <=> MET    1  - LYS   24 )                          
  51: s001-Y 2i7u-A    83 -  94 <=>   38 -  49   (ASN  294  - ASP  305  <=> MET   38  - GLU   49 )                          
  51: s001-Y 2i7u-A    99 - 109 <=>   50 -  60   (VAL  310  - ILE  320  <=> GLU   50  - LYS   60 )                          
  52: s001-Y 3add-A     1 -   4 <=>   94 -  97   (LEU  212  - VAL  215  <=> LYS   91  - ASN   94 )                          
  52: s001-Y 3add-A     6 -   9 <=>  175 - 178   (LEU  217  - VAL  220  <=> LYS  172  - VAL  175 )                          
  52: s001-Y 3add-A    11 -  14 <=>  179 - 182   (LEU  222  - VAL  225  <=> LEU  176  - ASN  179 )                          
  52: s001-Y 3add-A    60 -  79 <=>  187 - 206   (VAL  271  - PHE  290  <=> ASN  184  - LYS  203 )                          
  52: s001-Y 3add-A    80 -  83 <=>  208 - 211   (PHE  291  - ASN  294  <=> LYS  205  - ASP  208 )                          
  52: s001-Y 3add-A    84 -  94 <=>  213 - 223   (ASP  295  - ASP  305  <=> ASP  210  - LYS  220 )                          
  52: s001-Y 3add-A    99 - 106 <=>  224 - 231   (VAL  310  - VAL  317  <=> GLU  221  - LYS  228 )                          
  52: s001-Y 3add-A   109 - 112 <=>  235 - 238   (ILE  320  - THR  323  <=> VAL  232  - ASP  235 )                          
  53: s001-Y 6gvw-B    44 -  47 <=>    1 -   4   (VAL  255  - HIS  258  <=> ALA    8  - ALA   11 )                          
  53: s001-Y 6gvw-B    49 -  53 <=>    5 -   9   (THR  260  - LEU  264  <=> VAL   12  - SER   16 )                          
  53: s001-Y 6gvw-B    54 -  57 <=>   12 -  15   (LYS  265  - PRO  268  <=> PHE   19  - CYS   22 )                          
  53: s001-Y 6gvw-B    59 -  81 <=>  178 - 200   (GLY  270  - GLY  292  <=> ALA  207  - THR  229 )                          
  53: s001-Y 6gvw-B    83 -  94 <=>  204 - 215   (ASN  294  - ASP  305  <=> SER  233  - THR  244 )                          
  53: s001-Y 6gvw-B    99 - 106 <=>  216 - 223   (VAL  310  - VAL  317  <=> LYS  245  - SER  252 )                          
  53: s001-Y 6gvw-B   164 - 167 <=>  225 - 228   (LEU  375  - ILE  378  <=> VAL  254  - PRO  257 )                          
  53: s001-Y 6gvw-B   196 - 207 <=>  234 - 245   (GLY  407  - SER  418  <=> GLU  263  - GLN  274 )                          
  53: s001-Y 6gvw-B   208 - 214 <=>  247 - 253   (GLN  419  - TYR  425  <=> LEU  276  - GLU  282 )                          
  53: s001-Y 6gvw-B   215 - 219 <=>  257 - 261   (ARG  426  - LYS  430  <=> GLU  286  - LEU  290 )                          
  54: s001-Y 5wp0-B    19 -  26 <=>   90 -  97   (GLY  230  - ALA  237  <=> ASP   87  - ALA   94 )                          
  54: s001-Y 5wp0-B    27 -  30 <=>  101 - 104   (PHE  238  - ILE  241  <=> ILE   98  - THR  101 )                          
  54: s001-Y 5wp0-B    59 -  78 <=>  108 - 127   (GLY  270  - SER  289  <=> SER  105  - LYS  124 )                          
  54: s001-Y 5wp0-B    86 -  91 <=>  128 - 133   (THR  297  - ARG  302  <=> ASP  125  - PRO  130 )                          
  54: s001-Y 5wp0-B    96 - 125 <=>  135 - 164   (THR  307  - MET  336  <=> ASP  132  - GLY  161 )                          
  54: s001-Y 5wp0-B   153 - 156 <=>  166 - 169   (LEU  364  - LEU  367  <=> VAL  163  - THR  166 )                          
  54: s001-Y 5wp0-B   202 - 206 <=>  215 - 219   (MET  413  - GLU  417  <=> VAL  212  - PRO  216 )                          
  54: s001-Y 5wp0-B   213 - 218 <=>  243 - 248   (HIS  424  - ILE  429  <=> GLU  245  - ASP  250 )                          
  55: s001-Y 6lo8-D    26 -  29 <=>   38 -  41   (ALA  237  - LYS  240  <=> ALA   99  - THR  102 )                          
  55: s001-Y 6lo8-D    52 -  59 <=>   42 -  49   (PRO  263  - GLY  270  <=> GLY  103  - LEU  110 )                          
  55: s001-Y 6lo8-D    60 -  78 <=>   52 -  70   (VAL  271  - SER  289  <=> SER  113  - ILE  131 )                          
  55: s001-Y 6lo8-D    79 -  82 <=>   72 -  75   (PHE  290  - THR  293  <=> TYR  133  - LYS  136 )                          
  55: s001-Y 6lo8-D    83 -  95 <=>   79 -  91   (ASN  294  - TYR  306  <=> PRO  140  - GLY  152 )                          
  55: s001-Y 6lo8-D    99 - 110 <=>   92 - 103   (VAL  310  - ALA  321  <=> GLY  153  - LEU  164 )                          
  55: s001-Y 6lo8-D   113 - 118 <=>  109 - 114   (TYR  324  - VAL  329  <=> GLY  170  - VAL  175 )                          
  56: s001-Y 7nur-A     1 -  28 <=>  868 - 895   (LEU  212  - ARG  239  <=> PRO 1159  - PRO 1186 )                          
  56: s001-Y 7nur-A   160 - 170 <=>  896 - 906   (GLY  371  - LEU  381  <=> GLU 1201  - PRO 1211 )                          
  56: s001-Y 7nur-A   173 - 176 <=>  907 - 910   (PHE  384  - ASN  387  <=> SER 1212  - ARG 1215 )                          
  56: s001-Y 7nur-A   183 - 187 <=>  914 - 918   (SER  394  - GLY  398  <=> PRO 1219  - VAL 1223 )                          
  56: s001-Y 7nur-A   189 - 211 <=>  919 - 941   (THR  400  - LYS  422  <=> ALA 1224  - VAL 1246 )                          
  56: s001-Y 7nur-A   212 - 219 <=>  965 - 972   (ARG  423  - LYS  430  <=> LYS 1277  - GLN 1284 )                          
  57: s001-Y 6dfp-A    19 -  24 <=>   84 -  89   (GLY  230  - GLN  235  <=> THR   86  - ILE   91 )                          
  57: s001-Y 6dfp-A    48 -  51 <=>  106 - 109   (SER  259  - LEU  262  <=> ASP  108  - THR  111 )                          
  57: s001-Y 6dfp-A    52 -  55 <=>  114 - 117   (PRO  263  - VAL  266  <=> SER  116  - UNK  119 )                          
  57: s001-Y 6dfp-A    56 -  59 <=>  120 - 123   (ASN  267  - GLY  270  <=> LEU  122  - GLN  125 )                          
  57: s001-Y 6dfp-A    60 -  81 <=>  125 - 146   (VAL  271  - GLY  292  <=> SER  127  - GLN  148 )                          
  57: s001-Y 6dfp-A    83 -  94 <=>  277 - 288   (ASN  294  - ASP  305  <=> SER  282  - SER  293 )                          
  57: s001-Y 6dfp-A    99 - 106 <=>  289 - 296   (VAL  310  - VAL  317  <=> VAL  294  - THR  301 )                          
  57: s001-Y 6dfp-A   108 - 111 <=>  297 - 300   (ILE  319  - PHE  322  <=> TRP  302  - PHE  305 )                          
  57: s001-Y 6dfp-A   153 - 156 <=>  305 - 308   (LEU  364  - LEU  367  <=> ASP  310  - VAL  313 )                          
  57: s001-Y 6dfp-A   171 - 181 <=>  339 - 349   (PRO  382  - PRO  392  <=> GLU  344  - ILE  354 )                          
  58: s001-Y 5xef-A    49 -  52 <=>    2 -   5   (THR  260  - PRO  263  <=> ASP    0  - ALA    3 )                          
  58: s001-Y 5xef-A    53 -  57 <=>    8 -  12   (LEU  264  - PRO  268  <=> ARG    6  - ASN   10 )                          
  58: s001-Y 5xef-A    59 -  81 <=>   16 -  38   (GLY  270  - GLY  292  <=> THR   14  - GLU   36 )                          
  58: s001-Y 5xef-A    83 -  94 <=>   99 - 110   (ASN  294  - ASP  305  <=> VAL   97  - GLN  108 )                          
  58: s001-Y 5xef-A    99 - 106 <=>  111 - 118   (VAL  310  - VAL  317  <=> ASP  109  - GLY  116 )                          
  58: s001-Y 5xef-A   168 - 171 <=>  120 - 123   (ALA  379  - PRO  382  <=> LEU  118  - GLU  121 )                          
  59: s001-Y 1ysm-A    60 -  94 <=>    1 -  35   (VAL  271  - ASP  305  <=> MET    1  - LYS   35 )                          
  59: s001-Y 1ysm-A    99 - 109 <=>   36 -  46   (VAL  310  - ILE  320  <=> SER   36  - MET   46 )                          
  59: s001-Y 1ysm-A   157 - 160 <=>   49 -  52   (THR  368  - GLY  371  <=> LYS   49  - LYS   52 )                          
  60: s001-Y 4cru-A    20 -  23 <=>   27 -  30   (VAL  231  - ILE  234  <=> ASN 1377  - ILE 1380 )                          
  60: s001-Y 4cru-A    25 -  28 <=>   33 -  36   (GLN  236  - ARG  239  <=> PHE 1383  - HIS 1386 )                          
  60: s001-Y 4cru-A    56 -  77 <=>   40 -  61   (ASN  267  - ALA  288  <=> LYS 1390  - ARG 1411 )                          
  60: s001-Y 4cru-A    81 -  84 <=>   66 -  69   (GLY  292  - ASP  295  <=> ALA 1416  - THR 1419 )                          
  60: s001-Y 4cru-A    91 -  94 <=>  102 - 105   (ARG  302  - ASP  305  <=> MET 1452  - ILE 1455 )                          
  60: s001-Y 4cru-A    99 - 122 <=>  106 - 129   (VAL  310  - PRO  333  <=> THR 1456  - THR 1479 )                          
  60: s001-Y 4cru-A   149 - 171 <=>  130 - 152   (VAL  360  - PRO  382  <=> ALA 1480  - LEU 1502 )                          
  60: s001-Y 4cru-A   176 - 181 <=>  231 - 236   (ASN  387  - PRO  392  <=> GLY 1581  - ASN 1586 )                          
  61: s001-Y 6loj-B     1 -  26 <=>  332 - 357   (LEU  212  - ALA  237  <=> PRO  346  - SER  371 )                          
  61: s001-Y 6loj-B    57 -  60 <=>  361 - 364   (PRO  268  - VAL  271  <=> ASP  375  - HIS  378 )                          
  61: s001-Y 6loj-B   161 - 179 <=>  365 - 383   (SER  372  - ASN  390  <=> LEU  379  - LYS  397 )                          
  61: s001-Y 6loj-B   183 - 186 <=>  503 - 506   (SER  394  - ILE  397  <=> MET  517  - LYS  520 )                          
  61: s001-Y 6loj-B   189 - 207 <=>  510 - 528   (THR  400  - SER  418  <=> TYR  524  - LEU  542 )                          
  61: s001-Y 6loj-B   208 - 214 <=>  530 - 536   (GLN  419  - TYR  425  <=> LYS  544  - LEU  550 )                          
  61: s001-Y 6loj-B   215 - 219 <=>  540 - 544   (ARG  426  - LYS  430  <=> LEU  554  - GLU  558 )                          
  62: s001-Y 1nek-C    41 -  46 <=>   10 -  15   (ARG  252  - GLY  257  <=> PRO   10  - LEU   15 )                          
  62: s001-Y 1nek-C    47 -  51 <=>   17 -  21   (HIS  258  - LEU  262  <=> THR   17  - PRO   21 )                          
  62: s001-Y 1nek-C    64 -  80 <=>   38 -  54   (ILE  275  - PHE  291  <=> PHE   38  - SER   54 )                          
  62: s001-Y 1nek-C    83 -  94 <=>   55 -  66   (ASN  294  - ASP  305  <=> PRO   55  - GLY   66 )                          
  62: s001-Y 1nek-C    97 - 121 <=>   67 -  91   (HIS  308  - ASN  332  <=> SER   67  - HIS   91 )                          
  62: s001-Y 1nek-C   124 - 127 <=>   98 - 101   (GLN  335  - ASP  338  <=> TYR   98  - GLU  101 )                          
  62: s001-Y 1nek-C   142 - 169 <=>  102 - 129   (GLY  353  - VAL  380  <=> THR  102  - TRP  129 )                          
  63: s001-Y 6ffv-A    11 -  20 <=>   15 -  24   (LEU  222  - VAL  231  <=> PHE   15  - THR   24 )                          
  63: s001-Y 6ffv-A    21 -  24 <=>   34 -  37   (ILE  232  - GLN  235  <=> SER   34  - ASP   37 )                          
  63: s001-Y 6ffv-A    59 -  62 <=>   92 -  95   (GLY  270  - PRO  273  <=> TYR   92  - LEU   95 )                          
  63: s001-Y 6ffv-A    64 -  72 <=>   96 - 104   (ILE  275  - ALA  283  <=> PHE   96  - ARG  104 )                          
  63: s001-Y 6ffv-A    93 - 121 <=>  105 - 133   (PHE  304  - ASN  332  <=> GLY  105  - GLY  133 )                          
  63: s001-Y 6ffv-A   122 - 125 <=>  136 - 139   (PRO  333  - MET  336  <=> TYR  136  - SER  139 )                          
  63: s001-Y 6ffv-A   127 - 130 <=>  140 - 143   (ASP  338  - LYS  341  <=> GLY  140  - ALA  143 )                          
  63: s001-Y 6ffv-A   145 - 181 <=>  146 - 182   (THR  356  - PRO  392  <=> THR  146  - VAL  182 )                          
  64: s001-Y 3u2r-A    88 -  92 <=>    3 -   7   (TRP  299  - THR  303  <=> ASP   11  - GLN   15 )                          
  64: s001-Y 3u2r-A    97 - 121 <=>    8 -  32   (HIS  308  - ASN  332  <=> GLU   16  - GLU   40 )                          
  64: s001-Y 3u2r-A   128 - 131 <=>   71 -  74   (ASN  339  - LYS  342  <=> ARG   82  - ASP   85 )                          
  64: s001-Y 3u2r-A   138 - 180 <=>   93 - 135   (GLY  349  - LEU  391  <=> ALA  104  - ALA  146 )                          
  65: s001-Y 3p8c-F     5 -  15 <=>    1 -  11   (ARG  216  - ALA  226  <=> ALA    0  - GLU   10 )                          
  65: s001-Y 3p8c-F    16 -  25 <=>   13 -  22   (VAL  227  - GLN  236  <=> ILE   12  - ASP   21 )                          
  65: s001-Y 3p8c-F    26 -  29 <=>   25 -  28   (ALA  237  - LYS  240  <=> THR   24  - GLU   27 )                          
  65: s001-Y 3p8c-F   122 - 129 <=>   34 -  41   (PRO  333  - LEU  340  <=> CYS   33  - SER   40 )                          
  65: s001-Y 3p8c-F   141 - 181 <=>   43 -  83   (PRO  352  - PRO  392  <=> ASP   42  - GLN   82 )                          
  66: s001-Y 5yo8-A    60 -  94 <=>   16 -  50   (VAL  271  - ASP  305  <=> ARG   16  - GLU   50 )                          
  66: s001-Y 5yo8-A    99 - 107 <=>   52 -  60   (VAL  310  - LEU  318  <=> LYS   52  - GLY   60 )                          
  66: s001-Y 5yo8-A   109 - 115 <=>   61 -  67   (ILE  320  - TYR  326  <=> ILE   61  - ARG   67 )                          
  66: s001-Y 5yo8-A   123 - 126 <=>  223 - 226   (GLU  334  - ALA  337  <=> GLU  223  - THR  226 )                          
  66: s001-Y 5yo8-A   144 - 150 <=>  227 - 233   (ASN  355  - THR  361  <=> SER  227  - ILE  233 )                          
  66: s001-Y 5yo8-A   152 - 162 <=>  293 - 303   (ILE  363  - LEU  373  <=> LEU  293  - TRP  303 )                          
  66: s001-Y 5yo8-A   170 - 179 <=>  308 - 317   (LEU  381  - ASN  390  <=> ALA  308  - GLN  317 )                          
  66: s001-Y 5yo8-A   181 - 184 <=>  341 - 344   (PRO  392  - ALA  395  <=> TYR  341  - SER  344 )                          
  67: s001-Y 5ztc-A    16 -  19 <=>  138 - 141   (VAL  227  - GLY  230  <=> MET  138  - LYS  141 )                          
  67: s001-Y 5ztc-A    59 -  78 <=>  147 - 166   (GLY  270  - SER  289  <=> ASP  147  - ILE  166 )                          
  67: s001-Y 5ztc-A    79 -  95 <=>  168 - 184   (PHE  290  - TYR  306  <=> TYR  168  - GLN  184 )                          
  67: s001-Y 5ztc-A    99 - 102 <=>  185 - 188   (VAL  310  - THR  313  <=> ILE  185  - ARG  188 )                          
  67: s001-Y 5ztc-A   168 - 171 <=>  190 - 193   (ALA  379  - PRO  382  <=> ILE  190  - LYS  193 )                          
  68: s001-Y 4u3e-A     6 -  26 <=>  371 - 391   (LEU  217  - ALA  237  <=> GLY  384  - ALA  404 )                          
  68: s001-Y 4u3e-A    27 -  30 <=>  395 - 398   (PHE  238  - ILE  241  <=> VAL  408  - ILE  411 )                          
  68: s001-Y 4u3e-A   121 - 129 <=>  407 - 415   (ASN  332  - LEU  340  <=> LEU  420  - LEU  428 )                          
  68: s001-Y 4u3e-A   163 - 166 <=>  425 - 428   (PHE  374  - PHE  377  <=> ILE  438  - THR  441 )                          
  68: s001-Y 4u3e-A   170 - 180 <=>  429 - 439   (LEU  381  - LEU  391  <=> GLY  442  - LEU  452 )                          
  68: s001-Y 4u3e-A   181 - 184 <=>  452 - 455   (PRO  392  - ALA  395  <=> GLU  465  - VAL  468 )                          
  68: s001-Y 4u3e-A   185 - 188 <=>  458 - 461   (GLN  396  - GLY  399  <=> ASP  471  - LEU  474 )                          
  68: s001-Y 4u3e-A   190 - 204 <=>  462 - 476   (SER  401  - GLN  415  <=> ASP  475  - GLY  489 )                          
  68: s001-Y 4u3e-A   216 - 219 <=>  627 - 630   (GLY  427  - LYS  430  <=> ARG  640  - PHE  643 )                          
  69: s001-Y 6dgc-A    16 -  23 <=>   17 -  24   (VAL  227  - ILE  234  <=> ASP   81  - TYR   88 )                          
  69: s001-Y 6dgc-A    45 -  79 <=>   91 - 125   (GLY  256  - PHE  290  <=> THR  155  - LYS  189 )                          
  69: s001-Y 6dgc-A    80 -  95 <=>  128 - 143   (PHE  291  - TYR  306  <=> GLY  192  - LYS  207 )                          
  69: s001-Y 6dgc-A    99 - 102 <=>  144 - 147   (VAL  310  - THR  313  <=> LEU  208  - GLU  211 )                          
  70: s001-Y 4ymk-A     6 -  26 <=>   54 -  74   (LEU  217  - ALA  237  <=> LYS   93  - ALA  113 )                          
  70: s001-Y 4ymk-A    27 -  31 <=>   79 -  83   (PHE  238  - PRO  242  <=> LEU  118  - ARG  122 )                          
  70: s001-Y 4ymk-A    55 -  58 <=>  105 - 108   (VAL  266  - ALA  269  <=> ASN  144  - TYR  147 )                          
  70: s001-Y 4ymk-A   123 - 126 <=>  155 - 158   (GLU  334  - ALA  337  <=> GLY  194  - ASP  197 )                          
  70: s001-Y 4ymk-A   146 - 152 <=>  159 - 165   (GLN  357  - ILE  363  <=> MET  198  - GLU  204 )                          
  70: s001-Y 4ymk-A   153 - 161 <=>  168 - 176   (LEU  364  - SER  372  <=> VAL  207  - LYS  215 )                          
  70: s001-Y 4ymk-A   162 - 169 <=>  178 - 185   (LEU  373  - VAL  380  <=> GLY  217  - ILE  224 )                          
  70: s001-Y 4ymk-A   170 - 185 <=>  187 - 202   (LEU  381  - GLN  396  <=> PRO  226  - SER  241 )                          
  70: s001-Y 4ymk-A   186 - 210 <=>  205 - 229   (ILE  397  - VAL  421  <=> VAL  244  - GLY  268 )                          
  70: s001-Y 4ymk-A   212 - 215 <=>  230 - 233   (ARG  423  - ARG  426  <=> TYR  269  - TYR  272 )                          
  70: s001-Y 4ymk-A   216 - 219 <=>  305 - 308   (GLY  427  - LYS  430  <=> ILE  344  - THR  347 )                          
  71: s001-Y 4idn-B     1 -  26 <=>  318 - 343   (LEU  212  - ALA  237  <=> LEU  348  - GLU  373 )                          
  71: s001-Y 4idn-B    56 -  59 <=>  357 - 360   (ASN  267  - GLY  270  <=> LEU  387  - LYS  390 )                          
  71: s001-Y 4idn-B   162 - 174 <=>  363 - 375   (LEU  373  - PHE  385  <=> GLN  393  - VAL  405 )                          
  71: s001-Y 4idn-B   178 - 181 <=>  379 - 382   (ALA  389  - PRO  392  <=> GLY  409  - GLU  412 )                          
  71: s001-Y 4idn-B   183 - 186 <=>  385 - 388   (SER  394  - ILE  397  <=> ARG  415  - LEU  418 )                          
  71: s001-Y 4idn-B   189 - 213 <=>  392 - 416   (THR  400  - HIS  424  <=> GLU  422  - ARG  446 )                          
  71: s001-Y 4idn-B   214 - 217 <=>  419 - 422   (TYR  425  - PHE  428  <=> ALA  449  - HIS  452 )                          
  72: s001-Y 7b54-X     1 -   5 <=>  854 - 858   (LEU  212  - ARG  216  <=> SER 1019  - LYS 1023 )                          
  72: s001-Y 7b54-X     6 -  26 <=>  860 - 880   (LEU  217  - ALA  237  <=> ASP 1025  - GLN 1045 )                          
  72: s001-Y 7b54-X    27 -  30 <=>  884 - 887   (PHE  238  - ILE  241  <=> TYR 1049  - ASN 1052 )                          
  72: s001-Y 7b54-X   146 - 179 <=>  889 - 922   (GLN  357  - ASN  390  <=> CYS 1093  - ILE 1126 )                          
  72: s001-Y 7b54-X   181 - 187 <=>  931 - 937   (PRO  392  - GLY  398  <=> ASN 1135  - LEU 1141 )                          
  72: s001-Y 7b54-X   189 - 206 <=>  938 - 955   (THR  400  - GLU  417  <=> SER 1142  - ASN 1159 )                          
  72: s001-Y 7b54-X   210 - 213 <=> 1395 -1398   (VAL  421  - HIS  424  <=> PRO 1625  - ARG 1628 )                          
  72: s001-Y 7b54-X   214 - 219 <=> 1400 -1405   (TYR  425  - LYS  430  <=> GLN 1630  - GLU 1635 )                          
  73: s001-Y 3ang-C     1 -  25 <=>   77 - 101   (LEU  212  - GLN  236  <=> GLN   78  - ASP  102 )                          
  73: s001-Y 3ang-C    55 -  64 <=>  102 - 111   (VAL  266  - ILE  275  <=> LEU  103  - LEU  112 )                          
  73: s001-Y 3ang-C    65 -  68 <=>  117 - 120   (PHE  276  - SER  279  <=> ARG  118  - ALA  121 )                          
  73: s001-Y 3ang-C   168 - 179 <=>  125 - 136   (ALA  379  - ASN  390  <=> LEU  126  - LYS  137 )                          
  73: s001-Y 3ang-C   181 - 184 <=>  150 - 153   (PRO  392  - ALA  395  <=> LEU  151  - UNK  154 )                          
  73: s001-Y 3ang-C   185 - 188 <=>  156 - 159   (GLN  396  - GLY  399  <=> THR  157  - ASP  160 )                          
  73: s001-Y 3ang-C   190 - 199 <=>  160 - 169   (SER  401  - LEU  410  <=> LEU  161  - ALA  170 )                          
  73: s001-Y 3ang-C   200 - 203 <=>  171 - 174   (GLU  411  - LYS  414  <=> TYR  172  - GLY  175 )                          
  74: s001-Y 5lb7-B     5 -  24 <=>    2 -  21   (ARG  216  - GLN  235  <=> SER    2  - ASN   21 )                          
  74: s001-Y 5lb7-B   173 - 179 <=>   34 -  40   (PHE  384  - ASN  390  <=> ASP   34  - LEU   40 )                          
  74: s001-Y 5lb7-B   181 - 184 <=>   52 -  55   (PRO  392  - ALA  395  <=> TRP   52  - VAL   55 )                          
  74: s001-Y 5lb7-B   185 - 188 <=>   57 -  60   (GLN  396  - GLY  399  <=> GLN   57  - ASN   60 )                          
  74: s001-Y 5lb7-B   190 - 203 <=>   61 -  74   (SER  401  - LYS  414  <=> VAL   61  - GLU   74 )                          
  74: s001-Y 5lb7-B   205 - 208 <=>   75 -  78   (LEU  416  - GLN  419  <=> SER   75  - LEU   78 )                          
  75: s001-Y 6myo-D    53 -  59 <=>   27 -  33   (LEU  264  - GLY  270  <=> TYR   28  - ALA   34 )                          
  75: s001-Y 6myo-D    60 -  83 <=>   37 -  60   (VAL  271  - ASN  294  <=> SER   38  - GLY   61 )                          
  75: s001-Y 6myo-D    84 -  95 <=>   62 -  73   (ASP  295  - TYR  306  <=> THR   63  - VAL   74 )                          
  75: s001-Y 6myo-D    99 - 110 <=>   74 -  85   (VAL  310  - ALA  321  <=> LEU   75  - PHE   86 )                          
  75: s001-Y 6myo-D   113 - 125 <=>   90 - 102   (TYR  324  - MET  336  <=> VAL   91  - ILE  103 )                          
  76: s001-Y 3bes-R     9 -  13 <=>   94 -  98   (VAL  220  - VAL  224  <=> GLU  110  - HIS  114 )                          
  76: s001-Y 3bes-R    21 -  25 <=>  148 - 152   (ILE  232  - GLN  236  <=> ASP  164  - CYS  168 )                          
  76: s001-Y 3bes-R    28 -  32 <=>  172 - 176   (ARG  239  - ILE  243  <=> GLN  188  - GLU  192 )                          
  76: s001-Y 3bes-R    47 -  51 <=>  178 - 182   (HIS  258  - LEU  262  <=> LEU  194  - ILE  198 )                          
  76: s001-Y 3bes-R    61 -  94 <=>  203 - 236   (ILE  272  - ASP  305  <=> ARG  219  - GLY  252 )                          
  76: s001-Y 3bes-R    99 - 108 <=>  237 - 246   (VAL  310  - ILE  319  <=> SER  253  - LEU  262 )                          
  76: s001-Y 3bes-R   161 - 164 <=>  247 - 250   (SER  372  - LEU  375  <=> SER  263  - ASP  266 )                          
  77: s001-Y 4qhf-A    61 -  81 <=>   56 -  76   (ILE  272  - GLY  292  <=> PRO   56  - TYR   76 )                          
  77: s001-Y 4qhf-A    82 -  94 <=>   80 -  92   (THR  293  - ASP  305  <=> HIS   80  - PHE   92 )                          
  77: s001-Y 4qhf-A    99 - 110 <=>   94 - 105   (VAL  310  - ALA  321  <=> ASN   94  - LYS  105 )                          
  77: s001-Y 4qhf-A   112 - 115 <=>  106 - 109   (THR  323  - TYR  326  <=> LEU  106  - LYS  109 )                          
  78: s001-Y 5m87-A     1 -  26 <=>   95 - 120   (LEU  212  - ALA  237  <=> SER  107  - GLY  132 )                          
  78: s001-Y 5m87-A    27 -  30 <=>  125 - 128   (PHE  238  - ILE  241  <=> LEU  137  - LEU  140 )                          
  78: s001-Y 5m87-A    58 -  70 <=>  142 - 154   (ALA  269  - LEU  281  <=> LEU  154  - GLY  166 )                          
  78: s001-Y 5m87-A   101 - 107 <=>  155 - 161   (MET  312  - LEU  318  <=> PHE  167  - LEU  173 )                          
  78: s001-Y 5m87-A   121 - 126 <=>  292 - 297   (ASN  332  - ALA  337  <=> LEU  304  - SER  309 )                          
  78: s001-Y 5m87-A   129 - 132 <=>  298 - 301   (LEU  340  - GLN  343  <=> ASN  310  - MET  313 )                          
  78: s001-Y 5m87-A   140 - 144 <=>  307 - 311   (ARG  351  - ASN  355  <=> LEU  319  - ALA  323 )                          
  78: s001-Y 5m87-A   145 - 183 <=>  313 - 351   (THR  356  - SER  394  <=> SER  325  - LEU  363 )                          
  78: s001-Y 5m87-A   187 - 210 <=>  356 - 379   (GLY  398  - VAL  421  <=> ARG  368  - GLY  391 )                          
  78: s001-Y 5m87-A   215 - 218 <=>  460 - 463   (ARG  426  - ILE  429  <=> PRO  472  - GLN  475 )                          
  79: s001-Y 5bun-C     3 -  17 <=>   10 -  24   (ILE  214  - ILE  228  <=> ALA   10  - ARG   24 )                          
  79: s001-Y 5bun-C    35 -  41 <=>  194 - 200   (ALA  246  - ARG  252  <=> ALA  194  - HIS  200 )                          
  79: s001-Y 5bun-C    44 -  47 <=>  202 - 205   (VAL  255  - HIS  258  <=> LYS  202  - LYS  205 )                          
  79: s001-Y 5bun-C    52 -  55 <=>  211 - 214   (PRO  263  - VAL  266  <=> ALA  211  - LYS  214 )                          
  79: s001-Y 5bun-C    56 -  59 <=>  217 - 220   (ASN  267  - GLY  270  <=> GLU  217  - ASN  220 )                          
  79: s001-Y 5bun-C    60 -  81 <=>  223 - 244   (VAL  271  - GLY  292  <=> LEU  223  - HIS  244 )                          
  79: s001-Y 5bun-C    84 -  95 <=>  293 - 304   (ASP  295  - TYR  306  <=> GLY  293  - TYR  304 )                          
  79: s001-Y 5bun-C   100 - 111 <=>  305 - 316   (GLY  311  - PHE  322  <=> ASN  305  - ALA  316 )                          
  79: s001-Y 5bun-C   153 - 156 <=>  321 - 324   (LEU  364  - LEU  367  <=> VAL  321  - VAL  324 )                          
  79: s001-Y 5bun-C   210 - 214 <=>  372 - 376   (VAL  421  - TYR  425  <=> ALA  372  - LEU  376 )                          
  80: s001-Y 6vxm-A    58 -  81 <=>    2 -  25   (ALA  269  - GLY  292  <=> SER  204  - ALA  227 )                          
  80: s001-Y 6vxm-A    83 -  95 <=>   28 -  40   (ASN  294  - TYR  306  <=> ALA  236  - ILE  248 )                          
  80: s001-Y 6vxm-A   103 - 123 <=>   41 -  61   (ILE  314  - GLU  334  <=> LEU  249  - ALA  269 )                          
  80: s001-Y 6vxm-A   146 - 156 <=>   62 -  72   (GLN  357  - LEU  367  <=> ASP  276  - VAL  286 )                          
  80: s001-Y 6vxm-A   175 - 179 <=>   92 -  96   (VAL  386  - ASN  390  <=> ALA  306  - ILE  310 )                          
  80: s001-Y 6vxm-A   203 - 207 <=>  121 - 125   (LYS  414  - SER  418  <=> GLY  335  - GLN  339 )                          
  80: s001-Y 6vxm-A   208 - 212 <=>  127 - 131   (GLN  419  - ARG  423  <=> SER  341  - SER  345 )                          
  80: s001-Y 6vxm-A   215 - 219 <=>  180 - 184   (ARG  426  - LYS  430  <=> ARG  394  - ARG  398 )                          
  81: s001-Y 5cos-D    10 -  28 <=>    6 -  24   (ALA  221  - ARG  239  <=> PRO   10  - ALA   28 )                          
  81: s001-Y 5cos-D   156 - 170 <=>   26 -  40   (LEU  367  - LEU  381  <=> SER   30  - HIS   44 )                          
  81: s001-Y 5cos-D   185 - 188 <=>   41 -  44   (GLN  396  - GLY  399  <=> PRO   45  - GLU   48 )                          
  81: s001-Y 5cos-D   190 - 206 <=>   45 -  61   (SER  401  - GLU  417  <=> HIS   49  - ARG   65 )                          
  82: s001-Y 6vej-A     1 -  25 <=>  391 - 415   (LEU  212  - GLN  236  <=> VAL  391  - ILE  415 )                          
  82: s001-Y 6vej-A    26 -  29 <=>  418 - 421   (ALA  237  - LYS  240  <=> LEU  418  - GLY  421 )                          
  82: s001-Y 6vej-A    54 -  57 <=>  427 - 430   (LYS  265  - PRO  268  <=> SER  427  - TYR  430 )                          
  82: s001-Y 6vej-A   159 - 179 <=>  431 - 451   (VAL  370  - ASN  390  <=> ALA  431  - VAL  451 )                          
  82: s001-Y 6vej-A   182 - 186 <=>  472 - 476   (PRO  393  - ILE  397  <=> ALA  472  - LEU  476 )                          
  82: s001-Y 6vej-A   188 - 203 <=>  479 - 494   (GLY  399  - LYS  414  <=> TRP  479  - LEU  494 )                          
  83: s001-Y 2h9d-D    38 -  41 <=>    3 -   6   (LEU  249  - ARG  252  <=> THR    3  - ASP    6 )                          
  83: s001-Y 2h9d-D    42 -  45 <=>   12 -  15   (ASN  253  - GLY  256  <=> ASP   12  - GLU   15 )                          
  83: s001-Y 2h9d-D    46 -  49 <=>   18 -  21   (GLY  257  - THR  260  <=> ASP   18  - ASP   21 )                          
  83: s001-Y 2h9d-D    52 -  55 <=>   29 -  32   (PRO  263  - VAL  266  <=> GLY   29  - MET   32 )                          
  83: s001-Y 2h9d-D    58 -  63 <=>   38 -  43   (ALA  269  - VAL  274  <=> ALA   38  - ALA   43 )                          
  83: s001-Y 2h9d-D   108 - 114 <=>   44 -  50   (ILE  319  - PHE  325  <=> SER   44  - ALA   50 )                          
  83: s001-Y 2h9d-D   117 - 120 <=>   51 -  54   (PHE  328  - VAL  331  <=> PRO   51  - VAL   54 )                          
  83: s001-Y 2h9d-D   121 - 134 <=>   57 -  70   (ASN  332  - GLY  345  <=> MET   57  - LEU   70 )                          
  83: s001-Y 2h9d-D   141 - 170 <=>   71 - 100   (PRO  352  - LEU  381  <=> ASP   71  - ALA  100 )                          
  84: s001-Y 4kp3-D    60 -  95 <=>   12 -  47   (VAL  271  - TYR  306  <=> GLN   25  - ARG   60 )                          
  84: s001-Y 4kp3-D    99 - 106 <=>   48 -  55   (VAL  310  - VAL  317  <=> VAL   61  - LEU   68 )                          
  84: s001-Y 4kp3-D   165 - 168 <=>   57 -  60   (ALA  376  - ALA  379  <=> ASN   70  - SER   73 )                          
  84: s001-Y 4kp3-D   195 - 211 <=>   66 -  82   (VAL  406  - LYS  422  <=> LEU   79  - LYS   95 )                          
  85: s001-Y 5a31-N     2 -  26 <=>  191 - 215   (ASN  213  - ALA  237  <=> SER  251  - ASP  275 )                          
  85: s001-Y 5a31-N    57 -  60 <=>  223 - 226   (PRO  268  - VAL  271  <=> ARG  283  - LEU  286 )                          
  85: s001-Y 5a31-N   161 - 178 <=>  227 - 244   (SER  372  - ALA  389  <=> ARG  287  - PHE  304 )                          
  85: s001-Y 5a31-N   181 - 186 <=>  245 - 250   (PRO  392  - ILE  397  <=> THR  320  - ARG  325 )                          
  85: s001-Y 5a31-N   188 - 205 <=>  253 - 270   (GLY  399  - LEU  416  <=> VAL  328  - PHE  345 )                          
  85: s001-Y 5a31-N   207 - 210 <=>  305 - 308   (SER  418  - VAL  421  <=> ALA  380  - GLU  383 )                          
  85: s001-Y 5a31-N   211 - 214 <=>  310 - 313   (LYS  422  - TYR  425  <=> ARG  385  - HIS  388 )                          
  85: s001-Y 5a31-N   215 - 219 <=>  352 - 356   (ARG  426  - LYS  430  <=> TYR  427  - ARG  431 )                          
  86: s001-Y 1z0x-A     3 -  25 <=>   69 -  91   (ILE  214  - GLN  236  <=> GLY   72  - CYS   94 )                          
  86: s001-Y 1z0x-A    58 -  63 <=>   95 - 100   (ALA  269  - VAL  274  <=> ILE   98  - VAL  103 )                          
  86: s001-Y 1z0x-A   165 - 179 <=>  104 - 118   (ALA  376  - ASN  390  <=> PRO  107  - ARG  121 )                          
  86: s001-Y 1z0x-A   181 - 185 <=>  127 - 131   (PRO  392  - GLN  396  <=> THR  130  - VAL  134 )                          
  86: s001-Y 1z0x-A   189 - 208 <=>  136 - 155   (THR  400  - GLN  419  <=> HIS  139  - VAL  158 )                          
  86: s001-Y 1z0x-A   209 - 213 <=>  157 - 161   (LEU  420  - HIS  424  <=> ASN  160  - TYR  164 )                          
  87: s001-Y 6qct-A     5 -   8 <=>  293 - 296   (ARG  216  - LEU  219  <=> ASN  293  - GLU  296 )                          
  87: s001-Y 6qct-A    11 -  14 <=>  297 - 300   (LEU  222  - VAL  225  <=> GLY  297  - LYS  300 )                          
  87: s001-Y 6qct-A    22 -  26 <=>  460 - 464   (TYR  233  - ALA  237  <=> LEU  460  - SER  464 )                          
  87: s001-Y 6qct-A    49 -  52 <=>  559 - 562   (THR  260  - PRO  263  <=> VAL  559  - THR  562 )                          
  87: s001-Y 6qct-A    54 -  57 <=>  567 - 570   (LYS  265  - PRO  268  <=> MET  567  - GLY  570 )                          
  87: s001-Y 6qct-A    59 -  83 <=>  573 - 597   (GLY  270  - ASN  294  <=> ALA  573  - TYR  597 )                          
  87: s001-Y 6qct-A    85 -  92 <=>  598 - 605   (VAL  296  - THR  303  <=> ASP  598  - LYS  605 )                          
  87: s001-Y 6qct-A    94 -  97 <=>  613 - 616   (ASP  305  - HIS  308  <=> LYS  613  - SER  616 )                          
  87: s001-Y 6qct-A    98 - 117 <=>  627 - 646   (PRO  309  - PHE  328  <=> GLY  627  - PHE  646 )                          
  87: s001-Y 6qct-A   120 - 123 <=>  647 - 650   (VAL  331  - GLU  334  <=> GLY  647  - GLN  650 )                          
  87: s001-Y 6qct-A   140 - 144 <=>  684 - 688   (ARG  351  - ASN  355  <=> SER  684  - GLU  688 )                          
  87: s001-Y 6qct-A   146 - 151 <=>  689 - 694   (GLN  357  - ARG  362  <=> CYS  689  - PRO  694 )                          
  87: s001-Y 6qct-A   178 - 181 <=>  712 - 715   (ALA  389  - PRO  392  <=> GLU  712  - LYS  715 )                          
  88: s001-Y 3gnl-A    22 -  26 <=>    5 -   9   (TYR  233  - ALA  237  <=> SER   13  - GLU   17 )                          
  88: s001-Y 3gnl-A    27 -  30 <=>   13 -  16   (PHE  238  - ILE  241  <=> SER   21  - THR   24 )                          
  88: s001-Y 3gnl-A    37 -  40 <=>   79 -  82   (ARG  248  - GLY  251  <=> ALA   87  - GLU   90 )                          
  88: s001-Y 3gnl-A    42 -  45 <=>   84 -  87   (ASN  253  - GLY  256  <=> LYS   92  - ILE   95 )                          
  88: s001-Y 3gnl-A    47 -  52 <=>  113 - 118   (HIS  258  - PRO  263  <=> GLY  121  - ILE  126 )                          
  88: s001-Y 3gnl-A    56 -  59 <=>  142 - 145   (ASN  267  - GLY  270  <=> GLU  150  - LEU  153 )                          
  88: s001-Y 3gnl-A    60 -  70 <=>  183 - 193   (VAL  271  - LEU  281  <=> ALA  191  - ALA  201 )                          
  88: s001-Y 3gnl-A    71 -  81 <=>  197 - 207   (ILE  282  - GLY  292  <=> GLN  205  - GLN  215 )                          
  88: s001-Y 3gnl-A    82 -  94 <=>  209 - 221   (THR  293  - ASP  305  <=> VAL  217  - GLU  229 )                          
  88: s001-Y 3gnl-A    99 - 109 <=>  222 - 232   (VAL  310  - ILE  320  <=> HIS  230  - LYS  240 )                          
  89: s001-Y 6rd4-7     1 -  27 <=>   68 -  94   (LEU  212  - PHE  238  <=> ILE   82  - PRO  108 )                          
  89: s001-Y 6rd4-7   115 - 118 <=>   95 -  98   (TYR  326  - VAL  329  <=> ASP  109  - THR  112 )                          
  89: s001-Y 6rd4-7   120 - 127 <=>   99 - 106   (VAL  331  - ASP  338  <=> MET  113  - TYR  120 )                          
  89: s001-Y 6rd4-7   145 - 171 <=>  108 - 134   (THR  356  - PRO  382  <=> ALA  122  - ASP  148 )                          
  89: s001-Y 6rd4-7   173 - 180 <=>  135 - 142   (PHE  384  - LEU  391  <=> SER  149  - GLN  156 )                          
  90: s001-Y 5do7-D     1 -  26 <=>  346 - 371   (LEU  212  - ALA  237  <=> SER  444  - SER  469 )                          
  90: s001-Y 5do7-D    27 -  30 <=>  375 - 378   (PHE  238  - ILE  241  <=> SER  473  - ALA  476 )                          
  90: s001-Y 5do7-D    46 -  49 <=>  384 - 387   (GLY  257  - THR  260  <=> LEU  482  - GLY  485 )                          
  90: s001-Y 5do7-D    57 -  60 <=>  400 - 403   (PRO  268  - VAL  271  <=> LEU  498  - LEU  501 )                          
  90: s001-Y 5do7-D   161 - 181 <=>  404 - 424   (SER  372  - PRO  392  <=> PRO  502  - ARG  522 )                          
  90: s001-Y 5do7-D   182 - 186 <=>  430 - 434   (PRO  393  - ILE  397  <=> PHE  528  - PHE  532 )                          
  90: s001-Y 5do7-D   188 - 201 <=>  437 - 450   (GLY  399  - THR  412  <=> VAL  535  - ALA  548 )                          
  90: s001-Y 5do7-D   202 - 210 <=>  559 - 567   (MET  413  - VAL  421  <=> LEU  657  - ILE  665 )                          
  91: s001-Y 7kak-E     3 -  26 <=>   61 -  84   (ILE  214  - ALA  237  <=> VAL   69  - ILE   92 )                          
  91: s001-Y 7kak-E    27 -  30 <=>   87 -  90   (PHE  238  - ILE  241  <=> GLN   95  - ALA   98 )                          
  91: s001-Y 7kak-E   121 - 126 <=>   94 -  99   (ASN  332  - ALA  337  <=> LEU  102  - SER  107 )                          
  91: s001-Y 7kak-E   148 - 176 <=>  100 - 128   (TYR  359  - ASN  387  <=> VAL  108  - SER  136 )                          
  91: s001-Y 7kak-E   179 - 182 <=>  129 - 132   (ASN  390  - PRO  393  <=> TYR  137  - ASN  140 )                          
  91: s001-Y 7kak-E   184 - 187 <=>  133 - 136   (ALA  395  - GLY  398  <=> TRP  141  - VAL  144 )                          
  91: s001-Y 7kak-E   194 - 214 <=>  144 - 164   (VAL  405  - TYR  425  <=> MET  152  - GLU  172 )                          
  91: s001-Y 7kak-E   215 - 219 <=>  168 - 172   (ARG  426  - LYS  430  <=> TRP  176  - ARG  180 )                          
  92: s001-Y 6ww7-C     2 -   5 <=>    2 -   5   (ASN  213  - ARG  216  <=> LEU    6  - ASP    9 )                          
  92: s001-Y 6ww7-C     7 -  11 <=>    6 -  10   (LEU  218  - LEU  222  <=> SER   10  - LEU   14 )                          
  92: s001-Y 6ww7-C    12 -  26 <=>   12 -  26   (ALA  223  - ALA  237  <=> VAL   16  - ILE   30 )                          
  92: s001-Y 6ww7-C   119 - 123 <=>   33 -  37   (GLN  330  - GLU  334  <=> LEU   37  - ASP   41 )                          
  92: s001-Y 6ww7-C   128 - 131 <=>   38 -  41   (ASN  339  - LYS  342  <=> LYS   42  - THR   45 )                          
  92: s001-Y 6ww7-C   156 - 177 <=>   92 - 113   (LEU  367  - PHE  388  <=> ASN  114  - PHE  135 )                          
  92: s001-Y 6ww7-C   183 - 187 <=>  143 - 147   (SER  394  - GLY  398  <=> TRP  165  - ALA  169 )                          
  92: s001-Y 6ww7-C   188 - 205 <=>  150 - 167   (GLY  399  - LEU  416  <=> TYR  172  - GLN  189 )                          
  93: s001-Y 6hk5-B    52 -  55 <=>    4 -   7   (PRO  263  - VAL  266  <=> GLU    6  - ARG    9 )                          
  93: s001-Y 6hk5-B    56 -  59 <=>   10 -  13   (ASN  267  - GLY  270  <=> LEU   12  - TYR   15 )                          
  93: s001-Y 6hk5-B    60 -  81 <=>   15 -  36   (VAL  271  - GLY  292  <=> ALA   17  - ALA   38 )                          
  93: s001-Y 6hk5-B    82 -  94 <=>   38 -  50   (THR  293  - ASP  305  <=> ASP   40  - ALA   52 )                          
  93: s001-Y 6hk5-B    99 - 106 <=>   51 -  58   (VAL  310  - VAL  317  <=> ASP   53  - SER   60 )                          
  93: s001-Y 6hk5-B   164 - 167 <=>   59 -  62   (LEU  375  - ILE  378  <=> LEU   61  - VAL   64 )                          
  94: s001-Y 2rkh-A    57 -  60 <=>  103 - 106   (PRO  268  - VAL  271  <=> LEU  116  - ALA  119 )                          
  94: s001-Y 2rkh-A    61 -  81 <=>  108 - 128   (ILE  272  - GLY  292  <=> GLU  121  - ALA  141 )                          
  94: s001-Y 2rkh-A    82 -  95 <=>  143 - 156   (THR  293  - TYR  306  <=> LEU  158  - TRP  171 )                          
  94: s001-Y 2rkh-A   100 - 107 <=>  157 - 164   (GLY  311  - LEU  318  <=> LEU  172  - LEU  179 )                          
  95: s001-Y 4oyd-B     1 -  26 <=>    2 -  27   (LEU  212  - ALA  237  <=> ASP    2  - GLU   27 )                          
  95: s001-Y 4oyd-B    27 -  31 <=>   31 -  35   (PHE  238  - PRO  242  <=> GLU   31  - LEU   35 )                          
  95: s001-Y 4oyd-B   149 - 180 <=>   38 -  69   (VAL  360  - LEU  391  <=> THR   38  - GLN   69 )                          
  95: s001-Y 4oyd-B   183 - 186 <=>   93 -  96   (SER  394  - ILE  397  <=> GLU   93  - LYS   96 )                          
  95: s001-Y 4oyd-B   189 - 198 <=>  100 - 109   (THR  400  - ALA  409  <=> SER  100  - GLU  109 )                          
  96: s001-Y 4ifd-H     2 -  25 <=>  226 - 249   (ASN  213  - GLN  236  <=> SER  288  - GLU  311 )                          
  96: s001-Y 4ifd-H   170 - 173 <=>  266 - 269   (LEU  381  - PHE  384  <=> VAL  328  - ASN  331 )                          
  96: s001-Y 4ifd-H   185 - 188 <=>  272 - 275   (GLN  396  - GLY  399  <=> GLU  334  - GLU  337 )                          
  96: s001-Y 4ifd-H   189 - 207 <=>  277 - 295   (THR  400  - SER  418  <=> ASN  339  - ASN  357 )                          
  97: s001-Y 5ee5-A     4 -  21 <=>  119 - 136   (VAL  215  - ILE  232  <=> THR  143  - THR  160 )                          
  97: s001-Y 5ee5-A    23 -  26 <=>  137 - 140   (ILE  234  - ALA  237  <=> SER  161  - ILE  164 )                          
  97: s001-Y 5ee5-A   160 - 181 <=>  143 - 164   (GLY  371  - PRO  392  <=> HIS  167  - LEU  188 )                          
  97: s001-Y 5ee5-A   183 - 186 <=>  168 - 171   (SER  394  - ILE  397  <=> THR  192  - UNK  195 )                          
  97: s001-Y 5ee5-A   187 - 207 <=>  173 - 193   (GLY  398  - SER  418  <=> THR  197  - ALA  217 )                          
  97: s001-Y 5ee5-A   208 - 215 <=>  195 - 202   (GLN  419  - ARG  426  <=> GLN  219  - ARG  226 )                          
  98: s001-Y 1gqe-A     5 -  25 <=>    1 -  21   (ARG  216  - GLN  236  <=> ILE    4  - TYR   24 )                          
  98: s001-Y 1gqe-A   110 - 124 <=>   25 -  39   (ALA  321  - GLN  335  <=> ASP   28  - GLU   42 )                          
  98: s001-Y 1gqe-A   127 - 130 <=>   40 -  43   (ASP  338  - LYS  341  <=> GLN   43  - VAL   46 )                          
  98: s001-Y 1gqe-A   141 - 180 <=>   45 -  84   (PRO  352  - LEU  391  <=> ASN   48  - ALA   87 )                          
  98: s001-Y 1gqe-A   181 - 184 <=>   93 -  96   (PRO  392  - ALA  395  <=> PHE   96  - ALA   99 )                          
  98: s001-Y 1gqe-A   199 - 202 <=>  114 - 117   (LEU  410  - MET  413  <=> ARG  117  - SER  120 )                          
  98: s001-Y 1gqe-A   205 - 211 <=>  187 - 193   (LEU  416  - LYS  422  <=> GLY  190  - THR  196 )                          
  98: s001-Y 1gqe-A   213 - 218 <=>  194 - 199   (HIS  424  - ILE  429  <=> GLY  197  - VAL  202 )                          
  99: s001-Y 3sjr-A    15 -  19 <=>   35 -  39   (ALA  226  - GLY  230  <=> PRO   81  - LEU   85 )                          
  99: s001-Y 3sjr-A    23 -  27 <=>   40 -  44   (ILE  234  - PHE  238  <=> THR   86  - HIS   90 )                          
  99: s001-Y 3sjr-A    58 -  74 <=>   48 -  64   (ALA  269  - PRO  285  <=> LEU   94  - PRO  110 )                          
  99: s001-Y 3sjr-A    90 -  93 <=>   65 -  68   (ARG  301  - PHE  304  <=> ASP  111  - ALA  114 )                          
  99: s001-Y 3sjr-A    98 - 118 <=>   69 -  89   (PRO  309  - VAL  329  <=> PRO  115  - GLU  135 )                          
  99: s001-Y 3sjr-A   120 - 129 <=>   90 -  99   (VAL  331  - LEU  340  <=> ALA  136  - VAL  145 )                          
  99: s001-Y 3sjr-A   146 - 164 <=>  101 - 119   (GLN  357  - LEU  375  <=> THR  147  - PHE  165 )                          
  99: s001-Y 3sjr-A   166 - 172 <=>  120 - 126   (PHE  377  - VAL  383  <=> GLU  166  - ALA  172 )                          
 100: s001-Y 7jtk-I    45 -  48 <=>   38 -  41   (GLY  256  - SER  259  <=> ALA   53  - MET   56 )                          
 100: s001-Y 7jtk-I    54 -  60 <=>   63 -  69   (LYS  265  - VAL  271  <=> ARG   92  - ALA   98 )                          
 100: s001-Y 7jtk-I    61 -  80 <=>   72 -  91   (ILE  272  - PHE  291  <=> ARG  101  - LEU  120 )                          
 100: s001-Y 7jtk-I    82 -  94 <=>   92 - 104   (THR  293  - ASP  305  <=> LYS  121  - GLU  133 )                          
 100: s001-Y 7jtk-I   100 - 113 <=>  105 - 118   (GLY  311  - TYR  324  <=> ASN  134  - ALA  147 )                          
 100: s001-Y 7jtk-I   123 - 126 <=>  145 - 148   (GLU  334  - ALA  337  <=> GLY  174  - THR  177 )                          
 100: s001-Y 7jtk-I   135 - 138 <=>  150 - 153   (TYR  346  - GLY  349  <=> GLU  179  - GLY  182 )                          
 100: s001-Y 7jtk-I   154 - 157 <=>  193 - 196   (TYR  365  - THR  368  <=> GLU  222  - ARG  225 )                          
 100: s001-Y 7jtk-I   199 - 204 <=>  450 - 455   (LEU  410  - GLN  415  <=> SER  485  - GLY  490 )                          
 101: s001-Y 3lf9-A     1 -  26 <=>    1 -  26   (LEU  212  - ALA  237  <=> MET    1  - LYS   26 )                          
 101: s001-Y 3lf9-A    27 -  30 <=>   28 -  31   (PHE  238  - ILE  241  <=> ARG   28  - GLY   31 )                          
 101: s001-Y 3lf9-A   149 - 179 <=>   34 -  64   (VAL  360  - ASN  390  <=> THR   34  - ALA   64 )                          
 101: s001-Y 3lf9-A   181 - 184 <=>   87 -  90   (PRO  392  - ALA  395  <=> GLU   87  - LYS   90 )                          
 101: s001-Y 3lf9-A   185 - 188 <=>   93 -  96   (GLN  396  - GLY  399  <=> ASP   93  - VAL   96 )                          
 101: s001-Y 3lf9-A   190 - 198 <=>   97 - 105   (SER  401  - ALA  409  <=> LYS   97  - ALA  105 )                          
 102: s001-Y 6ezn-B    19 -  24 <=>   46 -  51   (GLY  230  - GLN  235  <=> ILE   66  - ASN   71 )                          
 102: s001-Y 6ezn-B    54 -  59 <=>   52 -  57   (LYS  265  - GLY  270  <=> PHE   72  - PHE   77 )                          
 102: s001-Y 6ezn-B    60 -  84 <=>   60 -  84   (VAL  271  - ASP  295  <=> GLY   80  - GLY  104 )                          
 102: s001-Y 6ezn-B    85 -  94 <=>   86 -  95   (VAL  296  - ASP  305  <=> SER  106  - ILE  115 )                          
 102: s001-Y 6ezn-B    99 - 110 <=>   96 - 107   (VAL  310  - ALA  321  <=> VAL  116  - HIS  127 )                          
 103: s001-Y 5njx-A     1 -   4 <=>  333 - 336   (LEU  212  - VAL  215  <=> GLY  345  - SER  348 )                          
 103: s001-Y 5njx-A     5 -  21 <=>  338 - 354   (ARG  216  - ILE  232  <=> ASN  350  - GLU  366 )                          
 103: s001-Y 5njx-A   171 - 176 <=>  362 - 367   (PRO  382  - ASN  387  <=> PHE  374  - GLU  379 )                          
 103: s001-Y 5njx-A   178 - 186 <=>  368 - 376   (ALA  389  - ILE  397  <=> VAL  380  - ARG  388 )                          
 103: s001-Y 5njx-A   187 - 207 <=>  378 - 398   (GLY  398  - SER  418  <=> GLN  390  - ALA  410 )                          
 103: s001-Y 5njx-A   208 - 214 <=>  400 - 406   (GLN  419  - TYR  425  <=> MET  412  - GLU  418 )                          
 103: s001-Y 5njx-A   215 - 219 <=>  409 - 413   (ARG  426  - LYS  430  <=> ALA  421  - ALA  425 )                          
 104: s001-Y 3f0c-A     2 -  27 <=>   72 -  97   (ASN  213  - PHE  238  <=> GLY   81  - SER  106 )                          
 104: s001-Y 3f0c-A    53 -  58 <=>   99 - 104   (LEU  264  - ALA  269  <=> LEU  108  - THR  116 )                          
 104: s001-Y 3f0c-A   156 - 179 <=>  105 - 128   (LEU  367  - ASN  390  <=> LYS  117  - GLN  140 )                          
 104: s001-Y 3f0c-A   181 - 184 <=>  141 - 144   (PRO  392  - ALA  395  <=> LYS  153  - ASN  156 )                          
 104: s001-Y 3f0c-A   185 - 188 <=>  147 - 150   (GLN  396  - GLY  399  <=> PHE  159  - HIS  162 )                          
 104: s001-Y 3f0c-A   190 - 203 <=>  151 - 164   (SER  401  - LYS  414  <=> LEU  163  - GLU  176 )                          
 105: s001-Y 5jbr-A    31 -  34 <=>   41 -  44   (PRO  242  - TYR  245  <=> THR   39  - GLN   42 )                          
 105: s001-Y 5jbr-A    36 -  40 <=>   51 -  55   (LYS  247  - GLY  251  <=> GLY   49  - GLY   53 )                          
 105: s001-Y 5jbr-A    46 -  59 <=>   79 -  92   (GLY  257  - GLY  270  <=> ARG   77  - LEU   90 )                          
 105: s001-Y 5jbr-A    60 -  94 <=>   94 - 128   (VAL  271  - ASP  305  <=> ALA   92  - ASP  126 )                          
 105: s001-Y 5jbr-A    99 - 106 <=>  129 - 136   (VAL  310  - VAL  317  <=> LEU  127  - ALA  134 )                          
 105: s001-Y 5jbr-A   164 - 167 <=>  138 - 141   (LEU  375  - ILE  378  <=> GLU  136  - LEU  139 )                          
 106: s001-Y 6fht-B     1 -   4 <=>   23 -  26   (LEU  212  - VAL  215  <=> THR   21  - CYS   24 )                          
 106: s001-Y 6fht-B     6 -  10 <=>   27 -  31   (LEU  217  - ALA  221  <=> GLU   25  - ILE   29 )                          
 106: s001-Y 6fht-B    61 -  79 <=>  153 - 171   (ILE  272  - PHE  290  <=> PRO  151  - GLY  169 )                          
 106: s001-Y 6fht-B    81 -  94 <=>  298 - 311   (GLY  292  - ASP  305  <=> VAL  296  - GLY  309 )                          
 106: s001-Y 6fht-B    99 - 116 <=>  312 - 329   (VAL  310  - ALA  327  <=> ARG  310  - PHE  327 )                          
 106: s001-Y 6fht-B   119 - 126 <=>  331 - 338   (GLN  330  - ALA  337  <=> GLN  329  - ALA  336 )                          
 106: s001-Y 6fht-B   204 - 207 <=>  421 - 424   (GLN  415  - SER  418  <=> ALA  419  - ALA  422 )                          
 106: s001-Y 6fht-B   216 - 219 <=>  530 - 533   (GLY  427  - LYS  430  <=> LEU  528  - PRO  531 )                          
 107: s001-Y 3etz-B    22 -  26 <=>   27 -  31   (TYR  233  - ALA  237  <=> ASN   30  - ALA   34 )                          
 107: s001-Y 3etz-B    56 -  59 <=>   34 -  37   (ASN  267  - GLY  270  <=> ASP   37  - ARG   40 )                          
 107: s001-Y 3etz-B    60 -  77 <=>   40 -  57   (VAL  271  - ALA  288  <=> LEU   43  - LEU   60 )                          
 107: s001-Y 3etz-B    78 -  81 <=>   59 -  62   (SER  289  - GLY  292  <=> ALA   62  - ASN   65 )                          
 107: s001-Y 3etz-B    82 -  94 <=>   66 -  78   (THR  293  - ASP  305  <=> TYR   69  - GLU   81 )                          
 107: s001-Y 3etz-B    99 - 106 <=>   79 -  86   (VAL  310  - VAL  317  <=> ASP   82  - ALA   89 )                          
 107: s001-Y 3etz-B   187 - 207 <=>   89 - 109   (GLY  398  - SER  418  <=> GLU   92  - LEU  112 )                          
 107: s001-Y 3etz-B   208 - 212 <=>  111 - 115   (GLN  419  - ARG  423  <=> HIS  114  - HIS  118 )                          
 108: s001-Y 3n1e-B     1 -  26 <=>   17 -  42   (LEU  212  - ALA  237  <=> TYR  850  - LYS  875 )                          
 108: s001-Y 3n1e-B   153 - 181 <=>   47 -  75   (LEU  364  - PRO  392  <=> ALA  880  - GLU  908 )                          
 108: s001-Y 3n1e-B   183 - 186 <=>   78 -  81   (SER  394  - ILE  397  <=> GLN  911  - PHE  914 )                          
 108: s001-Y 3n1e-B   189 - 206 <=>   85 - 102   (THR  400  - GLU  417  <=> ASN  918  - ILE  935 )                          
 108: s001-Y 3n1e-B   208 - 211 <=>  103 - 106   (GLN  419  - LYS  422  <=> ASN  936  - GLY  939 )                          
 109: s001-Y 6lum-G     7 -  21 <=>   41 -  55   (LEU  218  - ILE  232  <=> ARG   55  - LYS   69 )                          
 109: s001-Y 6lum-G    54 -  57 <=>   58 -  61   (LYS  265  - PRO  268  <=> ILE   72  - LEU   75 )                          
 109: s001-Y 6lum-G    59 -  83 <=>   64 -  88   (GLY  270  - ASN  294  <=> ILE   78  - LYS  102 )                          
 109: s001-Y 6lum-G    85 -  94 <=>   89 -  98   (VAL  296  - ASP  305  <=> GLY  103  - ALA  112 )                          
 109: s001-Y 6lum-G    99 - 122 <=>   99 - 122   (VAL  310  - PRO  333  <=> VAL  113  - ARG  136 )                          
 110: s001-Y 2wit-A     1 -  26 <=>  175 - 200   (LEU  212  - ALA  237  <=> GLU  231  - LEU  256 )                          
 110: s001-Y 2wit-A    27 -  30 <=>  204 - 207   (PHE  238  - ILE  241  <=> GLN  260  - ALA  263 )                          
 110: s001-Y 2wit-A    58 -  66 <=>  228 - 236   (ALA  269  - ALA  277  <=> LEU  286  - ALA  294 )                          
 110: s001-Y 2wit-A    67 -  70 <=>  238 - 241   (VAL  278  - LEU  281  <=> SER  296  - GLY  299 )                          
 110: s001-Y 2wit-A   103 - 107 <=>  242 - 246   (ILE  314  - LEU  318  <=> LYS  300  - TYR  304 )                          
 110: s001-Y 2wit-A   109 - 112 <=>  247 - 250   (ILE  320  - THR  323  <=> LEU  305  - ALA  308 )                          
 110: s001-Y 2wit-A   121 - 132 <=>  257 - 268   (ASN  332  - GLN  343  <=> LEU  315  - THR  326 )                          
 110: s001-Y 2wit-A   139 - 142 <=>  387 - 390   (ILE  350  - GLY  353  <=> HIS  445  - PRO  448 )                          
 110: s001-Y 2wit-A   144 - 170 <=>  391 - 417   (ASN  355  - LEU  381  <=> GLY  449  - VAL  475 )                          
 110: s001-Y 2wit-A   171 - 175 <=>  419 - 423   (PRO  382  - VAL  386  <=> GLY  477  - GLN  481 )                          
 110: s001-Y 2wit-A   180 - 183 <=>  424 - 427   (LEU  391  - SER  394  <=> HIS  482  - LEU  485 )                          
 110: s001-Y 2wit-A   187 - 206 <=>  436 - 455   (GLY  398  - GLU  417  <=> ALA  494  - ASN  513 )                          
 111: s001-Y 3col-A     7 -  26 <=>   74 -  93   (LEU  218  - ALA  237  <=> ILE   80  - ALA   99 )                          
 111: s001-Y 3col-A    54 -  62 <=>   96 - 104   (LYS  265  - PRO  273  <=> ASP  102  - ILE  110 )                          
 111: s001-Y 3col-A    65 -  68 <=>  107 - 110   (PHE  276  - SER  279  <=> LEU  113  - GLN  116 )                          
 111: s001-Y 3col-A   171 - 185 <=>  122 - 136   (PRO  382  - GLN  396  <=> LEU  135  - VAL  149 )                          
 111: s001-Y 3col-A   187 - 207 <=>  139 - 159   (GLY  398  - SER  418  <=> HIS  152  - TYR  172 )                          
 112: s001-Y 1szi-A     2 -  10 <=>   21 -  29   (ASN  213  - ALA  221  <=> ASP  226  - ARG  234 )                          
 112: s001-Y 1szi-A    56 -  59 <=>   55 -  58   (ASN  267  - GLY  270  <=> GLY  260  - GLN  263 )                          
 112: s001-Y 1szi-A    60 -  81 <=>   61 -  82   (VAL  271  - GLY  292  <=> ARG  266  - LYS  287 )                          
 112: s001-Y 1szi-A    83 -  94 <=>   87 -  98   (ASN  294  - ASP  305  <=> GLU  324  - ARG  335 )                          
 112: s001-Y 1szi-A    99 - 106 <=>   99 - 106   (VAL  310  - VAL  317  <=> ASP  336  - SER  343 )                          
 112: s001-Y 1szi-A   165 - 168 <=>  108 - 111   (ALA  376  - ALA  379  <=> CYS  345  - LEU  348 )                          
 112: s001-Y 1szi-A   171 - 174 <=>  129 - 132   (PRO  382  - PHE  385  <=> ALA  366  - GLN  369 )                          
 112: s001-Y 1szi-A   188 - 202 <=>  167 - 181   (GLY  399  - MET  413  <=> ALA  404  - ALA  418 )                          
 113: s001-Y 3qkx-A     5 -  27 <=>   75 -  97   (ARG  216  - PHE  238  <=> GLU   76  - ASN   98 )                          
 113: s001-Y 3qkx-A    54 -  59 <=>   99 - 104   (LYS  265  - GLY  270  <=> THR  100  - LEU  105 )                          
 113: s001-Y 3qkx-A    65 -  68 <=>  112 - 115   (PHE  276  - SER  279  <=> ASN  113  - ASP  116 )                          
 113: s001-Y 3qkx-A   103 - 106 <=>  116 - 119   (ILE  314  - VAL  317  <=> ILE  117  - ASN  120 )                          
 113: s001-Y 3qkx-A   169 - 179 <=>  123 - 133   (VAL  380  - ASN  390  <=> CYS  124  - GLN  134 )                          
 113: s001-Y 3qkx-A   180 - 183 <=>  138 - 141   (LEU  391  - SER  394  <=> LEU  139  - LEU  142 )                          
 113: s001-Y 3qkx-A   186 - 192 <=>  146 - 152   (ILE  397  - LEU  403  <=> LEU  147  - LYS  153 )                          
 113: s001-Y 3qkx-A   194 - 205 <=>  153 - 164   (VAL  405  - LEU  416  <=> THR  154  - ILE  165 )                          
 114: s001-Y 6exn-a    56 -  80 <=>   27 -  51   (ASN  267  - PHE  291  <=> THR  103  - SER  127 )                          
 114: s001-Y 6exn-a    81 -  85 <=>   53 -  57   (GLY  292  - VAL  296  <=> GLU  129  - PRO  133 )                          
 114: s001-Y 6exn-a    87 -  94 <=>   58 -  65   (LEU  298  - ASP  305  <=> GLU  134  - LYS  141 )                          
 114: s001-Y 6exn-a    99 - 109 <=>   66 -  76   (VAL  310  - ILE  320  <=> ALA  142  - ARG  152 )                          
 114: s001-Y 6exn-a   164 - 167 <=>   77 -  80   (LEU  375  - ILE  378  <=> ASN  153  - ALA  156 )                          
 114: s001-Y 6exn-a   173 - 176 <=>  144 - 147   (PHE  384  - ASN  387  <=> ILE  220  - ASP  223 )                          
 115: s001-Y 2fsf-B     1 -   6 <=>  155 - 160   (LEU  212  - LEU  217  <=> LYS  166  - ALA  171 )                          
 115: s001-Y 2fsf-B     9 -  12 <=>  189 - 192   (VAL  220  - ALA  223  <=> GLN  200  - LEU  203 )                          
 115: s001-Y 2fsf-B    20 -  24 <=>  559 - 563   (VAL  231  - GLN  235  <=> ASP  668  - VAL  672 )                          
 115: s001-Y 2fsf-B    53 -  57 <=>  650 - 654   (LEU  264  - PRO  268  <=> MET  759  - GLU  763 )                          
 115: s001-Y 2fsf-B    58 -  78 <=>  657 - 677   (ALA  269  - SER  289  <=> VAL  766  - ARG  786 )                          
 115: s001-Y 2fsf-B    79 -  82 <=>  679 - 682   (PHE  290  - THR  293  <=> GLY  788  - LEU  791 )                          
 115: s001-Y 2fsf-B    84 -  94 <=>  689 - 699   (ASP  295  - ASP  305  <=> ASP  798  - PHE  808 )                          
 115: s001-Y 2fsf-B    99 - 118 <=>  700 - 719   (VAL  310  - VAL  329  <=> SER  809  - LYS  828 )                          
 115: s001-Y 2fsf-B   121 - 124 <=>  720 - 723   (ASN  332  - GLN  335  <=> VAL  829  - ARG  832 )                          
 116: s001-Y 1zl8-B    67 -  81 <=>    1 -  15   (VAL  278  - GLY  292  <=> SER  106  - SER  120 )                          
 116: s001-Y 1zl8-B    83 -  94 <=>   21 -  32   (ASN  294  - ASP  305  <=> ASN  126  - GLN  137 )                          
 116: s001-Y 1zl8-B    97 - 114 <=>   33 -  50   (HIS  308  - PHE  325  <=> PRO  138  - TYR  155 )                          
 116: s001-Y 1zl8-B   116 - 119 <=>   51 -  54   (ALA  327  - GLN  330  <=> SER  156  - ALA  159 )                          
 117: s001-Y 6btm-F     1 -   8 <=>   18 -  25   (LEU  212  - LEU  219  <=> LEU   18  - TYR   25 )                          
 117: s001-Y 6btm-F    12 -  15 <=>   44 -  47   (ALA  223  - ALA  226  <=> PRO  106  - ALA  109 )                          
 117: s001-Y 6btm-F    22 -  25 <=>  137 - 140   (TYR  233  - GLN  236  <=> GLY  199  - ASN  202 )                          
 117: s001-Y 6btm-F    54 -  57 <=>  141 - 144   (LYS  265  - PRO  268  <=> PHE  203  - TRP  206 )                          
 117: s001-Y 6btm-F    58 -  81 <=>  146 - 169   (ALA  269  - GLY  292  <=> VAL  208  - GLN  231 )                          
 117: s001-Y 6btm-F    83 -  95 <=>  175 - 187   (ASN  294  - TYR  306  <=> ASP  237  - GLY  249 )                          
 117: s001-Y 6btm-F   100 - 105 <=>  188 - 193   (GLY  311  - VAL  316  <=> PHE  250  - ILE  255 )                          
 117: s001-Y 6btm-F   187 - 196 <=>  197 - 206   (GLY  398  - GLY  407  <=> SER  259  - SER  268 )                          
 117: s001-Y 6btm-F   198 - 202 <=>  207 - 211   (ALA  409  - MET  413  <=> PHE  269  - TRP  273 )                          
 117: s001-Y 6btm-F   207 - 214 <=>  275 - 282   (SER  418  - TYR  425  <=> PHE  337  - ASN  344 )                          
 118: s001-Y 5jje-B    57 -  60 <=>    1 -   4   (PRO  268  - VAL  271  <=> MET   22  - VAL   25 )                          
 118: s001-Y 5jje-B    61 -  77 <=>    6 -  22   (ILE  272  - ALA  288  <=> ILE   27  - GLU   43 )                          
 118: s001-Y 5jje-B    78 -  81 <=>   24 -  27   (SER  289  - GLY  292  <=> THR   45  - ALA   48 )                          
 118: s001-Y 5jje-B    83 -  94 <=>   32 -  43   (ASN  294  - ASP  305  <=> ALA   53  - ILE   64 )                          
 118: s001-Y 5jje-B    99 - 110 <=>   44 -  55   (VAL  310  - ALA  321  <=> LEU   65  - GLY   76 )                          
 118: s001-Y 5jje-B   157 - 160 <=>   58 -  61   (THR  368  - GLY  371  <=> ALA   79  - LEU   82 )                          
 119: s001-Y 5xmw-A     1 -   4 <=>   89 -  92   (LEU  212  - VAL  215  <=> ASP   89  - ASP   92 )                          
 119: s001-Y 5xmw-A     7 -  10 <=>   93 -  96   (LEU  218  - ALA  221  <=> ILE   93  - ALA   96 )                          
 119: s001-Y 5xmw-A    16 -  19 <=>  107 - 110   (VAL  227  - GLY  230  <=> THR  107  - ALA  110 )                          
 119: s001-Y 5xmw-A    59 -  74 <=>  140 - 155   (GLY  270  - PRO  285  <=> VAL  140  - LEU  155 )                          
 119: s001-Y 5xmw-A    75 -  78 <=>  157 - 160   (THR  286  - SER  289  <=> ASP  157  - GLY  160 )                          
 119: s001-Y 5xmw-A    85 -  92 <=>  161 - 168   (VAL  296  - THR  303  <=> GLY  161  - LEU  168 )                          
 119: s001-Y 5xmw-A    97 - 114 <=>  170 - 187   (HIS  308  - PHE  325  <=> VAL  170  - TYR  187 )                          
 120: s001-Y 6rlb-A     1 -   5 <=>  257 - 261   (LEU  212  - ARG  216  <=> VAL  305  - TYR  309 )                          
 120: s001-Y 6rlb-A    56 -  59 <=>  416 - 419   (ASN  267  - GLY  270  <=> GLU  481  - ASN  484 )                          
 120: s001-Y 6rlb-A    60 -  79 <=>  421 - 440   (VAL  271  - PHE  290  <=> ILE  486  - ALA  505 )                          
 120: s001-Y 6rlb-A    80 -  95 <=>  442 - 457   (PHE  291  - TYR  306  <=> LEU  507  - ASP  522 )                          
 120: s001-Y 6rlb-A   100 - 105 <=>  458 - 463   (GLY  311  - VAL  316  <=> LEU  523  - LYS  528 )                          
 120: s001-Y 6rlb-A   188 - 204 <=>  467 - 483   (GLY  399  - GLN  415  <=> GLN  532  - ASP  548 )                          
 120: s001-Y 6rlb-A   205 - 213 <=>  485 - 493   (LEU  416  - HIS  424  <=> ARG  550  - SER  558 )                          
 120: s001-Y 6rlb-A   216 - 219 <=>  585 - 588   (GLY  427  - LYS  430  <=> ILE  650  - SER  653 )                          
 121: s001-Y 5oxf-C     1 -  22 <=>  330 - 351   (LEU  212  - TYR  233  <=> LEU  333  - ALA  354 )                          
 121: s001-Y 5oxf-C    24 -  29 <=>  352 - 357   (GLN  235  - LYS  240  <=> SER  355  - ASP  360 )                          
 121: s001-Y 5oxf-C    37 -  40 <=>  367 - 370   (ARG  248  - GLY  251  <=> PHE  370  - LYS  373 )                          
 121: s001-Y 5oxf-C    42 -  46 <=>  371 - 375   (ASN  253  - GLY  257  <=> ASP  374  - ARG  378 )                          
 121: s001-Y 5oxf-C    58 -  61 <=>  387 - 390   (ALA  269  - ILE  272  <=> ASP  390  - LEU  393 )                          
 121: s001-Y 5oxf-C   160 - 163 <=>  394 - 397   (GLY  371  - PHE  374  <=> TYR  397  - ASP  400 )                          
 121: s001-Y 5oxf-C   166 - 179 <=>  398 - 411   (PHE  377  - ASN  390  <=> VAL  401  - TYR  414 )                          
 121: s001-Y 5oxf-C   181 - 184 <=>  490 - 493   (PRO  392  - ALA  395  <=> LEU  493  - LYS  496 )                          
 121: s001-Y 5oxf-C   185 - 188 <=>  496 - 499   (GLN  396  - GLY  399  <=> THR  499  - GLU  502 )                          
 121: s001-Y 5oxf-C   190 - 213 <=>  500 - 523   (SER  401  - HIS  424  <=> ASN  503  - ASP  526 )                          
 122: s001-Y 4dvy-P     5 -  24 <=>  421 - 440   (ARG  216  - GLN  235  <=> SER  571  - ALA  590 )                          
 122: s001-Y 4dvy-P    55 -  58 <=>  442 - 445   (VAL  266  - ALA  269  <=> LYS  592  - ASN  595 )                          
 122: s001-Y 4dvy-P   120 - 126 <=>  451 - 457   (VAL  331  - ALA  337  <=> ALA  601  - GLY  607 )                          
 122: s001-Y 4dvy-P   150 - 179 <=>  459 - 488   (THR  361  - ASN  390  <=> TYR  609  - GLU  638 )                          
 122: s001-Y 4dvy-P   181 - 185 <=>  500 - 504   (PRO  392  - GLN  396  <=> ALA  653  - LYS  657 )                          
 122: s001-Y 4dvy-P   191 - 214 <=>  511 - 534   (LEU  402  - TYR  425  <=> ILE  664  - GLU  687 )                          
 122: s001-Y 4dvy-P   215 - 219 <=>  538 - 542   (ARG  426  - LYS  430  <=> LYS  691  - ILE  695 )                          
 123: s001-Y 5sy1-A     1 -  26 <=>  246 - 271   (LEU  212  - ALA  237  <=> PHE  271  - GLY  296 )                          
 123: s001-Y 5sy1-A    27 -  31 <=>  275 - 279   (PHE  238  - PRO  242  <=> THR  300  - VAL  304 )                          
 123: s001-Y 5sy1-A   128 - 134 <=>  287 - 293   (ASN  339  - GLY  345  <=> ILE  312  - GLY  318 )                          
 123: s001-Y 5sy1-A   140 - 181 <=>  301 - 342   (ARG  351  - PRO  392  <=> ASP  326  - HIS  367 )                          
 123: s001-Y 5sy1-A   189 - 193 <=>  387 - 391   (THR  400  - ILE  404  <=> LEU  412  - ILE  416 )                          
 124: s001-Y 4a12-B     1 -  17 <=>    6 -  22   (LEU  212  - ILE  228  <=> LYS    9  - PRO   25 )                          
 124: s001-Y 4a12-B   170 - 184 <=>   25 -  39   (LEU  381  - ALA  395  <=> THR   28  - THR   42 )                          
 124: s001-Y 4a12-B   189 - 211 <=>   50 -  72   (THR  400  - LYS  422  <=> PRO   53  - GLU   75 )                          
 124: s001-Y 4a12-B   216 - 219 <=>   84 -  87   (GLY  427  - LYS  430  <=> PRO   87  - LYS   90 )                          
 125: s001-Y 5ihf-B     5 -  26 <=>   19 -  40   (ARG  216  - ALA  237  <=> LEU   24  - GLN   45 )                          
 125: s001-Y 5ihf-B    27 -  30 <=>   42 -  45   (PHE  238  - ILE  241  <=> SER   47  - GLY   50 )                          
 125: s001-Y 5ihf-B   124 - 135 <=>   49 -  60   (GLN  335  - TYR  346  <=> GLY   54  - TRP   65 )                          
 125: s001-Y 5ihf-B   142 - 170 <=>   61 -  89   (GLY  353  - LEU  381  <=> ASP   66  - ASP   94 )                          
 125: s001-Y 5ihf-B   172 - 175 <=>   91 -  94   (VAL  383  - VAL  386  <=> SER   96  - LEU   99 )                          
 125: s001-Y 5ihf-B   181 - 185 <=>   95 -  99   (PRO  392  - GLN  396  <=> THR  100  - ARG  104 )                          
 126: s001-Y 7dn3-A    15 -  20 <=>  635 - 640   (ALA  226  - VAL  231  <=> ILE  698  - VAL  703 )                          
 126: s001-Y 7dn3-A    57 -  60 <=>  643 - 646   (PRO  268  - VAL  271  <=> GLY  706  - LEU  709 )                          
 126: s001-Y 7dn3-A    61 -  81 <=>  648 - 668   (ILE  272  - GLY  292  <=> LYS  711  - LEU  731 )                          
 126: s001-Y 7dn3-A    82 -  95 <=>  681 - 694   (THR  293  - TYR  306  <=> ALA  744  - SER  757 )                          
 126: s001-Y 7dn3-A   103 - 110 <=>  695 - 702   (ILE  314  - ALA  321  <=> VAL  758  - SER  765 )                          
 126: s001-Y 7dn3-A   157 - 160 <=>  705 - 708   (THR  368  - GLY  371  <=> LEU  768  - LEU  771 )                          
 126: s001-Y 7dn3-A   166 - 169 <=>  732 - 735   (PHE  377  - VAL  380  <=> MET  795  - CYS  798 )                          
 126: s001-Y 7dn3-A   173 - 176 <=>  778 - 781   (PHE  384  - ASN  387  <=> GLY  841  - PRO  844 )                          
 126: s001-Y 7dn3-A   180 - 183 <=>  784 - 787   (LEU  391  - SER  394  <=> PHE  847  - HIS  850 )                          
 126: s001-Y 7dn3-A   214 - 218 <=>  940 - 944   (TYR  425  - ILE  429  <=> LEU 1003  - THR 1007 )                          
 127: s001-Y 2ksr-A    58 -  78 <=>    6 -  26   (ALA  269  - SER  289  <=> PHE   30  - PHE   50 )                          
 127: s001-Y 2ksr-A    79 -  94 <=>   28 -  43   (PHE  290  - ASP  305  <=> LEU   52  - LEU   67 )                          
 127: s001-Y 2ksr-A    99 - 110 <=>   44 -  55   (VAL  310  - ALA  321  <=> LEU   68  - LYS   79 )                          
 127: s001-Y 2ksr-A   156 - 159 <=>   59 -  62   (LEU  367  - VAL  370  <=> PRO   83  - LEU   86 )                          
 127: s001-Y 2ksr-A   168 - 173 <=>   70 -  75   (ALA  379  - PHE  384  <=> TYR   94  - MET   99 )                          
 127: s001-Y 2ksr-A   188 - 197 <=>  127 - 136   (GLY  399  - VAL  408  <=> GLY  151  - LEU  160 )                          
 127: s001-Y 2ksr-A   200 - 203 <=>  137 - 140   (GLU  411  - LYS  414  <=> PHE  161  - TYR  164 )                          
 128: s001-Y 3rmi-A     1 -  26 <=>   18 -  43   (LEU  212  - ALA  237  <=> SER   16  - LEU   41 )                          
 128: s001-Y 3rmi-A    57 -  63 <=>   49 -  55   (PRO  268  - VAL  274  <=> LEU   47  - LEU   53 )                          
 128: s001-Y 3rmi-A   181 - 185 <=>   77 -  81   (PRO  392  - GLN  396  <=> PHE   75  - PHE   79 )                          
 128: s001-Y 3rmi-A   186 - 189 <=>   84 -  87   (ILE  397  - THR  400  <=> PHE   82  - LYS   85 )                          
 128: s001-Y 3rmi-A   191 - 208 <=>   88 - 105   (LEU  402  - GLN  419  <=> GLU   86  - GLU  103 )                          
 129: s001-Y 6m9a-C     8 -  22 <=>    1 -  15   (LEU  219  - TYR  233  <=> PRO   13  - ALA   27 )                          
 129: s001-Y 6m9a-C    24 -  27 <=>   17 -  20   (GLN  235  - PHE  238  <=> TYR   29  - HIS   32 )                          
 129: s001-Y 6m9a-C    54 -  57 <=>   23 -  26   (LYS  265  - PRO  268  <=> VAL   35  - ARG   38 )                          
 129: s001-Y 6m9a-C    61 -  74 <=>   35 -  48   (ILE  272  - PRO  285  <=> ALA   47  - PRO   60 )                          
 129: s001-Y 6m9a-C    96 - 117 <=>  102 - 123   (THR  307  - PHE  328  <=> ILE  114  - ASP  135 )                          
 129: s001-Y 6m9a-C   119 - 122 <=>  124 - 127   (GLN  330  - PRO  333  <=> ARG  136  - SER  139 )                          
 129: s001-Y 6m9a-C   149 - 177 <=>  128 - 156   (VAL  360  - PHE  388  <=> LEU  140  - SER  168 )                          
 130: s001-Y 5h5v-A    57 -  83 <=>    1 -  27   (PRO  268  - ASN  294  <=> LEU   44  - PHE   70 )                          
 130: s001-Y 5h5v-A    84 -  95 <=>  226 - 237   (ASP  295  - TYR  306  <=> SER  269  - ASN  280 )                          
 130: s001-Y 5h5v-A   100 - 108 <=>  238 - 246   (GLY  311  - ILE  319  <=> ALA  281  - PHE  289 )                          
 130: s001-Y 5h5v-A   159 - 163 <=>  251 - 255   (VAL  370  - PHE  374  <=> LYS  294  - GLY  314 )                          
 131: s001-Y 2dof-A     1 -  25 <=>    8 -  32   (LEU  212  - GLN  236  <=> ASP  888  - ARG  912 )                          
 131: s001-Y 2dof-A    59 -  62 <=>   37 -  40   (GLY  270  - PRO  273  <=> SER  917  - ASP  920 )                          
 131: s001-Y 2dof-A   161 - 166 <=>   43 -  48   (SER  372  - PHE  377  <=> ARG  923  - ASP  928 )                          
 131: s001-Y 2dof-A   169 - 172 <=>   55 -  58   (VAL  380  - VAL  383  <=> SER  935  - GLU  938 )                          
 131: s001-Y 2dof-A   185 - 188 <=>   60 -  63   (GLN  396  - GLY  399  <=> GLU  940  - GLU  943 )                          
 131: s001-Y 2dof-A   190 - 203 <=>   64 -  77   (SER  401  - LYS  414  <=> LYS  944  - LYS  957 )                          
 131: s001-Y 2dof-A   205 - 209 <=>   78 -  82   (LEU  416  - LEU  420  <=> ARG  958  - PRO  962 )                          
 132: s001-Y 3aq0-C    60 -  78 <=>    7 -  25   (VAL  271  - SER  289  <=> SER   12  - LEU   30 )                          
 132: s001-Y 3aq0-C    80 -  97 <=>   26 -  43   (PHE  291  - HIS  308  <=> ALA   31  - VAL   48 )                          
 132: s001-Y 3aq0-C   100 - 103 <=>   44 -  47   (GLY  311  - ILE  314  <=> GLN   49  - GLN   52 )                          
 132: s001-Y 3aq0-C   105 - 118 <=>   48 -  61   (VAL  316  - VAL  329  <=> PHE   53  - ASP   66 )                          
 132: s001-Y 3aq0-C   122 - 125 <=>  301 - 304   (PRO  333  - MET  336  <=> LEU  321  - THR  324 )                          
 132: s001-Y 3aq0-C   154 - 160 <=>  313 - 319   (TYR  365  - GLY  371  <=> ARG  333  - LEU  339 )                          
 133: s001-Y 3ibp-A     2 -  15 <=>   29 -  42   (ASN  213  - ALA  226  <=> ARG  600  - GLN  613 )                          
 133: s001-Y 3ibp-A    97 - 134 <=>   56 -  93   (HIS  308  - GLY  345  <=> ASP  627  - SER  664 )                          
 133: s001-Y 3ibp-A   140 - 146 <=>  217 - 223   (ARG  351  - GLN  357  <=> GLU  788  - ARG  794 )                          
 133: s001-Y 3ibp-A   148 - 180 <=>  224 - 256   (TYR  359  - LEU  391  <=> GLU  795  - ALA  827 )                          
 134: s001-Y 7c6g-A     1 -   8 <=>   86 -  93   (LEU  212  - LEU  219  <=> GLU   85  - ALA   92 )                          
 134: s001-Y 7c6g-A    10 -  17 <=>   94 - 101   (ALA  221  - ILE  228  <=> TYR   93  - THR  100 )                          
 134: s001-Y 7c6g-A    23 -  26 <=>  104 - 107   (ILE  234  - ALA  237  <=> LEU  103  - ALA  106 )                          
 134: s001-Y 7c6g-A    32 -  37 <=>  305 - 310   (ILE  243  - ARG  248  <=> PHE  304  - PRO  309 )                          
 134: s001-Y 7c6g-A    59 -  82 <=>  371 - 394   (GLY  270  - THR  293  <=> GLY  370  - ARG  393 )                          
 134: s001-Y 7c6g-A    86 -  95 <=>  396 - 405   (THR  297  - TYR  306  <=> THR  395  - ASP  404 )                          
 134: s001-Y 7c6g-A   103 - 113 <=>  406 - 416   (ILE  314  - TYR  324  <=> LYS  405  - ARG  415 )                          
 134: s001-Y 7c6g-A   115 - 118 <=>  417 - 420   (TYR  326  - VAL  329  <=> HIS  416  - HIS  419 )                          
 135: s001-Y 5yfp-C     2 -  26 <=>  404 - 428   (ASN  213  - ALA  237  <=> ASP  412  - ASN  436 )                          
 135: s001-Y 5yfp-C    54 -  57 <=>  431 - 434   (LYS  265  - PRO  268  <=> LYS  439  - PHE  442 )                          
 135: s001-Y 5yfp-C   120 - 123 <=>  438 - 441   (VAL  331  - GLU  334  <=> LEU  446  - SER  449 )                          
 135: s001-Y 5yfp-C   151 - 154 <=>  442 - 445   (ARG  362  - TYR  365  <=> THR  450  - HIS  453 )                          
 135: s001-Y 5yfp-C   158 - 165 <=>  454 - 461   (LEU  369  - ALA  376  <=> LEU  462  - PHE  469 )                          
 135: s001-Y 5yfp-C   166 - 176 <=>  463 - 473   (PHE  377  - ASN  387  <=> MET  471  - GLY  481 )                          
 135: s001-Y 5yfp-C   178 - 181 <=>  474 - 477   (ALA  389  - PRO  392  <=> THR  482  - ALA  485 )                          
 135: s001-Y 5yfp-C   184 - 187 <=>  480 - 483   (ALA  395  - GLY  398  <=> LEU  488  - VAL  491 )                          
 135: s001-Y 5yfp-C   190 - 204 <=>  485 - 499   (SER  401  - GLN  415  <=> GLU  493  - ILE  507 )                          
 135: s001-Y 5yfp-C   206 - 212 <=>  584 - 590   (GLU  417  - ARG  423  <=> CYS  595  - ILE  601 )                          
 135: s001-Y 5yfp-C   216 - 219 <=>  652 - 655   (GLY  427  - LYS  430  <=> LYS  663  - THR  666 )                          
 136: s001-Y 5gpa-A     7 -  25 <=>   76 -  94   (LEU  218  - GLN  236  <=> THR   78  - ALA   96 )                          
 136: s001-Y 5gpa-A   153 - 184 <=>  111 - 142   (LEU  364  - ALA  395  <=> ALA  117  - LEU  148 )                          
 136: s001-Y 5gpa-A   188 - 206 <=>  148 - 166   (GLY  399  - GLU  417  <=> ARG  154  - ASP  172 )                          
 137: s001-Y 3vuo-A     4 -  27 <=>  511 - 534   (VAL  215  - PHE  238  <=> ASP  553  - THR  576 )                          
 137: s001-Y 3vuo-A    29 -  34 <=>  535 - 540   (LYS  240  - TYR  245  <=> GLN  577  - SER  582 )                          
 137: s001-Y 3vuo-A    48 -  55 <=>  542 - 549   (SER  259  - VAL  266  <=> GLY  584  - TRP  591 )                          
 137: s001-Y 3vuo-A   115 - 118 <=>  552 - 555   (TYR  326  - VAL  329  <=> LYS  594  - ASN  597 )                          
 137: s001-Y 3vuo-A   137 - 140 <=>  568 - 571   (PRO  348  - ARG  351  <=> GLN  610  - GLY  613 )                          
 137: s001-Y 3vuo-A   144 - 147 <=>  573 - 576   (ASN  355  - GLU  358  <=> ILE  615  - ILE  618 )                          
 137: s001-Y 3vuo-A   150 - 179 <=>  639 - 668   (THR  361  - ASN  390  <=> PHE  681  - SER  710 )                          
 137: s001-Y 3vuo-A   183 - 186 <=>  681 - 684   (SER  394  - ILE  397  <=> LYS  723  - THR  726 )                          
 137: s001-Y 3vuo-A   189 - 196 <=>  688 - 695   (THR  400  - GLY  407  <=> PHE  730  - SER  737 )                          
 137: s001-Y 3vuo-A   201 - 204 <=>  978 - 981   (THR  412  - GLN  415  <=> ASP 1020  - VAL 1023 )                          
 137: s001-Y 3vuo-A   207 - 214 <=>  982 - 989   (SER  418  - TYR  425  <=> ALA 1024  - ASN 1031 )                          
 137: s001-Y 3vuo-A   215 - 219 <=>  993 - 997   (ARG  426  - LYS  430  <=> TYR 1035  - SER 1039 )                          
 138: s001-Y 3zqg-A     1 -  22 <=>   71 -  92   (LEU  212  - TYR  233  <=> GLU   71  - SER   92 )                          
 138: s001-Y 3zqg-A    24 -  27 <=>   93 -  96   (GLN  235  - PHE  238  <=> HIS   93  - GLY   96 )                          
 138: s001-Y 3zqg-A    59 -  63 <=>  100 - 104   (GLY  270  - VAL  274  <=> HIS  100  - ARG  104 )                          
 138: s001-Y 3zqg-A   169 - 179 <=>  111 - 121   (VAL  380  - ASN  390  <=> GLU  111  - THR  121 )                          
 138: s001-Y 3zqg-A   181 - 185 <=>  130 - 134   (PRO  392  - GLN  396  <=> ALA  130  - LEU  134 )                          
 138: s001-Y 3zqg-A   189 - 206 <=>  139 - 156   (THR  400  - GLU  417  <=> HIS  139  - GLU  156 )                          
 138: s001-Y 3zqg-A   207 - 211 <=>  158 - 162   (SER  418  - LYS  422  <=> ARG  158  - THR  162 )                          
 138: s001-Y 3zqg-A   214 - 218 <=>  165 - 169   (TYR  425  - ILE  429  <=> SER  165  - LEU  169 )                          
 139: s001-Y 7mi6-A    55 -  58 <=>  301 - 304   (VAL  266  - ALA  269  <=> GLN 1665  - GLN 1668 )                          
 139: s001-Y 7mi6-A    60 -  80 <=>  306 - 326   (VAL  271  - PHE  291  <=> SER 1670  - SER 1690 )                          
 139: s001-Y 7mi6-A    82 -  95 <=>  327 - 340   (THR  293  - TYR  306  <=> SER 1691  - GLU 1704 )                          
 139: s001-Y 7mi6-A   100 - 105 <=>  341 - 346   (GLY  311  - VAL  316  <=> TYR 1705  - ASN 1710 )                          
 139: s001-Y 7mi6-A   164 - 167 <=>  348 - 351   (LEU  375  - ILE  378  <=> ILE 1712  - LEU 1715 )                          
 139: s001-Y 7mi6-A   172 - 175 <=>  407 - 410   (VAL  383  - VAL  386  <=> TYR 1771  - LEU 1774 )                          
 139: s001-Y 7mi6-A   178 - 184 <=>  560 - 566   (ALA  389  - ALA  395  <=> PRO 1924  - ALA 1930 )                          
 139: s001-Y 7mi6-A   203 - 208 <=> 2302 -2307   (LYS  414  - GLN  419  <=> ASN 3975  - ILE 3980 )                          
 139: s001-Y 7mi6-A   213 - 218 <=> 2345 -2350   (HIS  424  - ILE  429  <=> SER 4018  - ILE 4023 )                          
 140: s001-Y 6swy-1     1 -  24 <=>  452 - 475   (LEU  212  - GLN  235  <=> UNK 3804  - UNK 3827 )                          
 140: s001-Y 6swy-1   160 - 178 <=>  476 - 494   (GLY  371  - ALA  389  <=> UNK 3830  - UNK 3848 )                          
 140: s001-Y 6swy-1   179 - 182 <=>  500 - 503   (ASN  390  - PRO  393  <=> UNK 3858  - UNK 3861 )                          
 140: s001-Y 6swy-1   184 - 187 <=>  506 - 509   (ALA  395  - GLY  398  <=> UNK 3864  - UNK 3867 )                          
 140: s001-Y 6swy-1   189 - 199 <=>  512 - 522   (THR  400  - LEU  410  <=> UNK 3870  - UNK 3880 )                          
 141: s001-Y 6sih-A    48 -  51 <=>    9 -  12   (SER  259  - LEU  262  <=> LEU    9  - GLY   12 )                          
 141: s001-Y 6sih-A    54 -  57 <=>   25 -  28   (LYS  265  - PRO  268  <=> LYS   25  - GLU   28 )                          
 141: s001-Y 6sih-A    58 -  81 <=>   31 -  54   (ALA  269  - GLY  292  <=> ALA   31  - LYS   54 )                          
 141: s001-Y 6sih-A    84 -  95 <=>  426 - 437   (ASP  295  - TYR  306  <=> GLY  576  - ASN  587 )                          
 141: s001-Y 6sih-A   100 - 105 <=>  438 - 443   (GLY  311  - VAL  316  <=> ASP  588  - ASN  593 )                          
 141: s001-Y 6sih-A   188 - 207 <=>  447 - 466   (GLY  399  - SER  418  <=> ASP  597  - GLN  616 )                          
 141: s001-Y 6sih-A   208 - 214 <=>  468 - 474   (GLN  419  - TYR  425  <=> GLU  618  - LEU  624 )                          
 141: s001-Y 6sih-A   216 - 219 <=>  480 - 483   (GLY  427  - LYS  430  <=> THR  630  - ASN  633 )                          
 142: s001-Y 2lru-A    23 -  26 <=>   20 -  23   (ILE  234  - ALA  237  <=> ASP  494  - LYS  497 )                          
 142: s001-Y 2lru-A    27 -  32 <=>   25 -  30   (PHE  238  - ILE  243  <=> ALA  499  - LEU  504 )                          
 142: s001-Y 2lru-A    35 -  39 <=>   41 -  45   (ALA  246  - GLU  250  <=> LYS  515  - ASN  519 )                          
 142: s001-Y 2lru-A    50 -  53 <=>   49 -  52   (HIS  261  - LEU  264  <=> GLU  523  - PHE  526 )                          
 142: s001-Y 2lru-A   118 - 135 <=>   55 -  72   (VAL  329  - TYR  346  <=> GLU  529  - VAL  546 )                          
 142: s001-Y 2lru-A   140 - 163 <=>   75 -  98   (ARG  351  - PHE  374  <=> GLY  549  - ARG  572 )                          
 143: s001-Y 6jcx-F     1 -  27 <=>    4 -  30   (LEU  212  - PHE  238  <=> GLU   24  - ASN   50 )                          
 143: s001-Y 6jcx-F   181 - 188 <=>   53 -  60   (PRO  392  - GLY  399  <=> ARG   73  - ALA   80 )                          
 143: s001-Y 6jcx-F   190 - 211 <=>   61 -  82   (SER  401  - LYS  422  <=> TRP   81  - ALA  102 )                          
 143: s001-Y 6jcx-F   213 - 219 <=>   83 -  89   (HIS  424  - LYS  430  <=> GLU  103  - ILE  109 )                          
 144: s001-Y 4okv-F    52 -  82 <=>    1 -  31   (PRO  263  - THR  293  <=> LYS  201  - SER  231 )                          
 144: s001-Y 4okv-F    84 -  95 <=>   38 -  49   (ASP  295  - TYR  306  <=> HIS  238  - GLU  249 )                          
 144: s001-Y 4okv-F   100 - 109 <=>   50 -  59   (GLY  311  - ILE  320  <=> GLY  250  - SER  259 )                          
 144: s001-Y 4okv-F   157 - 160 <=>   62 -  65   (THR  368  - GLY  371  <=> ILE  262  - LYS  265 )                          
 145: s001-Y 2v3s-A    27 -  40 <=>    2 -  15   (PHE  238  - GLY  251  <=> PRO  433  - GLU  446 )                          
 145: s001-Y 2v3s-A    48 -  53 <=>   18 -  23   (SER  259  - LEU  264  <=> ASP  449  - PHE  454 )                          
 145: s001-Y 2v3s-A   117 - 135 <=>   25 -  43   (PHE  328  - TYR  346  <=> PRO  456  - VAL  474 )                          
 145: s001-Y 2v3s-A   140 - 158 <=>   46 -  64   (ARG  351  - LEU  369  <=> ARG  477  - SER  495 )                          
 146: s001-Y 6yjj-A     1 -  16 <=>   83 -  98   (LEU  212  - VAL  227  <=> ALA   82  - SER   97 )                          
 146: s001-Y 6yjj-A    18 -  26 <=>   99 - 107   (VAL  229  - ALA  237  <=> GLN   98  - GLY  106 )                          
 146: s001-Y 6yjj-A   118 - 121 <=>  118 - 121   (VAL  329  - ASN  332  <=> SER  117  - GLN  120 )                          
 146: s001-Y 6yjj-A   151 - 177 <=>  124 - 150   (ARG  362  - PHE  388  <=> GLU  123  - ASN  149 )                          
 146: s001-Y 6yjj-A   179 - 182 <=>  152 - 155   (ASN  390  - PRO  393  <=> ALA  151  - ASN  154 )                          
 146: s001-Y 6yjj-A   184 - 188 <=>  190 - 194   (ALA  395  - GLY  399  <=> ALA  194  - LEU  198 )                          
 146: s001-Y 6yjj-A   190 - 206 <=>  195 - 211   (SER  401  - GLU  417  <=> LYS  199  - LEU  215 )                          
 147: s001-Y 2q83-A     1 -   4 <=>  105 - 108   (LEU  212  - VAL  215  <=> GLU  130  - VAL  133 )                          
 147: s001-Y 2q83-A    31 -  34 <=>  130 - 133   (PRO  242  - TYR  245  <=> GLN  155  - ASN  158 )                          
 147: s001-Y 2q83-A    48 -  54 <=>  134 - 140   (SER  259  - LYS  265  <=> GLY  159  - LYS  165 )                          
 147: s001-Y 2q83-A    57 -  94 <=>  142 - 179   (PRO  268  - ASP  305  <=> GLY  167  - ASP  204 )                          
 147: s001-Y 2q83-A    99 - 109 <=>  180 - 190   (VAL  310  - ILE  320  <=> GLY  205  - ASP  215 )                          
 147: s001-Y 2q83-A   117 - 121 <=>  198 - 202   (PHE  328  - ASN  332  <=> VAL  223  - GLU  227 )                          
 147: s001-Y 2q83-A   122 - 125 <=>  204 - 207   (PRO  333  - MET  336  <=> LEU  229  - SER  232 )                          
 147: s001-Y 2q83-A   149 - 152 <=>  208 - 211   (VAL  360  - ILE  363  <=> PRO  233  - CYS  236 )                          
 147: s001-Y 2q83-A   153 - 157 <=>  239 - 243   (LEU  364  - THR  368  <=> ASP  264  - ARG  268 )                          
 147: s001-Y 2q83-A   159 - 164 <=>  283 - 288   (VAL  370  - LEU  375  <=> GLN  308  - ASP  313 )                          
 147: s001-Y 2q83-A   166 - 169 <=>  289 - 292   (PHE  377  - VAL  380  <=> UNK  314  - PRO  317 )                          
 147: s001-Y 2q83-A   171 - 174 <=>  320 - 323   (PRO  382  - PHE  385  <=> TYR  345  - ILE  348 )                          
 148: s001-Y 1h7a-A     1 -   5 <=>  302 - 306   (LEU  212  - ARG  216  <=> ILE  328  - PHE  332 )                          
 148: s001-Y 1h7a-A     8 -  26 <=>  307 - 325   (LEU  219  - ALA  237  <=> ASN  333  - ALA  351 )                          
 148: s001-Y 1h7a-A    27 -  32 <=>  330 - 335   (PHE  238  - ILE  243  <=> ILE  356  - GLY  361 )                          
 148: s001-Y 1h7a-A   122 - 127 <=>  341 - 346   (PRO  333  - ASP  338  <=> ALA  367  - GLN  372 )                          
 148: s001-Y 1h7a-A   130 - 135 <=>  354 - 359   (LYS  341  - TYR  346  <=> LEU  380  - ASP  385 )                          
 148: s001-Y 1h7a-A   162 - 165 <=>  372 - 375   (LEU  373  - ALA  376  <=> SER  398  - TYR  401 )                          
 148: s001-Y 1h7a-A   169 - 180 <=>  376 - 387   (VAL  380  - LEU  391  <=> ILE  402  - ARG  413 )                          
 148: s001-Y 1h7a-A   183 - 204 <=>  388 - 409   (SER  394  - GLN  415  <=> ASP  414  - GLY  435 )                          
 149: s001-Y 5fu7-A     7 -  26 <=>   52 -  71   (LEU  218  - ALA  237  <=> LYS 1890  - ILE 1909 )                          
 149: s001-Y 5fu7-A    27 -  30 <=>   75 -  78   (PHE  238  - ILE  241  <=> ALA 1913  - GLU 1916 )                          
 149: s001-Y 5fu7-A   148 - 176 <=>   86 - 114   (TYR  359  - ASN  387  <=> ASN 1924  - GLU 1952 )                          
 149: s001-Y 5fu7-A   179 - 182 <=>  117 - 120   (ASN  390  - PRO  393  <=> ASN 1955  - THR 1958 )                          
 149: s001-Y 5fu7-A   183 - 186 <=>  122 - 125   (SER  394  - ILE  397  <=> ILE 1960  - LEU 1963 )                          
 149: s001-Y 5fu7-A   188 - 205 <=>  128 - 145   (GLY  399  - LEU  416  <=> VAL 1966  - SER 1983 )                          
 149: s001-Y 5fu7-A   210 - 214 <=>  231 - 235   (VAL  421  - TYR  425  <=> LYS 2073  - PRO 2077 )                          
 149: s001-Y 5fu7-A   215 - 219 <=>  280 - 284   (ARG  426  - LYS  430  <=> PRO 2122  - ILE 2126 )                          
 150: s001-Y 4i0x-K    25 -  28 <=>    1 -   4   (GLN  236  - ARG  239  <=> ASP    2  - GLY    5 )                          
 150: s001-Y 4i0x-K    53 -  56 <=>    5 -   8   (LEU  264  - ASN  267  <=> ALA    6  - LYS    9 )                          
 150: s001-Y 4i0x-K    57 -  60 <=>   10 -  13   (PRO  268  - VAL  271  <=> ALA   11  - LEU   14 )                          
 150: s001-Y 4i0x-K    61 -  94 <=>   15 -  48   (ILE  272  - ASP  305  <=> ASP   16  - ASP   49 )                          
 150: s001-Y 4i0x-K    99 - 109 <=>   49 -  59   (VAL  310  - ILE  320  <=> GLU   50  - ASN   60 )                          
 150: s001-Y 4i0x-K   156 - 159 <=>   64 -  67   (LEU  367  - VAL  370  <=> ILE   65  - THR   68 )                          
 151: s001-Y 6v9z-A     2 -  26 <=>  151 - 175   (ASN  213  - ALA  237  <=> PHE  158  - LEU  182 )                          
 151: s001-Y 6v9z-A    27 -  31 <=>  179 - 183   (PHE  238  - PRO  242  <=> GLY  186  - ILE  190 )                          
 151: s001-Y 6v9z-A   124 - 130 <=>  188 - 194   (GLN  335  - LYS  341  <=> ASP  195  - GLU  201 )                          
 151: s001-Y 6v9z-A   142 - 179 <=>  195 - 232   (GLY  353  - ASN  390  <=> LYS  202  - ASP  239 )                          
 151: s001-Y 6v9z-A   181 - 185 <=>  270 - 274   (PRO  392  - GLN  396  <=> ARG  277  - SER  281 )                          
 151: s001-Y 6v9z-A   189 - 210 <=>  279 - 300   (THR  400  - VAL  421  <=> THR  286  - SER  307 )                          
 152: s001-Y 2x2v-A    55 -  59 <=>    1 -   5   (VAL  266  - GLY  270  <=> UNK    1  - GLY    5 )                          
 152: s001-Y 2x2v-A    60 -  81 <=>    7 -  28   (VAL  271  - GLY  292  <=> ALA    7  - THR   28 )                          
 152: s001-Y 2x2v-A    82 -  95 <=>   42 -  55   (THR  293  - TYR  306  <=> LEU   42  - ALA   55 )                          
 152: s001-Y 2x2v-A   103 - 110 <=>   56 -  63   (ILE  314  - ALA  321  <=> VAL   56  - ILE   63 )                          
 152: s001-Y 2x2v-A   161 - 164 <=>   65 -  68   (SER  372  - LEU  375  <=> LEU   65  - LEU   68 )                          
 153: s001-Y 3fhn-A     1 -  27 <=>  335 - 361   (LEU  212  - PHE  238  <=> SER  357  - PRO  383 )                          
 153: s001-Y 3fhn-A    54 -  57 <=>  362 - 365   (LYS  265  - PRO  268  <=> GLU  384  - PRO  387 )                          
 153: s001-Y 3fhn-A   159 - 169 <=>  366 - 376   (VAL  370  - VAL  380  <=> LYS  388  - ASN  398 )                          
 153: s001-Y 3fhn-A   170 - 176 <=>  378 - 384   (LEU  381  - ASN  387  <=> ILE  400  - PRO  406 )                          
 153: s001-Y 3fhn-A   178 - 181 <=>  385 - 388   (ALA  389  - PRO  392  <=> PHE  407  - LEU  410 )                          
 153: s001-Y 3fhn-A   189 - 202 <=>  405 - 418   (THR  400  - MET  413  <=> PHE  427  - THR  440 )                          
 153: s001-Y 3fhn-A   205 - 208 <=>  491 - 494   (LEU  416  - GLN  419  <=> ASP  513  - ASN  516 )                          
 153: s001-Y 3fhn-A   209 - 214 <=>  496 - 501   (LEU  420  - TYR  425  <=> ILE  518  - GLN  523 )                          
 153: s001-Y 3fhn-A   215 - 219 <=>  505 - 509   (ARG  426  - LYS  430  <=> LYS  527  - ARG  531 )                          
 154: s001-Y 7d0l-B     2 -   5 <=>  161 - 164   (ASN  213  - ARG  216  <=> ASN  949  - SER  952 )                          
 154: s001-Y 7d0l-B     8 -  15 <=>  165 - 172   (LEU  219  - ALA  226  <=> LEU  953  - LEU  960 )                          
 154: s001-Y 7d0l-B    21 -  24 <=>  510 - 513   (ILE  232  - GLN  235  <=> PRO 1298  - VAL 1301 )                          
 154: s001-Y 7d0l-B    57 -  76 <=>  523 - 542   (PRO  268  - ILE  287  <=> ARG 1311  - ILE 1330 )                          
 154: s001-Y 7d0l-B    77 -  80 <=>  546 - 549   (ALA  288  - PHE  291  <=> ALA 1334  - ASN 1337 )                          
 154: s001-Y 7d0l-B    83 -  94 <=>  556 - 567   (ASN  294  - ASP  305  <=> ASN 1344  - PHE 1355 )                          
 154: s001-Y 7d0l-B    97 - 113 <=>  578 - 594   (HIS  308  - TYR  324  <=> PRO 1366  - HIS 1382 )                          
 154: s001-Y 7d0l-B   164 - 167 <=>  596 - 599   (LEU  375  - ILE  378  <=> ALA 1384  - TYR 1387 )                          
 154: s001-Y 7d0l-B   199 - 202 <=>  827 - 830   (LEU  410  - MET  413  <=> GLY 1615  - VAL 1618 )                          
 154: s001-Y 7d0l-B   206 - 215 <=>  831 - 840   (GLU  417  - ARG  426  <=> GLU 1619  - SER 1628 )                          
 155: s001-Y 6m3q-F     4 -  26 <=>    1 -  23   (VAL  215  - ALA  237  <=> PHE 1584  - LEU 1606 )                          
 155: s001-Y 6m3q-F    27 -  30 <=>   25 -  28   (PHE  238  - ILE  241  <=> MET 1608  - ASP 1611 )                          
 155: s001-Y 6m3q-F   144 - 166 <=>   31 -  53   (ASN  355  - PHE  377  <=> LYS 1614  - TYR 1636 )                          
 155: s001-Y 6m3q-F   168 - 180 <=>   54 -  66   (ALA  379  - LEU  391  <=> GLU 1637  - ALA 1649 )                          
 155: s001-Y 6m3q-F   185 - 188 <=>   80 -  83   (GLN  396  - GLY  399  <=> SER 1666  - ASP 1669 )                          
 155: s001-Y 6m3q-F   190 - 194 <=>   84 -  88   (SER  401  - VAL  405  <=> ARG 1670  - ALA 1674 )                          
 156: s001-Y 6k3b-B     1 -  26 <=>    1 -  26   (LEU  212  - ALA  237  <=> HIS    9  - GLU   34 )                          
 156: s001-Y 6k3b-B    27 -  30 <=>   30 -  33   (PHE  238  - ILE  241  <=> THR   38  - GLU   41 )                          
 156: s001-Y 6k3b-B    51 -  54 <=>   34 -  37   (LEU  262  - LYS  265  <=> SER   42  - LYS   45 )                          
 156: s001-Y 6k3b-B    63 -  66 <=>   51 -  54   (VAL  274  - ALA  277  <=> ALA   59  - PHE   62 )                          
 156: s001-Y 6k3b-B   108 - 111 <=>   55 -  58   (ILE  319  - PHE  322  <=> ALA   63  - SER   66 )                          
 156: s001-Y 6k3b-B   160 - 171 <=>   61 -  72   (GLY  371  - PRO  382  <=> PRO   69  - HIS   80 )                          
 156: s001-Y 6k3b-B   172 - 177 <=>   76 -  81   (VAL  383  - PHE  388  <=> ASP   84  - ASN   89 )                          
 156: s001-Y 6k3b-B   185 - 188 <=>   85 -  88   (GLN  396  - GLY  399  <=> ASN   93  - ARG   96 )                          
 156: s001-Y 6k3b-B   190 - 202 <=>   89 - 101   (SER  401  - MET  413  <=> LYS   97  - VAL  109 )                          
 156: s001-Y 6k3b-B   203 - 206 <=>  103 - 106   (LYS  414  - GLU  417  <=> THR  111  - LYS  114 )                          
 157: s001-Y 5mx5-L    11 -  20 <=>   27 -  36   (LEU  222  - VAL  231  <=> GLY   30  - GLU   39 )                          
 157: s001-Y 5mx5-L    33 -  37 <=>  112 - 116   (GLN  244  - ARG  248  <=> PRO  140  - ASP  144 )                          
 157: s001-Y 5mx5-L    47 -  50 <=>  120 - 123   (HIS  258  - HIS  261  <=> PHE  148  - ALA  151 )                          
 157: s001-Y 5mx5-L    52 -  55 <=>  129 - 132   (PRO  263  - VAL  266  <=> PHE  157  - MET  160 )                          
 157: s001-Y 5mx5-L    56 -  79 <=>  135 - 158   (ASN  267  - PHE  290  <=> LEU  163  - ALA  186 )                          
 157: s001-Y 5mx5-L    80 -  83 <=>  161 - 164   (PHE  291  - ASN  294  <=> ALA  189  - PRO  192 )                          
 157: s001-Y 5mx5-L    84 -  94 <=>  167 - 177   (ASP  295  - ASP  305  <=> GLY  195  - ASP  205 )                          
 157: s001-Y 5mx5-L    99 - 106 <=>  178 - 185   (VAL  310  - VAL  317  <=> GLU  206  - ARG  213 )                          
 157: s001-Y 5mx5-L   165 - 168 <=>  187 - 190   (ALA  376  - ALA  379  <=> MET  215  - GLU  218 )                          
 158: s001-Y 6rql-A     1 -   8 <=>  264 - 271   (LEU  212  - LEU  219  <=> LEU  335  - ARG  342 )                          
 158: s001-Y 6rql-A    27 -  30 <=>  301 - 304   (PHE  238  - ILE  241  <=> LYS  372  - GLU  375 )                          
 158: s001-Y 6rql-A    57 -  80 <=>  308 - 331   (PRO  268  - PHE  291  <=> GLU  379  - ASP  402 )                          
 158: s001-Y 6rql-A    81 -  94 <=>  333 - 346   (GLY  292  - ASP  305  <=> SER  404  - PHE  427 )                          
 158: s001-Y 6rql-A    99 - 110 <=>  347 - 358   (VAL  310  - ALA  321  <=> VAL  428  - ASP  439 )                          
 158: s001-Y 6rql-A   161 - 164 <=>  368 - 371   (SER  372  - LEU  375  <=> PRO  452  - GLY  455 )                          
 158: s001-Y 6rql-A   195 - 200 <=>  380 - 385   (VAL  406  - GLU  411  <=> GLU  464  - LYS  469 )                          
 158: s001-Y 6rql-A   201 - 204 <=>  387 - 390   (THR  412  - GLN  415  <=> MET  471  - LYS  474 )                          
 158: s001-Y 6rql-A   207 - 211 <=>  391 - 395   (SER  418  - LYS  422  <=> ARG  475  - ALA  479 )                          
 158: s001-Y 6rql-A   215 - 218 <=>  423 - 426   (ARG  426  - ILE  429  <=> TYR  507  - PRO  510 )                          
 159: s001-Y 6ah0-w    54 -  60 <=>    1 -   7   (LYS  265  - VAL  271  <=> MET    1  - GLN    7 )                          
 159: s001-Y 6ah0-w    61 -  78 <=>    9 -  26   (ILE  272  - SER  289  <=> ARG    9  - MET   26 )                          
 159: s001-Y 6ah0-w    79 -  82 <=>   28 -  31   (PHE  290  - THR  293  <=> THR   28  - SER   31 )                          
 159: s001-Y 6ah0-w    83 -  95 <=>   73 -  85   (ASN  294  - TYR  306  <=> ASN   73  - TYR   85 )                          
 159: s001-Y 6ah0-w   100 - 109 <=>   86 -  95   (GLY  311  - ILE  320  <=> ASN   86  - HIS   95 )                          
 159: s001-Y 6ah0-w   122 - 127 <=>  107 - 112   (PRO  333  - ASP  338  <=> GLU  118  - GLU  123 )                          
 159: s001-Y 6ah0-w   135 - 138 <=>  115 - 118   (TYR  346  - GLY  349  <=> ASN  126  - GLU  129 )                          
 159: s001-Y 6ah0-w   174 - 180 <=>  235 - 241   (PHE  385  - LEU  391  <=> LEU  258  - LYS  264 )                          
 160: s001-Y 5tgz-A    15 -  18 <=>   34 -  37   (ALA  226  - VAL  229  <=> PHE  129  - LEU  132 )                          
 160: s001-Y 5tgz-A    21 -  26 <=>   72 -  77   (ILE  232  - ALA  237  <=> SER  167  - TYR  172 )                          
 160: s001-Y 5tgz-A    46 -  51 <=>   85 -  90   (GLY  257  - LEU  262  <=> PHE  180  - SER  185 )                          
 160: s001-Y 5tgz-A    52 -  57 <=>   94 -  99   (PRO  263  - PRO  268  <=> PHE  189  - GLY  194 )                          
 160: s001-Y 5tgz-A    58 -  83 <=>  102 - 127   (ALA  269  - ASN  294  <=> THR  197  - LEU  222 )                          
 160: s001-Y 5tgz-A    85 -  91 <=>  128 - 134   (VAL  296  - ARG  302  <=> ALA  223  - THR  229 )                          
 160: s001-Y 5tgz-A    97 - 128 <=>  135 - 166   (HIS  308  - ASN  339  <=> ARG  230  - GLN  261 )                          
 160: s001-Y 5tgz-A   144 - 147 <=>  167 - 170   (ASN  355  - GLU  358  <=> SER  262  - SER  265 )                          
 160: s001-Y 5tgz-A   149 - 153 <=>  176 - 180   (VAL  360  - LEU  364  <=> ILE  271  - TYR  275 )                          
 160: s001-Y 5tgz-A   173 - 176 <=>  423 - 426   (PHE  384  - ASN  387  <=> ILE  396  - LEU  399 )                          
 160: s001-Y 5tgz-A   179 - 184 <=>  427 - 432   (ASN  390  - ALA  395  <=> ARG  400  - ARG  405 )                          
 161: s001-Y 3gei-C     1 -  13 <=>  146 - 158   (LEU  212  - VAL  224  <=> ALA  149  - GLN  161 )                          
 161: s001-Y 3gei-C    14 -  25 <=>  161 - 172   (VAL  225  - GLN  236  <=> GLY  164  - GLU  175 )                          
 161: s001-Y 3gei-C    26 -  29 <=>  175 - 178   (ALA  237  - LYS  240  <=> ILE  178  - CYS  181 )                          
 161: s001-Y 3gei-C   125 - 130 <=>  183 - 188   (MET  336  - LYS  341  <=> LEU  186  - SER  191 )                          
 161: s001-Y 3gei-C   134 - 137 <=>  189 - 192   (GLY  345  - PRO  348  <=> GLU  192  - VAL  195 )                          
 161: s001-Y 3gei-C   147 - 180 <=>  194 - 227   (GLU  358  - LEU  391  <=> PHE  197  - GLY  230 )                          
 161: s001-Y 3gei-C   184 - 191 <=>  233 - 240   (ALA  395  - LEU  402  <=> SER  408  - LEU  415 )                          
 161: s001-Y 3gei-C   194 - 197 <=>  273 - 276   (VAL  405  - VAL  408  <=> TYR  448  - GLN  451 )                          
 161: s001-Y 3gei-C   198 - 202 <=>  279 - 283   (ALA  409  - MET  413  <=> GLY  454  - ASN  458 )                          
 162: s001-Y 2kz6-A    19 -  24 <=>   17 -  22   (GLY  230  - GLN  235  <=> SER   17  - ARG   22 )                          
 162: s001-Y 2kz6-A    25 -  28 <=>   26 -  29   (GLN  236  - ARG  239  <=> GLY   26  - GLU   29 )                          
 162: s001-Y 2kz6-A    53 -  59 <=>   30 -  36   (LEU  264  - GLY  270  <=> GLN   30  - ARG   36 )                          
 162: s001-Y 2kz6-A    60 -  81 <=>   38 -  59   (VAL  271  - GLY  292  <=> ALA   38  - GLN   59 )                          
 162: s001-Y 2kz6-A    83 -  94 <=>   70 -  81   (ASN  294  - ASP  305  <=> LYS   70  - ARG   81 )                          
 162: s001-Y 2kz6-A    99 - 102 <=>   82 -  85   (VAL  310  - THR  313  <=> ASP   82  - GLU   85 )                          
 162: s001-Y 2kz6-A   105 - 111 <=>   86 -  92   (VAL  316  - PHE  322  <=> THR   86  - GLN   92 )                          
 163: s001-Y 2a01-A     1 -  26 <=>   92 - 117   (LEU  212  - ALA  237  <=> GLU   92  - GLN  117 )                          
 163: s001-Y 2a01-A    28 -  32 <=>  123 - 127   (ARG  239  - ILE  243  <=> ARG  123  - GLN  127 )                          
 163: s001-Y 2a01-A   136 - 139 <=>  130 - 133   (ILE  347  - ILE  350  <=> ALA  130  - LYS  133 )                          
 163: s001-Y 2a01-A   141 - 170 <=>  147 - 176   (PRO  352  - LEU  381  <=> GLU  147  - ALA  176 )                          
 163: s001-Y 2a01-A   171 - 179 <=>  178 - 186   (PRO  382  - ASN  390  <=> LEU  178  - GLY  186 )                          
 164: s001-Y 6hty-B     8 -  24 <=>  184 - 200   (LEU  219  - GLN  235  <=> GLN  334  - SER  350 )                          
 164: s001-Y 6hty-B    26 -  29 <=>  202 - 205   (ALA  237  - LYS  240  <=> ASP  352  - GLY  355 )                          
 164: s001-Y 6hty-B   156 - 170 <=>  208 - 222   (LEU  367  - LEU  381  <=> GLN  358  - THR  372 )                          
 164: s001-Y 6hty-B   171 - 180 <=>  224 - 233   (PRO  382  - LEU  391  <=> LYS  374  - GLN  383 )                          
 164: s001-Y 6hty-B   183 - 186 <=>  237 - 240   (SER  394  - ILE  397  <=> ARG  387  - PHE  390 )                          
 164: s001-Y 6hty-B   190 - 207 <=>  242 - 259   (SER  401  - SER  418  <=> LYS  392  - GLN  409 )                          
 164: s001-Y 6hty-B   208 - 215 <=>  261 - 268   (GLN  419  - ARG  426  <=> LEU  411  - HIS  418 )                          
 165: s001-Y 6zka-V     1 -  26 <=>   53 -  78   (LEU  212  - ALA  237  <=> ALA   53  - GLN   78 )                          
 165: s001-Y 6zka-V    53 -  56 <=>   80 -  83   (LEU  264  - ASN  267  <=> ARG   80  - PRO   83 )                          
 165: s001-Y 6zka-V   170 - 176 <=>   99 - 105   (LEU  381  - ASN  387  <=> THR   99  - ARG  105 )                          
 165: s001-Y 6zka-V   181 - 185 <=>  106 - 110   (PRO  392  - GLN  396  <=> SER  106  - GLY  110 )                          
 165: s001-Y 6zka-V   187 - 207 <=>  113 - 133   (GLY  398  - SER  418  <=> ALA  113  - LYS  133 )                          
 165: s001-Y 6zka-V   211 - 215 <=>  136 - 140   (LYS  422  - ARG  426  <=> ALA  136  - VAL  140 )                          
 166: s001-Y 5me8-A    88 -  93 <=>   14 -  19   (TRP  299  - PHE  304  <=> ASP   12  - LEU   17 )                          
 166: s001-Y 5me8-A    99 - 134 <=>   20 -  55   (VAL  310  - GLY  345  <=> PRO   18  - VAL   53 )                          
 166: s001-Y 5me8-A   137 - 141 <=>   62 -  66   (PRO  348  - PRO  352  <=> GLN   60  - ARG   64 )                          
 166: s001-Y 5me8-A   143 - 154 <=>   67 -  78   (LYS  354  - TYR  365  <=> LEU   65  - LYS   76 )                          
 166: s001-Y 5me8-A   156 - 170 <=>   79 -  93   (LEU  367  - LEU  381  <=> GLU   77  - GLU   91 )                          
 166: s001-Y 5me8-A   171 - 181 <=>   95 - 105   (PRO  382  - PRO  392  <=> VAL   93  - ASP  103 )                          
 167: s001-Y 1y2o-A     1 -  25 <=>  105 - 129   (LEU  212  - GLN  236  <=> LEU  105  - SER  129 )                          
 167: s001-Y 1y2o-A    26 -  29 <=>  132 - 135   (ALA  237  - LYS  240  <=> ASP  132  - ASP  135 )                          
 167: s001-Y 1y2o-A   120 - 133 <=>  138 - 151   (VAL  331  - GLY  344  <=> GLN  138  - SER  151 )                          
 167: s001-Y 1y2o-A   140 - 179 <=>  155 - 194   (ARG  351  - ASN  390  <=> GLN  155  - PHE  194 )                          
 168: s001-Y 2v0o-A    37 -  44 <=>   60 -  67   (ARG  248  - VAL  255  <=> SER   61  - THR   68 )                          
 168: s001-Y 2v0o-A    97 - 134 <=>  120 - 157   (HIS  308  - GLY  345  <=> GLY  121  - ALA  158 )                          
 168: s001-Y 2v0o-A   139 - 142 <=>  159 - 162   (ILE  350  - GLY  353  <=> GLN  160  - ILE  163 )                          
 168: s001-Y 2v0o-A   144 - 170 <=>  163 - 189   (ASN  355  - LEU  381  <=> GLU  164  - ASP  190 )                          
 168: s001-Y 2v0o-A   171 - 180 <=>  191 - 200   (PRO  382  - LEU  391  <=> GLU  192  - LYS  201 )                          
 168: s001-Y 2v0o-A   194 - 207 <=>  213 - 226   (VAL  405  - SER  418  <=> LYS  214  - ILE  227 )                          
 168: s001-Y 2v0o-A   208 - 214 <=>  228 - 234   (GLN  419  - TYR  425  <=> LEU  229  - HIS  235 )                          
 168: s001-Y 2v0o-A   215 - 219 <=>  237 - 241   (ARG  426  - LYS  430  <=> PHE  238  - MET  242 )                          
 169: s001-Y 3t6g-B    20 -  26 <=>   17 -  23   (VAL  231  - ALA  237  <=> LEU  755  - ALA  761 )                          
 169: s001-Y 3t6g-B    27 -  30 <=>   26 -  29   (PHE  238  - ILE  241  <=> ALA  764  - THR  767 )                          
 169: s001-Y 3t6g-B    31 -  34 <=>   32 -  35   (PRO  242  - TYR  245  <=> ALA  770  - GLN  773 )                          
 169: s001-Y 3t6g-B    52 -  57 <=>   43 -  48   (PRO  263  - PRO  268  <=> HIS  781  - ILE  786 )                          
 169: s001-Y 3t6g-B    59 -  72 <=>   51 -  64   (GLY  270  - ALA  283  <=> ALA  789  - GLN  802 )                          
 169: s001-Y 3t6g-B    97 - 130 <=>   66 -  99   (HIS  308  - LYS  341  <=> LYS  804  - TYR  837 )                          
 169: s001-Y 3t6g-B   142 - 159 <=>  100 - 117   (GLY  353  - VAL  370  <=> PRO  838  - HIS  855 )                          
 169: s001-Y 3t6g-B   161 - 171 <=>  118 - 128   (SER  372  - PRO  382  <=> SER  856  - GLN  866 )                          
 169: s001-Y 3t6g-B   172 - 176 <=>  130 - 134   (VAL  383  - ASN  387  <=> ALA  868  - GLU  872 )                          
 170: s001-Y 2bma-A    58 -  79 <=>   14 -  35   (ALA  269  - PHE  290  <=> ASN   -9  - LYS   13 )                          
 170: s001-Y 2bma-A    80 -  95 <=>   38 -  53   (PHE  291  - TYR  306  <=> PRO   16  - SER   31 )                          
 170: s001-Y 2bma-A    99 - 107 <=>   54 -  62   (VAL  310  - LEU  318  <=> LEU   32  - PRO   40 )                          
 170: s001-Y 2bma-A   173 - 183 <=>  375 - 385   (PHE  384  - SER  394  <=> ASN  356  - CYS  367 )                          
 171: s001-Y 4iyp-A     1 -  26 <=>   95 - 120   (LEU  212  - ALA  237  <=> ASN   94  - TYR  119 )                          
 171: s001-Y 4iyp-A    98 - 121 <=>  138 - 161   (PRO  309  - ASN  332  <=> GLN  154  - SER  177 )                          
 171: s001-Y 4iyp-A   122 - 126 <=>  163 - 167   (PRO  333  - ALA  337  <=> VAL  179  - GLN  183 )                          
 171: s001-Y 4iyp-A   146 - 175 <=>  168 - 197   (GLN  357  - VAL  386  <=> ALA  184  - GLN  213 )                          
 171: s001-Y 4iyp-A   177 - 181 <=>  198 - 202   (PHE  388  - PRO  392  <=> GLU  214  - LEU  218 )                          
 172: s001-Y 3kdw-A    18 -  26 <=>   25 -  33   (VAL  229  - ALA  237  <=> LYS   39  - LYS   47 )                          
 172: s001-Y 3kdw-A    52 -  55 <=>   42 -  45   (PRO  263  - VAL  266  <=> ALA   56  - VAL   59 )                          
 172: s001-Y 3kdw-A    56 -  59 <=>   48 -  51   (ASN  267  - GLY  270  <=> ILE   62  - ASN   65 )                          
 172: s001-Y 3kdw-A    60 -  95 <=>   53 -  88   (VAL  271  - TYR  306  <=> TYR   67  - ALA  102 )                          
 172: s001-Y 3kdw-A    99 - 106 <=>   89 -  96   (VAL  310  - VAL  317  <=> GLU  103  - ARG  110 )                          
 172: s001-Y 3kdw-A   154 - 158 <=>  102 - 106   (TYR  365  - LEU  369  <=> PRO  116  - SER  120 )                          
 172: s001-Y 3kdw-A   166 - 169 <=>  159 - 162   (PHE  377  - VAL  380  <=> ALA  173  - ALA  176 )                          
 172: s001-Y 3kdw-A   170 - 180 <=>  168 - 178   (LEU  381  - LEU  391  <=> LYS  182  - ARG  192 )                          
 173: s001-Y 6en3-A     9 -  12 <=>  832 - 835   (VAL  220  - ALA  223  <=> ALA  885  - ASN  888 )                          
 173: s001-Y 6en3-A    17 -  20 <=>  864 - 867   (ILE  228  - VAL  231  <=> LEU  917  - LEU  920 )                          
 173: s001-Y 6en3-A    59 -  80 <=>  870 - 891   (GLY  270  - PHE  291  <=> PRO  923  - LYS  944 )                          
 173: s001-Y 6en3-A    81 -  95 <=>  894 - 908   (GLY  292  - TYR  306  <=> PHE  947  - ALA  961 )                          
 173: s001-Y 6en3-A   100 - 103 <=>  910 - 913   (GLY  311  - ILE  314  <=> GLU  963  - LEU  966 )                          
 173: s001-Y 6en3-A   106 - 109 <=>  922 - 925   (VAL  317  - ILE  320  <=> ALA  975  - ALA  978 )                          
 174: s001-Y 5k2a-A     9 -  20 <=>   12 -  23   (VAL  220  - VAL  231  <=> TYR    9  - ALA   20 )                          
 174: s001-Y 5k2a-A    21 -  24 <=>   59 -  62   (ILE  232  - GLN  235  <=> GLY   56  - ALA   59 )                          
 174: s001-Y 5k2a-A    48 -  51 <=>   73 -  76   (SER  259  - LEU  262  <=> PHE   70  - ALA   73 )                          
 174: s001-Y 5k2a-A    52 -  55 <=>   80 -  83   (PRO  263  - VAL  266  <=> CYS   77  - ILE   80 )                          
 174: s001-Y 5k2a-A    56 -  59 <=>   85 -  88   (ASN  267  - GLY  270  <=> CYS   82  - LEU   85 )                          
 174: s001-Y 5k2a-A    60 -  83 <=>   90 - 113   (VAL  271  - ASN  294  <=> LEU   87  - LEU  110 )                          
 174: s001-Y 5k2a-A    85 -  91 <=>  114 - 120   (VAL  296  - ARG  302  <=> ARG  111  - THR  117 )                          
 174: s001-Y 5k2a-A    97 - 117 <=>  121 - 141   (HIS  308  - PHE  328  <=> GLY  118  - THR  138 )                          
 174: s001-Y 5k2a-A   120 - 123 <=>  143 - 146   (VAL  331  - GLU  334  <=> MET  140  - TRP  143 )                          
 174: s001-Y 5k2a-A   125 - 129 <=>  147 - 151   (MET  336  - LEU  340  <=> ASN  144  - GLN  148 )                          
 174: s001-Y 5k2a-A   135 - 139 <=>  152 - 156   (TYR  346  - ILE  350  <=> PRO  149  - LYS  153 )                          
 174: s001-Y 5k2a-A   149 - 152 <=>  176 - 179   (VAL  360  - ILE  363  <=> PRO  173  - TYR  176 )                          
 174: s001-Y 5k2a-A   190 - 195 <=>  367 - 372   (SER  401  - VAL  406  <=> SER  277  - VAL  282 )                          
 175: s001-Y 4j19-A    10 -  25 <=>    7 -  22   (ALA  221  - GLN  236  <=> ARG  275  - GLN  290 )                          
 175: s001-Y 4j19-A   162 - 170 <=>   27 -  35   (LEU  373  - LEU  381  <=> ALA  295  - ALA  303 )                          
 175: s001-Y 4j19-A   171 - 176 <=>   37 -  42   (PRO  382  - ASN  387  <=> ASN  305  - LYS  310 )                          
 175: s001-Y 4j19-A   179 - 210 <=>   46 -  77   (ASN  390  - VAL  421  <=> LYS  314  - ALA  345 )                          
 176: s001-Y 2f07-A     4 -  26 <=>   78 - 100   (VAL  215  - ALA  237  <=> HIS   75  - ARG   97 )                          
 176: s001-Y 2f07-A    54 -  59 <=>  103 - 108   (LYS  265  - GLY  270  <=> ASP  100  - CYS  105 )                          
 176: s001-Y 2f07-A    64 -  67 <=>  121 - 124   (ILE  275  - VAL  278  <=> TRP  118  - ILE  121 )                          
 176: s001-Y 2f07-A   169 - 179 <=>  130 - 140   (VAL  380  - ASN  390  <=> SER  127  - ILE  137 )                          
 176: s001-Y 2f07-A   182 - 185 <=>  152 - 155   (PRO  393  - GLN  396  <=> LYS  149  - ALA  152 )                          
 176: s001-Y 2f07-A   187 - 199 <=>  158 - 170   (GLY  398  - LEU  410  <=> ILE  155  - TYR  167 )                          
 176: s001-Y 2f07-A   200 - 205 <=>  172 - 177   (GLU  411  - LEU  416  <=> GLY  169  - GLU  174 )                          
 177: s001-Y 5ctq-A     2 -  18 <=>  428 - 444   (ASN  213  - VAL  229  <=> HIS  521  - CYS  537 )                          
 177: s001-Y 5ctq-A    20 -  23 <=>  445 - 448   (VAL  231  - ILE  234  <=> THR  538  - TYR  541 )                          
 177: s001-Y 5ctq-A   166 - 182 <=>  451 - 467   (PHE  377  - PRO  393  <=> HIS  544  - GLU  560 )                          
 177: s001-Y 5ctq-A   183 - 186 <=>  470 - 473   (SER  394  - ILE  397  <=> ASP  563  - VAL  566 )                          
 177: s001-Y 5ctq-A   187 - 207 <=>  475 - 495   (GLY  398  - SER  418  <=> LYS  568  - ALA  588 )                          
 177: s001-Y 5ctq-A   208 - 214 <=>  497 - 503   (GLN  419  - TYR  425  <=> LEU  590  - GLU  596 )                          
 177: s001-Y 5ctq-A   215 - 219 <=>  506 - 510   (ARG  426  - LYS  430  <=> GLU  599  - ARG  603 )                          
 178: s001-Y 4m9s-B     1 -   9 <=>  344 - 352   (LEU  212  - VAL  220  <=> THR  344  - ASN  352 )                          
 178: s001-Y 4m9s-B    12 -  15 <=>  362 - 365   (ALA  223  - ALA  226  <=> GLY  362  - CYS  365 )                          
 178: s001-Y 4m9s-B    17 -  26 <=>  372 - 381   (ILE  228  - ALA  237  <=> LYS  372  - CYS  381 )                          
 178: s001-Y 4m9s-B    52 -  55 <=>  430 - 433   (PRO  263  - VAL  266  <=> LYS  439  - ALA  442 )                          
 178: s001-Y 4m9s-B    60 -  81 <=>  458 - 479   (VAL  271  - GLY  292  <=> VAL  467  - GLY  488 )                          
 178: s001-Y 4m9s-B    83 -  87 <=>  490 - 494   (ASN  294  - LEU  298  <=> ASP  528  - PHE  532 )                          
 178: s001-Y 4m9s-B    89 -  92 <=>  495 - 498   (ILE  300  - THR  303  <=> UNK  533  - HIS  536 )                          
 178: s001-Y 4m9s-B    97 - 109 <=>  499 - 511   (HIS  308  - ILE  320  <=> GLN  537  - CYS  549 )                          
 179: s001-Y 6wgm-A    60 -  76 <=>   15 -  31   (VAL  271  - ILE  287  <=> THR   34  - ALA   50 )                          
 179: s001-Y 6wgm-A    77 -  80 <=>   33 -  36   (ALA  288  - PHE  291  <=> THR   52  - LYS   55 )                          
 179: s001-Y 6wgm-A    82 -  95 <=>  223 - 236   (THR  293  - TYR  306  <=> LEU  242  - ASP  255 )                          
 179: s001-Y 6wgm-A   103 - 128 <=>  237 - 262   (ILE  314  - ASN  339  <=> GLU  256  - MET  281 )                          
 179: s001-Y 6wgm-A   200 - 209 <=>  275 - 284   (GLU  411  - LEU  420  <=> LEU  294  - ALA  303 )                          
 180: s001-Y 4oe8-C     3 -  24 <=>    1 -  22   (ILE  214  - GLN  235  <=> MET    2  - LYS   23 )                          
 180: s001-Y 4oe8-C    25 -  28 <=>   24 -  27   (GLN  236  - ARG  239  <=> ILE   25  - MET   28 )                          
 180: s001-Y 4oe8-C   154 - 175 <=>   28 -  49   (TYR  365  - VAL  386  <=> MET   46  - LYS   67 )                          
 180: s001-Y 4oe8-C   177 - 181 <=>   50 -  54   (PHE  388  - PRO  392  <=> GLN   68  - MET   72 )                          
 181: s001-Y 3pux-G     2 -  15 <=>    6 -  19   (ASN  213  - ALA  226  <=> GLN    9  - LEU   22 )                          
 181: s001-Y 3pux-G    29 -  32 <=>   58 -  61   (LYS  240  - ILE  243  <=> LEU   61  - GLY   64 )                          
 181: s001-Y 3pux-G    39 -  45 <=>   66 -  72   (GLU  250  - GLY  256  <=> GLN   69  - THR   75 )                          
 181: s001-Y 3pux-G    48 -  52 <=>   73 -  77   (SER  259  - PRO  263  <=> PRO   76  - PRO   80 )                          
 181: s001-Y 3pux-G    54 -  57 <=>   83 -  86   (LYS  265  - PRO  268  <=> TRP   86  - VAL   89 )                          
 181: s001-Y 3pux-G    58 -  76 <=>   89 - 107   (ALA  269  - ILE  287  <=> ALA   92  - PHE  110 )                          
 181: s001-Y 3pux-G    77 -  80 <=>  109 - 112   (ALA  288  - PHE  291  <=> ARG  112  - PHE  115 )                          
 181: s001-Y 3pux-G    88 -  92 <=>  198 - 202   (TRP  299  - THR  303  <=> GLN  201  - LEU  205 )                          
 181: s001-Y 3pux-G    94 -  97 <=>  204 - 207   (ASP  305  - HIS  308  <=> LEU  207  - LEU  210 )                          
 181: s001-Y 3pux-G   100 - 118 <=>  208 - 226   (GLY  311  - VAL  329  <=> SER  211  - GLU  229 )                          
 181: s001-Y 3pux-G   120 - 126 <=>  241 - 247   (VAL  331  - ALA  337  <=> THR  244  - GLN  250 )                          
 181: s001-Y 3pux-G   128 - 132 <=>  248 - 252   (ASN  339  - GLN  343  <=> GLN  251  - PRO  255 )                          
 181: s001-Y 3pux-G   141 - 155 <=>  255 - 269   (PRO  352  - ARG  366  <=> TYR  258  - LEU  272 )                          
 181: s001-Y 3pux-G   157 - 166 <=>  270 - 279   (THR  368  - PHE  377  <=> PRO  273  - GLN  282 )                          
 181: s001-Y 3pux-G   169 - 172 <=>  281 - 284   (VAL  380  - VAL  383  <=> TRP  284  - ASN  287 )                          
 182: s001-Y 2fb5-A    53 -  56 <=>    1 -   4   (LEU  264  - ASN  267  <=> SER    2  - MET    5 )                          
 182: s001-Y 2fb5-A    57 -  60 <=>    6 -   9   (PRO  268  - VAL  271  <=> GLU    7  - LEU   10 )                          
 182: s001-Y 2fb5-A    61 -  81 <=>   11 -  31   (ILE  272  - GLY  292  <=> GLU   12  - MET   32 )                          
 182: s001-Y 2fb5-A    83 -  95 <=>   42 -  54   (ASN  294  - TYR  306  <=> ILE   43  - ALA   55 )                          
 182: s001-Y 2fb5-A   100 - 110 <=>   55 -  65   (GLY  311  - ALA  321  <=> ASN   56  - ILE   66 )                          
 182: s001-Y 2fb5-A   153 - 156 <=>   71 -  74   (LEU  364  - LEU  367  <=> PRO   72  - GLU   75 )                          
 182: s001-Y 2fb5-A   173 - 176 <=>  188 - 191   (PHE  384  - ASN  387  <=> THR  189  - THR  192 )                          
 183: s001-Y 4f1n-A     2 -  25 <=>  484 - 507   (ASN  213  - GLN  236  <=> PRO  793  - GLY  816 )                          
 183: s001-Y 4f1n-A    32 -  35 <=>  524 - 527   (ILE  243  - ALA  246  <=> PRO  833  - LYS  836 )                          
 183: s001-Y 4f1n-A   131 - 136 <=>  528 - 533   (LYS  342  - ILE  347  <=> PRO  865  - SER  870 )                          
 183: s001-Y 4f1n-A   179 - 182 <=>  556 - 559   (ASN  390  - PRO  393  <=> LEU  893  - GLY  896 )                          
 183: s001-Y 4f1n-A   183 - 186 <=>  585 - 588   (SER  394  - ILE  397  <=> TRP  922  - PHE  925 )                          
 183: s001-Y 4f1n-A   187 - 203 <=>  592 - 608   (GLY  398  - LYS  414  <=> SER  929  - LEU  945 )                          
 183: s001-Y 4f1n-A   207 - 210 <=>  896 - 899   (SER  418  - VAL  421  <=> ASN 1243  - SER 1246 )                          
 184: s001-Y 6al9-B     1 -  26 <=>   11 -  36   (LEU  212  - ALA  237  <=> GLU   15  - ILE   40 )                          
 184: s001-Y 6al9-B    55 -  63 <=>   37 -  45   (VAL  266  - VAL  274  <=> LYS   41  - PRO   49 )                          
 184: s001-Y 6al9-B    95 -  99 <=>   54 -  58   (TYR  306  - VAL  310  <=> ARG   58  - ARG   62 )                          
 184: s001-Y 6al9-B   182 - 185 <=>   69 -  72   (PRO  393  - GLN  396  <=> THR   73  - TYR   76 )                          
 184: s001-Y 6al9-B   186 - 203 <=>   74 -  91   (ILE  397  - LYS  414  <=> GLU   78  - LYS   95 )                          
 185: s001-Y 4gcz-B    38 -  43 <=>  126 - 131   (LEU  249  - PRO  254  <=> THR  127  - THR  132 )                          
 185: s001-Y 4gcz-B    44 -  50 <=>  134 - 140   (VAL  255  - HIS  261  <=> ARG  135  - SER  141 )                          
 185: s001-Y 4gcz-B    52 -  55 <=>  146 - 149   (PRO  263  - VAL  266  <=> SER  147  - SER  150 )                          
 185: s001-Y 4gcz-B    56 -  81 <=>  152 - 177   (ASN  267  - GLY  292  <=> GLY  153  - ARG  178 )                          
 185: s001-Y 4gcz-B    82 -  95 <=>  191 - 204   (THR  293  - TYR  306  <=> VAL  192  - ARG  205 )                          
 185: s001-Y 4gcz-B   100 - 105 <=>  205 - 210   (GLY  311  - VAL  316  <=> ALA  206  - ARG  211 )                          
 185: s001-Y 4gcz-B   164 - 167 <=>  212 - 215   (LEU  375  - ILE  378  <=> LEU  213  - PHE  216 )                          
 185: s001-Y 4gcz-B   173 - 178 <=>  238 - 243   (PHE  384  - ALA  389  <=> GLY  240  - ARG  245 )                          
 185: s001-Y 4gcz-B   181 - 184 <=>  278 - 281   (PRO  392  - ALA  395  <=> ALA  280  - ALA  283 )                          
 185: s001-Y 4gcz-B   201 - 206 <=>  344 - 349   (THR  412  - GLU  417  <=> ILE  346  - GLY  351 )                          
 186: s001-Y 5wwl-N    99 - 118 <=>    2 -  21   (VAL  310  - VAL  329  <=> SER    3  - HIS   22 )                          
 186: s001-Y 5wwl-N   120 - 130 <=>   22 -  32   (VAL  331  - LYS  341  <=> ILE   23  - PRO   33 )                          
 186: s001-Y 5wwl-N   133 - 136 <=>   33 -  36   (GLY  344  - ILE  347  <=> SER   34  - LYS   37 )                          
 186: s001-Y 5wwl-N   143 - 173 <=>   37 -  67   (LYS  354  - PHE  384  <=> GLY   38  - ASP   68 )                          
 186: s001-Y 5wwl-N   179 - 184 <=>  101 - 106   (ASN  390  - ALA  395  <=> ASP  118  - ASP  123 )                          
 186: s001-Y 5wwl-N   198 - 207 <=>  114 - 123   (ALA  409  - SER  418  <=> ASN  131  - ALA  140 )                          
 186: s001-Y 5wwl-N   208 - 214 <=>  125 - 131   (GLN  419  - TYR  425  <=> GLU  142  - CYS  148 )                          
 186: s001-Y 5wwl-N   215 - 219 <=>  135 - 139   (ARG  426  - LYS  430  <=> MET  152  - ILE  156 )                          
 187: s001-Y 3cwz-B     2 -  26 <=>    1 -  25   (ASN  213  - ALA  237  <=> ASN  713  - LYS  737 )                          
 187: s001-Y 3cwz-B    27 -  30 <=>   28 -  31   (PHE  238  - ILE  241  <=> ARG  740  - VAL  743 )                          
 187: s001-Y 3cwz-B   136 - 141 <=>   37 -  42   (ILE  347  - PRO  352  <=> GLU  749  - GLY  754 )                          
 187: s001-Y 3cwz-B   147 - 172 <=>   43 -  68   (GLU  358  - VAL  383  <=> ASN  759  - LEU  784 )                          
 187: s001-Y 3cwz-B   184 - 188 <=>  155 - 159   (ALA  395  - GLY  399  <=> ARG  893  - LEU  897 )                          
 187: s001-Y 3cwz-B   190 - 198 <=>  162 - 170   (SER  401  - ALA  409  <=> ASP  900  - TYR  908 )                          
 187: s001-Y 3cwz-B   207 - 210 <=>  307 - 310   (SER  418  - VAL  421  <=> LEU 1045  - VAL 1048 )                          
 188: s001-Y 6rfl-C     1 -  10 <=>   48 -  57   (LEU  212  - ALA  221  <=> ASN   49  - HIS   58 )                          
 188: s001-Y 6rfl-C    25 -  28 <=>  115 - 118   (GLN  236  - ARG  239  <=> LYS  116  - GLU  119 )                          
 188: s001-Y 6rfl-C    29 -  32 <=>  120 - 123   (LYS  240  - ILE  243  <=> LYS  121  - LEU  124 )                          
 188: s001-Y 6rfl-C    34 -  38 <=>  126 - 130   (TYR  245  - LEU  249  <=> VAL  127  - TYR  131 )                          
 188: s001-Y 6rfl-C    40 -  43 <=>  131 - 134   (GLY  251  - PRO  254  <=> ARG  132  - SER  135 )                          
 188: s001-Y 6rfl-C    55 -  59 <=>  203 - 207   (VAL  266  - GLY  270  <=> SER  204  - PHE  208 )                          
 188: s001-Y 6rfl-C    60 -  81 <=>  209 - 230   (VAL  271  - GLY  292  <=> SER  210  - MET  231 )                          
 188: s001-Y 6rfl-C    84 -  95 <=>  281 - 292   (ASP  295  - TYR  306  <=> VAL  282  - ASP  293 )                          
 188: s001-Y 6rfl-C    99 - 106 <=>  293 - 300   (VAL  310  - VAL  317  <=> ALA  294  - ALA  301 )                          
 188: s001-Y 6rfl-C   108 - 111 <=>  301 - 304   (ILE  319  - PHE  322  <=> SER  302  - LEU  305 )                          
 189: s001-Y 6zg3-C     1 -  23 <=>    8 -  30   (LEU  212  - ILE  234  <=> GLN    8  - PRO   30 )                          
 189: s001-Y 6zg3-C   153 - 157 <=>   37 -  41   (LEU  364  - THR  368  <=> ILE   37  - LEU   41 )                          
 189: s001-Y 6zg3-C   160 - 163 <=>   42 -  45   (GLY  371  - PHE  374  <=> PRO   42  - THR   45 )                          
 189: s001-Y 6zg3-C   166 - 182 <=>   46 -  62   (PHE  377  - PRO  393  <=> THR   46  - ALA   62 )                          
 189: s001-Y 6zg3-C   183 - 186 <=>   64 -  67   (SER  394  - ILE  397  <=> ALA   64  - GLY   67 )                          
 189: s001-Y 6zg3-C   187 - 199 <=>   69 -  81   (GLY  398  - LEU  410  <=> VAL   69  - ALA   81 )                          
 189: s001-Y 6zg3-C   204 - 208 <=>  158 - 162   (GLN  415  - GLN  419  <=> LEU  158  - LEU  162 )                          
 189: s001-Y 6zg3-C   210 - 213 <=>  163 - 166   (VAL  421  - HIS  424  <=> GLY  163  - SER  166 )                          
 190: s001-Y 3vou-A     4 -  17 <=>    1 -  14   (VAL  215  - ILE  228  <=> MET    1  - ALA   14 )                          
 190: s001-Y 3vou-A    59 -  77 <=>   20 -  38   (GLY  270  - ALA  288  <=> LYS   20  - GLY   38 )                          
 190: s001-Y 3vou-A    78 -  81 <=>   40 -  43   (SER  289  - GLY  292  <=> ILE   40  - SER   43 )                          
 190: s001-Y 3vou-A    82 -  94 <=>   50 -  62   (THR  293  - ASP  305  <=> PRO   50  - THR   62 )                          
 190: s001-Y 3vou-A   100 - 113 <=>   86 -  99   (GLY  311  - TYR  324  <=> ILE   86  - ALA   99 )                          
 190: s001-Y 3vou-A   120 - 128 <=>  104 - 112   (VAL  331  - ASN  339  <=> LEU  104  - LYS  112 )                          
 190: s001-Y 3vou-A   207 - 214 <=>  121 - 128   (SER  418  - TYR  425  <=> GLU  121  - ALA  128 )                          
 190: s001-Y 3vou-A   216 - 219 <=>  134 - 137   (GLY  427  - LYS  430  <=> ALA  134  - SER  137 )                          
 191: s001-Y 6l80-C     1 -  16 <=>   28 -  43   (LEU  212  - VAL  227  <=> VAL   24  - VAL   39 )                          
 191: s001-Y 6l80-C    59 -  62 <=>   45 -  48   (GLY  270  - PRO  273  <=> SER   41  - LEU   44 )                          
 191: s001-Y 6l80-C    65 -  81 <=>   49 -  65   (PHE  276  - GLY  292  <=> VAL   45  - GLY   61 )                          
 191: s001-Y 6l80-C    82 -  95 <=>   69 -  82   (THR  293  - TYR  306  <=> ARG   65  - VAL   78 )                          
 191: s001-Y 6l80-C    99 - 103 <=>   83 -  87   (VAL  310  - ILE  314  <=> LEU   79  - THR   83 )                          
 191: s001-Y 6l80-C   106 - 109 <=>   92 -  95   (VAL  317  - ILE  320  <=> GLN   88  - LEU   91 )                          
 192: s001-Y 5g4y-A    52 -  57 <=>    1 -   6   (PRO  263  - PRO  268  <=> GLN   32  - LEU   37 )                          
 192: s001-Y 5g4y-A    58 -  81 <=>    9 -  32   (ALA  269  - GLY  292  <=> ALA   40  - GLU   63 )                          
 192: s001-Y 5g4y-A    82 -  95 <=>   38 -  51   (THR  293  - TYR  306  <=> THR   69  - LYS   82 )                          
 192: s001-Y 5g4y-A   103 - 106 <=>   53 -  56   (ILE  314  - VAL  317  <=> LEU   84  - SER   87 )                          
 192: s001-Y 5g4y-A   176 - 179 <=>   84 -  87   (ASN  387  - ASN  390  <=> ILE  115  - ILE  118 )                          
 192: s001-Y 5g4y-A   180 - 185 <=>   94 -  99   (LEU  391  - GLN  396  <=> ALA  125  - MET  130 )                          
 192: s001-Y 5g4y-A   187 - 190 <=>  109 - 112   (GLY  398  - SER  401  <=> GLY  140  - ASN  143 )                          
 193: s001-Y 6ozu-A    21 -  26 <=>   37 -  42   (ILE  232  - ALA  237  <=> LYS  180  - VAL  185 )                          
 193: s001-Y 6ozu-A    52 -  55 <=>   80 -  83   (PRO  263  - VAL  266  <=> GLY  223  - ILE  226 )                          
 193: s001-Y 6ozu-A    56 -  60 <=>   86 -  90   (ASN  267  - VAL  271  <=> ALA  229  - GLN  233 )                          
 193: s001-Y 6ozu-A    61 -  94 <=>   92 - 125   (ILE  272  - ASP  305  <=> GLN  235  - ALA  268 )                          
 193: s001-Y 6ozu-A    99 - 105 <=>  126 - 132   (VAL  310  - VAL  316  <=> GLY  269  - ILE  275 )                          
 193: s001-Y 6ozu-A   168 - 171 <=>  134 - 137   (ALA  379  - PRO  382  <=> PHE  277  - LEU  280 )                          
 193: s001-Y 6ozu-A   172 - 180 <=>  177 - 185   (VAL  383  - LEU  391  <=> ASN  320  - SER  328 )                          
 194: s001-Y 3a1y-G     1 -  24 <=>  136 - 159   (LEU  212  - GLN  235  <=> ASP  209  - ALA  232 )                          
 194: s001-Y 3a1y-G   189 - 207 <=>  162 - 180   (THR  400  - SER  418  <=> THR  235  - VAL  253 )                          
 194: s001-Y 3a1y-G   208 - 214 <=>  191 - 197   (GLN  419  - TYR  425  <=> THR  264  - GLY  270 )                          
 194: s001-Y 3a1y-G   215 - 219 <=>  201 - 205   (ARG  426  - LYS  430  <=> ARG  274  - LEU  278 )                          
 195: s001-Y 5n8k-C    50 -  53 <=>    3 -   6   (HIS  261  - LEU  264  <=> PRO    3  - ILE    6 )                          
 195: s001-Y 5n8k-C    54 -  57 <=>    9 -  12   (LYS  265  - PRO  268  <=> THR    9  - THR   12 )                          
 195: s001-Y 5n8k-C    58 -  62 <=>   15 -  19   (ALA  269  - PRO  273  <=> GLY   15  - LYS   19 )                          
 195: s001-Y 5n8k-C    64 -  95 <=>   22 -  53   (ILE  275  - TYR  306  <=> ALA   22  - SER   53 )                          
 195: s001-Y 5n8k-C   102 - 110 <=>   54 -  62   (THR  313  - ALA  321  <=> TYR   54  - ILE   62 )                          
 195: s001-Y 5n8k-C   112 - 117 <=>   63 -  68   (THR  323  - PHE  328  <=> LYS   63  - ASN   68 )                          
 195: s001-Y 5n8k-C   149 - 152 <=>   73 -  76   (VAL  360  - ILE  363  <=> CYS   73  - LEU   76 )                          
 196: s001-Y 5lnk-J    59 -  81 <=>   23 -  45   (GLY  270  - GLY  292  <=> LYS   23  - LEU   45 )                          
 196: s001-Y 5lnk-J    82 -  91 <=>   49 -  58   (THR  293  - ARG  302  <=> GLY   49  - LEU   58 )                          
 196: s001-Y 5lnk-J    92 -  95 <=>   60 -  63   (THR  303  - TYR  306  <=> TYR   60  - GLY   63 )                          
 196: s001-Y 5lnk-J   100 - 110 <=>   64 -  74   (GLY  311  - ALA  321  <=> MET   64  - MET   74 )                          
 196: s001-Y 5lnk-J   161 - 164 <=>   75 -  78   (SER  372  - LEU  375  <=> ALA   75  - GLN   78 )                          
 196: s001-Y 5lnk-J   189 - 193 <=>   81 -  85   (THR  400  - ILE  404  <=> GLU   81  - SER   85 )                          
 197: s001-Y 1pd3-A    57 -  60 <=>    1 -   4   (PRO  268  - VAL  271  <=> GLY   63  - ARG   66 )                          
 197: s001-Y 1pd3-A    61 -  83 <=>    6 -  28   (ILE  272  - ASN  294  <=> GLN   68  - THR   90 )                          
 197: s001-Y 1pd3-A    84 -  95 <=>   31 -  42   (ASP  295  - TYR  306  <=> SER   93  - GLN  104 )                          
 197: s001-Y 1pd3-A    99 - 106 <=>   43 -  50   (VAL  310  - VAL  317  <=> LEU  105  - GLU  112 )                          
 197: s001-Y 1pd3-A   164 - 167 <=>   51 -  54   (LEU  375  - ILE  378  <=> ILE  113  - PHE  116 )                          
 198: s001-Y 2qtq-A     1 -  25 <=>   77 - 101   (LEU  212  - GLN  236  <=> ASP   85  - TYR  109 )                          
 198: s001-Y 2qtq-A    59 -  65 <=>  105 - 111   (GLY  270  - PHE  276  <=> LEU  113  - ARG  119 )                          
 198: s001-Y 2qtq-A    68 -  71 <=>  113 - 116   (SER  279  - ILE  282  <=> SER  121  - ALA  124 )                          
 198: s001-Y 2qtq-A   102 - 105 <=>  119 - 122   (THR  313  - VAL  316  <=> LYS  127  - ALA  130 )                          
 198: s001-Y 2qtq-A   169 - 179 <=>  128 - 138   (VAL  380  - ASN  390  <=> PRO  136  - GLY  146 )                          
 198: s001-Y 2qtq-A   182 - 185 <=>  149 - 152   (PRO  393  - GLN  396  <=> ILE  157  - GLN  160 )                          
 198: s001-Y 2qtq-A   190 - 210 <=>  157 - 177   (SER  401  - VAL  421  <=> THR  165  - ASP  185 )                          
 199: s001-Y 5j6f-A    43 -  49 <=>    9 -  15   (PRO  254  - THR  260  <=> ALA   11  - ASN   17 )                          
 199: s001-Y 5j6f-A    50 -  53 <=>   20 -  23   (HIS  261  - LEU  264  <=> LYS   22  - ASN   25 )                          
 199: s001-Y 5j6f-A    54 -  57 <=>   26 -  29   (LYS  265  - PRO  268  <=> GLY   28  - VAL   31 )                          
 199: s001-Y 5j6f-A    58 -  66 <=>   32 -  40   (ALA  269  - ALA  277  <=> ILE   34  - GLY   42 )                          
 199: s001-Y 5j6f-A   111 - 114 <=>   42 -  45   (PHE  322  - PHE  325  <=> HIS   44  - ASP   47 )                          
 199: s001-Y 5j6f-A   117 - 121 <=>   46 -  50   (PHE  328  - ASN  332  <=> PRO   48  - ARG   52 )                          
 199: s001-Y 5j6f-A   122 - 130 <=>   52 -  60   (PRO  333  - LYS  341  <=> MET   54  - ASN   62 )                          
 199: s001-Y 5j6f-A   137 - 140 <=>   62 -  65   (PRO  348  - ARG  351  <=> GLY   64  - GLU   67 )                          
 199: s001-Y 5j6f-A   142 - 166 <=>   66 -  90   (GLY  353  - PHE  377  <=> THR   68  - LYS   92 )                          
 199: s001-Y 5j6f-A   168 - 171 <=>   91 -  94   (ALA  379  - PRO  382  <=> ALA   93  - VAL   96 )                          
 199: s001-Y 5j6f-A   172 - 183 <=>  244 - 255   (VAL  383  - SER  394  <=> GLU  246  - ILE  257 )                          
 199: s001-Y 5j6f-A   205 - 211 <=>  263 - 269   (LEU  416  - LYS  422  <=> THR  265  - ARG  271 )                          
 199: s001-Y 5j6f-A   215 - 218 <=>  334 - 337   (ARG  426  - ILE  429  <=> GLN  336  - ASP  339 )                          
 200: s001-Y 6wg3-A    38 -  41 <=>   40 -  43   (LEU  249  - ARG  252  <=> LEU   41  - ALA   44 )                          
 200: s001-Y 6wg3-A    42 -  45 <=>   46 -  49   (ASN  253  - GLY  256  <=> PHE   47  - GLY   50 )                          
 200: s001-Y 6wg3-A    47 -  50 <=>  126 - 129   (HIS  258  - HIS  261  <=> LEU  127  - ALA  130 )                          
 200: s001-Y 6wg3-A    56 -  59 <=>  168 - 171   (ASN  267  - GLY  270  <=> ASP  169  - LYS  172 )                          
 200: s001-Y 6wg3-A    60 -  81 <=>  174 - 195   (VAL  271  - GLY  292  <=> MET  175  - ARG  196 )                          
 200: s001-Y 6wg3-A    82 -  95 <=>  366 - 379   (THR  293  - TYR  306  <=> GLY  655  - ASP 1043 )                          
 200: s001-Y 6wg3-A   100 - 106 <=>  380 - 386   (GLY  311  - VAL  317  <=> GLU 1044  - LYS 1050 )                          
 200: s001-Y 6wg3-A   188 - 207 <=>  390 - 409   (GLY  399  - SER  418  <=> LYS 1054  - CYS 1073 )                          
 200: s001-Y 6wg3-A   208 - 215 <=>  411 - 418   (GLN  419  - ARG  426  <=> GLU 1075  - ASP 1082 )                          
 201: s001-Y 6o84-A     6 -  15 <=>    1 -  10   (LEU  217  - ALA  226  <=> LYS  109  - PHE  118 )                          
 201: s001-Y 6o84-A    58 -  81 <=>   73 -  96   (ALA  269  - GLY  292  <=> GLY  181  - ILE  204 )                          
 201: s001-Y 6o84-A    82 -  95 <=>  110 - 123   (THR  293  - TYR  306  <=> ASP  218  - VAL  231 )                          
 201: s001-Y 6o84-A    99 - 102 <=>  124 - 127   (VAL  310  - THR  313  <=> GLN  232  - LEU  235 )                          
 201: s001-Y 6o84-A   105 - 111 <=>  191 - 197   (VAL  316  - PHE  322  <=> SER  323  - LEU  329 )                          
 201: s001-Y 6o84-A   123 - 133 <=>  258 - 268   (GLU  334  - GLY  344  <=> UNK  412  - UNK  422 )                          
 201: s001-Y 6o84-A   154 - 160 <=>  269 - 275   (TYR  365  - GLY  371  <=> ARG  506  - LEU  512 )                          
 201: s001-Y 6o84-A   208 - 216 <=>  291 - 299   (GLN  419  - GLY  427  <=> ILE  528  - PRO  536 )                          
 202: s001-Y 2odm-B     1 -  26 <=>    1 -  26   (LEU  212  - ALA  237  <=> GLN    4  - GLN   29 )                          
 202: s001-Y 2odm-B   153 - 184 <=>   30 -  61   (LEU  364  - ALA  395  <=> CYS   38  - ASP   69 )                          
 202: s001-Y 2odm-B   185 - 188 <=>   63 -  66   (GLN  396  - GLY  399  <=> LYS   71  - UNK   74 )                          
 202: s001-Y 2odm-B   190 - 198 <=>   67 -  75   (SER  401  - ALA  409  <=> LEU   75  - LYS   83 )                          
 203: s001-Y 6wg3-D     6 -  11 <=>   22 -  27   (LEU  217  - LEU  222  <=> GLU  107  - ASP  112 )                          
 203: s001-Y 6wg3-D    45 -  49 <=>  131 - 135   (GLY  256  - THR  260  <=> ARG  216  - HIS  220 )                          
 203: s001-Y 6wg3-D    50 -  53 <=>  138 - 141   (HIS  261  - LEU  264  <=> THR  223  - ALA  226 )                          
 203: s001-Y 6wg3-D    54 -  59 <=>  144 - 149   (LYS  265  - GLY  270  <=> LEU  229  - VAL  234 )                          
 203: s001-Y 6wg3-D    60 -  95 <=>  152 - 187   (VAL  271  - TYR  306  <=> ALA  237  - GLN  272 )                          
 203: s001-Y 6wg3-D   100 - 106 <=>  188 - 194   (GLY  311  - VAL  317  <=> LYS  273  - GLU  279 )                          
 203: s001-Y 6wg3-D   164 - 167 <=>  196 - 199   (LEU  375  - ILE  378  <=> GLN  281  - ILE  284 )                          
 203: s001-Y 6wg3-D   193 - 209 <=>  239 - 255   (ILE  404  - LEU  420  <=> ASP  324  - HIS  340 )                          
 203: s001-Y 6wg3-D   211 - 214 <=>  256 - 259   (LYS  422  - TYR  425  <=> ASP  341  - GLY  344 )                          
 203: s001-Y 6wg3-D   215 - 218 <=>  300 - 303   (ARG  426  - ILE  429  <=> LYS  385  - ASP  388 )                          
 204: s001-Y 6qrj-A    55 -  59 <=>    1 -   5   (VAL  266  - GLY  270  <=> VAL   13  - GLN   17 )                          
 204: s001-Y 6qrj-A    60 -  81 <=>    7 -  28   (VAL  271  - GLY  292  <=> ALA   19  - GLU   40 )                          
 204: s001-Y 6qrj-A    83 -  94 <=>   37 -  48   (ASN  294  - ASP  305  <=> ARG   49  - ASP   60 )                          
 204: s001-Y 6qrj-A    99 - 105 <=>   49 -  55   (VAL  310  - VAL  316  <=> HIS   61  - ASN   67 )                          
 204: s001-Y 6qrj-A   164 - 167 <=>   58 -  61   (LEU  375  - ILE  378  <=> LEU   70  - ALA   73 )                          
 204: s001-Y 6qrj-A   174 - 179 <=>  118 - 123   (PHE  385  - ASN  390  <=> ARG  130  - ASN  135 )                          
 204: s001-Y 6qrj-A   183 - 186 <=>  392 - 395   (SER  394  - ILE  397  <=> SER  420  - VAL  423 )                          
 205: s001-Y 6idf-B     2 -  26 <=>  144 - 168   (ASN  213  - ALA  237  <=> LYS  216  - TYR  240 )                          
 205: s001-Y 6idf-B    56 -  75 <=>  174 - 193   (ASN  267  - THR  286  <=> ALA  246  - LYS  265 )                          
 205: s001-Y 6idf-B    93 -  99 <=>  197 - 203   (PHE  304  - VAL  310  <=> ARG  269  - ALA  275 )                          
 205: s001-Y 6idf-B   178 - 181 <=>  217 - 220   (ALA  389  - PRO  392  <=> SER  289  - MET  292 )                          
 205: s001-Y 6idf-B   182 - 207 <=>  223 - 248   (PRO  393  - SER  418  <=> GLY  378  - ASP  403 )                          
 205: s001-Y 6idf-B   209 - 213 <=>  299 - 303   (LEU  420  - HIS  424  <=> GLN  454  - ASP  458 )                          
 205: s001-Y 6idf-B   214 - 217 <=>  306 - 309   (TYR  425  - PHE  428  <=> ALA  461  - GLN  464 )                          
 206: s001-Y 3hmj-A    21 -  24 <=>  873 - 876   (ILE  232  - GLN  235  <=> PRO 1006  - LEU 1009 )                          
 206: s001-Y 3hmj-A    47 -  52 <=> 1303 -1308   (HIS  258  - PRO  263  <=> VAL 1436  - PRO 1441 )                          
 206: s001-Y 3hmj-A    53 -  56 <=> 1313 -1316   (LEU  264  - ASN  267  <=> LYS 1446  - LYS 1449 )                          
 206: s001-Y 3hmj-A    57 -  60 <=> 1318 -1321   (PRO  268  - VAL  271  <=> GLN 1451  - THR 1454 )
[truncated: 2,001,857 more chars]
