# Supplementary material for: A unified evolutionary origin for the ubiquitous protein transporters SecY and YidC
Source: BMC Biol. 2021 Dec 15;19:266. doi: 10.1186/s12915-021-01171-5 (PMC8675477; doi:10.1186/s12915-021-01171-5)
Supplement: Supplementary file 4 — Additional file 4. Dali search results. [file 12915_2021_1171_MOESM4_ESM.zip › Additional file 4. Dali search results/6fti-ntd.txt]

# Job: 6fti-ntd
# Query: s001x
# No:  Chain   Z    rmsd lali nres  %id PDB  Description
   1:  2ww9-A 15.0  2.4  161   490   30   MOLECULE: SEC SIXTY-ONE PROTEIN HOMOLOG;                             
   2:  3bo0-A 13.8  2.4  175   442   37   MOLECULE: 23S RIBOSOMAL RNA;                                         
   3:  5abb-A 11.8  2.9  153   443   16   MOLECULE: PROTEIN TRANSLOCASE SUBUNIT SECY;                          
   4:  4cej-B  5.0 13.7   77  1156   14   MOLECULE: ATP-DEPENDENT HELICASE/NUCLEASE SUBUNIT A;                 
   5:  5a63-C  4.7  3.8  108   243    6   MOLECULE: NICASTRIN;                                                 
   6:  3bm3-A  4.5  6.1   92   259    3   MOLECULE: DNA (5'-D(*CP*AP*TP*CP*CP*AP*GP*GP*TP*AP*C)-3');           
   7:  7d7n-A  4.5 12.4   70   704    3   MOLECULE: ATP-BINDING CASSETTE SUB-FAMILY B MEMBER 6, MITOC          
   8:  2kjg-A  4.5  3.5   91    99    7   MOLECULE: ARCHAEAL PROTEIN SSO6904;                                  
   9:  2wit-A  4.4  4.2  108   531    8   MOLECULE: GLYCINE BETAINE TRANSPORTER BETP;                          
  10:  6v85-A  4.3  3.6   97  1901    7   MOLECULE: RNA-DIRECTED RNA POLYMERASE L;                             
  11:  5im3-A  4.2  3.5   52   874    4   MOLECULE: RIBONUCLEOSIDE-DIPHOSPHATE REDUCTASE;                      
  12:  6ww7-C  4.2  3.8   70   209   10   MOLECULE: ER MEMBRANE PROTEIN COMPLEX SUBUNIT 1;                     
  13:  7b54-X  4.2  3.4   84  1732    6   MOLECULE: VAR2CSA IN PRESENCE OF PLCS, DBL1-DBL4,ERYTHROCYT          
  14:  4itr-A  4.1 14.7   58   299   10   MOLECULE: ADENOSINE MONOPHOSPHATE-PROTEIN TRANSFERASE AND C          
  15:  5cos-D  4.1  2.3   55    61    4   MOLECULE: SIDEROPHORE-INTERACTING PROTEIN;                           
  16:  6ijj-K  4.0  3.1   58    85   16   MOLECULE: PSAA;                                                      
  17:  7eu9-A  4.0  4.1   87  1078    3   MOLECULE: CAS12I1 D647A MUTANT;                                      
  18:  6m36-I  4.0  5.0   53   104    2   MOLECULE: SERINE-PROTEIN KINASE RSBW;                                
  19:  4myy-B  4.0  8.8   70    84    9   MOLECULE: CURG, CURH FUSION PROTEIN;                                 
  20:  6pir-B  4.0  3.7   93   137    8   MOLECULE: MAVE;                                                      
  21:  6ff6-A  4.0  6.1   60   222    7   MOLECULE: BRIC1;                                                     
  22:  2oyy-A  4.0  2.8   48    71    2   MOLECULE: HEXAMERIC CYTOCHROME;                                      
  23:  7jtk-I  3.9  9.3   80   483    4   MOLECULE: FLAGELLAR RADIAL SPOKE PROTEIN 1;                          
  24:  6lo8-D  3.9  7.9   70   119   10   MOLECULE: MITOCHONDRIAL IMPORT INNER MEMBRANE TRANSLOCASE S          
  25:  6hty-B  3.9  3.7   71   302    3   MOLECULE: NUCLEAR RECEPTOR SUBFAMILY 1 GROUP I MEMBER 2,NUC          
  26:  7btq-A  3.9  4.5  102   474    7   MOLECULE: TYPE I RESTRICTION ENZYME ECOR124II M PROTEIN;             
  27:  6m9a-C  3.9  4.3   95   157    2   MOLECULE: SIGNALING PROTEIN;                                         
  28:  6c14-B  3.9  5.0   68   164    6   MOLECULE: PROTOCADHERIN-15;                                          
  29:  4zsf-A  3.9  2.1   60   272    5   MOLECULE: BSAWI ENDONUCLEASE;                                        
  30:  3oov-A  3.9  4.3   49   164    2   MOLECULE: METHYL-ACCEPTING CHEMOTAXIS PROTEIN, PUTATIVE;             
  31:  6loj-B  3.8  4.0   79   571    8   MOLECULE: INVASION PLASMID ANTIGEN;                                  
  32:  4cru-A  3.8  4.3   90   242    6   MOLECULE: CCR4-NOT TRANSCRIPTION COMPLEX SUBUNIT 1;                  
  33:  2xq2-A  3.8  4.3   88   538   11   MOLECULE: SODIUM/GLUCOSE COTRANSPORTER;                              
  34:  1te2-A  3.7  5.4   74   218    9   MOLECULE: 2-DEOXYGLUCOSE-6-P PHOSPHATASE;                            
  35:  3h36-A  3.7  2.6   65    78    8   MOLECULE: POLYRIBONUCLEOTIDE NUCLEOTIDYLTRANSFERASE;                 
  36:  6ihr-A  3.7  4.2   75   257    4   MOLECULE: PHOSPHORYLATED PROTEIN PHOSPHATASE;                        
  37:  7kak-E  3.7  4.5   84   172    8   MOLECULE: PROTEIN TRANSPORT CHANNEL SEC61 COMPLEX, ALPHA SU          
  38:  6xu2-A  3.7  7.8   89  1091    3   MOLECULE: IMPORTIN-5;                                                
  39:  3p8c-B  3.7  5.4   85  1086    8   MOLECULE: CYTOPLASMIC FMR1-INTERACTING PROTEIN 1;                    
  40:  6hk5-B  3.7  2.0   54    66    2   MOLECULE: COOJ;                                                      
  41:  7apx-B  3.7  5.6   88   563   11   MOLECULE: THO COMPLEX SUBUNIT 2,THO2;                                
  42:  6tj1-C  3.7  3.6   63    74   10   MOLECULE: DE NOVO DESIGNED WSHC6;                                    
  43:  3o0q-A  3.7  3.5   65   617    2   MOLECULE: RIBONUCLEOSIDE-DIPHOSPHATE REDUCTASE;                      
  44:  3g06-A  3.7  8.6   71   601    6   MOLECULE: SSPH2 (LEUCINE-RICH REPEAT PROTEIN);                       
  45:  2jvg-A  3.7  3.1   65    72    6   MOLECULE: IGG-BINDING PROTEIN SBI;                                   
  46:  1qo0-E  3.7  5.9   51   194    4   MOLECULE: AMIC;                                                      
  47:  6r6u-A  3.7  5.4   86   458    9   MOLECULE: CIS-ACONITATE DECARBOXYLASE;                               
  48:  4fz4-A  3.7  7.0   63   154    3   MOLECULE: UNCHARACTERIZED PROTEIN CONSERVED IN BACTERIA;             
  49:  3u2r-A  3.6  3.5   63   135   11   MOLECULE: REGULATORY PROTEIN MARR;                                   
  50:  3to3-B  3.6 13.1   70   595   10   MOLECULE: PETROBACTIN BIOSYNTHESIS PROTEIN ASBB;                     
  51:  3ufe-A  3.6  2.7   44   109    9   MOLECULE: TRANSCRIPTIONAL ANTITERMINATOR (BGLG FAMILY);              
  52:  4lws-A  3.6  2.3   58   100    5   MOLECULE: UNCHARACTERIZED PROTEIN;                                   
  53:  6thh-C  3.6  5.3  111   816    8   MOLECULE: SIRV2 ACRID1 (GP02) ANTI-CRISPR PROTEIN;                   
  54:  6tug-B  3.6  8.4  100   415   11   MOLECULE: CRISPR SYSTEM ENDORIBONUCLEASE CSM6;                       
  55:  6k2j-B  3.6  2.3   52    83    4   MOLECULE: UPF0335 PROTEIN CCNA_03428;                                
  56:  2f66-B  3.6  4.5   73   111    7   MOLECULE: SUPPRESSOR PROTEIN STP22 OF TEMPERATURE-                   
  57:  4dvy-P  3.6  2.9   74   656   12   MOLECULE: CYTOTOXICITY-ASSOCIATED IMMUNODOMINANT ANTIGEN;            
  58:  6s1k-A  3.6  3.5   71   383    3   MOLECULE: CHEMOTAXIS PROTEIN CHEA;                                   
  59:  7k3z-A  3.6  4.8  113   564    4   MOLECULE: 60 KDA CHAPERONIN;                                         
  60:  7jqe-A  3.5  3.3   87   357    9   MOLECULE: ESAT-6/WXG100 SECRETION SYSTEM PROTEIN;                    
  61:  6rbg-A  3.5  3.1   55   308   18   MOLECULE: CHAIN LENGTH DETERMINANT PROTEIN;                          
  62:  6h8q-A  3.5  5.9   80   879   10   MOLECULE: COHESIN SUBUNIT SCC3;                                      
  63:  5lki-A  3.5  3.4   61  1427   10   MOLECULE: TCDA1;                                                     
  64:  3ufb-A  3.5  4.2  103   484    7   MOLECULE: TYPE I RESTRICTION-MODIFICATION SYSTEM METHYLTRAN          
  65:  4oyd-B  3.5  4.1   79   117    6   MOLECULE: APOPTOSIS REGULATOR BHRF1;                                 
  66:  6m31-A  3.5  7.6   75   280   11   MOLECULE: DIGERANYLGERANYLGLYCERYL PHOSPHATE SYNTHASE;               
  67:  3syk-A  3.5  9.7   61   290    5   MOLECULE: PROTEIN CBBX;                                              
  68:  3hw2-A  3.5  4.3   57   308    9   MOLECULE: PROTEIN SIFA;                                              
  69:  6zr2-Y  3.5  5.4   67   140   12   MOLECULE: NADH-UBIQUINONE OXIDOREDUCTASE CHAIN 3;                    
  70:  7egd-D  3.5 15.9   57   197    7   MOLECULE: TRANSCRIPTION INITIATION FACTOR TFIID SUBUNIT 1;           
  71:  2dg6-A  3.4 13.6   64   207    5   MOLECULE: PUTATIVE TRANSCRIPTIONAL REGULATOR;                        
  72:  6swg-B  3.4  5.3   61    74   10   MOLECULE: PERIPHILIN-1;                                              
  73:  6s8g-G  3.4  3.7   87   244   15   MOLECULE: LIPOPOLYSACCHARIDE ABC TRANSPORTER, ATP-BINDING P          
  74:  4in3-D  3.4  3.8   73   632    5   MOLECULE: CHITIN BIOSYNTHESIS PROTEIN CHS5;                          
  75:  4rxx-A  3.4  8.7   85   426    6   MOLECULE: UBIQUITIN CARBOXYL-TERMINAL HYDROLASE 38;                  
  76:  2xrh-A  3.4  3.8   54   100    0   MOLECULE: PROTEIN HP0721;                                            
  77:  4pl0-B  3.4  4.4   97   576   11   MOLECULE: MICROCIN-J25 EXPORT ATP-BINDING/PERMEASE PROTEIN           
  78:  4gfq-A  3.4  4.3   80   186    5   MOLECULE: RIBOSOME-RECYCLING FACTOR;                                 
  79:  2y3a-B  3.4  2.4   56   236    4   MOLECULE: PHOSPHATIDYLINOSITOL-4,5-BISPHOSPHATE 3-KINASE CA          
  80:  6wq0-A  3.4  3.3   57   131    4   MOLECULE: DNA (301-MER);                                             
  81:  1t7s-A  3.4  2.8   61   129    3   MOLECULE: BAG-1 COCHAPERONE;                                         
  82:  3n27-B  3.4  3.2   59    79    8   MOLECULE: FUSION GLYCOPROTEIN F0, LINKER, FUSION GLYCOPROTE          
  83:  1u4q-A  3.4  3.1   67   318    1   MOLECULE: SPECTRIN ALPHA CHAIN, BRAIN;                               
  84:  6wq2-A  3.4  3.4   60   154    5   MOLECULE: A-DNA;                                                     
  85:  5vp3-A  3.4 10.0   67   195    3   MOLECULE: MNEMIOPSIN 1;                                              
  86:  6oiw-A  3.4  3.7   75   504   11   MOLECULE: DEOXYGUANOSINETRIPHOSPHATE TRIPHOSPHOHYDROLASE;            
  87:  5fea-A  3.4  5.8   76   125    7   MOLECULE: UNCHARACTERIZED PROTEIN;                                   
  88:  5ca9-A  3.4  3.2   71   656    4   MOLECULE: PROTEIN SEY1;                                              
  89:  1zs4-A  3.4  3.7   55    82    4   MOLECULE: DNA - 27MER;                                               
  90:  4nfu-B  3.4  4.0   45   524    2   MOLECULE: EDS1;                                                      
  91:  3mzy-A  3.3  3.0   52   123   10   MOLECULE: RNA POLYMERASE SIGMA-H FACTOR;                             
  92:  6s7o-E  3.3  5.5   54   560    4   MOLECULE: DOLICHYL-DIPHOSPHOOLIGOSACCHARIDE--PROTEIN                 
  93:  6zyx-C  3.3  3.4   69   278    6   MOLECULE: DYNEIN HEAVY CHAIN, OUTER ARM PROTEIN;                     
  94:  4zvb-A  3.3  3.8   90   150    3   MOLECULE: DIGUANYLATE CYCLASE DOSC;                                  
  95:  3hc7-A  3.3  3.6   57   252   12   MOLECULE: GENE 12 PROTEIN;                                           
  96:  4nsm-A  3.3  2.8   59    71    7   MOLECULE: COLLAGEN-LIKE PROTEIN SCLB;                                
  97:  5xfs-A  3.3  3.2   59    78    7   MOLECULE: PE FAMILY PROTEIN PE8;                                     
  98:  1puo-B  3.3  3.7   89   142    6   MOLECULE: MAJOR ALLERGEN I POLYPEPTIDE, FUSED CHAIN 2, CHAI          
  99:  5f5p-A  3.3  4.6   82   181   11   MOLECULE: PROTEIN SHROOM2;                                           
 100:  6qeq-A  3.3  3.0   57   111   12   MOLECULE: PCFF;                                                      
 101:  6oce-A  3.3  6.6   97   689   11   MOLECULE: STRESS-GATED CATION CHANNEL 1.2;                           
 102:  1nf6-F  3.3  3.3   76   171    7   MOLECULE: BACTERIOFERRITIN;                                          
 103:  6vp9-B  3.3  3.1   67   914    9   MOLECULE: N-ALPHA-ACETYLTRANSFERASE 20;                              
 104:  3lyq-B  3.3  5.8   93   186    9   MOLECULE: IPGB2;                                                     
 105:  5x41-F  3.3  6.6   90   244    7   MOLECULE: COBALT ABC TRANSPORTER ATP-BINDING PROTEIN;                
 106:  4n5a-A  3.3  8.5   66   535    5   MOLECULE: PROTEIN EFR3;                                              
 107:  4y7k-A  3.3  3.7   61   250    7   MOLECULE: LARGE CONDUCTANCE MECHANOSENSITIVE CHANNEL PROTEI          
 108:  2avu-E  3.3  3.8   86   156    2   MOLECULE: TRANSCRIPTIONAL ACTIVATOR FLHD;                            
 109:  4g33-A  3.3 11.7   84   661    8   MOLECULE: 15S-LIPOXYGENASE;                                          
 110:  5czc-B  3.2  4.9   68   301    4   MOLECULE: MALONYL-COA-[ACYL-CARRIER-PROTEIN] TRANSACYLASE;           
 111:  6vks-A  3.2  3.4   73  1049   12   MOLECULE: EFFLUX PUMP MEMBRANE TRANSPORTER;                          
 112:  6yiz-A  3.2  4.0   47   211    6   MOLECULE: TRANSCRIPTIONAL REGULATOR MVFR;                            
 113:  6gmh-M  3.2 11.5   63   991    3   MOLECULE: RPB1;                                                      
 114:  2apl-A  3.2  2.4   49   149    2   MOLECULE: HYPOTHETICAL PROTEIN PG0816;                               
 115:  5xmw-A  3.2  4.5   59   270    3   MOLECULE: ZEARALENONE LACTONASE;                                     
 116:  5v7p-A  3.2  5.4   86   281   10   MOLECULE: PROTEIN-S-ISOPRENYLCYSTEINE O-METHYLTRANSFERASE;           
 117:  7cun-A  3.2  3.8   63   730    2   MOLECULE: INTEGRATOR COMPLEX SUBUNIT 1;                              
 118:  4gcz-B  3.2  2.5   54   378    4   MOLECULE: BLUE-LIGHT PHOTORECEPTOR, SENSOR PROTEIN FIXL;             
 119:  3f0c-A  3.2  8.7   77   193    5   MOLECULE: TRANSCRIPTIONAL REGULATOR;                                 
 120:  6x02-B  3.2  5.8   65   602    8   MOLECULE: NUCLEOPORIN NUP84;                                         
 121:  1or4-A  3.2  5.0   95   169    9   MOLECULE: HEME-BASED AEROTACTIC TRANSDUCER HEMAT;                    
 122:  6zce-q  3.2  3.8   69   636    6   MOLECULE: EUKARYOTIC TRANSLATION INITIATION FACTOR 3 SUBUNI          
 123:  4wd9-A  3.2  4.0   83   965    5   MOLECULE: NISIN BIOSYNTHESIS PROTEIN NISB;                           
 124:  6z6o-D  3.2  3.3   62   542    2   MOLECULE: HISTONE DEACETYLASE HDA1;                                  
 125:  6mur-B  3.2  3.8   91   162    7   MOLECULE: UNCHARACTERIZED PROTEIN;                                   
 126:  6nd4-P  3.2  3.9   77   359    5   MOLECULE: ETS RRNA;                                                  
 127:  4p6v-D  3.2  4.8   93   179    8   MOLECULE: NA(+)-TRANSLOCATING NADH-QUINONE REDUCTASE SUBUNI          
 128:  6ikn-A  3.2  5.1   65   305    3   MOLECULE: GROWTH ARREST-SPECIFIC PROTEIN 7;                          
 129:  1uus-A  3.2  4.3   75   465    5   MOLECULE: STAT PROTEIN;                                              
 130:  5izs-D  3.2  3.7   59    82    8   MOLECULE: DESIGNED PROTEIN 5L6HC3_1;                                 
 131:  3k66-A  3.2  3.1   73   217    7   MOLECULE: BETA-AMYLOID-LIKE PROTEIN;                                 
 132:  5fu7-A  3.2  4.3   84   519   12   MOLECULE: CCR4-NOT TRANSCRIPTION COMPLEX SUBUNIT 1;                  
 133:  4gzr-C  3.2  3.1   50    61    0   MOLECULE: ESAT-6-LIKE PROTEIN 6;                                     
 134:  1s35-A  3.2  3.4   65   211    5   MOLECULE: SPECTRIN BETA CHAIN, ERYTHROCYTE;                          
 135:  6f1t-f  3.2  5.4   78   929    1   MOLECULE: ARP1 ACTIN RELATED PROTEIN 1 HOMOLOG A;                    
 136:  2vwa-A  3.2  3.4   65    99    6   MOLECULE: PUTATIVE UNCHARACTERIZED PROTEIN PF13_0012;                
 137:  6m49-B  3.2  4.7  123   238    9   MOLECULE: INSULIN-INDUCED GENE 2 PROTEIN;                            
 138:  3e7q-B  3.2  5.6   73   210    5   MOLECULE: TRANSCRIPTIONAL REGULATOR;                                 
 139:  2xmo-A  3.2  3.6   68   409    6   MOLECULE: LMO2642 PROTEIN;                                           
 140:  2xwu-B  3.2  6.7   70   910    6   MOLECULE: SUMO-CONJUGATING ENZYME UBC9;                              
 141:  4akk-A  3.2  5.2   58   368    5   MOLECULE: NITRATE REGULATORY PROTEIN;                                
 142:  1tiq-A  3.2  6.5   57   173    5   MOLECULE: PROTEASE SYNTHASE AND SPORULATION NEGATIVE REGULA          
 143:  2klq-A  3.2  3.3   74   114    5   MOLECULE: DNA REPLICATION LICENSING FACTOR MCM6;                     
 144:  5yfp-D  3.2  4.4   84   954    6   MOLECULE: EXOCYST COMPLEX COMPONENT SEC3;                            
 145:  4dm0-A  3.2  4.3   59   460    5   MOLECULE: TRANSPOSASE FOR TRANSPOSON TN5;                            
 146:  5yfp-C  3.2  4.7   81   790    5   MOLECULE: EXOCYST COMPLEX COMPONENT SEC3;                            
 147:  3wxx-B  3.2  3.9   88   183    5   MOLECULE: ACRH;                                                      
 148:  3d6j-A  3.2  6.7   75   210    9   MOLECULE: PUTATIVE HALOACID DEHALOGENASE-LIKE HYDROLASE;             
 149:  1u6m-A  3.1  4.4   50   188    8   MOLECULE: ACETYLTRANSFERASE, GNAT FAMILY;                            
 150:  6lle-A  3.1  7.2   64  1020    3   MOLECULE: SARCOPLASMIC/ENDOPLASMIC RETICULUM CALCIUM ATPASE          
 151:  6ueb-A  3.1  5.1   91  2099    9   MOLECULE: LARGE STRUCTURAL PROTEIN;                                  
 152:  5v40-B  3.1  5.9   61   275    5   MOLECULE: POLYKETIDE SYNTHASE PKS13 (TERMINATION POLYKETIDE          
 153:  4b3i-A  3.1  4.9   87   730    9   MOLECULE: FATTY ACID BETA-OXIDATION COMPLEX ALPHA-CHAIN FAD          
 154:  6yxq-B  3.1  6.3   81   396    2   MOLECULE: ACTIVATING SIGNAL COINTEGRATOR 1 COMPLEX SUBUNIT           
 155:  3jc6-5  3.1  3.6   67   254    7   MOLECULE: DNA REPLICATION LICENSING FACTOR MCM2;                     
 156:  1u2m-C  3.1  3.8   61   143    2   MOLECULE: HISTONE-LIKE PROTEIN HLP-1;                                
 157:  4ix7-A  3.1  5.2   65   114    5   MOLECULE: 5'-D(*GP*TP*TP*CP*CP*AP*AP*TP*TP*GP*GP*AP*A)-3';           
 158:  1kmi-Z  3.1  3.3   61   177    5   MOLECULE: CHEMOTAXIS PROTEIN CHEY;                                   
 159:  6zg3-D  3.1  7.1   94   260   11   MOLECULE: ENERGY-COUPLING FACTOR TRANSPORTER ATP-BINDING PR          
 160:  6zyv-A  3.1  3.8   89   238    4   MOLECULE: CIR PROTEIN;                                               
 161:  5j2l-A  3.1  2.0   56    76    7   MOLECULE: PROTEIN DESIGN 2L4HC2_11;                                  
 162:  7a23-J  3.1  2.8   55    96   15   MOLECULE: 51KDA;                                                     
 163:  6u4b-A  3.1  4.2   91   570    7   MOLECULE: WBBM PROTEIN;                                              
 164:  3na7-A  3.1  3.9   63   237    5   MOLECULE: HP0958;                                                    
 165:  6gvw-B  3.1  3.7   51   262    6   MOLECULE: BRCA1-A COMPLEX SUBUNIT ABRAXAS 1;                         
 166:  4dlq-A  3.1  2.7   61   353    3   MOLECULE: LATROPHILIN-1;                                             
 167:  2yk0-A  3.1  3.5   80   698    5   MOLECULE: ERYTHROCYTE MEMBRANE PROTEIN 1;                            
 168:  5ue8-A  3.1  4.3   81   847    9   MOLECULE: PROTEIN UNC-13 HOMOLOG A;                                  
 169:  2i1k-A  3.1  3.0   60   545    5   MOLECULE: MOESIN;                                                    
 170:  3wak-A  3.1  3.7   75   864    9   MOLECULE: TRANSMEMBRANE OLIGOSACCHARYL TRANSFERASE;                  
 171:  7cun-D  3.1  6.0   65   827    5   MOLECULE: INTEGRATOR COMPLEX SUBUNIT 1;                              
 172:  3zqb-A  3.1  5.2  106   272    9   MOLECULE: PROTEIN PRGI, CELL INVASION PROTEIN SIPD;                  
 173:  5c5e-A  3.1  5.5   76   284    3   MOLECULE: CIRCADIAN CLOCK PROTEIN KAIA;                              
 174:  6zr2-A  3.1  2.8   50   115   10   MOLECULE: NADH-UBIQUINONE OXIDOREDUCTASE CHAIN 3;                    
 175:  4i0x-F  3.1  3.6   63    85    5   MOLECULE: ESAT-6-LIKE PROTEIN MAB_3112;                              
 176:  5da0-A  3.1  5.7  100   467    7   MOLECULE: SULPHATE TRANSPORTER;                                      
 177:  3exe-A  3.1  3.9   79   363   10   MOLECULE: PYRUVATE DEHYDROGENASE E1 COMPONENT SUBUNIT ALPHA          
 178:  3opb-A  3.1  7.9   65   747    8   MOLECULE: SWI5-DEPENDENT HO EXPRESSION PROTEIN 4;                    
 179:  3gnl-A  3.1  7.2   64   234    6   MOLECULE: UNCHARACTERIZED PROTEIN, DUF633, LMOF2365_1472;            
 180:  6h3z-A  3.1  3.1   71   208    3   MOLECULE: CCR4-NOT TRANSCRIPTION COMPLEX SUBUNIT 1;                  
 181:  6uuj-G  3.1  3.6   60    74   12   MOLECULE: PE FAMILY IMMUNOMODULATOR PE5;                             
 182:  5jje-B  3.1  3.3   54    63    2   MOLECULE: SENSORY RHODOPSIN-2;                                       
 183:  5ncl-A  3.1  2.3   64   418    3   MOLECULE: SERINE/THREONINE-PROTEIN KINASE CBK1;                      
 184:  1w0b-A  3.1  4.4   76   102    5   MOLECULE: ALPHA-HEMOGLOBIN STABILIZING PROTEIN;                      
 185:  5mps-R  3.1  2.3   56   108    7   MOLECULE: YEAST UBC4 GENE FOR UBIQUITIN-CONJUGATING ENZYME;          
 186:  2iu5-A  3.1  7.0   72   179    4   MOLECULE: HTH-TYPE DHAKLM OPERON TRANSCRIPTIONAL ACTIVATOR           
 187:  2qyw-A  3.1  6.2   78    96    6   MOLECULE: VESICLE TRANSPORT THROUGH INTERACTION WITH T-SNAR          
 188:  2py8-C  3.1  5.6   63   123    6   MOLECULE: HYPOTHETICAL PROTEIN RBCX;                                 
 189:  6veo-A  3.1  3.8   70   136    3   MOLECULE: ATPASE FAMILY AAA DOMAIN-CONTAINING PROTEIN 2B;            
 190:  4j2c-A  3.1  7.2   76   108    4   MOLECULE: SYNTAXIN-6;                                                
 191:  1h99-A  3.1 14.0   56   220    7   MOLECULE: TRANSCRIPTION ANTITERMINATOR LICT;                         
 192:  2p7n-A  3.1  7.6   74   335    5   MOLECULE: PATHOGENICITY ISLAND 1 EFFECTOR PROTEIN;                   
 193:  2q0y-A  3.0  9.1   57   153    7   MOLECULE: GCN5-RELATED N-ACETYLTRANSFERASE;                          
 194:  5zji-L  3.0  5.8   73   166   10   MOLECULE: CHLOROPHYLL A-B BINDING PROTEIN, CHLOROPLASTIC;            
 195:  6ye4-A  3.0  3.4   82   236   10   MOLECULE: BIOPOLYMER TRANSPORT PROTEIN EXBB;                         
 196:  4idn-B  3.0  3.9   78   423    3   MOLECULE: ATLASTIN-1;                                                
 197:  4aup-B  3.0  3.4   73   123    0   MOLECULE: PHOSPHOLIPASE A2 GROUP XIII;                               
 198:  3fx7-B  3.0  3.1   59    87    2   MOLECULE: PUTATIVE UNCHARACTERIZED PROTEIN;                          
 199:  6dkm-A  3.0  3.8   63    77    6   MOLECULE: DHD131_A;                                                  
 200:  4q2g-B  3.0  4.3  102   269    7   MOLECULE: PHOSPHATIDATE CYTIDYLYLTRANSFERASE;                        
 201:  6v1q-A  3.0  4.5   89   538   10   MOLECULE: TWO PORE CHANNEL 3;                                        
 202:  2mq8-A  3.0  3.1   60   112    8   MOLECULE: DE NOVO DESIGNED PROTEIN LFR1;                             
 203:  6dlm-A  3.0  2.8   57    74    4   MOLECULE: DHD127_A;                                                  
 204:  7emf-H  3.0  4.2   67   181    6   MOLECULE: MEDIATOR OF RNA POLYMERASE II TRANSCRIPTION SUBUN          
 205:  5h11-A  3.0  4.0   69   494    6   MOLECULE: UNCHARACTERIZED PROTEIN;                                   
 206:  4hzu-S  3.0  4.0   89   164    9   MOLECULE: ENERGY-COUPLING FACTOR TRANSPORTER ATP-BINDING PR          
 207:  5n9j-D  3.0  3.0   58   135    2   MOLECULE: MEDIATOR OF RNA POLYMERASE II TRANSCRIPTION SUBUN          
 208:  2qup-A  3.0  3.2   55   119    7   MOLECULE: BH1478 PROTEIN;                                            
 209:  5k2a-A  3.0 16.4   98   398    7   MOLECULE: ADENOSINE RECEPTOR A2A/SOLUBLE CYTOCHROME B562 CH          
 210:  3b77-A  3.0  3.3   52   188    8   MOLECULE: UNCHARACTERIZED PROTEIN;                                   
 211:  4a01-A  3.0  6.7  127   740    8   MOLECULE: PROTON PYROPHOSPHATASE;                                    
 212:  4d8m-A  3.0  3.3   66   585   12   MOLECULE: PESTICIDAL CRYSTAL PROTEIN CRY5BA;                         
 213:  3on2-B  3.0  3.5   72   195    6   MOLECULE: PROBABLE TRANSCRIPTIONAL REGULATOR;                        
 214:  4kqt-A  3.0  3.2   60   169    2   MOLECULE: PUTATIVE OUTER MEMBRANE CHAPERONE (OMPH-LIKE);             
 215:  3kdw-A  3.0  5.6   80   206    4   MOLECULE: PUTATIVE SUGAR BINDING PROTEIN;                            
 216:  6yp7-z  3.0  2.5   52    62   12   MOLECULE: CHLOROPHYLL A-B BINDING PROTEIN 8, CHLOROPLASTIC;          
 217:  6cnn-A  3.0  5.6   80   360    8   MOLECULE: INTERMEDIATE CONDUCTANCE CALCIUM-ACTIVATED POTASS          
 218:  7apx-A  3.0  8.3   65  1165    3   MOLECULE: THO COMPLEX SUBUNIT 2,THO2;                                
 219:  5iwz-A  3.0  6.5   82   372    9   MOLECULE: SYNAPTONEMAL COMPLEX PROTEIN 2;                            
 220:  3sdl-B  3.0  4.7   69    97    6   MOLECULE: NON-STRUCTURAL PROTEIN 1;                                  
 221:  3cwr-A  3.0  8.7   81   193    4   MOLECULE: TRANSCRIPTIONAL REGULATOR, TETR FAMILY;                    
 222:  4i0x-K  3.0  2.8   60    77    2   MOLECULE: ESAT-6-LIKE PROTEIN MAB_3112;                              
 223:  4btp-A  3.0 10.7   82   748    5   MOLECULE: P1;                                                        
 224:  5uac-C  3.0  8.0   70  1342    7   MOLECULE: DNA-DIRECTED RNA POLYMERASE SUBUNIT ALPHA;                 
 225:  1x04-A  3.0  3.2   60   200    7   MOLECULE: SH3-CONTAINING GRB2-LIKE PROTEIN 2;                        
 226:  1gzs-B  3.0  6.3   84   165    5   MOLECULE: SOPE;                                                      
 227:  7apk-j  3.0  3.6   61   707    8   MOLECULE: THO COMPLEX SUBUNIT 1;                                     
 228:  5szj-B  3.0  2.8   58   145    5   MOLECULE: RAS-RELATED PROTEIN RAB-10;                                
 229:  5aww-G  3.0  3.5   64    75    9   MOLECULE: PROTEIN TRANSLOCASE SUBUNIT SECY;                          
 230:  6vbu-2  3.0  7.0   61   659    3   MOLECULE: BARDET-BIEDL SYNDROME 18 PROTEIN;                          
 231:  6mit-G  3.0  4.1   78   355    8   MOLECULE: LIPOPOLYSACCHARIDE EXPORT SYSTEM ATP-BINDING PROT          
 232:  1xnx-A  3.0  3.7   70   232    6   MOLECULE: CONSTITUTIVE ANDROSTANE RECEPTOR;                          
 233:  5b58-A  3.0  3.9  115   331   15   MOLECULE: PUTATIVE HEMIN ABC TRANSPORT SYSTEM, MEMBRANE PRO          
 234:  5jhf-D  3.0  3.7   53    82    4   MOLECULE: KLTH0D11660P;                                              
 235:  5eke-C  3.0  2.8   57   307   18   MOLECULE: UNCHARACTERIZED GLYCOSYLTRANSFERASE SLL0501;               
 236:  6whg-A  3.0 12.6  103   523    7   MOLECULE: CALCIUM CHANNEL YVC1;                                      
 237:  5yrq-A  3.0  4.2   64   125    9   MOLECULE: DNA REPAIR PROTEIN RAD5,DNA REPAIR PROTEIN REV1;           
 238:  5m87-A  3.0  6.8   83   494   14   MOLECULE: DIVALENT METAL CATION TRANSPORTER MNTH;                    
 239:  2g7l-A  3.0  3.7   61   201   10   MOLECULE: TETR-FAMILY TRANSCRIPTIONAL REGULATOR;                     
 240:  6ah0-w  3.0  6.3   65   443    3   MOLECULE: U5SNRNA;                                                   
 241:  3c2g-A  3.0  4.0   70   618    7   MOLECULE: SYS-1 PROTEIN;                                             
 242:  2odm-B  3.0  3.1   59    83    7   MOLECULE: UPF0358 PROTEIN MW0995;                                    
 243:  5ziq-A  3.0 10.5   63   155    6   MOLECULE: GLOBIN PROTEIN;                                            
 244:  1l1l-A  3.0  4.0   70   717    4   MOLECULE: RIBONUCLEOSIDE TRIPHOSPHATE REDUCTASE;                     
 245:  1owa-A  3.0  3.6   67   156   10   MOLECULE: SPECTRIN ALPHA CHAIN, ERYTHROCYTE;                         
 246:  4n4w-A  3.0 12.2   86   457    8   MOLECULE: CYTOCHROME B(562),SMOOTHENED HOMOLOG;                      
 247:  2w31-A  3.0  4.6   90   152    9   MOLECULE: GLOBIN;                                                    
 248:  3al0-C  3.0  3.7   83   565    2   MOLECULE: GLUTAMYL-TRNA(GLN) AMIDOTRANSFERASE SUBUNIT A;             
 249:  2hvr-A  3.0  3.3   62   319    8   MOLECULE: 5'-                                                        
 250:  3a8t-A  3.0  6.1   68   289    7   MOLECULE: ADENYLATE ISOPENTENYLTRANSFERASE;                          
 251:  6pwn-A  3.0  4.4   78   280   12   MOLECULE: SMALL-CONDUCTANCE MECHANOSENSITIVE CHANNEL;                
 252:  1u2m-A  2.9  3.5   61    86    3   MOLECULE: HISTONE-LIKE PROTEIN HLP-1;                                
 253:  5aqd-M  2.9  7.1   84   184    4   MOLECULE: PHYCOERYTHRIN ALPHA SUBUNIT;                               
 254:  4oph-A  2.9  3.7   64   202    6   MOLECULE: NONSTRUCTURAL PROTEIN 1;                                   
 255:  6vz1-A  2.9  5.7   88   411    7   MOLECULE: DIACYLGLYCEROL O-ACYLTRANSFERASE 1;                        
 256:  1na6-B  2.9  5.5   77   395   12   MOLECULE: RESTRICTION ENDONUCLEASE ECORII;                           
 257:  6so5-C  2.9  3.2   58   144    3   MOLECULE: ATPASE ASNA1;                                              
 258:  6lqo-L  2.9  3.1   59    94    5   MOLECULE: CYTOPLASMIC ENVELOPMENT PROTEIN 1;                         
 259:  1zw0-D  2.9  2.6   56    66    7   MOLECULE: TYPE III SECRETION PROTEIN;                                
 260:  7ns4-i  2.9  3.1   54   358    9   MOLECULE: E3 UBIQUITIN-PROTEIN LIGASE RMD5;                          
 261:  6iuy-A  2.9  6.4   87   585    6   MOLECULE: GLYCEROL-3-PHOSPHATE DEHYDROGENASE [NAD(+)];               
 262:  3lxz-A  2.9  6.3   73   218   12   MOLECULE: GLUTATHIONE S-TRANSFERASE FAMILY PROTEIN;                  
 263:  4cti-D  2.9  3.2   58   222    5   MOLECULE: OSMOLARITY SENSOR PROTEIN ENVZ, AF1503;                    
 264:  6c48-D  2.9  4.2   63    87   10   MOLECULE: PROTEIN LIN-9 HOMOLOG;                                     
 265:  6fpd-A  2.9  6.2   67   191    1   MOLECULE: PROTEIN AB21;                                              
 266:  6irr-A  2.9  2.5   56   133   11   MOLECULE: DISRUPTED IN SCHIZOPHRENIA 1 HOMOLOG,CYCLIC AMP-D          
 267:  6sl2-A  2.9  3.5   71   619    1   MOLECULE: CALPONIN HOMOLOGY DOMAIN PROTEIN PUTATIVE;                 
 268:  3jc5-A  2.9  2.6   53   208    4   MOLECULE: DNA REPLICATION LICENSING FACTOR MCM2;                     
 269:  2k85-A  2.9  2.6   56    65    5   MOLECULE: GLUCOCORTICOID RECEPTOR DNA-BINDING FACTOR 1;              
 270:  3fd9-A  2.9  2.4   55   240    5   MOLECULE: UNCHARACTERIZED PROTEIN;                                   
 271:  2yev-A  2.9  5.1  100   780    6   MOLECULE: CYTOCHROME C OXIDASE POLYPEPTIDE I+III;                    
 272:  6b2z-M  2.9  6.2   63   249    6   MOLECULE: ATP SYNTHASE SUBUNIT C, MITOCHONDRIAL;                     
 273:  6w1s-Y  2.9  3.1   61   132    8   MOLECULE: MEDIATOR OF RNA POLYMERASE II TRANSCRIPTION SUBUN          
 274:  4i2w-A  2.9  8.1   74   904    5   MOLECULE: PROTEIN UNC-45;                                            
 275:  6vae-B  2.9  6.7   86  1155    7   MOLECULE: FANCONI ANEMIA, COMPLEMENTATION GROUP I;                   
 276:  4j41-B  2.9  3.2   62    86    3   MOLECULE: SECRETED PROTEIN ESXB;                                     
 277:  5h69-A  2.9  3.3   57   252    9   MOLECULE: CHROMOSOME PARTITION PROTEIN SMC;                          
 278:  6w1s-Q  2.9  3.6   60   131    7   MOLECULE: MEDIATOR OF RNA POLYMERASE II TRANSCRIPTION SUBUN          
 279:  6ec8-A  2.9  4.6   82   803    6   MOLECULE: LANTIBIOTIC DEHYDRATASE DOMAIN PROTEIN;                    
 280:  6gx9-A  2.9  7.5   77   912    9   MOLECULE: TRANSPORTIN-3;                                             
 281:  6vy1-A  2.9  7.6   63   121    5   MOLECULE: PREFOLDIN SUBUNIT ALPHA 2;                                 
 282:  2ou3-A  2.9  3.7   67   160    9   MOLECULE: TELLURITE RESISTANCE PROTEIN OF COG3793;                   
 283:  2o8p-A  2.9  3.5   74   220    9   MOLECULE: 14-3-3 DOMAIN CONTAINING PROTEIN;                          
 284:  2j7n-A  2.9  5.3   69   934    4   MOLECULE: RNA-DEPENDENT RNA POLYMERASE;                              
 285:  2q0o-D  2.9  3.4   65    87    9   MOLECULE: PROBABLE TRANSCRIPTIONAL ACTIVATOR PROTEIN TRAR;           
 286:  6o1q-A  2.9  2.8   56   119    4   MOLECULE: NEPHROCYSTIN-1;                                            
 287:  6l47-A  2.9  4.3   78   416    8   MOLECULE: STEROL O-ACYLTRANSFERASE 1;                                
 288:  7nmq-A  2.9  4.0   99   365    9   MOLECULE: HEMOLYSIN BL LYTIC COMPONENT L1;                           
 289:  6giy-G  2.9  6.0   68   444    9   MOLECULE: TSSF;                                                      
 290:  6yjj-A  2.9  3.6   83   320    2   MOLECULE: CYRI-B (FAM49B);                                           
 291:  6k3b-B  2.9  3.4   74   106   11   MOLECULE: LPG2147;                                                   
 292:  3cp8-A  2.9  7.0   83   611    4   MOLECULE: TRNA URIDINE 5-CARBOXYMETHYLAMINOMETHYL                    
 293:  6dmp-B  2.9  2.8   59    82   10   MOLECULE: DESIGNED ORTHOGONAL PROTEIN DHD13_XAAA_A;                  
 294:  6tc0-C  2.9  7.8   69   994    4   MOLECULE: PROBABLE CYTOSOLIC IRON-SULFUR PROTEIN ASSEMBLY P          
 295:  7jgs-C  2.9  5.7   96   614    6   MOLECULE: ORIGIN RECOGNITION COMPLEX SUBUNIT 2;                      
 296:  4wjw-B  2.9  6.1   72   673   10   MOLECULE: CHITIN BIOSYNTHESIS PROTEIN CHS5;                          
 297:  5b86-A  2.9  5.4   81   579    2   MOLECULE: TUMOR NECROSIS FACTOR ALPHA-INDUCED PROTEIN 2;             
 298:  2c5z-A  2.9  3.3   56    93    5   MOLECULE: SET DOMAIN PROTEIN 2;                                      
 299:  6m0r-M  2.9  4.3   57    71    4   MOLECULE: V-TYPE PROTON ATPASE SUBUNIT C';                           
 300:  6wtw-A  2.9  5.0   72   489    8   MOLECULE: DASS FAMILY SODIUM-COUPLED ANION SYMPORTER;                
 301:  6ekr-A  2.9  3.6   68   303    3   MOLECULE: TYPE II SITE-SPECIFIC DEOXYRIBONUCLEASE;                   
 302:  3oq3-A  2.9  5.5   88   166    5   MOLECULE: INTERFERON ALPHA-5;                                        
 303:  5www-A  2.9  5.3   51    94    6   MOLECULE: RNA-BINDING E3 UBIQUITIN-PROTEIN LIGASE MEX3C;             
 304:  5ijz-K  2.9  9.1   72   304    7   MOLECULE: NADP-SPECIFIC GLUTAMATE DEHYDROGENASE;                     
 305:  2lf4-A  2.9  4.4   64   232    8   MOLECULE: GAG POLYPROTEIN;                                           
 306:  2js9-A  2.9  3.7   71    81    6   MOLECULE: SAPOSIN-LIKE PROTEIN FAMILY PROTEIN 5;                     
 307:  1nek-D  2.9  8.3   69   113    7   MOLECULE: SUCCINATE DEHYDROGENASE FLAVOPROTEIN SUBUNIT;              
 308:  1akh-B  2.9  4.8   58    78    7   MOLECULE: DNA (5'-                                                   
 309:  3k8p-D  2.9  9.0   76   594    3   MOLECULE: DSL1;                                                      
 310:  7kiy-A  2.8  3.8   92  1169    8   MOLECULE: CYTOADHERENCE LINKED ASEXUAL PROTEIN 3;                    
 311:  3esw-A  2.8  3.1   68   333    3   MOLECULE: PEPTIDE-N(4)-(N-ACETYL-BETA-GLUCOSAMINYL)ASPARAGI          
 312:  6ans-B  2.8  5.0   75   369    4   MOLECULE: UNCHARACTERIZED PROTEIN;                                   
 313:  5m4s-A  2.8  3.3   78   209   10   MOLECULE: TRANSCRIPTION INITIATION FACTOR IIA SUBUNIT 2,TRA          
 314:  6qm7-C  2.8  4.4   73   276    4   MOLECULE: PROTEASOME ALPHA1 CHAIN;                                   
 315:  6f7s-C  2.8  7.5   68   319    1   MOLECULE: SERRATE RNA EFFECTOR MOLECULE HOMOLOG;                     
 316:  4kk0-A  2.8  5.6   71   403    4   MOLECULE: TUBEROUS SCLEROSIS 1 PROTEIN HOMOLOG;                      
 317:  6vld-B  2.8  3.8   58   470    5   MOLECULE: ALPHA-(1,6)-FUCOSYLTRANSFERASE;                            
 318:  6qp6-A  2.8  7.2   89   741    8   MOLECULE: ANOCTAMIN-6;                                               
 319:  3dew-A  2.8  3.8   70   192   10   MOLECULE: TRANSCRIPTIONAL REGULATOR, TETR FAMILY;                    
 320:  4kxr-A  2.8  3.0   59    85   10   MOLECULE: PE25;                                                      
 321:  4e0s-A  2.8  8.2   75  1552    4   MOLECULE: COMPLEMENT C5;                                             
 322:  6iv3-A  2.8  3.8   98   274    4   MOLECULE: BESTROPHIN HOMOLOG;                                        
 323:  6msr-A  2.8  2.6   57    76    7   MOLECULE: PRO-2.5;                                                   
 324:  6nbu-A  2.8  5.8   92   126    4   MOLECULE: CRISPR-ASSOCIATED PROTEIN;                                 
 325:  6iu4-A  2.8  3.9   96   225    7   MOLECULE: VIT1;                                                      
 326:  5n77-A  2.8  3.0   71   257    6   MOLECULE: MAGNESIUM TRANSPORT PROTEIN CORA;                          
 327:  2fmm-E  2.8  3.2   61   118    8   MOLECULE: PROTEIN EMSY;                                              
 328:  4or2-B  2.8 12.7   91   366   10   MOLECULE: SOLUBLE CYTOCHROME B562, METABOTROPIC GLUTAMATE R          
 329:  6sxc-A  2.8  3.1   56   271    4   MOLECULE: ION TRANSPORT PROTEIN;                                     
 330:  1cxz-B  2.8  3.0   61    86   10   MOLECULE: PROTEIN (HIS-TAGGED TRANSFORMING PROTEIN RHOA(0-           
 331:  5c4y-A  2.8  4.5   71   136    1   MOLECULE: PUTATIVE TRANSCRIPTION REGULATOR LMO0852;                  
 332:  6jho-A  2.8  3.6   64   200    3   MOLECULE: CAG PATHOGENICITY ISLAND PROTEIN (CAG6);                   
 333:  4abx-A  2.8  2.9   58   167    5   MOLECULE: DNA REPAIR PROTEIN RECN;                                   
 334:  5yfp-H  2.8  4.1   66   518   14   MOLECULE: EXOCYST COMPLEX COMPONENT SEC3;                            
 335:  6usf-A  2.8  3.9   67   464    7   MOLECULE: CHIMERA OF SOLUBLE CYTOCHROME B562 (BRIL) AND NEU          
 336:  2lm9-A  2.8  3.5   64    96    9   MOLECULE: BLO T 21 ALLERGEN;                                         
 337:  5zx1-A  2.8  3.4   60    84   10   MOLECULE: ENT;                                                       
 338:  4gf2-A  2.8  4.7   79   595    4   MOLECULE: ERYTHROCYTE BINDING ANTIGEN 140;                           
 339:  6c0f-z  2.8  6.5   80   243    6   MOLECULE: SACCHAROMYCES CEREVISIAE S288C 35S PRE-RIBOSOMAL           
 340:  4uig-A  2.8  2.1   52    91   13   MOLECULE: COPPER SENSITIVE OPERON REPRESSOR;                         
 341:  6eqi-C  2.8  5.3   74   395    4   MOLECULE: UBIQUITIN;                                                 
 342:  5eyb-A  2.8  4.5   60   340   13   MOLECULE: DNA-BINDING PROTEIN REB1;                                  
 343:  3bpx-A  2.8  6.1   75   147    9   MOLECULE: TRANSCRIPTIONAL REGULATOR;                                 
 344:  6ysf-F  2.8  5.4  106   257    8   MOLECULE: CHEMOTAXIS MOTB PROTEIN;                                   
 345:  5ip0-D  2.8  3.7   60   108    7   MOLECULE: PHA GRANULE-ASSOCIATED PROTEIN;                            
 346:  5j9q-D  2.8  3.4   61   120    3   MOLECULE: HISTONE ACETYLTRANSFERASE ESA1;                            
 347:  4bm5-A  2.8  9.1   61   268   13   MOLECULE: SIMILAR TO CHLOROPLAST INNER MEMBRANE PROTEIN TIC          
 348:  4j19-A  2.8  2.7   50    77    6   MOLECULE: HOMEOBOX-CONTAINING PROTEIN 1;                             
 349:  1skv-A  2.8  2.9   54    64    7   MOLECULE: HYPOTHETICAL 7.5 KDA PROTEIN;                              
 350:  5a7d-R  2.8  6.2   89   311    4   MOLECULE: PINS;                                                      
 351:  3r2h-A  2.8  4.1   73   154    8   MOLECULE: BACTERIOFERRITIN;                                          
 352:  5y06-A  2.8  3.2   60   235   10   MOLECULE: MSMEG_4306;                                                
 353:  3tix-C  2.8  5.2   60   147    5   MOLECULE: UBIQUITIN-LIKE PROTEIN SMT3,RNA-INDUCED TRANSCRIP          
 354:  2eul-A  2.8  3.5   62   156   10   MOLECULE: ANTI-CLEAVAGE ANTI-GREA TRANSCRIPTION FACTOR GFH1          
 355:  4hga-A  2.8  3.5   57   207    5   MOLECULE: DEATH DOMAIN-ASSOCIATED PROTEIN 6;                         
 356:  6uvu-B  2.8  6.3   71   114    3   MOLECULE: ARSR FAMILY TRANSCRIPTIONAL REGULATOR;                     
 357:  6qgi-A  2.8  5.3   71   498    4   MOLECULE: VP5;                                                       
 358:  5vyk-C  2.8  4.1   65   203    3   MOLECULE: CHIMERA PROTEIN OF BRS DOMAIN OF BRAF AND CC-SAM           
 359:  6vls-D  2.8  3.7   84   963    2   MOLECULE: MALTOSE/MALTODEXTRIN-BINDING PERIPLASMIC PROTEIN,          
 360:  1n81-A  2.8  5.4   91   186    3   MOLECULE: PLASMODIUM FALCIPARUM GAMETE ANTIGEN 27/25;                
 361:  2pms-C  2.8  3.7   59   109    7   MOLECULE: LACTOTRANSFERRIN;                                          
 362:  4dci-B  2.8  3.3   63   148    6   MOLECULE: UNCHARACTERIZED PROTEIN;                                   
 363:  4l0r-A  2.8  2.1   53    74    6   MOLECULE: CENTROSOMAL PROTEIN OF 57 KDA;                             
 364:  6xxv-C  2.8  4.8   72   111    7   MOLECULE: ANTIBODY C57, HEAVY CHAIN;                                 
 365:  2r5z-A  2.8  2.3   47    75   11   MOLECULE: HOMEOTIC PROTEIN SEX COMBS REDUCED;                        
 366:  3hjl-A  2.8 12.2   56   321    5   MOLECULE: FLAGELLAR MOTOR SWITCH PROTEIN FLIG;                       
 367:  5jk9-A  2.8  5.9   68   241    3   MOLECULE: IZUMO SPERM-EGG FUSION PROTEIN 1;                          
 368:  4uis-B  2.8 15.2   69   241    4   MOLECULE: GAMMA-SECRETASE;                                           
 369:  6jl7-A  2.8 14.3   65   444    6   MOLECULE: TBC1 DOMAIN FAMILY MEMBER 23;                              
 370:  5kbw-B  2.8  9.0   78   171   12   MOLECULE: RIBOFLAVIN TRANSPORTER RIBU;                               
 371:  6c4v-A  2.8  4.7   41    81    5   MOLECULE: POLYKETIDE SYNTHASE PKS13;                                 
 372:  6s6b-K  2.8  4.4   82  1024    9   MOLECULE: CRISPR-ASSOCIATED PROTEIN, CMR5 FAMILY;                    
 373:  5tk6-A  2.8  6.4   68   191    9   MOLECULE: OXSA PROTEIN;                                              
 374:  5z2c-A  2.8 10.7   90   445    7   MOLECULE: ALPHA-PROTEIN KINASE 1;                                    
 375:  1p49-A  2.8  6.0   65   549    8   MOLECULE: STERYL-SULFATASE;                                          
 376:  5tqb-B  2.8 12.4   95   335    9   MOLECULE: 60S RIBOSOMAL PROTEIN L4-LIKE PROTEIN;                     
 377:  3l5k-A  2.8  4.8   69   233    1   MOLECULE: HALOACID DEHALOGENASE-LIKE HYDROLASE DOMAIN-               
 378:  2pft-A  2.8  5.3   84   519    8   MOLECULE: EXOCYTOSIS PROTEIN;                                        
 379:  3r6n-A  2.8  3.2   62   450    6   MOLECULE: DESMOPLAKIN;                                               
 380:  3bqy-A  2.8  4.1   67   205   13   MOLECULE: PUTATIVE TETR FAMILY TRANSCRIPTIONAL REGULATOR;            
 381:  3j6v-O  2.8  5.3   60   203    7   MOLECULE: 28S RIBOSOMAL RNA, MITOCHONDIAL;                           
 382:  2hcf-A  2.8  5.9   76   225    5   MOLECULE: HYDROLASE, HALOACID DEHALOGENASE-LIKE FAMILY;              
 383:  5b5r-A  2.8  4.0   79   409    6   MOLECULE: GASDERMIN-A3;                                              
 384:  2imu-A  2.8  6.7   43    46   12   MOLECULE: STRUCTURAL POLYPROTEIN (PP) P1;                            
 385:  1m12-A  2.8  4.0   80    84    5   MOLECULE: SAPOSIN C;                                                 
 386:  5ux1-C  2.8  7.5   78   202    3   MOLECULE: TRNA-(MS(2)IO(6)A)-HYDROXYLASE-LIKE;                       
 387:  1s8n-A  2.8  3.4   56   190    9   MOLECULE: PUTATIVE ANTITERMINATOR;                                   
 388:  2zzd-F  2.8  1.9   36   218    6   MOLECULE: THIOCYANATE HYDROLASE SUBUNIT ALPHA;                       
 389:  4cz8-A  2.8  8.2   91   422   11   MOLECULE: NA+/H+ ANTIPORTER, PUTATIVE;                               
 390:  1qhh-C  2.8  6.5   47   102    2   MOLECULE: PROTEIN (PCRA (SUBUNIT));                                  
 391:  6c94-A  2.7  6.0   69   482   12   MOLECULE: CYTOCHROME P450 4B1;                                       
 392:  6wgm-A  2.7  7.4   60   305    8   MOLECULE: TRAP-TYPE C4-DICARBOXYLATE TRANSPORT SYSTEM, PERI          
 393:  1hrk-A  2.7  9.3   67   359    7   MOLECULE: FERROCHELATASE;                                            
 394:  2x3j-A  2.7 12.8   67   586    9   MOLECULE: ACSD;                                                      
 395:  2ig3-A  2.7  5.2   55   127    5   MOLECULE: GROUP III TRUNCATED HAEMOGLOBIN;                           
 396:  7jg8-d  2.7  4.0   87   428    6   MOLECULE: ATP SYNTHASE SUBUNIT ALPHA;                                
 397:  3egq-A  2.7  3.7   59   165    8   MOLECULE: TETR FAMILY TRANSCRIPTIONAL REGULATOR;                     
 398:  2lck-A  2.7  4.5  104   296   10   MOLECULE: MITOCHONDRIAL UNCOUPLING PROTEIN 2;                        
 399:  5flv-M  2.7  2.3   44   229    9   MOLECULE: HOMEOBOX PROTEIN NKX-2.5, T-BOX TRANSCRIPTION FAC          
 400:  2c5i-T  2.7  3.1   62    94    8   MOLECULE: T-SNARE AFFECTING A LATE GOLGI COMPARTMENT                 
 401:  5xyf-A  2.7 12.8   76   192    5   MOLECULE: TERF1-INTERACTING NUCLEAR FACTOR 2;                        
 402:  6sz9-D  2.7  5.1   95   282    6   MOLECULE: ICMO (DOTL);                                               
 403:  1r5i-D  2.7 10.1   70   214   10   MOLECULE: HLA CLASS II HISTOCOMPATIBILITY ANTIGEN, DR                
 404:  2n39-A  2.7  3.9   73   108    8   MOLECULE: CHROMODOMAIN-HELICASE-DNA-BINDING PROTEIN 1;               
 405:  6urt-A  2.7  3.7   75   331    7   MOLECULE: LOW CONDUCTANCE MECHANOSENSITIVE CHANNEL YNAI;             
 406:  6ezn-B  2.7  3.6   55   110   11   MOLECULE: DOLICHYL-DIPHOSPHOOLIGOSACCHARIDE--PROTEIN                 
 407:  3c2b-A  2.7  4.7   74   200    8   MOLECULE: TRANSCRIPTIONAL REGULATOR, TETR FAMILY;                    
 408:  5xpd-A  2.7  4.2   73   269    7   MOLECULE: SUGAR TRANSPORTER;                                         
 409:  3hfh-B  2.7  3.4   64   190    5   MOLECULE: TRANSCRIPTION ELONGATION REGULATOR 1;                      
 410:  3o60-A  2.7  4.3   73   182   12   MOLECULE: LIN0861 PROTEIN;                                           
 411:  1sjj-A  2.7  3.0   62   863    3   MOLECULE: ACTININ;                                                   
 412:  5zr1-B  2.7  4.2   91   374    7   MOLECULE: ORIGIN RECOGNITION COMPLEX SUBUNIT 1;                      
 413:  1szi-A  2.7  2.8   55   194    4   MOLECULE: MANNOSE-6-PHOSPHATE RECEPTOR BINDING PROTEIN 1;            
 414:  6oqr-W  2.7  3.8   88   173    7   MOLECULE: ATP SYNTHASE SUBUNIT DELTA;                                
 415:  6acx-A  2.7  5.0   95  1175    8   MOLECULE: MYCOBACTERIUM SMEGMATIS MFD;                               
 416:  3vou-A  2.7  5.9   75   139    7   MOLECULE: ION TRANSPORT 2 DOMAIN PROTEIN, VOLTAGE-GATED SOD          
 417:  6scj-A  2.7  4.7   95  2551    7   MOLECULE: THYROGLOBULIN;                                             
 418:  7bln-A  2.7  3.3   56   769    5   MOLECULE: VACUOLAR PROTEIN SORTING-ASSOCIATED PROTEIN 29;            
 419:  5xqi-B  2.7  3.9   79   276    3   MOLECULE: PROTEIN ROGDI HOMOLOG;                                     
 420:  7crc-E  2.7  3.2   55   237    2   MOLECULE: NAD+ HYDROLASE (NADASE);                                   
 421:  4hwi-B  2.7  3.2   61   177    3   MOLECULE: HEAT SHOCK COGNATE 71 KDA PROTEIN;                         
 422:  2wzk-A  2.7  3.6   70   369    9   MOLECULE: CULLIN-5;                                                  
 423:  6em5-b  2.7  6.7   70   421    6   MOLECULE: 5.8S RIBOSOMAL RNA;                                        
 424:  6y1y-B  2.7  3.9   60   128    3   MOLECULE: CHEA;                                                      
 425:  5jm8-A  2.7  5.1   86   556    6   MOLECULE: AEROBACTIN SYNTHASE IUCA;                                  
 426:  2np5-A  2.7  4.9   78   187    3   MOLECULE: TRANSCRIPTIONAL REGULATOR;                                 
 427:  6thk-A  2.7  5.0   76   466    9   MOLECULE: PYOCIN S5;                                                 
 428:  2fm8-C  2.7  4.1   93   220    4   MOLECULE: SURFACE PRESENTATION OF ANTIGENS PROTEIN SPAK;             
 429:  7a6h-O  2.7  5.4   71   512    6   MOLECULE: DNA-DIRECTED RNA POLYMERASE III SUBUNIT RPC1;              
 430:  5iig-A  2.7  3.4   76   467    3   MOLECULE: VACUOLAR TRANSPORTER CHAPERONE 4;                          
 431:  6icz-V  2.7  3.3   57   452   12   MOLECULE: PROTEIN MAGO NASHI HOMOLOG 2;                              
 432:  6i3m-E  2.7  3.1   51   354    8   MOLECULE: TRANSLATION INITIATION FACTOR EIF-2B SUBUNIT ALPH          
 433:  6ryd-A  2.7  2.7   56    69    7   MOLECULE: PROTEIN WUSCHEL;                                           
 434:  6jc4-A  2.7  4.3   95   200    6   MOLECULE: UREASE ACCESSORY PROTEIN UREF;                             
 435:  7kiy-C  2.7  7.5   85   691    5   MOLECULE: CYTOADHERENCE LINKED ASEXUAL PROTEIN 3;                    
 436:  4nn1-A  2.7  5.1   76   205    8   MOLECULE: TRANSCRIPTIONAL REGULATOR;                                 
 437:  3lqi-C  2.7  3.4   63   181    5   MOLECULE: MLL1 PHD3-BROMO;                                           
 438:  2khm-A  2.7  4.2   65   140    6   MOLECULE: FIBROIN-3;                                                 
 439:  4g80-I  2.7  3.3   59   139    7   MOLECULE: VOLTAGE-SENSOR CONTAINING PHOSPHATASE;                     
 440:  3cwz-B  2.7  4.9   71   310    6   MOLECULE: RAS-RELATED PROTEIN RAB-6A;                                
 441:  3spg-A  2.7  4.8   73   332    8   MOLECULE: INWARD-RECTIFIER K+ CHANNEL KIR2.2;                        
 442:  5u70-A  2.7  9.3   77   901    8   MOLECULE: POTASSIUM CHANNEL SUBFAMILY T MEMBER 1;                    
 443:  5j8v-A  2.7  6.2   71  3398    8   MOLECULE: RYANODINE RECEPTOR 1;                                      
 444:  2dmp-A  2.7  4.9   61    89   10   MOLECULE: ZINC FINGERS AND HOMEOBOXES PROTEIN 2;                     
 445:  5wp6-A  2.7 12.5  113   972    4   MOLECULE: TRANSIENT RECEPTOR POTENTIAL CATION CHANNEL SUBFA          
 446:  2yev-C  2.7  2.8   51    64   20   MOLECULE: CYTOCHROME C OXIDASE POLYPEPTIDE I+III;                    
 447:  2wla-A  2.7  3.7   77   167    5   MOLECULE: DPS-LIKE PEROXIDE RESISTANCE PROTEIN;                      
 448:  6cs2-C  2.7  9.0   63   893   13   MOLECULE: SPIKE GLYCOPROTEIN,FIBRITIN;                               
 449:  6zpg-A  2.7  5.0   69   463   12   MOLECULE: KIF-BINDING PROTEIN;                                       
 450:  3stq-A  2.7  3.0   57    86    2   MOLECULE: PUTATIVE UNCHARACTERIZED PROTEIN;                          
 451:  4nqj-A  2.7  3.1   56   177    9   MOLECULE: E3 UBIQUITIN-PROTEIN LIGASE TRIM69;                        
 452:  6iva-A  2.7  4.3  104   420   12   MOLECULE: OXALOACETATE DECARBOXYLASE BETA CHAIN;                     
 453:  2pv7-B  2.7  7.3   76   280    5   MOLECULE: T-PROTEIN [INCLUDES: CHORISMATE MUTASE (EC 5.4.99          
 454:  4fgv-A  2.7  6.5   80  1067    9   MOLECULE: CHROMOSOME REGION MAINTENANCE 1 (CRM1) OR EXPORTI          
 455:  1a8r-A  2.7  4.3   70   221    6   MOLECULE: GTP CYCLOHYDROLASE I;                                      
 456:  1grj-A  2.7  3.4   57   151    4   MOLECULE: GREA PROTEIN;                                              
 457:  5jwy-A  2.7  4.1   77   259    4   MOLECULE: PHOSPHATIDYLGLYCEROPHOSPHATASE B;                          
 458:  7kpv-B  2.7  8.7   70   290    9   MOLECULE: MEIOTIC MRNA STABILITY PROTEIN KINASE SSN3;                
 459:  4wl5-A  2.7 17.3   82   594    6   MOLECULE: HETERODIMERIC RESTRICTION ENDONUCLEASE R.BSPD6I L          
 460:  2blf-B  2.7  3.2   43    81    7   MOLECULE: SULFITE:CYTOCHROME C OXIDOREDUCTASE SUBUNIT A;             
 461:  3k6c-D  2.7  8.0   78    92    5   MOLECULE: UNCHARACTERIZED PROTEIN NE0167;                            
 462:  2dof-A  2.7  3.3   60    85    8   MOLECULE: TRANSCRIPTION ELONGATION REGULATOR 1;                      
 463:  7kfk-C  2.7  3.6   59   132    5   MOLECULE: ISOFORM 2 OF LEUKOCYTE IMMUNOGLOBULIN-LIKE RECEPT          
 464:  4hkr-A  2.7  8.4   72   165    7   MOLECULE: CALCIUM RELEASE-ACTIVATED CALCIUM CHANNEL PROTEIN          
 465:  1au1-A  2.7  9.4   62   166    5   MOLECULE: INTERFERON-BETA;                                           
 466:  6wg3-E  2.7  5.2   70  1226    6   MOLECULE: STRUCTURAL MAINTENANCE OF CHROMOSOMES PROTEIN 1A;          
 467:  1o7d-C  2.7  9.2   55   150    9   MOLECULE: LYSOSOMAL ALPHA-MANNOSIDASE;                               
 468:  3o4z-A  2.7  7.3   62   572    8   MOLECULE: TELOMERE LENGTH REGULATION PROTEIN TEL2;                   
 469:  4elj-A  2.6 11.2   57   590    7   MOLECULE: RETINOBLASTOMA-ASSOCIATED PROTEIN;                         
 470:  7l48-A  2.6  4.2   84   522    4   MOLECULE: CAS12F;                                                    
 471:  5b3g-B  2.6 16.4   75   406    4   MOLECULE: PROTEIN SCARECROW;                                         
 472:  3bfm-A  2.6  4.5   81   230    0   MOLECULE: BIOTIN PROTEIN LIGASE-LIKE PROTEIN OF UNKNOWN FUN          
 473:  2rji-A  2.6  2.4   39    84    5   MOLECULE: ERYTHROCYTE BINDING ANTIGEN 175;                           
 474:  6o9l-3  2.6  4.0   63   309   10   MOLECULE: DNA-DIRECTED RNA POLYMERASE II SUBUNIT RPB1;               
 475:  6ar7-C  2.6  9.4   70   207    4   MOLECULE: UNCHARACTERIZED PROTEIN;                                   
 476:  4nb5-B  2.6  3.2   56   149    7   MOLECULE: DNA BINDING PROTEIN;                                       
 477:  1yvp-B  2.6  9.2   57   532    5   MOLECULE: Y RNA SEQUENCE, FIRST STRAND;                              
 478:  5jbr-A  2.6  3.2   53   149   13   MOLECULE: UNCHARACTERIZED PROTEIN BCAV_2135;                         
 479:  3f72-B  2.6  5.9   73   108    5   MOLECULE: CADMIUM EFFLUX SYSTEM ACCESSORY PROTEIN;                   
 480:  6njp-G  2.6  2.5   52    64    4   MOLECULE: TRANSLOCATOR ESCN;                                         
 481:  5chs-B  2.6  4.9   87   315    3   MOLECULE: RNA-DIRECTED RNA POLYMERASE L;                             
 482:  6sl1-A  2.6  8.7   86  2651    8   MOLECULE: SERINE/THREONINE-PROTEIN KINASE TEL1;                      
 483:  5j1i-A  2.6  2.9   62   346   10   MOLECULE: PLECTIN;                                                   
 484:  3urz-B  2.6  3.1   66   206    2   MOLECULE: UNCHARACTERIZED PROTEIN;                                   
 485:  5vxv-A  2.6  7.9   70   217    6   MOLECULE: PEROXISOMAL MEMBRANE PROTEIN PEX15;                        
 486:  6ks6-A  2.6  5.5  113   550    5   MOLECULE: T-COMPLEX PROTEIN 1 SUBUNIT ALPHA;                         
 487:  6weg-A  2.6  5.5   77   204    4   MOLECULE: STRINGENT STARVATION PROTEIN A, REGULATOR OF TRAN          
 488:  5c21-A  2.6  6.0   74   267   12   MOLECULE: CHROMOSOMAL HEMOLYSIN D;                                   
 489:  3p8c-F  2.6  3.1   56   156    4   MOLECULE: CYTOPLASMIC FMR1-INTERACTING PROTEIN 1;                    
 490:  6ynw-H  2.6  3.8   60    75   12   MOLECULE: SUBUNIT C;                                                 
 491:  5e2q-A  2.6  5.9   87   725    6   MOLECULE: DIPEPTIDYL PEPTIDASE 3;                                    
 492:  5yti-A  2.6  3.4   61   330    7   MOLECULE: FLAGELLAR HOOK ASSOCIATED PROTEIN TYPE 3 FLGL;             
 493:  2nr5-E  2.6  5.0   56    65   13   MOLECULE: HYPOTHETICAL PROTEIN SO2669;                               
 494:  5zhy-B  2.6  4.0   62    89    6   MOLECULE: SPIKE GLYCOPROTEIN, SPIKE GLYCOPROTEIN;                    
 495:  1i6z-A  2.6  3.5   68   135    7   MOLECULE: BAG-FAMILY MOLECULAR CHAPERONE REGULATOR-1;                
 496:  5da9-A  2.6  4.0   65   433    6   MOLECULE: PUTATIVE UNCHARACTERIZED PROTEIN,PUTATIVE UNCHARA          
 497:  7kzn-B  2.6  4.0   68   683    4   MOLECULE: HEAVY CHAIN ALPHA;                                         
 498:  3ihv-A  2.6  3.4   72   535   11   MOLECULE: SUSD HOMOLOG;                                              
 499:  1lrz-A  2.6  6.9   62   400    2   MOLECULE: FACTOR ESSENTIAL FOR EXPRESSION OF METHICILLIN             
 500:  2spc-A  2.6  3.4   58   107    5   MOLECULE: SPECTRIN;                                                  
 501:  6o4o-A  2.6  3.6   89   169    7   MOLECULE: INTERLEUKIN-11;                                            
 502:  6ifr-A  2.6  5.1   94   694    2   MOLECULE: TYPE III-A CRISPR-ASSOCIATED PROTEIN CSM1;                 
 503:  5guf-A  2.6  4.2   84   158   12   MOLECULE: CDP-ARCHAEOL SYNTHASE;                                     
 504:  2da3-A  2.6  5.5   62    80    8   MOLECULE: ALPHA-FETOPROTEIN ENHANCER BINDING PROTEIN;                
 505:  6eu0-V  2.6  7.9   54   273    4   MOLECULE: DNA-DIRECTED RNA POLYMERASE III SUBUNIT RPC1;              
 506:  4gx2-B  2.6  3.1   67   548   15   MOLECULE: TRKA DOMAIN PROTEIN;                                       
 507:  5j0l-A  2.6  5.7   64   130    8   MOLECULE: DESIGNED PROTEIN 3L6HC2_2;                                 
 508:  7duw-A  2.6  4.6  108   820    8   MOLECULE: BIFUNCTIONAL LYSYLPHOSPHATIDYLGLYCEROL FLIPPASE/S          
 509:  1y2o-A  2.6  3.2   63   248    5   MOLECULE: BAI1-ASSOCIATED PROTEIN 2 ISOFORM 1;                       
 510:  6l7o-A  2.6  4.9   88   371   13   MOLECULE: NAD(P)H-QUINONE OXIDOREDUCTASE SUBUNIT 1;                  
 511:  5z1n-A  2.6  3.7   82   166    2   MOLECULE: G-PROTEIN INTERACTING PROTEIN 1;                           
 512:  6tmh-H  2.6  4.2   60    71   12   MOLECULE: INHIBITOR OF F1;                                           
 513:  6rkw-B  2.6  5.4   81   781    9   MOLECULE: DNA GYRASE SUBUNIT A;                                      
 514:  5nen-A  2.6  2.3   55   266    5   MOLECULE: LIPASE C;                                                  
 515:  6sny-A  2.6  3.1   57   107    4   MOLECULE: SYNTHETIC EPCR BINDING PROTEIN;                            
 516:  4ymk-A  2.6  5.2   80   322    8   MOLECULE: ACYL-COA DESATURASE 1;                                     
 517:  1z0x-A  2.6  3.0   63   216   10   MOLECULE: TRANSCRIPTIONAL REGULATOR, TETR FAMILY;                    
 518:  5ijj-A  2.6  3.5   77   175    5   MOLECULE: SPX DOMAIN;                                                
 519:  6csv-A  2.6  3.7   55    90    4   MOLECULE: CENTROSOMAL PROTEIN OF 63 KDA,CENTROSOMAL PROTEIN          
 520:  5mpd-Z  2.6  3.8   70   906   10   MOLECULE: 26S PROTEASOME REGULATORY SUBUNIT RPN10;                   
 521:  7k0m-D  2.6  4.1   73   153   10   MOLECULE: SERINE PALMITOYLTRANSFERASE 1;                             
 522:  6zpa-A  2.6  4.3   67   173    7   MOLECULE: DATZ;                                                      
 523:  3gi7-A  2.6  2.8   63   103    3   MOLECULE: SECRETED PROTEIN OF UNKNOWN FUNCTION DUF1311;              
 524:  1g4a-E  2.6 11.5   63   356    3   MOLECULE: ATP-DEPENDENT HSL PROTEASE ATP-BINDING SUBUNIT             
 525:  4bja-A  2.6  3.2   81   182    9   MOLECULE: PROTEIN GLB-12;                                            
 526:  2es4-E  2.6  5.9   80   278    9   MOLECULE: LIPASE;                                                    
 527:  1e9s-A  2.6 12.3   74   427    5   MOLECULE: CONJUGAL TRANSFER PROTEIN TRWB;                            
 528:  2a01-A  2.6  3.0   59   243    5   MOLECULE: APOLIPOPROTEIN A-I;                                        
 529:  1qdm-A  2.6  3.5   69   430   10   MOLECULE: PROPHYTEPSIN;                                              
 530:  1whu-A  2.6  3.9   74   104    5   MOLECULE: POLYNUCLEOTIDE PHOSPHORYLASE; 3'-5' RNA                    
 531:  5t58-B  2.6  4.7   58   190   10   MOLECULE: KLLA0F02343P;                                              
 532:  2e87-A  2.6  4.1   77   356    5   MOLECULE: HYPOTHETICAL PROTEIN PH1320;                               
 533:  2q6b-A  2.6  4.4   87   425    7   MOLECULE: 3-HYDROXY-3-METHYLGLUTARYL-COENZYME A REDUCTASE;           
 534:  6a70-B  2.6 11.3   97   704    9   MOLECULE: POLYCYSTIN-2;                                              
 535:  1lj2-B  2.6  5.9   49   110    4   MOLECULE: NONSTRUCTURAL RNA-BINDING PROTEIN 34;                      
 536:  4wzr-B  2.6  8.0   72   513   10   MOLECULE: PUMILIO DOMAIN-CONTAINING PROTEIN KIAA0020;                
 537:  5wwl-N  2.6  3.6   59   155    7   MOLECULE: CENTROMERE PROTEIN MIS12;                                  
 538:  1yvl-B  2.6  6.2   77   653    5   MOLECULE: SIGNAL TRANSDUCER AND ACTIVATOR OF TRANSCRIPTION           
 539:  3q73-B  2.6  8.2   67   485   12   MOLECULE: FARNESYLTRANSFERASE, ALPHA SUBUNIT;                        
 540:  2k3o-A  2.6  3.4   73   129    5   MOLECULE: TUSP1;                                                     
 541:  4eyy-R  2.6  5.4   56    59    2   MOLECULE: ICMR;                                                      
 542:  3j83-A  2.6  3.7   52   276    8   MOLECULE: ESX-1 SECRETION-ASSOCIATED PROTEIN ESPB;                   
 543:  2gpe-D  2.6  4.0   46    48    2   MOLECULE: BIFUNCTIONAL PROTEIN PUTA;                                 
 544:  3nbx-X  2.6  7.4   85   481   12   MOLECULE: ATPASE RAVA;                                               
 545:  6zyy-C  2.6  4.5   80  2901    9   MOLECULE: DYNEIN HEAVY CHAIN, OUTER ARM PROTEIN;                     
 546:  6eqo-A  2.6  6.4   70  1804    3   MOLECULE: ACETYL-COENZYME A SYNTHETASE;                              
 547:  3f7c-A  2.6  8.8   79   199    4   MOLECULE: PROTEIN OF UNKNOWN FUNCTION (DUF416);                      
 548:  2yvx-A  2.6  7.2  103   442    7   MOLECULE: MG2+ TRANSPORTER MGTE;                                     
 549:  5cd4-I  2.6  5.0   81   494   11   MOLECULE: CRISPR SYSTEM CASCADE SUBUNIT CASE;                        
 550:  2hxo-A  2.6  3.7   53   207    6   MOLECULE: PUTATIVE TETR-FAMILY TRANSCRIPTIONAL REGULATOR;            
 551:  2hi3-A  2.6  4.1   53    73    9   MOLECULE: HOMEODOMAIN-ONLY PROTEIN;                                  
 552:  5t2x-C  2.6  5.6   71   258    1   MOLECULE: UNCHARACTERIZED PROTEIN LPG1670;                           
 553:  4iyp-A  2.6  6.5   84   205    6   MOLECULE: IMMUNOGLOBULIN-BINDING PROTEIN 1;                          
 554:  3dju-B  2.5  5.2   57   121    9   MOLECULE: PROTEIN BTG2;                                              
 555:  5lsk-D  2.5  3.7   53   178    8   MOLECULE: PROTEIN MIS12 HOMOLOG;                                     
 556:  5nwf-A  2.5  4.7   52   203   12   MOLECULE: FIC FAMILY PROTEIN;                                        
 557:  5xu6-A  2.5 12.5   72   367    7   MOLECULE: INOSITOL-PENTAKISPHOSPHATE 2-KINASE;                       
 558:  4u6u-D  2.5  4.3   78   283   10   MOLECULE: COG7;                                                      
 559:  3l9f-A  2.5  3.7   57   170   11   MOLECULE: PUTATIVE UNCHARACTERIZED PROTEIN SMU.1604C;                
 560:  6tao-A  2.5  4.0   76   345    1   MOLECULE: NON-HEMOLYTIC ENTEROTOXIN LYTIC COMPONENT L1;              
 561:  1s12-A  2.5  3.4   57    94   16   MOLECULE: HYPOTHETICAL PROTEIN TM1457;                               
 562:  6ejq-B  2.5  2.9   54   141    7   MOLECULE: TERMINASE SMALL SUBUNIT;                                   
 563:  5yud-C  2.5  2.7   55    75    5   MOLECULE: BACULOVIRAL IAP REPEAT-CONTAINING PROTEIN 1E;              
 564:  5ncn-B  2.5  4.4   57    76    9   MOLECULE: DBF2 KINASE ACTIVATOR PROTEIN MOB1;                        
 565:  6k0b-G  2.5  5.6   58   120   10   MOLECULE: RIBONUCLEASE P PROTEIN COMPONENT 2;                        
 566:  2oh3-A  2.5  5.0   69   149    7   MOLECULE: COG1633: UNCHARACTERIZED CONSERVED PROTEIN;                
 567:  2ajq-A  2.5  3.3   78   704    8   MOLECULE: DNA PRIMER;                                                
 568:  7cun-B  2.5  4.7   63  1058    6   MOLECULE: INTEGRATOR COMPLEX SUBUNIT 1;                              
 569:  6znl-Z  2.5  4.7   55   192    9   MOLECULE: ARP1 ACTIN RELATED PROTEIN 1 HOMOLOG A;                    
 570:  6p5a-B  2.5  3.4   62   118    6   MOLECULE: TRANSPOSABLE ELEMENT P TRANSPOSASE;                        
 571:  6ebz-D  2.5  4.7   80   313   10   MOLECULE: RIBONUCLEOSIDE-DIPHOSPHATE REDUCTASE, BETA SUBUNI          
 572:  4cem-B  2.5  5.7   74   309    7   MOLECULE: REGULATOR OF NONSENSE TRANSCRIPTS 2;                       
 573:  3p01-A  2.5  4.0   62   178    5   MOLECULE: TWO-COMPONENT RESPONSE REGULATOR;                          
 574:  6krd-D  2.5  5.2  114   429    9   MOLECULE: T-COMPLEX PROTEIN 1 SUBUNIT ALPHA;                         
 575:  4fix-A  2.5  9.4   68   629    3   MOLECULE: UDP-GALACTOFURANOSYL TRANSFERASE GLFT2;                    
 576:  6dio-C  2.5  5.7   91   428    8   MOLECULE: 3-HYDROXY-3-METHYLGLUTARYL COENZYME A REDUCTASE;           
 577:  2ewg-A  2.5  6.9   79   367    8   MOLECULE: FARNESYL PYROPHOSPHATE SYNTHASE;                           
 578:  5oxf-C  2.5  4.1   65   601   11   MOLECULE: GTP-BINDING PROTEIN;                                       
 579:  3c64-A  2.5  3.9   58   152    5   MOLECULE: PFEMP1 VARIANT 2 OF STRAIN MC;                             
 580:  2uwj-E  2.5  3.2   55    70    5   MOLECULE: TYPE III EXPORT PROTEIN PSCE;                              
 581:  5wd8-A  2.5  2.7   52    90    4   MOLECULE: UNCHARACTERIZED PROTEIN;                                   
 582:  3whj-A  2.5  2.4   58   111   12   MOLECULE: PROBABLE 26S PROTEASOME REGULATORY SUBUNIT P27;            
 583:  4w8y-A  2.5  4.2   91   834    9   MOLECULE: CRISPR SYSTEM CMR SUBUNIT CMR2;                            
 584:  2iai-A  2.5  3.7   67   200    9   MOLECULE: PUTATIVE TRANSCRIPTIONAL REGULATOR SCO3833;                
 585:  6fes-A  2.5  8.9   74   365    8   MOLECULE: D12_BRIC2, A SYNTHETIC PROTEIN,D12_BRIC2, A SYNTH          
 586:  2q6h-A  2.5  4.7  115   513    8   MOLECULE: TRANSPORTER;                                               
 587:  6k9k-A  2.5  4.6   69  2501    1   MOLECULE: SERINE-PROTEIN KINASE ATM;                                 
 588:  6qrj-A  2.5  4.5   59   463    8   MOLECULE: HYBRID KINASE;                                             
 589:  3wqy-A  2.5 10.2   71   906    4   MOLECULE: ALANINE--TRNA LIGASE;                                      
 590:  6dlm-B  2.5  2.7   53    72    8   MOLECULE: DHD127_A;                                                  
 591:  4g12-A  2.5  4.0   72   192   10   MOLECULE: PROBABLE TRANSCRIPTIONAL REGULATORY PROTEIN (PROB          
 592:  7btx-C  2.5  3.5   68   307    1   MOLECULE: MITOCHONDRIAL OUTER MEMBRANE BETA-BARREL PROTEIN;          
 593:  5w99-A  2.5  4.2   88   319    1   MOLECULE: PBTD;                                                      
 594:  5j10-A  2.5  2.6   50    70   14   MOLECULE: PEPTIDE DESIGN 2L4HC2_24;                                  
 595:  5gpa-A  2.5  7.6   71   189   11   MOLECULE: TRANSCRIPTIONAL REGULATOR (TETR/ACRR FAMILY);              
 596:  2zkz-C  2.5  2.7   64    87    3   MOLECULE: TRANSCRIPTIONAL REPRESSOR PAGR;                            
 597:  3aei-A  2.5  8.7   68    94   10   MOLECULE: PREFOLDIN BETA SUBUNIT 2;                                  
 598:  6xmt-A  2.5  4.1   75  1092    5   MOLECULE: P5A-TYPE ATPASE;                                           
 599:  2d7d-A  2.5 10.1   65   621    5   MOLECULE: 5'-D(P*TP*TP*T)-3';                                        
 600:  7c1i-A  2.5  5.2   69   115    7   MOLECULE: HISTIDINE KINASE;                                          
 601:  5fia-B  2.5  8.1   82   397    4   MOLECULE: LPIR1;                                                     
 602:  4ymt-B  2.5  3.5   86   216    7   MOLECULE: ABC-TYPE POLAR AMINO ACID TRANSPORT SYSTEM, ATPAS          
 603:  6ty9-B  2.5  3.1   57   501    7   MOLECULE: RNA-DEPENDENT RNA POLYMERASE;                              
 604:  6bx3-F  2.5  4.8   63   215    6   MOLECULE: HISTONE-LYSINE N-METHYLTRANSFERASE, H3 LYSINE-4 S          
 605:  7jts-s  2.5  2.9   51   290    6   MOLECULE: RADIAL SPOKE PROTEIN 3;                                    
 606:  1no3-A  2.5  8.1   95   851    8   MOLECULE: LIPOXYGENASE-3;                                            
 607:  1xfu-A  2.5  6.1   81   735    9   MOLECULE: CALMODULIN-SENSITIVE ADENYLATE CYCLASE;                    
 608:  6caa-A  2.5  4.6   98   477    8   MOLECULE: ELECTROGENIC SODIUM BICARBONATE COTRANSPORTER 1;           
 609:  3w5m-A  2.5  9.6   80  1030   10   MOLECULE: PUTATIVE RHAMNOSIDASE;                                     
 610:  7emf-0  2.5  3.7   55   267    5   MOLECULE: MEDIATOR OF RNA POLYMERASE II TRANSCRIPTION SUBUN          
 611:  7cbb-A  2.5  4.8   92   576   12   MOLECULE: IUCA/IUCC FAMILY SIDEROPHORE BIOSYNTHESIS PROTEIN          
 612:  4gzu-A  2.5  4.1   70   436   13   MOLECULE: FERM, RHOGEF AND PLECKSTRIN DOMAIN-CONTAINING PRO          
 613:  6egc-A  2.5  6.5   81   146    5   MOLECULE: SC_2L4HC2_23;                                              
 614:  5xpq-A  2.5  3.4   67   100    6   MOLECULE: UNCHARACTERIZED HTH-TYPE TRANSCRIPTIONAL REGULATO          
 615:  5tj5-P  2.5  7.6   60   269    3   MOLECULE: V-TYPE PROTON ATPASE SUBUNIT A;                            
 616:  6djb-B  2.5  4.5   77   725   12   MOLECULE: VOLUME-REGULATED ANION CHANNEL SUBUNIT LRRC8A;             
 617:  2p22-A  2.5  3.2   57   168    5   MOLECULE: SUPPRESSOR PROTEIN STP22 OF TEMPERATURE-SENSITIVE          
 618:  2m0c-A  2.5  5.4   54    75    9   MOLECULE: HOMEOBOX PROTEIN ARISTALESS-LIKE 4;                        
 619:  6rax-N  2.5  2.1   48   207   13   MOLECULE: DNA REPLICATION LICENSING FACTOR MCM2;                     
 620:  2clb-A  2.5  4.0   73   169    8   MOLECULE: DPS-LIKE PROTEIN;                                          
 621:  6ahx-A  2.5  2.7   48    60    4   MOLECULE: PUTATIVE CYTOSOLIC PROTEIN;                                
 622:  2jmh-A  2.5  6.3   71   117   10   MOLECULE: MITE ALLERGEN BLO T 5;                                     
 623:  6qj3-A  2.5  3.6   67   980    4   MOLECULE: CONDENSIN COMPLEX SUBUNIT 1,CONDENSIN COMPLEX SUB          
 624:  3vuq-C  2.5  5.6   76   179    7   MOLECULE: TRANSCRIPTIONAL REGULATOR (TETR/ACRR FAMILY);              
 625:  5gox-A  2.5  3.7   65   181    8   MOLECULE: DNA REPAIR PROTEIN RAD50;                                  
 626:  6vm0-A  2.5  5.5   62   363    8   MOLECULE: GLYCINE RECEPTOR SUBUNIT ALPHAZ1;                          
 627:  3f2b-A  2.5  4.7   83   994    7   MOLECULE: DNA-DIRECTED DNA POLYMERASE III ALPHA CHAIN;               
 628:  2ly9-A  2.5  6.3   57    74   11   MOLECULE: ZINC FINGERS AND HOMEOBOXES PROTEIN 1;                     
 629:  6en8-A  2.5  4.5   78   191    4   MOLECULE: TRANSCRIPTIONAL REGULATOR TETR FAMILY;                     
 630:  3g17-G  2.5  4.8   81   290    1   MOLECULE: SIMILAR TO 2-DEHYDROPANTOATE 2-REDUCTASE;                  
 631:  6n8a-B  2.5  6.2   84   194    2   MOLECULE: TRANSCRIPTION REGULATOR ACAB;                              
 632:  3ogi-B  2.5  3.5   57    89    2   MOLECULE: PUTATIVE ESAT-6-LIKE PROTEIN 6;                            
 633:  4wcx-A  2.5  4.4   61   456    3   MOLECULE: BIOTIN AND THIAMIN SYNTHESIS ASSOCIATED;                   
 634:  4abn-B  2.5  4.0   64   426    2   MOLECULE: TETRATRICOPEPTIDE REPEAT PROTEIN 5;                        
 635:  6iac-A  2.5  4.1   65   301    6   MOLECULE: PORTAL PROTEIN;                                            
 636:  4mi8-B  2.5  4.7   48   136    2   MOLECULE: BCL-2 HOMOLOG (GENE 16?);                                  
 637:  4jle-B  2.5  5.9   78   159    3   MOLECULE: PHIST;                                                     
 638:  6sqw-A  2.5  8.4   67   114   10   MOLECULE: DCTP PYROPHOSPHATASE 1;                                    
 639:  6q82-A  2.5  7.9   63  1027    0   MOLECULE: IMPORTIN BETA-LIKE PROTEIN KAP122;                         
 640:  1cf7-B  2.5  2.6   63    82    3   MOLECULE: DNA (5'-                                                   
 641:  2iie-A  2.5  4.0   75   204    3   MOLECULE: PHAGE P H' SITE;                                           
 642:  1nl3-A  2.5  7.8   70   839    7   MOLECULE: PREPROTEIN TRANSLOCASE SECA 1 SUBUNIT;                     
 643:  1yz7-A  2.5  4.0   57   176    2   MOLECULE: PROBABLE TRANSLATION INITIATION FACTOR 2 ALPHA             
 644:  5yci-B  2.5  8.2   66   157    6   MOLECULE: ANCESTRAL MYOGLOBIN AMBWB' OF BASILOSAURUS RELATI          
 645:  5oxf-A  2.5  3.2   78   703   14   MOLECULE: GTP-BINDING PROTEIN;                                       
 646:  3c7n-A  2.5  4.8   80   648    6   MOLECULE: HEAT SHOCK PROTEIN HOMOLOG SSE1;                           
 647:  4ncj-A  2.5  4.6   75   311    4   MOLECULE: DNA DOUBLE-STRAND BREAK REPAIR RAD50 ATPASE;               
 648:  2hi0-A  2.5  7.7   68   240    3   MOLECULE: PUTATIVE PHOSPHOGLYCOLATE PHOSPHATASE;                     
 649:  3jac-A  2.5  7.1   66   918    0   MOLECULE: PIEZO-TYPE MECHANOSENSITIVE ION CHANNEL COMPONENT          
 650:  2nyx-B  2.5  5.6   71   147    7   MOLECULE: PROBABLE TRANSCRIPTIONAL REGULATORY PROTEIN, RV14          
 651:  4g6d-B  2.5  4.8   77   198    9   MOLECULE: RNA POLYMERASE SIGMA FACTOR RPOD;                          
 652:  6cfw-B  2.5  5.0   66    82   17   MOLECULE: MONOVALENT CATION/H+ ANTIPORTER SUBUNIT D;                 
 653:  2kjy-A  2.5  3.8   42    60    2   MOLECULE: PROTEIN PHOSPHATASE 1 REGULATORY SUBUNIT 12A;              
 654:  2lf0-A  2.5  6.3   56   120    5   MOLECULE: UNCHARACTERIZED PROTEIN YIBL;                              
 655:  1uk5-A  2.5  4.6   71   111    7   MOLECULE: BAG-FAMILY MOLECULAR CHAPERONE REGULATOR-3;                
 656:  2da7-A  2.5  2.7   51    71    8   MOLECULE: ZINC FINGER HOMEOBOX PROTEIN 1B;                           
 657:  6aho-A  2.5  3.7   53   916    9   MOLECULE: IMPORTIN SUBUNIT BETA-5;                                   
 658:  4glt-A  2.5 12.3   87   208    5   MOLECULE: GLUTATHIONE S-TRANSFERASE-LIKE PROTEIN;                    
 659:  2m64-A  2.5  5.2   94   231    5   MOLECULE: PHLP5;                                                     
 660:  2kx9-A  2.5  7.9   84   573    8   MOLECULE: PHOSPHOENOLPYRUVATE-PROTEIN PHOSPHOTRANSFERASE;            
 661:  4ynh-A  2.5  6.7   50    58    4   MOLECULE: SPINDLE ASSEMBLY ABNORMAL PROTEIN 5;                       
 662:  2ksr-A  2.5  5.1   96   140   10   MOLECULE: NEURONAL ACETYLCHOLINE RECEPTOR SUBUNIT BETA-2;            
 663:  1ccd-A  2.5  2.8   63    77    3   MOLECULE: CLARA CELL 17 KD PROTEIN;                                  
 664:  1wrd-A  2.5  7.2   75    98    5   MOLECULE: TARGET OF MYB PROTEIN 1;                                   
 665:  2pfd-A  2.5  2.3   58   540    9   MOLECULE: FORMIMIDOYLTRANSFERASE-CYCLODEAMINASE;                     
 666:  5iy7-M  2.5  6.4   54   310    2   MOLECULE: DNA-DIRECTED RNA POLYMERASE II SUBUNIT RPB1;               
 667:  3bvo-A  2.5  5.9   67   197    1   MOLECULE: CO-CHAPERONE PROTEIN HSCB, MITOCHONDRIAL PRECURSO          
 668:  6dgn-A  2.4  6.1   60   276    2   MOLECULE: RPFF;                                                      
 669:  6jqa-B  2.4  3.0   57    88    4   MOLECULE: PHYTOPLASMAL EFFECTOR CAUSING PHYLLODY 1;                  
 670:  6c26-3  2.4  4.0   58   126   10   MOLECULE: DOLICHYL-DIPHOSPHOOLIGOSACCHARIDE--PROTEIN                 
 671:  2fup-A  2.4  3.5   67   128   13   MOLECULE: HYPOTHETICAL PROTEIN PA3352;                               
 672:  7jgr-D  2.4  5.0   87   441   10   MOLECULE: ORIGIN RECOGNITION COMPLEX SUBUNIT 2;                      
 673:  4l68-B  2.4  6.9   78   325    9   MOLECULE: LEUCINE-RICH REPEAT PROTEIN KINASE-LIKE PROTEIN;           
 674:  6i93-A  2.4  6.8   87   285    7   MOLECULE: RIBONUCLEOTIDE REDUCTASE SMALL SUBUNIT;                    
 675:  3odm-B  2.4  6.6   74   529   11   MOLECULE: PHOSPHOENOLPYRUVATE CARBOXYLASE;                           
 676:  5n9j-U  2.4  4.5   66   198    6   MOLECULE: MEDIATOR OF RNA POLYMERASE II TRANSCRIPTION SUBUN          
 677:  5cow-A  2.4  3.1   56   234   11   MOLECULE: PUTATIVE UNCHARACTERIZED PROTEIN;                          
 678:  1evs-A  2.4  3.8   89   163    3   MOLECULE: ONCOSTATIN M;                                              
 679:  1xdo-A  2.4  4.7   67   687    9   MOLECULE: POLYPHOSPHATE KINASE;                                      
 680:  2xeq-C  2.4  5.0   69   241    6   MOLECULE: PAT1 HOMOLOG 1,;                                           
 681:  2nx4-A  2.4  9.7   75   194    5   MOLECULE: TRANSCRIPTIONAL REGULATOR, TETR FAMILY PROTEIN;            
 682:  6m17-B  2.4  4.0   71   748    4   MOLECULE: SODIUM-DEPENDENT NEUTRAL AMINO ACID TRANSPORTER B          
 683:  6t9i-T  2.4  6.1   87  3513    6   MOLECULE: TRANSCRIPTION FACTOR SPT20;                                
 684:  1wa8-A  2.4  3.6   60    99    7   MOLECULE: ESAT-6 LIKE PROTEIN ESXB;                                  
 685:  4tkr-B  2.4  3.2   62   186    5   MOLECULE: THIAMINE TRANSPORTER THIA;                                 
 686:  6th1-R  2.4  5.9   77   360    8   MOLECULE: IMMEDIATE EARLY PROTEIN 1;                                 
 687:  5ukv-A  2.4  3.9   58    74    5   MOLECULE: ATP-BINDING PROTEIN;                                       
 688:  5dz2-A  2.4  6.8   78   322    1   MOLECULE: GERMACRADIENOL/GEOSMIN SYNTHASE;                           
 689:  3gn4-A  2.4  2.4   47   129    9   MOLECULE: MYOSIN-VI;                                                 
 690:  2rdc-B  2.4  4.6   80   135    4   MOLECULE: UNCHARACTERIZED PROTEIN;                                   
 691:  5yz0-C  2.4  7.3   72   362    3   MOLECULE: SERINE/THREONINE-PROTEIN KINASE ATR;                       
 692:  1zk8-A  2.4  3.5   64   177    9   MOLECULE: TRANSCRIPTIONAL REGULATOR, TETR FAMILY;                    
 693:  3aai-A  2.4  3.9   57    78    9   MOLECULE: COPPER HOMEOSTASIS OPERON REGULATORY PROTEIN;              
 694:  6z6o-C  2.4  3.5   61   548    5   MOLECULE: HISTONE DEACETYLASE HDA1;                                  
 695:  6agb-K  2.4  4.8   61   128    7   MOLECULE: CHROMOSOME V, COMPLETE SEQUENCE;                           
 696:  4acl-A  2.4  3.4   58   155   10   MOLECULE: TSSL;                                                      
 697:  6b4h-A  2.4  3.7   68   318    4   MOLECULE: NUCLEOPORIN AMO1;                                          
 698:  7c79-K  2.4  2.3   44   104    5   MOLECULE: RIBONUCLEASE MRP RNA SUBUNIT NME1;                         
 699:  4pac-A  2.4  3.8   75   153    7   MOLECULE: HISTIDINE-CONTAINING PHOSPHOTRANSFER PROTEIN 2;            
 700:  6ly9-M  2.4  4.5   79   321    5   MOLECULE: V-TYPE ATP SYNTHASE SUBUNIT I;                             
 701:  6k7x-C  2.4  3.1   54   276    7   MOLECULE: CALCIUM UNIPORTER PROTEIN, MITOCHONDRIAL;                  
 702:  2p01-A  2.4  8.2   69   323   10   MOLECULE: ALPHA-2-MACROGLOBULIN RECEPTOR-ASSOCIATED                  
 703:  5xvj-A  2.4  3.8   73   134    3   MOLECULE: PHD FINGER PROTEIN ALFIN-LIKE 7;                           
 704:  5n28-B  2.4  3.3   72   443    3   MOLECULE: METHYL-COENZYME M REDUCTASE SUBUNIT ALPHA;                 
 705:  3ph0-A  2.4  3.0   51    60    8   MOLECULE: ASCE;                                                      
 706:  6h3d-A  2.4  4.1   73   429    5   MOLECULE: DUF2338 DOMAIN-CONTAINING PROTEIN;                         
 707:  3lf9-A  2.4  4.4   64   120    6   MOLECULE: 4E10_D0_1IS1A_001_C (T161);                                
 708:  5nik-D  2.4  2.6   55   340    9   MOLECULE: OUTER MEMBRANE PROTEIN TOLC;                               
 709:  6vxm-A  2.4  3.7   58   277    7   MOLECULE: MECHANOSENSITIVE ION CHANNEL PROTEIN 1, MITOCHOND          
 710:  1yo7-A  2.4  3.6   74   120    9   MOLECULE: REGULATORY PROTEIN ROP;                                    
 711:  5x6o-G  2.4  5.9   83   704    7   MOLECULE: SERINE/THREONINE-PROTEIN KINASE MEC1;                      
 712:  6nqx-A  2.4  3.9   53   246    4   MOLECULE: FLAGELLAR COILING PROTEIN A;                               
 713:  3icq-T  2.4  8.0   73   949    8   MOLECULE: EXPORTIN-T;                                                
 714:  6c66-G  2.4  4.6   81   832    4   MOLECULE: CRISPR-ASSOCIATED HELICASE, CAS3 FAMILY;                   
 715:  3fhn-A  2.4  2.9   74   673    7   MOLECULE: PROTEIN TRANSPORT PROTEIN TIP20;                           
 716:  5n9j-E  2.4  4.7   68   201   12   MOLECULE: MEDIATOR OF RNA POLYMERASE II TRANSCRIPTION SUBUN          
 717:  5ahv-F  2.4  4.1   68   268   10   MOLECULE: ENTH DOMAIN OF EPSIN ENT1;                                 
 718:  5me8-A  2.4  3.0   52   107   10   MOLECULE: INHIBITOR OF GROWTH PROTEIN 5;                             
 719:  6eko-A  2.4  8.6   99   312    3   MOLECULE: RESTRICTION ENDONUCLEASE PFOI;                             
 720:  2rbd-A  2.4  5.3   73   159    8   MOLECULE: BH2358 PROTEIN;                                            
 721:  6dlu-P  2.4  4.2   89   747    4   MOLECULE: DYNAMIN-1;                                                 
 722:  6w2q-A  2.4  6.0   80   195    9   MOLECULE: JUNCTION 34;                                               
 723:  2vrz-A  2.4  3.0   62    98    3   MOLECULE: VIRULENCE FACTOR ESXA;                                     
 724:  6c70-A  2.4  4.4   80   388    8   MOLECULE: ODORANT RECEPTOR;                                          
 725:  5xls-A  2.4  5.3  105   408   12   MOLECULE: URACIL PERMEASE;                                           
 726:  4xmm-D  2.4  4.8   95   620    4   MOLECULE: PROTEIN TRANSPORT PROTEIN SEC13;                           
 727:  6xp5-G  2.4  3.3   55   122    7   MOLECULE: MEDIATOR OF RNA POLYMERASE II TRANSCRIPTION SUBUN          
 728:  1f1e-A  2.4  3.3   73   151    4   MOLECULE: HISTONE FOLD PROTEIN;                                      
 729:  4uy3-A  2.4  4.0   60   194    5   MOLECULE: SEPTATION RING FORMATION REGULATOR EZRA;                   
 730:  3un9-A  2.4  3.2   63   294    2   MOLECULE: NLR FAMILY MEMBER X1;                                      
 731:  6hn7-A  2.4  3.8   70   132    4   MOLECULE: REDIRECTING PHAGE PACKAGING PROTEIN C (RPPC);              
 732:  1upg-B  2.4  4.0   68    99   10   MOLECULE: TRANSCRIPTIONAL REPRESSOR TRAM;                            
 733:  7nvr-n  2.4  2.6   53   132    2   MOLECULE: TFIIH BASAL TRANSCRIPTION FACTOR COMPLEX HELICASE          
 734:  6gej-M  2.4  5.5   64   688    9   MOLECULE: VACUOLAR PROTEIN SORTING-ASSOCIATED PROTEIN 72;            
 735:  4mu6-A  2.4  3.3   61   274    7   MOLECULE: KINECTIN 1 (KINESIN RECEPTOR);                             
 736:  6g2d-C  2.4  7.2   69  2121    7   MOLECULE: ACETYL-COA CARBOXYLASE 1;                                  
 737:  5y88-U  2.4  4.0   66   488   11   MOLECULE: PRE-MRNA-SPLICING FACTOR 8;                                
 738:  4me9-A  2.4  3.7   69   188    6   MOLECULE: TRANSCRIPTIONAL REGULATOR, TETR FAMILY;                    
 739:  4v3i-A  2.4  3.7   78   153    6   MOLECULE: VCA0115;                                                   
 740:  6hgc-A  2.4  3.5   59   304    3   MOLECULE: UBIQUITIN CARBOXYL-TERMINAL HYDROLASE CALYPSO,UBI          
 741:  4lws-B  2.4  3.3   60    88    8   MOLECULE: UNCHARACTERIZED PROTEIN;                                   
 742:  5lph-B  2.4  3.6   59   261   10   MOLECULE: CENTROSOMAL PROTEIN OF 104 KDA;                            
 743:  6m0w-A  2.4  5.8   95  1032   13   MOLECULE: RNA (72-MER);                                              
 744:  4asn-A  2.4  2.8   65    90    3   MOLECULE: TUBR;                                                      
 745:  5z62-B  2.4  6.4   60   227   12   MOLECULE: CYTOCHROME C OXIDASE SUBUNIT 1;                            
 746:  6z8k-A  2.4  8.7   84  2158    7   MOLECULE: LA CROSSE VIRUS 5' VRNA 1-10;                              
 747:  5w7g-B  2.4  4.1   60   126    5   MOLECULE: ORF140;                                                    
 748:  5ziy-A  2.4  2.5   54   195    6   MOLECULE: FLAGELLAR HOOK-ASSOCIATED PROTEIN 3;                       
 749:  6m17-A  2.4  4.9  123   606   11   MOLECULE: SODIUM-DEPENDENT NEUTRAL AMINO ACID TRANSPORTER B          
 750:  7kgv-B  2.4  4.4  102   404   13   MOLECULE: SODIUM-COUPLED NEUTRAL AMINO ACID TRANSPORTER 9;           
 751:  5n9j-V  2.4  3.5   58    99    2   MOLECULE: MEDIATOR OF RNA POLYMERASE II TRANSCRIPTION SUBUN          
 752:  1vjx-A  2.4  3.2   74   148    9   MOLECULE: PUTATIVE FERRITIN-LIKE DIIRON-CARBOXYLATE PROTEIN          
 753:  4roe-A  2.4  9.0   48   307    4   MOLECULE: TRANSCRIPTION FACTOR IIIB 50 KDA SUBUNIT;                  
 754:  7jv7-B  2.4  6.5   68   310    7   MOLECULE: CTD KINASE SUBUNIT ALPHA;                                  
 755:  4fyg-A  2.4  7.9   71   743    3   MOLECULE: SIDF, INHIBITOR OF GROWTH FAMILY, MEMBER 3;                
 756:  6d9z-C  2.4  4.1   66   241    8   MOLECULE: SULFATE TRANSPORTER CYSZ;                                  
 757:  3cfo-A  2.4  3.2   70   906    7   MOLECULE: DNA POLYMERASE;                                            
 758:  2d6y-B  2.4  5.5   50   188    2   MOLECULE: PUTATIVE TETR FAMILY REGULATORY PROTEIN;                   
 759:  2a7o-A  2.4  2.6   54   100    9   MOLECULE: HUNTINGTIN INTERACTING PROTEIN B;                          
 760:  2m6u-A  2.4  3.3   60    82    2   MOLECULE: CHOLINE BINDING PROTEIN A;                                 
 761:  5lbm-C  2.4  5.8   67    90    7   MOLECULE: TRANSCRIPTIONAL REPRESSOR FRMR;                            
 762:  6k1r-A  2.4  3.3   66   305   18   MOLECULE: PROBABLE 2-DEHYDROPANTOATE 2-REDUCTASE;                    
 763:  2dh4-A  2.4 12.9   75   326    3   MOLECULE: YPL069C;                                                   
 764:  5n9j-B  2.4  6.4   63   133    6   MOLECULE: MEDIATOR OF RNA POLYMERASE II TRANSCRIPTION SUBUN          
 765:  1qdb-A  2.4 13.4   78   473   12   MOLECULE: CYTOCHROME C NITRITE REDUCTASE;                            
 766:  1tjl-A  2.4  6.3   84   145    8   MOLECULE: DNAK SUPPRESSOR PROTEIN;                                   
 767:  4dn7-A  2.4  4.6   49   406    6   MOLECULE: ABC TRANSPORTER, ATP-BINDING PROTEIN;                      
 768:  4imp-A  2.4  4.4   57   520    0   MOLECULE: POLYKETIDE SYNTHASE EXTENDER MODULES 3-4;                  
 769:  1iur-A  2.4  4.9   66    88   11   MOLECULE: KIAA0730 PROTEIN;                                          
 770:  7bin-g  2.4  7.3   66   260    6   MOLECULE: FLAGELLAR BIOSYNTHETIC PROTEIN FLIP;                       
 771:  1rjg-A  2.4  4.3   60   292    3   MOLECULE: CARBOXY METHYL TRANSFERASE FOR PROTEIN                     
 772:  1gax-A  2.4  4.1   94   863    4   MOLECULE: TRNA(VAL);                                                 
 773:  5j4i-A  2.4  4.4   91   437    4   MOLECULE: ARGININE/AGMATINE ANTIPORTER;                              
 774:  2gta-A  2.4 12.7   80    98    6   MOLECULE: HYPOTHETICAL PROTEIN YPJD;                                 
 775:  5afr-A  2.4  7.6   58   332    5   MOLECULE: DYNEIN HEAVY CHAIN, CYTOPLASMIC;                           
 776:  1hlv-A  2.4  4.9   63   131   11   MOLECULE: CENP-B BOX DNA;                                            
 777:  1knz-A  2.4  4.5   60   154    2   MOLECULE: 5'-R(*UP*GP*AP*CP*C)-3';                                   
 778:  3erm-A  2.4  2.9   57    67   12   MOLECULE: UNCHARACTERIZED CONSERVED PROTEIN;                         
 779:  1yhd-A  2.4  4.8   54    92   11   MOLECULE: UPF0269 PROTEIN YGGX;                                      
 780:  2v0p-A  2.4  6.4   86   219    6   MOLECULE: TYPE 2A PHOSPHATASE-ASSOCIATED PROTEIN 42;                 
 781:  2q5z-B  2.4  8.9   71    94    8   MOLECULE: HYPOTHETICAL PROTEIN;                                      
 782:  6l3t-A  2.4  6.9   85   201    7   MOLECULE: GAP JUNCTION GAMMA-3 PROTEIN;                              
 783:  2y7h-B  2.4  4.0   89   530    9   MOLECULE: TYPE-1 RESTRICTION ENZYME ECOKI SPECIFICITY PROTE          
 784:  3lxt-C  2.4 15.5   92   211    3   MOLECULE: GLUTATHIONE S TRANSFERASE;                                 
 785:  3trc-A  2.4  4.6   59   168    7   MOLECULE: PHOSPHOENOLPYRUVATE-PROTEIN PHOSPHOTRANSFERASE;            
 786:  5i6c-A  2.4  5.2   79   480    9   MOLECULE: URIC ACID-XANTHINE PERMEASE;                               
 787:  3puf-H  2.4  3.8   79   202    6   MOLECULE: RIBONUCLEASE H2 SUBUNIT A;                                 
 788:  1ta9-B  2.3  5.7   62   394    6   MOLECULE: GLYCEROL DEHYDROGENASE;                                    
 789:  4mo1-A  2.3  5.2   55   145    0   MOLECULE: ANTITERMINATION PROTEIN Q;                                 
 790:  1wwi-A  2.3  3.2   57   148    5   MOLECULE: HYPOTHETICAL PROTEIN TTHA1479;                             
 791:  1z0p-A  2.3  2.9   53    73    8   MOLECULE: HYPOTHETICAL PROTEIN SPY1572;                              
 792:  3nmz-A  2.3  4.7   64   406    5   MOLECULE: APC VARIANT PROTEIN;                                       
 793:  3kwo-A  2.3  2.8   63   149    6   MOLECULE: PUTATIVE BACTERIOFERRITIN;                                 
 794:  5ehk-A  2.3  3.9   94  1036    6   MOLECULE: LANTIBIOTIC DEHYDRATASE;                                   
 795:  3n1e-B  2.3  5.9   73   141    5   MOLECULE: VACUOLAR PROTEIN SORTING-ASSOCIATED PROTEIN 54;            
 796:  4rdq-A  2.3  4.3   95   366    2   MOLECULE: BESTROPHIN-1;                                              
 797:  3pwx-A  2.3  7.7   71   224    6   MOLECULE: PUTATIVE FLAGELLAR HOOK-ASSOCIATED PROTEIN;                
 798:  5i6r-A  2.3  3.7   62   419    8   MOLECULE: SLIT-ROBO RHO GTPASE-ACTIVATING PROTEIN 2;                 
 799:  6soy-A  2.3  3.3   53   323    9   MOLECULE: ESAG6, SUBUNIT OF HETERODIMERIC TRANSFERRIN RECEP          
 800:  2fzf-A  2.3  3.4   66   158    9   MOLECULE: HYPOTHETICAL PROTEIN;                                      
 801:  2ets-A  2.3  3.0   56   115    4   MOLECULE: HYPOTHETICAL PROTEIN;                                      
 802:  6z3r-A  2.3  5.1   84  1943    5   MOLECULE: SERINE/THREONINE-PROTEIN KINASE SMG1,SERINE/THREO          
 803:  3ter-B  2.3  4.7   63   121    6   MOLECULE: MAMMALIAN STROMAL INTERACTION MOLECULE-1;                  
 804:  3mxz-A  2.3  3.2   64   107    8   MOLECULE: TUBULIN-SPECIFIC CHAPERONE A;                              
 805:  6f1e-A  2.3  4.4   69   143    7   MOLECULE: INTERFERON GAMMA;                                          
 806:  2qyt-A  2.3  4.6   70   287    3   MOLECULE: 2-DEHYDROPANTOATE 2-REDUCTASE;                             
 807:  4imj-A  2.3  8.2   67   333   10   MOLECULE: SYMPLEKIN;                                                 
 808:  5nro-A  2.3  6.3   60   603    7   MOLECULE: CHAPERONE PROTEIN DNAK;                                    
 809:  6zsi-D  2.3  4.0   60   133    8   MOLECULE: RAS-RELATED PROTEIN RAB-8A;                                
 810:  5iun-E  2.3  6.9   58   220    3   MOLECULE: SENSOR HISTIDINE KINASE DESK;                              
 811:  2gfp-A  2.3  6.2  100   375    7   MOLECULE: MULTIDRUG RESISTANCE PROTEIN D;                            
 812:  2jkr-A  2.3  6.9   73   621    5   MOLECULE: AP-2 COMPLEX SUBUNIT ALPHA-2;                              
 813:  2hxi-B  2.3  7.2   71   198    7   MOLECULE: PUTATIVE TRANSCRIPTIONAL REGULATOR;                        
 814:  5yz0-A  2.3  4.5   69  2362    9   MOLECULE: SERINE/THREONINE-PROTEIN KINASE ATR;                       
 815:  4tko-B  2.3  2.9   60   326    3   MOLECULE: EMRA;                                                      
 816:  6zh3-A  2.3  2.6   51   170    2   MOLECULE: VACUOLAR PROTEIN-SORTING-ASSOCIATED PROTEIN 24;            
 817:  3crj-C  2.3  4.9   76   179    7   MOLECULE: TRANSCRIPTION REGULATOR;                                   
 818:  1wi3-A  2.3  2.9   47    71   11   MOLECULE: DNA-BINDING PROTEIN SATB2;                                 
 819:  6lul-A  2.3  6.9   63   223   11   MOLECULE: RESPIRATORY SUPERCOMPLEX FACTOR 2, MITOCHONDRIAL;          
 820:  4e0i-A  2.3  3.6   61   152    7   MOLECULE: MITOCHONDRIAL FAD-LINKED SULFHYDRYL OXIDASE ERV1;          
 821:  1i5p-A  2.3  4.8   67   633    4   MOLECULE: PESTICIDIAL CRYSTAL PROTEIN CRY2AA;                        
 822:  5u87-A  2.3  4.5   69   116    4   MOLECULE: PREPROALBUMIN PAWS1;                                       
 823:  2x0l-A  2.3  3.7   62   670    8   MOLECULE: LYSINE-SPECIFIC HISTONE DEMETHYLASE 1;                     
 824:  1dl2-A  2.3  5.0   62   510    6   MOLECULE: CLASS I ALPHA-1,2-MANNOSIDASE;                             
 825:  1jku-A  2.3  3.7   77   266    5   MOLECULE: PSEUDOCATALASE;                                            
 826:  6fea-C  2.3  3.8   76   113    7   MOLECULE: NITROGENASE PROTEIN ALPHA CHAIN;                           
 827:  3sjr-A  2.3  7.8   57   126    9   MOLECULE: UNCHARACTERIZED PROTEIN;                                   
 828:  2yev-B  2.3  2.9   50   319   16   MOLECULE: CYTOCHROME C OXIDASE POLYPEPTIDE I+III;                    
 829:  7jw1-e  2.3  2.5   55   235    7   MOLECULE: CAPSID PROTEINS;                                           
 830:  6idp-A  2.3  5.0   76   438   12   MOLECULE: MATE FAMILY EFFLUX TRANSPORTER;                            
 831:  2yfb-B  2.3  4.8   66   238   12   MOLECULE: METHYL-ACCEPTING CHEMOTAXIS TRANSDUCER;                    
 832:  5hdt-A  2.3  9.0   85  1085    5   MOLECULE: SISTER CHROMATID COHESION PROTEIN PDS5 HOMOLOG B;          
 833:  5xtc-j  2.3  3.0   52   115   10   MOLECULE: NADH DEHYDROGENASE [UBIQUINONE] IRON-SULFUR PROTE          
 834:  4ckg-A  2.3  3.9   63   368   10   MOLECULE: ARF-GAP WITH COILED-COIL, ANK REPEAT AND PH DOMAI          
 835:  2jqq-A  2.3  3.4   68   154   10   MOLECULE: CONSERVED OLIGOMERIC GOLGI COMPLEX SUBUNIT 2;              
 836:  6ulg-N  2.3  6.4   76   483    7   MOLECULE: FOLLICULIN;                                                
 837:  3ism-C  2.3  3.8   70   286    9   MOLECULE: CG8862;                                                    
 838:  5h7c-A  2.3  7.8   58   400   14   MOLECULE: IMMUNOGLOBULIN G-BINDING PROTEIN A, DHR14;                 
 839:  3lph-A  2.3  2.8   49    62    4   MOLECULE: PROTEIN REV;                                               
 840:  5mza-A  2.3  3.7   68   440    3   MOLECULE: ERYTHROCYTE MEMBRANE PROTEIN 1 (PFEMP1);                   
 841:  3vv9-B  2.3  4.2   93   268   11   MOLECULE: ALTERNATIVE OXIDASE, MITOCHONDRIAL;                        
 842:  6dkm-D  2.3  3.1   58    79    7   MOLECULE: DHD131_A;                                                  
 843:  6oit-F  2.3  3.1   70   342    1   MOLECULE: PROTEIN RDM1;                                              
 844:  3kkz-A  2.3  8.9   56   257    7   MOLECULE: UNCHARACTERIZED PROTEIN Q5LES9;                            
 845:  6kbh-A  2.3  3.5   69   765    7   MOLECULE: CYTOCHROME P450 MONOOXYGENASE;                             
 846:  4raf-A  2.3  7.6   67   362    7   MOLECULE: PROTEIN PHOSPHATASE 1A;                                    
 847:  2gen-A  2.3  3.5   67   188    3   MOLECULE: PROBABLE TRANSCRIPTIONAL REGULATOR;                        
 848:  7ctp-A  2.3  5.1   72   553    3   MOLECULE: PROTEIN NIBAN 2;                                           
 849:  4rgp-A  2.3  9.2   99   255    4   MOLECULE: CSM6_III-A;                                                
 850:  4exj-B  2.3  5.6   78   222   12   MOLECULE: UNCHARACTERIZED PROTEIN;                                   
 851:  5hjf-D  2.3  4.2   82   185    7   MOLECULE: FERRITIN, DPS FAMILY PROTEIN;                              
 852:  3h1n-B  2.3  3.6   70   242    6   MOLECULE: PROBABLE GLUTATHIONE S-TRANSFERASE;                        
 853:  6tky-A  2.3  4.8   68   417   12   MOLECULE: DEDICATOR OF CYTOKINESIS PROTEIN 10;                       
 854:  4o7o-B  2.3  5.1   99   451    4   MOLECULE: MALTOKINASE;                                               
 855:  7dsq-B  2.3  4.4  106   465    6   MOLECULE: 4F2 CELL-SURFACE ANTIGEN HEAVY CHAIN;                      
 856:  1e7p-C  2.3  4.6   67   254    4   MOLECULE: FUMARATE REDUCTASE FLAVOPROTEIN SUBUNIT;                   
 857:  2cwo-A  2.3  3.4   58   165   10   MOLECULE: RNA SILENCING SUPPRESSOR;                                  
 858:  6dfp-A  2.3  5.1   81   361    5   MOLECULE: VCA0883;                                                   
 859:  5z51-A  2.3  3.4   54   161    2   MOLECULE: DNA PRIMASE;                                               
 860:  1gnc-A  2.3  6.3   73   175    7   MOLECULE: GRANULOCYTE COLONY-STIMULATING FACTOR;                     
 861:  6rfl-C  2.3  8.4   73   304    8   MOLECULE: DNA-DEPENDENT RNA POLYMERASE SUBUNIT RPO132;               
 862:  6jxc-A  2.3  8.1   70  2345    6   MOLECULE: SERINE/THREONINE-PROTEIN KINASE TEL1;                      
 863:  3rfy-A  2.3 11.5   64   356    8   MOLECULE: PEPTIDYL-PROLYL CIS-TRANS ISOMERASE CYP38, CHLORO          
 864:  3wvo-A  2.3  7.6   66   543    6   MOLECULE: CRISPR-ASSOCIATED PROTEIN, CSE1 FAMILY;                    
 865:  2wau-A  2.3  3.7   75   277    4   MOLECULE: ERYTHROCYTE MEMBRANE PROTEIN 1 (PFEMP1);                   
 866:  6t9i-E  2.3  6.1   77   433    5   MOLECULE: TRANSCRIPTION FACTOR SPT20;                                
 867:  1t33-A  2.3  3.9   78   220    5   MOLECULE: PUTATIVE TRANSCRIPTIONAL REPRESSOR (TETR/ACRR FAM          
 868:  2qqy-A  2.3  4.3   77   139    6   MOLECULE: SIGMA B OPERON;                                            
 869:  6vgc-D  2.3  5.6   54   155    9   MOLECULE: 5-LIPOXYGENASE-ACTIVATING PROTEIN;                         
 870:  2zqm-A  2.3  3.6   60   114    7   MOLECULE: PREFOLDIN BETA SUBUNIT 1;                                  
 871:  3jyy-B  2.3  4.9   79   266   10   MOLECULE: LINCOSAMIDE NUCLEOTIDYLTRANSFERASE;                        
 872:  6zkb-A  2.3  2.9   50   115   14   MOLECULE: MITOCHONDRIAL COMPLEX I, 49 KDA SUBUNIT;                   
 873:  6yxj-B  2.3  3.5   68   218   12   MOLECULE: NON-STRUCTURAL PROTEIN 3;                                  
 874:  5j1f-A  2.3  3.5   55   188    5   MOLECULE: PLECTIN,PLECTIN;                                           
 875:  7c7e-A  2.3  4.2   70   142    6   MOLECULE: PUTATIVE DNA-BINDING TRANSCRIPTIONAL REGULATOR;            
 876:  5yfp-G  2.3  4.5   77   615    9   MOLECULE: EXOCYST COMPLEX COMPONENT SEC3;                            
 877:  3zta-A  2.3  3.1   62   139    5   MOLECULE: ANTI-SIGMA-FACTOR ANTAGONIST (STAS) DOMAIN PROTEI          
 878:  4ilo-A  2.3  2.9   61   236    5   MOLECULE: CT398;                                                     
 879:  3kmi-A  2.3  5.3   80   172    9   MOLECULE: PUTATIVE MEMBRANE PROTEIN COG4129;                         
 880:  4zp0-A  2.3  4.0   78   392    6   MOLECULE: MULTIDRUG TRANSPORTER MDFA;                                
 881:  2xt6-A  2.3  4.3   90  1055    4   MOLECULE: 2-OXOGLUTARATE DECARBOXYLASE;                              
 882:  6pss-L  2.3 14.6   96   558    3   MOLECULE: DNA-DIRECTED RNA POLYMERASE SUBUNIT ALPHA;                 
 883:  3wcc-C  2.3  4.2   74   342    3   MOLECULE: FARNESYLTRANSFERASE, PUTATIVE;                             
 884:  1g8x-A  2.3  4.3   73  1009    5   MOLECULE: MYOSIN II HEAVY CHAIN FUSED TO ALPHA-ACTININ 3;            
 885:  4iwb-A  2.3  5.4   87   165    6   MOLECULE: FLIC, FLIS CHIMERA;                                        
 886:  4xh3-A  2.3  4.3   61   214   11   MOLECULE: ACTIN-BINDING PROTEIN ANILLIN;                             
 887:  1kr7-A  2.3  4.2   53   110    9   MOLECULE: NEURAL GLOBIN;                                             
 888:  4m70-B  2.3  3.1   55    91    2   MOLECULE: RX PROTEIN;                                                
 889:  3ke6-A  2.3 10.2   66   354    8   MOLECULE: PROTEIN RV1364C/MT1410;                                    
 890:  2my1-A  2.3  9.5   78   159    6   MOLECULE: PRE-MRNA-SPLICING FACTOR BUD31;                            
 891:  2fa5-B  2.3  3.2   63   142   10   MOLECULE: TRANSCRIPTIONAL REGULATOR MARR/EMRR FAMILY;                
 892:  1sg7-A  2.3  2.8   56    75    5   MOLECULE: PUTATIVE CATION TRANSPORT REGULATOR CHAB;                  
 893:  2k9i-A  2.3  4.6   41    55    5   MOLECULE: UNCHARACTERIZED PROTEIN ORF56;                             
 894:  5tj5-A  2.3  9.6   66   570   11   MOLECULE: V-TYPE PROTON ATPASE SUBUNIT A;                            
 895:  5fcd-A  2.3 11.8   56   228    7   MOLECULE: UNK-UNK-UNK-MSE-UNK;                                       
 896:  4phz-B  2.3  4.1   71   244    7   MOLECULE: UNKNOWN PEPTIDE;                                           
 897:  1yns-A  2.3  8.1   70   254    6   MOLECULE: E-1 ENZYME;                                                
 898:  3few-X  2.3  4.1   52   431    4   MOLECULE: COLICIN S4;                                                
 899:  1w6j-A  2.3  7.3   80   727    1   MOLECULE: LANOSTEROL SYNTHASE;                                       
 900:  1gqe-A  2.3  7.7   74   362    5   MOLECULE: RELEASE FACTOR 2;                                          
 901:  1cqx-A  2.3  7.1   66   403   11   MOLECULE: FLAVOHEMOPROTEIN;                                          
 902:  3kkb-B  2.3  7.5   80   128    5   MOLECULE: SENSOR PROTEIN;                                            
 903:  4bpm-A  2.3  4.5   70   162   13   MOLECULE: PROSTAGLANDIN E SYNTHASE, FUSION PEPTIDE;                  
 904:  5hs5-A  2.3  2.9   71   116   10   MOLECULE: HTH-TYPE TRANSCRIPTIONAL REGULATOR SARX;                   
 905:  5lnf-A  2.3 10.4   91   139    7   MOLECULE: PEROXISOMAL BIOGENESIS FACTOR 19;                          
 906:  3gh1-A  2.3 11.6   75   448    5   MOLECULE: PREDICTED NUCLEOTIDE-BINDING PROTEIN;                      
 907:  6ypc-W  2.3  2.6   51    69   10   MOLECULE: INNER KINETOCHORE SUBUNIT MCM22;                           
 908:  3rh2-A  2.3  5.7   76   210   12   MOLECULE: HYPOTHETICAL TETR-LIKE TRANSCRIPTIONAL REGULATOR;          
 909:  4xig-N  2.3  8.2   89   290   11   MOLECULE: ALGM1;                                                     
 910:  2bsk-D  2.3  3.2   55    90    2   MOLECULE: MITOCHONDRIAL IMPORT INNER MEMBRANE TRANSLOCASE            
 911:  1w26-A  2.3 13.2   73   432    5   MOLECULE: TRIGGER FACTOR;                                            
 912:  6s8f-F  2.3  2.9   49  2571    0   MOLECULE: SERINE/THREONINE-PROTEIN KINASE TEL1,SERINE/THREO          
 913:  1kf6-D  2.3  9.3   82   119    5   MOLECULE: FUMARATE REDUCTASE FLAVOPROTEIN;                           
 914:  3ljl-A  2.3 10.0   62   149   13   MOLECULE: TRANSCRIPTIONAL REGULATOR LUXT;                            
 915:  2okx-A  2.3  6.9   60   954    5   MOLECULE: RHAMNOSIDASE B;                                            
 916:  1b48-A  2.3  4.1   70   221   11   MOLECULE: PROTEIN (GLUTATHIONE S-TRANSFERASE);                       
 917:  3rgc-B  2.3  7.0   70   249    4   MOLECULE: POSSIBLE PERIPLASMIC PROTEIN;                              
 918:  5v8c-A  2.3  5.2   78   272    1   MOLECULE: TRANSCRIPTIONAL REGULATOR;                                 
 919:  5nkm-E  2.2  3.6   65   351    3   MOLECULE: PROTEIN SMG-8;                                             
 920:  3nuf-A  2.2  4.3   50   118    8   MOLECULE: PRD-CONTAINING TRANSCRIPTION REGULATOR;                    
 921:  6pij-A  2.2  6.7   65   351    8   MOLECULE: CAS7 TYPE I-F CRISPR-ASSOCIATED PROTEIN CSY3;              
 922:  1l0o-A  2.2  4.2   58   141    7   MOLECULE: ANTI-SIGMA F FACTOR;                                       
 923:  5ue0-A  2.2  2.7   73   280    3   MOLECULE: CT622 PROTEIN;                                             
 924:  2gyq-A  2.2  3.6   78   162    9   MOLECULE: YCFI, PUTATIVE STRUCTURAL PROTEIN;                         
 925:  1g5z-A  2.2  5.5   67   164   15   MOLECULE: OUTER SURFACE PROTEIN C;                                   
 926:  5n6n-C  2.2  5.3   72   698    3   MOLECULE: PROTEIN BMH1;                                              
 927:  3j1z-P  2.2  4.6   75   296   11   MOLECULE: CATION EFFLUX FAMILY PROTEIN;                              
 928:  4fgm-A  2.2  3.5   93   587    8   MOLECULE: AMINOPEPTIDASE N FAMILY PROTEIN;                           
 929:  4lx0-B  2.2  4.4   73   382    8   MOLECULE: RAS-RELATED PROTEIN RAB-11A;                               
 930:  1kny-A  2.2  7.1   79   253    6   MOLECULE: KANAMYCIN NUCLEOTIDYLTRANSFERASE;                          
 931:  6r7f-C  2.2  8.7   62   403    8   MOLECULE: COP9 SIGNALOSOME COMPLEX SUBUNIT 1;                        
 932:  7kfl-A  2.2  3.4   71   356    6   MOLECULE: MYOSIN-17;                                                 
 933:  6ayi-A  2.2  5.6   75   183    8   MOLECULE: HTH-TYPE TRANSCRIPTIONAL REGULATOR UIDR;                   
 934:  5ztc-A  2.2  4.2   46   197    9   MOLECULE: LMO2088 PROTEIN;                                           
 935:  7m4p-A  2.2  5.2   83  1049    5   MOLECULE: EFFLUX PUMP MEMBRANE TRANSPORTER;                          
 936:  4ich-B  2.2  3.6   65   193    6   MOLECULE: TRANSCRIPTIONAL REGULATOR;                                 
 937:  6dcf-D  2.2  5.6   70  1177   10   MOLECULE: RNA POLYMERASE-BINDING PROTEIN RBPA;                       
 938:  6m1y-A  2.2  4.5  111   938    7   MOLECULE: SOLUTE CARRIER FAMILY 12 MEMBER 6;                         
 939:  4p1n-B  2.2  7.0   65   207    8   MOLECULE: ATG1 TMIT;                                                 
 940:  4fqg-B  2.2  3.1   68   189    7   MOLECULE: TRANSCRIPTION ELONGATION REGULATOR 1;                      
 941:  6f5d-G  2.2  3.0   56   277    7   MOLECULE: ATP SYNTHASE ALPHA CHAIN, MITOCHONDRIAL;                   
 942:  2xgj-B  2.2  3.9   70   773    6   MOLECULE: ATP-DEPENDENT RNA HELICASE DOB1;                           
 943:  5u30-A  2.2  4.3   81  1085   11   MOLECULE: CRISPR-ASSOCIATED ENDONUCLEASE C2C1;                       
 944:  6lhu-B  2.2  9.1   69   807    7   MOLECULE: FANCONI ANEMIA COMPLEMENTATION GROUP A;                    
 945:  5d18-A  2.2  4.1   75   202    4   MOLECULE: TETR FAMILY TRANSCRIPTIONAL REGULATOR;                     
 946:  6tpi-A  2.2  3.6   60   380    3   MOLECULE: MUREIN HYDROLASE ACTIVATOR ENVC;                           
 947:  4kxr-B  2.2  3.9   61   174    2   MOLECULE: PE25;                                                      
 948:  3w0l-B  2.2  4.0   75   598    7   MOLECULE: GLUCOKINASE;                                               
 949:  6xz4-A  2.2  2.8   58   304    3   MOLECULE: TALIN ROD DOMAIN-CONTAINING PROTEIN 1;                     
 950:  5tsa-A  2.2  3.7   66   233   11   MOLECULE: MEMBRANE PROTEIN;                                          
 951:  3pvl-A  2.2  5.5   63   597    2   MOLECULE: MYOSIN VIIA ISOFORM 1;                                     
 952:  7akx-A  2.2  5.8  104   224   10   MOLECULE: VIRAL RHODOPSIN OLPVR1;                                    
 953:  5wf2-A  2.2  2.9   52   116   13   MOLECULE: UNCHARACTERIZED PROTEIN;                                   
 954:  5jr9-A  2.2  4.7   69   188    7   MOLECULE: NEQ131;                                                    
 955:  5frg-A  2.2  4.0   69   104    4   MOLECULE: FORMIN-BINDING PROTEIN 1-LIKE;                             
 956:  4gwp-A  2.2  3.3   58   112    7   MOLECULE: MEDIATOR OF RNA POLYMERASE II TRANSCRIPTION SUBUN          
 957:  6cfw-G  2.2  4.4   62   113   10   MOLECULE: MONOVALENT CATION/H+ ANTIPORTER SUBUNIT D;                 
 958:  5ot4-A  2.2  4.4   74   846    8   MOLECULE: INTERAPTIN;                                                
 959:  3l09-C  2.2  6.1   66   253    6   MOLECULE: PUTATIVE TRANSCRIPTIONAL REGULATOR;                        
 960:  1hs7-A  2.2  3.0   59    97    5   MOLECULE: SYNTAXIN VAM3;                                             
 961:  3k8p-C  2.2  4.3   67   295    6   MOLECULE: DSL1;                                                      
 962:  2azj-A  2.2  4.8   70   276   10   MOLECULE: GERANYLGERANYL PYROPHOSPHATE SYNTHETASE;                   
 963:  3hiu-D  2.2  3.1   68   152    6   MOLECULE: UNCHARACTERIZED PROTEIN;                                   
 964:  2dnx-A  2.2  3.2   62   130    3   MOLECULE: SYNTAXIN-12;                                               
 965:  4ng2-E  2.2  3.6   56    94    4   MOLECULE: TRANSCRIPTIONAL ACTIVATOR PROTEIN LASR;                    
 966:  7apk-i  2.2  9.4   78   275   10   MOLECULE: THO COMPLEX SUBUNIT 1;                                     
 967:  6o81-A  2.2  4.8   63   590    6   MOLECULE: TRANSLATION INITIATION FACTOR EIF-2B SUBUNIT EPSI          
 968:  6al9-B  2.2  4.3   63    91   11   MOLECULE: CHORISMATE MUTASE;                                         
 969:  6u0o-A  2.2  4.8   98   248    9   MOLECULE: LYSOSTAPHIN RESISTANCE PROTEIN A;                          
 970:  3va9-A  2.2  2.1   54   127    7   MOLECULE: SENSOR HISTIDINE KINASE;                                   
 971:  4lun-U  2.2  6.0   73   311    7   MOLECULE: NONSENSE-MEDIATED MRNA DECAY PROTEIN 2;                    
 972:  5f15-A  2.2  3.9   68   541    9   MOLECULE: 4-AMINO-4-DEOXY-L-ARABINOSE (L-ARA4N) TRANSFERASE          
 973:  2qwt-A  2.2  3.9   74   167    7   MOLECULE: TRANSCRIPTIONAL REGULATOR, TETR FAMILY;                    
 974:  5nmo-A  2.2  4.0   68   162   12   MOLECULE: CHROMOSOME PARTITION PROTEIN SMC,CHROMOSOME PARTI          
 975:  6p82-B  2.2  5.3   57   302    5   MOLECULE: NUCLEOTIDYLTRANSFERASE;                                    
 976:  3au4-A  2.2  4.2   60   524    5   MOLECULE: MYOSIN-X;                                                  
 977:  2qnl-A  2.2  9.7   81   162    9   MOLECULE: UNCHARACTERIZED PROTEIN;                                   
 978:  7aqc-R  2.2  4.2   61   558    7   MOLECULE: 23S RIBOSOMAL RNA;                                         
 979:  2pn5-A  2.2  7.7   63  1283    3   MOLECULE: THIOESTER-CONTAINING PROTEIN I;                            
 980:  6df3-C  2.2  5.6   62   155    6   MOLECULE: INTERLEUKIN-22 RECEPTOR SUBUNIT ALPHA-1;                   
 981:  6r6h-O  2.2  7.3   72   744    4   MOLECULE: COP9 SIGNALOSOME COMPLEX SUBUNIT 1;                        
 982:  3fp0-A  2.2  7.8   93   510    6   MOLECULE: 15-O-ACETYLTRANSFERASE;                                    
 983:  3zcj-A  2.2  5.6   75   205    7   MOLECULE: CAGL;                                                      
 984:  6wlw-0  2.2  7.2   73   204    8   MOLECULE: V-TYPE PROTON ATPASE 21 KDA PROTEOLIPID SUBUNIT;           
 985:  2lw1-A  2.2  3.9   64    85    5   MOLECULE: ABC TRANSPORTER ATP-BINDING PROTEIN UUP;                   
 986:  6xf1-A  2.2  2.9   52   230    8   MOLECULE: NESPRIN-2;                                                 
 987:  2nwb-A  2.2  2.1   60   379    8   MOLECULE: CONSERVED DOMAIN PROTEIN;                                  
 988:  7khw-a  2.2  3.7   60   174    3   MOLECULE: TRANSLOCON ESPA;                                           
 989:  3i5q-A  2.2  8.2   74   248    8   MOLECULE: NUCLEOPORIN NUP170;                                        
 990:  6s3k-A  2.2  4.0  100   573    7   MOLECULE: APC FAMILY PERMEASE;                                       
 991:  5we2-A  2.2  4.1   62   229   10   MOLECULE: PROTECTION OF TELOMERES PROTEIN POZ1;                      
 992:  4zvc-A  2.2  7.9   75   116    9   MOLECULE: DIGUANYLATE CYCLASE DOSC;                                  
 993:  4hh0-A  2.2  3.3   65   383    5   MOLECULE: APPA PROTEIN;                                              
 994:  3jrt-A  2.2  2.4   52   166    6   MOLECULE: INTEGRON CASSETTE PROTEIN VPC_CASS2;                       
 995:  3vnx-A  2.2  5.3   69   195   12   MOLECULE: FERRITIN;                                                  
 996:  2lwj-A  2.2  3.8   71   167    8   MOLECULE: TRANSCRIPTIONAL REGULATOR, CARD FAMILY;                    
 997:  5j5l-A  2.2  3.4   66   152    8   MOLECULE: UNCHARACTERIZED PROTEIN;                                   
 998:  6wb9-6  2.2  3.9   65    98   12   MOLECULE: ENDOPLASMIC RETICULUM MEMBRANE PROTEIN COMPLEX SU          
 999:  1wle-B  2.2  4.7   64   470    6   MOLECULE: SERYL-TRNA SYNTHETASE;                                     
1000:  4mlb-B  2.2  6.1  110   454    6   MOLECULE: PF0708;                                                    
1001:  6ozu-A  2.2  5.1   86   235    7   MOLECULE: EUKARYOTIC TRANSLATION INITIATION FACTOR 4 GAMMA           
1002:  2d4u-A  2.2  6.9   73   167    8   MOLECULE: METHYL-ACCEPTING CHEMOTAXIS PROTEIN I;                     
1003:  4n78-A  2.2  3.8   64  1184    8   MOLECULE: CYTOPLASMIC FMR1-INTERACTING PROTEIN 1;                    
1004:  3uum-B  2.2  2.6   59   123    8   MOLECULE: UTROPHIN;                                                  
1005:  5eqz-A  2.2  2.4   47   138    4   MOLECULE: REV PROTEIN;                                               
1006:  5j65-A  2.2  3.6   79   402    6   MOLECULE: PESTICIDAL CRYSTAL PROTEIN CRY6AA;                         
1007:  6x80-C  2.2  4.5   56   574    4   MOLECULE: FLAGELLIN A;                                               
1008:  3wdo-A  2.2  5.6   81   453   11   MOLECULE: MFS TRANSPORTER;                                           
1009:  6pq1-A  2.2  4.3   82   320   10   MOLECULE: ORANGE CAROTENOID-BINDING PROTEIN;                         
1010:  5lfj-B  2.2  4.2   56   113    5   MOLECULE: BACTERIAL PROTEASOME ACTIVATOR;                            
1011:  5yi4-A  2.2  3.2   60   145    7   MOLECULE: DISRUPTED IN SCHIZOPHRENIA 1 HOMOLOG,NUCLEAR DIST          
1012:  4qmh-A  2.2  7.2   60   236    8   MOLECULE: LP04448P;                                                  
1013:  6qk7-A  2.2  6.0   72  1158    6   MOLECULE: ELONGATOR COMPLEX PROTEIN 1;                               
1014:  5xu0-B  2.2  2.6   57   231   11   MOLECULE: MEMBRANE-FUSION PROTEIN;                                   
1015:  7lhf-A  2.2  4.7   72  2123    6   MOLECULE: INOSITOL 1,4,5-TRISPHOSPHATE RECEPTOR TYPE 1;              
1016:  6g9x-A  2.2  7.1   88   396    6   MOLECULE: MAJOR FACILITATOR SUPERFAMILY MFS_1;                       
1017:  3npi-A  2.2  3.6   64   213   11   MOLECULE: TETR FAMILY REGULATORY PROTEIN;                            
1018:  2pq7-A  2.2  4.9   74   174    4   MOLECULE: PREDICTED HD SUPERFAMILY HYDROLASE;                        
1019:  3okg-B  2.2  2.7   60   391    2   MOLECULE: RESTRICTION ENDONUCLEASE S SUBUNITS;                       
1020:  2pfx-A  2.2  3.0   57   191    9   MOLECULE: UNCHARACTERIZED PEROXIDASE-RELATED PROTEIN;                
1021:  5fgn-A  2.2  4.4   75   536    8   MOLECULE: LIPOOLIGOSACCHARIDE PHOSPHOETHANOLAMINE TRANSFERA          
1022:  3csv-A  2.2  5.4   95   322    4   MOLECULE: AMINOGLYCOSIDE PHOSPHOTRANSFERASE;                         
1023:  4iw9-B  2.2  4.8   69   215    7   MOLECULE: GLUTATHIONE TRANSFERASE;                                   
1024:  3tdw-A  2.2  9.6   78   302    6   MOLECULE: GENTAMICIN RESISTANCE PROTEIN;                             
1025:  2v6y-A  2.2  6.6   63    75   10   MOLECULE: AAA FAMILY ATPASE, P60 KATANIN;                            
1026:  2p5g-B  2.2  3.9   71   756    8   MOLECULE: TEMPLATE DNA;                                              
1027:  1sms-A  2.2  4.4   86   314    6   MOLECULE: RIBONUCLEOSIDE-DIPHOSPHATE REDUCTASE SMALL CHAIN           
1028:  2gsc-B  2.2  5.3   65   117   11   MOLECULE: PUTATIVE UNCHARACTERIZED PROTEIN XCC0516;                  
1029:  3av0-B  2.2  2.7   55   365    9   MOLECULE: DNA DOUBLE-STRAND BREAK REPAIR PROTEIN MRE11;              
1030:  1dce-A  2.2  4.6   63   567   14   MOLECULE: PROTEIN (RAB GERANYLGERANYLTRANSFERASE ALPHA               
1031:  1kw2-A  2.2  4.9   77   455    3   MOLECULE: VITAMIN D-BINDING PROTEIN;                                 
1032:  5ld2-D  2.2  3.3   43   605    0   MOLECULE: RECBCD ENZYME SUBUNIT RECB,RECBCD ENZYME SUBUNIT           
1033:  6o84-A  2.2  6.5   82   415    7   MOLECULE: LOC100127796 PROTEIN,LOC100127796 PROTEIN,OTOP3,           
1034:  6z3w-D  2.2  4.2   49    84    8   MOLECULE: ER MEMBRANE PROTEIN COMPLEX SUBUNIT 1,ER MEMBRANE          
1035:  4v3d-A  2.2  4.5   76   210    8   MOLECULE: HB3VAR03 CIDRA DOMAIN;                                     
1036:  1abw-A  2.2  3.8   66   287   11   MOLECULE: HEMOGLOBIN-BASED BLOOD SUBSTITUTE;                         
1037:  4ml0-A  2.2  4.0   43    84    7   MOLECULE: PREDICTED ANTITOXIN OF YAFQ-DINJ TOXIN-ANTITOXIN           
1038:  3m8e-A  2.2  3.0   70   101    3   MOLECULE: PUTATIVE DNA-BINDING PROTEIN;                              
1039:  1wh7-A  2.2  3.3   54    80    7   MOLECULE: ZF-HD HOMEOBOX FAMILY PROTEIN;                             
1040:  3hi0-A  2.2  9.4   64   501    8   MOLECULE: PUTATIVE EXOPOLYPHOSPHATASE;                               
1041:  7aft-F  2.2  7.6   69   190    4   MOLECULE: PROTEIN TRANSPORT PROTEIN SEC61;                           
1042:  4uxv-A  2.2  8.2   71   522    4   MOLECULE: SEPTATION RING FORMATION REGULATOR EZRA;                   
1043:  6af0-A  2.2  8.4   59   905    7   MOLECULE: CTR9 PROTEIN;                                              
1044:  3l22-A  2.2 10.6   93   429   12   MOLECULE: SUSD SUPERFAMILY PROTEIN;                                  
1045:  3htk-C  2.2  9.0   59   254    5   MOLECULE: STRUCTURAL MAINTENANCE OF CHROMOSOMES PROTEIN 5;           
1046:  1irx-B  2.2  6.4   79   508    5   MOLECULE: LYSYL-TRNA SYNTHETASE;                                     
1047:  1vcs-A  2.2  6.8   73   102    5   MOLECULE: VESICLE TRANSPORT THROUGH INTERACTION WITH T-              
1048:  4gcl-B  2.2  5.3   85   196    4   MOLECULE: NUCLEOID OCCLUSION FACTOR SLMA;                            
1049:  5yep-B  2.2  8.8   81   133    9   MOLECULE: TOXIN-ANTITOXIN SYSTEM ANTIDOTE MNT FAMILY;                
1050:  3ihu-A  2.2  9.6   76   205    9   MOLECULE: TRANSCRIPTIONAL REGULATOR, GNTR FAMILY;                    
1051:  4cth-A  2.2  7.0   80   698    9   MOLECULE: NEPRILYSIN;                                                
1052:  2kun-A  2.2  4.5   69   148    3   MOLECULE: MAJOR PRION PROTEIN;                                       
1053:  6zff-A  2.1  3.8   62   126   10   MOLECULE: DNA DOUBLE-STRAND BREAK REPAIR RAD50 ATPASE;               
1054:  6lea-C  2.1  4.9   60   126    8   MOLECULE: FLAGELLAR SECRETION CHAPERONE FLIS;                        
1055:  6aht-A  2.1  3.8   72   111    4   MOLECULE: CONSERVED HYPOTHETICAL PLASMID PROTEIN;                    
1056:  2y31-A  2.1  8.0   66   242    5   MOLECULE: PUTATIVE REPRESSOR SIMREG2;                                
1057:  3fse-B  2.1  3.8   77   349    6   MOLECULE: TWO-DOMAIN PROTEIN CONTAINING DJ-1/THIJ/PFPI-LIKE          
1058:  6tdy-M  2.1  3.3   76   243    3   MOLECULE: ATP SYNTHASE SUBUNIT ALPHA;                                
1059:  3sae-A  2.1  3.7   80   780    5   MOLECULE: ALPHA-BISABOLENE SYNTHASE;                                 
1060:  2rld-C  2.1  3.7   69   116    6   MOLECULE: UNCHARACTERIZED PROTEIN;                                   
1061:  6y07-A  2.1  4.8   68   154    7   MOLECULE: SOHAIR;                                                    
1062:  2gb7-B  2.1  4.1   91   295    7   MOLECULE: DNA STRAND 1;                                              
1063:  2gd5-D  2.1  2.9   51   162    2   MOLECULE: CHARGED MULTIVESICULAR BODY PROTEIN 3;                     
1064:  1cnt-1  2.1  4.5   79   150    5   MOLECULE: CILIARY NEUROTROPHIC FACTOR;                               
1065:  4kdu-A  2.1  5.2   68   207    7   MOLECULE: GLUTATHIONE S-TRANSFERASE DOMAIN;                          
1066:  5wkq-A  2.1  3.0   59   166    2   MOLECULE: INVASIN IPAB;                                              
1067:  1csm-A  2.1  7.8   99   253    6   MOLECULE: CHORISMATE MUTASE;                                         
1068:  5aff-A  2.1  8.0   80   568    9   MOLECULE: SYMPORTIN 1;                                               
1069:  3zni-A  2.1  6.4   58   390    9   MOLECULE: E3 UBIQUITIN-PROTEIN LIGASE CBL-B;                         
1070:  3dd4-A  2.1  4.3   72   214    7   MOLECULE: KV CHANNEL-INTERACTING PROTEIN 4;                          
1071:  2lk2-A  2.1  6.3   56    89    5   MOLECULE: HOMEOBOX PROTEIN TGIF1;                                    
1072:  3bzk-A  2.1 10.8   85   728    5   MOLECULE: TEX;                                                       
1073:  5n9j-Z  2.1  4.3   59   119   10   MOLECULE: MEDIATOR OF RNA POLYMERASE II TRANSCRIPTION SUBUN          
1074:  6qd6-G  2.1  4.5   70   469    7   MOLECULE: MB-CHOPQ-NB207,OUTER MEMBRANE PROTEIN,MB-CHOPQ-NB          
1075:  4mxm-A  2.1  6.9   74   199    9   MOLECULE: TRANSCRIPTIONAL REGULATOR I2;                              
1076:  3mk7-C  2.1  2.9   53   303    9   MOLECULE: CYTOCHROME C OXIDASE, CBB3-TYPE, SUBUNIT N;                
1077:  2etd-A  2.1  3.9   89   141    4   MOLECULE: LEMA PROTEIN;                                              
1078:  4qn8-A  2.1  4.5   71   153    6   MOLECULE: VIPE;                                                      
1079:  4bjm-A  2.1  3.5   68   226    3   MOLECULE: AVRM;                                                      
1080:  6w2r-B  2.1  6.4   75   221    8   MOLECULE: JUNCTION 19 DHR54-DHR79;                                   
1081:  2c2f-A  2.1  2.9   63   178    8   MOLECULE: DNA-BINDING STRESS RESPONSE PROTEIN;                       
1082:  5a5t-H  2.1  4.9   75   324    3   MOLECULE: EUKARYOTIC TRANSLATION INITIATION FACTOR 3 SUBUNI          
1083:  2zop-A  2.1  3.7   77   113    4   MOLECULE: PUTATIVE UNCHARACTERIZED PROTEIN TTHB164;                  
1084:  5lm2-B  2.1  7.7   65   340    3   MOLECULE: TYROSINE-PROTEIN PHOSPHATASE NON-RECEPTOR TYPE 23          
1085:  6kkk-A  2.1  6.9   91   380    9   MOLECULE: SUGAR EFFLUX TRANSPORTER;                                  
1086:  2j6z-A  2.1  3.1   57    86    9   MOLECULE: PHOSPHOSERINE PHOSPHATASE RSBU;                            
1087:  5lc5-p  2.1  3.5   59   169    5   MOLECULE: NADH-UBIQUINONE OXIDOREDUCTASE CHAIN 3;                    
1088:  3e97-A  2.1  3.9   70   222    6   MOLECULE: TRANSCRIPTIONAL REGULATOR, CRP/FNR FAMILY;                 
1089:  6nr8-6  2.1  6.6   60   102    3   MOLECULE: PREFOLDIN SUBUNIT 1;                                       
1090:  2nty-B  2.1  3.6   76   337    8   MOLECULE: EMB|CAB41934.1;                                            
1091:  1lfu-P  2.1  3.3   49    82   12   MOLECULE: 5'-D(*GP*CP*GP*CP*AP*TP*GP*AP*TP*TP*GP*CP*CP*C)-3          
1092:  5hv1-A  2.1  3.9   80   847    5   MOLECULE: PHOSPHOENOLPYRUVATE SYNTHASE;                              
1093:  4mt8-A  2.1  3.9   58   100   10   MOLECULE: ETHYLENE RESPONSE SENSOR 1;                                
1094:  6wc3-B  2.1  3.4   60    94   10   MOLECULE: PROTEIN TRANSPORT PROTEIN TIP20;                           
1095:  6sn1-B  2.1  6.6   71   503    8   MOLECULE: INTEGRATOR COMPLEX SUBUNIT 13;                             
1096:  6jmt-D  2.1  5.4   96   350    4   MOLECULE: ARF GTPASE-ACTIVATING PROTEIN GIT2;                        
1097:  4k2p-A  2.1  4.2   71   238    8   MOLECULE: T-LYMPHOMA INVASION AND METASTASIS-INDUCING PROTE          
1098:  6djl-E  2.1  3.6   63   226   11   MOLECULE: RAS-RELATED PROTEIN RAB-11A;                               
1099:  4m1p-A  2.1  5.3   58    96    5   MOLECULE: COPPER-SENSITIVE OPERON REPRESSOR (CSOR);                  
1100:  2pbe-A  2.1  5.7   84   263    5   MOLECULE: AMINOGLYCOSIDE 6-ADENYLYLTRANSFERASE;                      
1101:  6wvg-A  2.1  4.2   59   443    8   MOLECULE: GREEN FLUORESCENT PROTEIN, LEUKOCYTE SURFACE ANTI          
1102:  7dpd-B  2.1  4.9   60   273    5   MOLECULE: DNA HELICASE MCM9;                                         
1103:  5jeq-A  2.1  3.5   54   227    6   MOLECULE: NITRATE/NITRITE SENSOR PROTEIN NARQ;                       
1104:  1k30-A  2.1  4.4   66   363   12   MOLECULE: GLYCEROL-3-PHOSPHATE ACYLTRANSFERASE;                      
1105:  1x4t-A  2.1  2.6   56    92    4   MOLECULE: HYPOTHETICAL PROTEIN LOC57905;                             
1106:  5oqj-1  2.1  3.5   69   491    9   MOLECULE: DNA-DIRECTED RNA POLYMERASE II SUBUNIT RPB1;               
1107:  6hqa-A  2.1  7.0   77   887    5   MOLECULE: TAF2;                                                      
1108:  2lkp-A  2.1  3.9   70   119    6   MOLECULE: TRANSCRIPTIONAL REGULATOR, ARSR FAMILY;                    
1109:  6ds9-A  2.1  3.1   58    93   10   MOLECULE: DE NOVO DESIGNED THREE HELIX BUNDLE GRA3D;                 
1110:  7lj7-A  2.1  4.3   75   321    3   MOLECULE: HEMOLYSIN, CONTAINS CBS DOMAINS;                           
1111:  5doq-B  2.1  9.3   67   330    7   MOLECULE: BD-TYPE QUINOL OXIDASE SUBUNIT I;                          
1112:  6v9z-A  2.1  4.0   76   715    7   MOLECULE: ABC-TYPE BACTERIOCIN TRANSPORTER;                          
1113:  6hu9-c  2.1  4.7   91   269    4   MOLECULE: CYTOCHROME B-C1 COMPLEX SUBUNIT 1, MITOCHONDRIAL;          
1114:  6u3r-A  2.1  3.6   58   190    7   MOLECULE: DNAJ HOMOLOG SUBFAMILY B MEMBER 6,DNAJ HOMOLOG SU          
1115:  3ce2-A  2.1  7.7   75   595    5   MOLECULE: PUTATIVE PEPTIDASE;                                        
1116:  7mpe-A  2.1  5.3   89  1428   12   MOLECULE: METAL RESISTANCE PROTEIN YCF1;                             
1117:  2f2g-A  2.1  5.7   91   215    4   MOLECULE: SEED MATURATION PROTEIN PM36 HOMOLOG;                      
1118:  5fsh-A  2.1  8.9   89   459    6   MOLECULE: CSM6;                                                      
1119:  6xt9-I  2.1  4.0   80   767    6   MOLECULE: BARDET-BIEDL SYNDROME 1 PROTEIN;                           
1120:  6wge-B  2.1  4.9   60   490    5   MOLECULE: STRUCTURAL MAINTENANCE OF CHROMOSOMES PROTEIN 1A;          
1121:  3lwj-A  2.1  4.7   77   193    5   MOLECULE: PUTATIVE TETR-FAMILY TRANSCRIPTIONAL REGULATOR;            
1122:  6in7-A  2.1  3.5   49    79    6   MOLECULE: SIGMA FACTOR ALGU NEGATIVE REGULATORY PROTEIN;             
1123:  3g9g-A  2.1  4.5   62   250   11   MOLECULE: SUPPRESSOR OF YEAST PROFILIN DELETION;                     
1124:  5ce3-B  2.1  8.7   71   598    8   MOLECULE: ACTIN;                                                     
1125:  6jy0-A  2.1  6.2   70   410    6   MOLECULE: FLAGELLIN;                                                 
1126:  5dzr-A  2.1  3.5   69   965    6   MOLECULE: FRQ-INTERACTING RNA HELICASE;                              
1127:  6bwi-A  2.1  4.1   65   816    3   MOLECULE: TRANSIENT RECEPTOR POTENTIAL CATION CHANNEL SUBFA          
1128:  3gi9-C  2.1  5.9  117   437    6   MOLECULE: 7F11 ANTI-APCT MONOCLONAL FAB LIGHT CHAIN;                 
1129:  7ns4-b  2.1  2.9   54   340    2   MOLECULE: E3 UBIQUITIN-PROTEIN LIGASE RMD5;                          
1130:  5y5a-A  2.1  3.7   57   514    2   MOLECULE: KLLA0F20702P;                                              
1131:  3s0x-A  2.1  4.3   71   225   11   MOLECULE: PEPTIDASE A24B, FLAK DOMAIN PROTEIN;                       
1132:  6vjy-B  2.1  4.2   63   280    3   MOLECULE: ERAD-ASSOCIATED E3 UBIQUITIN-PROTEIN LIGASE HRD1;          
1133:  7d6d-A  2.1  5.9   65   380    8   MOLECULE: SORTING NEXIN-1;                                           
1134:  5kay-B  2.1  2.7   57   200   11   MOLECULE: SPELTER;                                                   
1135:  4whe-A  2.1  3.8   63   137    6   MOLECULE: PHAGE SHOCK PROTEIN A;                                     
1136:  7bsp-A  2.1  9.1   79  1028   11   MOLECULE: ATP11C;                                                    
1137:  6w1s-S  2.1  5.4   72   901    4   MOLECULE: MEDIATOR OF RNA POLYMERASE II TRANSCRIPTION SUBUN          
1138:  3iqt-A  2.1  8.4   75   123    9   MOLECULE: SIGNAL TRANSDUCTION HISTIDINE-PROTEIN KINASE BARA          
1139:  3ezu-A  2.1  5.6   53   336    6   MOLECULE: GGDEF DOMAIN PROTEIN;                                      
1140:  6hd5-t  2.1  8.2   55   838    0   MOLECULE: N-TERMINAL ACETYLTRANSFERASE A COMPLEX SUBUNIT NA          
1141:  3mvp-A  2.1  4.5   71   204    8   MOLECULE: TETR/ACRR TRANSCRIPTIONAL REGULATOR;                       
1142:  4q9u-A  2.1  6.6   91   303   11   MOLECULE: RAB5 GDP/GTP EXCHANGE FACTOR;                              
1143:  2nr9-A  2.1  5.6   73   192   10   MOLECULE: PROTEIN GLPG HOMOLOG;                                      
1144:  2p6v-A  2.1  2.6   53    97    8   MOLECULE: TRANSCRIPTION INITIATION FACTOR TFIID SUBUNIT 4;           
1145:  6wlb-A  2.1  4.4   79   720   13   MOLECULE: CELLULOSE SYNTHASE;                                        
1146:  5ffc-A  2.1  4.0   77   148    1   MOLECULE: COPM;                                                      
1147:  5cm8-A  2.1  5.3   62   419    3   MOLECULE: RAL GUANINE NUCLEOTIDE DISSOCIATION STIMULATOR-LI          
1148:  1zae-A  2.1  4.1   43    70    2   MOLECULE: EARLY PROTEIN GP16.7;                                      
1149:  6z5s-W  2.1  3.2   71    94   10   MOLECULE: LIGHT HARVESTING COMPLEX 1 PROTEIN W;                      
1150:  7ctf-A  2.1  3.6   59   102    5   MOLECULE: ORIGIN RECOGNITION COMPLEX SUBUNIT 1;                      
1151:  3ipi-A  2.1  7.1   88   268    6   MOLECULE: GERANYLTRANSTRANSFERASE;                                   
1152:  4w8j-A  2.1  4.8   65  1017    6   MOLECULE: PESTICIDAL CRYSTAL PROTEIN CRY1AC;                         
1153:  4u5h-G  2.1  3.5   65    90    5   MOLECULE: CON-IKOT-IKOT;                                             
1154:  6px3-C  2.1  5.0   61   179    5   MOLECULE: HISTONE H3;                                                
1155:  2d9d-A  2.1  6.1   70    89    9   MOLECULE: BAG FAMILY MOLECULAR CHAPERONE REGULATOR 5;                
1156:  2z8d-A  2.1  3.5   64   401    5   MOLECULE: GALACTO-N-BIOSE/LACTO-N-BIOSE I TRANSPORTER SUBST          
1157:  3ukg-A  2.1  4.3   78   223    5   MOLECULE: DNA-BINDING PROTEIN RAP1;                                  
1158:  1vct-A  2.1  2.4   56   193    5   MOLECULE: HYPOTHETICAL PROTEIN PH0236;                               
1159:  4ejo-A  2.1  3.9   67   112   13   MOLECULE: TRANSCRIPTIONAL REGULATOR, PADR-LIKE FAMILY;               
1160:  2gnx-A  2.1 13.4   76   288    9   MOLECULE: HYPOTHETICAL PROTEIN;                                      
1161:  6wt4-A  2.1  3.5   70   147   10   MOLECULE: BACTERIAL STING;                                           
1162:  4cos-A  2.1  4.0   74   313    8   MOLECULE: PROTEIN KINASE C-BINDING PROTEIN 1;                        
1163:  7c86-A  2.1  5.8   88   296   10   MOLECULE: SENSORY OPSIN A,CHANNELRHODOPSIN (CHR) CHIMERA BE          
1164:  2da4-A  2.1  4.0   52    80    4   MOLECULE: HYPOTHETICAL PROTEIN DKFZP686K21156;                       
1165:  1s7z-A  2.1  3.5   67   106    6   MOLECULE: GENE 0.3 PROTEIN;                                          
1166:  2qlz-B  2.1  5.4   49   220    2   MOLECULE: TRANSCRIPTION FACTOR PF0095;                               
1167:  2a3v-B  2.1  5.4   69   320    7   MOLECULE: DNA (31-MER);                                              
1168:  6cpu-A  2.1  6.6   63   526    8   MOLECULE: PHOSPHODIESTERASE;                                         
1169:  1i17-A  2.1  4.5   59   107    3   MOLECULE: PRION-LIKE PROTEIN;                                        
1170:  3uq3-A  2.1  6.3   47   258    4   MOLECULE: HEAT SHOCK PROTEIN STI1;                                   
1171:  2yb5-F  2.1  3.8   59   215    7   MOLECULE: PUTATIVE FUSIDIC ACID RESISTANCE PROTEIN;                  
1172:  1flc-B  2.1  6.7   72   162    8   MOLECULE: HAEMAGGLUTININ-ESTERASE-FUSION GLYCOPROTEIN;               
1173:  3osq-A  2.1  6.8   56   607   18   MOLECULE: MALTOSE-BINDING PERIPLASMIC PROTEIN,GREEN FLUORES          
1174:  4xp7-A  2.1  3.9   51   324    4   MOLECULE: TRNA-DIHYDROURIDINE(20) SYNTHASE [NAD(P)+]-LIKE;           
1175:  4lqx-B  2.1  6.0   53   309    4   MOLECULE: TENA/THI-4 DOMAIN-CONTAINING PROTEIN;                      
1176:  2aax-A  2.1  4.3   91   261   12   MOLECULE: MINERALOCORTICOID RECEPTOR;                                
1177:  1q0d-A  2.1  7.0   72   117    7   MOLECULE: SUPEROXIDE DISMUTASE [NI];                                 
1178:  1fou-A  2.1  3.5   63   257    5   MOLECULE: UPPER COLLAR PROTEIN;                                      
1179:  1ywm-A  2.1 11.7   57   180    9   MOLECULE: C PROTEIN ALPHA-ANTIGEN;                                   
1180:  2ia9-D  2.1  4.0   48    99    2   MOLECULE: PUTATIVE SEPTATION PROTEIN SPOVG;                          
1181:  5ex8-A  2.1  4.0   75   414    5   MOLECULE: CYTOCHROME P450;                                           
1182:  5ijo-J  2.1  7.7   66  1256   11   MOLECULE: NUCLEAR PORE COMPLEX PROTEIN NUP155;                       
1183:  6gkw-A  2.1  3.8   75   351    4   MOLECULE: PUTATIVE PHAGE XKDK-LIKE PROTEIN;                          
1184:  6n04-B  2.1  4.1   64   366    8   MOLECULE: ABSH3;                                                     
1185:  2k3n-A  2.1  3.8   76   160    5   MOLECULE: TUSP1;                                                     
1186:  3zjc-E  2.1  3.4   60   286    8   MOLECULE: GTPASE IMAP FAMILY MEMBER 7;                               
1187:  1jud-A  2.1  4.8   68   220    9   MOLECULE: L-2-HALOACID DEHALOGENASE;                                 
1188:  1ni5-A  2.1  6.1   78   433    9   MOLECULE: PUTATIVE CELL CYCLE PROTEIN MESJ;                          
1189:  5xef-A  2.1 10.3   64   123    6   MOLECULE: FLAGELLAR PROTEIN FLIS;                                    
1190:  3euk-J  2.1  4.0   58   124    0   MOLECULE: CHROMOSOME PARTITION PROTEIN MUKB, LINKER;                 
1191:  4nqw-B  2.1  3.4   51    73   10   MOLECULE: ECF RNA POLYMERASE SIGMA FACTOR SIGK;                      
1192:  6kbn-C  2.1  9.4   56   504    4   MOLECULE: VACUOLAR PROTEIN 8;                                        
1193:  5muu-A  2.1 14.3   77   766    5   MOLECULE: MAJOR INNER PROTEIN P1;                                    
1194:  1jog-D  2.1  5.5   63   136    6   MOLECULE: HYPOTHETICAL PROTEIN HI0074;                               
1195:  2m8e-A  2.1  4.8   52    57   10   MOLECULE: SLEEPING BEAUTY TRANSPOSASE;                               
1196:  3gfi-A  2.1  3.6   57   143    7   MOLECULE: 146AA LONG HYPOTHETICAL TRANSCRIPTIONAL REGULATOR          
1197:  4yo5-A  2.1  3.9   55   131    9   MOLECULE: TSSA;                                                      
1198:  3tui-A  2.1  6.4   88   216    8   MOLECULE: D-METHIONINE TRANSPORT SYSTEM PERMEASE PROTEIN ME          
1199:  5k04-A  2.1  4.3   55   732   13   MOLECULE: UNCHARACTERIZED PROTEIN;                                   
1200:  2m67-A  2.1  4.0   56    81   11   MOLECULE: MERF;                                                      
1201:  2lqu-A  2.1  5.9   86   168    7   MOLECULE: DECORIN-BINDING PROTEIN A;                                 
1202:  3if8-B  2.1  6.4   63   237    5   MOLECULE: PROTEIN ZWILCH HOMOLOG;                                    
1203:  2i3o-D  2.1  6.7   78   514    9   MOLECULE: GAMMA-GLUTAMYLTRANSFERASE RELATED PROTEIN;                 
1204:  4f4c-A  2.1  7.5   85  1250    8   MOLECULE: MULTIDRUG RESISTANCE PROTEIN PGP-1;                        
1205:  5w7g-A  2.1  7.2   82   131    5   MOLECULE: ORF140;                                                    
1206:  3bhw-B  2.0  4.1   81   190    5   MOLECULE: UNCHARACTERIZED PROTEIN;                                   
1207:  4ykn-A  2.0  4.3   81  1204    5   MOLECULE: PHOSPHATIDYLINOSITOL 3-KINASE REGULATORY SUBUNIT           
1208:  4p6v-E  2.0  6.0   92   189    3   MOLECULE: NA(+)-TRANSLOCATING NADH-QUINONE REDUCTASE SUBUNI          
1209:  2c3e-A  2.0  5.7  106   293    7   MOLECULE: ADP/ATP TRANSLOCASE 1;                                     
1210:  6tgb-A  2.0  7.4   77  1450    8   MOLECULE: DEDICATOR OF CYTOKINESIS PROTEIN 2;                        
1211:  6xp5-K  2.0  2.8   57   107    5   MOLECULE: MEDIATOR OF RNA POLYMERASE II TRANSCRIPTION SUBUN          
1212:  2np9-A  2.0  5.1   60   423    5   MOLECULE: DPGC;                                                      
1213:  6q0x-A  2.0  3.8   65   373    5   MOLECULE: SORTING NEXIN MVP1;                                        
1214:  3k1s-A  2.0  2.7   54   109    9   MOLECULE: PTS SYSTEM, CELLOBIOSE-SPECIFIC IIA COMPONENT;             
1215:  5uun-A  2.0  5.5   73   286    8   MOLECULE: GLUTATHIONE S-TRANSFERASE-LIKE PROTEIN;                    
1216:  4oe8-C  2.0  4.6   52    87    6   MOLECULE: INTERLEUKIN-12 SUBUNIT BETA;                               
1217:  5xki-B  2.0  5.9   72   259    6   MOLECULE: FAD-LINKED SULFHYDRYL OXIDASE;                             
1218:  1b8x-A  2.0  5.8   71   260    7   MOLECULE: PROTEIN (AML-1B);                                          
1219:  6x0l-P  2.0  9.1   77   474    4   MOLECULE: HISTONE PARYLATION FACTOR 1;                               
1220:  4xmm-B  2.0  4.3   61   511    5   MOLECULE: PROTEIN TRANSPORT PROTEIN SEC13;                           
1221:  4owt-A  2.0  5.0   63   466   11   MOLECULE: INTEGRATOR COMPLEX SUBUNIT 3;                              
1222:  6fv8-B  2.0  5.5  105   436   10   MOLECULE: AQ128;                                                     
1223:  6cse-M  2.0  3.9  109   432    9   MOLECULE: MONOCLONAL ANTIBODY FAB HEAVY CHAIN;                       
1224:  2fdc-A  2.0  9.9   64   505    5   MOLECULE: 5'-D(P*CP*GP*GP*CP*TP*CP*CP*AP*TP*CP*TP*CP*TP*AP*          
1225:  2aml-A  2.0  3.6   88   366    8   MOLECULE: SIS DOMAIN PROTEIN;                                        
1226:  3ayf-A  2.0  4.7  106   754    8   MOLECULE: NITRIC OXIDE REDUCTASE;                                    
1227:  4ap2-B  2.0  3.9   73   359    7   MOLECULE: KELCH-LIKE PROTEIN 11;                                     
1228:  6m6z-A  2.0  4.4   74   203    7   MOLECULE: TMH4C4;                                                    
1229:  2lkg-A  2.0  4.7   82   140    5   MOLECULE: ACETYLCHOLINE RECEPTOR;                                    
1230:  6pfv-T  2.0  4.7   80   164    3   MOLECULE: AMFC PROTEIN;                                              
1231:  6ird-B  2.0  3.8   60   254    5   MOLECULE: 1-PHOSPHATIDYLINOSITOL 4,5-BISPHOSPHATE PHOSPHODI          
1232:  6db1-A  2.0  5.8   63   137    6   MOLECULE: PUTATIVE METHYL-ACCEPTING CHEMOTAXIS PROTEIN;              
1233:  6wm3-Q  2.0  8.3   91   351   10   MOLECULE: V-TYPE PROTON ATPASE 116 KDA SUBUNIT A ISOFORM 1;          
1234:  6e9n-A  2.0  3.8   77   409    8   MOLECULE: D-GALACTONATE TRANSPORT;                                   
1235:  6h2x-A  2.0  3.1   60   352   10   MOLECULE: CHROMOSOME PARTITION PROTEIN MUKB,CHROMOSOME PART          
1236:  1fxk-C  2.0  3.7   62   133    6   MOLECULE: PREFOLDIN;                                                 
1237:  7btw-B  2.0  4.0   74   300    5   MOLECULE: MITOCHONDRIAL OUTER MEMBRANE BETA-BARREL PROTEIN;          
1238:  2ptf-A  2.0  3.6   57   200    7   MOLECULE: UNCHARACTERIZED PROTEIN MTH_863;                           
1239:  6gw5-A  2.0  3.4   70   393    9   MOLECULE: PUTATIVE OUTER MEMBRANE PROTEIN;                           
1240:  6l7o-G  2.0  3.8   59   192    8   MOLECULE: NAD(P)H-QUINONE OXIDOREDUCTASE SUBUNIT 1;                  
1241:  3f46-A  2.0  7.7   70   345    3   MOLECULE: 5,10-METHENYLTETRAHYDROMETHANOPTERIN HYDROGENASE;          
1242:  2k6l-A  2.0  5.2   44    51    2   MOLECULE: PUTATIVE UNCHARACTERIZED PROTEIN;                          
1243:  2zdi-C  2.0  5.8   53   148    8   MOLECULE: PREFOLDIN SUBUNIT BETA;                                    
1244:  2ixp-B  2.0 11.7   73   316   10   MOLECULE: SERINE/THREONINE-PROTEIN PHOSPHATASE 2A ACTIVATOR          
1245:  2ib0-A  2.0  9.8   81   142    6   MOLECULE: CONSERVED HYPOTHETICAL ALANINE RICH PROTEIN;               
1246:  3n2o-A  2.0  9.5   72   630    4   MOLECULE: BIOSYNTHETIC ARGININE DECARBOXYLASE;                       
1247:  1uw4-B  2.0  3.8   68   247    9   MOLECULE: REGULATOR OF NONSENSE TRANSCRIPTS 2;                       
1248:  6cnb-R  2.0  3.0   54   522    9   MOLECULE: DNA-DIRECTED RNA POLYMERASE III SUBUNIT RPC1;              
1249:  4c0a-B  2.0  3.7   73   357    8   MOLECULE: ADP-RIBOSYLATION FACTOR 1;                                 
1250:  2mpk-A  2.0  4.7   59    74    8   MOLECULE: CHITIN SYNTHASE 1;                                         
1251:  4otn-A  2.0  2.9   60   123    8   MOLECULE: EUKARYOTIC TRANSLATION INITIATION FACTOR 2-ALPHA           
1252:  4rtd-A  2.0  6.7   60  1122    7   MOLECULE: UNCHARACTERIZED LIPOPROTEIN YFHM;                          
1253:  3oha-A  2.0  9.9   71   516    6   MOLECULE: DNA POLYMERASE ETA;                                        
1254:  5n2e-A  2.0  4.5   90   999    6   MOLECULE: DNA POLYMERASE;                                            
1255:  4p1w-A  2.0  4.3   48    72    0   MOLECULE: ATG29;                                                     
1256:  1pu1-A  2.0  4.0   61    91    2   MOLECULE: HYPOTHETICAL PROTEIN MTH677;                               
1257:  1ku9-A  2.0  3.5   54   151    9   MOLECULE: HYPOTHETICAL PROTEIN MJ223;                                
1258:  2h8r-A  2.0  3.9   61   176    7   MOLECULE: HEPATOCYTE NUCLEAR FACTOR 1-BETA;                          
1259:  2n11-A  2.0  5.8   44    74    2   MOLECULE: UNCONVENTIONAL MYOSIN-VI;                                  
1260:  5fno-A  2.0  4.7   65   568    5   MOLECULE: MANGANESE LIPOXYGENASE;                                    
1261:  6m5a-A  2.0  6.8   81   844    2   MOLECULE: BETA-L-ARABINOBIOSIDASE;                                   
1262:  1gqi-A  2.0  5.4   94   708    6   MOLECULE: ALPHA-GLUCURONIDASE;                                       
1263:  1dos-A  2.0  4.9   64   358    5   MOLECULE: ALDOLASE CLASS II;                                         
1264:  1c02-A  2.0  5.3   82   166    7   MOLECULE: PHOSPHOTRANSFERASE YPD1P;                                  

# Structural equivalences
   1: s001-x 2ww9-A    12 -  17 <=>   20 -  25   (LEU   16  - LYS   21  <=> VAL   20  - GLU   25 )                          
   1: s001-x 2ww9-A    23 -  50 <=>   28 -  55   (GLN   27  - MET   54  <=> PRO   28  - LYS   55 )                          
   1: s001-x 2ww9-A    51 -  54 <=>   61 -  64   (SER   55  - SER   58  <=> VAL   61  - PRO   64 )                          
   1: s001-x 2ww9-A    58 -  64 <=>   65 -  71   (PHE   62  - ILE   68  <=> ILE   65  - VAL   71 )                          
   1: s001-x 2ww9-A    65 -  68 <=>   73 -  76   (LEU   69  - ASN   72  <=> GLY   73  - PRO   76 )                          
   1: s001-x 2ww9-A    70 - 100 <=>   77 - 107   (GLY   74  - ASP  104  <=> ARG   77  - PHE  107 )                          
   1: s001-x 2ww9-A   101 - 129 <=>  109 - 137   (THR  105  - MET  133  <=> ILE  109  - PHE  137 )                          
   1: s001-x 2ww9-A   130 - 181 <=>  147 - 198   (SER  145  - PHE  196  <=> VAL  147  - PHE  198 )                          
   2: s001-x 3bo0-A     3 -  42 <=>    1 -  40   (GLU    7  - CYS   46  <=> LYS    2  - GLY   41 )                          
   2: s001-x 3bo0-A    43 -  55 <=>   42 -  54   (GLN   47  - ALA   59  <=> ILE   43  - ILE   55 )                          
   2: s001-x 3bo0-A    58 -  64 <=>   55 -  61   (PHE   62  - ILE   68  <=> PHE   56  - ILE   62 )                          
   2: s001-x 3bo0-A    65 -  68 <=>   63 -  66   (LEU   69  - ASN   72  <=> ALA   64  - ILE   67 )                          
   2: s001-x 3bo0-A    70 -  98 <=>   67 -  95   (GLY   74  - VAL  102  <=> GLY   68  - MET   96 )                          
   2: s001-x 3bo0-A    99 - 129 <=>   97 - 127   (GLY  103  - MET  133  <=> LEU   98  - GLY  128 )                          
   2: s001-x 3bo0-A   130 - 133 <=>  135 - 138   (SER  145  - CYS  148  <=> THR  136  - LEU  139 )                          
   2: s001-x 3bo0-A   134 - 155 <=>  140 - 161   (LEU  149  - GLN  170  <=> PHE  141  - SER  162 )                          
   2: s001-x 3bo0-A   157 - 181 <=>  162 - 186   (GLY  172  - PHE  196  <=> LYS  163  - LEU  187 )                          
   3: s001-x 5abb-A    22 -  42 <=>   17 -  37   (ILE   26  - CYS   46  <=> GLY   17  - SER   37 )                          
   3: s001-x 5abb-A    43 -  48 <=>   39 -  44   (GLN   47  - GLY   52  <=> ILE   39  - ILE   44 )                          
   3: s001-x 5abb-A    51 -  54 <=>   47 -  50   (SER   55  - SER   58  <=> ALA   47  - ALA   50 )                          
   3: s001-x 5abb-A    59 -  65 <=>   62 -  68   (TYR   63  - LEU   69  <=> GLU   62  - SER   68 )                          
   3: s001-x 5abb-A    66 -  70 <=>   70 -  74   (ALA   70  - GLY   74  <=> GLY   70  - ARG   74 )                          
   3: s001-x 5abb-A    71 -  95 <=>   76 - 100   (THR   75  - ILE   99  <=> SER   76  - PRO  100 )                          
   3: s001-x 5abb-A    96 -  99 <=>  102 - 105   (ILE  100  - GLY  103  <=> LEU  102  - ILE  105 )                          
   3: s001-x 5abb-A   100 - 129 <=>  108 - 137   (ASP  104  - MET  133  <=> GLU  108  - THR  137 )                          
   3: s001-x 5abb-A   130 - 134 <=>  153 - 157   (SER  145  - LEU  149  <=> GLY  153  - TYR  157 )                          
   3: s001-x 5abb-A   135 - 160 <=>  159 - 184   (LEU  150  - LEU  175  <=> THR  159  - GLY  184 )                          
   3: s001-x 5abb-A   162 - 181 <=>  185 - 204   (SER  177  - PHE  196  <=> ASN  185  - ALA  204 )                          
   4: s001-x 4cej-B     2 -   5 <=>  818 - 821   (LEU    6  - ILE    9  <=> LEU  821  - PRO  824 )                          
   4: s001-x 4cej-B    57 -  61 <=>  839 - 843   (PRO   61  - MET   65  <=> ARG  842  - LEU  846 )                          
   4: s001-x 4cej-B    74 -  77 <=>  847 - 850   (GLU   78  - ILE   81  <=> ASP  850  - LYS  853 )                          
   4: s001-x 4cej-B    78 -  91 <=>  852 - 865   (SER   82  - ALA   95  <=> GLN  855  - ALA  868 )                          
   4: s001-x 4cej-B    94 -  97 <=>  866 - 869   (LYS   98  - GLU  101  <=> PRO  869  - GLN  872 )                          
   4: s001-x 4cej-B    98 - 129 <=>  873 - 904   (VAL  102  - MET  133  <=> LEU  876  - SER  907 )                          
   4: s001-x 4cej-B   134 - 143 <=> 1022 -1031   (LEU  149  - ALA  158  <=> ASP 1025  - LYS 1034 )                          
   4: s001-x 4cej-B   178 - 181 <=> 1145 -1148   (TRP  193  - PHE  196  <=> LYS 1148  - THR 1151 )                          
   5: s001-x 5a63-C    23 -  33 <=>    1 -  11   (GLN   27  - ILE   37  <=> GLY    2  - VAL   12 )                          
   5: s001-x 5a63-C    34 -  41 <=>   13 -  20   (THR   38  - CYS   45  <=> PHE   14  - PHE   21 )                          
   5: s001-x 5a63-C    42 -  45 <=>   24 -  27   (CYS   46  - PRO   49  <=> VAL   25  - ASP   28 )                          
   5: s001-x 5a63-C    68 -  71 <=>   28 -  31   (ASN   72  - THR   75  <=> PRO   29  - VAL   32 )                          
   5: s001-x 5a63-C    74 -  77 <=>   34 -  37   (GLU   78  - ILE   81  <=> LEU   35  - GLY   38 )                          
   5: s001-x 5a63-C    78 -  91 <=>   39 -  52   (SER   82  - ALA   95  <=> PHE   40  - TRP   53 )                          
   5: s001-x 5a63-C    95 -  98 <=>   53 -  56   (ILE   99  - VAL  102  <=> PHE   54  - VAL   57 )                          
   5: s001-x 5a63-C   100 - 129 <=>   66 -  95   (ASP  104  - MET  133  <=> LEU   67  - LYS   96 )                          
   5: s001-x 5a63-C   130 - 134 <=>  108 - 112   (SER  145  - LEU  149  <=> ARG  109  - SER  113 )                          
   5: s001-x 5a63-C   135 - 158 <=>  114 - 137   (LEU  150  - TYR  173  <=> ARG  115  - LEU  138 )                          
   6: s001-x 3bm3-A    51 -  55 <=>    7 -  11   (SER   55  - ALA   59  <=> ASP    8  - LYS   12 )                          
   6: s001-x 3bm3-A    74 -  77 <=>   16 -  19   (GLU   78  - ILE   81  <=> ILE   17  - THR   20 )                          
   6: s001-x 3bm3-A    78 -  91 <=>   21 -  34   (SER   82  - ALA   95  <=> GLU   22  - GLU   35 )                          
   6: s001-x 3bm3-A    97 - 101 <=>   37 -  41   (GLU  101  - THR  105  <=> ASP   38  - GLU   42 )                          
   6: s001-x 3bm3-A   102 - 129 <=>   48 -  75   (PRO  106  - MET  133  <=> VAL   49  - GLU   76 )                          
   6: s001-x 3bm3-A   130 - 134 <=>   82 -  86   (SER  145  - LEU  149  <=> TYR   83  - LYS   87 )                          
   6: s001-x 3bm3-A   135 - 157 <=>   89 - 111   (LEU  150  - GLY  172  <=> GLN   90  - LEU  112 )                          
   6: s001-x 3bm3-A   158 - 161 <=>  117 - 120   (TYR  173  - GLY  176  <=> ARG  118  - HIS  121 )                          
   6: s001-x 3bm3-A   178 - 181 <=>  125 - 128   (TRP  193  - PHE  196  <=> LYS  126  - ASP  129 )                          
   7: s001-x 7d7n-A     1 -  12 <=>    4 -  15   (PHE    5  - LEU   16  <=> THR   30  - THR   41 )                          
   7: s001-x 7d7n-A    73 -  76 <=>   27 -  30   (MET   77  - GLY   80  <=> PRO   72  - LEU   75 )                          
   7: s001-x 7d7n-A    77 -  93 <=>   32 -  48   (ILE   81  - ALA   97  <=> LEU   77  - GLY   93 )                          
   7: s001-x 7d7n-A   101 - 128 <=>   50 -  77   (THR  105  - VAL  132  <=> SER  105  - ALA  132 )                          
   7: s001-x 7d7n-A   139 - 142 <=>   78 -  81   (GLN  154  - VAL  157  <=> HIS  146  - GLY  149 )                          
   7: s001-x 7d7n-A   177 - 181 <=>  209 - 213   (VAL  192  - PHE  196  <=> PHE  332  - ARG  336 )                          
   8: s001-x 2kjg-A    29 -  32 <=>    1 -   4   (LEU   33  - ALA   36  <=> MET    1  - LEU    4 )                          
   8: s001-x 2kjg-A    33 -  42 <=>    7 -  16   (ILE   37  - CYS   46  <=> PRO    7  - LYS   16 )                          
   8: s001-x 2kjg-A    71 -  74 <=>   18 -  21   (THR   75  - GLU   78  <=> LYS   18  - PHE   21 )                          
   8: s001-x 2kjg-A    75 -  90 <=>   23 -  38   (LEU   79  - LEU   94  <=> LEU   23  - SER   38 )                          
   8: s001-x 2kjg-A   108 - 123 <=>   40 -  55   (PHE  112  - GLN  127  <=> ASN   40  - GLU   55 )                          
   8: s001-x 2kjg-A   138 - 159 <=>   57 -  78   (ILE  153  - GLY  174  <=> ARG   57  - GLY   78 )                          
   8: s001-x 2kjg-A   162 - 172 <=>   81 -  91   (SER  177  - ILE  187  <=> ASN   81  - LYS   91 )                          
   8: s001-x 2kjg-A   174 - 181 <=>   92 -  99   (GLU  189  - PHE  196  <=> LEU   92  - HIS   99 )                          
   9: s001-x 2wit-A    26 -  36 <=>   25 -  35   (GLU   30  - PHE   40  <=> LYS   81  - ALA   91 )                          
   9: s001-x 2wit-A    68 -  71 <=>  185 - 188   (ASN   72  - THR   75  <=> LEU  241  - ILE  244 )                          
   9: s001-x 2wit-A    73 -  76 <=>  191 - 194   (MET   77  - GLY   80  <=> VAL  247  - THR  250 )                          
   9: s001-x 2wit-A    77 -  93 <=>  196 - 212   (ILE   81  - ALA   97  <=> CYS  252  - ALA  268 )                          
   9: s001-x 2wit-A    96 -  99 <=>  213 - 216   (ILE  100  - GLY  103  <=> ASN  269  - GLU  272 )                          
   9: s001-x 2wit-A   107 - 120 <=>  217 - 230   (LEU  111  - THR  124  <=> SER  275  - LEU  288 )                          
   9: s001-x 2wit-A   121 - 127 <=>  408 - 414   (ILE  125  - TYR  131  <=> ILE  466  - ALA  472 )                          
   9: s001-x 2wit-A   130 - 134 <=>  427 - 431   (SER  145  - LEU  149  <=> LEU  485  - LYS  489 )                          
   9: s001-x 2wit-A   135 - 156 <=>  433 - 454   (LEU  150  - LYS  171  <=> VAL  491  - ASP  512 )                          
   9: s001-x 2wit-A   162 - 181 <=>  458 - 477   (SER  177  - PHE  196  <=> SER  516  - GLY  535 )                          
  10: s001-x 6v85-A    24 -  43 <=>  228 - 247   (PHE   28  - GLN   47  <=> VAL  257  - ASP  276 )                          
  10: s001-x 6v85-A    67 -  70 <=>  250 - 253   (SER   71  - GLY   74  <=> ALA  279  - ILE  282 )                          
  10: s001-x 6v85-A    75 -  85 <=>  259 - 269   (LEU   79  - LEU   89  <=> ASN  288  - TYR  298 )                          
  10: s001-x 6v85-A   101 - 104 <=>  276 - 279   (THR  105  - ASP  108  <=> ASP  305  - PRO  308 )                          
  10: s001-x 6v85-A   107 - 128 <=>  280 - 301   (LEU  111  - VAL  132  <=> GLU  309  - ASN  330 )                          
  10: s001-x 6v85-A   135 - 151 <=>  303 - 319   (LEU  150  - ASP  166  <=> PHE  332  - PHE  348 )                          
  10: s001-x 6v85-A   155 - 158 <=>  320 - 323   (GLN  170  - TYR  173  <=> GLN  349  - THR  352 )                          
  10: s001-x 6v85-A   159 - 169 <=>  326 - 336   (GLY  174  - ALA  184  <=> LEU  355  - LEU  365 )                          
  10: s001-x 6v85-A   172 - 175 <=>  337 - 340   (ILE  187  - THR  190  <=> TRP  366  - PRO  369 )                          
  11: s001-x 5im3-A    61 -  64 <=>    3 -   6   (MET   65  - ILE   68  <=> VAL   34  - ARG   37 )                          
  11: s001-x 5im3-A    75 -  78 <=>   12 -  15   (LEU   79  - SER   82  <=> PRO   43  - ASP   46 )                          
  11: s001-x 5im3-A    80 -  93 <=>   16 -  29   (ILE   84  - ALA   97  <=> ASP   47  - VAL   60 )                          
  11: s001-x 5im3-A    96 -  99 <=>   30 -  33   (ILE  100  - GLY  103  <=> GLU   61  - THR   64 )                          
  11: s001-x 5im3-A   104 - 129 <=>   36 -  61   (ASP  108  - MET  133  <=> ALA   67  - SER   92 )                          
  12: s001-x 6ww7-C    21 -  24 <=>    5 -   8   (LYS   25  - PHE   28  <=> ASP    9  - ILE   12 )                          
  12: s001-x 6ww7-C    25 -  31 <=>   10 -  16   (LYS   29  - THR   35  <=> LEU   14  - ILE   20 )                          
  12: s001-x 6ww7-C    32 -  43 <=>   18 -  29   (ALA   36  - GLN   47  <=> ILE   22  - TYR   33 )                          
  12: s001-x 6ww7-C    44 -  50 <=>   33 -  39   (ILE   48  - MET   54  <=> LEU   37  - LYS   43 )                          
  12: s001-x 6ww7-C   140 - 158 <=>   92 - 110   (LEU  155  - TYR  173  <=> ASN  114  - PHE  132 )                          
  12: s001-x 6ww7-C   159 - 179 <=>  146 - 166   (GLY  174  - LYS  194  <=> SER  168  - GLY  188 )                          
  13: s001-x 7b54-X    14 -  17 <=>  833 - 836   (GLU   18  - LYS   21  <=> GLY  988  - ASN 1001 )                          
  13: s001-x 7b54-X    20 -  43 <=>  856 - 879   (ARG   24  - GLN   47  <=> SER 1021  - TYR 1044 )                          
  13: s001-x 7b54-X    44 -  48 <=>  883 - 887   (ILE   48  - GLY   52  <=> GLN 1048  - ASN 1052 )                          
  13: s001-x 7b54-X   130 - 134 <=>  889 - 893   (SER  145  - LEU  149  <=> CYS 1093  - CYS 1097 )                          
  13: s001-x 7b54-X   135 - 158 <=>  895 - 918   (LEU  150  - TYR  173  <=> CYS 1099  - ARG 1122 )                          
  13: s001-x 7b54-X   160 - 181 <=>  934 - 955   (LEU  175  - PHE  196  <=> VAL 1138  - ASN 1159 )                          
  14: s001-x 4itr-A    20 -  25 <=>   80 -  85   (ARG   24  - LYS   29  <=> ALA 3567  - PRO 3572 )                          
  14: s001-x 4itr-A    60 -  63 <=>  102 - 105   (TRP   64  - VAL   67  <=> LYS 3589  - VAL 3592 )                          
  14: s001-x 4itr-A    75 -  78 <=>  106 - 109   (LEU   79  - SER   82  <=> ILE 3593  - LEU 3596 )                          
  14: s001-x 4itr-A    80 -  92 <=>  110 - 122   (ILE   84  - GLY   96  <=> SER 3597  - ALA 3609 )                          
  14: s001-x 4itr-A    96 -  99 <=>  123 - 126   (ILE  100  - GLY  103  <=> THR 3610  - THR 3613 )                          
  14: s001-x 4itr-A   104 - 126 <=>  130 - 152   (ASP  108  - VAL  130  <=> THR 3617  - PRO 3639 )                          
  14: s001-x 4itr-A   131 - 134 <=>  207 - 210   (GLY  146  - LEU  149  <=> ARG 3694  - ASN 3697 )                          
  15: s001-x 5cos-D    27 -  45 <=>    6 -  24   (LYS   31  - PRO   49  <=> PRO   10  - ALA   28 )                          
  15: s001-x 5cos-D   140 - 155 <=>   26 -  41   (LEU  155  - GLN  170  <=> SER   30  - PRO   45 )                          
  15: s001-x 5cos-D   162 - 181 <=>   42 -  61   (SER  177  - PHE  196  <=> LEU   46  - ARG   65 )                          
  16: s001-x 6ijj-K    62 -  65 <=>    1 -   4   (ARG   66  - LEU   69  <=> PHE   76  - SER   79 )                          
  16: s001-x 6ijj-K    75 -  99 <=>    5 -  29   (LEU   79  - GLY  103  <=> SER   80  - VAL  104 )                          
  16: s001-x 6ijj-K   100 - 128 <=>   56 -  84   (ASP  104  - VAL  132  <=> PHE  131  - ALA  159 )                          
  17: s001-x 7eu9-A    32 -  40 <=>  332 - 340   (ALA   36  - VAL   44  <=> GLU  338  - GLY  346 )                          
  17: s001-x 7eu9-A    43 -  46 <=>  357 - 360   (GLN   47  - LEU   50  <=> LEU  363  - HIS  366 )                          
  17: s001-x 7eu9-A    71 -  76 <=>  364 - 369   (THR   75  - GLY   80  <=> GLU  370  - THR  375 )                          
  17: s001-x 7eu9-A    77 -  92 <=>  371 - 386   (ILE   81  - GLY   96  <=> TRP  377  - ALA  392 )                          
  17: s001-x 7eu9-A    97 - 101 <=>  387 - 391   (GLU  101  - THR  105  <=> SER  393  - ASP  397 )                          
  17: s001-x 7eu9-A   104 - 129 <=>  392 - 417   (ASP  108  - MET  133  <=> LYS  398  - LYS  423 )                          
  17: s001-x 7eu9-A   133 - 136 <=>  418 - 421   (CYS  148  - ILE  151  <=> GLU  424  - THR  427 )                          
  17: s001-x 7eu9-A   139 - 150 <=>  422 - 433   (GLN  154  - LEU  165  <=> PRO  428  - ARG  439 )                          
  17: s001-x 7eu9-A   164 - 168 <=>  434 - 438   (ILE  179  - ILE  183  <=> LYS  440  - ALA  444 )                          
  18: s001-x 6m36-I    73 -  91 <=>    8 -  26   (MET   77  - ALA   95  <=> PRO   13  - SER   31 )                          
  18: s001-x 6m36-I    96 -  99 <=>   27 -  30   (ILE  100  - GLY  103  <=> ARG   32  - TYR   35 )                          
  18: s001-x 6m36-I   104 - 127 <=>   31 -  54   (ASP  108  - TYR  131  <=> THR   36  - GLY   65 )                          
  18: s001-x 6m36-I   133 - 138 <=>   91 -  96   (CYS  148  - ILE  153  <=> ASN  131  - THR  136 )                          
  19: s001-x 4myy-B    22 -  47 <=>   13 -  38   (ILE   26  - PHE   51  <=> LYS   10  - GLY   35 )                          
  19: s001-x 4myy-B   132 - 135 <=>   40 -  43   (ILE  147  - LEU  150  <=> GLY   37  - LEU   40 )                          
  19: s001-x 4myy-B   136 - 153 <=>   45 -  62   (ILE  151  - LEU  168  <=> LYS   42  - LEU   59 )                          
  19: s001-x 4myy-B   159 - 180 <=>   63 -  84   (GLY  174  - ALA  195  <=> SER   60  - HIS   81 )                          
  20: s001-x 6pir-B    69 -  72 <=>    5 -   8   (ARG   73  - LEU   76  <=> ARG   40  - ARG   43 )                          
  20: s001-x 6pir-B    73 -  76 <=>   10 -  13   (MET   77  - GLY   80  <=> PHE   45  - ASN   48 )                          
  20: s001-x 6pir-B    77 -  86 <=>   15 -  24   (ILE   81  - ILE   90  <=> LEU   50  - VAL   59 )                          
  20: s001-x 6pir-B    89 -  92 <=>   25 -  28   (LEU   93  - GLY   96  <=> ASP   60  - LEU   63 )                          
  20: s001-x 6pir-B   102 - 125 <=>   55 -  78   (PRO  106  - ILE  129  <=> ASP   90  - GLU  113 )                          
  20: s001-x 6pir-B   127 - 130 <=>   79 -  82   (TYR  131  - SER  145  <=> LYS  114  - ASN  117 )                          
  20: s001-x 6pir-B   131 - 134 <=>   84 -  87   (GLY  146  - LEU  149  <=> THR  119  - THR  122 )                          
  20: s001-x 6pir-B   135 - 145 <=>   89 -  99   (LEU  150  - LEU  160  <=> GLU  124  - LEU  134 )                          
  20: s001-x 6pir-B   146 - 156 <=>  101 - 111   (ILE  161  - LYS  171  <=> ASN  136  - ASP  146 )                          
  20: s001-x 6pir-B   162 - 178 <=>  121 - 137   (SER  177  - TRP  193  <=> GLU  156  - GLU  172 )                          
  21: s001-x 6ff6-A    69 -  74 <=>    1 -   6   (ARG   73  - GLU   78  <=> PHE    1  - PHE    6 )                          
  21: s001-x 6ff6-A    76 -  79 <=>   52 -  55   (GLY   80  - PRO   83  <=> PHE   52  - LEU   55 )                          
  21: s001-x 6ff6-A    81 -  95 <=>   56 -  70   (VAL   85  - ILE   99  <=> GLN   56  - ARG   70 )                          
  21: s001-x 6ff6-A    97 - 100 <=>   73 -  76   (GLU  101  - ASP  104  <=> GLU   73  - LEU   76 )                          
  21: s001-x 6ff6-A   102 - 127 <=>   77 - 102   (PRO  106  - TYR  131  <=> ASN   77  - PRO  102 )                          
  21: s001-x 6ff6-A   130 - 134 <=>  144 - 148   (SER  145  - LEU  149  <=> ALA  150  - PHE  154 )                          
  22: s001-x 2oyy-A    74 -  95 <=>    9 -  30   (GLU   78  - ILE   99  <=> ALA    9  - GLN   30 )                          
  22: s001-x 2oyy-A    99 - 124 <=>   44 -  69   (GLY  103  - SER  128  <=> GLU   44  - ASP   69 )                          
  23: s001-x 7jtk-I    28 -  36 <=>    1 -   9   (VAL   32  - PHE   40  <=> ALA   16  - LEU   24 )                          
  23: s001-x 7jtk-I    47 -  50 <=>   44 -  47   (PHE   51  - MET   54  <=> GLU   59  - ILE   62 )                          
  23: s001-x 7jtk-I    51 -  58 <=>   57 -  64   (SER   55  - PHE   62  <=> GLU   86  - ARG   93 )                          
  23: s001-x 7jtk-I    72 -  75 <=>   66 -  69   (LEU   76  - LEU   79  <=> ALA   95  - ALA   98 )                          
  23: s001-x 7jtk-I    76 -  79 <=>   71 -  74   (GLY   80  - PRO   83  <=> PHE  100  - TRP  103 )                          
  23: s001-x 7jtk-I    81 -  93 <=>   75 -  87   (VAL   85  - ALA   97  <=> ASN  104  - GLU  116 )                          
  23: s001-x 7jtk-I   100 - 129 <=>   94 - 123   (ASP  104  - MET  133  <=> PRO  123  - SER  152 )                          
  23: s001-x 7jtk-I   171 - 174 <=>  197 - 200   (ASN  186  - GLU  189  <=> GLY  226  - SER  229 )                          
  23: s001-x 7jtk-I   178 - 181 <=>  201 - 204   (TRP  193  - PHE  196  <=> VAL  230  - MET  233 )                          
  24: s001-x 6lo8-D    22 -  26 <=>    1 -   5   (ILE   26  - GLU   30  <=> VAL   62  - LYS   66 )                          
  24: s001-x 6lo8-D    40 -  44 <=>   30 -  34   (VAL   44  - ILE   48  <=> PRO   91  - VAL   95 )                          
  24: s001-x 6lo8-D    48 -  51 <=>   42 -  45   (GLY   52  - SER   55  <=> GLY  103  - ILE  106 )                          
  24: s001-x 6lo8-D    54 -  57 <=>   46 -  49   (SER   58  - PRO   61  <=> ASN  107  - LEU  110 )                          
  24: s001-x 6lo8-D    74 -  78 <=>   52 -  56   (GLU   78  - SER   82  <=> SER  113  - ILE  117 )                          
  24: s001-x 6lo8-D    80 -  92 <=>   58 -  70   (ILE   84  - GLY   96  <=> LEU  119  - ILE  131 )                          
  24: s001-x 6lo8-D    96 - 100 <=>   71 -  75   (ILE  100  - ASP  104  <=> ASP  132  - LYS  136 )                          
  24: s001-x 6lo8-D   101 - 129 <=>   78 - 106   (THR  105  - MET  133  <=> TYR  139  - LYS  167 )                          
  25: s001-x 6hty-B    15 -  18 <=>    1 -   4   (ILE   19  - PRO   22  <=> LEU  138  - GLN  141 )                          
  25: s001-x 6hty-B    26 -  44 <=>  184 - 202   (GLU   30  - ILE   48  <=> GLN  334  - ASP  352 )                          
  25: s001-x 6hty-B    67 -  70 <=>  203 - 206   (SER   71  - GLY   74  <=> ARG  353  - VAL  356 )                          
  25: s001-x 6hty-B   137 - 158 <=>  210 - 231   (THR  152  - TYR  173  <=> ARG  360  - ARG  381 )                          
  25: s001-x 6hty-B   160 - 181 <=>  237 - 258   (LEU  175  - PHE  196  <=> ARG  387  - THR  408 )                          
  26: s001-x 7btq-A    28 -  45 <=>    1 -  18   (VAL   32  - PRO   49  <=> ALA   10  - VAL   27 )                          
  26: s001-x 7btq-A    67 -  70 <=>   20 -  23   (SER   71  - GLY   74  <=> GLY   29  - PHE   32 )                          
  26: s001-x 7btq-A    73 -  76 <=>   26 -  29   (MET   77  - GLY   80  <=> TYR   35  - GLY   38 )                          
  26: s001-x 7btq-A    77 -  94 <=>   31 -  48   (ILE   81  - LYS   98  <=> LEU   40  - THR   71 )                          
  26: s001-x 7btq-A   108 - 111 <=>   50 -  53   (PHE  112  - ALA  115  <=> ASP   73  - ASP   76 )                          
  26: s001-x 7btq-A   114 - 122 <=>   77 -  85   (LEU  118  - GLY  126  <=> ASN  100  - ASP  108 )                          
  26: s001-x 7btq-A   125 - 128 <=>   87 -  90   (ILE  129  - VAL  132  <=> ASN  110  - PHE  113 )                          
  26: s001-x 7btq-A   130 - 134 <=>  122 - 126   (SER  145  - LEU  149  <=> ASN  145  - ASP  149 )                          
  26: s001-x 7btq-A   135 - 146 <=>  129 - 140   (LEU  150  - ILE  161  <=> ALA  152  - GLY  163 )                          
  26: s001-x 7btq-A   149 - 152 <=>  141 - 144   (LEU  164  - GLU  167  <=> LEU  164  - GLY  167 )                          
  26: s001-x 7btq-A   160 - 163 <=>  145 - 148   (LEU  175  - GLY  178  <=> ILE  174  - PHE  177 )                          
  26: s001-x 7btq-A   165 - 176 <=>  149 - 160   (SER  180  - ILE  191  <=> GLY  178  - ALA  189 )                          
  26: s001-x 7btq-A   178 - 181 <=>  161 - 164   (TRP  193  - PHE  196  <=> ALA  190  - PHE  200 )                          
  27: s001-x 6m9a-C    25 -  38 <=>    1 -  14   (LYS   29  - PHE   42  <=> PRO   13  - CYS   26 )                          
  27: s001-x 6m9a-C    40 -  43 <=>   15 -  18   (VAL   44  - GLN   47  <=> ALA   27  - SER   30 )                          
  27: s001-x 6m9a-C    70 -  73 <=>   19 -  22   (GLY   74  - MET   77  <=> PRO   31  - TRP   34 )                          
  27: s001-x 6m9a-C    74 -  77 <=>   24 -  27   (GLU   78  - ILE   81  <=> ALA   36  - ASN   39 )                          
  27: s001-x 6m9a-C    81 -  92 <=>   37 -  48   (VAL   85  - GLY   96  <=> ALA   49  - PRO   60 )                          
  27: s001-x 6m9a-C    96 -  99 <=>   51 -  54   (ILE  100  - GLY  103  <=> ALA   63  - LEU   66 )                          
  27: s001-x 6m9a-C   102 - 129 <=>  100 - 127   (PRO  106  - MET  133  <=> ILE  112  - SER  139 )                          
  27: s001-x 6m9a-C   133 - 157 <=>  129 - 153   (CYS  148  - GLY  172  <=> SER  141  - HIS  165 )                          
  28: s001-x 6c14-B    64 -  67 <=>   30 -  33   (ILE   68  - SER   71  <=> PHE   44  - PRO   47 )                          
  28: s001-x 6c14-B    68 -  71 <=>   46 -  49   (ASN   72  - THR   75  <=> GLY   63  - SER   66 )                          
  28: s001-x 6c14-B    77 -  92 <=>   84 -  99   (ILE   81  - GLY   96  <=> VAL  101  - SER  116 )                          
  28: s001-x 6c14-B   100 - 129 <=>  104 - 133   (ASP  104  - MET  133  <=> CYS  121  - ASP  150 )                          
  28: s001-x 6c14-B   136 - 149 <=>  143 - 156   (ILE  151  - LEU  164  <=> ALA  178  - ILE  191 )                          
  29: s001-x 4zsf-A    70 -  73 <=>    1 -   4   (GLY   74  - MET   77  <=> MET    1  - PHE    4 )                          
  29: s001-x 4zsf-A    77 -  91 <=>    9 -  23   (ILE   81  - ALA   95  <=> SER    9  - GLY   23 )                          
  29: s001-x 4zsf-A   108 - 129 <=>   24 -  45   (PHE  112  - MET  133  <=> ASP   24  - PRO   45 )                          
  29: s001-x 4zsf-A   136 - 154 <=>   48 -  66   (ILE  151  - LEU  169  <=> GLU   48  - GLY   66 )                          
  30: s001-x 3oov-A    73 -  76 <=>    8 -  11   (MET   77  - GLY   80  <=> LYS   10  - ASP   13 )                          
  30: s001-x 3oov-A    77 -  92 <=>   13 -  28   (ILE   81  - GLY   96  <=> ASP   15  - GLY   30 )                          
  30: s001-x 3oov-A   101 - 129 <=>  136 - 164   (THR  105  - MET  133  <=> LEU  138  - ILE  166 )                          
  31: s001-x 6loj-B    48 -  51 <=>  298 - 301   (GLY   52  - SER   55  <=> MET  312  - ALA  315 )                          
  31: s001-x 6loj-B    68 -  71 <=>  305 - 308   (ASN   72  - THR   75  <=> LEU  319  - ILE  322 )                          
  31: s001-x 6loj-B    73 -  76 <=>  310 - 313   (MET   77  - GLY   80  <=> ASN  324  - ALA  327 )                          
  31: s001-x 6loj-B    77 -  91 <=>  315 - 329   (ILE   81  - ALA   95  <=> GLN  329  - VAL  343 )                          
  31: s001-x 6loj-B    96 - 125 <=>  330 - 359   (ILE  100  - ILE  129  <=> GLN  344  - PHE  373 )                          
  31: s001-x 6loj-B   136 - 157 <=>  362 - 383   (ILE  151  - GLY  172  <=> VAL  376  - LYS  397 )                          
  32: s001-x 4cru-A    15 -  20 <=>    5 -  10   (ILE   19  - ARG   24  <=> GLU 1355  - HIS 1360 )                          
  32: s001-x 4cru-A    38 -  41 <=>   27 -  30   (PHE   42  - CYS   45  <=> ASN 1377  - ILE 1380 )                          
  32: s001-x 4cru-A    42 -  45 <=>   33 -  36   (CYS   46  - PRO   49  <=> PHE 1383  - HIS 1386 )                          
  32: s001-x 4cru-A    71 -  76 <=>   37 -  42   (THR   75  - GLY   80  <=> PRO 1387  - CYS 1392 )                          
  32: s001-x 4cru-A    77 -  91 <=>   44 -  58   (ILE   81  - ALA   95  <=> ARG 1394  - VAL 1408 )                          
  32: s001-x 4cru-A    97 - 100 <=>   60 -  63   (GLU  101  - ASP  104  <=> ASP 1410  - ILE 1413 )                          
  32: s001-x 4cru-A   101 - 129 <=>  100 - 128   (THR  105  - MET  133  <=> ALA 1450  - ARG 1478 )                          
  32: s001-x 4cru-A   133 - 154 <=>  131 - 152   (CYS  148  - LEU  169  <=> SER 1481  - LEU 1502 )                          
  33: s001-x 2xq2-A     3 -  13 <=>  222 - 232   (GLU    7  - PRO   17  <=> LEU  252  - TYR  262 )                          
  33: s001-x 2xq2-A    14 -  18 <=>  236 - 240   (GLU   18  - PRO   22  <=> PHE  266  - ILE  270 )                          
  33: s001-x 2xq2-A    20 -  23 <=>  330 - 333   (ARG   24  - GLN   27  <=> SER  365  - SER  368 )                          
  33: s001-x 2xq2-A    24 -  35 <=>  335 - 346   (PHE   28  - LEU   39  <=> LEU  370  - ILE  381 )                          
  33: s001-x 2xq2-A    36 -  39 <=>  348 - 351   (PHE   40  - LEU   43  <=> LYS  383  - ILE  386 )                          
  33: s001-x 2xq2-A    76 -  94 <=>  421 - 439   (GLY   80  - LYS   98  <=> ALA  456  - PRO  474 )                          
  33: s001-x 2xq2-A    96 -  99 <=>  440 - 443   (ILE  100  - GLY  103  <=> LEU  475  - PRO  478 )                          
  33: s001-x 2xq2-A   105 - 129 <=>  444 - 468   (ARG  109  - MET  133  <=> PHE  479  - ILE  503 )                          
  33: s001-x 2xq2-A   133 - 136 <=>  469 - 472   (CYS  148  - ILE  151  <=> ASN  504  - ASP  507 )                          
  34: s001-x 1te2-A    72 -  94 <=>   13 -  35   (LEU   76  - LYS   98  <=> LEU   17  - ASP   39 )                          
  34: s001-x 1te2-A    96 - 100 <=>   61 -  65   (ILE  100  - ASP  104  <=> GLN   65  - GLY   69 )                          
  34: s001-x 1te2-A   104 - 124 <=>   67 -  87   (ASP  108  - SER  128  <=> SER   71  - ARG   91 )                          
  34: s001-x 1te2-A   149 - 152 <=>  111 - 114   (LEU  164  - GLU  167  <=> SER  115  - PRO  118 )                          
  34: s001-x 1te2-A   153 - 157 <=>  136 - 140   (LEU  168  - GLY  172  <=> SER  140  - LEU  144 )                          
  34: s001-x 1te2-A   158 - 161 <=>  142 - 145   (TYR  173  - GLY  176  <=> TYR  146  - PRO  149 )                          
  34: s001-x 1te2-A   169 - 175 <=>  189 - 195   (ALA  184  - THR  190  <=> ALA  193  - ASP  199 )                          
  34: s001-x 1te2-A   177 - 181 <=>  196 - 200   (VAL  192  - PHE  196  <=> PRO  200  - LEU  204 )                          
  35: s001-x 3h36-A    72 -  75 <=>    2 -   5   (LEU   76  - LEU   79  <=> VAL  236  - ASP  239 )                          
  35: s001-x 3h36-A    76 -  85 <=>    7 -  16   (GLY   80  - LEU   89  <=> GLN  241  - ALA  250 )                          
  35: s001-x 3h36-A    99 - 125 <=>   24 -  50   (GLY  103  - ILE  129  <=> ILE  258  - ALA  284 )                          
  35: s001-x 3h36-A   135 - 158 <=>   53 -  76   (LEU  150  - TYR  173  <=> GLU  287  - ARG  310 )                          
  36: s001-x 6ihr-A    39 -  42 <=>   24 -  27   (LEU   43  - CYS   46  <=> ARG   12  - ASN   15 )                          
  36: s001-x 6ihr-A    70 -  91 <=>   52 -  73   (GLY   74  - ALA   95  <=> HIS   40  - GLU   61 )                          
  36: s001-x 6ihr-A    97 - 102 <=>   74 -  79   (GLU  101  - PRO  106  <=> ASN   62  - HIS   67 )                          
  36: s001-x 6ihr-A   104 - 128 <=>   80 - 104   (ASP  108  - VAL  132  <=> GLN   68  - ALA   92 )                          
  36: s001-x 6ihr-A   146 - 149 <=>  111 - 114   (ILE  161  - LEU  164  <=> THR   99  - VAL  102 )                          
  36: s001-x 6ihr-A   153 - 158 <=>  130 - 135   (LEU  168  - TYR  173  <=> ASP  118  - VAL  123 )                          
  36: s001-x 6ihr-A   160 - 163 <=>  200 - 203   (LEU  175  - GLY  178  <=> LEU  188  - SER  191 )                          
  36: s001-x 6ihr-A   169 - 172 <=>  242 - 245   (ALA  184  - ILE  187  <=> LYS  230  - VAL  233 )                          
  37: s001-x 7kak-E    18 -  21 <=>   54 -  57   (PRO   22  - LYS   25  <=> HIS   56  - GLN   59 )                          
  37: s001-x 7kak-E    23 -  26 <=>   60 -  63   (GLN   27  - GLU   30  <=> ARG   68  - GLU   71 )                          
  37: s001-x 7kak-E    28 -  42 <=>   64 -  78   (VAL   32  - CYS   46  <=> THR   72  - ILE   86 )                          
  37: s001-x 7kak-E    72 -  75 <=>   80 -  83   (LEU   76  - LEU   79  <=> ARG   88  - ALA   91 )                          
  37: s001-x 7kak-E   124 - 129 <=>   87 -  92   (SER  128  - MET  133  <=> GLN   95  - ALA  100 )                          
  37: s001-x 7kak-E   130 - 133 <=>  101 - 104   (SER  145  - CYS  148  <=> GLY  109  - LEU  112 )                          
  37: s001-x 7kak-E   134 - 156 <=>  106 - 128   (LEU  149  - LYS  171  <=> GLN  114  - SER  136 )                          
  37: s001-x 7kak-E   158 - 181 <=>  129 - 152   (TYR  173  - PHE  196  <=> TYR  137  - ALA  160 )                          
  38: s001-x 6xu2-A     2 -  10 <=>  708 - 716   (LEU    6  - VAL   14  <=> TYR  732  - ALA  740 )                          
  38: s001-x 6xu2-A    14 -  17 <=>  768 - 771   (GLU   18  - LYS   21  <=> ALA  792  - ILE  795 )                          
  38: s001-x 6xu2-A    18 -  43 <=>  775 - 800   (PRO   22  - GLN   47  <=> GLY  799  - LYS  824 )                          
  38: s001-x 6xu2-A    44 -  47 <=>  803 - 806   (ILE   48  - PHE   51  <=> GLU  827  - GLN  830 )                          
  38: s001-x 6xu2-A    48 -  51 <=>  809 - 812   (GLY   52  - SER   55  <=> ARG  833  - GLU  836 )                          
  38: s001-x 6xu2-A   130 - 133 <=>  815 - 818   (SER  145  - CYS  148  <=> ASP  839  - VAL  842 )                          
  38: s001-x 6xu2-A   134 - 157 <=>  820 - 843   (LEU  149  - GLY  172  <=> GLU  844  - ILE  867 )                          
  38: s001-x 6xu2-A   165 - 178 <=>  856 - 869   (SER  180  - TRP  193  <=> GLU  880  - HIS  893 )                          
  39: s001-x 3p8c-B     1 -   5 <=>  641 - 645   (PHE    5  - ILE    9  <=> MET  665  - ARG  669 )                          
  39: s001-x 3p8c-B     7 -  12 <=>  646 - 651   (PRO   11  - LEU   16  <=> LEU  670  - LEU  675 )                          
  39: s001-x 3p8c-B    15 -  18 <=>  658 - 661   (ILE   19  - PRO   22  <=> LEU  682  - LEU  685 )                          
  39: s001-x 3p8c-B    21 -  24 <=>  667 - 670   (LYS   25  - PHE   28  <=> TYR  691  - ASN  694 )                          
  39: s001-x 3p8c-B    25 -  43 <=>  679 - 697   (LYS   29  - GLN   47  <=> THR  703  - VAL  721 )                          
  39: s001-x 3p8c-B    44 -  51 <=>  700 - 707   (ILE   48  - SER   55  <=> THR  724  - GLN  731 )                          
  39: s001-x 3p8c-B   138 - 153 <=>  714 - 729   (ILE  153  - LEU  168  <=> GLU  738  - ILE  753 )                          
  39: s001-x 3p8c-B   155 - 160 <=>  730 - 735   (GLN  170  - LEU  175  <=> GLU  754  - ILE  759 )                          
  39: s001-x 3p8c-B   162 - 178 <=>  736 - 752   (SER  177  - TRP  193  <=> ASP  760  - LEU  776 )                          
  40: s001-x 6hk5-B    22 -  43 <=>    6 -  27   (ILE   26  - GLN   47  <=> GLY    8  - GLU   29 )                          
  40: s001-x 6hk5-B    44 -  47 <=>   31 -  34   (ILE   48  - PHE   51  <=> GLN   33  - ALA   36 )                          
  40: s001-x 6hk5-B   132 - 135 <=>   37 -  40   (ILE  147  - LEU  150  <=> GLU   39  - ARG   42 )                          
  40: s001-x 6hk5-B   136 - 155 <=>   42 -  61   (ILE  151  - GLN  170  <=> GLY   44  - ALA   63 )                          
  40: s001-x 6hk5-B   157 - 160 <=>   62 -  65   (GLY  172  - LEU  175  <=> VAL   64  - ASP   67 )                          
  41: s001-x 7apx-B    10 -  13 <=>  267 - 270   (VAL   14  - PRO   17  <=> ARG  286  - SER  289 )                          
  41: s001-x 7apx-B    14 -  17 <=>  273 - 276   (GLU   18  - LYS   21  <=> LEU  292  - ILE  295 )                          
  41: s001-x 7apx-B    18 -  21 <=>  281 - 284   (PRO   22  - LYS   25  <=> GLU  300  - TYR  303 )                          
  41: s001-x 7apx-B    22 -  43 <=>  372 - 393   (ILE   26  - GLN   47  <=> ASP  391  - LEU  412 )                          
  41: s001-x 7apx-B    67 -  70 <=>  396 - 399   (SER   71  - GLY   74  <=> SER  415  - THR  418 )                          
  41: s001-x 7apx-B   125 - 128 <=>  417 - 420   (ILE  129  - VAL  132  <=> ASP  436  - ASN  439 )                          
  41: s001-x 7apx-B   135 - 151 <=>  422 - 438   (LEU  150  - ASP  166  <=> ASP  441  - ASP  457 )                          
  41: s001-x 7apx-B   152 - 157 <=>  440 - 445   (GLU  167  - GLY  172  <=> ARG  459  - TYR  464 )                          
  41: s001-x 7apx-B   159 - 181 <=>  452 - 474   (GLY  174  - PHE  196  <=> PHE  471  - PHE  493 )                          
  42: s001-x 6tj1-C    18 -  43 <=>    3 -  28   (PRO   22  - GLN   47  <=> ARG   -4  - LYS   21 )                          
  42: s001-x 6tj1-C    44 -  47 <=>   32 -  35   (ILE   48  - PHE   51  <=> LYS   25  - ARG   28 )                          
  42: s001-x 6tj1-C    48 -  51 <=>   38 -  41   (GLY   52  - SER   55  <=> GLU   31  - LYS   34 )                          
  42: s001-x 6tj1-C   130 - 133 <=>   42 -  45   (SER  145  - CYS  148  <=> ASP   37  - LYS   40 )                          
  42: s001-x 6tj1-C   134 - 158 <=>   48 -  72   (LEU  149  - TYR  173  <=> SER   43  - LEU   67 )                          
  43: s001-x 3o0q-A    53 -  56 <=>   18 -  21   (ASP   57  - ASP   60  <=> ASN   18  - ILE   21 )                          
  43: s001-x 3o0q-A    57 -  61 <=>   23 -  27   (PRO   61  - MET   65  <=> LEU   23  - TYR   27 )                          
  43: s001-x 3o0q-A    63 -  66 <=>   36 -  39   (VAL   67  - ALA   70  <=> TYR   36  - THR   39 )                          
  43: s001-x 3o0q-A    77 -  92 <=>   43 -  58   (ILE   81  - GLY   96  <=> ASP   43  - LEU   58 )                          
  43: s001-x 3o0q-A    96 - 122 <=>   59 -  85   (ILE  100  - GLY  126  <=> ASN   59  - ARG   85 )                          
  43: s001-x 3o0q-A   126 - 129 <=>  491 - 494   (VAL  130  - MET  133  <=> ALA  498  - SER  501 )                          
  43: s001-x 3o0q-A   130 - 134 <=>  512 - 516   (SER  145  - LEU  149  <=> TYR  528  - VAL  532 )                          
  44: s001-x 3g06-A    24 -  29 <=>  442 - 447   (PHE   28  - LEU   33  <=> LYS  624  - ALA  629 )                          
  44: s001-x 3g06-A    67 -  76 <=>  526 - 535   (SER   71  - GLY   80  <=> GLU  708  - ALA  717 )                          
  44: s001-x 3g06-A    77 -  92 <=>  538 - 553   (ILE   81  - GLY   96  <=> GLU  720  - ASP  735 )                          
  44: s001-x 3g06-A    95 -  98 <=>  554 - 557   (ILE   99  - VAL  102  <=> THR  736  - ARG  739 )                          
  44: s001-x 3g06-A    99 - 129 <=>  562 - 592   (GLY  103  - MET  133  <=> VAL  744  - GLU  774 )                          
  44: s001-x 3g06-A   130 - 133 <=>  596 - 599   (SER  145  - CYS  148  <=> GLY  778  - LEU  781 )                          
  45: s001-x 2jvg-A    20 -  44 <=>    6 -  30   (ARG   24  - ILE   48  <=> ILE  200  - LYS  224 )                          
  45: s001-x 2jvg-A    71 -  74 <=>   31 -  34   (THR   75  - GLU   78  <=> ASP  225  - GLU  228 )                          
  45: s001-x 2jvg-A   143 - 150 <=>   36 -  43   (ALA  158  - LEU  165  <=> ARG  230  - VAL  237 )                          
  45: s001-x 2jvg-A   152 - 156 <=>   44 -  48   (GLU  167  - LYS  171  <=> ASN  238  - MET  242 )                          
  45: s001-x 2jvg-A   159 - 181 <=>   50 -  72   (GLY  174  - PHE  196  <=> VAL  244  - ALA  266 )                          
  46: s001-x 1qo0-E    49 -  53 <=>   77 -  81   (ILE   53  - ASP   57  <=> PRO   78  - LEU   82 )                          
  46: s001-x 1qo0-E   130 - 134 <=>  130 - 134   (SER  145  - LEU  149  <=> LYS  131  - LYS  135 )                          
  46: s001-x 1qo0-E   135 - 156 <=>  136 - 157   (LEU  150  - LYS  171  <=> GLU  137  - GLN  158 )                          
  46: s001-x 1qo0-E   157 - 160 <=>  159 - 162   (GLY  172  - LEU  175  <=> HIS  160  - ASP  163 )                          
  46: s001-x 1qo0-E   161 - 175 <=>  164 - 178   (GLY  176  - THR  190  <=> ARG  165  - ARG  179 )                          
  47: s001-x 6r6u-A     7 -  10 <=>   12 -  15   (PRO   11  - VAL   14  <=> HIS   15  - LYS   18 )                          
  47: s001-x 6r6u-A    11 -  15 <=>   17 -  21   (ILE   15  - ILE   19  <=> GLY   20  - ASP   24 )                          
  47: s001-x 6r6u-A    61 -  64 <=>   88 -  91   (MET   65  - ILE   68  <=> SER   91  - PHE   94 )                          
  47: s001-x 6r6u-A    73 -  77 <=>   96 - 100   (MET   77  - ILE   81  <=> HIS   99  - HIS  103 )                          
  47: s001-x 6r6u-A    79 -  94 <=>  101 - 116   (PRO   83  - LYS   98  <=> PRO  104  - LEU  119 )                          
  47: s001-x 6r6u-A    97 - 101 <=>  117 - 121   (GLU  101  - THR  105  <=> PRO  120  - LYS  124 )                          
  47: s001-x 6r6u-A   104 - 124 <=>  123 - 143   (ASP  108  - SER  128  <=> SER  126  - HIS  146 )                          
  47: s001-x 6r6u-A   126 - 129 <=>  144 - 147   (VAL  130  - MET  133  <=> PHE  147  - GLU  150 )                          
  47: s001-x 6r6u-A   130 - 134 <=>  235 - 239   (SER  145  - LEU  149  <=> LEU  238  - PHE  242 )                          
  47: s001-x 6r6u-A   144 - 147 <=>  260 - 263   (GLY  159  - VAL  162  <=> LEU  263  - GLN  266 )                          
  47: s001-x 6r6u-A   167 - 170 <=>  268 - 271   (PHE  182  - THR  185  <=> PHE  271  - PHE  274 )                          
  47: s001-x 6r6u-A   171 - 179 <=>  274 - 282   (ASN  186  - LYS  194  <=> HIS  277  - ASP  285 )                          
  48: s001-x 4fz4-A    18 -  21 <=>   48 -  51   (PRO   22  - LYS   25  <=> ILE   98  - ASP  101 )                          
  48: s001-x 4fz4-A    22 -  26 <=>   54 -  58   (ILE   26  - GLU   30  <=> ASP  104  - LYS  108 )                          
  48: s001-x 4fz4-A    73 -  76 <=>   94 -  97   (MET   77  - GLY   80  <=> LYS  144  - PRO  147 )                          
  48: s001-x 4fz4-A    77 -  89 <=>   99 - 111   (ILE   81  - LEU   93  <=> ASP  149  - LYS  161 )                          
  48: s001-x 4fz4-A    92 -  98 <=>  112 - 118   (GLY   96  - VAL  102  <=> GLN  162  - ILE  168 )                          
  48: s001-x 4fz4-A   100 - 129 <=>  125 - 154   (ASP  104  - MET  133  <=> THR  175  - HIS  204 )                          
  49: s001-x 3u2r-A     1 -   4 <=>    1 -   4   (PHE    5  - VAL    8  <=> ARG    9  - SER   12 )                          
  49: s001-x 3u2r-A   103 - 129 <=>    6 -  32   (LYS  107  - MET  133  <=> THR   14  - GLU   40 )                          
  49: s001-x 3u2r-A   130 - 133 <=>  101 - 104   (SER  145  - CYS  148  <=> LEU  112  - ASP  115 )                          
  49: s001-x 3u2r-A   134 - 161 <=>  106 - 133   (LEU  149  - GLY  176  <=> GLU  117  - GLU  144 )                          
  50: s001-x 3to3-B    73 -  76 <=>   14 -  17   (MET   77  - GLY   80  <=> GLU   13  - ASP   16 )                          
  50: s001-x 3to3-B    77 -  97 <=>   19 -  39   (ILE   81  - GLU  101  <=> ILE   18  - ILE   38 )                          
  50: s001-x 3to3-B   100 - 126 <=>  111 - 137   (ASP  104  - VAL  130  <=> VAL  110  - ARG  136 )                          
  50: s001-x 3to3-B   128 - 131 <=>  138 - 141   (VAL  132  - GLY  146  <=> CYS  137  - SER  146 )                          
  50: s001-x 3to3-B   132 - 137 <=>  144 - 149   (ILE  147  - THR  152  <=> GLU  149  - LEU  154 )                          
  50: s001-x 3to3-B   156 - 159 <=>  301 - 304   (LYS  171  - GLY  174  <=> THR  306  - THR  309 )                          
  50: s001-x 3to3-B   178 - 181 <=>  401 - 404   (TRP  193  - PHE  196  <=> GLY  406  - ASN  409 )                          
  51: s001-x 3ufe-A    12 -  15 <=>   58 -  61   (LEU   16  - ILE   19  <=> GLU   60  - LYS   63 )                          
  51: s001-x 3ufe-A    75 -  93 <=>   69 -  87   (LEU   79  - ALA   97  <=> GLU   71  - THR   89 )                          
  51: s001-x 3ufe-A    96 -  99 <=>   88 -  91   (ILE  100  - GLY  103  <=> LEU   90  - PRO   93 )                          
  51: s001-x 3ufe-A   108 - 120 <=>   93 - 105   (PHE  112  - THR  124  <=> HIS   95  - ILE  107 )                          
  51: s001-x 3ufe-A   122 - 125 <=>  106 - 109   (GLY  126  - ILE  129  <=> PRO  108  - GLN  111 )                          
  52: s001-x 4lws-A    23 -  42 <=>    9 -  28   (GLN   27  - CYS   46  <=> UNK   12  - ASN   31 )                          
  52: s001-x 4lws-A    43 -  46 <=>   31 -  34   (GLN   47  - LEU   50  <=> ALA   34  - LYS   37 )                          
  52: s001-x 4lws-A    47 -  50 <=>   37 -  40   (PHE   51  - MET   54  <=> LEU   40  - HIS   43 )                          
  52: s001-x 4lws-A   130 - 155 <=>   44 -  69   (SER  145  - GLN  170  <=> ASP   47  - GLY   72 )                          
  52: s001-x 4lws-A   157 - 160 <=>   70 -  73   (GLY  172  - LEU  175  <=> UNK   73  - SER   76 )                          
  53: s001-x 6thh-C    21 -  24 <=>  596 - 599   (LYS   25  - PHE   28  <=> ASN  624  - PHE  627 )                          
  53: s001-x 6thh-C    26 -  31 <=>  648 - 653   (GLU   30  - THR   35  <=> SER  676  - LEU  681 )                          
  53: s001-x 6thh-C    32 -  37 <=>  694 - 699   (ALA   36  - ILE   41  <=> GLY  722  - SER  727 )                          
  53: s001-x 6thh-C    38 -  43 <=>  701 - 706   (PHE   42  - GLN   47  <=> ILE  729  - TYR  734 )                          
  53: s001-x 6thh-C    44 -  47 <=>  710 - 713   (ILE   48  - PHE   51  <=> ASP  738  - LYS  741 )                          
  53: s001-x 6thh-C    58 -  64 <=>  717 - 723   (PHE   62  - ILE   68  <=> VAL  745  - THR  751 )                          
  53: s001-x 6thh-C    75 -  86 <=>  724 - 735   (LEU   79  - ILE   90  <=> GLY  752  - LYS  763 )                          
  53: s001-x 6thh-C    87 -  90 <=>  738 - 741   (MET   91  - LEU   94  <=> SER  766  - LYS  769 )                          
  53: s001-x 6thh-C   108 - 128 <=>  742 - 762   (PHE  112  - VAL  132  <=> ASP  770  - TYR  790 )                          
  53: s001-x 6thh-C   136 - 157 <=>  765 - 786   (ILE  151  - GLY  172  <=> ASP  793  - ILE  814 )                          
  53: s001-x 6thh-C   162 - 174 <=>  797 - 809   (SER  177  - GLU  189  <=> SER  825  - ALA  837 )                          
  53: s001-x 6thh-C   175 - 180 <=>  811 - 816   (THR  190  - ALA  195  <=> LYS  839  - GLY  844 )                          
  54: s001-x 6tug-B    22 -  45 <=>  238 - 261   (ILE   26  - PRO   49  <=> PRO  244  - ASP  267 )                          
  54: s001-x 6tug-B    84 -  91 <=>  331 - 338   (GLY   88  - ALA   95  <=> ARG  346  - GLU  353 )                          
  54: s001-x 6tug-B   107 - 118 <=>  340 - 351   (LEU  111  - ILE  122  <=> SER  355  - ASN  366 )                          
  54: s001-x 6tug-B   120 - 129 <=>  352 - 361   (THR  124  - MET  133  <=> GLU  367  - ALA  376 )                          
  54: s001-x 6tug-B   133 - 136 <=>  366 - 369   (CYS  148  - ILE  151  <=> SER  381  - LEU  384 )                          
  54: s001-x 6tug-B   137 - 161 <=>  373 - 397   (THR  152  - GLY  176  <=> LYS  388  - GLN  412 )                          
  54: s001-x 6tug-B   164 - 167 <=>  398 - 401   (ILE  179  - PHE  182  <=> GLU  413  - PHE  416 )                          
  54: s001-x 6tug-B   169 - 181 <=>  402 - 414   (ALA  184  - PHE  196  <=> HIS  417  - LEU  429 )                          
  55: s001-x 6k2j-B   130 - 133 <=>    9 -  12   (SER  145  - CYS  148  <=> SER   22  - GLU   25 )                          
  55: s001-x 6k2j-B   134 - 160 <=>   15 -  41   (LEU  149  - LEU  175  <=> GLU   28  - ASP   54 )                          
  55: s001-x 6k2j-B   161 - 181 <=>   43 -  63   (GLY  176  - PHE  196  <=> LYS   56  - ASP   76 )                          
  56: s001-x 2f66-B    22 -  42 <=>   13 -  33   (ILE   26  - CYS   46  <=> ASN   27  - VAL   47 )                          
  56: s001-x 2f66-B    43 -  46 <=>   37 -  40   (GLN   47  - LEU   50  <=> ASP   51  - GLU   54 )                          
  56: s001-x 2f66-B    47 -  50 <=>   43 -  46   (PHE   51  - MET   54  <=> TYR   57  - ASP   60 )                          
  56: s001-x 2f66-B   132 - 154 <=>   49 -  71   (ILE  147  - LEU  169  <=> ASP   63  - GLN   85 )                          
  56: s001-x 2f66-B   159 - 174 <=>   72 -  87   (GLY  174  - GLU  189  <=> ASN   86  - ALA  101 )                          
  56: s001-x 2f66-B   177 - 181 <=>   88 -  92   (VAL  192  - PHE  196  <=> ASP  102  - ILE  106 )                          
  57: s001-x 4dvy-P    26 -  43 <=>  420 - 437   (GLU   30  - GLN   47  <=> LEU  570  - LYS  587 )                          
  57: s001-x 4dvy-P    45 -  49 <=>  444 - 448   (PRO   49  - ILE   53  <=> LEU  594  - LYS  598 )                          
  57: s001-x 4dvy-P   130 - 133 <=>  458 - 461   (SER  145  - CYS  148  <=> ASN  608  - GLU  611 )                          
  57: s001-x 4dvy-P   134 - 158 <=>  463 - 487   (LEU  149  - TYR  173  <=> LYS  613  - LEU  637 )                          
  57: s001-x 4dvy-P   160 - 181 <=>  501 - 522   (LEU  175  - PHE  196  <=> ASN  654  - ILE  675 )                          
  58: s001-x 6s1k-A    20 -  43 <=>    1 -  24   (ARG   24  - GLN   47  <=> ILE  264  - MET  287 )                          
  58: s001-x 6s1k-A    44 -  49 <=>   27 -  32   (ILE   48  - ILE   53  <=> GLN  290  - LEU  295 )                          
  58: s001-x 6s1k-A   131 - 134 <=>   34 -  37   (GLY  146  - LEU  149  <=> PRO  297  - HIS  300 )                          
  58: s001-x 6s1k-A   135 - 158 <=>   39 -  62   (LEU  150  - TYR  173  <=> ASP  302  - ARG  325 )                          
  58: s001-x 6s1k-A   165 - 169 <=>  244 - 248   (SER  180  - ALA  184  <=> LEU  507  - ILE  511 )                          
  58: s001-x 6s1k-A   171 - 174 <=>  342 - 345   (ASN  186  - GLU  189  <=> VAL  605  - LYS  608 )                          
  58: s001-x 6s1k-A   178 - 181 <=>  369 - 372   (TRP  193  - PHE  196  <=> ALA  632  - VAL  635 )                          
  59: s001-x 7k3z-A    23 -  26 <=>   24 -  27   (GLN   27  - GLU   30  <=> ASP   91  - LYS   94 )                          
  59: s001-x 7k3z-A    32 -  42 <=>  100 - 110   (ALA   36  - CYS   46  <=> LYS  167  - HIS  177 )                          
  59: s001-x 7k3z-A    71 -  74 <=>  111 - 114   (THR   75  - GLU   78  <=> ASN  178  - PRO  181 )                          
  59: s001-x 7k3z-A    77 -  94 <=>  119 - 136   (ILE   81  - LYS   98  <=> ILE  186  - PRO  203 )                          
  59: s001-x 7k3z-A    95 - 101 <=>  418 - 424   (ILE   99  - THR  105  <=> ILE  485  - GLY  491 )                          
  59: s001-x 7k3z-A   106 - 109 <=>  429 - 432   (ALA  110  - ASN  113  <=> LEU  496  - ILE  499 )                          
  59: s001-x 7k3z-A   110 - 129 <=>  434 - 453   (GLY  114  - MET  133  <=> SER  501  - ASN  520 )                          
  59: s001-x 7k3z-A   130 - 134 <=>  457 - 461   (SER  145  - LEU  149  <=> LYS  524  - GLU  528 )                          
  59: s001-x 7k3z-A   135 - 157 <=>  464 - 486   (LEU  150  - GLY  172  <=> GLY  531  - VAL  553 )                          
  59: s001-x 7k3z-A   162 - 174 <=>  545 - 557   (SER  177  - GLU  189  <=> ASN  612  - GLU  624 )                          
  59: s001-x 7k3z-A   177 - 180 <=>  558 - 561   (VAL  192  - ALA  195  <=> CYS  625  - VAL  628 )                          
  60: s001-x 7jqe-A    22 -  42 <=>   13 -  33   (ILE   26  - CYS   46  <=> LYS  108  - SER  128 )                          
  60: s001-x 7jqe-A    71 -  74 <=>   34 -  37   (THR   75  - GLU   78  <=> LYS  129  - ASN  132 )                          
  60: s001-x 7jqe-A    75 -  78 <=>   44 -  47   (LEU   79  - SER   82  <=> LEU  139  - ASP  142 )                          
  60: s001-x 7jqe-A    80 -  85 <=>   48 -  53   (ILE   84  - LEU   89  <=> ILE  143  - ALA  148 )                          
  60: s001-x 7jqe-A   108 - 124 <=>   56 -  72   (PHE  112  - SER  128  <=> ASN  151  - VAL  167 )                          
  60: s001-x 7jqe-A   126 - 129 <=>   73 -  76   (VAL  130  - MET  133  <=> THR  168  - SER  171 )                          
  60: s001-x 7jqe-A   130 - 134 <=>  323 - 327   (SER  145  - LEU  149  <=> ILE  460  - ASP  464 )                          
  60: s001-x 7jqe-A   135 - 160 <=>  330 - 355   (LEU  150  - LEU  175  <=> ASN  467  - SER  492 )                          
  61: s001-x 6rbg-A    70 -  74 <=>    4 -   8   (GLY   74  - GLU   78  <=> ASP   22  - GLN   26 )                          
  61: s001-x 6rbg-A    75 -  94 <=>   11 -  30   (LEU   79  - LYS   98  <=> ARG   29  - TYR   48 )                          
  61: s001-x 6rbg-A   100 - 129 <=>  276 - 305   (ASP  104  - MET  133  <=> LYS  294  - TYR  323 )                          
  62: s001-x 6h8q-A     1 -   8 <=>  347 - 354   (PHE    5  - PHE   12  <=> PHE  500  - SER  507 )                          
  62: s001-x 6h8q-A    14 -  18 <=>  528 - 532   (GLU   18  - PRO   22  <=> THR  708  - ASP  712 )                          
  62: s001-x 6h8q-A    20 -  23 <=>  535 - 538   (ARG   24  - GLN   27  <=> ILE  715  - GLY  718 )                          
  62: s001-x 6h8q-A    26 -  42 <=>  539 - 555   (GLU   30  - CYS   46  <=> TYR  719  - MET  735 )                          
  62: s001-x 6h8q-A    43 -  46 <=>  557 - 560   (GLN   47  - LEU   50  <=> SER  737  - GLY  740 )                          
  62: s001-x 6h8q-A   134 - 137 <=>  563 - 566   (LEU  149  - THR  152  <=> LYS  743  - MET  746 )                          
  62: s001-x 6h8q-A   139 - 155 <=>  567 - 583   (GLN  154  - GLN  170  <=> LYS  747  - LYS  763 )                          
  62: s001-x 6h8q-A   161 - 181 <=>  584 - 604   (GLY  176  - PHE  196  <=> LYS  764  - PHE  784 )                          
  63: s001-x 5lki-A    19 -  22 <=> 1016 -1019   (GLU   23  - ILE   26  <=> GLU 2105  - ASN 2108 )                          
  63: s001-x 5lki-A    23 -  42 <=> 1022 -1041   (GLN   27  - CYS   46  <=> GLU 2111  - ALA 2130 )                          
  63: s001-x 5lki-A    43 -  46 <=> 1045 -1048   (GLN   47  - LEU   50  <=> ALA 2134  - ALA 2137 )                          
  63: s001-x 5lki-A    47 -  51 <=> 1051 -1055   (PHE   51  - SER   55  <=> LEU 2140  - ILE 2144 )                          
  63: s001-x 5lki-A   130 - 133 <=> 1063 -1066   (SER  145  - CYS  148  <=> SER 2152  - GLY 2155 )                          
  63: s001-x 5lki-A   134 - 157 <=> 1069 -1092   (LEU  149  - GLY  172  <=> ALA 2158  - GLN 2181 )                          
  64: s001-x 3ufb-A    30 -  43 <=>    7 -  20   (TRP   34  - GLN   47  <=> THR   18  - GLN   31 )                          
  64: s001-x 3ufb-A    44 -  48 <=>   23 -  27   (ILE   48  - GLY   52  <=> ARG   34  - GLY   38 )                          
  64: s001-x 3ufb-A    67 -  70 <=>   31 -  34   (SER   71  - GLY   74  <=> ASP   42  - ARG   45 )                          
  64: s001-x 3ufb-A    72 -  95 <=>   37 -  60   (LEU   76  - ILE   99  <=> MET   48  - LEU   71 )                          
  64: s001-x 3ufb-A    96 -  99 <=>   63 -  66   (ILE  100  - GLY  103  <=> LYS   74  - GLN   77 )                          
  64: s001-x 3ufb-A   114 - 120 <=>   73 -  79   (LEU  118  - THR  124  <=> TYR   84  - ALA   90 )                          
  64: s001-x 3ufb-A   124 - 129 <=>   91 -  96   (SER  128  - MET  133  <=> ILE  102  - ASN  107 )                          
  64: s001-x 3ufb-A   135 - 152 <=>  141 - 158   (LEU  150  - GLU  167  <=> ILE  152  - PHE  169 )                          
  64: s001-x 3ufb-A   161 - 177 <=>  165 - 181   (GLY  176  - VAL  192  <=> HIS  176  - ALA  192 )                          
  64: s001-x 3ufb-A   178 - 181 <=>  183 - 186   (TRP  193  - PHE  196  <=> GLY  194  - GLY  197 )                          
  65: s001-x 4oyd-B    52 -  56 <=>    1 -   5   (SER   56  - ASP   60  <=> ALA    1  - LYS    5 )                          
  65: s001-x 4oyd-B    74 -  77 <=>   11 -  14   (GLU   78  - ILE   81  <=> LYS   11  - ALA   14 )                          
  65: s001-x 4oyd-B    78 -  89 <=>   16 -  27   (SER   82  - LEU   93  <=> ASN   16  - GLU   27 )                          
  65: s001-x 4oyd-B   100 - 129 <=>   40 -  69   (ASP  104  - MET  133  <=> GLU   40  - GLN   69 )                          
  65: s001-x 4oyd-B   130 - 133 <=>   83 -  86   (SER  145  - CYS  148  <=> GLN   83  - ASP   86 )                          
  65: s001-x 4oyd-B   134 - 157 <=>   89 - 112   (LEU  149  - GLY  172  <=> LYS   89  - LEU  112 )                          
  66: s001-x 6m31-A    38 -  43 <=>    1 -   6   (PHE   42  - GLN   47  <=> PHE    4  - LYS    9 )                          
  66: s001-x 6m31-A    71 -  74 <=>    7 -  10   (THR   75  - GLU   78  <=> THR   10  - GLU   13 )                          
  66: s001-x 6m31-A    75 -  94 <=>   13 -  32   (LEU   79  - LYS   98  <=> ARG   16  - SER   35 )                          
  66: s001-x 6m31-A    96 -  99 <=>   33 -  36   (ILE  100  - GLY  103  <=> ASN   36  - ILE   39 )                          
  66: s001-x 6m31-A   104 - 129 <=>   37 -  62   (ASP  108  - MET  133  <=> ASP   40  - PHE   65 )                          
  66: s001-x 6m31-A   132 - 142 <=>   82 -  92   (ILE  147  - VAL  157  <=> LYS   85  - ILE   95 )                          
  66: s001-x 6m31-A   158 - 161 <=>  262 - 265   (TYR  173  - GLY  176  <=> LEU  265  - ILE  268 )                          
  67: s001-x 3syk-A    48 -  51 <=>    3 -   6   (GLY   52  - SER   55  <=> ASP    3  - THR    6 )                          
  67: s001-x 3syk-A    74 -  77 <=>   11 -  14   (GLU   78  - ILE   81  <=> ILE   11  - ARG   14 )                          
  67: s001-x 3syk-A    78 -  81 <=>   16 -  19   (SER   82  - VAL   85  <=> GLU   16  - GLY   19 )                          
  67: s001-x 3syk-A    82 -  92 <=>   21 -  31   (THR   86  - GLY   96  <=> GLY   21  - ARG   31 )                          
  67: s001-x 3syk-A    96 -  99 <=>   32 -  35   (ILE  100  - GLY  103  <=> GLU   32  - GLY   35 )                          
  67: s001-x 3syk-A   104 - 129 <=>   36 -  61   (ASP  108  - MET  133  <=> LEU   36  - LEU   61 )                          
  67: s001-x 3syk-A   135 - 138 <=>   63 -  66   (LEU  150  - ILE  153  <=> HIS   63  - PRO   66 )                          
  67: s001-x 3syk-A   157 - 160 <=>  135 - 138   (GLY  172  - LEU  175  <=> PHE  135  - GLU  138 )                          
  68: s001-x 3hw2-A    17 -  23 <=>  117 - 123   (LYS   21  - GLN   27  <=> ILE  137  - GLN  143 )                          
  68: s001-x 3hw2-A    71 -  74 <=>  202 - 205   (THR   75  - GLU   78  <=> HIS  222  - ASN  225 )                          
  68: s001-x 3hw2-A    76 -  95 <=>  207 - 226   (GLY   80  - ILE   99  <=> SER  227  - GLN  246 )                          
  68: s001-x 3hw2-A   100 - 103 <=>  283 - 286   (ASP  104  - LYS  107  <=> PHE  303  - ASP  306 )                          
  68: s001-x 3hw2-A   105 - 126 <=>  287 - 308   (ARG  109  - VAL  130  <=> PRO  307  - GLN  328 )                          
  69: s001-x 6zr2-Y    61 -  69 <=>    1 -   9   (MET   65  - ARG   73  <=> VAL    3  - HIS   11 )                          
  69: s001-x 6zr2-Y    77 -  92 <=>   23 -  38   (ILE   81  - GLY   96  <=> ILE   25  - TYR   40 )                          
  69: s001-x 6zr2-Y    96 - 100 <=>   41 -  45   (ILE  100  - ASP  104  <=> SER   43  - ALA   47 )                          
  69: s001-x 6zr2-Y   101 - 129 <=>   48 -  76   (THR  105  - MET  133  <=> THR   50  - SER   78 )                          
  69: s001-x 6zr2-Y   130 - 133 <=>   80 -  83   (SER  145  - CYS  148  <=> ARG   82  - PRO   85 )                          
  69: s001-x 6zr2-Y   135 - 138 <=>   87 -  90   (LEU  150  - ILE  153  <=> LEU   89  - PHE   92 )                          
  70: s001-x 7egd-D    93 -  99 <=>   83 -  89   (ALA   97  - GLY  103  <=> ASP  931  - ALA  937 )                          
  70: s001-x 7egd-D   130 - 134 <=>   96 - 100   (SER  145  - LEU  149  <=> LEU  944  - GLU  948 )                          
  70: s001-x 7egd-D   135 - 157 <=>  102 - 124   (LEU  150  - GLY  172  <=> LEU  950  - SER  972 )                          
  70: s001-x 7egd-D   159 - 162 <=>  132 - 135   (GLY  174  - SER  177  <=> GLU  980  - ARG  983 )                          
  70: s001-x 7egd-D   164 - 181 <=>  136 - 153   (ILE  179  - PHE  196  <=> LEU  984  - GLN 1001 )                          
  71: s001-x 2dg6-A    10 -  13 <=>   82 -  85   (VAL   14  - PRO   17  <=> GLN   91  - GLU   94 )                          
  71: s001-x 2dg6-A    77 -  97 <=>   90 - 110   (ILE   81  - GLU  101  <=> ASP   99  - GLU  119 )                          
  71: s001-x 2dg6-A    98 - 101 <=>  112 - 115   (VAL  102  - THR  105  <=> SER  121  - LEU  124 )                          
  71: s001-x 2dg6-A   103 - 123 <=>  117 - 137   (LYS  107  - GLN  127  <=> PRO  126  - TYR  146 )                          
  71: s001-x 2dg6-A   156 - 160 <=>  179 - 183   (LYS  171  - LEU  175  <=> ALA  188  - GLN  192 )                          
  71: s001-x 2dg6-A   172 - 180 <=>  195 - 203   (ILE  187  - ALA  195  <=> GLU  204  - GLY  212 )                          
  72: s001-x 6swg-B    21 -  24 <=>    1 -   4   (LYS   25  - PHE   28  <=> LEU  294  - ARG  297 )                          
  72: s001-x 6swg-B    25 -  43 <=>    6 -  24   (LYS   29  - GLN   47  <=> LYS  299  - GLU  317 )                          
  72: s001-x 6swg-B    44 -  47 <=>   28 -  31   (ILE   48  - PHE   51  <=> MET  321  - LYS  324 )                          
  72: s001-x 6swg-B    48 -  51 <=>   34 -  37   (GLY   52  - SER   55  <=> ILE  327  - ASP  330 )                          
  72: s001-x 6swg-B   131 - 134 <=>   39 -  42   (GLY  146  - LEU  149  <=> SER  332  - LYS  335 )                          
  72: s001-x 6swg-B   135 - 156 <=>   44 -  65   (LEU  150  - LYS  171  <=> ILE  337  - HIS  358 )                          
  72: s001-x 6swg-B   158 - 161 <=>   66 -  69   (TYR  173  - GLY  176  <=> PHE  359  - GLU  362 )                          
  73: s001-x 6s8g-G    39 -  42 <=>    2 -   5   (LEU   43  - CYS   46  <=> GLN    2  - GLY    5 )                          
  73: s001-x 6s8g-G    70 -  92 <=>    6 -  28   (GLY   74  - GLY   96  <=> VAL    6  - SER   28 )                          
  73: s001-x 6s8g-G    96 -  99 <=>   29 -  32   (ILE  100  - GLY  103  <=> LEU   29  - ILE   32 )                          
  73: s001-x 6s8g-G   100 - 125 <=>   59 -  84   (ASP  104  - ILE  129  <=> SER   59  - ALA   84 )                          
  73: s001-x 6s8g-G   126 - 129 <=>   87 -  90   (VAL  130  - MET  133  <=> SER   87  - VAL   90 )                          
  73: s001-x 6s8g-G   132 - 157 <=>   94 - 119   (ILE  147  - GLY  172  <=> ALA   94  - ALA  119 )                          
  74: s001-x 4in3-D     1 -   4 <=>  235 - 238   (PHE    5  - VAL    8  <=> GLU  286  - ARG  289 )                          
  74: s001-x 4in3-D     6 -  11 <=>  257 - 262   (LYS   10  - ILE   15  <=> ARG  308  - CYS  313 )                          
  74: s001-x 4in3-D    17 -  21 <=>  539 - 543   (LYS   21  - LYS   25  <=> ARG  626  - VAL  630 )                          
  74: s001-x 4in3-D    23 -  43 <=>  548 - 568   (GLN   27  - GLN   47  <=> SER  638  - LYS  658 )                          
  74: s001-x 4in3-D    44 -  48 <=>  572 - 576   (ILE   48  - GLY   52  <=> TRP  662  - TRP  666 )                          
  74: s001-x 4in3-D   139 - 154 <=>  580 - 595   (GLN  154  - LEU  169  <=> PHE  670  - MET  685 )                          
  74: s001-x 4in3-D   163 - 178 <=>  596 - 611   (GLY  178  - TRP  193  <=> GLY  686  - PRO  701 )                          
  75: s001-x 4rxx-A     1 -   4 <=>   47 -  50   (PHE    5  - VAL    8  <=> ARG   47  - LEU   50 )                          
  75: s001-x 4rxx-A     7 -  10 <=>  102 - 105   (PRO   11  - VAL   14  <=> ALA  102  - ASP  105 )                          
  75: s001-x 4rxx-A    12 -  18 <=>  150 - 156   (LEU   16  - PRO   22  <=> LEU  150  - GLN  156 )                          
  75: s001-x 4rxx-A    26 -  49 <=>  160 - 183   (GLU   30  - ILE   53  <=> LYS  160  - THR  183 )                          
  75: s001-x 4rxx-A   132 - 156 <=>  184 - 208   (ILE  147  - LYS  171  <=> GLN  184  - ALA  208 )                          
  75: s001-x 4rxx-A   159 - 163 <=>  209 - 213   (GLY  174  - GLY  178  <=> GLU  209  - LEU  213 )                          
  75: s001-x 4rxx-A   165 - 176 <=>  214 - 225   (SER  180  - ILE  191  <=> LEU  214  - SER  225 )                          
  75: s001-x 4rxx-A   178 - 181 <=>  226 - 229   (TRP  193  - PHE  196  <=> SER  226  - ALA  229 )                          
  76: s001-x 2xrh-A    36 -  39 <=>   25 -  28   (PHE   40  - LEU   43  <=> VAL   37  - PRO   40 )                          
  76: s001-x 2xrh-A    44 -  48 <=>   40 -  44   (ILE   48  - GLY   52  <=> LYS   52  - LYS   56 )                          
  76: s001-x 2xrh-A   132 - 154 <=>   46 -  68   (ILE  147  - LEU  169  <=> PRO   58  - MET   80 )                          
  76: s001-x 2xrh-A   159 - 162 <=>   69 -  72   (GLY  174  - SER  177  <=> THR   81  - ASP   84 )                          
  76: s001-x 2xrh-A   164 - 181 <=>   73 -  90   (ILE  179  - PHE  196  <=> PHE   85  - GLU  102 )                          
  77: s001-x 4pl0-B    23 -  41 <=>   25 -  43   (GLN   27  - CYS   45  <=> MET   28  - LEU   46 )                          
  77: s001-x 4pl0-B    42 -  45 <=>   45 -  48   (CYS   46  - PRO   49  <=> LYS   48  - ASP   51 )                          
  77: s001-x 4pl0-B    46 -  50 <=>   51 -  55   (LEU   50  - MET   54  <=> SER   54  - SER   58 )                          
  77: s001-x 4pl0-B    75 -  93 <=>  161 - 179   (LEU   79  - ALA   97  <=> THR  164  - ILE  182 )                          
  77: s001-x 4pl0-B   100 - 128 <=>  249 - 277   (ASP  104  - VAL  132  <=> LYS  252  - VAL  280 )                          
  77: s001-x 4pl0-B   137 - 157 <=>  279 - 299   (THR  152  - GLY  172  <=> SER  282  - ASN  302 )                          
  78: s001-x 4gfq-A    68 -  71 <=>    1 -   4   (ASN   72  - THR   75  <=> ALA    0  - GLN    3 )                          
  78: s001-x 4gfq-A    73 -  76 <=>    6 -   9   (MET   77  - GLY   80  <=> VAL    5  - PHE    8 )                          
  78: s001-x 4gfq-A    77 -  93 <=>   11 -  27   (ILE   81  - ALA   97  <=> ASN   10  - THR   26 )                          
  78: s001-x 4gfq-A   100 - 129 <=>  113 - 142   (ASP  104  - MET  133  <=> ASP  112  - LYS  141 )                          
  78: s001-x 4gfq-A   131 - 134 <=>  150 - 153   (GLY  146  - LEU  149  <=> THR  149  - ASP  152 )                          
  78: s001-x 4gfq-A   135 - 155 <=>  155 - 175   (LEU  150  - GLN  170  <=> ARG  154  - ILE  174 )                          
  79: s001-x 2y3a-B    22 -  43 <=>   30 -  51   (ILE   26  - GLN   47  <=> MET  470  - THR  491 )                          
  79: s001-x 2y3a-B    44 -  49 <=>   55 -  60   (ILE   48  - ILE   53  <=> CYS  495  - LEU  500 )                          
  79: s001-x 2y3a-B   132 - 155 <=>   62 -  85   (ILE  147  - GLN  170  <=> ASN  508  - GLU  531 )                          
  79: s001-x 2y3a-B   157 - 160 <=>   86 -  89   (GLY  172  - LEU  175  <=> SER  532  - LYS  535 )                          
  80: s001-x 6wq0-A    24 -  43 <=>   68 -  87   (PHE   28  - GLN   47  <=> THR   69  - ASN   88 )                          
  80: s001-x 6wq0-A    71 -  74 <=>   88 -  91   (THR   75  - GLU   78  <=> ARG   89  - ALA   92 )                          
  80: s001-x 6wq0-A   140 - 156 <=>   92 - 108   (LEU  155  - LYS  171  <=> GLY   93  - SER  109 )                          
  80: s001-x 6wq0-A   157 - 160 <=>  110 - 113   (GLY  172  - LEU  175  <=> TYR  111  - ASN  114 )                          
  80: s001-x 6wq0-A   161 - 172 <=>  115 - 126   (GLY  176  - ILE  187  <=> GLU  116  - GLY  127 )                          
  81: s001-x 1t7s-A    14 -  17 <=>    8 -  11   (GLU   18  - LYS   21  <=> GLY   81  - ALA   84 )                          
  81: s001-x 1t7s-A    23 -  43 <=>   14 -  34   (GLN   27  - GLN   47  <=> ASP   87  - LYS  107 )                          
  81: s001-x 1t7s-A    45 -  48 <=>   40 -  43   (PRO   49  - GLY   52  <=> LEU  113  - VAL  116 )                          
  81: s001-x 1t7s-A    49 -  52 <=>   46 -  49   (ILE   53  - SER   56  <=> LEU  119  - GLY  122 )                          
  81: s001-x 1t7s-A   130 - 133 <=>   56 -  59   (SER  145  - CYS  148  <=> GLN  129  - UNK  132 )                          
  81: s001-x 1t7s-A   134 - 157 <=>   61 -  84   (LEU  149  - GLY  172  <=> LYS  134  - UNK  157 )                          
  82: s001-x 3n27-B    23 -  43 <=>    7 -  27   (GLN   27  - GLN   47  <=> ILE    8  - THR   28 )                          
  82: s001-x 3n27-B    45 -  48 <=>   34 -  37   (PRO   49  - GLY   52  <=> VAL   35  - ALA   38 )                          
  82: s001-x 3n27-B    49 -  52 <=>   40 -  43   (ILE   53  - SER   56  <=> ASP   41  - GLY   44 )                          
  82: s001-x 3n27-B   130 - 133 <=>   47 -  50   (SER  145  - CYS  148  <=> GLY   48  - ILE   51 )                          
  82: s001-x 3n27-B   134 - 155 <=>   52 -  73   (LEU  149  - GLN  170  <=> ILE   53  - GLN   74 )                          
  82: s001-x 3n27-B   157 - 160 <=>   74 -  77   (GLY  172  - LEU  175  <=> LYS   75  - SER   78 )                          
  83: s001-x 1u4q-A    22 -  43 <=>  214 - 235   (ILE   26  - GLN   47  <=> LEU 1875  - THR 1896 )                          
  83: s001-x 1u4q-A    44 -  49 <=>  238 - 243   (ILE   48  - ILE   53  <=> ALA 1899  - GLY 1904 )                          
  83: s001-x 1u4q-A   130 - 134 <=>  244 - 248   (SER  145  - LEU  149  <=> ASP 1905  - ALA 1909 )                          
  83: s001-x 1u4q-A   135 - 158 <=>  251 - 274   (LEU  150  - TYR  173  <=> GLY 1912  - CYS 1935 )                          
  83: s001-x 1u4q-A   160 - 169 <=>  295 - 304   (LEU  175  - ALA  184  <=> MET 1956  - ASP 1965 )                          
  84: s001-x 6wq2-A    14 -  17 <=>    1 -   4   (GLU   18  - LYS   21  <=> ARG    3  - ARG    6 )                          
  84: s001-x 6wq2-A    29 -  36 <=>   12 -  19   (LEU   33  - PHE   40  <=> TYR   14  - ILE   21 )                          
  84: s001-x 6wq2-A    39 -  42 <=>   50 -  53   (LEU   43  - CYS   46  <=> GLN   52  - TYR   55 )                          
  84: s001-x 6wq2-A    76 -  92 <=>   58 -  74   (GLY   80  - GLY   96  <=> ASP   60  - GLY   76 )                          
  84: s001-x 6wq2-A    96 -  99 <=>   75 -  78   (ILE  100  - GLY  103  <=> LYS   77  - ILE   80 )                          
  84: s001-x 6wq2-A   104 - 121 <=>   79 -  96   (ASP  108  - ILE  125  <=> PRO   81  - ASN   98 )                          
  84: s001-x 6wq2-A   122 - 126 <=>   98 - 102   (GLY  126  - VAL  130  <=> ILE  100  - LYS  104 )                          
  85: s001-x 5vp3-A    43 -  54 <=>   17 -  28   (GLN   47  - SER   58  <=> VAL   17  - VAL   28 )                          
  85: s001-x 5vp3-A    62 -  65 <=>   47 -  50   (ARG   66  - LEU   69  <=> THR   47  - LYS   50 )                          
  85: s001-x 5vp3-A    77 -  82 <=>   51 -  56   (ILE   81  - THR   86  <=> MET   51  - ILE   56 )                          
  85: s001-x 5vp3-A    84 -  92 <=>   57 -  65   (GLY   88  - GLY   96  <=> MET   57  - GLN   65 )                          
  85: s001-x 5vp3-A    96 -  99 <=>   66 -  69   (ILE  100  - GLY  103  <=> LEU   66  - ALA   69 )                          
  85: s001-x 5vp3-A   104 - 123 <=>   70 -  89   (ASP  108  - GLN  127  <=> THR   70  - GLY   89 )                          
  85: s001-x 5vp3-A   125 - 128 <=>  104 - 107   (ILE  129  - VAL  132  <=> ALA  104  - VAL  107 )                          
  85: s001-x 5vp3-A   136 - 139 <=>  110 - 113   (ILE  151  - GLN  154  <=> GLU  110  - ARG  113 )                          
  85: s001-x 5vp3-A   157 - 160 <=>  177 - 180   (GLY  172  - LEU  175  <=> LEU  177  - PRO  180 )                          
  86: s001-x 6oiw-A     1 -   8 <=>    4 -  11   (PHE    5  - PHE   12  <=> ASP    5  - TRP   12 )                          
  86: s001-x 6oiw-A    10 -  14 <=>   28 -  32   (VAL   14  - GLU   18  <=> LEU   29  - GLU   33 )                          
  86: s001-x 6oiw-A    55 -  58 <=>   51 -  54   (ALA   59  - PHE   62  <=> THR   52  - PHE   55 )                          
  86: s001-x 6oiw-A    66 -  69 <=>   62 -  65   (ALA   70  - ARG   73  <=> VAL   63  - ARG   66 )                          
  86: s001-x 6oiw-A    73 -  76 <=>   66 -  69   (MET   77  - GLY   80  <=> LEU   67  - SER   70 )                          
  86: s001-x 6oiw-A    77 -  80 <=>   71 -  74   (ILE   81  - ILE   84  <=> GLU   72  - GLN   75 )                          
  86: s001-x 6oiw-A    82 -  94 <=>   75 -  87   (THR   86  - LYS   98  <=> VAL   76  - LEU   88 )                          
  86: s001-x 6oiw-A    98 - 101 <=>   92 -  95   (VAL  102  - THR  105  <=> LEU   93  - ALA   96 )                          
  86: s001-x 6oiw-A   104 - 122 <=>   98 - 116   (ASP  108  - GLY  126  <=> LEU   99  - HIS  117 )                          
  86: s001-x 6oiw-A   124 - 128 <=>  117 - 121   (SER  128  - VAL  132  <=> ASP  118  - PRO  122 )                          
  86: s001-x 6oiw-A   130 - 134 <=>  482 - 486   (SER  145  - LEU  149  <=> ASP  483  - GLY  487 )                          
  87: s001-x 5fea-A    44 -  47 <=>   36 -  39   (ILE   48  - PHE   51  <=> GLU   60  - SER   63 )                          
  87: s001-x 5fea-A    50 -  54 <=>   42 -  46   (MET   54  - SER   58  <=> PHE   66  - VAL   70 )                          
  87: s001-x 5fea-A    55 -  58 <=>   48 -  51   (ALA   59  - PHE   62  <=> ALA   72  - GLN   75 )                          
  87: s001-x 5fea-A    61 -  64 <=>   53 -  56   (MET   65  - ILE   68  <=> ILE   77  - TYR   80 )                          
  87: s001-x 5fea-A    82 -  93 <=>   64 -  75   (THR   86  - ALA   97  <=> MET   88  - LYS   99 )                          
  87: s001-x 5fea-A    96 - 100 <=>   76 -  80   (ILE  100  - ASP  104  <=> GLY  100  - SER  104 )                          
  87: s001-x 5fea-A   104 - 114 <=>   81 -  91   (ASP  108  - LEU  118  <=> THR  105  - LEU  115 )                          
  87: s001-x 5fea-A   116 - 123 <=>   92 -  99   (GLY  120  - GLN  127  <=> ILE  116  - PHE  123 )                          
  87: s001-x 5fea-A   137 - 155 <=>  103 - 121   (THR  152  - GLN  170  <=> ASN  127  - ARG  145 )                          
  87: s001-x 5fea-A   157 - 160 <=>  122 - 125   (GLY  172  - LEU  175  <=> ARG  146  - GLN  149 )                          
  88: s001-x 5ca9-A    48 -  51 <=>  373 - 376   (GLY   52  - SER   55  <=> LYS  398  - PHE  401 )                          
  88: s001-x 5ca9-A    73 -  76 <=>  384 - 387   (MET   77  - GLY   80  <=> CYS  409  - LEU  412 )                          
  88: s001-x 5ca9-A    77 -  86 <=>  389 - 398   (ILE   81  - ILE   90  <=> GLU  414  - LEU  423 )                          
  88: s001-x 5ca9-A   108 - 129 <=>  402 - 423   (PHE  112  - MET  133  <=> ASP  427  - SER  448 )                          
  88: s001-x 5ca9-A   130 - 133 <=>  429 - 432   (SER  145  - CYS  148  <=> GLY  454  - SER  457 )                          
  88: s001-x 5ca9-A   134 - 160 <=>  434 - 460   (LEU  149  - LEU  175  <=> ASP  459  - VAL  485 )                          
  89: s001-x 1zs4-A    62 -  65 <=>    1 -   4   (ARG   66  - LEU   69  <=> GLY    0  - MET    3 )                          
  89: s001-x 1zs4-A    77 -  92 <=>    8 -  23   (ILE   81  - GLY   96  <=> ARG    7  - ALA   22 )                          
  89: s001-x 1zs4-A    96 - 100 <=>   24 -  28   (ILE  100  - ASP  104  <=> MET   23  - GLU   27 )                          
  89: s001-x 1zs4-A   101 - 109 <=>   38 -  46   (THR  105  - ASN  113  <=> LYS   37  - ARG   45 )                          
  89: s001-x 1zs4-A   110 - 122 <=>   48 -  60   (GLY  114  - GLY  126  <=> TRP   47  - GLU   59 )                          
  89: s001-x 1zs4-A   124 - 127 <=>   61 -  64   (SER  128  - TYR  131  <=> TRP   60  - VAL   63 )                          
  89: s001-x 1zs4-A   130 - 133 <=>   69 -  72   (SER  145  - CYS  148  <=> ALA   68  - ALA   71 )                          
  90: s001-x 4nfu-B   131 - 134 <=>  277 - 280   (GLY  146  - LEU  149  <=> PHE  290  - MET  293 )                          
  90: s001-x 4nfu-B   135 - 155 <=>  282 - 302   (LEU  150  - GLN  170  <=> LYS  295  - LYS  315 )                          
  90: s001-x 4nfu-B   158 - 173 <=>  303 - 318   (TYR  173  - CYS  188  <=> GLU  316  - PHE  331 )                          
  90: s001-x 4nfu-B   177 - 180 <=>  383 - 386   (VAL  192  - ALA  195  <=> GLU  396  - LYS  399 )                          
  91: s001-x 3mzy-A    80 -  91 <=>    3 -  14   (ILE   84  - ALA   95  <=> LEU   47  - ALA   58 )                          
  91: s001-x 3mzy-A    96 - 100 <=>   16 -  20   (ILE  100  - ASP  104  <=> LYS   60  - GLU   64 )                          
  91: s001-x 3mzy-A   101 - 127 <=>   22 -  48   (THR  105  - TYR  131  <=> LYS   66  - LYS   92 )                          
  91: s001-x 3mzy-A   152 - 155 <=>   86 -  89   (GLU  167  - GLN  170  <=> TYR  167  - ILE  170 )                          
  91: s001-x 3mzy-A   157 - 160 <=>   90 -  93   (GLY  172  - LEU  175  <=> ALA  171  - LEU  174 )                          
  92: s001-x 6s7o-E    18 -  21 <=>  445 - 448   (PRO   22  - LYS   25  <=> THR  479  - VAL  482 )                          
  92: s001-x 6s7o-E    23 -  43 <=>  505 - 525   (GLN   27  - GLN   47  <=> THR  539  - LYS  559 )                          
  92: s001-x 6s7o-E    44 -  49 <=>  529 - 534   (ILE   48  - ILE   53  <=> LEU  563  - GLU  568 )                          
  92: s001-x 6s7o-E   136 - 158 <=>  537 - 559   (ILE  151  - TYR  173  <=> ARG  571  - ARG  593 )                          
  93: s001-x 6zyx-C    18 -  21 <=>   64 -  67   (PRO   22  - LYS   25  <=> ASP 1128  - SER 1131 )                          
  93: s001-x 6zyx-C    23 -  43 <=>  144 - 164   (GLN   27  - GLN   47  <=> TYR 1208  - ARG 1228 )                          
  93: s001-x 6zyx-C    44 -  51 <=>  168 - 175   (ILE   48  - SER   55  <=> LYS 1232  - GLY 1239 )                          
  93: s001-x 6zyx-C   130 - 133 <=>  177 - 180   (SER  145  - CYS  148  <=> SER 1241  - GLU 1244 )                          
  93: s001-x 6zyx-C   134 - 157 <=>  182 - 205   (LEU  149  - GLY  172  <=> MET 1246  - GLY 1269 )                          
  93: s001-x 6zyx-C   159 - 162 <=>  206 - 209   (GLY  174  - SER  177  <=> GLU 1270  - PHE 1273 )                          
  93: s001-x 6zyx-C   165 - 168 <=>  214 - 217   (SER  180  - ILE  183  <=> GLN 1278  - PRO 1281 )                          
  94: s001-x 4zvb-A    27 -  43 <=>    1 -  17   (LYS   31  - GLN   47  <=> PHE    5  - PRO   21 )                          
  94: s001-x 4zvb-A    70 -  76 <=>   18 -  24   (GLY   74  - GLY   80  <=> PRO   22  - ALA   28 )                          
  94: s001-x 4zvb-A    82 -  92 <=>   33 -  43   (THR   86  - GLY   96  <=> TYR   37  - ARG   47 )                          
  94: s001-x 4zvb-A    96 -  99 <=>   44 -  47   (ILE  100  - GLY  103  <=> ILE   48  - HIS   51 )                          
  94: s001-x 4zvb-A   102 - 119 <=>   98 - 115   (PRO  106  - ILE  123  <=> GLY  102  - LEU  119 )                          
  94: s001-x 4zvb-A   121 - 128 <=>  116 - 123   (ILE  125  - VAL  132  <=> TYR  120  - ASP  127 )                          
  94: s001-x 4zvb-A   133 - 157 <=>  125 - 149   (CYS  148  - GLY  172  <=> SER  129  - ARG  153 )                          
  95: s001-x 3hc7-A    23 -  41 <=>  171 - 189   (GLN   27  - CYS   45  <=> LYS  172  - ALA  190 )                          
  95: s001-x 3hc7-A    71 -  74 <=>  190 - 193   (THR   75  - GLU   78  <=> SER  191  - ILE  194 )                          
  95: s001-x 3hc7-A   140 - 143 <=>  194 - 197   (LEU  155  - ALA  158  <=> GLY  195  - ASP  198 )                          
  95: s001-x 3hc7-A   145 - 150 <=>  201 - 206   (LEU  160  - LEU  165  <=> ALA  202  - LEU  207 )                          
  95: s001-x 3hc7-A   152 - 155 <=>  207 - 210   (GLU  167  - GLN  170  <=> GLY  208  - PRO  211 )                          
  95: s001-x 3hc7-A   162 - 181 <=>  213 - 232   (SER  177  - PHE  196  <=> GLU  214  - ARG  233 )                          
  96: s001-x 4nsm-A    23 -  43 <=>    1 -  21   (GLN   27  - GLN   47  <=> GLN    7  - SER   27 )                          
  96: s001-x 4nsm-A    44 -  50 <=>   25 -  31   (ILE   48  - MET   54  <=> ASN   31  - PRO   37 )                          
  96: s001-x 4nsm-A   130 - 133 <=>   39 -  42   (SER  145  - CYS  148  <=> THR   45  - ASN   48 )                          
  96: s001-x 4nsm-A   134 - 160 <=>   45 -  71   (LEU  149  - LEU  175  <=> ILE   51  - LEU   77 )                          
  97: s001-x 5xfs-A    21 -  24 <=>    2 -   5   (LYS   25  - PHE   28  <=> PRO    8  - LEU   11 )                          
  97: s001-x 5xfs-A    25 -  41 <=>    7 -  23   (LYS   29  - CYS   45  <=> ALA   13  - ASN   29 )                          
  97: s001-x 5xfs-A    42 -  45 <=>   25 -  28   (CYS   46  - PRO   49  <=> ALA   31  - ALA   34 )                          
  97: s001-x 5xfs-A    46 -  49 <=>   32 -  35   (LEU   50  - ILE   53  <=> ALA   38  - PRO   41 )                          
  97: s001-x 5xfs-A   130 - 133 <=>   42 -  45   (SER  145  - CYS  148  <=> SER   48  - GLN   51 )                          
  97: s001-x 5xfs-A   134 - 155 <=>   48 -  69   (LEU  149  - GLN  170  <=> LEU   54  - MET   75 )                          
  97: s001-x 5xfs-A   157 - 160 <=>   70 -  73   (GLY  172  - LEU  175  <=> PHE   76  - THR   79 )                          
  98: s001-x 1puo-B    28 -  41 <=>   31 -  44   (VAL   32  - CYS   45  <=> THR   35  - CYS   48 )                          
  98: s001-x 1puo-B    44 -  47 <=>   52 -  55   (ILE   48  - PHE   51  <=> SER   56  - LEU   59 )                          
  98: s001-x 1puo-B    54 -  58 <=>   65 -  69   (SER   58  - PHE   62  <=> SER   69  - CYS   73 )                          
  98: s001-x 1puo-B    59 -  63 <=>   73 -  77   (TYR   63  - VAL   67  <=> CYS   95  - LYS   99 )                          
  98: s001-x 1puo-B    75 -  82 <=>   79 -  86   (LEU   79  - THR   86  <=> ASP  101  - GLY  108 )                          
  98: s001-x 1puo-B   116 - 128 <=>   87 -  99   (GLY  120  - VAL  132  <=> THR  109  - LYS  121 )                          
  98: s001-x 1puo-B   133 - 152 <=>  101 - 120   (CYS  148  - GLU  167  <=> LEU  123  - THR  142 )                          
  98: s001-x 1puo-B   162 - 177 <=>  122 - 137   (SER  177  - VAL  192  <=> GLU  144  - SER  159 )                          
  98: s001-x 1puo-B   178 - 181 <=>  139 - 142   (TRP  193  - PHE  196  <=> LEU  161  - GLU  164 )                          
  99: s001-x 5f5p-A    19 -  23 <=>   51 -  55   (GLU   23  - GLN   27  <=> VAL 1479  - SER 1483 )                          
  99: s001-x 5f5p-A    24 -  42 <=>   57 -  75   (PHE   28  - CYS   46  <=> PHE 1485  - LEU 1503 )                          
  99: s001-x 5f5p-A    43 -  46 <=>   78 -  81   (GLN   47  - LEU   50  <=> SER 1506  - LEU 1509 )                          
  99: s001-x 5f5p-A    47 -  53 <=>   84 -  90   (PHE   51  - ASP   57  <=> VAL 1512  - ASN 1518 )                          
  99: s001-x 5f5p-A   130 - 133 <=>  102 - 105   (SER  145  - CYS  148  <=> SER 1530  - GLU 1533 )                          
  99: s001-x 5f5p-A   134 - 157 <=>  108 - 131   (LEU  149  - GLY  172  <=> ARG 1536  - VAL 1559 )                          
  99: s001-x 5f5p-A   163 - 181 <=>  151 - 169   (GLY  178  - PHE  196  <=> VAL 1579  - HIS 1597 )                          
 100: s001-x 6qeq-A    22 -  25 <=>   45 -  48   (ILE   26  - LYS   29  <=> ARG   51  - ASP   54 )                          
 100: s001-x 6qeq-A    27 -  42 <=>   49 -  64   (LYS   31  - CYS   46  <=> TYR   55  - ILE   70 )                          
 100: s001-x 6qeq-A    43 -  46 <=>   67 -  70   (GLN   47  - LEU   50  <=> ASN   73  - ALA   76 )                          
 100: s001-x 6qeq-A    47 -  50 <=>   73 -  76   (PHE   51  - MET   54  <=> ALA   79  - PHE   82 )                          
 100: s001-x 6qeq-A   130 - 134 <=>   77 -  81   (SER  145  - LEU  149  <=> HIS   83  - SER   87 )                          
 100: s001-x 6qeq-A   135 - 158 <=>   83 - 106   (LEU  150  - TYR  173  <=> ASP   89  - ILE  112 )                          
 101: s001-x 6oce-A    22 -  42 <=>  131 - 151   (ILE   26  - CYS   46  <=> ARG  154  - PHE  174 )                          
 101: s001-x 6oce-A    43 -  46 <=>  155 - 158   (GLN   47  - LEU   50  <=> GLU  178  - THR  181 )                          
 101: s001-x 6oce-A    47 -  52 <=>  161 - 166   (PHE   51  - SER   56  <=> ARG  184  - ALA  189 )                          
 101: s001-x 6oce-A    82 -  87 <=>  444 - 449   (THR   86  - MET   91  <=> PHE  467  - VAL  472 )                          
 101: s001-x 6oce-A    88 -  97 <=>  451 - 460   (GLN   92  - GLU  101  <=> LEU  474  - LEU  483 )                          
 101: s001-x 6oce-A   100 - 106 <=>  484 - 490   (ASP  104  - ALA  110  <=> MET  507  - ILE  513 )                          
 101: s001-x 6oce-A   117 - 120 <=>  544 - 547   (MET  121  - THR  124  <=> PRO  567  - GLN  570 )                          
 101: s001-x 6oce-A   131 - 136 <=>  590 - 595   (GLY  146  - ILE  151  <=> TYR  613  - GLN  618 )                          
 101: s001-x 6oce-A   138 - 157 <=>  596 - 615   (ILE  153  - GLY  172  <=> PHE  619  - LEU  638 )                          
 101: s001-x 6oce-A   159 - 162 <=>  631 - 634   (GLY  174  - SER  177  <=> LEU  654  - LEU  657 )                          
 101: s001-x 6oce-A   164 - 172 <=>  635 - 643   (ILE  179  - ILE  187  <=> PRO  658  - LYS  666 )                          
 102: s001-x 1nf6-F    23 -  43 <=>    3 -  23   (GLN   27  - GLN   47  <=> ASN    4  - LEU   24 )                          
 102: s001-x 1nf6-F    44 -  47 <=>   26 -  29   (ILE   48  - PHE   51  <=> ILE   27  - TYR   30 )                          
 102: s001-x 1nf6-F    48 -  51 <=>   31 -  34   (GLY   52  - SER   55  <=> ASN   32  - TYR   35 )                          
 102: s001-x 1nf6-F    52 -  55 <=>   45 -  48   (SER   56  - ALA   59  <=> ALA   46  - MET   49 )                          
 102: s001-x 1nf6-F    68 -  71 <=>   52 -  55   (ASN   72  - THR   75  <=> ALA   53  - GLU   56 )                          
 102: s001-x 1nf6-F   130 - 133 <=>   86 -  89   (SER  145  - CYS  148  <=> ALA   87  - VAL   90 )                          
 102: s001-x 1nf6-F   134 - 163 <=>   92 - 121   (LEU  149  - GLY  178  <=> GLU   93  - ALA  122 )                          
 102: s001-x 1nf6-F   165 - 169 <=>  122 - 126   (SER  180  - ALA  184  <=> ARG  123  - ARG  127 )                          
 103: s001-x 6vp9-B    17 -  20 <=>  787 - 790   (LYS   21  - ARG   24  <=> LYS  820  - LEU  823 )                          
 103: s001-x 6vp9-B    23 -  42 <=>  804 - 823   (GLN   27  - CYS   46  <=> LEU  837  - SER  856 )                          
 103: s001-x 6vp9-B    43 -  46 <=>  826 - 829   (GLN   47  - LEU   50  <=> GLU  859  - LEU  862 )                          
 103: s001-x 6vp9-B    47 -  50 <=>  833 - 836   (PHE   51  - MET   54  <=> LYS  866  - LEU  869 )                          
 103: s001-x 6vp9-B   133 - 157 <=>  837 - 861   (CYS  148  - GLY  172  <=> ILE  881  - VAL  905 )                          
 103: s001-x 6vp9-B   160 - 169 <=>  899 - 908   (LEU  175  - ALA  184  <=> GLY  957  - THR  966 )                          
 104: s001-x 3lyq-B    11 -  15 <=>   36 -  40   (ILE   15  - ILE   19  <=> LYS   37  - THR   41 )                          
 104: s001-x 3lyq-B    19 -  23 <=>   57 -  61   (GLU   23  - GLN   27  <=> ASN   58  - TRP   62 )                          
 104: s001-x 3lyq-B    24 -  42 <=>   63 -  81   (PHE   28  - CYS   46  <=> ASN   64  - PHE   82 )                          
 104: s001-x 3lyq-B    43 -  46 <=>   83 -  86   (GLN   47  - LEU   50  <=> ALA   84  - SER   87 )                          
 104: s001-x 3lyq-B   110 - 122 <=>  125 - 137   (GLY  114  - GLY  126  <=> SER  126  - GLU  138 )                          
 104: s001-x 3lyq-B   134 - 176 <=>  140 - 182   (LEU  149  - ILE  191  <=> ASN  141  - ASN  183 )                          
 104: s001-x 3lyq-B   178 - 181 <=>  183 - 186   (TRP  193  - PHE  196  <=> LEU  184  - PRO  187 )                          
 105: s001-x 5x41-F    16 -  19 <=>    9 -  12   (GLN   20  - GLU   23  <=> VAL    9  - GLN   12 )                          
 105: s001-x 5x41-F    24 -  40 <=>   17 -  33   (PHE   28  - VAL   44  <=> SER   17  - LEU   33 )                          
 105: s001-x 5x41-F    41 -  44 <=>   35 -  38   (CYS   45  - ILE   48  <=> VAL   35  - PRO   38 )                          
 105: s001-x 5x41-F    70 -  73 <=>   41 -  44   (GLY   74  - MET   77  <=> PRO   41  - VAL   44 )                          
 105: s001-x 5x41-F   105 - 128 <=>   61 -  84   (ARG  109  - VAL  132  <=> PRO   61  - LEU   84 )                          
 105: s001-x 5x41-F   130 - 160 <=>   95 - 125   (SER  145  - LEU  175  <=> ALA   95  - ALA  125 )                          
 105: s001-x 5x41-F   169 - 174 <=>  232 - 237   (ALA  184  - GLU  189  <=> THR  232  - ILE  237 )                          
 106: s001-x 4n5a-A     1 -   4 <=>  337 - 340   (PHE    5  - VAL    8  <=> CYS  362  - UNK  365 )                          
 106: s001-x 4n5a-A     8 -  11 <=>  386 - 389   (PHE   12  - ILE   15  <=> GLU  411  - THR  414 )                          
 106: s001-x 4n5a-A    14 -  17 <=>  414 - 417   (GLU   18  - LYS   21  <=> ASN  439  - GLU  442 )                          
 106: s001-x 4n5a-A    27 -  45 <=>  419 - 437   (LYS   31  - PRO   49  <=> GLU  444  - ASP  462 )                          
 106: s001-x 4n5a-A   139 - 155 <=>  438 - 454   (GLN  154  - GLN  170  <=> SER  463  - GLY  479 )                          
 106: s001-x 4n5a-A   161 - 178 <=>  455 - 472   (GLY  176  - TRP  193  <=> LYS  480  - PRO  497 )                          
 107: s001-x 4y7k-A    39 -  42 <=>   14 -  17   (LEU   43  - CYS   46  <=> VAL   16  - LEU   19 )                          
 107: s001-x 4y7k-A    62 -  65 <=>   19 -  22   (ARG   66  - LEU   69  <=> ILE   21  - ILE   24 )                          
 107: s001-x 4y7k-A    76 -  88 <=>   24 -  36   (GLY   80  - GLN   92  <=> GLY   26  - ASP   38 )                          
 107: s001-x 4y7k-A    89 -  92 <=>   38 -  41   (LEU   93  - GLY   96  <=> ILE   40  - PRO   43 )                          
 107: s001-x 4y7k-A    94 -  97 <=>   42 -  45   (LYS   98  - GLU  101  <=> ILE   44  - PRO   47 )                          
 107: s001-x 4y7k-A    98 - 101 <=>   52 -  55   (VAL  102  - THR  105  <=> TRP   54  - ALA   57 )                          
 107: s001-x 4y7k-A   102 - 129 <=>   65 -  92   (PRO  106  - MET  133  <=> SER   67  - GLN   94 )                          
 108: s001-x 2avu-E     3 -   9 <=>    5 -  11   (GLU    7  - CYS   13  <=> GLU    9  - LEU   15 )                          
 108: s001-x 2avu-E    10 -  13 <=>   25 -  28   (VAL   14  - PRO   17  <=> LEU   29  - GLU   32 )                          
 108: s001-x 2avu-E    37 -  45 <=>   56 -  64   (ILE   41  - PRO   49  <=> SER   60  - GLU   68 )                          
 108: s001-x 2avu-E    71 -  76 <=>   66 -  71   (THR   75  - GLY   80  <=> ASN   70  - MET   75 )                          
 108: s001-x 2avu-E    77 -  88 <=>   73 -  84   (ILE   81  - GLN   92  <=> CYS   77  - LEU   88 )                          
 108: s001-x 2avu-E   111 - 129 <=>   86 - 104   (ALA  115  - MET  133  <=> ASN   90  - GLN  108 )                          
 108: s001-x 2avu-E   133 - 136 <=>  106 - 109   (CYS  148  - ILE  151  <=> GLU  110  - PRO  113 )                          
 108: s001-x 2avu-E   139 - 154 <=>  111 - 126   (GLN  154  - LEU  169  <=> LEU  115  - GLY  130 )                          
 108: s001-x 2avu-E   163 - 166 <=>  128 - 131   (GLY  178  - LEU  181  <=> LEU  132  - SER  135 )                          
 108: s001-x 2avu-E   171 - 175 <=>  132 - 136   (ASN  186  - THR  190  <=> SER  136  - CYS  140 )                          
 109: s001-x 4g33-A    18 -  21 <=>   49 -  52   (PRO   22  - LYS   25  <=> ARG   67  - LEU   70 )                          
 109: s001-x 4g33-A    45 -  48 <=>  221 - 224   (PRO   49  - GLY   52  <=> LEU  245  - ARG  248 )                          
 109: s001-x 4g33-A    71 -  74 <=>  454 - 457   (THR   75  - GLU   78  <=> TYR  478  - ARG  481 )                          
 109: s001-x 4g33-A    75 -  92 <=>  460 - 477   (LEU   79  - GLY   96  <=> GLY  484  - VAL  501 )                          
 109: s001-x 4g33-A    96 -  99 <=>  478 - 481   (ILE  100  - GLY  103  <=> TYR  502  - SER  505 )                          
 109: s001-x 4g33-A   100 - 103 <=>  483 - 486   (ASP  104  - LYS  107  <=> GLY  507  - THR  510 )                          
 109: s001-x 4g33-A   106 - 122 <=>  511 - 527   (ALA  110  - GLY  126  <=> THR  535  - ALA  551 )                          
 109: s001-x 4g33-A   123 - 129 <=>  529 - 535   (GLN  127  - MET  133  <=> ALA  553  - ASN  559 )                          
 109: s001-x 4g33-A   130 - 133 <=>  585 - 588   (SER  145  - CYS  148  <=> TYR  609  - LEU  612 )                          
 109: s001-x 4g33-A   162 - 179 <=>  627 - 644   (SER  177  - LYS  194  <=> ALA  651  - ARG  668 )                          
 110: s001-x 5czc-B     9 -  16 <=>    9 -  16   (CYS   13  - GLN   20  <=> GLY   27  - SER   34 )                          
 110: s001-x 5czc-B    77 -  93 <=>   25 -  41   (ILE   81  - ALA   97  <=> ASN   43  - TYR   59 )                          
 110: s001-x 5czc-B   102 - 128 <=>   54 -  80   (PRO  106  - VAL  132  <=> TYR   72  - THR   98 )                          
 110: s001-x 5czc-B   130 - 137 <=>  264 - 271   (SER  145  - THR  152  <=> ASP  282  - CYS  289 )                          
 110: s001-x 5czc-B   138 - 141 <=>  291 - 294   (ILE  153  - PHE  156  <=> VAL  309  - ALA  312 )                          
 110: s001-x 5czc-B   144 - 147 <=>  295 - 298   (GLY  159  - VAL  162  <=> THR  313  - LEU  316 )                          
 111: s001-x 6vks-A    33 -  44 <=>  348 - 359   (ILE   37  - ILE   48  <=> LEU  348  - ASN  359 )                          
 111: s001-x 6vks-A    70 -  75 <=>  360 - 365   (GLY   74  - LEU   79  <=> ILE  360  - ILE  365 )                          
 111: s001-x 6vks-A    76 -  79 <=>  367 - 370   (GLY   80  - PRO   83  <=> THR  367  - VAL  370 )                          
 111: s001-x 6vks-A    81 -  93 <=>  371 - 383   (VAL   85  - ALA   97  <=> PRO  371  - TYR  383 )                          
 111: s001-x 6vks-A    96 -  99 <=>  384 - 387   (ILE  100  - GLY  103  <=> MET  384  - SER  387 )                          
 111: s001-x 6vks-A   100 - 129 <=>  463 - 492   (ASP  104  - MET  133  <=> ASN  463  - ALA  492 )                          
 111: s001-x 6vks-A   157 - 160 <=>  993 - 996   (GLY  172  - LEU  175  <=> VAL  993  - LEU  996 )                          
 112: s001-x 6yiz-A    76 -  95 <=>   13 -  32   (GLY   80  - ILE   99  <=> ILE  103  - VAL  122 )                          
 112: s001-x 6yiz-A    99 - 121 <=>  185 - 207   (GLY  103  - ILE  125  <=> LEU  275  - ARG  297 )                          
 112: s001-x 6yiz-A   123 - 126 <=>  208 - 211   (GLN  127  - VAL  130  <=> GLN  298  - ASP  301 )                          
 113: s001-x 6gmh-M    49 -  52 <=>    7 -  10   (ILE   53  - SER   56  <=> ARG  290  - ASP  293 )                          
 113: s001-x 6gmh-M    55 -  61 <=>   17 -  23   (ALA   59  - MET   65  <=> LEU  300  - LYS  306 )                          
 113: s001-x 6gmh-M    76 -  91 <=>   27 -  42   (GLY   80  - ALA   95  <=> ASP  310  - PHE  325 )                          
 113: s001-x 6gmh-M    93 -  97 <=>   43 -  47   (ALA   97  - GLU  101  <=> ALA  326  - ILE  330 )                          
 113: s001-x 6gmh-M   105 - 122 <=>   49 -  66   (ARG  109  - GLY  126  <=> SER  349  - MET  366 )                          
 113: s001-x 6gmh-M   123 - 126 <=>   68 -  71   (GLN  127  - VAL  130  <=> ASN  368  - PHE  371 )                          
 113: s001-x 6gmh-M   158 - 162 <=>  138 - 142   (TYR  173  - SER  177  <=> MET  448  - LYS  452 )                          
 113: s001-x 6gmh-M   178 - 181 <=>  516 - 519   (TRP  193  - PHE  196  <=> PHE  927  - VAL  930 )                          
 114: s001-x 2apl-A    74 -  77 <=>    1 -   4   (GLU   78  - ILE   81  <=> LYS    2  - GLU    5 )                          
 114: s001-x 2apl-A    78 -  94 <=>    6 -  22   (SER   82  - LYS   98  <=> LYS    7  - HIS   23 )                          
 114: s001-x 2apl-A    96 -  99 <=>   23 -  26   (ILE  100  - GLY  103  <=> PHE   24  - UNK   27 )                          
 114: s001-x 2apl-A   104 - 127 <=>   29 -  52   (ASP  108  - TYR  131  <=> ASN   30  - PHE   53 )                          
 115: s001-x 5xmw-A     5 -   8 <=>   34 -  37   (ILE    9  - PHE   12  <=> GLY   34  - GLN   37 )                          
 115: s001-x 5xmw-A     9 -  12 <=>   62 -  65   (CYS   13  - LEU   16  <=> SER   62  - ALA   65 )                          
 115: s001-x 5xmw-A    76 -  93 <=>  140 - 157   (GLY   80  - ALA   97  <=> VAL  140  - ASP  157 )                          
 115: s001-x 5xmw-A    94 -  97 <=>  159 - 162   (LYS   98  - GLU  101  <=> SER  159  - SER  162 )                          
 115: s001-x 5xmw-A    98 - 101 <=>  165 - 168   (VAL  102  - THR  105  <=> TRP  165  - LEU  168 )                          
 115: s001-x 5xmw-A   104 - 128 <=>  169 - 193   (ASP  108  - VAL  132  <=> GLY  169  - PRO  193 )                          
 116: s001-x 5v7p-A    44 -  47 <=>    2 -   5   (ILE   48  - PHE   51  <=> SER    3  - GLY    6 )                          
 116: s001-x 5v7p-A    71 -  74 <=>    8 -  11   (THR   75  - GLU   78  <=> SER    9  - SER   12 )                          
 116: s001-x 5v7p-A    77 -  91 <=>   16 -  30   (ILE   81  - ALA   95  <=> SER   17  - GLY   31 )                          
 116: s001-x 5v7p-A   105 - 128 <=>   33 -  56   (ARG  109  - VAL  132  <=> ASN   34  - TYR   57 )                          
 116: s001-x 5v7p-A   133 - 157 <=>   57 -  81   (CYS  148  - GLY  172  <=> ASN   58  - LYS   82 )                          
 116: s001-x 5v7p-A   158 - 161 <=>   91 -  94   (TYR  173  - GLY  176  <=> PHE   92  - TYR   95 )                          
 116: s001-x 5v7p-A   172 - 181 <=>  170 - 179   (ILE  187  - PHE  196  <=> VAL  171  - ALA  180 )                          
 117: s001-x 7cun-A    18 -  24 <=>  416 - 422   (PRO   22  - PHE   28  <=> LEU 1813  - GLU 1819 )                          
 117: s001-x 7cun-A    27 -  43 <=>  515 - 531   (LYS   31  - GLN   47  <=> SER 1925  - LEU 1941 )                          
 117: s001-x 7cun-A    44 -  47 <=>  535 - 538   (ILE   48  - PHE   51  <=> TYR 1945  - SER 1948 )                          
 117: s001-x 7cun-A   136 - 155 <=>  541 - 560   (ILE  151  - GLN  170  <=> HIS 1951  - ASN 1970 )                          
 117: s001-x 7cun-A   162 - 176 <=>  561 - 575   (SER  177  - ILE  191  <=> ALA 1971  - LEU 1985 )                          
 118: s001-x 4gcz-B    22 -  43 <=>  154 - 175   (ILE   26  - GLN   47  <=> UNK  155  - GLY  176 )                          
 118: s001-x 4gcz-B    44 -  47 <=>  179 - 182   (ILE   48  - PHE   51  <=> LEU  180  - GLY  183 )                          
 118: s001-x 4gcz-B   132 - 155 <=>  184 - 207   (ILE  147  - GLN  170  <=> SER  185  - GLN  208 )                          
 118: s001-x 4gcz-B   157 - 160 <=>  208 - 211   (GLY  172  - LEU  175  <=> ILE  209  - ARG  212 )                          
 119: s001-x 3f0c-A     1 -   4 <=>    1 -   4   (PHE    5  - VAL    8  <=> ASP   10  - LEU   13 )                          
 119: s001-x 3f0c-A    17 -  44 <=>   69 -  96   (LYS   21  - ILE   48  <=> LEU   78  - LEU  105 )                          
 119: s001-x 3f0c-A    67 -  71 <=>   98 - 102   (SER   71  - THR   75  <=> LYS  107  - ASP  111 )                          
 119: s001-x 3f0c-A   136 - 157 <=>  105 - 126   (ILE  151  - GLY  172  <=> LYS  117  - ILE  138 )                          
 119: s001-x 3f0c-A   161 - 178 <=>  147 - 164   (GLY  176  - TRP  193  <=> PHE  159  - GLU  176 )                          
 120: s001-x 6x02-B     6 -  11 <=>  422 - 427   (LYS   10  - ILE   15  <=> ASN  977  - GLU  982 )                          
 120: s001-x 6x02-B    33 -  43 <=>  456 - 466   (ILE   37  - GLN   47  <=> ASP 1011  - ILE 1021 )                          
 120: s001-x 6x02-B    44 -  47 <=>  470 - 473   (ILE   48  - PHE   51  <=> ASP 1025  - LEU 1028 )                          
 120: s001-x 6x02-B   135 - 158 <=>  475 - 498   (LEU  150  - TYR  173  <=> ASN 1030  - GLU 1053 )                          
 120: s001-x 6x02-B   160 - 175 <=>  499 - 514   (LEU  175  - THR  190  <=> GLY 1054  - GLU 1069 )                          
 120: s001-x 6x02-B   178 - 181 <=>  589 - 592   (TRP  193  - PHE  196  <=> LYS 1144  - THR 1147 )                          
 121: s001-x 1or4-A    25 -  36 <=>   19 -  30   (LYS   29  - PHE   40  <=> THR   28  - LYS   39 )                          
 121: s001-x 1or4-A    37 -  43 <=>   33 -  39   (ILE   41  - GLN   47  <=> ARG   42  - LEU   48 )                          
 121: s001-x 1or4-A    71 -  76 <=>   40 -  45   (THR   75  - GLY   80  <=> TYR   49  - LEU   54 )                          
 121: s001-x 1or4-A    81 -  88 <=>   57 -  64   (VAL   85  - GLN   92  <=> VAL   66  - LEU   73 )                          
 121: s001-x 1or4-A    90 -  94 <=>   65 -  69   (LEU   94  - LYS   98  <=> ASP   74  - SER   78 )                          
 121: s001-x 1or4-A    96 -  99 <=>   71 -  74   (ILE  100  - GLY  103  <=> MET   80  - ILE   83 )                          
 121: s001-x 1or4-A   101 - 129 <=>  116 - 144   (THR  105  - MET  133  <=> ARG  125  - THR  153 )                          
 121: s001-x 1or4-A   133 - 156 <=>  145 - 168   (CYS  148  - LYS  171  <=> ASN  154  - LEU  177 )                          
 122: s001-x 6zce-q    18 -  21 <=>  227 - 230   (PRO   22  - LYS   25  <=> LEU  385  - ASP  388 )                          
 122: s001-x 6zce-q    22 -  42 <=>  232 - 252   (ILE   26  - CYS   46  <=> HIS  390  - ARG  410 )                          
 122: s001-x 6zce-q    43 -  46 <=>  255 - 258   (GLN   47  - LEU   50  <=> LEU  413  - GLU  416 )                          
 122: s001-x 6zce-q   132 - 154 <=>  263 - 285   (ILE  147  - LEU  169  <=> ASP  421  - LYS  443 )                          
 122: s001-x 6zce-q   159 - 162 <=>  286 - 289   (GLY  174  - SER  177  <=> SER  444  - LEU  447 )                          
 122: s001-x 6zce-q   164 - 176 <=>  290 - 302   (ILE  179  - ILE  191  <=> ILE  448  - PRO  460 )                          
 123: s001-x 4wd9-A     1 -   7 <=>  332 - 338   (PHE    5  - PRO   11  <=> ASP  336  - PHE  342 )                          
 123: s001-x 4wd9-A     8 -  12 <=>  341 - 345   (PHE   12  - LEU   16  <=> LYS  345  - ASP  349 )                          
 123: s001-x 4wd9-A    15 -  18 <=>  760 - 763   (ILE   19  - PRO   22  <=> PHE  773  - TYR  776 )                          
 123: s001-x 4wd9-A    22 -  25 <=>  838 - 841   (ILE   26  - LYS   29  <=> LEU  851  - ILE  854 )                          
 123: s001-x 4wd9-A    28 -  43 <=>  852 - 867   (VAL   32  - GLN   47  <=> ASP  865  - GLN  880 )                          
 123: s001-x 4wd9-A    73 -  77 <=>  876 - 880   (MET   77  - ILE   81  <=> PHE  889  - VAL  893 )                          
 123: s001-x 4wd9-A   134 - 158 <=>  906 - 930   (LEU  149  - TYR  173  <=> ALA  944  - ILE  968 )                          
 123: s001-x 4wd9-A   162 - 178 <=>  936 - 952   (SER  177  - TRP  193  <=> LYS  974  - GLU  990 )                          
 124: s001-x 6z6o-D    20 -  24 <=>  372 - 376   (ARG   24  - PHE   28  <=> THR  469  - THR  473 )                          
 124: s001-x 6z6o-D    25 -  42 <=>  378 - 395   (LYS   29  - CYS   46  <=> ASN  475  - PHE  492 )                          
 124: s001-x 6z6o-D    43 -  46 <=>  399 - 402   (GLN   47  - LEU   50  <=> GLU  496  - GLU  499 )                          
 124: s001-x 6z6o-D    47 -  51 <=>  405 - 409   (PHE   51  - SER   55  <=> ILE  502  - LYS  506 )                          
 124: s001-x 6z6o-D   130 - 133 <=>  431 - 434   (SER  145  - CYS  148  <=> ASN  528  - ASP  531 )                          
 124: s001-x 6z6o-D   134 - 155 <=>  437 - 458   (LEU  149  - GLN  170  <=> GLU  534  - LYS  555 )                          
 124: s001-x 6z6o-D   157 - 160 <=>  459 - 462   (GLY  172  - LEU  175  <=> ARG  556  - ASP  559 )                          
 125: s001-x 6mur-B    14 -  17 <=>   41 -  44   (GLU   18  - LYS   21  <=> LYS   64  - LEU   67 )                          
 125: s001-x 6mur-B    26 -  43 <=>   47 -  64   (GLU   30  - GLN   47  <=> SER   70  - SER   87 )                          
 125: s001-x 6mur-B    71 -  75 <=>   65 -  69   (THR   75  - LEU   79  <=> GLN   88  - THR   92 )                          
 125: s001-x 6mur-B    76 -  89 <=>   71 -  84   (GLY   80  - LEU   93  <=> GLN   94  - LEU  107 )                          
 125: s001-x 6mur-B    91 -  94 <=>   85 -  88   (ALA   95  - LYS   98  <=> LYS  108  - ARG  111 )                          
 125: s001-x 6mur-B    96 -  99 <=>   89 -  92   (ILE  100  - GLY  103  <=> GLY  112  - ASP  115 )                          
 125: s001-x 6mur-B   108 - 112 <=>   93 -  97   (PHE  112  - GLN  116  <=> ILE  116  - LEU  120 )                          
 125: s001-x 6mur-B   114 - 128 <=>   98 - 112   (LEU  118  - VAL  132  <=> VAL  121  - THR  135 )                          
 125: s001-x 6mur-B   142 - 149 <=>  121 - 128   (VAL  157  - LEU  164  <=> ALA  144  - PRO  151 )                          
 125: s001-x 6mur-B   162 - 175 <=>  147 - 160   (SER  177  - THR  190  <=> ASP  170  - GLY  183 )                          
 126: s001-x 6nd4-P    49 -  53 <=>  190 - 194   (ILE   53  - ASP   57  <=> ASN  191  - LYS  195 )                          
 126: s001-x 6nd4-P    68 -  71 <=>  209 - 212   (ASN   72  - THR   75  <=> ARG  266  - ILE  269 )                          
 126: s001-x 6nd4-P    73 -  78 <=>  215 - 220   (MET   77  - SER   82  <=> THR  272  - CYS  277 )                          
 126: s001-x 6nd4-P    80 -  92 <=>  221 - 233   (ILE   84  - GLY   96  <=> MET  278  - LYS  290 )                          
 126: s001-x 6nd4-P   100 - 129 <=>  234 - 263   (ASP  104  - MET  133  <=> SER  296  - GLU  325 )                          
 126: s001-x 6nd4-P   134 - 143 <=>  271 - 280   (LEU  149  - ALA  158  <=> UNK  333  - UNK  342 )                          
 126: s001-x 6nd4-P   145 - 153 <=>  281 - 289   (LEU  160  - LEU  168  <=> UNK  343  - UNK  351 )                          
 127: s001-x 4p6v-D    31 -  34 <=>   16 -  19   (THR   35  - THR   38  <=> ALA   22  - VAL   25 )                          
 127: s001-x 4p6v-D    35 -  41 <=>   22 -  28   (LEU   39  - CYS   45  <=> VAL   28  - VAL   34 )                          
 127: s001-x 4p6v-D    73 -  77 <=>   38 -  42   (MET   77  - ILE   81  <=> MET   44  - VAL   48 )                          
 127: s001-x 4p6v-D    78 -  92 <=>   44 -  58   (SER   82  - GLY   96  <=> PHE   50  - ASN   64 )                          
 127: s001-x 4p6v-D   107 - 128 <=>   59 -  80   (LEU  111  - VAL  132  <=> VAL   70  - LYS   91 )                          
 127: s001-x 4p6v-D   133 - 136 <=>   81 -  84   (CYS  148  - ILE  151  <=> ASP   96  - LYS   99 )                          
 127: s001-x 4p6v-D   137 - 147 <=>   86 -  96   (THR  152  - VAL  162  <=> LEU  101  - ASN  111 )                          
 127: s001-x 4p6v-D   149 - 153 <=>   97 - 101   (LEU  164  - LEU  168  <=> CYS  112  - GLY  116 )                          
 127: s001-x 4p6v-D   162 - 181 <=>  117 - 136   (SER  177  - PHE  196  <=> GLY  136  - LEU  155 )                          
 128: s001-x 6ikn-A    20 -  41 <=>  108 - 129   (ARG   24  - CYS   45  <=> VAL  278  - GLU  299 )                          
 128: s001-x 6ikn-A    43 -  50 <=>  135 - 142   (GLN   47  - MET   54  <=> UNK  305  - LYS  312 )                          
 128: s001-x 6ikn-A    51 -  54 <=>  145 - 148   (SER   55  - SER   58  <=> UNK  315  - CYS  318 )                          
 128: s001-x 6ikn-A   130 - 134 <=>  238 - 242   (SER  145  - LEU  149  <=> LEU  408  - GLU  412 )                          
 128: s001-x 6ikn-A   135 - 160 <=>  244 - 269   (LEU  150  - LEU  175  <=> GLU  414  - SER  439 )                          
 129: s001-x 1uus-A    22 -  25 <=>    2 -   5   (ILE   26  - LYS   29  <=> ASN  240  - SER  243 )                          
 129: s001-x 1uus-A    27 -  42 <=>    6 -  21   (LYS   31  - CYS   46  <=> PRO  244  - GLU  259 )                          
 129: s001-x 1uus-A    43 -  46 <=>   25 -  28   (GLN   47  - LEU   50  <=> VAL  263  - ILE  266 )                          
 129: s001-x 1uus-A    47 -  51 <=>   31 -  35   (PHE   51  - SER   55  <=> GLN  269  - LEU  273 )                          
 129: s001-x 1uus-A   130 - 134 <=>   46 -  50   (SER  145  - LEU  149  <=> SER  284  - LEU  288 )                          
 129: s001-x 1uus-A   135 - 158 <=>   52 -  75   (LEU  150  - TYR  173  <=> SER  290  - LYS  313 )                          
 129: s001-x 1uus-A   161 - 169 <=>   89 -  97   (GLY  176  - ALA  184  <=> PHE  327  - ILE  335 )                          
 129: s001-x 1uus-A   172 - 175 <=>  127 - 130   (ILE  187  - THR  190  <=> VAL  365  - SER  368 )                          
 129: s001-x 1uus-A   178 - 181 <=>  195 - 198   (TRP  193  - PHE  196  <=> THR  437  - PHE  440 )                          
 130: s001-x 5izs-D    24 -  43 <=>    1 -  20   (PHE   28  - GLN   47  <=> GLU    3  - LEU   22 )                          
 130: s001-x 5izs-D    44 -  47 <=>   24 -  27   (ILE   48  - PHE   51  <=> ALA   26  - GLN   29 )                          
 130: s001-x 5izs-D    48 -  51 <=>   30 -  33   (GLY   52  - SER   55  <=> ASN   32  - LEU   35 )                          
 130: s001-x 5izs-D   130 - 133 <=>   49 -  52   (SER  145  - CYS  148  <=> GLU   51  - LYS   54 )                          
 130: s001-x 5izs-D   134 - 155 <=>   55 -  76   (LEU  149  - GLN  170  <=> GLU   57  - ARG   78 )                          
 130: s001-x 5izs-D   157 - 161 <=>   77 -  81   (GLY  172  - GLY  176  <=> TYR   79  - GLU   83 )                          
 131: s001-x 3k66-A    21 -  24 <=>  118 - 121   (LYS   25  - PHE   28  <=> VAL  351  - PRO  354 )                          
 131: s001-x 3k66-A    26 -  42 <=>  122 - 138   (GLU   30  - CYS   46  <=> ASN  355  - GLU  371 )                          
 131: s001-x 3k66-A    43 -  46 <=>  142 - 145   (GLN   47  - LEU   50  <=> MET  375  - LEU  378 )                          
 131: s001-x 3k66-A    47 -  50 <=>  148 - 151   (PHE   51  - MET   54  <=> TYR  381  - LEU  384 )                          
 131: s001-x 3k66-A   130 - 133 <=>  159 - 162   (SER  145  - CYS  148  <=> ALA  392  - TYR  395 )                          
 131: s001-x 3k66-A   134 - 157 <=>  164 - 187   (LEU  149  - GLY  172  <=> PRO  397  - PHE  420 )                          
 131: s001-x 3k66-A   158 - 162 <=>  190 - 194   (TYR  173  - SER  177  <=> LEU  423  - VAL  427 )                          
 131: s001-x 3k66-A   164 - 174 <=>  195 - 205   (ILE  179  - GLU  189  <=> ARG  428  - TYR  438 )                          
 132: s001-x 5fu7-A     9 -  12 <=>   28 -  31   (CYS   13  - LEU   16  <=> ALA 1866  - GLY 1869 )                          
 132: s001-x 5fu7-A    13 -  16 <=>   37 -  40   (PRO   17  - GLN   20  <=> ALA 1875  - ALA 1878 )                          
 132: s001-x 5fu7-A    25 -  43 <=>   52 -  70   (LYS   29  - GLN   47  <=> LYS 1890  - GLU 1908 )                          
 132: s001-x 5fu7-A    44 -  47 <=>   74 -  77   (ILE   48  - PHE   51  <=> ARG 1912  - ALA 1915 )                          
 132: s001-x 5fu7-A    48 -  51 <=>   80 -  83   (GLY   52  - SER   55  <=> GLN 1918  - PRO 1921 )                          
 132: s001-x 5fu7-A   131 - 134 <=>   84 -  87   (GLY  146  - LEU  149  <=> ALA 1922  - PRO 1925 )                          
 132: s001-x 5fu7-A   135 - 157 <=>   89 - 111   (LEU  150  - GLY  172  <=> MET 1927  - HIS 1949 )                          
 132: s001-x 5fu7-A   160 - 181 <=>  124 - 145   (LEU  175  - PHE  196  <=> LEU 1962  - SER 1983 )                          
 133: s001-x 4gzr-C    21 -  24 <=>    3 -   6   (LYS   25  - PHE   28  <=> ASP   11  - GLY   14 )                          
 133: s001-x 4gzr-C    25 -  43 <=>    8 -  26   (LYS   29  - GLN   47  <=> MET   16  - ASP   34 )                          
 133: s001-x 4gzr-C    44 -  47 <=>   29 -  32   (ILE   48  - PHE   51  <=> ALA   37  - ASP   40 )                          
 133: s001-x 4gzr-C   135 - 157 <=>   38 -  60   (LEU  150  - GLY  172  <=> GLY   46  - ALA   68 )                          
 134: s001-x 1s35-A    24 -  43 <=>    1 -  20   (PHE   28  - GLN   47  <=> GLU 1063  - LYS 1082 )                          
 134: s001-x 1s35-A    44 -  49 <=>   23 -  28   (ILE   48  - ILE   53  <=> ALA 1085  - PRO 1090 )                          
 134: s001-x 1s35-A   130 - 133 <=>   30 -  33   (SER  145  - CYS  148  <=> SER 1092  - GLU 1095 )                          
 134: s001-x 1s35-A   134 - 155 <=>   35 -  56   (LEU  149  - GLN  170  <=> GLU 1097  - GLN 1118 )                          
 134: s001-x 1s35-A   157 - 160 <=>   57 -  60   (GLY  172  - LEU  175  <=> ARG 1119  - GLU 1122 )                          
 134: s001-x 1s35-A   165 - 173 <=>   82 -  90   (SER  180  - CYS  188  <=> GLU 1144  - ALA 1152 )                          
 135: s001-x 6f1t-f    15 -  20 <=>  515 - 520   (ILE   19  - ARG   24  <=> ARG  583  - PHE  588 )                          
 135: s001-x 6f1t-f    21 -  24 <=>  529 - 532   (LYS   25  - PHE   28  <=> ILE  597  - ALA  600 )                          
 135: s001-x 6f1t-f    25 -  43 <=>  535 - 553   (LYS   29  - GLN   47  <=> GLU  603  - ASP  621 )                          
 135: s001-x 6f1t-f    44 -  48 <=>  557 - 561   (ILE   48  - GLY   52  <=> VAL  625  - GLN  629 )                          
 135: s001-x 6f1t-f   126 - 129 <=>  566 - 569   (VAL  130  - MET  133  <=> LYS  634  - HIS  637 )                          
 135: s001-x 6f1t-f   130 - 134 <=>  572 - 576   (SER  145  - LEU  149  <=> ASP  640  - VAL  644 )                          
 135: s001-x 6f1t-f   135 - 156 <=>  578 - 599   (LEU  150  - LYS  171  <=> GLY  646  - ASP  667 )                          
 135: s001-x 6f1t-f   158 - 161 <=>  600 - 603   (TYR  173  - GLY  176  <=> VAL  668  - LYS  671 )                          
 135: s001-x 6f1t-f   165 - 173 <=>  612 - 620   (SER  180  - CYS  188  <=> GLN  680  - SER  688 )                          
 136: s001-x 2vwa-A    12 -  15 <=>    7 -  10   (LEU   16  - ILE   19  <=> LYS  136  - ILE  139 )                          
 136: s001-x 2vwa-A    19 -  24 <=>   17 -  22   (GLU   23  - PHE   28  <=> ASP  146  - ARG  151 )                          
 136: s001-x 2vwa-A    25 -  43 <=>   25 -  43   (LYS   29  - GLN   47  <=> ASN  154  - ASN  172 )                          
 136: s001-x 2vwa-A    71 -  75 <=>   44 -  48   (THR   75  - LEU   79  <=> ASP  173  - SER  177 )                          
 136: s001-x 2vwa-A   147 - 156 <=>   52 -  61   (VAL  162  - LYS  171  <=> ASN  181  - GLN  190 )                          
 136: s001-x 2vwa-A   159 - 179 <=>   79 -  99   (GLY  174  - LYS  194  <=> ALA  208  - GLU  228 )                          
 137: s001-x 6m49-B     4 -   8 <=>    2 -   6   (VAL    8  - PHE   12  <=> ARG    6  - LYS   10 )                          
 137: s001-x 6m49-B     9 -  12 <=>    8 -  11   (CYS   13  - LEU   16  <=> SER   12  - PHE   15 )                          
 137: s001-x 6m49-B    13 -  16 <=>   14 -  17   (PRO   17  - GLN   20  <=> HIS   18  - LEU   21 )                          
 137: s001-x 6m49-B    27 -  42 <=>   22 -  37   (LYS   31  - CYS   46  <=> PRO   26  - CYS   41 )                          
 137: s001-x 6m49-B    43 -  46 <=>   94 -  97   (GLN   47  - LEU   50  <=> GLY  332  - THR  335 )                          
 137: s001-x 6m49-B    50 -  53 <=>  102 - 105   (MET   54  - ASP   57  <=> THR  340  - LEU  343 )                          
 137: s001-x 6m49-B    57 -  62 <=>  110 - 115   (PRO   61  - ARG   66  <=> ILE  348  - VAL  353 )                          
 137: s001-x 6m49-B    81 -  89 <=>  120 - 128   (VAL   85  - LEU   93  <=> LEU  358  - LYS  366 )                          
 137: s001-x 6m49-B    98 - 101 <=>  132 - 135   (VAL  102  - THR  105  <=> SER  370  - VAL  373 )                          
 137: s001-x 6m49-B   106 - 129 <=>  144 - 167   (ALA  110  - MET  133  <=> ALA  382  - ILE  405 )                          
 137: s001-x 6m49-B   130 - 133 <=>  171 - 174   (SER  145  - CYS  148  <=> THR  409  - PRO  412 )                          
 137: s001-x 6m49-B   140 - 149 <=>  186 - 195   (LEU  155  - LEU  164  <=> GLY  424  - MET  433 )                          
 137: s001-x 6m49-B   150 - 157 <=>  197 - 204   (LEU  165  - GLY  172  <=> PHE  435  - ILE  442 )                          
 137: s001-x 6m49-B   159 - 162 <=>  214 - 217   (GLY  174  - SER  177  <=> LEU  536  - ARG  539 )                          
 137: s001-x 6m49-B   165 - 181 <=>  219 - 235   (SER  180  - PHE  196  <=> ILE  541  - PRO  557 )                          
 138: s001-x 3e7q-B    12 -  17 <=>   29 -  34   (LEU   16  - LYS   21  <=> ARG   29  - GLY   34 )                          
 138: s001-x 3e7q-B    22 -  44 <=>   54 -  76   (ILE   26  - ILE   48  <=> HIS   54  - LEU   76 )                          
 138: s001-x 3e7q-B    50 -  53 <=>   84 -  87   (MET   54  - ASP   57  <=> ALA   84  - GLY   87 )                          
 138: s001-x 3e7q-B   139 - 156 <=>  105 - 122   (GLN  154  - LYS  171  <=> LEU  105  - SER  122 )                          
 138: s001-x 3e7q-B   160 - 181 <=>  123 - 144   (LEU  175  - PHE  196  <=> ILE  123  - VAL  144 )                          
 139: s001-x 2xmo-A    50 -  56 <=>   11 -  17   (MET   54  - ASP   60  <=> VAL   43  - HIS   49 )                          
 139: s001-x 2xmo-A    60 -  63 <=>   40 -  43   (TRP   64  - VAL   67  <=> LYS   72  - ALA   75 )                          
 139: s001-x 2xmo-A    71 -  76 <=>  317 - 322   (THR   75  - GLY   80  <=> PHE  351  - TYR  356 )                          
 139: s001-x 2xmo-A    77 -  99 <=>  324 - 346   (ILE   81  - GLY  103  <=> THR  358  - TYR  380 )                          
 139: s001-x 2xmo-A   104 - 126 <=>  347 - 369   (ASP  108  - VAL  130  <=> ASN  381  - THR  403 )                          
 139: s001-x 2xmo-A   128 - 132 <=>  403 - 407   (VAL  132  - ILE  147  <=> ASN  437  - VAL  441 )                          
 140: s001-x 2xwu-B     1 -  11 <=>   26 -  36   (PHE    5  - ILE   15  <=> LEU   44  - VAL   54 )                          
 140: s001-x 2xwu-B    14 -  18 <=>   69 -  73   (GLU   18  - PRO   22  <=> SER   87  - SER   91 )                          
 140: s001-x 2xwu-B    23 -  43 <=>   76 -  96   (GLN   27  - GLN   47  <=> PRO   94  - SER  114 )                          
 140: s001-x 2xwu-B   139 - 157 <=>   98 - 116   (GLN  154  - GLY  172  <=> SER  116  - MET  134 )                          
 140: s001-x 2xwu-B   159 - 162 <=>  121 - 124   (GLY  174  - SER  177  <=> TRP  139  - ALA  142 )                          
 140: s001-x 2xwu-B   164 - 173 <=>  125 - 134   (ILE  179  - CYS  188  <=> VAL  143  - ALA  152 )                          
 141: s001-x 4akk-A    48 -  51 <=>  126 - 129   (GLY   52  - SER   55  <=> ARG  134  - ARG  137 )                          
 141: s001-x 4akk-A    53 -  58 <=>  161 - 166   (ASP   57  - PHE   62  <=> LYS  169  - GLN  174 )                          
 141: s001-x 4akk-A    73 -  76 <=>  186 - 189   (MET   77  - GLY   80  <=> GLN  194  - VAL  197 )                          
 141: s001-x 4akk-A   125 - 128 <=>  302 - 305   (ILE  129  - VAL  132  <=> GLN  325  - GLY  328 )                          
 141: s001-x 4akk-A   136 - 156 <=>  309 - 329   (ILE  151  - LYS  171  <=> SER  332  - THR  352 )                          
 141: s001-x 4akk-A   157 - 160 <=>  331 - 334   (GLY  172  - LEU  175  <=> GLN  354  - GLN  357 )                          
 141: s001-x 4akk-A   161 - 175 <=>  336 - 350   (GLY  176  - THR  190  <=> GLU  359  - ASN  373 )                          
 142: s001-x 1tiq-A    58 -  61 <=>    3 -   6   (PHE   62  - MET   65  <=> LYS    4  - LYS    7 )                          
 142: s001-x 1tiq-A    73 -  76 <=>    8 -  11   (MET   77  - GLY   80  <=> SER    9  - ASP   12 )                          
 142: s001-x 1tiq-A    77 -  91 <=>   13 -  27   (ILE   81  - ALA   95  <=> GLN   14  - PHE   28 )                          
 142: s001-x 1tiq-A    96 -  99 <=>   28 -  31   (ILE  100  - GLY  103  <=> LYS   29  - ASN   32 )                          
 142: s001-x 1tiq-A   104 - 117 <=>   32 -  45   (ASP  108  - MET  121  <=> SER   33  - ASN   46 )                          
 142: s001-x 1tiq-A   118 - 124 <=>   48 -  54   (ILE  122  - SER  128  <=> GLN   49  - SER   55 )                          
 142: s001-x 1tiq-A   126 - 129 <=>   55 -  58   (VAL  130  - MET  133  <=> ASN   56  - SER   59 )                          
 142: s001-x 1tiq-A   130 - 134 <=>   87 -  91   (SER  145  - LEU  149  <=> ALA   88  - GLU   92 )                          
 143: s001-x 2klq-A    62 -  65 <=>    7 -  10   (ARG   66  - LEU   69  <=> ARG  714  - PHE  717 )                          
 143: s001-x 2klq-A    76 -  93 <=>   12 -  29   (GLY   80  - ALA   97  <=> GLU  719  - GLU  736 )                          
 143: s001-x 2klq-A    95 -  98 <=>   30 -  33   (ILE   99  - VAL  102  <=> GLU  737  - GLU  740 )                          
 143: s001-x 2klq-A   105 - 108 <=>   35 -  38   (ARG  109  - PHE  112  <=> ALA  742  - ARG  745 )                          
 143: s001-x 2klq-A   110 - 124 <=>   39 -  53   (GLY  114  - SER  128  <=> SER  746  - ILE  760 )                          
 143: s001-x 2klq-A   136 - 160 <=>   54 -  78   (ILE  151  - LEU  175  <=> ASP  761  - HIS  785 )                          
 143: s001-x 2klq-A   164 - 167 <=>  111 - 114   (ILE  179  - PHE  182  <=> LEU  818  - ASP  821 )                          
 144: s001-x 5yfp-D    14 -  17 <=>  159 - 162   (GLU   18  - LYS   21  <=> ASN  180  - GLN  183 )                          
 144: s001-x 5yfp-D    18 -  21 <=>  166 - 169   (PRO   22  - LYS   25  <=> LEU  187  - ARG  190 )                          
 144: s001-x 5yfp-D    23 -  41 <=>  190 - 208   (GLN   27  - CYS   45  <=> GLN  211  - HIS  229 )                          
 144: s001-x 5yfp-D    42 -  47 <=>  217 - 222   (CYS   46  - PHE   51  <=> LYS  238  - ARG  243 )                          
 144: s001-x 5yfp-D    49 -  53 <=>  226 - 230   (ILE   53  - ASP   57  <=> ASN  247  - LYS  251 )                          
 144: s001-x 5yfp-D   117 - 123 <=>  264 - 270   (MET  121  - GLN  127  <=> ASN  285  - HIS  291 )                          
 144: s001-x 5yfp-D   136 - 140 <=>  277 - 281   (ILE  151  - LEU  155  <=> GLN  318  - GLY  322 )                          
 144: s001-x 5yfp-D   142 - 154 <=>  282 - 294   (VAL  157  - LEU  169  <=> PHE  323  - ASN  335 )                          
 144: s001-x 5yfp-D   159 - 162 <=>  295 - 298   (GLY  174  - SER  177  <=> ILE  336  - LEU  339 )                          
 144: s001-x 5yfp-D   165 - 177 <=>  299 - 311   (SER  180  - VAL  192  <=> PRO  340  - GLU  352 )                          
 144: s001-x 5yfp-D   178 - 181 <=>  313 - 316   (TRP  193  - PHE  196  <=> ILE  354  - ILE  357 )                          
 145: s001-x 4dm0-A    12 -  16 <=>   37 -  41   (LEU   16  - GLN   20  <=> ALA   39  - GLY   43 )                          
 145: s001-x 4dm0-A    24 -  30 <=>   77 -  83   (PHE   28  - TRP   34  <=> ALA   79  - LEU   85 )                          
 145: s001-x 4dm0-A    77 -  89 <=>  381 - 393   (ILE   81  - LEU   93  <=> THR  398  - LYS  410 )                          
 145: s001-x 4dm0-A    92 -  95 <=>  394 - 397   (GLY   96  - ILE   99  <=> GLY  411  - LYS  414 )                          
 145: s001-x 4dm0-A   100 - 129 <=>  427 - 456   (ASP  104  - MET  133  <=> ALA  444  - GLY  473 )                          
 146: s001-x 5yfp-C    17 -  21 <=>  383 - 387   (LYS   21  - LYS   25  <=> ASP  383  - PHE  387 )                          
 146: s001-x 5yfp-C    22 -  43 <=>  406 - 427   (ILE   26  - GLN   47  <=> GLU  414  - GLY  435 )                          
 146: s001-x 5yfp-C    44 -  47 <=>  432 - 435   (ILE   48  - PHE   51  <=> ALA  440  - ASP  443 )                          
 146: s001-x 5yfp-C    48 -  55 <=>  438 - 445   (GLY   52  - ALA   59  <=> LEU  446  - HIS  453 )                          
 146: s001-x 5yfp-C    56 -  59 <=>  450 - 453   (ASP   60  - TYR   63  <=> GLY  458  - PHE  461 )                          
 146: s001-x 5yfp-C    73 -  76 <=>  456 - 459   (MET   77  - GLY   80  <=> GLY  464  - THR  467 )                          
 146: s001-x 5yfp-C   145 - 157 <=>  462 - 474   (LEU  160  - GLY  172  <=> GLN  470  - THR  482 )                          
 146: s001-x 5yfp-C   159 - 162 <=>  478 - 481   (GLY  174  - SER  177  <=> LYS  486  - VAL  489 )                          
 146: s001-x 5yfp-C   164 - 180 <=>  484 - 500   (ILE  179  - ALA  195  <=> VAL  492  - SER  508 )                          
 147: s001-x 3wxx-B     8 -  12 <=>   37 -  41   (PHE   12  - LEU   16  <=> LEU   92  - LEU   96 )                          
 147: s001-x 3wxx-B    47 -  50 <=>   52 -  55   (PHE   51  - MET   54  <=> LYS  123  - ASP  126 )                          
 147: s001-x 3wxx-B    51 -  54 <=>   57 -  60   (SER   55  - SER   58  <=> GLU  128  - ARG  131 )                          
 147: s001-x 3wxx-B    57 -  65 <=>   66 -  74   (PRO   61  - LEU   69  <=> LYS  137  - UNK  145 )                          
 147: s001-x 3wxx-B    73 -  76 <=>  111 - 114   (MET   77  - GLY   80  <=> ALA  182  - VAL  185 )                          
 147: s001-x 3wxx-B    77 -  86 <=>  116 - 125   (ILE   81  - ILE   90  <=> ALA  187  - GLY  196 )                          
 147: s001-x 3wxx-B    87 -  95 <=>  128 - 136   (MET   91  - ILE   99  <=> VAL  199  - GLN  207 )                          
 147: s001-x 3wxx-B   102 - 124 <=>  141 - 163   (PRO  106  - SER  128  <=> LYS  221  - PHE  243 )                          
 147: s001-x 3wxx-B   137 - 156 <=>  164 - 183   (THR  152  - LYS  171  <=> GLY  244  - ASP  263 )                          
 148: s001-x 3d6j-A    35 -  38 <=>    5 -   8   (LEU   39  - PHE   42  <=> TYR    6  - ASP    9 )                          
 148: s001-x 3d6j-A    74 -  94 <=>   14 -  34   (GLU   78  - LYS   98  <=> ALA   15  - THR   35 )                          
 148: s001-x 3d6j-A    97 - 123 <=>   57 -  83   (GLU  101  - GLN  127  <=> THR   58  - ASN   84 )                          
 148: s001-x 3d6j-A   139 - 142 <=>  116 - 119   (GLN  154  - VAL  157  <=> LEU  117  - LEU  120 )                          
 148: s001-x 3d6j-A   153 - 160 <=>  134 - 141   (LEU  168  - LEU  175  <=> GLY  135  - LYS  142 )                          
 148: s001-x 3d6j-A   169 - 173 <=>  186 - 190   (ALA  184  - CYS  188  <=> SER  187  - THR  191 )                          
 148: s001-x 3d6j-A   176 - 181 <=>  193 - 198   (ILE  191  - PHE  196  <=> GLU  194  - PRO  199 )                          
 149: s001-x 1u6m-A    73 -  92 <=>    5 -  24   (MET   77  - GLY   96  <=> SER    6  - ASP   25 )                          
 149: s001-x 1u6m-A    96 -  99 <=>   25 -  28   (ILE  100  - GLY  103  <=> MET   26  - PRO   29 )                          
 149: s001-x 1u6m-A   104 - 120 <=>   31 -  47   (ASP  108  - THR  124  <=> GLU   32  - ALA   48 )                          
 149: s001-x 1u6m-A   122 - 125 <=>   48 -  51   (GLY  126  - ILE  129  <=> TYR   49  - TYR   52 )                          
 149: s001-x 1u6m-A   167 - 171 <=>   61 -  65   (PHE  182  - ASN  186  <=> TYR   62  - GLY   66 )                          
 150: s001-x 6lle-A    52 -  55 <=>   40 -  43   (SER   56  - ALA   59  <=> GLU   40  - ALA   43 )                          
 150: s001-x 6lle-A    74 -  78 <=>   45 -  49   (GLU   78  - SER   82  <=> GLU   45  - LEU   49 )                          
 150: s001-x 6lle-A    80 -  87 <=>   50 -  57   (ILE   84  - MET   91  <=> LEU   50  - PHE   57 )                          
 150: s001-x 6lle-A    89 -  92 <=>   58 -  61   (LEU   93  - GLY   96  <=> GLU   58  - LEU   61 )                          
 150: s001-x 6lle-A    96 -  99 <=>   63 -  66   (ILE  100  - GLY  103  <=> ARG   63  - LEU   66 )                          
 150: s001-x 6lle-A   101 - 129 <=>   91 - 119   (THR  105  - MET  133  <=> PRO   91  - LEU  119 )                          
 150: s001-x 6lle-A   132 - 137 <=>  329 - 334   (ILE  147  - THR  152  <=> LYS  329  - ARG  334 )                          
 150: s001-x 6lle-A   156 - 159 <=>  933 - 936   (LYS  171  - GLY  174  <=> SER  935  - LEU  938 )                          
 151: s001-x 6ueb-A    11 -  14 <=>  103 - 106   (ILE   15  - GLU   18  <=> GLU  131  - LEU  134 )                          
 151: s001-x 6ueb-A    15 -  18 <=>  109 - 112   (ILE   19  - PRO   22  <=> THR  137  - ASN  140 )                          
 151: s001-x 6ueb-A    49 -  53 <=>  156 - 160   (ILE   53  - ASP   57  <=> MET  184  - ASP  188 )                          
 151: s001-x 6ueb-A    58 -  61 <=>  789 - 792   (PHE   62  - MET   65  <=> ASN  817  - ILE  820 )                          
 151: s001-x 6ueb-A    75 -  92 <=>  794 - 811   (LEU   79  - GLY   96  <=> ASN  822  - GLN  839 )                          
 151: s001-x 6ueb-A    96 -  99 <=>  812 - 815   (ILE  100  - GLY  103  <=> HIS  840  - SER  843 )                          
 151: s001-x 6ueb-A   105 - 127 <=>  816 - 838   (ARG  109  - TYR  131  <=> LEU  844  - SER  866 )                          
 151: s001-x 6ueb-A   135 - 138 <=>  846 - 849   (LEU  150  - ILE  153  <=> TYR  874  - LEU  877 )                          
 151: s001-x 6ueb-A   142 - 150 <=>  858 - 866   (VAL  157  - LEU  165  <=> LEU  886  - LEU  894 )                          
 151: s001-x 6ueb-A   163 - 166 <=>  867 - 870   (GLY  178  - LEU  181  <=> ASP  895  - LEU  898 )                          
 151: s001-x 6ueb-A   169 - 172 <=>  944 - 947   (ALA  184  - ILE  187  <=> GLY  972  - PRO  975 )                          
 151: s001-x 6ueb-A   174 - 181 <=>  949 - 956   (GLU  189  - PHE  196  <=> ILE  977  - ARG  984 )                          
 152: s001-x 5v40-B    41 -  44 <=>   62 -  65   (CYS   45  - ILE   48  <=> GLN 1512  - VAL 1515 )                          
 152: s001-x 5v40-B    45 -  48 <=>   92 -  95   (PRO   49  - GLY   52  <=> CYS 1542  - GLY 1545 )                          
 152: s001-x 5v40-B    61 -  64 <=>  121 - 124   (MET   65  - ILE   68  <=> THR 1571  - GLU 1574 )                          
 152: s001-x 5v40-B    78 -  93 <=>  155 - 170   (SER   82  - ALA   97  <=> ASP 1606  - SER 1621 )                          
 152: s001-x 5v40-B    96 -  99 <=>  171 - 174   (ILE  100  - GLY  103  <=> GLY 1622  - ILE 1625 )                          
 152: s001-x 5v40-B   104 - 123 <=>  175 - 194   (ASP  108  - GLN  127  <=> PRO 1626  - THR 1645 )                          
 152: s001-x 5v40-B   126 - 129 <=>  195 - 198   (VAL  130  - MET  133  <=> ALA 1646  - GLN 1649 )                          
 152: s001-x 5v40-B   130 - 134 <=>  232 - 236   (SER  145  - LEU  149  <=> TRP 1683  - VAL 1687 )                          
 153: s001-x 4b3i-A    15 -  18 <=>  267 - 270   (ILE   19  - PRO   22  <=> ALA  256  - PRO  259 )                          
 153: s001-x 4b3i-A    19 -  22 <=>  272 - 275   (GLU   23  - ILE   26  <=> PRO  261  - ILE  264 )                          
 153: s001-x 4b3i-A    30 -  33 <=>  477 - 480   (TRP   34  - ILE   37  <=> PRO  466  - LYS  469 )                          
 153: s001-x 4b3i-A    35 -  38 <=>  481 - 484   (LEU   39  - PHE   42  <=> MET  470  - VAL  473 )                          
 153: s001-x 4b3i-A    39 -  42 <=>  509 - 512   (LEU   43  - CYS   46  <=> LYS  498  - ILE  501 )                          
 153: s001-x 4b3i-A    67 -  70 <=>  514 - 517   (SER   71  - GLY   74  <=> VAL  503  - SER  506 )                          
 153: s001-x 4b3i-A    74 -  79 <=>  520 - 525   (GLU   78  - PRO   83  <=> PHE  509  - VAL  514 )                          
 153: s001-x 4b3i-A    81 -  93 <=>  526 - 538   (VAL   85  - ALA   97  <=> ILE  515  - GLY  527 )                          
 153: s001-x 4b3i-A    96 -  99 <=>  539 - 542   (ILE  100  - GLY  103  <=> GLU  528  - GLU  531 )                          
 153: s001-x 4b3i-A   103 - 127 <=>  641 - 665   (LYS  107  - TYR  131  <=> PRO  630  - GLY  654 )                          
 153: s001-x 4b3i-A   139 - 149 <=>  668 - 678   (GLN  154  - LEU  164  <=> THR  657  - ILE  667 )                          
 153: s001-x 4b3i-A   150 - 153 <=>  682 - 685   (LEU  165  - LEU  168  <=> GLY  671  - PRO  674 )                          
 154: s001-x 6yxq-B     1 -  12 <=>   90 - 101   (PHE    5  - LEU   16  <=> LEU   91  - PHE  102 )                          
 154: s001-x 6yxq-B    14 -  17 <=>  242 - 245   (GLU   18  - LYS   21  <=> THR  254  - TRP  257 )                          
 154: s001-x 6yxq-B    19 -  22 <=>  254 - 257   (GLU   23  - ILE   26  <=> ALA  266  - THR  269 )                          
 154: s001-x 6yxq-B    23 -  43 <=>  260 - 280   (GLN   27  - GLN   47  <=> LYS  272  - SER  292 )                          
 154: s001-x 6yxq-B    44 -  47 <=>  284 - 287   (ILE   48  - PHE   51  <=> LYS  296  - LEU  299 )                          
 154: s001-x 6yxq-B   135 - 155 <=>  289 - 309   (LEU  150  - GLN  170  <=> ASP  301  - GLU  321 )                          
 154: s001-x 6yxq-B   157 - 160 <=>  310 - 313   (GLY  172  - LEU  175  <=> ILE  322  - ILE  325 )                          
 154: s001-x 6yxq-B   164 - 167 <=>  354 - 357   (ILE  179  - PHE  182  <=> ASP  366  - ALA  369 )                          
 154: s001-x 6yxq-B   172 - 178 <=>  389 - 395   (ILE  187  - TRP  193  <=> SER  401  - ASP  407 )                          
 155: s001-x 3jc6-5    28 -  42 <=>    1 -  15   (VAL   32  - CYS   46  <=> ASP   21  - ILE   35 )                          
 155: s001-x 3jc6-5    43 -  48 <=>   17 -  22   (GLN   47  - GLY   52  <=> GLU   37  - SER   42 )                          
 155: s001-x 3jc6-5    57 -  60 <=>   32 -  35   (PRO   61  - TRP   64  <=> ASN   52  - LEU   55 )                          
 155: s001-x 3jc6-5    61 -  64 <=>   38 -  41   (MET   65  - ILE   68  <=> ASN   58  - LEU   61 )                          
 155: s001-x 3jc6-5   139 - 144 <=>   44 -  49   (GLN  154  - GLY  159  <=> ASN   64  - ILE   69 )                          
 155: s001-x 3jc6-5   145 - 155 <=>   53 -  63   (LEU  160  - GLN  170  <=> GLU   73  - PRO   83 )                          
 155: s001-x 3jc6-5   161 - 181 <=>   64 -  84   (GLY  176  - PHE  196  <=> SER   84  - LEU  104 )                          
 156: s001-x 1u2m-C    21 -  43 <=>   22 -  44   (LYS   25  - GLN   47  <=> THR   40  - THR   62 )                          
 156: s001-x 1u2m-C    44 -  47 <=>   47 -  50   (ILE   48  - PHE   51  <=> GLN   65  - UNK   68 )                          
 156: s001-x 1u2m-C    48 -  52 <=>   53 -  57   (GLY   52  - SER   56  <=> LEU   71  - LYS   75 )                          
 156: s001-x 1u2m-C   130 - 133 <=>   61 -  64   (SER  145  - CYS  148  <=> ASP   79  - LYS   82 )                          
 156: s001-x 1u2m-C   134 - 158 <=>   67 -  91   (LEU  149  - TYR  173  <=> LYS   85  - SER  109 )                          
 157: s001-x 4ix7-A    26 -  43 <=>   23 -  40   (GLU   30  - GLN   47  <=> ASN  273  - ASP  290 )                          
 157: s001-x 4ix7-A    53 -  56 <=>   55 -  58   (ASP   57  - ASP   60  <=> PRO  305  - LYS  308 )                          
 157: s001-x 4ix7-A    59 -  62 <=>   62 -  65   (TYR   63  - ARG   66  <=> LYS  312  - LYS  315 )                          
 157: s001-x 4ix7-A   143 - 161 <=>   69 -  87   (ALA  158  - GLY  176  <=> ASP  319  - SER  337 )                          
 157: s001-x 4ix7-A   162 - 181 <=>   90 - 109   (SER  177  - PHE  196  <=> GLU  340  - GLN  359 )                          
 158: s001-x 1kmi-Z    21 -  24 <=>   61 -  64   (LYS   25  - PHE   28  <=> ALA   65  - ARG   68 )                          
 158: s001-x 1kmi-Z    25 -  43 <=>   66 -  84   (LYS   29  - GLN   47  <=> LEU   70  - LYS   88 )                          
 158: s001-x 1kmi-Z    44 -  47 <=>   87 -  90   (ILE   48  - PHE   51  <=> THR   91  - TRP   94 )                          
 158: s001-x 1kmi-Z    48 -  51 <=>   93 -  96   (GLY   52  - SER   55  <=> TRP   97  - ASP  100 )                          
 158: s001-x 1kmi-Z   130 - 133 <=>   99 - 102   (SER  145  - CYS  148  <=> ASP  103  - ASP  106 )                          
 158: s001-x 1kmi-Z   134 - 155 <=>  104 - 125   (LEU  149  - GLN  170  <=> ARG  108  - ASN  129 )                          
 158: s001-x 1kmi-Z   157 - 160 <=>  126 - 129   (GLY  172  - LEU  175  <=> ALA  130  - LEU  133 )                          
 159: s001-x 6zg3-D    15 -  21 <=>    4 -  10   (ILE   19  - LYS   25  <=> TYR    9  - PHE   15 )                          
 159: s001-x 6zg3-D    26 -  46 <=>   15 -  35   (GLU   30  - LEU   50  <=> ASP   20  - ASN   40 )                          
 159: s001-x 6zg3-D    68 -  71 <=>   36 -  39   (ASN   72  - THR   75  <=> TRP   41  - TYR   44 )                          
 159: s001-x 6zg3-D   105 - 129 <=>   56 -  80   (ARG  109  - MET  133  <=> LYS   61  - PHE   85 )                          
 159: s001-x 6zg3-D   130 - 158 <=>   97 - 125   (SER  145  - TYR  173  <=> SER  102  - THR  130 )                          
 159: s001-x 6zg3-D   169 - 176 <=>  245 - 252   (ALA  184  - ILE  191  <=> ALA  250  - ILE  257 )                          
 160: s001-x 6zyv-A    71 -  77 <=>    1 -   7   (THR   75  - ILE   81  <=> ALA    5  - VAL   11 )                          
 160: s001-x 6zyv-A    78 -  87 <=>    9 -  18   (SER   82  - MET   91  <=> LYS   13  - LEU   22 )                          
 160: s001-x 6zyv-A    88 -  92 <=>   28 -  32   (GLN   92  - GLY   96  <=> CYS   32  - THR   36 )                          
 160: s001-x 6zyv-A    97 - 100 <=>   46 -  49   (GLU  101  - ASP  104  <=> GLY   50  - GLU   53 )                          
 160: s001-x 6zyv-A   104 - 126 <=>   50 -  72   (ASP  108  - VAL  130  <=> THR   54  - ASP   76 )                          
 160: s001-x 6zyv-A   136 - 157 <=>   75 -  96   (ILE  151  - GLY  172  <=> CYS   79  - ASN  100 )                          
 160: s001-x 6zyv-A   159 - 162 <=>  151 - 154   (GLY  174  - SER  177  <=> PRO  155  - TYR  158 )                          
 160: s001-x 6zyv-A   165 - 170 <=>  155 - 160   (SER  180  - THR  185  <=> ASP  159  - LEU  164 )                          
 160: s001-x 6zyv-A   174 - 177 <=>  180 - 183   (GLU  189  - VAL  192  <=> ASP  184  - ASN  187 )                          
 160: s001-x 6zyv-A   178 - 181 <=>  229 - 232   (TRP  193  - PHE  196  <=> ASN  233  - PRO  236 )                          
 161: s001-x 5j2l-A    23 -  42 <=>    5 -  24   (GLN   27  - CYS   46  <=> LYS    5  - ARG   24 )                          
 161: s001-x 5j2l-A    43 -  46 <=>   27 -  30   (GLN   47  - LEU   50  <=> LEU   27  - ILE   30 )                          
 161: s001-x 5j2l-A    47 -  50 <=>   33 -  36   (PHE   51  - MET   54  <=> LEU   33  - GLU   36 )                          
 161: s001-x 5j2l-A   132 - 155 <=>   40 -  63   (ILE  147  - GLN  170  <=> THR   40  - ARG   63 )                          
 161: s001-x 5j2l-A   157 - 160 <=>   64 -  67   (GLY  172  - LEU  175  <=> GLU   64  - GLU   67 )                          
 162: s001-x 7a23-J    24 -  43 <=>   36 -  55   (PHE   28  - GLN   47  <=> PHE   57  - THR   76 )                          
 162: s001-x 7a23-J    44 -  49 <=>   58 -  63   (ILE   48  - ILE   53  <=> PHE   79  - SER   84 )                          
 162: s001-x 7a23-J   132 - 135 <=>   67 -  70   (ILE  147  - LEU  150  <=> ILE   88  - PHE   91 )                          
 162: s001-x 7a23-J   136 - 160 <=>   72 -  96   (ILE  151  - LEU  175  <=> PHE   93  - ASP  117 )                          
 163: s001-x 6u4b-A     4 -   8 <=>   61 -  65   (VAL    8  - PHE   12  <=> TRP   67  - ASN   71 )                          
 163: s001-x 6u4b-A    15 -  18 <=>  126 - 129   (ILE   19  - PRO   22  <=> ILE  132  - PRO  135 )                          
 163: s001-x 6u4b-A    30 -  33 <=>  131 - 134   (TRP   34  - ILE   37  <=> LYS  137  - VAL  140 )                          
 163: s001-x 6u4b-A    36 -  46 <=>  141 - 151   (PHE   40  - LEU   50  <=> ASN  147  - TYR  157 )                          
 163: s001-x 6u4b-A    71 -  76 <=>  153 - 158   (THR   75  - GLY   80  <=> HIS  159  - GLN  164 )                          
 163: s001-x 6u4b-A    77 -  85 <=>  161 - 169   (ILE   81  - LEU   89  <=> ILE  167  - PRO  175 )                          
 163: s001-x 6u4b-A   102 - 124 <=>  193 - 215   (PRO  106  - SER  128  <=> ARG  199  - ILE  221 )                          
 163: s001-x 6u4b-A   127 - 130 <=>  216 - 219   (TYR  131  - SER  145  <=> SER  222  - ASN  225 )                          
 163: s001-x 6u4b-A   133 - 137 <=>  221 - 225   (CYS  148  - THR  152  <=> ASN  227  - LYS  231 )                          
 163: s001-x 6u4b-A   139 - 158 <=>  226 - 245   (GLN  154  - TYR  173  <=> ARG  232  - GLN  251 )                          
 164: s001-x 3na7-A    28 -  43 <=>    3 -  18   (VAL   32  - GLN   47  <=> SER    1  - LYS   16 )                          
 164: s001-x 3na7-A    44 -  47 <=>   22 -  25   (ILE   48  - PHE   51  <=> SER   20  - PRO   23 )                          
 164: s001-x 3na7-A    48 -  52 <=>   29 -  33   (GLY   52  - SER   56  <=> GLU   27  - ASP   31 )                          
 164: s001-x 3na7-A   130 - 134 <=>  149 - 153   (SER  145  - LEU  149  <=> GLU  147  - LYS  151 )                          
 164: s001-x 3na7-A   135 - 152 <=>  155 - 172   (LEU  150  - GLU  167  <=> ILE  153  - LYS  170 )                          
 164: s001-x 3na7-A   163 - 177 <=>  174 - 188   (GLY  178  - VAL  192  <=> GLU  172  - ALA  186 )                          
 165: s001-x 6gvw-B    20 -  23 <=>   17 -  20   (ARG   24  - GLN   27  <=> ASN   24  - LEU   27 )                          
 165: s001-x 6gvw-B    27 -  43 <=>  179 - 195   (LYS   31  - GLN   47  <=> VAL  208  - ARG  224 )                          
 165: s001-x 6gvw-B    44 -  47 <=>  198 - 201   (ILE   48  - PHE   51  <=> SER  227  - HIS  230 )                          
 165: s001-x 6gvw-B   135 - 160 <=>  203 - 228   (LEU  150  - LEU  175  <=> ASP  232  - PRO  257 )                          
 166: s001-x 4dlq-A    14 -  19 <=>   86 -  91   (GLU   18  - GLU   23  <=> ARG  559  - SER  564 )                          
 166: s001-x 4dlq-A    23 -  43 <=>   93 - 113   (GLN   27  - GLN   47  <=> TYR  566  - ALA  586 )                          
 166: s001-x 4dlq-A    44 -  47 <=>  116 - 119   (ILE   48  - PHE   51  <=> GLN  589  - ARG  592 )                          
 166: s001-x 4dlq-A   134 - 157 <=>  120 - 143   (LEU  149  - GLY  172  <=> ASN  604  - LEU  627 )                          
 166: s001-x 4dlq-A   165 - 170 <=>  168 - 173   (SER  180  - THR  185  <=> LEU  652  - GLU  657 )                          
 167: s001-x 2yk0-A    16 -  19 <=>  485 - 488   (GLN   20  - GLU   23  <=> LYS  503  - SER  506 )                          
 167: s001-x 2yk0-A    22 -  27 <=>  531 - 536   (ILE   26  - LYS   31  <=> LEU  549  - VAL  554 )                          
 167: s001-x 2yk0-A    29 -  42 <=>  553 - 566   (LEU   33  - CYS   46  <=> THR  571  - LEU  584 )                          
 167: s001-x 2yk0-A    43 -  46 <=>  569 - 572   (GLN   47  - LEU   50  <=> TYR  587  - SER  590 )                          
 167: s001-x 2yk0-A    47 -  50 <=>  575 - 578   (PHE   51  - MET   54  <=> LYS  593  - PRO  596 )                          
 167: s001-x 2yk0-A    51 -  54 <=>  580 - 583   (SER   55  - SER   58  <=> THR  598  - LYS  601 )                          
 167: s001-x 2yk0-A   130 - 133 <=>  589 - 592   (SER  145  - CYS  148  <=> LEU  607  - ASN  610 )                          
 167: s001-x 2yk0-A   134 - 157 <=>  595 - 618   (LEU  149  - GLY  172  <=> THR  613  - GLN  636 )                          
 167: s001-x 2yk0-A   161 - 176 <=>  624 - 639   (GLY  176  - ILE  191  <=> TYR  642  - ALA  657 )                          
 168: s001-x 5ue8-A     5 -  10 <=>  292 - 297   (ILE    9  - VAL   14  <=> LYS  858  - TRP  863 )                          
 168: s001-x 5ue8-A    12 -  15 <=>  346 - 349   (LEU   16  - ILE   19  <=> THR  912  - ALA  915 )                          
 168: s001-x 5ue8-A    19 -  23 <=>  369 - 373   (GLU   23  - GLN   27  <=> PHE  941  - ARG  945 )                          
 168: s001-x 5ue8-A    25 -  42 <=>  376 - 393   (LYS   29  - CYS   46  <=> LYS  948  - ARG  965 )                          
 168: s001-x 5ue8-A    71 -  74 <=>  394 - 397   (THR   75  - GLU   78  <=> ASN  966  - PRO  969 )                          
 168: s001-x 5ue8-A   136 - 157 <=>  400 - 421   (ILE  151  - GLY  172  <=> SER  972  - ARG  993 )                          
 168: s001-x 5ue8-A   160 - 176 <=>  430 - 446   (LEU  175  - ILE  191  <=> PRO 1002  - ASN 1018 )                          
 168: s001-x 5ue8-A   177 - 181 <=>  512 - 516   (VAL  192  - PHE  196  <=> VAL 1099  - LEU 1103 )                          
 169: s001-x 2i1k-A    21 -  24 <=>  354 - 357   (LYS   25  - PHE   28  <=> ALA  361  - MET  364 )                          
 169: s001-x 2i1k-A    25 -  42 <=>  359 - 376   (LYS   29  - CYS   46  <=> LEU  366  - GLU  383 )                          
 169: s001-x 2i1k-A    43 -  46 <=>  380 - 383   (GLN   47  - LEU   50  <=> ASN  387  - GLN  390 )                          
 169: s001-x 2i1k-A    47 -  50 <=>  386 - 389   (PHE   51  - MET   54  <=> MET  393  - LEU  396 )                          
 169: s001-x 2i1k-A   130 - 133 <=>  393 - 396   (SER  145  - CYS  148  <=> LEU  410  - GLU  413 )                          
 169: s001-x 2i1k-A   134 - 155 <=>  398 - 419   (LEU  149  - GLN  170  <=> ARG  415  - ARG  436 )                          
 169: s001-x 2i1k-A   157 - 160 <=>  420 - 423   (GLY  172  - LEU  175  <=> ARG  437  - GLU  440 )                          
 170: s001-x 3wak-A    17 -  20 <=>   82 -  85   (LYS   21  - ARG   24  <=> LEU   86  - LEU   89 )                          
 170: s001-x 3wak-A    21 -  43 <=>  156 - 178   (LYS   25  - GLN   47  <=> ASN  160  - ASN  182 )                          
 170: s001-x 3wak-A    44 -  49 <=>  181 - 186   (ILE   48  - ILE   53  <=> LYS  185  - SER  190 )                          
 170: s001-x 3wak-A   137 - 155 <=>  190 - 208   (THR  152  - GLN  170  <=> THR  194  - VAL  212 )                          
 170: s001-x 3wak-A   157 - 162 <=>  209 - 214   (GLY  172  - SER  177  <=> LEU  213  - GLY  218 )                          
 170: s001-x 3wak-A   164 - 167 <=>  215 - 218   (ILE  179  - PHE  182  <=> PHE  219  - ALA  222 )                          
 170: s001-x 3wak-A   169 - 181 <=>  219 - 231   (ALA  184  - PHE  196  <=> PRO  223  - LEU  235 )                          
 171: s001-x 7cun-D     1 -   4 <=>   32 -  35   (PHE    5  - VAL    8  <=> VAL   64  - GLU   67 )                          
 171: s001-x 7cun-D    19 -  24 <=>  602 - 607   (GLU   23  - PHE   28  <=> TYR  711  - ASN  716 )                          
 171: s001-x 7cun-D    25 -  43 <=>  609 - 627   (LYS   29  - GLN   47  <=> GLN  718  - VAL  736 )                          
 171: s001-x 7cun-D    44 -  47 <=>  630 - 633   (ILE   48  - PHE   51  <=> ARG  739  - ARG  742 )                          
 171: s001-x 7cun-D   135 - 157 <=>  634 - 656   (LEU  150  - GLY  172  <=> GLY  743  - PHE  765 )                          
 171: s001-x 7cun-D   163 - 166 <=>  668 - 671   (GLY  178  - LEU  181  <=> VAL  777  - LEU  780 )                          
 171: s001-x 7cun-D   170 - 174 <=>  693 - 697   (THR  185  - GLU  189  <=> MET  802  - SER  806 )                          
 172: s001-x 3zqb-A    22 -  44 <=>   31 -  53   (ILE   26  - ILE   48  <=> ALA   36  - ARG   58 )                          
 172: s001-x 3zqb-A    52 -  55 <=>   60 -  63   (SER   56  - ALA   59  <=> VAL   65  - PHE   68 )                          
 172: s001-x 3zqb-A    58 -  65 <=>   85 -  92   (PHE   62  - LEU   69  <=> ASN  141  - SER  148 )                          
 172: s001-x 3zqb-A    76 -  95 <=>   96 - 115   (GLY   80  - ILE   99  <=> VAL  152  - LEU  171 )                          
 172: s001-x 3zqb-A   100 - 110 <=>  134 - 144   (ASP  104  - GLY  114  <=> ASP  197  - GLN  207 )                          
 172: s001-x 3zqb-A   114 - 119 <=>  149 - 154   (LEU  118  - ILE  123  <=> THR  212  - ALA  217 )                          
 172: s001-x 3zqb-A   136 - 149 <=>  163 - 176   (ILE  151  - LEU  164  <=> ALA  226  - ASN  239 )                          
 172: s001-x 3zqb-A   162 - 181 <=>  247 - 266   (SER  177  - PHE  196  <=> GLN  310  - THR  329 )                          
 173: s001-x 5c5e-A     1 -   7 <=>  123 - 129   (PHE    5  - PRO   11  <=> ALA  123  - ALA  129 )                          
 173: s001-x 5c5e-A    15 -  18 <=>  173 - 176   (ILE   19  - PRO   22  <=> ARG  173  - ASP  176 )                          
 173: s001-x 5c5e-A    23 -  43 <=>  183 - 203   (GLN   27  - GLN   47  <=> PRO  183  - LEU  203 )                          
 173: s001-x 5c5e-A    44 -  47 <=>  206 - 209   (ILE   48  - PHE   51  <=> PHE  206  - ASN  209 )                          
 173: s001-x 5c5e-A   139 - 155 <=>  211 - 227   (GLN  154  - GLN  170  <=> ASN  211  - ASP  227 )                          
 173: s001-x 5c5e-A   159 - 181 <=>  229 - 251   (GLY  174  - PHE  196  <=> PRO  229  - GLU  251 )                          
 174: s001-x 6zr2-A    22 -  43 <=>   53 -  74   (ILE   26  - GLN   47  <=> MET   53  - PRO   74 )                          
 174: s001-x 6zr2-A    44 -  47 <=>   77 -  80   (ILE   48  - PHE   51  <=> TRP   77  - GLN   80 )                          
 174: s001-x 6zr2-A   134 - 157 <=>   82 - 105   (LEU  149  - GLY  172  <=> ILE   82  - GLU  105 )                          
 175: s001-x 4i0x-F    21 -  42 <=>    1 -  22   (LYS   25  - CYS   46  <=> SER    7  - GLU   28 )                          
 175: s001-x 4i0x-F    43 -  46 <=>   26 -  29   (GLN   47  - LEU   50  <=> GLU   32  - ASP   35 )                          
 175: s001-x 4i0x-F    47 -  52 <=>   32 -  37   (PHE   51  - SER   56  <=> GLU   38  - LYS   43 )                          
 175: s001-x 4i0x-F   130 - 133 <=>   46 -  49   (SER  145  - CYS  148  <=> ALA   57  - GLN   60 )                          
 175: s001-x 4i0x-F   134 - 156 <=>   52 -  74   (LEU  149  - LYS  171  <=> LYS   63  - THR   85 )                          
 175: s001-x 4i0x-F   159 - 162 <=>   75 -  78   (GLY  174  - SER  177  <=> ALA   86  - ALA   89 )                          
 176: s001-x 5da0-A    51 -  54 <=>    8 -  11   (SER   55  - SER   58  <=> PRO   21  - ASP   24 )                          
 176: s001-x 5da0-A    58 -  65 <=>   15 -  22   (PHE   62  - LEU   69  <=> GLY   28  - LEU   35 )                          
 176: s001-x 5da0-A    74 -  78 <=>   60 -  64   (GLU   78  - SER   82  <=> MET   73  - ALA   77 )                          
 176: s001-x 5da0-A    81 -  94 <=>   65 -  78   (VAL   85  - LYS   98  <=> THR   78  - ASP   91 )                          
 176: s001-x 5da0-A   100 - 129 <=>  209 - 238   (ASP  104  - MET  133  <=> GLU  222  - GLU  251 )                          
 176: s001-x 5da0-A   133 - 136 <=>  241 - 244   (CYS  148  - ILE  151  <=> ASP  254  - SER  257 )                          
 176: s001-x 5da0-A   139 - 155 <=>  245 - 261   (GLN  154  - GLN  170  <=> ASP  258  - GLY  274 )                          
 176: s001-x 5da0-A   159 - 162 <=>  262 - 265   (GLY  174  - SER  177  <=> PHE  275  - GLY  278 )                          
 176: s001-x 5da0-A   168 - 181 <=>  293 - 306   (ILE  183  - PHE  196  <=> GLY  306  - LEU  319 )                          
 177: s001-x 3exe-A    16 -  19 <=>    7 -  10   (GLN   20  - GLU   23  <=> ALA    5  - GLU    8 )                          
 177: s001-x 3exe-A    26 -  42 <=>   30 -  46   (GLU   30  - CYS   46  <=> THR   28  - ARG   44 )                          
 177: s001-x 3exe-A    45 -  51 <=>  262 - 268   (PRO   49  - SER   55  <=> TYR  260  - SER  266 )                          
 177: s001-x 3exe-A   130 - 134 <=>  273 - 277   (SER  145  - LEU  149  <=> SER  271  - ARG  275 )                          
 177: s001-x 3exe-A   135 - 144 <=>  279 - 288   (LEU  150  - GLY  159  <=> GLU  277  - ASP  286 )                          
 177: s001-x 3exe-A   146 - 155 <=>  289 - 298   (ILE  161  - GLN  170  <=> PRO  287  - VAL  296 )                          
 177: s001-x 3exe-A   156 - 160 <=>  300 - 304   (LYS  171  - LEU  175  <=> SER  298  - SER  302 )                          
 177: s001-x 3exe-A   161 - 181 <=>  306 - 326   (GLY  176  - PHE  196  <=> GLU  304  - ALA  324 )                          
 178: s001-x 3opb-A     3 -  10 <=>  105 - 112   (GLU    7  - VAL   14  <=> ILE  106  - HIS  113 )                          
 178: s001-x 3opb-A    14 -  17 <=>  155 - 158   (GLU   18  - LYS   21  <=> ASN  156  - LYS  159 )                          
 178: s001-x 3opb-A    28 -  40 <=>  162 - 174   (VAL   32  - VAL   44  <=> LYS  163  - ARG  175 )                          
 178: s001-x 3opb-A    42 -  45 <=>  175 - 178   (CYS   46  - PRO   49  <=> ILE  176  - ASP  179 )                          
 178: s001-x 3opb-A   141 - 155 <=>  182 - 196   (PHE  156  - GLN  170  <=> SER  183  - GLN  197 )                          
 178: s001-x 3opb-A   161 - 181 <=>  197 - 217   (GLY  176  - PHE  196  <=> LYS  198  - ASP  218 )                          
 179: s001-x 3gnl-A     1 -   4 <=>  102 - 105   (PHE    5  - VAL    8  <=> THR  110  - GLU  113 )                          
 179: s001-x 3gnl-A    13 -  16 <=>  167 - 170   (PRO   17  - GLN   20  <=> THR  175  - GLU  178 )                          
 179: s001-x 3gnl-A    17 -  20 <=>  174 - 177   (LYS   21  - ARG   24  <=> GLY  182  - LEU  185 )                          
 179: s001-x 3gnl-A    21 -  43 <=>  180 - 202   (LYS   25  - GLN   47  <=> GLU  188  - THR  210 )                          
 179: s001-x 3gnl-A    44 -  47 <=>  205 - 208   (ILE   48  - PHE   51  <=> ASN  213  - PRO  216 )                          
 179: s001-x 3gnl-A   136 - 156 <=>  210 - 230   (ILE  151  - LYS  171  <=> SER  218  - VAL  238 )                          
 179: s001-x 3gnl-A   159 - 162 <=>  231 - 234   (GLY  174  - SER  177  <=> LEU  239  - GLY  242 )                          
 180: s001-x 6h3z-A    23 -  43 <=>    3 -  23   (GLN   27  - GLN   47  <=> ASN 1456  - ALA 1476 )                          
 180: s001-x 6h3z-A    44 -  47 <=>   26 -  29   (ILE   48  - PHE   51  <=> THR 1479  - THR 1482 )                          
 180: s001-x 6h3z-A   124 - 127 <=>   33 -  36   (SER  128  - TYR  131  <=> PHE 1486  - LEU 1489 )                          
 180: s001-x 6h3z-A   135 - 157 <=>   37 -  59   (LEU  150  - GLY  172  <=> PRO 1490  - THR 1512 )                          
 180: s001-x 6h3z-A   159 - 162 <=>   60 -  63   (GLY  174  - SER  177  <=> SER 1513  - PHE 1516 )                          
 180: s001-x 6h3z-A   164 - 178 <=>   64 -  78   (ILE  179  - TRP  193  <=> ALA 1517  - GLN 1531 )                          
 181: s001-x 6uuj-G    20 -  24 <=>    1 -   5   (ARG   24  - PHE   28  <=> VAL    6  - LEU   10 )                          
 181: s001-x 6uuj-G    25 -  42 <=>    7 -  24   (LYS   29  - CYS   46  <=> ALA   12  - ALA   29 )                          
 181: s001-x 6uuj-G    43 -  46 <=>   27 -  30   (GLN   47  - LEU   50  <=> ALA   32  - ILE   35 )                          
 181: s001-x 6uuj-G    47 -  51 <=>   33 -  37   (PHE   51  - SER   55  <=> VAL   38  - ALA   42 )                          
 181: s001-x 6uuj-G   130 - 133 <=>   42 -  45   (SER  145  - CYS  148  <=> SER   47  - THR   50 )                          
 181: s001-x 6uuj-G   134 - 157 <=>   48 -  71   (LEU  149  - GLY  172  <=> GLY   53  - GLY   76 )                          
 182: s001-x 5jje-B    27 -  43 <=>    1 -  17   (LYS   31  - GLN   47  <=> MET   22  - ALA   38 )                          
 182: s001-x 5jje-B    44 -  47 <=>   21 -  24   (ILE   48  - PHE   51  <=> GLY   42  - THR   45 )                          
 182: s001-x 5jje-B    48 -  51 <=>   27 -  30   (GLY   52  - SER   55  <=> ALA   48  - GLY   51 )                          
 182: s001-x 5jje-B   130 - 133 <=>   31 -  34   (SER  145  - CYS  148  <=> ASP   52  - ALA   55 )                          
 182: s001-x 5jje-B   134 - 158 <=>   37 -  61   (LEU  149  - TYR  173  <=> GLU   58  - LEU   82 )                          
 183: s001-x 5ncl-A   100 - 128 <=>   26 -  54   (ASP  104  - VAL  132  <=> GLU  291  - ASN  319 )                          
 183: s001-x 5ncl-A   133 - 158 <=>   56 -  81   (CYS  148  - TYR  173  <=> SER  321  - ARG  346 )                          
 183: s001-x 5ncl-A   162 - 170 <=>  410 - 418   (SER  177  - THR  185  <=> ASP  748  - LEU  756 )                          
 184: s001-x 1w0b-A    68 -  71 <=>    3 -   6   (ASN   72  - THR   75  <=> LEU    3  - ALA    6 )                          
 184: s001-x 1w0b-A    73 -  76 <=>    7 -  10   (MET   77  - GLY   80  <=> ASN    7  - LEU   10 )                          
 184: s001-x 1w0b-A    77 -  89 <=>   12 -  24   (ILE   81  - LEU   93  <=> SER   12  - GLN   24 )                          
 184: s001-x 1w0b-A    91 -  94 <=>   25 -  28   (ALA   95  - LYS   98  <=> GLN   25  - ASN   28 )                          
 184: s001-x 1w0b-A   100 - 125 <=>   32 -  57   (ASP  104  - ILE  129  <=> VAL   32  - THR   57 )                          
 184: s001-x 1w0b-A   133 - 157 <=>   59 -  83   (CYS  148  - GLY  172  <=> GLU   59  - ALA   83 )                          
 185: s001-x 5mps-R   101 - 129 <=>   50 -  78   (THR  105  - MET  133  <=> LEU   58  - GLU   86 )                          
 185: s001-x 5mps-R   132 - 158 <=>   82 - 108   (ILE  147  - TYR  173  <=> LEU   90  - MET  116 )                          
 186: s001-x 2iu5-A    25 -  32 <=>    2 -   9   (LYS   29  - ALA   36  <=> GLU    2  - LYS    9 )                          
 186: s001-x 2iu5-A    35 -  41 <=>   52 -  58   (LEU   39  - CYS   45  <=> GLU   52  - PHE   58 )                          
 186: s001-x 2iu5-A    67 -  71 <=>   96 - 100   (SER   71  - THR   75  <=> ILE   96  - ASP  100 )                          
 186: s001-x 2iu5-A    72 -  76 <=>  102 - 106   (LEU   76  - GLY   80  <=> ASN  102  - PHE  106 )                          
 186: s001-x 2iu5-A    77 -  93 <=>  109 - 125   (ILE   81  - ALA   97  <=> ILE  109  - LYS  125 )                          
 186: s001-x 2iu5-A    96 -  99 <=>  126 - 129   (ILE  100  - GLY  103  <=> SER  126  - HIS  129 )                          
 186: s001-x 2iu5-A   104 - 129 <=>  131 - 156   (ASP  108  - MET  133  <=> SER  131  - ARG  156 )                          
 187: s001-x 2qyw-A    51 -  54 <=>    1 -   4   (SER   55  - SER   58  <=> UNK    1  - SER    4 )                          
 187: s001-x 2qyw-A    55 -  59 <=>    7 -  11   (ALA   59  - TYR   63  <=> SER    7  - PHE   11 )                          
 187: s001-x 2qyw-A    76 -  79 <=>   15 -  18   (GLY   80  - PRO   83  <=> HIS   15  - PHE   18 )                          
 187: s001-x 2qyw-A    81 -  89 <=>   19 -  27   (VAL   85  - LEU   93  <=> ARG   19  - GLY   27 )                          
 187: s001-x 2qyw-A   100 - 129 <=>   39 -  68   (ASP  104  - MET  133  <=> GLU   39  - TYR   68 )                          
 187: s001-x 2qyw-A   130 - 133 <=>   70 -  73   (SER  145  - CYS  148  <=> PRO   70  - PHE   73 )                          
 187: s001-x 2qyw-A   134 - 140 <=>   75 -  81   (LEU  149  - LEU  155  <=> ASN   75  - LEU   81 )                          
 187: s001-x 2qyw-A   142 - 156 <=>   82 -  96   (VAL  157  - LYS  171  <=> ARG   82  - ARG   96 )                          
 188: s001-x 2py8-C    40 -  43 <=>    4 -   7   (VAL   44  - GLN   47  <=> HIS    5  - GLN    8 )                          
 188: s001-x 2py8-C    71 -  76 <=>    8 -  13   (THR   75  - GLY   80  <=> ALA    9  - LEU   14 )                          
 188: s001-x 2py8-C    77 -  91 <=>   15 -  29   (ILE   81  - ALA   95  <=> SER   16  - LEU   30 )                          
 188: s001-x 2py8-C    93 -  98 <=>   30 -  35   (ALA   97  - VAL  102  <=> GLY   31  - PRO   36 )                          
 188: s001-x 2py8-C   102 - 129 <=>   60 -  87   (PRO  106  - MET  133  <=> LEU   61  - GLY   88 )                          
 188: s001-x 2py8-C   130 - 133 <=>   90 -  93   (SER  145  - CYS  148  <=> ARG   91  - LEU   94 )                          
 189: s001-x 6veo-A    75 -  82 <=>   29 -  36   (LEU   79  - THR   86  <=> LYS  978  - LYS  985 )                          
 189: s001-x 6veo-A    83 -  92 <=>   55 -  64   (SER   87  - GLY   96  <=> ASP 1004  - ASP 1013 )                          
 189: s001-x 6veo-A    96 - 100 <=>   65 -  69   (ILE  100  - ASP  104  <=> LYS 1014  - LEU 1018 )                          
 189: s001-x 6veo-A   104 - 114 <=>   70 -  80   (ASP  108  - LEU  118  <=> THR 1019  - LEU 1029 )                          
 189: s001-x 6veo-A   116 - 125 <=>   81 -  90   (GLY  120  - ILE  129  <=> ILE 1030  - PRO 1039 )                          
 189: s001-x 6veo-A   133 - 158 <=>   92 - 117   (CYS  148  - TYR  173  <=> LYS 1041  - GLU 1066 )                          
 190: s001-x 4j2c-A    52 -  55 <=>    2 -   5   (SER   56  - ALA   59  <=> ALA    2  - ASP    5 )                          
 190: s001-x 4j2c-A    75 -  79 <=>   10 -  14   (LEU   79  - PRO   83  <=> VAL   10  - VAL   14 )                          
 190: s001-x 4j2c-A    81 -  89 <=>   15 -  23   (VAL   85  - LEU   93  <=> GLN   15  - GLY   23 )                          
 190: s001-x 4j2c-A   100 - 129 <=>   41 -  70   (ASP  104  - MET  133  <=> GLU   41  - ILE   70 )                          
 190: s001-x 4j2c-A   130 - 134 <=>   80 -  84   (SER  145  - LEU  149  <=> LEU   80  - GLU   84 )                          
 190: s001-x 4j2c-A   135 - 157 <=>   86 - 108   (LEU  150  - GLY  172  <=> SER   86  - THR  108 )                          
 191: s001-x 1h99-A    11 -  14 <=>    5 -   8   (ILE   15  - GLU   18  <=> LYS   58  - THR   61 )                          
 191: s001-x 1h99-A    76 -  93 <=>   14 -  31   (GLY   80  - ALA   97  <=> PRO   67  - GLN   84 )                          
 191: s001-x 1h99-A    96 -  99 <=>   32 -  35   (ILE  100  - GLY  103  <=> LEU   85  - LYS   88 )                          
 191: s001-x 1h99-A   108 - 129 <=>   37 -  58   (PHE  112  - MET  133  <=> ASN   90  - GLY  111 )                          
 191: s001-x 1h99-A   136 - 139 <=>   60 -  63   (ILE  151  - GLN  154  <=> ASP  113  - ASN  116 )                          
 191: s001-x 1h99-A   178 - 181 <=>  149 - 152   (TRP  193  - PHE  196  <=> TYR  202  - VAL  205 )                          
 192: s001-x 2p7n-A     1 -   4 <=>   34 -  37   (PHE    5  - VAL    8  <=> LEU   80  - GLN   83 )                          
 192: s001-x 2p7n-A    34 -  41 <=>   67 -  74   (THR   38  - CYS   45  <=> THR  114  - GLU  121 )                          
 192: s001-x 2p7n-A    47 -  51 <=>   96 - 100   (PHE   51  - SER   55  <=> GLN  143  - ASP  147 )                          
 192: s001-x 2p7n-A    55 -  58 <=>  111 - 114   (ALA   59  - PHE   62  <=> ARG  158  - GLY  161 )                          
 192: s001-x 2p7n-A    70 -  75 <=>  141 - 146   (GLY   74  - LEU   79  <=> GLN  188  - LYS  193 )                          
 192: s001-x 2p7n-A    76 -  92 <=>  150 - 166   (GLY   80  - GLY   96  <=> LEU  197  - ALA  213 )                          
 192: s001-x 2p7n-A    95 -  98 <=>  167 - 170   (ILE   99  - VAL  102  <=> PHE  214  - ILE  217 )                          
 192: s001-x 2p7n-A   101 - 126 <=>  293 - 318   (THR  105  - VAL  130  <=> PHE  350  - PHE  375 )                          
 193: s001-x 2q0y-A    58 -  61 <=>    3 -   6   (PHE   62  - MET   65  <=> GLU    2  - PRO    5 )                          
 193: s001-x 2q0y-A    75 -  94 <=>    8 -  27   (LEU   79  - LYS   98  <=> CYS    7  - GLY   26 )                          
 193: s001-x 2q0y-A    96 -  99 <=>   28 -  31   (ILE  100  - GLY  103  <=> ARG   27  - LEU   30 )                          
 193: s001-x 2q0y-A   108 - 126 <=>   33 -  51   (PHE  112  - VAL  130  <=> LEU   32  - GLY   50 )                          
 193: s001-x 2q0y-A   169 - 178 <=>  112 - 121   (ALA  184  - TRP  193  <=> ALA  111  - ILE  120 )                          
 194: s001-x 5zji-L     1 -   4 <=>   39 -  42   (PHE    5  - VAL    8  <=> LEU   83  - TYR   86 )                          
 194: s001-x 5zji-L     7 -  10 <=>   48 -  51   (PRO   11  - VAL   14  <=> PRO   92  - ARG   95 )                          
 194: s001-x 5zji-L    65 -  70 <=>   71 -  76   (LEU   69  - GLY   74  <=> GLY  115  - THR  120 )                          
 194: s001-x 5zji-L    71 -  76 <=>   78 -  83   (THR   75  - GLY   80  <=> VAL  122  - GLY  127 )                          
 194: s001-x 5zji-L    77 -  91 <=>   85 -  99   (ILE   81  - ALA   95  <=> LEU  129  - THR  143 )                          
 194: s001-x 5zji-L    97 - 100 <=>  100 - 103   (GLU  101  - ASP  104  <=> MET  144  - VAL  147 )                          
 194: s001-x 5zji-L   101 - 129 <=>  132 - 160   (THR  105  - MET  133  <=> SER  176  - LEU  204 )                          
 194: s001-x 5zji-L   132 - 136 <=>  162 - 166   (ILE  147  - ILE  151  <=> LEU  206  - PHE  210 )                          
 195: s001-x 6ye4-A    48 -  51 <=>   32 -  35   (GLY   52  - SER   55  <=> ILE   77  - ALA   80 )                          
 195: s001-x 6ye4-A    67 -  73 <=>   42 -  48   (SER   71  - MET   77  <=> ARG   87  - ARG   93 )                          
 195: s001-x 6ye4-A    75 -  91 <=>   74 -  90   (LEU   79  - ALA   95  <=> SER  119  - SER  135 )                          
 195: s001-x 6ye4-A    96 -  99 <=>   91 -  94   (ILE  100  - GLY  103  <=> ALA  136  - ASN  139 )                          
 195: s001-x 6ye4-A   104 - 131 <=>   95 - 122   (ASP  108  - GLY  146  <=> ASP  140  - ASN  167 )                          
 195: s001-x 6ye4-A   133 - 154 <=>  190 - 211   (CYS  148  - LEU  169  <=> PHE  235  - LEU  256 )                          
 196: s001-x 4idn-B    48 -  51 <=>  318 - 321   (GLY   52  - SER   55  <=> LEU  348  - THR  351 )                          
 196: s001-x 4idn-B    69 -  72 <=>  324 - 327   (ARG   73  - LEU   76  <=> ALA  354  - LEU  357 )                          
 196: s001-x 4idn-B    73 -  76 <=>  329 - 332   (MET   77  - GLY   80  <=> ALA  359  - THR  362 )                          
 196: s001-x 4idn-B    77 -  88 <=>  334 - 345   (ILE   81  - GLN   92  <=> LYS  364  - CYS  375 )                          
 196: s001-x 4idn-B    89 -  92 <=>  347 - 350   (LEU   93  - GLY   96  <=> GLY  377  - PRO  380 )                          
 196: s001-x 4idn-B   105 - 128 <=>  353 - 376   (ARG  109  - VAL  132  <=> ALA  383  - LYS  406 )                          
 196: s001-x 4idn-B   132 - 157 <=>  379 - 404   (ILE  147  - GLY  172  <=> GLY  409  - LYS  434 )                          
 197: s001-x 4aup-B    71 -  79 <=>   47 -  55   (THR   75  - PRO   83  <=> PRO  135  - SER  143 )                          
 197: s001-x 4aup-B    81 -  92 <=>   56 -  67   (VAL   85  - GLY   96  <=> CYS  144  - LYS  155 )                          
 197: s001-x 4aup-B    96 -  99 <=>   68 -  71   (ILE  100  - GLY  103  <=> LYS  156  - ARG  159 )                          
 197: s001-x 4aup-B   105 - 125 <=>   73 -  93   (ARG  109  - ILE  129  <=> THR  161  - ALA  181 )                          
 197: s001-x 4aup-B   127 - 130 <=>   94 -  97   (TYR  131  - SER  145  <=> LYS  182  - GLY  185 )                          
 197: s001-x 4aup-B   132 - 154 <=>   98 - 120   (ILE  147  - LEU  169  <=> LEU  186  - PHE  208 )                          
 198: s001-x 3fx7-B    23 -  43 <=>    7 -  27   (GLN   27  - GLN   47  <=> VAL   11  - SER   31 )                          
 198: s001-x 3fx7-B    44 -  51 <=>   30 -  37   (ILE   48  - SER   55  <=> ASN   34  - SER   41 )                          
 198: s001-x 3fx7-B   130 - 134 <=>   40 -  44   (SER  145  - LEU  149  <=> ASP   44  - ASP   48 )                          
 198: s001-x 3fx7-B   135 - 155 <=>   46 -  66   (LEU  150  - GLN  170  <=> PHE   50  - GLU   70 )                          
 198: s001-x 3fx7-B   157 - 160 <=>   67 -  70   (GLY  172  - LEU  175  <=> GLN   71  - TRP   74 )                          
 199: s001-x 6dkm-A    21 -  24 <=>    3 -   6   (LYS   25  - PHE   28  <=> GLU    2  - ARG    5 )                          
 199: s001-x 6dkm-A    25 -  42 <=>    8 -  25   (LYS   29  - CYS   46  <=> ARG    7  - ALA   24 )                          
 199: s001-x 6dkm-A    43 -  46 <=>   29 -  32   (GLN   47  - LEU   50  <=> ARG   28  - ILE   31 )                          
 199: s001-x 6dkm-A    47 -  51 <=>   35 -  39   (PHE   51  - SER   55  <=> SER   34  - ARG   38 )                          
 199: s001-x 6dkm-A   130 - 133 <=>   41 -  44   (SER  145  - CYS  148  <=> SER   40  - ARG   43 )                          
 199: s001-x 6dkm-A   134 - 155 <=>   46 -  67   (LEU  149  - GLN  170  <=> GLU   45  - LEU   66 )                          
 199: s001-x 6dkm-A   157 - 162 <=>   68 -  73   (GLY  172  - SER  177  <=> GLU   67  - VAL   72 )                          
 200: s001-x 4q2g-B    23 -  29 <=>  102 - 108   (GLN   27  - LEU   33  <=> THR  123  - ILE  129 )                          
 200: s001-x 4q2g-B    32 -  41 <=>  111 - 120   (ALA   36  - CYS   45  <=> ILE  132  - PHE  141 )                          
 200: s001-x 4q2g-B    43 -  46 <=>  123 - 126   (GLN   47  - LEU   50  <=> ILE  144  - ASP  147 )                          
 200: s001-x 4q2g-B    67 -  70 <=>  129 - 132   (SER   71  - GLY   74  <=> ALA  150  - ALA  153 )                          
 200: s001-x 4q2g-B    73 -  76 <=>  134 - 137   (MET   77  - GLY   80  <=> LEU  155  - THR  158 )                          
 200: s001-x 4q2g-B    77 -  91 <=>  139 - 153   (ILE   81  - ALA   95  <=> THR  160  - PHE  174 )                          
 200: s001-x 4q2g-B   104 - 107 <=>  155 - 158   (ASP  108  - LEU  111  <=> ARG  176  - ILE  179 )                          
 200: s001-x 4q2g-B   109 - 129 <=>  167 - 187   (ASN  113  - MET  133  <=> SER  188  - LEU  208 )                          
 200: s001-x 4q2g-B   130 - 133 <=>  192 - 195   (SER  145  - CYS  148  <=> LEU  213  - VAL  216 )                          
 200: s001-x 4q2g-B   136 - 160 <=>  199 - 223   (ILE  151  - LEU  175  <=> CYS  220  - ALA  244 )                          
 200: s001-x 4q2g-B   165 - 168 <=>  245 - 248   (SER  180  - ILE  183  <=> ASP  266  - ASP  269 )                          
 201: s001-x 6v1q-A    19 -  23 <=>  157 - 161   (GLU   23  - GLN   27  <=> ARG  190  - ASN  194 )                          
 201: s001-x 6v1q-A    25 -  43 <=>  164 - 182   (LYS   29  - GLN   47  <=> PRO  197  - LEU  215 )                          
 201: s001-x 6v1q-A    44 -  47 <=>  185 - 188   (ILE   48  - PHE   51  <=> LEU  218  - PHE  221 )                          
 201: s001-x 6v1q-A    48 -  51 <=>  192 - 195   (GLY   52  - SER   55  <=> GLY  225  - THR  228 )                          
 201: s001-x 6v1q-A    52 -  55 <=>  198 - 201   (SER   56  - ALA   59  <=> GLY  231  - TYR  234 )                          
 201: s001-x 6v1q-A    64 -  67 <=>  205 - 208   (ILE   68  - SER   71  <=> TYR  238  - ILE  241 )                          
 201: s001-x 6v1q-A    75 -  79 <=>  211 - 215   (LEU   79  - PRO   83  <=> ASP  244  - LEU  248 )                          
 201: s001-x 6v1q-A    80 -  83 <=>  217 - 220   (ILE   84  - SER   87  <=> THR  250  - ASN  253 )                          
 201: s001-x 6v1q-A   120 - 129 <=>  221 - 230   (THR  124  - MET  133  <=> SER  254  - ASN  263 )                          
 201: s001-x 6v1q-A   133 - 147 <=>  232 - 246   (CYS  148  - VAL  162  <=> SER  265  - ASN  279 )                          
 201: s001-x 6v1q-A   148 - 158 <=>  248 - 258   (LEU  163  - TYR  173  <=> TYR  281  - VAL  291 )                          
 201: s001-x 6v1q-A   159 - 162 <=>  520 - 523   (GLY  174  - SER  177  <=> ILE  654  - ILE  657 )                          
 202: s001-x 2mq8-A    72 -  76 <=>   13 -  17   (LEU   76  - GLY   80  <=> ASP   13  - LYS   17 )                          
 202: s001-x 2mq8-A    77 -  92 <=>   19 -  34   (ILE   81  - GLY   96  <=> GLU   19  - GLN   34 )                          
 202: s001-x 2mq8-A    94 -  98 <=>   35 -  39   (LYS   98  - VAL  102  <=> LYS   35  - ASN   39 )                          
 202: s001-x 2mq8-A    99 - 124 <=>   61 -  86   (GLY  103  - SER  128  <=> ALA   61  - ASP   86 )                          
 202: s001-x 2mq8-A   143 - 146 <=>   89 -  92   (ALA  158  - ILE  161  <=> ALA   89  - THR   92 )                          
 202: s001-x 2mq8-A   154 - 157 <=>   94 -  97   (LEU  169  - GLY  172  <=> THR   94  - THR   97 )                          
 203: s001-x 6dlm-A    25 -  43 <=>    1 -  19   (LYS   29  - GLN   47  <=> SER    0  - ARG   18 )                          
 203: s001-x 6dlm-A    44 -  47 <=>   23 -  26   (ILE   48  - PHE   51  <=> ARG   22  - ARG   25 )                          
 203: s001-x 6dlm-A    48 -  51 <=>   30 -  33   (GLY   52  - SER   55  <=> ARG   29  - GLU   32 )                          
 203: s001-x 6dlm-A   130 - 133 <=>   40 -  43   (SER  145  - CYS  148  <=> VAL   39  - GLU   42 )                          
 203: s001-x 6dlm-A   134 - 155 <=>   46 -  67   (LEU  149  - GLN  170  <=> LYS   45  - ARG   66 )                          
 203: s001-x 6dlm-A   157 - 160 <=>   68 -  71   (GLY  172  - LEU  175  <=> GLU   67  - GLU   70 )                          
 204: s001-x 7emf-H    22 -  42 <=>    1 -  21   (ILE   26  - CYS   46  <=> ARG    3  - LYS   23 )                          
 204: s001-x 7emf-H    43 -  46 <=>   25 -  28   (GLN   47  - LEU   50  <=> GLY   27  - ILE   30 )                          
 204: s001-x 7emf-H    47 -  50 <=>   31 -  34   (PHE   51  - MET   54  <=> LEU   33  - GLU   36 )                          
 204: s001-x 7emf-H   130 - 134 <=>   36 -  40   (SER  145  - LEU  149  <=> GLY   38  - TRP   42 )                          
 204: s001-x 7emf-H   135 - 146 <=>   42 -  53   (LEU  150  - ILE  161  <=> SER   44  - GLN   55 )                          
 204: s001-x 7emf-H   147 - 158 <=>   55 -  66   (VAL  162  - TYR  173  <=> ASN   57  - THR   68 )                          
 204: s001-x 7emf-H   172 - 176 <=>   89 -  93   (ILE  187  - ILE  191  <=> ARG   91  - GLY   95 )                          
 204: s001-x 7emf-H   178 - 181 <=>   94 -  97   (TRP  193  - PHE  196  <=> ARG   96  - VAL   99 )                          
 205: s001-x 5h11-A    14 -  17 <=>  370 - 373   (GLU   18  - LYS   21  <=> GLY  584  - VAL  587 )                          
 205: s001-x 5h11-A    19 -  43 <=>  378 - 402   (GLU   23  - GLN   47  <=> ARG  592  - GLU  616 )                          
 205: s001-x 5h11-A    44 -  47 <=>  405 - 408   (ILE   48  - PHE   51  <=> GLN  619  - SER  622 )                          
 205: s001-x 5h11-A   132 - 154 <=>  410 - 432   (ILE  147  - LEU  169  <=> SER  624  - ARG  646 )                          
 205: s001-x 5h11-A   161 - 168 <=>  434 - 441   (GLY  176  - ILE  183  <=> PRO  648  - ASP  655 )                          
 205: s001-x 5h11-A   175 - 179 <=>  468 - 472   (THR  190  - LYS  194  <=> ASN  682  - ASN  686 )                          
 206: s001-x 4hzu-S    32 -  35 <=>   26 -  29   (ALA   36  - LEU   39  <=> VAL   26  - PRO   29 )                          
 206: s001-x 4hzu-S    37 -  41 <=>   30 -  34   (ILE   41  - CYS   45  <=> ILE   30  - LYS   34 )                          
 206: s001-x 4hzu-S    60 -  63 <=>   66 -  69   (TRP   64  - VAL   67  <=> LEU   66  - ILE   69 )                          
 206: s001-x 4hzu-S    66 -  69 <=>   72 -  75   (ALA   70  - ARG   73  <=> GLY   72  - VAL   75 )                          
 206: s001-x 4hzu-S    76 -  91 <=>   80 -  95   (GLY   80  - ALA   95  <=> SER   80  - LEU   95 )                          
 206: s001-x 4hzu-S    97 - 128 <=>   97 - 128   (GLU  101  - VAL  132  <=> ARG   97  - PHE  128 )                          
 206: s001-x 4hzu-S   134 - 157 <=>  130 - 153   (LEU  149  - GLY  172  <=> TRP  130  - SER  153 )                          
 207: s001-x 5n9j-D    22 -  43 <=>    1 -  22   (ILE   26  - GLN   47  <=> CYS    3  - HIS   24 )                          
 207: s001-x 5n9j-D    44 -  53 <=>   25 -  34   (ILE   48  - ASP   57  <=> SER   27  - PRO   36 )                          
 207: s001-x 5n9j-D   133 - 158 <=>   49 -  74   (CYS  148  - TYR  173  <=> ALA   51  - ILE   76 )                          
 208: s001-x 2qup-A    22 -  43 <=>    1 -  22   (ILE   26  - GLN   47  <=> GLY   24  - ALA   45 )                          
 208: s001-x 2qup-A    45 -  49 <=>   29 -  33   (PRO   49  - ILE   53  <=> ASP   52  - LEU   56 )                          
 208: s001-x 2qup-A   130 - 133 <=>   38 -  41   (SER  145  - CYS  148  <=> ARG   61  - GLU   64 )                          
 208: s001-x 2qup-A   134 - 157 <=>   44 -  67   (LEU  149  - GLY  172  <=> ARG   67  - ARG   90 )                          
 209: s001-x 5k2a-A    19 -  22 <=>    2 -   5   (GLU   23  - ILE   26  <=> GLY   -1  - PRO    2 )                          
 209: s001-x 5k2a-A    23 -  42 <=>    7 -  26   (GLN   27  - CYS   46  <=> MET    4  - GLY   23 )                          
 209: s001-x 5k2a-A    52 -  57 <=>   74 -  79   (SER   56  - PRO   61  <=> CYS   71  - GLY   76 )                          
 209: s001-x 5k2a-A    76 -  95 <=>   86 - 105   (GLY   80  - ILE   99  <=> PHE   83  - ARG  102 )                          
 209: s001-x 5k2a-A   100 - 122 <=>  119 - 141   (ASP  104  - GLY  126  <=> VAL  116  - THR  138 )                          
 209: s001-x 5k2a-A   124 - 128 <=>  142 - 146   (SER  128  - VAL  132  <=> PRO  139  - TRP  143 )                          
 209: s001-x 5k2a-A   136 - 139 <=>  176 - 179   (ILE  151  - GLN  154  <=> PRO  173  - TYR  176 )                          
 209: s001-x 5k2a-A   159 - 163 <=>  361 - 365   (GLY  174  - GLY  178  <=> TYR  271  - VAL  275 )                          
 209: s001-x 5k2a-A   165 - 168 <=>  367 - 370   (SER  180  - ILE  183  <=> SER  277  - ASN  280 )                          
 209: s001-x 5k2a-A   175 - 181 <=>  376 - 382   (THR  190  - PHE  196  <=> PHE  286  - ILE  292 )                          
 210: s001-x 3b77-A    20 -  23 <=>  120 - 123   (ARG   24  - GLN   27  <=> LYS  135  - GLU  138 )                          
 210: s001-x 3b77-A    24 -  47 <=>  125 - 148   (PHE   28  - PHE   51  <=> GLN  140  - GLY  163 )                          
 210: s001-x 3b77-A   136 - 155 <=>  149 - 168   (ILE  151  - GLN  170  <=> ASP  164  - GLN  183 )                          
 210: s001-x 3b77-A   157 - 160 <=>  169 - 172   (GLY  172  - LEU  175  <=> GLY  184  - TYR  187 )                          
 211: s001-x 4a01-A    17 -  20 <=>  138 - 141   (LYS   21  - ARG   24  <=> ALA  164  - ALA  167 )                          
 211: s001-x 4a01-A    21 -  27 <=>  254 - 260   (LYS   25  - LYS   31  <=> ASN  280  - GLY  286 )                          
 211: s001-x 4a01-A    28 -  45 <=>  263 - 280   (VAL   32  - PRO   49  <=> ALA  289  - ALA  306 )                          
 211: s001-x 4a01-A    48 -  51 <=>  287 - 290   (GLY   52  - SER   55  <=> SER  313  - GLY  316 )                          
 211: s001-x 4a01-A    52 -  55 <=>  294 - 297   (SER   56  - ALA   59  <=> GLU  320  - ALA  323 )                          
 211: s001-x 4a01-A    68 -  71 <=>  299 - 302   (ASN   72  - THR   75  <=> LEU  325  - LEU  328 )                          
 211: s001-x 4a01-A    73 -  76 <=>  304 - 307   (MET   77  - GLY   80  <=> VAL  330  - VAL  333 )                          
 211: s001-x 4a01-A    77 -  91 <=>  309 - 323   (ILE   81  - ALA   95  <=> ILE  335  - PHE  349 )                          
 211: s001-x 4a01-A    98 - 129 <=>  324 - 355   (VAL  102  - MET  133  <=> GLU  350  - PHE  381 )                          
 211: s001-x 4a01-A   131 - 134 <=>  374 - 377   (GLY  146  - LEU  149  <=> LYS  400  - GLN  403 )                          
 211: s001-x 4a01-A   135 - 141 <=>  380 - 386   (LEU  150  - PHE  156  <=> LEU  406  - LEU  412 )                          
 211: s001-x 4a01-A   142 - 157 <=>  463 - 478   (VAL  157  - GLY  172  <=> MET  489  - PRO  504 )                          
 211: s001-x 4a01-A   174 - 181 <=>  720 - 727   (GLU  189  - PHE  196  <=> VAL  746  - PRO  753 )                          
 212: s001-x 4d8m-A    19 -  23 <=>   67 -  71   (GLU   23  - GLN   27  <=> CYS  180  - GLN  184 )                          
 212: s001-x 4d8m-A    26 -  42 <=>   73 -  89   (GLU   30  - CYS   46  <=> CYS  186  - SER  202 )                          
 212: s001-x 4d8m-A    43 -  46 <=>   93 -  96   (GLN   47  - LEU   50  <=> GLN  206  - PRO  209 )                          
 212: s001-x 4d8m-A    47 -  50 <=>   99 - 102   (PHE   51  - MET   54  <=> LYS  212  - TRP  215 )                          
 212: s001-x 4d8m-A   130 - 133 <=>  116 - 119   (SER  145  - CYS  148  <=> VAL  229  - THR  232 )                          
 212: s001-x 4d8m-A   134 - 157 <=>  121 - 144   (LEU  149  - GLY  172  <=> PRO  234  - TRP  257 )                          
 212: s001-x 4d8m-A   159 - 162 <=>  145 - 148   (GLY  174  - SER  177  <=> ASN  258  - ASN  261 )                          
 212: s001-x 4d8m-A   165 - 168 <=>  151 - 154   (SER  180  - ILE  183  <=> TYR  264  - ASN  267 )                          
 213: s001-x 3on2-B    24 -  42 <=>   80 -  98   (PHE   28  - CYS   46  <=> GLU   83  - ALA  101 )                          
 213: s001-x 3on2-B    67 -  71 <=>  105 - 109   (SER   71  - THR   75  <=> LEU  108  - TYR  112 )                          
 213: s001-x 3on2-B   123 - 127 <=>  113 - 117   (GLN  127  - TYR  131  <=> HIS  116  - ALA  120 )                          
 213: s001-x 3on2-B   136 - 157 <=>  118 - 139   (ILE  151  - GLY  172  <=> ALA  121  - ALA  142 )                          
 213: s001-x 3on2-B   161 - 181 <=>  152 - 172   (GLY  176  - PHE  196  <=> ARG  155  - UNK  175 )                          
 214: s001-x 4kqt-A    21 -  24 <=>   29 -  32   (LYS   25  - PHE   28  <=> GLY   60  - VAL   63 )                          
 214: s001-x 4kqt-A    25 -  43 <=>   34 -  52   (LYS   29  - GLN   47  <=> ALA   65  - THR   83 )                          
 214: s001-x 4kqt-A    44 -  47 <=>   55 -  58   (ILE   48  - PHE   51  <=> ASP   86  - ALA   89 )                          
 214: s001-x 4kqt-A    48 -  51 <=>   61 -  64   (GLY   52  - SER   55  <=> LEU   92  - LYS   95 )                          
 214: s001-x 4kqt-A   130 - 133 <=>   72 -  75   (SER  145  - CYS  148  <=> ALA  103  - GLN  106 )                          
 214: s001-x 4kqt-A   134 - 158 <=>   78 - 102   (LEU  149  - TYR  173  <=> ALA  109  - GLU  133 )                          
 215: s001-x 3kdw-A    23 -  43 <=>   37 -  57   (GLN   27  - GLN   47  <=> THR   51  - ASN   71 )                          
 215: s001-x 3kdw-A    44 -  47 <=>   61 -  64   (ILE   48  - PHE   51  <=> GLU   75  - ASP   78 )                          
 215: s001-x 3kdw-A    48 -  51 <=>   67 -  70   (GLY   52  - SER   55  <=> VAL   81  - ALA   84 )                          
 215: s001-x 3kdw-A   130 - 133 <=>   79 -  82   (SER  145  - CYS  148  <=> LYS   93  - ALA   96 )                          
 215: s001-x 3kdw-A   134 - 155 <=>   85 - 106   (LEU  149  - GLN  170  <=> ALA   99  - SER  120 )                          
 215: s001-x 3kdw-A   157 - 161 <=>  107 - 111   (GLY  172  - GLY  176  <=> LEU  121  - ALA  125 )                          
 215: s001-x 3kdw-A   162 - 181 <=>  113 - 132   (SER  177  - PHE  196  <=> GLN  127  - ALA  146 )                          
 216: s001-x 6yp7-z    23 -  43 <=>    1 -  21   (GLN   27  - GLN   47  <=> MET    1  - ILE   21 )                          
 216: s001-x 6yp7-z    44 -  47 <=>   24 -  27   (ILE   48  - PHE   51  <=> PRO   24  - PHE   27 )                          
 216: s001-x 6yp7-z   133 - 155 <=>   30 -  52   (CYS  148  - GLN  170  <=> PRO   30  - PHE   52 )                          
 216: s001-x 6yp7-z   157 - 160 <=>   53 -  56   (GLY  172  - LEU  175  <=> LEU   53  - ILE   56 )                          
 217: s001-x 6cnn-A    51 -  54 <=>    7 -  10   (SER   55  - SER   58  <=> ARG   15  - LEU   18 )                          
 217: s001-x 6cnn-A    55 -  58 <=>   13 -  16   (ALA   59  - PHE   62  <=> GLN   21  - SER   24 )                          
 217: s001-x 6cnn-A    77 -  88 <=>   22 -  33   (ILE   81  - GLN   92  <=> LEU   30  - VAL   41 )                          
 217: s001-x 6cnn-A   100 - 129 <=>   45 -  74   (ASP  104  - MET  133  <=> SER   53  - LYS   82 )                          
 217: s001-x 6cnn-A   130 - 133 <=>   91 -  94   (SER  145  - CYS  148  <=> ALA   99  - GLY  102 )                          
 217: s001-x 6cnn-A   134 - 146 <=>   97 - 109   (LEU  149  - ILE  161  <=> ALA  105  - LEU  117 )                          
 217: s001-x 6cnn-A   156 - 159 <=>  119 - 122   (LYS  171  - GLY  174  <=> LEU  145  - GLY  148 )                          
 217: s001-x 6cnn-A   173 - 181 <=>  167 - 175   (CYS  188  - PHE  196  <=> TRP  193  - ASN  201 )                          
 218: s001-x 7apx-A     1 -   5 <=>  136 - 140   (PHE    5  - ILE    9  <=> ARG  159  - LYS  163 )                          
 218: s001-x 7apx-A    25 -  46 <=>  153 - 174   (LYS   29  - LEU   50  <=> VAL  176  - ASP  197 )                          
 218: s001-x 7apx-A   139 - 153 <=>  178 - 192   (GLN  154  - LEU  168  <=> LYS  201  - LYS  215 )                          
 218: s001-x 7apx-A   157 - 175 <=>  194 - 212   (GLY  172  - THR  190  <=> SER  217  - ILE  235 )                          
 218: s001-x 7apx-A   176 - 179 <=>  273 - 276   (ILE  191  - LYS  194  <=> ARG  296  - ASP  299 )                          
 219: s001-x 5iwz-A     4 -  11 <=>   24 -  31   (VAL    8  - ILE   15  <=> LYS   24  - GLN   31 )                          
 219: s001-x 5iwz-A    13 -  16 <=>   75 -  78   (PRO   17  - GLN   20  <=> ARG   75  - LYS   78 )                          
 219: s001-x 5iwz-A    19 -  22 <=>   83 -  86   (GLU   23  - ILE   26  <=> LEU   83  - ALA   86 )                          
 219: s001-x 5iwz-A    25 -  28 <=>   90 -  93   (LYS   29  - VAL   32  <=> THR   90  - LYS   93 )                          
 219: s001-x 5iwz-A    29 -  42 <=>   95 - 108   (LEU   33  - CYS   46  <=> GLY   95  - LYS  108 )                          
 219: s001-x 5iwz-A    43 -  46 <=>  111 - 114   (GLN   47  - LEU   50  <=> ILE  111  - GLN  114 )                          
 219: s001-x 5iwz-A   136 - 157 <=>  115 - 136   (ILE  151  - GLY  172  <=> ASP  119  - SER  140 )                          
 219: s001-x 5iwz-A   159 - 176 <=>  139 - 156   (GLY  174  - ILE  191  <=> GLY  143  - ILE  160 )                          
 219: s001-x 5iwz-A   178 - 181 <=>  189 - 192   (TRP  193  - PHE  196  <=> ASN  202  - GLU  205 )                          
 220: s001-x 3sdl-B    23 -  26 <=>    5 -   8   (GLN   27  - GLU   30  <=> GLU   11  - PRO   14 )                          
 220: s001-x 3sdl-B    28 -  42 <=>    9 -  23   (VAL   32  - CYS   46  <=> GLY   15  - GLU   29 )                          
 220: s001-x 3sdl-B    71 -  75 <=>   24 -  28   (THR   75  - LEU   79  <=> CYS   30  - PHE   34 )                          
 220: s001-x 3sdl-B   136 - 158 <=>   35 -  57   (ILE  151  - TYR  173  <=> ASP   41  - ASN   63 )                          
 220: s001-x 3sdl-B   160 - 177 <=>   65 -  82   (LEU  175  - VAL  192  <=> ARG   71  - LEU   88 )                          
 220: s001-x 3sdl-B   178 - 181 <=>   86 -  89   (TRP  193  - PHE  196  <=> ASP   92  - ALA   95 )                          
 221: s001-x 3cwr-A     2 -  10 <=>    2 -  10   (LEU    6  - VAL   14  <=> ALA   11  - GLU   19 )                          
 221: s001-x 3cwr-A    18 -  39 <=>   72 -  93   (PRO   22  - LEU   43  <=> ALA   81  - LEU  102 )                          
 221: s001-x 3cwr-A    40 -  43 <=>   96 -  99   (VAL   44  - GLN   47  <=> GLU  105  - SER  108 )                          
 221: s001-x 3cwr-A    67 -  70 <=>  102 - 105   (SER   71  - GLY   74  <=> ARG  111  - ALA  114 )                          
 221: s001-x 3cwr-A   136 - 157 <=>  112 - 133   (ILE  151  - GLY  172  <=> ASN  121  - TRP  142 )                          
 221: s001-x 3cwr-A   159 - 178 <=>  153 - 172   (GLY  174  - TRP  193  <=> ALA  162  - LEU  181 )                          
 222: s001-x 4i0x-K    21 -  42 <=>    1 -  22   (LYS   25  - CYS   46  <=> ASP    2  - ASN   23 )                          
 222: s001-x 4i0x-K    43 -  46 <=>   26 -  29   (GLN   47  - LEU   50  <=> ARG   27  - GLN   30 )                          
 222: s001-x 4i0x-K    47 -  50 <=>   31 -  34   (PHE   51  - MET   54  <=> LEU   32  - VAL   35 )                          
 222: s001-x 4i0x-K   130 - 134 <=>   37 -  41   (SER  145  - LEU  149  <=> GLY   38  - ASP   42 )                          
 222: s001-x 4i0x-K   135 - 155 <=>   43 -  63   (LEU  150  - GLN  170  <=> TYR   44  - ASP   64 )                          
 222: s001-x 4i0x-K   157 - 160 <=>   64 -  67   (GLY  172  - LEU  175  <=> ILE   65  - THR   68 )                          
 223: s001-x 4btp-A     1 -   5 <=>   30 -  34   (PHE    5  - ILE    9  <=> HIS   52  - ARG   56 )                          
 223: s001-x 4btp-A    15 -  18 <=>  431 - 434   (ILE   19  - PRO   22  <=> GLY  473  - VAL  476 )                          
 223: s001-x 4btp-A    23 -  43 <=>  648 - 668   (GLN   27  - GLN   47  <=> SER  690  - GLY  710 )                          
 223: s001-x 4btp-A    53 -  57 <=>  681 - 685   (ASP   57  - PRO   61  <=> ILE  723  - ALA  727 )                          
 223: s001-x 4btp-A    62 -  67 <=>  692 - 697   (ARG   66  - SER   71  <=> ALA  734  - ALA  739 )                          
 223: s001-x 4btp-A    70 -  73 <=>  700 - 703   (GLY   74  - MET   77  <=> SER  742  - GLN  745 )                          
 223: s001-x 4btp-A   133 - 136 <=>  711 - 714   (CYS  148  - ILE  151  <=> HIS  753  - ILE  756 )                          
 223: s001-x 4btp-A   138 - 152 <=>  715 - 729   (ILE  153  - GLU  167  <=> MET  757  - SER  771 )                          
 223: s001-x 4btp-A   163 - 180 <=>  731 - 748   (GLY  178  - ALA  195  <=> ASP  773  - LYS  790 )                          
 224: s001-x 5uac-C     1 -   4 <=>   73 -  76   (PHE    5  - VAL    8  <=> TYR   73  - GLY   76 )                          
 224: s001-x 5uac-C    22 -  43 <=>  952 - 973   (ILE   26  - GLN   47  <=> GLN  952  - SER  973 )                          
 224: s001-x 5uac-C    54 -  58 <=>  984 - 988   (SER   58  - PHE   62  <=> VAL  984  - LYS  988 )                          
 224: s001-x 5uac-C    61 -  65 <=>  989 - 993   (MET   65  - LEU   69  <=> LEU  989  - PRO  993 )                          
 224: s001-x 5uac-C    76 -  79 <=>  994 - 997   (GLY   80  - PRO   83  <=> ARG  994  - TRP  997 )                          
 224: s001-x 5uac-C   122 - 125 <=>  999 -1002   (GLY  126  - ILE  129  <=> GLU  999  - LEU 1002 )                          
 224: s001-x 5uac-C   133 - 158 <=> 1004 -1029   (CYS  148  - TYR  173  <=> ASP 1004  - LEU 1029 )                          
 225: s001-x 1x04-A    20 -  23 <=>   18 -  21   (ARG   24  - GLN   27  <=> THR   43  - ALA   46 )                          
 225: s001-x 1x04-A    24 -  43 <=>   23 -  42   (PHE   28  - GLN   47  <=> UNK   48  - ALA   67 )                          
 225: s001-x 1x04-A    45 -  49 <=>   49 -  53   (PRO   49  - ILE   53  <=> ALA   74  - PHE   78 )                          
 225: s001-x 1x04-A   130 - 133 <=>   63 -  66   (SER  145  - CYS  148  <=> PHE   88  - ALA   91 )                          
 225: s001-x 1x04-A   134 - 160 <=>   69 -  95   (LEU  149  - LEU  175  <=> GLU   94  - PRO  120 )                          
 226: s001-x 1gzs-B     3 -   6 <=>    1 -   4   (GLU    7  - LYS   10  <=> GLY   76  - THR   79 )                          
 226: s001-x 1gzs-B    12 -  15 <=>   14 -  17   (LEU   16  - ILE   19  <=> GLN   89  - ASN   92 )                          
 226: s001-x 1gzs-B    21 -  44 <=>   26 -  49   (LYS   25  - ILE   48  <=> SER  101  - ASP  124 )                          
 226: s001-x 1gzs-B    51 -  54 <=>   57 -  60   (SER   55  - SER   58  <=> SER  132  - ILE  135 )                          
 226: s001-x 1gzs-B   116 - 119 <=>  101 - 104   (GLY  120  - ILE  123  <=> LEU  176  - SER  179 )                          
 226: s001-x 1gzs-B   133 - 155 <=>  114 - 136   (CYS  148  - GLN  170  <=> ILE  189  - PRO  211 )                          
 226: s001-x 1gzs-B   158 - 161 <=>  137 - 140   (TYR  173  - GLY  176  <=> LEU  212  - GLU  215 )                          
 226: s001-x 1gzs-B   165 - 181 <=>  144 - 160   (SER  180  - PHE  196  <=> PRO  219  - TYR  235 )                          
 227: s001-x 7apk-j    19 -  22 <=>  194 - 197   (GLU   23  - ILE   26  <=> GLY  439  - LEU  442 )                          
 227: s001-x 7apk-j    23 -  43 <=>  274 - 294   (GLN   27  - GLN   47  <=> SER  534  - LYS  554 )                          
 227: s001-x 7apk-j    72 -  75 <=>  295 - 298   (LEU   76  - LEU   79  <=> ARG  555  - LYS  558 )                          
 227: s001-x 7apk-j   139 - 153 <=>  300 - 314   (GLN  154  - LEU  168  <=> ASN  560  - SER  574 )                          
 227: s001-x 7apk-j   163 - 179 <=>  315 - 331   (GLY  178  - LYS  194  <=> ASN  575  - ASP  591 )                          
 228: s001-x 5szj-B    21 -  24 <=>   10 -  13   (LYS   25  - PHE   28  <=> ARG  540  - LYS  543 )                          
 228: s001-x 5szj-B    25 -  43 <=>   15 -  33   (LYS   29  - GLN   47  <=> GLN  545  - ILE  563 )                          
 228: s001-x 5szj-B    44 -  50 <=>   37 -  43   (ILE   48  - MET   54  <=> ARG  567  - ARG  573 )                          
 228: s001-x 5szj-B   132 - 155 <=>   44 -  67   (ILE  147  - GLN  170  <=> ASP  582  - SER  605 )                          
 228: s001-x 5szj-B   157 - 160 <=>   68 -  71   (GLY  172  - LEU  175  <=> GLU  606  - ILE  609 )                          
 229: s001-x 5aww-G    23 -  43 <=>    1 -  21   (GLN   27  - GLN   47  <=> MET    1  - TYR   21 )                          
 229: s001-x 5aww-G    44 -  52 <=>   24 -  32   (ILE   48  - SER   56  <=> LEU   24  - ALA   32 )                          
 229: s001-x 5aww-G    53 -  56 <=>   34 -  37   (ASP   57  - ASP   60  <=> ASP   34  - GLY   37 )                          
 229: s001-x 5aww-G   131 - 155 <=>   44 -  68   (GLY  146  - GLN  170  <=> SER   44  - LEU   68 )                          
 229: s001-x 5aww-G   157 - 161 <=>   69 -  73   (GLY  172  - GLY  176  <=> VAL   69  - TRP   73 )                          
 230: s001-x 6vbu-2     1 -   4 <=>   11 -  14   (PHE    5  - VAL    8  <=> HIS   12  - SER   15 )                          
 230: s001-x 6vbu-2    20 -  23 <=>  541 - 544   (ARG   24  - GLN   27  <=> LYS  599  - GLU  602 )                          
 230: s001-x 6vbu-2    24 -  43 <=>  546 - 565   (PHE   28  - GLN   47  <=> HIS  604  - SER  623 )                          
 230: s001-x 6vbu-2    44 -  47 <=>  568 - 571   (ILE   48  - PHE   51  <=> VAL  626  - GLU  629 )                          
 230: s001-x 6vbu-2   131 - 134 <=>  576 - 579   (GLY  146  - LEU  149  <=> MET  634  - MET  637 )                          
 230: s001-x 6vbu-2   135 - 155 <=>  581 - 601   (LEU  150  - GLN  170  <=> THR  639  - LYS  659 )                          
 230: s001-x 6vbu-2   157 - 160 <=>  602 - 605   (GLY  172  - LEU  175  <=> ILE  660  - ASN  663 )                          
 231: s001-x 6mit-G     9 -  12 <=>   19 -  22   (CYS   13  - LEU   16  <=> LEU   23  - LEU   26 )                          
 231: s001-x 6mit-G   100 - 129 <=>   53 -  82   (ASP  104  - MET  133  <=> LEU   57  - ARG   86 )                          
 231: s001-x 6mit-G   134 - 158 <=>  298 - 322   (LEU  149  - TYR  173  <=> SER  302  - PHE  326 )                          
 231: s001-x 6mit-G   160 - 178 <=>  337 - 355   (LEU  175  - TRP  193  <=> ALA  341  - ARG  359 )                          
 232: s001-x 1xnx-A    12 -  15 <=>    5 -   8   (LEU   16  - ILE   19  <=> GLN  118  - LYS  121 )                          
 232: s001-x 1xnx-A    26 -  44 <=>  150 - 168   (GLU   30  - ILE   48  <=> HIS  263  - ASP  281 )                          
 232: s001-x 1xnx-A    67 -  70 <=>  169 - 172   (SER   71  - GLY   74  <=> ARG  282  - VAL  285 )                          
 232: s001-x 1xnx-A   137 - 157 <=>  176 - 196   (THR  152  - GLY  172  <=> GLU  289  - GLN  309 )                          
 232: s001-x 1xnx-A   160 - 181 <=>  203 - 224   (LEU  175  - PHE  196  <=> ARG  316  - SER  337 )                          
 233: s001-x 5b58-A    19 -  22 <=>   54 -  57   (GLU   23  - ILE   26  <=> ALA   75  - LEU   78 )                          
 233: s001-x 5b58-A    23 -  42 <=>   59 -  78   (GLN   27  - CYS   46  <=> ILE   80  - GLY   99 )                          
 233: s001-x 5b58-A    43 -  46 <=>   82 -  85   (GLN   47  - LEU   50  <=> GLN  103  - PHE  106 )                          
 233: s001-x 5b58-A    73 -  76 <=>   92 -  95   (MET   77  - GLY   80  <=> PRO  113  - VAL  116 )                          
 233: s001-x 5b58-A    78 -  85 <=>   96 - 103   (SER   82  - LEU   89  <=> GLY  117  - LEU  124 )                          
 233: s001-x 5b58-A    87 -  92 <=>  105 - 110   (MET   91  - GLY   96  <=> ALA  126  - VAL  131 )                          
 233: s001-x 5b58-A    96 -  99 <=>  111 - 114   (ILE  100  - GLY  103  <=> LEU  132  - SER  142 )                          
 233: s001-x 5b58-A   105 - 129 <=>  115 - 139   (ARG  109  - MET  133  <=> ALA  143  - SER  167 )                          
 233: s001-x 5b58-A   131 - 134 <=>  230 - 233   (GLY  146  - LEU  149  <=> VAL  258  - GLN  261 )                          
 233: s001-x 5b58-A   135 - 153 <=>  235 - 253   (LEU  150  - LEU  168  <=> LEU  263  - CYS  281 )                          
 233: s001-x 5b58-A   162 - 165 <=>  254 - 257   (SER  177  - SER  180  <=> ALA  282  - ILE  285 )                          
 233: s001-x 5b58-A   168 - 171 <=>  258 - 261   (ILE  183  - ASN  186  <=> GLY  286  - GLY  289 )                          
 233: s001-x 5b58-A   173 - 181 <=>  316 - 324   (CYS  188  - PHE  196  <=> LEU  344  - LEU  352 )                          
 234: s001-x 5jhf-D    20 -  23 <=>    1 -   4   (ARG   24  - GLN   27  <=> MET    1  - GLU    4 )                          
 234: s001-x 5jhf-D    27 -  44 <=>   29 -  46   (LYS   31  - ILE   48  <=> ASP   29  - THR   46 )                          
 234: s001-x 5jhf-D   144 - 155 <=>   49 -  60   (GLY  159  - GLN  170  <=> THR   49  - LYS   60 )                          
 234: s001-x 5jhf-D   161 - 179 <=>   64 -  82   (GLY  176  - LYS  194  <=> HIS   64  - GLU   82 )                          
 235: s001-x 5eke-C    19 -  22 <=>  211 - 214   (GLU   23  - ILE   26  <=> LEU  216  - ILE  219 )                          
 235: s001-x 5eke-C    23 -  43 <=>  218 - 238   (GLN   27  - GLN   47  <=> SER  223  - ALA  243 )                          
 235: s001-x 5eke-C    66 -  69 <=>  241 - 244   (ALA   70  - ARG   73  <=> SER  246  - ILE  249 )                          
 235: s001-x 5eke-C   132 - 155 <=>  251 - 274   (ILE  147  - GLN  170  <=> VAL  258  - LEU  281 )                          
 235: s001-x 5eke-C   157 - 160 <=>  275 - 278   (GLY  172  - LEU  175  <=> GLY  282  - GLY  285 )                          
 236: s001-x 6whg-A    22 -  25 <=>  160 - 163   (ILE   26  - LYS   29  <=> TRP  196  - TRP  199 )                          
 236: s001-x 6whg-A    43 -  49 <=>  213 - 219   (GLN   47  - ILE   53  <=> ASN  256  - ARG  262 )                          
 236: s001-x 6whg-A    54 -  57 <=>  222 - 225   (SER   58  - PRO   61  <=> SER  265  - LEU  268 )                          
 236: s001-x 6whg-A    76 -  93 <=>  231 - 248   (GLY   80  - ALA   97  <=> TYR  274  - ILE  291 )                          
 236: s001-x 6whg-A    96 -  99 <=>  249 - 252   (ILE  100  - GLY  103  <=> GLY  292  - HIS  295 )                          
 236: s001-x 6whg-A   104 - 129 <=>  253 - 278   (ASP  108  - MET  133  <=> LEU  296  - VAL  321 )                          
 236: s001-x 6whg-A   130 - 134 <=>  281 - 285   (SER  145  - LEU  149  <=> TYR  328  - ASP  332 )                          
 236: s001-x 6whg-A   136 - 157 <=>  288 - 309   (ILE  151  - GLY  172  <=> LYS  335  - LEU  356 )                          
 236: s001-x 6whg-A   165 - 177 <=>  440 - 452   (SER  180  - VAL  192  <=> LYS  517  - SER  529 )                          
 237: s001-x 5yrq-A    11 -  15 <=>    8 -  12   (ILE   15  - ILE   19  <=> ASP   16  - SER   20 )                          
 237: s001-x 5yrq-A    29 -  43 <=>   21 -  35   (LEU   33  - GLN   47  <=> THR  881  - ALA  895 )                          
 237: s001-x 5yrq-A    67 -  70 <=>   38 -  41   (SER   71  - GLY   74  <=> LEU  898  - GLY  901 )                          
 237: s001-x 5yrq-A   140 - 162 <=>   44 -  66   (LEU  155  - SER  177  <=> HIS  904  - LEU  926 )                          
 237: s001-x 5yrq-A   164 - 176 <=>   67 -  79   (ILE  179  - ILE  191  <=> VAL  927  - ASN  939 )                          
 237: s001-x 5yrq-A   178 - 181 <=>   80 -  83   (TRP  193  - PHE  196  <=> LEU  940  - PHE  943 )                          
 238: s001-x 5m87-A     1 -  10 <=>  186 - 195   (PHE    5  - VAL   14  <=> GLN  198  - TRP  207 )                          
 238: s001-x 5m87-A    13 -  16 <=>  213 - 216   (PRO   17  - GLN   20  <=> SER  225  - ILE  228 )                          
 238: s001-x 5m87-A    22 -  43 <=>  391 - 412   (ILE   26  - GLN   47  <=> MET  403  - LEU  424 )                          
 238: s001-x 5m87-A    44 -  48 <=>  418 - 422   (ILE   48  - GLY   52  <=> GLN  430  - GLN  434 )                          
 238: s001-x 5m87-A   136 - 158 <=>  426 - 448   (ILE  151  - TYR  173  <=> THR  438  - ILE  460 )                          
 238: s001-x 5m87-A   160 - 178 <=>  476 - 494   (LEU  175  - TRP  193  <=> ILE  488  - THR  506 )                          
 239: s001-x 2g7l-A    25 -  42 <=>   69 -  86   (LYS   29  - CYS   46  <=> GLU   87  - LEU  104 )                          
 239: s001-x 2g7l-A    63 -  68 <=>   94 -  99   (VAL   67  - ASN   72  <=> ARG  112  - ALA  117 )                          
 239: s001-x 2g7l-A   140 - 157 <=>  103 - 120   (LEU  155  - GLY  172  <=> GLY  121  - SER  138 )                          
 239: s001-x 2g7l-A   161 - 179 <=>  129 - 147   (GLY  176  - LYS  194  <=> TRP  147  - THR  165 )                          
 240: s001-x 6ah0-w    24 -  42 <=>    1 -  19   (PHE   28  - CYS   46  <=> MET    1  - MET   19 )                          
 240: s001-x 6ah0-w    43 -  46 <=>   23 -  26   (GLN   47  - LEU   50  <=> ALA   23  - MET   26 )                          
 240: s001-x 6ah0-w    47 -  50 <=>   28 -  31   (PHE   51  - MET   54  <=> THR   28  - SER   31 )                          
 240: s001-x 6ah0-w    51 -  54 <=>   58 -  61   (SER   55  - SER   58  <=> ARG   58  - TYR   61 )                          
 240: s001-x 6ah0-w   130 - 133 <=>   69 -  72   (SER  145  - CYS  148  <=> LYS   69  - LEU   72 )                          
 240: s001-x 6ah0-w   134 - 158 <=>   74 -  98   (LEU  149  - TYR  173  <=> ALA   74  - HIS   98 )                          
 240: s001-x 6ah0-w   169 - 173 <=>  122 - 126   (ALA  184  - CYS  188  <=> GLU  133  - GLY  137 )                          
 241: s001-x 3c2g-A    14 -  17 <=>   35 -  38   (GLU   18  - LYS   21  <=> ARG  214  - LYS  217 )                          
 241: s001-x 3c2g-A    26 -  43 <=>   43 -  60   (GLU   30  - GLN   47  <=> ASP  222  - ASP  239 )                          
 241: s001-x 3c2g-A    45 -  50 <=>   63 -  68   (PRO   49  - MET   54  <=> LYS  242  - GLN  247 )                          
 241: s001-x 3c2g-A   132 - 135 <=>   69 -  72   (ILE  147  - LEU  150  <=> LEU  248  - SER  251 )                          
 241: s001-x 3c2g-A   136 - 153 <=>   74 -  91   (ILE  151  - LEU  168  <=> TYR  253  - LEU  270 )                          
 241: s001-x 3c2g-A   157 - 162 <=>   92 -  97   (GLY  172  - SER  177  <=> PRO  271  - TYR  276 )                          
 241: s001-x 3c2g-A   164 - 172 <=>   98 - 106   (ILE  179  - ILE  187  <=> ILE  277  - CYS  285 )                          
 241: s001-x 3c2g-A   175 - 179 <=>  107 - 111   (THR  190  - LYS  194  <=> PRO  286  - GLY  290 )                          
 242: s001-x 2odm-B    21 -  24 <=>    1 -   4   (LYS   25  - PHE   28  <=> GLN    4  - UNK    7 )                          
 242: s001-x 2odm-B    25 -  45 <=>    6 -  26   (LYS   29  - PRO   49  <=> ASN    9  - GLN   29 )                          
 242: s001-x 2odm-B   136 - 157 <=>   30 -  51   (ILE  151  - GLY  172  <=> CYS   38  - ALA   59 )                          
 242: s001-x 2odm-B   161 - 172 <=>   60 -  71   (GLY  176  - ILE  187  <=> GLU   68  - LYS   79 )                          
 243: s001-x 5ziq-A     8 -  11 <=>    5 -   8   (PHE   12  - ILE   15  <=> PHE   40  - THR   43 )                          
 243: s001-x 5ziq-A    27 -  31 <=>   61 -  65   (LYS   31  - THR   35  <=> ASN   96  - PHE  100 )                          
 243: s001-x 5ziq-A    60 -  64 <=>  102 - 106   (TRP   64  - ILE   68  <=> THR  137  - PHE  141 )                          
 243: s001-x 5ziq-A    75 - 100 <=>  107 - 132   (LEU   79  - ASP  104  <=> GLN  142  - GLU  167 )                          
 243: s001-x 5ziq-A   103 - 125 <=>  133 - 155   (LYS  107  - ILE  129  <=> ASN  168  - GLU  190 )                          
 244: s001-x 1l1l-A    55 -  61 <=>   26 -  32   (ALA   59  - MET   65  <=> VAL   29  - TYR   35 )                          
 244: s001-x 1l1l-A    74 -  90 <=>   44 -  60   (GLU   78  - LEU   94  <=> ASN   47  - ASP   63 )                          
 244: s001-x 1l1l-A    94 -  98 <=>   61 -  65   (LYS   98  - VAL  102  <=> PRO   64  - ASP   68 )                          
 244: s001-x 1l1l-A   100 - 122 <=>   67 -  89   (ASP  104  - GLY  126  <=> PRO   70  - LEU   92 )                          
 244: s001-x 1l1l-A   126 - 129 <=>  549 - 552   (VAL  130  - MET  133  <=> LEU  556  - ALA  559 )                          
 244: s001-x 1l1l-A   130 - 134 <=>  603 - 607   (SER  145  - LEU  149  <=> ILE  610  - GLY  614 )                          
 244: s001-x 1l1l-A   172 - 180 <=>  707 - 715   (ILE  187  - ALA  195  <=> SER  714  - ASP  722 )                          
 245: s001-x 1owa-A    15 -  18 <=>   76 -  79   (ILE   19  - PRO   22  <=> LEU   76  - LYS   79 )                          
 245: s001-x 1owa-A    19 -  43 <=>   82 - 106   (GLU   23  - GLN   47  <=> GLU   82  - ARG  106 )                          
 245: s001-x 1owa-A    44 -  47 <=>  110 - 113   (ILE   48  - PHE   51  <=> GLU  110  - LYS  113 )                          
 245: s001-x 1owa-A    48 -  51 <=>  116 - 119   (GLY   52  - SER   55  <=> GLU  116  - PHE  119 )                          
 245: s001-x 1owa-A   130 - 134 <=>  123 - 127   (SER  145  - LEU  149  <=> HIS  123  - GLU  127 )                          
 245: s001-x 1owa-A   135 - 155 <=>  129 - 149   (LEU  150  - GLN  170  <=> THR  129  - GLU  149 )                          
 245: s001-x 1owa-A   157 - 160 <=>  150 - 153   (GLY  172  - LEU  175  <=> LYS  150  - GLN  153 )                          
 246: s001-x 4n4w-A    20 -  43 <=>  140 - 163   (ARG   24  - GLN   47  <=> PRO  220  - LEU  243 )                          
 246: s001-x 4n4w-A    52 -  55 <=>  230 - 233   (SER   56  - ALA   59  <=> GLU  310  - SER  313 )                          
 246: s001-x 4n4w-A    73 -  76 <=>  238 - 241   (MET   77  - GLY   80  <=> PHE  318  - VAL  321 )                          
 246: s001-x 4n4w-A    77 -  95 <=>  244 - 262   (ILE   81  - ILE   99  <=> ALA  324  - SER  342 )                          
 246: s001-x 4n4w-A    97 - 100 <=>  272 - 275   (GLU  101  - ASP  104  <=> PRO  352  - GLY  355 )                          
 246: s001-x 4n4w-A   108 - 129 <=>  277 - 298   (PHE  112  - MET  133  <=> THR  357  - VAL  378 )                          
 246: s001-x 4n4w-A   159 - 162 <=>  419 - 422   (GLY  174  - SER  177  <=> LEU  515  - GLU  518 )                          
 246: s001-x 4n4w-A   165 - 169 <=>  425 - 429   (SER  180  - ALA  184  <=> ASN  521  - MET  525 )                          
 247: s001-x 2w31-A    28 -  39 <=>    1 -  12   (VAL   32  - LEU   43  <=> MET    1  - ARG   12 )                          
 247: s001-x 2w31-A    41 -  44 <=>   13 -  16   (CYS   45  - ILE   48  <=> PHE   13  - GLU   16 )                          
 247: s001-x 2w31-A    71 -  76 <=>   19 -  24   (THR   75  - GLY   80  <=> GLU   19  - LEU   24 )                          
 247: s001-x 2w31-A    83 -  93 <=>   35 -  45   (SER   87  - ALA   97  <=> LEU   35  - GLY   45 )                          
 247: s001-x 2w31-A    96 -  99 <=>   46 -  49   (ILE  100  - GLY  103  <=> ILE   46  - THR   49 )                          
 247: s001-x 2w31-A   101 - 104 <=>   96 -  99   (THR  105  - ASP  108  <=> VAL   96  - ASN   99 )                          
 247: s001-x 2w31-A   106 - 129 <=>  100 - 123   (ALA  110  - MET  133  <=> ALA  100  - PRO  123 )                          
 247: s001-x 2w31-A   133 - 157 <=>  124 - 148   (CYS  148  - GLY  172  <=> ASP  124  - ALA  148 )                          
 248: s001-x 3al0-C    17 -  22 <=>  443 - 448   (LYS   21  - ILE   26  <=> ILE  469  - VAL  474 )                          
 248: s001-x 3al0-C    23 -  26 <=>  454 - 457   (GLN   27  - GLU   30  <=> LEU  480  - ILE  483 )                          
 248: s001-x 3al0-C    30 -  33 <=>  466 - 469   (TRP   34  - ILE   37  <=> TYR  492  - GLU  495 )                          
 248: s001-x 3al0-C    36 -  43 <=>  471 - 478   (PHE   40  - GLN   47  <=> ASP  497  - LYS  504 )                          
 248: s001-x 3al0-C    71 -  88 <=>  480 - 497   (THR   75  - GLN   92  <=> GLU  506  - ASN  523 )                          
 248: s001-x 3al0-C   105 - 121 <=>  500 - 516   (ARG  109  - ILE  125  <=> ASN  526  - LEU  542 )                          
 248: s001-x 3al0-C   140 - 153 <=>  518 - 531   (LEU  155  - LEU  168  <=> SER  544  - THR  557 )                          
 248: s001-x 3al0-C   162 - 173 <=>  553 - 564   (SER  177  - CYS  188  <=> LYS  579  - LYS  590 )                          
 249: s001-x 2hvr-A     3 -   7 <=>  239 - 243   (GLU    7  - PRO   11  <=> ASN  252  - GLY  256 )                          
 249: s001-x 2hvr-A    63 -  66 <=>  262 - 265   (VAL   67  - ALA   70  <=> GLY  275  - GLY  278 )                          
 249: s001-x 2hvr-A    73 -  76 <=>  266 - 269   (MET   77  - GLY   80  <=> PRO  279  - PHE  282 )                          
 249: s001-x 2hvr-A    77 -  91 <=>  271 - 285   (ILE   81  - ALA   95  <=> LYS  284  - SER  298 )                          
 249: s001-x 2hvr-A    93 -  96 <=>  286 - 289   (ALA   97  - ILE  100  <=> ARG  299  - ILE  302 )                          
 249: s001-x 2hvr-A    98 - 127 <=>  290 - 319   (VAL  102  - TYR  131  <=> THR  303  - LEU  332 )                          
 250: s001-x 3a8t-A    39 -  43 <=>   41 -  45   (LEU   43  - GLN   47  <=> LYS   68  - ILE   72 )                          
 250: s001-x 3a8t-A    48 -  52 <=>  100 - 104   (GLY   52  - SER   56  <=> GLY  127  - SER  131 )                          
 250: s001-x 3a8t-A    57 -  60 <=>  173 - 176   (PRO   61  - TRP   64  <=> ALA  213  - THR  216 )                          
 250: s001-x 3a8t-A    62 -  65 <=>  177 - 180   (ARG   66  - LEU   69  <=> GLY  217  - LYS  220 )                          
 250: s001-x 3a8t-A    77 -  82 <=>  184 - 189   (ILE   81  - THR   86  <=> VAL  224  - ARG  229 )                          
 250: s001-x 3a8t-A    84 -  90 <=>  190 - 196   (GLY   88  - LEU   94  <=> TYR  230  - PRO  236 )                          
 250: s001-x 3a8t-A    96 - 100 <=>  197 - 201   (ILE  100  - ASP  104  <=> GLY  237  - GLY  241 )                          
 250: s001-x 3a8t-A   101 - 104 <=>  203 - 206   (THR  105  - ASP  108  <=> ASP  243  - ARG  246 )                          
 250: s001-x 3a8t-A   106 - 129 <=>  207 - 230   (ALA  110  - MET  133  <=> ASP  247  - LYS  270 )                          
 250: s001-x 3a8t-A   130 - 133 <=>  234 - 237   (SER  145  - CYS  148  <=> GLY  274  - LEU  277 )                          
 251: s001-x 6pwn-A   100 - 129 <=>   25 -  54   (ASP  104  - MET  133  <=> LEU   25  - ARG   54 )                          
 251: s001-x 6pwn-A   130 - 133 <=>   61 -  64   (SER  145  - CYS  148  <=> ILE   61  - THR   64 )                          
 251: s001-x 6pwn-A   134 - 154 <=>   67 -  87   (LEU  149  - LEU  169  <=> ASP   67  - GLY   87 )                          
 251: s001-x 6pwn-A   156 - 162 <=>   90 -  96   (LYS  171  - SER  177  <=> GLY   90  - VAL   96 )                          
 251: s001-x 6pwn-A   164 - 179 <=>   97 - 112   (ILE  179  - LYS  194  <=> ILE   97  - GLN  112 )                          
 252: s001-x 1u2m-A    44 -  47 <=>    1 -   4   (ILE   48  - PHE   51  <=> GLY   19  - ASP   22 )                          
 252: s001-x 1u2m-A    74 -  78 <=>    7 -  11   (GLU   78  - SER   82  <=> ALA   25  - UNK   29 )                          
 252: s001-x 1u2m-A    80 -  91 <=>   12 -  23   (ILE   84  - ALA   95  <=> GLY   30  - GLY   41 )                          
 252: s001-x 1u2m-A    96 -  99 <=>   25 -  28   (ILE  100  - GLY  103  <=> SER   43  - LEU   46 )                          
 252: s001-x 1u2m-A   101 - 128 <=>   30 -  57   (THR  105  - VAL  132  <=> ARG  105  - ASP  132 )                          
 252: s001-x 1u2m-A   164 - 167 <=>   64 -  67   (ILE  179  - PHE  182  <=> ALA  139  - VAL  142 )                          
 252: s001-x 1u2m-A   170 - 173 <=>   68 -  71   (THR  185  - CYS  188  <=> ALA  143  - SER  146 )                          
 253: s001-x 5aqd-M    47 -  50 <=>    5 -   8   (PHE   51  - MET   54  <=> PHE    5  - ALA    8 )                          
 253: s001-x 5aqd-M    51 -  54 <=>   29 -  32   (SER   55  - SER   58  <=> ILE   29  - GLY   32 )                          
 253: s001-x 5aqd-M    55 -  58 <=>   35 -  38   (ALA   59  - PHE   62  <=> ARG   35  - ALA   38 )                          
 253: s001-x 5aqd-M    75 -  78 <=>   43 -  46   (LEU   79  - SER   82  <=> ALA   43  - ALA   46 )                          
 253: s001-x 5aqd-M    80 -  94 <=>   47 -  61   (ILE   84  - LYS   98  <=> SER   47  - ASN   61 )                          
 253: s001-x 5aqd-M    96 - 101 <=>   62 -  67   (ILE  100  - THR  105  <=> GLN   62  - ALA   67 )                          
 253: s001-x 5aqd-M   103 - 129 <=>   72 -  98   (LYS  107  - MET  133  <=> TYR   72  - GLY   98 )                          
 253: s001-x 5aqd-M   135 - 142 <=>  101 - 108   (LEU  150  - VAL  157  <=> SER  101  - LEU  108 )                          
 253: s001-x 5aqd-M   160 - 163 <=>  146 - 149   (LEU  175  - GLY  178  <=> GLU  146  - ALA  149 )                          
 253: s001-x 5aqd-M   165 - 168 <=>  152 - 155   (SER  180  - ILE  183  <=> LYS  152  - LYS  155 )                          
 253: s001-x 5aqd-M   175 - 178 <=>  160 - 163   (THR  190  - TRP  193  <=> VAL  160  - ASP  163 )                          
 254: s001-x 4oph-A    27 -  37 <=>    1 -  11   (LYS   31  - ILE   41  <=> ASP    2  - ASP   12 )                          
 254: s001-x 4oph-A    71 -  75 <=>   17 -  21   (THR   75  - LEU   79  <=> VAL   18  - PHE   22 )                          
 254: s001-x 4oph-A   122 - 125 <=>   23 -  26   (GLY  126  - ILE  129  <=> ASP   24  - LEU   27 )                          
 254: s001-x 4oph-A   136 - 156 <=>   28 -  48   (ILE  151  - LYS  171  <=> ASP   29  - THR   49 )                          
 254: s001-x 4oph-A   159 - 181 <=>   49 -  71   (GLY  174  - PHE  196  <=> LEU   50  - GLU   72 )                          
 255: s001-x 6vz1-A    50 -  56 <=>   61 -  67   (MET   54  - ASP   60  <=> PHE  124  - SER  130 )                          
 255: s001-x 6vz1-A    74 -  77 <=>   74 -  77   (GLU   78  - ILE   81  <=> VAL  137  - ALA  140 )                          
 255: s001-x 6vz1-A    81 -  89 <=>   78 -  86   (VAL   85  - LEU   93  <=> ASN  141  - GLN  149 )                          
 255: s001-x 6vz1-A    97 - 100 <=>   94 -  97   (GLU  101  - ASP  104  <=> GLY  157  - THR  160 )                          
 255: s001-x 6vz1-A   102 - 129 <=>   98 - 125   (PRO  106  - MET  133  <=> GLU  161  - SER  188 )                          
 255: s001-x 6vz1-A   133 - 157 <=>  127 - 151   (CYS  148  - GLY  172  <=> THR  190  - VAL  214 )                          
 255: s001-x 6vz1-A   163 - 167 <=>  185 - 189   (GLY  178  - PHE  182  <=> PHE  255  - PRO  259 )                          
 255: s001-x 6vz1-A   171 - 176 <=>  279 - 284   (ASN  186  - ILE  191  <=> VAL  349  - GLN  354 )                          
 256: s001-x 1na6-B    43 -  46 <=>  166 - 169   (GLN   47  - LEU   50  <=> LEU  169  - LEU  172 )                          
 256: s001-x 1na6-B    74 -  77 <=>  186 - 189   (GLU   78  - ILE   81  <=> PHE  193  - GLY  196 )                          
 256: s001-x 1na6-B    78 -  91 <=>  191 - 204   (SER   82  - ALA   95  <=> GLU  198  - SER  211 )                          
 256: s001-x 1na6-B   104 - 129 <=>  206 - 231   (ASP  108  - MET  133  <=> ASP  213  - LEU  238 )                          
 256: s001-x 1na6-B   130 - 134 <=>  243 - 247   (SER  145  - LEU  149  <=> GLU  250  - LEU  254 )                          
 256: s001-x 1na6-B   135 - 154 <=>  249 - 268   (LEU  150  - LEU  169  <=> ASN  256  - GLU  275 )                          
 256: s001-x 1na6-B   158 - 161 <=>  279 - 282   (TYR  173  - GLY  176  <=> PHE  286  - GLN  289 )                          
 257: s001-x 6so5-C    22 -  43 <=>   30 -  51   (ILE   26  - GLN   47  <=> PHE   34  - ASP   55 )                          
 257: s001-x 6so5-C    44 -  48 <=>   54 -  58   (ILE   48  - GLY   52  <=> GLN   58  - THR   62 )                          
 257: s001-x 6so5-C   131 - 134 <=>   62 -  65   (GLY  146  - LEU  149  <=> MET   66  - PHE   69 )                          
 257: s001-x 6so5-C   135 - 157 <=>   67 -  89   (LEU  150  - GLY  172  <=> ARG   71  - ARG   93 )                          
 257: s001-x 6so5-C   159 - 162 <=>   90 -  93   (GLY  174  - SER  177  <=> THR   94  - LEU   97 )                          
 258: s001-x 6lqo-L    23 -  43 <=>   16 -  36   (GLN   27  - GLN   47  <=> GLN   61  - ASP   81 )                          
 258: s001-x 6lqo-L    44 -  49 <=>   40 -  45   (ILE   48  - ILE   53  <=> ARG   85  - ARG   90 )                          
 258: s001-x 6lqo-L   130 - 134 <=>   47 -  51   (SER  145  - LEU  149  <=> PRO   92  - ARG   96 )                          
 258: s001-x 6lqo-L   135 - 155 <=>   53 -  73   (LEU  150  - GLN  170  <=> VAL   98  - ILE  118 )                          
 258: s001-x 6lqo-L   157 - 162 <=>   74 -  79   (GLY  172  - SER  177  <=> SER  119  - GLY  124 )                          
 259: s001-x 1zw0-D    23 -  43 <=>    7 -  27   (GLN   27  - GLN   47  <=> GLN    7  - LYS   27 )                          
 259: s001-x 1zw0-D    44 -  49 <=>   31 -  36   (ILE   48  - ILE   53  <=> ASP   31  - GLY   36 )                          
 259: s001-x 1zw0-D   130 - 133 <=>   37 -  40   (SER  145  - CYS  148  <=> ASP   37  - GLN   40 )                          
 259: s001-x 1zw0-D   134 - 158 <=>   42 -  66   (LEU  149  - TYR  173  <=> GLN   42  - LYS   66 )                          
 260: s001-x 7ns4-i    20 -  23 <=>   26 -  29   (ARG   24  - GLN   27  <=> LEU   29  - LYS   32 )                          
 260: s001-x 7ns4-i    24 -  43 <=>   31 -  50   (PHE   28  - GLN   47  <=> ILE   34  - ALA   53 )                          
 260: s001-x 7ns4-i    44 -  48 <=>   53 -  57   (ILE   48  - GLY   52  <=> ASN   56  - GLU   60 )                          
 260: s001-x 7ns4-i   133 - 157 <=>   58 -  82   (CYS  148  - GLY  172  <=> ASP   67  - GLN   91 )                          
 261: s001-x 6iuy-A    19 -  25 <=>  285 - 291   (GLU   23  - LYS   29  <=> HIS  391  - LEU  397 )                          
 261: s001-x 6iuy-A    29 -  32 <=>  382 - 385   (LEU   33  - ALA   36  <=> ALA  488  - ILE  491 )                          
 261: s001-x 6iuy-A    35 -  38 <=>  390 - 393   (LEU   39  - PHE   42  <=> LEU  496  - ALA  499 )                          
 261: s001-x 6iuy-A    41 -  44 <=>  394 - 397   (CYS   45  - ILE   48  <=> VAL  500  - TYR  503 )                          
 261: s001-x 6iuy-A    73 -  76 <=>  425 - 428   (MET   77  - GLY   80  <=> GLY  531  - MET  534 )                          
 261: s001-x 6iuy-A    77 -  91 <=>  430 - 444   (ILE   81  - ALA   95  <=> GLY  536  - ASP  550 )                          
 261: s001-x 6iuy-A    96 -  99 <=>  445 - 448   (ILE  100  - GLY  103  <=> GLY  551  - VAL  554 )                          
 261: s001-x 6iuy-A   105 - 129 <=>  449 - 473   (ARG  109  - MET  133  <=> GLY  555  - PRO  579 )                          
 261: s001-x 6iuy-A   136 - 143 <=>  475 - 482   (ILE  151  - ALA  158  <=> VAL  581  - GLU  588 )                          
 261: s001-x 6iuy-A   144 - 151 <=>  485 - 492   (GLY  159  - ASP  166  <=> GLY  591  - SER  598 )                          
 261: s001-x 6iuy-A   152 - 155 <=>  494 - 497   (GLU  167  - GLN  170  <=> TYR  600  - ARG  603 )                          
 262: s001-x 3lxz-A     2 -   5 <=>    1 -   4   (LEU    6  - ILE    9  <=> SER    1  - LEU    4 )                          
 262: s001-x 3lxz-A     8 -  13 <=>    5 -  10   (PHE   12  - PRO   17  <=> TYR    5  - SER   10 )                          
 262: s001-x 3lxz-A    16 -  19 <=>  112 - 115   (GLN   20  - GLU   23  <=> PHE  112  - UNK  115 )                          
 262: s001-x 3lxz-A    21 -  42 <=>  116 - 137   (LYS   25  - CYS   46  <=> SER  116  - LYS  137 )                          
 262: s001-x 3lxz-A    43 -  46 <=>  140 - 143   (GLN   47  - LEU   50  <=> GLY  140  - ALA  143 )                          
 262: s001-x 3lxz-A   135 - 158 <=>  150 - 173   (LEU  150  - TYR  173  <=> GLN  150  - LEU  173 )                          
 262: s001-x 3lxz-A   160 - 168 <=>  174 - 182   (LEU  175  - ILE  183  <=> ASN  174  - PRO  182 )                          
 263: s001-x 4cti-D    22 -  43 <=>   49 -  70   (ILE   26  - GLN   47  <=> LEU  329  - ARG  350 )                          
 263: s001-x 4cti-D    44 -  48 <=>   73 -  77   (ILE   48  - GLY   52  <=> LEU  353  - MET  357 )                          
 263: s001-x 4cti-D   131 - 134 <=>   80 -  83   (GLY  146  - LEU  149  <=> GLU  360  - GLY  363 )                          
 263: s001-x 4cti-D   135 - 157 <=>   85 - 107   (LEU  150  - GLY  172  <=> LEU  365  - LEU  387 )                          
 263: s001-x 4cti-D   159 - 162 <=>  108 - 111   (GLY  174  - SER  177  <=> ARG  388  - GLN  391 )                          
 264: s001-x 6c48-D    22 -  42 <=>    6 -  26   (ILE   26  - CYS   46  <=> GLY  353  - LYS  373 )                          
 264: s001-x 6c48-D    43 -  46 <=>   29 -  32   (GLN   47  - LEU   50  <=> ILE  376  - LEU  379 )                          
 264: s001-x 6c48-D    47 -  50 <=>   35 -  38   (PHE   51  - MET   54  <=> MET  382  - GLU  385 )                          
 264: s001-x 6c48-D    51 -  54 <=>   40 -  43   (SER   55  - SER   58  <=> GLU  387  - LYS  390 )                          
 264: s001-x 6c48-D   130 - 134 <=>   50 -  54   (SER  145  - LEU  149  <=> SER  397  - GLN  401 )                          
 264: s001-x 6c48-D   135 - 155 <=>   56 -  76   (LEU  150  - GLN  170  <=> ARG  403  - HIS  423 )                          
 264: s001-x 6c48-D   157 - 160 <=>   77 -  80   (GLY  172  - LEU  175  <=> LYS  424  - GLN  427 )                          
 265: s001-x 6fpd-A    12 -  16 <=>    9 -  13   (LEU   16  - GLN   20  <=> ASP   13  - LYS   17 )                          
 265: s001-x 6fpd-A    17 -  21 <=>   18 -  22   (LYS   21  - LYS   25  <=> VAL   22  - SER   26 )                          
 265: s001-x 6fpd-A    23 -  37 <=>   74 -  88   (GLN   27  - ILE   41  <=> GLY   78  - PHE   92 )                          
 265: s001-x 6fpd-A    38 -  44 <=>   90 -  96   (PHE   42  - ILE   48  <=> ASP   94  - ILE  100 )                          
 265: s001-x 6fpd-A    45 -  48 <=>   99 - 102   (PRO   49  - GLY   52  <=> ASP  103  - THR  106 )                          
 265: s001-x 6fpd-A   126 - 129 <=>  150 - 153   (VAL  130  - MET  133  <=> LYS  154  - ALA  157 )                          
 265: s001-x 6fpd-A   133 - 155 <=>  155 - 177   (CYS  148  - GLN  170  <=> GLU  163  - GLU  185 )                          
 265: s001-x 6fpd-A   157 - 160 <=>  178 - 181   (GLY  172  - LEU  175  <=> ALA  186  - ALA  189 )                          
 266: s001-x 6irr-A    19 -  22 <=>    5 -   8   (GLU   23  - ILE   26  <=> GLU    5  - HIS    8 )                          
 266: s001-x 6irr-A    23 -  43 <=>   10 -  30   (GLN   27  - GLN   47  <=> VAL   10  - ASP   30 )                          
 266: s001-x 6irr-A    44 -  47 <=>   34 -  37   (ILE   48  - PHE   51  <=> GLY   34  - TYR   37 )                          
 266: s001-x 6irr-A   136 - 157 <=>   40 -  61   (ILE  151  - GLY  172  <=> ASP   40  - MET   61 )                          
 266: s001-x 6irr-A   165 - 169 <=>  114 - 118   (SER  180  - ALA  184  <=> GLN  114  - ASP  118 )                          
 267: s001-x 6sl2-A    20 -  43 <=>  252 - 275   (ARG   24  - GLN   47  <=> THR  251  - ASN  274 )                          
 267: s001-x 6sl2-A    44 -  49 <=>  279 - 284   (ILE   48  - ILE   53  <=> GLY  278  - ASP  283 )                          
 267: s001-x 6sl2-A   130 - 133 <=>  285 - 288   (SER  145  - CYS  148  <=> GLU  284  - GLN  287 )                          
 267: s001-x 6sl2-A   134 - 144 <=>  290 - 300   (LEU  149  - GLY  159  <=> LYS  289  - ARG  299 )                          
 267: s001-x 6sl2-A   145 - 158 <=>  302 - 315   (LEU  160  - TYR  173  <=> GLY  301  - ALA  314 )                          
 267: s001-x 6sl2-A   160 - 171 <=>  341 - 352   (LEU  175  - ASN  186  <=> PRO  340  - SER  351 )                          
 268: s001-x 3jc5-A    17 -  20 <=>   10 -  13   (LYS   21  - ARG   24  <=> VAL   10  - ALA   13 )                          
 268: s001-x 3jc5-A    22 -  43 <=>   32 -  53   (ILE   26  - GLN   47  <=> TYR   32  - TYR   53 )                          
 268: s001-x 3jc5-A    44 -  47 <=>   57 -  60   (ILE   48  - PHE   51  <=> GLN   57  - LEU   60 )                          
 268: s001-x 3jc5-A   135 - 157 <=>   64 -  86   (LEU  150  - GLY  172  <=> ASP   64  - LEU   86 )                          
 269: s001-x 2k85-A    24 -  42 <=>    1 -  19   (PHE   28  - CYS   46  <=> SER    5  - VAL   23 )                          
 269: s001-x 2k85-A    75 -  79 <=>   24 -  28   (LEU   79  - PRO   83  <=> GLU   28  - SER   32 )                          
 269: s001-x 2k85-A   145 - 148 <=>   31 -  34   (LEU  160  - LEU  163  <=> ARG   35  - GLN   38 )                          
 269: s001-x 2k85-A   149 - 159 <=>   37 -  47   (LEU  164  - GLY  174  <=> PRO   41  - GLY   51 )                          
 269: s001-x 2k85-A   161 - 177 <=>   49 -  65   (GLY  176  - VAL  192  <=> GLN   53  - GLU   69 )                          
 270: s001-x 3fd9-A    21 -  43 <=>  100 - 122   (LYS   25  - GLN   47  <=> ASP  136  - ILE  158 )                          
 270: s001-x 3fd9-A    44 -  47 <=>  126 - 129   (ILE   48  - PHE   51  <=> PHE  162  - ARG  165 )                          
 270: s001-x 3fd9-A   132 - 155 <=>  134 - 157   (ILE  147  - GLN  170  <=> GLU  170  - ALA  193 )                          
 270: s001-x 3fd9-A   157 - 160 <=>  158 - 161   (GLY  172  - LEU  175  <=> GLU  194  - GLY  197 )                          
 271: s001-x 2yev-A    17 -  21 <=>  586 - 590   (LYS   21  - LYS   25  <=> ALA  597  - GLU  601 )                          
 271: s001-x 2yev-A    23 -  42 <=>  603 - 622   (GLN   27  - CYS   46  <=> LYS  614  - ALA  633 )                          
 271: s001-x 2yev-A    43 -  46 <=>  625 - 628   (GLN   47  - LEU   50  <=> ILE  636  - TYR  639 )                          
 271: s001-x 2yev-A    48 -  52 <=>  637 - 641   (GLY   52  - SER   56  <=> ALA  648  - GLU  652 )                          
 271: s001-x 2yev-A    80 -  87 <=>  652 - 659   (ILE   84  - MET   91  <=> ASN  663  - SER  670 )                          
 271: s001-x 2yev-A   100 - 129 <=>  676 - 705   (ASP  104  - MET  133  <=> ASN  687  - HIS  716 )                          
 271: s001-x 2yev-A   130 - 133 <=>  709 - 712   (SER  145  - CYS  148  <=> TRP  720  - ASN  723 )                          
 271: s001-x 2yev-A   134 - 137 <=>  716 - 719   (LEU  149  - THR  152  <=> ALA  727  - PHE  730 )                          
 271: s001-x 2yev-A   139 - 149 <=>  721 - 731   (GLN  154  - LEU  164  <=> ILE  732  - ILE  742 )                          
 271: s001-x 2yev-A   156 - 159 <=>  755 - 758   (LYS  171  - GLY  174  <=> THR  766  - ALA  769 )                          
 271: s001-x 2yev-A   162 - 166 <=>  761 - 765   (SER  177  - LEU  181  <=> MET  772  - LEU  776 )                          
 272: s001-x 6b2z-M     1 -   6 <=>   56 -  61   (PHE    5  - LYS   10  <=> SER   56  - SER   61 )                          
 272: s001-x 6b2z-M    18 -  21 <=>   93 -  96   (PRO   22  - LYS   25  <=> PHE   93  - ILE   96 )                          
 272: s001-x 6b2z-M    23 -  43 <=>  173 - 193   (GLN   27  - GLN   47  <=> LEU  173  - GLY  193 )                          
 272: s001-x 6b2z-M    44 -  50 <=>  197 - 203   (ILE   48  - MET   54  <=> ASN  197  - LEU  203 )                          
 272: s001-x 6b2z-M   133 - 157 <=>  206 - 230   (CYS  148  - GLY  172  <=> LEU  206  - GLN  230 )                          
 273: s001-x 6w1s-Y    21 -  42 <=>    1 -  22   (LYS   25  - CYS   46  <=> GLU   27  - THR   48 )                          
 273: s001-x 6w1s-Y    43 -  46 <=>   26 -  29   (GLN   47  - LEU   50  <=> PHE   52  - LEU   55 )                          
 273: s001-x 6w1s-Y    47 -  50 <=>   31 -  34   (PHE   51  - MET   54  <=> ASN   57  - LEU   60 )                          
 273: s001-x 6w1s-Y   130 - 133 <=>   40 -  43   (SER  145  - CYS  148  <=> TYR   66  - GLY   69 )                          
 273: s001-x 6w1s-Y   134 - 155 <=>   46 -  67   (LEU  149  - GLN  170  <=> GLN   72  - ARG   93 )                          
 273: s001-x 6w1s-Y   157 - 161 <=>   68 -  72   (GLY  172  - GLY  176  <=> LEU   94  - LYS   98 )                          
 274: s001-x 4i2w-A     1 -   5 <=>  209 - 213   (PHE    5  - ILE    9  <=> ASP  213  - LYS  217 )                          
 274: s001-x 4i2w-A    14 -  17 <=>  322 - 325   (GLU   18  - LYS   21  <=> ASP  326  - ILE  329 )                          
 274: s001-x 4i2w-A    27 -  36 <=>  327 - 336   (LYS   31  - PHE   40  <=> ARG  331  - GLU  340 )                          
 274: s001-x 4i2w-A    37 -  43 <=>  338 - 344   (ILE   41  - GLN   47  <=> GLY  342  - ASP  348 )                          
 274: s001-x 4i2w-A    44 -  48 <=>  347 - 351   (ILE   48  - GLY   52  <=> SER  351  - GLU  355 )                          
 274: s001-x 4i2w-A   135 - 155 <=>  357 - 377   (LEU  150  - GLN  170  <=> VAL  361  - VAL  381 )                          
 274: s001-x 4i2w-A   159 - 162 <=>  378 - 381   (GLY  174  - SER  177  <=> PHE  382  - LYS  385 )                          
 274: s001-x 4i2w-A   164 - 181 <=>  382 - 399   (ILE  179  - PHE  196  <=> ARG  386  - ARG  403 )                          
 275: s001-x 6vae-B     4 -  10 <=>  731 - 737   (VAL    8  - VAL   14  <=> LEU  916  - HIS  922 )                          
 275: s001-x 6vae-B    14 -  17 <=>  779 - 782   (GLU   18  - LYS   21  <=> GLU  977  - LEU  980 )                          
 275: s001-x 6vae-B    23 -  42 <=>  789 - 808   (GLN   27  - CYS   46  <=> GLN 1006  - ASN 1025 )                          
 275: s001-x 6vae-B    43 -  46 <=>  811 - 814   (GLN   47  - LEU   50  <=> GLU 1028  - HIS 1031 )                          
 275: s001-x 6vae-B    47 -  50 <=>  817 - 820   (PHE   51  - MET   54  <=> PHE 1034  - LEU 1037 )                          
 275: s001-x 6vae-B   130 - 134 <=>  821 - 825   (SER  145  - LEU  149  <=> LYS 1051  - TYR 1055 )                          
 275: s001-x 6vae-B   135 - 152 <=>  827 - 844   (LEU  150  - GLU  167  <=> ILE 1057  - ALA 1074 )                          
 275: s001-x 6vae-B   156 - 159 <=>  845 - 848   (LYS  171  - GLY  174  <=> TRP 1075  - PHE 1078 )                          
 275: s001-x 6vae-B   160 - 179 <=>  853 - 872   (LEU  175  - LYS  194  <=> ASN 1083  - GLU 1102 )                          
 276: s001-x 4j41-B    19 -  22 <=>    1 -   4   (GLU   23  - ILE   26  <=> LYS    5  - PRO    8 )                          
 276: s001-x 4j41-B    23 -  42 <=>    7 -  26   (GLN   27  - CYS   46  <=> LEU   11  - ASN   30 )                          
 276: s001-x 4j41-B    43 -  46 <=>   29 -  32   (GLN   47  - LEU   50  <=> GLU   33  - ILE   36 )                          
 276: s001-x 4j41-B    47 -  50 <=>   35 -  38   (PHE   51  - MET   54  <=> LEU   39  - GLN   42 )                          
 276: s001-x 4j41-B   130 - 133 <=>   40 -  43   (SER  145  - CYS  148  <=> ALA   44  - THR   47 )                          
 276: s001-x 4j41-B   134 - 155 <=>   46 -  67   (LEU  149  - GLN  170  <=> LYS   50  - GLY   71 )                          
 276: s001-x 4j41-B   157 - 160 <=>   68 -  71   (GLY  172  - LEU  175  <=> ILE   72  - ASP   75 )                          
 277: s001-x 5h69-A    23 -  43 <=>    5 -  25   (GLN   27  - GLN   47  <=> GLN  465  - GLN  485 )                          
 277: s001-x 5h69-A    45 -  48 <=>   31 -  34   (PRO   49  - GLY   52  <=> GLN  491  - GLU  494 )                          
 277: s001-x 5h69-A    49 -  52 <=>   37 -  40   (ILE   53  - SER   56  <=> GLN  497  - TYR  500 )                          
 277: s001-x 5h69-A   132 - 155 <=>  215 - 238   (ILE  147  - GLN  170  <=> ARG  675  - ARG  698 )                          
 277: s001-x 5h69-A   157 - 160 <=>  239 - 242   (GLY  172  - LEU  175  <=> ALA  699  - ALA  702 )                          
 278: s001-x 6w1s-Q    23 -  43 <=>    6 -  26   (GLN   27  - GLN   47  <=> LEU   14  - THR   34 )                          
 278: s001-x 6w1s-Q    44 -  51 <=>   30 -  37   (ILE   48  - SER   55  <=> LYS   38  - GLU   45 )                          
 278: s001-x 6w1s-Q   130 - 134 <=>   43 -  47   (SER  145  - LEU  149  <=> ALA   51  - GLU   55 )                          
 278: s001-x 6w1s-Q   135 - 155 <=>   49 -  69   (LEU  150  - GLN  170  <=> ASP   57  - LYS   77 )                          
 278: s001-x 6w1s-Q   157 - 161 <=>   70 -  74   (GLY  172  - GLY  176  <=> LEU   78  - LEU   82 )                          
 279: s001-x 6ec8-A    22 -  26 <=>   15 -  19   (ILE   26  - GLU   30  <=> ILE   31  - CYS   35 )                          
 279: s001-x 6ec8-A    28 -  43 <=>   20 -  35   (VAL   32  - GLN   47  <=> CYS   36  - ALA   51 )                          
 279: s001-x 6ec8-A    44 -  47 <=>   39 -  42   (ILE   48  - PHE   51  <=> GLY   55  - LYS   58 )                          
 279: s001-x 6ec8-A    48 -  52 <=>   45 -  49   (GLY   52  - SER   56  <=> ALA   61  - GLY   65 )                          
 279: s001-x 6ec8-A   123 - 126 <=>   70 -  73   (GLN  127  - VAL  130  <=> ARG   93  - ASP   96 )                          
 279: s001-x 6ec8-A   127 - 130 <=>   76 -  79   (TYR  131  - SER  145  <=> GLU   99  - PRO  102 )                          
 279: s001-x 6ec8-A   133 - 158 <=>   93 - 118   (CYS  148  - TYR  173  <=> VAL  116  - ALA  141 )                          
 279: s001-x 6ec8-A   161 - 178 <=>  722 - 739   (GLY  176  - TRP  193  <=> ASP  761  - ILE  778 )                          
 280: s001-x 6gx9-A     1 -   9 <=>  512 - 520   (PHE    5  - CYS   13  <=> LYS  513  - LYS  521 )                          
 280: s001-x 6gx9-A    10 -  13 <=>  559 - 562   (VAL   14  - PRO   17  <=> GLY  560  - LYS  563 )                          
 280: s001-x 6gx9-A    14 -  18 <=>  613 - 617   (GLU   18  - PRO   22  <=> ARG  620  - PRO  624 )                          
 280: s001-x 6gx9-A    20 -  27 <=>  618 - 625   (ARG   24  - LYS   31  <=> ILE  625  - HIS  632 )                          
 280: s001-x 6gx9-A    29 -  42 <=>  626 - 639   (LEU   33  - CYS   46  <=> PRO  633  - SER  646 )                          
 280: s001-x 6gx9-A    71 -  74 <=>  640 - 643   (THR   75  - GLU   78  <=> GLU  647  - ASN  650 )                          
 280: s001-x 6gx9-A   135 - 154 <=>  647 - 666   (LEU  150  - LEU  169  <=> ALA  654  - VAL  673 )                          
 280: s001-x 6gx9-A   159 - 162 <=>  667 - 670   (GLY  174  - SER  177  <=> GLY  674  - SER  677 )                          
 280: s001-x 6gx9-A   165 - 173 <=>  671 - 679   (SER  180  - CYS  188  <=> ALA  678  - THR  686 )                          
 281: s001-x 6vy1-A    21 -  24 <=>    1 -   4   (LYS   25  - PHE   28  <=> ILE    8  - ALA   11 )                          
 281: s001-x 6vy1-A    25 -  43 <=>    6 -  24   (LYS   29  - GLN   47  <=> ARG   13  - ALA   31 )                          
 281: s001-x 6vy1-A    44 -  47 <=>   28 -  31   (ILE   48  - PHE   51  <=> THR   35  - GLN   38 )                          
 281: s001-x 6vy1-A    48 -  51 <=>   34 -  37   (GLY   52  - SER   55  <=> ALA   41  - LYS   44 )                          
 281: s001-x 6vy1-A    56 -  59 <=>   51 -  54   (ASP   60  - TYR   63  <=> PRO   58  - SER   61 )                          
 281: s001-x 6vy1-A   129 - 132 <=>   67 -  70   (MET  133  - ILE  147  <=> LYS   74  - VAL   77 )                          
 281: s001-x 6vy1-A   136 - 155 <=>   89 - 108   (ILE  151  - GLN  170  <=> ILE   96  - ALA  115 )                          
 281: s001-x 6vy1-A   157 - 160 <=>  109 - 112   (GLY  172  - LEU  175  <=> GLU  116  - ALA  119 )                          
 282: s001-x 2ou3-A    15 -  18 <=>   78 -  81   (ILE   19  - PRO   22  <=> ALA   78  - GLU   81 )                          
 282: s001-x 2ou3-A    22 -  44 <=>   85 - 107   (ILE   26  - ILE   48  <=> ARG   85  - ASP  107 )                          
 282: s001-x 2ou3-A    71 -  74 <=>  108 - 111   (THR   75  - GLU   78  <=> GLY  108  - HIS  111 )                          
 282: s001-x 2ou3-A   141 - 155 <=>  112 - 126   (PHE  156  - GLN  170  <=> GLU  112  - GLY  126 )                          
 282: s001-x 2ou3-A   161 - 181 <=>  130 - 150   (GLY  176  - PHE  196  <=> GLU  130  - LEU  150 )                          
 283: s001-x 2o8p-A    17 -  21 <=>   31 -  35   (LYS   21  - LYS   25  <=> ILE   38  - GLU   42 )                          
 283: s001-x 2o8p-A    22 -  25 <=>   40 -  43   (ILE   26  - LYS   29  <=> GLU   47  - ASP   50 )                          
 283: s001-x 2o8p-A    26 -  43 <=>   45 -  62   (GLU   30  - GLN   47  <=> GLU   52  - THR   69 )                          
 283: s001-x 2o8p-A    44 -  47 <=>   65 -  68   (ILE   48  - PHE   51  <=> SER   72  - LEU   75 )                          
 283: s001-x 2o8p-A    48 -  51 <=>   71 -  74   (GLY   52  - SER   55  <=> GLN   78  - GLN   81 )                          
 283: s001-x 2o8p-A   130 - 134 <=>   78 -  82   (SER  145  - LEU  149  <=> ASP   85  - LYS   89 )                          
 283: s001-x 2o8p-A   135 - 157 <=>   84 - 106   (LEU  150  - GLY  172  <=> CYS   91  - VAL  113 )                          
 283: s001-x 2o8p-A   159 - 162 <=>  123 - 126   (GLY  174  - SER  177  <=> VAL  130  - ASP  133 )                          
 283: s001-x 2o8p-A   164 - 170 <=>  127 - 133   (ILE  179  - THR  185  <=> ILE  134  - GLU  140 )                          
 284: s001-x 2j7n-A     1 -   9 <=>   61 -  69   (PHE    5  - CYS   13  <=> VAL  450  - TYR  458 )                          
 284: s001-x 2j7n-A    23 -  42 <=>  800 - 819   (GLN   27  - CYS   46  <=> LYS 1216  - GLU 1235 )                          
 284: s001-x 2j7n-A    71 -  75 <=>  820 - 824   (THR   75  - LEU   79  <=> LYS 1236  - ARG 1240 )                          
 284: s001-x 2j7n-A   134 - 151 <=>  825 - 842   (LEU  149  - ASP  166  <=> ASP 1252  - THR 1269 )                          
 284: s001-x 2j7n-A   159 - 175 <=>  863 - 879   (GLY  174  - THR  190  <=> TRP 1301  - SER 1317 )                          
 285: s001-x 2q0o-D    14 -  17 <=>    1 -   4   (GLU   18  - LYS   21  <=> GLU   17  - TYR   20 )                          
 285: s001-x 2q0o-D    26 -  42 <=>    8 -  24   (GLU   30  - CYS   46  <=> THR   24  - ARG   40 )                          
 285: s001-x 2q0o-D    43 -  46 <=>   28 -  31   (GLN   47  - LEU   50  <=> TRP   44  - GLN   47 )                          
 285: s001-x 2q0o-D    47 -  52 <=>   34 -  39   (PHE   51  - SER   56  <=> TYR   50  - ARG   55 )                          
 285: s001-x 2q0o-D   131 - 134 <=>   52 -  55   (GLY  146  - LEU  149  <=> GLN   68  - GLN   71 )                          
 285: s001-x 2q0o-D   135 - 155 <=>   57 -  77   (LEU  150  - GLN  170  <=> GLU   73  - ASP   93 )                          
 285: s001-x 2q0o-D   157 - 161 <=>   78 -  82   (GLY  172  - GLY  176  <=> ALA   94  - VAL   98 )                          
 285: s001-x 2q0o-D   169 - 172 <=>   84 -  87   (ALA  184  - ILE  187  <=> ASP  100  - PHE  103 )                          
 286: s001-x 6o1q-A    22 -  43 <=>   12 -  33   (ILE   26  - GLN   47  <=> ASP   12  - SER   33 )                          
 286: s001-x 6o1q-A    44 -  47 <=>   36 -  39   (ILE   48  - PHE   51  <=> GLN   36  - GLU   39 )                          
 286: s001-x 6o1q-A   135 - 155 <=>   41 -  61   (LEU  150  - GLN  170  <=> LEU   41  - ASP   61 )                          
 286: s001-x 6o1q-A   157 - 160 <=>   62 -  65   (GLY  172  - LEU  175  <=> GLU   62  - ASN   65 )                          
 286: s001-x 6o1q-A   165 - 169 <=>   94 -  98   (SER  180  - ALA  184  <=> ASP   94  - GLN   98 )                          
 287: s001-x 6l47-A    19 -  24 <=>   61 -  66   (GLU   23  - PHE   28  <=> PHE  178  - THR  183 )                          
 287: s001-x 6l47-A    25 -  41 <=>   68 -  84   (LYS   29  - CYS   45  <=> VAL  185  - PHE  201 )                          
 287: s001-x 6l47-A    43 -  46 <=>   87 -  90   (GLN   47  - LEU   50  <=> GLN  204  - ALA  207 )                          
 287: s001-x 6l47-A    47 -  50 <=>   93 -  96   (PHE   51  - MET   54  <=> TYR  210  - SER  213 )                          
 287: s001-x 6l47-A   132 - 135 <=>   98 - 101   (ILE  147  - LEU  150  <=> HIS  215  - ILE  218 )                          
 287: s001-x 6l47-A   136 - 150 <=>  103 - 117   (ILE  151  - LEU  165  <=> SER  220  - VAL  234 )                          
 287: s001-x 6l47-A   151 - 157 <=>  119 - 125   (ASP  166  - GLY  172  <=> GLY  236  - VAL  242 )                          
 287: s001-x 6l47-A   159 - 170 <=>  139 - 150   (GLY  174  - THR  185  <=> ILE  256  - ALA  267 )                          
 287: s001-x 6l47-A   172 - 176 <=>  189 - 193   (ILE  187  - ILE  191  <=> LEU  306  - ASP  310 )                          
 287: s001-x 6l47-A   178 - 181 <=>  194 - 197   (TRP  193  - PHE  196  <=> SER  311  - ARG  314 )                          
 288: s001-x 7nmq-A    22 -  43 <=>  168 - 189   (ILE   26  - GLN   47  <=> GLY  209  - LYS  230 )                          
 288: s001-x 7nmq-A    44 -  47 <=>  194 - 197   (ILE   48  - PHE   51  <=> VAL  235  - TRP  238 )                          
 288: s001-x 7nmq-A    48 -  52 <=>  200 - 204   (GLY   52  - SER   56  <=> GLY  241  - GLY  245 )                          
 288: s001-x 7nmq-A    53 -  56 <=>  207 - 210   (ASP   57  - ASP   60  <=> ILE  248  - ILE  251 )                          
 288: s001-x 7nmq-A    78 -  81 <=>  218 - 221   (SER   82  - VAL   85  <=> VAL  259  - VAL  262 )                          
 288: s001-x 7nmq-A   120 - 129 <=>  230 - 239   (THR  124  - MET  133  <=> VAL  271  - ALA  280 )                          
 288: s001-x 7nmq-A   131 - 134 <=>  246 - 249   (GLY  146  - LEU  149  <=> THR  287  - GLY  290 )                          
 288: s001-x 7nmq-A   135 - 157 <=>  251 - 273   (LEU  150  - GLY  172  <=> THR  292  - ALA  314 )                          
 288: s001-x 7nmq-A   158 - 162 <=>  277 - 281   (TYR  173  - SER  177  <=> ASN  318  - LEU  322 )                          
 288: s001-x 7nmq-A   164 - 181 <=>  282 - 299   (ILE  179  - PHE  196  <=> SER  323  - GLN  340 )                          
 289: s001-x 6giy-G    18 -  21 <=>  188 - 191   (PRO   22  - LYS   25  <=> LEU  188  - LEU  191 )                          
 289: s001-x 6giy-G    22 -  42 <=>  193 - 213   (ILE   26  - CYS   46  <=> ALA  193  - GLN  213 )                          
 289: s001-x 6giy-G    43 -  46 <=>  216 - 219   (GLN   47  - LEU   50  <=> MET  216  - ARG  219 )                          
 289: s001-x 6giy-G    47 -  50 <=>  222 - 225   (PHE   51  - MET   54  <=> ASN  222  - ARG  225 )                          
 289: s001-x 6giy-G   130 - 134 <=>  229 - 233   (SER  145  - LEU  149  <=> PHE  229  - ASP  233 )                          
 289: s001-x 6giy-G   135 - 156 <=>  235 - 256   (LEU  150  - LYS  171  <=> SER  235  - MET  256 )                          
 289: s001-x 6giy-G   172 - 175 <=>  399 - 402   (ILE  187  - THR  190  <=> LEU  399  - GLU  402 )                          
 289: s001-x 6giy-G   178 - 181 <=>  403 - 406   (TRP  193  - PHE  196  <=> ASN  403  - PHE  406 )                          
 290: s001-x 6yjj-A     9 -  14 <=>   14 -  19   (CYS   13  - GLU   18  <=> ASP   13  - HIS   18 )                          
 290: s001-x 6yjj-A    17 -  22 <=>   54 -  59   (LYS   21  - ILE   26  <=> LEU   53  - GLY   58 )                          
 290: s001-x 6yjj-A    23 -  43 <=>   87 - 107   (GLN   27  - GLN   47  <=> LEU   86  - GLY  106 )                          
 290: s001-x 6yjj-A    67 -  70 <=>  110 - 113   (SER   71  - GLY   74  <=> GLY  109  - THR  112 )                          
 290: s001-x 6yjj-A   125 - 128 <=>  118 - 121   (ILE  129  - VAL  132  <=> SER  117  - GLN  120 )                          
 290: s001-x 6yjj-A   136 - 157 <=>  126 - 147   (ILE  151  - GLY  172  <=> GLU  125  - LYS  146 )                          
 290: s001-x 6yjj-A   160 - 179 <=>  190 - 209   (LEU  175  - LYS  194  <=> ALA  194  - LYS  213 )                          
 291: s001-x 6k3b-B    20 -  24 <=>    1 -   5   (ARG   24  - PHE   28  <=> HIS    9  - LYS   13 )                          
 291: s001-x 6k3b-B    25 -  44 <=>    7 -  26   (LYS   29  - ILE   48  <=> TYR   15  - GLU   34 )                          
 291: s001-x 6k3b-B    51 -  55 <=>   32 -  36   (SER   55  - ALA   59  <=> ASP   40  - THR   44 )                          
 291: s001-x 6k3b-B    62 -  65 <=>   42 -  45   (ARG   66  - LEU   69  <=> GLN   50  - SER   53 )                          
 291: s001-x 6k3b-B    80 -  83 <=>   50 -  53   (ILE   84  - SER   87  <=> ASN   58  - SER   61 )                          
 291: s001-x 6k3b-B   120 - 123 <=>   55 -  58   (THR  124  - GLN  127  <=> ALA   63  - SER   66 )                          
 291: s001-x 6k3b-B   144 - 150 <=>   65 -  71   (GLY  159  - LEU  165  <=> THR   73  - PRO   79 )                          
 291: s001-x 6k3b-B   156 - 159 <=>   80 -  83   (LYS  171  - GLY  174  <=> LYS   88  - SER   91 )                          
 291: s001-x 6k3b-B   161 - 181 <=>   85 - 105   (GLY  176  - PHE  196  <=> ASN   93  - GLN  113 )                          
 292: s001-x 3cp8-A     1 -   4 <=>  233 - 236   (PHE    5  - VAL    8  <=> ASN  232  - LEU  235 )                          
 292: s001-x 3cp8-A    19 -  23 <=>  445 - 449   (GLU   23  - GLN   27  <=> LEU  453  - ASP  457 )                          
 292: s001-x 3cp8-A    24 -  43 <=>  451 - 470   (PHE   28  - GLN   47  <=> LEU  459  - THR  478 )                          
 292: s001-x 3cp8-A    45 -  48 <=>  473 - 476   (PRO   49  - GLY   52  <=> VAL  481  - ALA  484 )                          
 292: s001-x 3cp8-A    53 -  56 <=>  486 - 489   (ASP   57  - ASP   60  <=> GLY  494  - GLU  497 )                          
 292: s001-x 3cp8-A    69 -  73 <=>  494 - 498   (ARG   73  - MET   77  <=> ALA  502  - SER  506 )                          
 292: s001-x 3cp8-A    75 -  79 <=>  505 - 509   (LEU   79  - PRO   83  <=> ILE  513  - ASP  517 )                          
 292: s001-x 3cp8-A   139 - 148 <=>  513 - 522   (GLN  154  - LEU  163  <=> HIS  521  - GLU  530 )                          
 292: s001-x 3cp8-A   150 - 155 <=>  523 - 528   (LEU  165  - GLN  170  <=> GLU  531  - PRO  536 )                          
 292: s001-x 3cp8-A   162 - 181 <=>  529 - 548   (SER  177  - PHE  196  <=> ARG  537  - GLN  556 )                          
 293: s001-x 6dmp-B    23 -  42 <=>    1 -  20   (GLN   27  - CYS   46  <=> THR   85  - ILE  104 )                          
 293: s001-x 6dmp-B    43 -  46 <=>   24 -  27   (GLN   47  - LEU   50  <=> GLN  108  - HIS  111 )                          
 293: s001-x 6dmp-B    48 -  51 <=>   32 -  35   (GLY   52  - SER   55  <=> GLU  116  - ARG  119 )                          
 293: s001-x 6dmp-B   130 - 133 <=>   42 -  45   (SER  145  - CYS  148  <=> GLU  126  - LYS  129 )                          
 293: s001-x 6dmp-B   134 - 155 <=>   48 -  69   (LEU  149  - GLN  170  <=> LYS  132  - LEU  153 )                          
 293: s001-x 6dmp-B   157 - 161 <=>   70 -  74   (GLY  172  - GLY  176  <=> TYR  154  - GLU  158 )                          
 294: s001-x 6tc0-C     1 -   8 <=>  490 - 497   (PHE    5  - PHE   12  <=> ARG  504  - SER  511 )                          
 294: s001-x 6tc0-C    26 -  43 <=>  591 - 608   (GLU   30  - GLN   47  <=> ASP  613  - ALA  630 )                          
 294: s001-x 6tc0-C    67 -  70 <=>  610 - 613   (SER   71  - GLY   74  <=> ALA  632  - ALA  635 )                          
 294: s001-x 6tc0-C   135 - 154 <=>  618 - 637   (LEU  150  - LEU  169  <=> LEU  650  - LEU  669 )                          
 294: s001-x 6tc0-C   159 - 162 <=>  638 - 641   (GLY  174  - SER  177  <=> SER  670  - LEU  673 )                          
 294: s001-x 6tc0-C   164 - 178 <=>  642 - 656   (ILE  179  - TRP  193  <=> ALA  674  - GLY  688 )                          
 295: s001-x 7jgs-C    47 -  51 <=>  298 - 302   (PHE   51  - SER   55  <=> TYR  338  - LEU  342 )                          
 295: s001-x 7jgs-C    68 -  71 <=>  353 - 356   (ASN   72  - THR   75  <=> LEU  393  - CYS  396 )                          
 295: s001-x 7jgs-C    73 -  89 <=>  359 - 375   (MET   77  - LEU   93  <=> HIS  399  - GLY  415 )                          
 295: s001-x 7jgs-C    91 -  95 <=>  376 - 380   (ALA   95  - ILE   99  <=> ASP  416  - CYS  420 )                          
 295: s001-x 7jgs-C   100 - 128 <=>  414 - 442   (ASP  104  - VAL  132  <=> LEU  454  - GLU  482 )                          
 295: s001-x 7jgs-C   136 - 153 <=>  443 - 460   (ILE  151  - LEU  168  <=> LEU  483  - LEU  500 )                          
 295: s001-x 7jgs-C   156 - 159 <=>  474 - 477   (LYS  171  - GLY  174  <=> LYS  567  - GLN  570 )                          
 295: s001-x 7jgs-C   162 - 167 <=>  481 - 486   (SER  177  - PHE  182  <=> THR  574  - ASP  579 )                          
 295: s001-x 7jgs-C   171 - 174 <=>  490 - 493   (ASN  186  - GLU  189  <=> ALA  583  - ASP  586 )                          
 295: s001-x 7jgs-C   178 - 181 <=>  503 - 506   (TRP  193  - PHE  196  <=> PHE  596  - ILE  599 )                          
 296: s001-x 4wjw-B     5 -  11 <=>  167 - 173   (ILE    9  - ILE   15  <=> LYS  197  - GLU  203 )                          
 296: s001-x 4wjw-B    23 -  43 <=>  179 - 199   (GLN   27  - GLN   47  <=> GLY  209  - ARG  229 )                          
 296: s001-x 4wjw-B   120 - 125 <=>  206 - 211   (THR  124  - ILE  129  <=> ASP  236  - MET  241 )                          
 296: s001-x 4wjw-B   136 - 139 <=>  212 - 215   (ILE  151  - GLN  154  <=> GLN  242  - ILE  245 )                          
 296: s001-x 4wjw-B   140 - 155 <=>  217 - 232   (LEU  155  - GLN  170  <=> ASN  247  - PRO  262 )                          
 296: s001-x 4wjw-B   162 - 179 <=>  233 - 250   (SER  177  - LYS  194  <=> SER  263  - PRO  280 )                          
 297: s001-x 5b86-A    17 -  20 <=>  204 - 207   (LYS   21  - ARG   24  <=> LEU  275  - GLN  278 )                          
 297: s001-x 5b86-A    22 -  42 <=>  237 - 257   (ILE   26  - CYS   46  <=> GLN  308  - UNK  328 )                          
 297: s001-x 5b86-A    43 -  46 <=>  261 - 264   (GLN   47  - LEU   50  <=> LEU  332  - GLU  335 )                          
 297: s001-x 5b86-A    47 -  50 <=>  267 - 270   (PHE   51  - MET   54  <=> ARG  338  - GLN  341 )                          
 297: s001-x 5b86-A   131 - 134 <=>  272 - 275   (GLY  146  - LEU  149  <=> VAL  343  - GLN  346 )                          
 297: s001-x 5b86-A   135 - 157 <=>  281 - 303   (LEU  150  - GLY  172  <=> CYS  352  - ILE  374 )                          
 297: s001-x 5b86-A   159 - 172 <=>  307 - 320   (GLY  174  - ILE  187  <=> VAL  378  - ALA  391 )                          
 297: s001-x 5b86-A   175 - 181 <=>  375 - 381   (THR  190  - PHE  196  <=> LEU  446  - ASP  452 )                          
 298: s001-x 2c5z-A    72 -  75 <=>   30 -  33   (LEU   76  - LEU   79  <=> LYS  651  - ASP  654 )                          
 298: s001-x 2c5z-A    76 -  93 <=>   37 -  54   (GLY   80  - ALA   97  <=> ILE  658  - LYS  675 )                          
 298: s001-x 2c5z-A    94 - 102 <=>   56 -  64   (LYS   98  - PRO  106  <=> ASP  677  - ASP  685 )                          
 298: s001-x 2c5z-A   105 - 129 <=>   66 -  90   (ARG  109  - MET  133  <=> THR  687  - GLN  711 )                          
 299: s001-x 6m0r-M    54 -  57 <=>    1 -   4   (SER   58  - PRO   61  <=> MET    1  - PHE    4 )                          
 299: s001-x 6m0r-M    75 -  79 <=>    7 -  11   (LEU   79  - PRO   83  <=> VAL    7  - PHE   11 )                          
 299: s001-x 6m0r-M    81 -  92 <=>   12 -  23   (VAL   85  - GLY   96  <=> ILE   12  - ILE   23 )                          
 299: s001-x 6m0r-M    98 - 129 <=>   24 -  55   (VAL  102  - MET  133  <=> MET   24  - GLN   55 )                          
 299: s001-x 6m0r-M   130 - 133 <=>   58 -  61   (SER  145  - CYS  148  <=> PRO   58  - ALA   61 )                          
 300: s001-x 6wtw-A    51 -  54 <=>    2 -   5   (SER   55  - SER   58  <=> MET    1  - LEU    4 )                          
 300: s001-x 6wtw-A    69 -  73 <=>    6 -  10   (ARG   73  - MET   77  <=> GLU    5  - TYR    9 )                          
 300: s001-x 6wtw-A    75 -  79 <=>   12 -  16   (LEU   79  - PRO   83  <=> GLY   11  - PRO   15 )                          
 300: s001-x 6wtw-A    81 -  91 <=>   17 -  27   (VAL   85  - ALA   95  <=> LEU   16  - THR   26 )                          
 300: s001-x 6wtw-A    96 - 101 <=>   28 -  33   (ILE  100  - THR  105  <=> PRO   27  - GLY   32 )                          
 300: s001-x 6wtw-A   103 - 124 <=>   34 -  55   (LYS  107  - SER  128  <=> LEU   33  - LYS   54 )                          
 300: s001-x 6wtw-A   140 - 154 <=>   58 -  72   (LEU  155  - LEU  169  <=> PRO   57  - LEU   71 )                          
 300: s001-x 6wtw-A   155 - 158 <=>   75 -  78   (GLN  170  - TYR  173  <=> LEU   74  - VAL   77 )                          
 301: s001-x 6ekr-A    70 -  73 <=>    6 -   9   (GLY   74  - MET   77  <=> GLU    6  - ASP    9 )                          
 301: s001-x 6ekr-A    77 -  81 <=>   26 -  30   (ILE   81  - VAL   85  <=> LEU   26  - GLU   30 )                          
 301: s001-x 6ekr-A    86 -  90 <=>   80 -  84   (ILE   90  - LEU   94  <=> PHE   80  - GLY   84 )                          
 301: s001-x 6ekr-A   100 - 128 <=>   98 - 126   (ASP  104  - VAL  132  <=> LYS   98  - LYS  126 )                          
 301: s001-x 6ekr-A   136 - 156 <=>  128 - 148   (ILE  151  - LYS  171  <=> GLY  128  - UNK  148 )                          
 301: s001-x 6ekr-A   158 - 161 <=>  149 - 152   (TYR  173  - GLY  176  <=> ILE  149  - GLU  152 )                          
 302: s001-x 3oq3-A    21 -  26 <=>    1 -   6   (LYS   25  - GLU   30  <=> CYS    1  - THR    6 )                          
 302: s001-x 3oq3-A    30 -  41 <=>    7 -  18   (TRP   34  - CYS   45  <=> HIS    7  - LEU   18 )                          
 302: s001-x 3oq3-A    42 -  47 <=>   20 -  25   (CYS   46  - PHE   51  <=> LYS   20  - SER   25 )                          
 302: s001-x 3oq3-A    78 -  81 <=>   35 -  38   (SER   82  - VAL   85  <=> ASP   35  - PHE   38 )                          
 302: s001-x 3oq3-A    84 -  87 <=>   39 -  42   (GLY   88  - MET   91  <=> PRO   39  - LYS   42 )                          
 302: s001-x 3oq3-A   100 - 128 <=>  107 - 135   (ASP  104  - VAL  132  <=> GLN  107  - LYS  135 )                          
 302: s001-x 3oq3-A   134 - 155 <=>  137 - 158   (LEU  149  - GLN  170  <=> SER  137  - LEU  158 )                          
 302: s001-x 3oq3-A   157 - 161 <=>  159 - 163   (GLY  172  - GLY  176  <=> LEU  159  - SER  163 )                          
 303: s001-x 5www-A     3 -   6 <=>   21 -  24   (GLU    7  - LYS   10  <=> THR  233  - VAL  236 )                          
 303: s001-x 5www-A    76 -  85 <=>   28 -  37   (GLY   80  - LEU   89  <=> SER  240  - GLY  249 )                          
 303: s001-x 5www-A    86 -  92 <=>   42 -  48   (ILE   90  - GLY   96  <=> LYS  254  - ALA  260 )                          
 303: s001-x 5www-A    96 -  99 <=>   49 -  52   (ILE  100  - GLY  103  <=> LYS  261  - THR  264 )                          
 303: s001-x 5www-A   100 - 125 <=>   69 -  94   (ASP  104  - ILE  129  <=> GLY  281  - SER  306 )                          
 304: s001-x 5ijz-K    25 -  29 <=>   16 -  20   (LYS   29  - LEU   33  <=> LYS   16  - GLY   20 )                          
 304: s001-x 5ijz-K    32 -  40 <=>   21 -  29   (ALA   36  - VAL   44  <=> GLU   21  - ALA   29 )                          
 304: s001-x 5ijz-K    47 -  50 <=>   39 -  42   (PHE   51  - MET   54  <=> LEU   39  - ASP   42 )
[truncated: 1,144,938 more chars]
