# Supplementary material for: A unified evolutionary origin for the ubiquitous protein transporters SecY and YidC
Source: BMC Biol. 2021 Dec 15;19:266. doi: 10.1186/s12915-021-01171-5 (PMC8675477; doi:10.1186/s12915-021-01171-5)
Supplement: Supplementary file 4 — Additional file 4. Dali search results. [file 12915_2021_1171_MOESM4_ESM.zip › Additional file 4. Dali search results/6fti-ctd-H145.txt]

# Job: 6fti-ctd-H145
# Query: s001x
# No:  Chain   Z    rmsd lali nres  %id PDB  Description
   1:  6ww7-C  5.6  3.4   70   209    6   MOLECULE: ER MEMBRANE PROTEIN COMPLEX SUBUNIT 1;                     
   2:  7kak-E  5.4  4.5   78   172    4   MOLECULE: PROTEIN TRANSPORT CHANNEL SEC61 COMPLEX, ALPHA SU          
   3:  2odm-B  5.2  3.5   64    83    9   MOLECULE: UPF0358 PROTEIN MW0995;                                    
   4:  6so5-C  5.1  2.5   74   144   11   MOLECULE: ATPASE ASNA1;                                              
   5:  5ca9-A  5.1  2.9   63   656   10   MOLECULE: PROTEIN SEY1;                                              
   6:  6z2w-E  5.1  2.7   60  2325    3   MOLECULE: DNA DAMAGE CHECKPOINT PROTEIN LCD1;                        
   7:  3k66-A  5.1  3.6   77   217    6   MOLECULE: BETA-AMYLOID-LIKE PROTEIN;                                 
   8:  5yfp-C  5.0  3.5   73   790    3   MOLECULE: EXOCYST COMPLEX COMPONENT SEC3;                            
   9:  3cit-A  5.0  4.2   62   155    5   MOLECULE: SENSOR HISTIDINE KINASE;                                   
  10:  4ilo-A  5.0  3.0   67   236    1   MOLECULE: CT398;                                                     
  11:  4dvy-P  5.0  3.1   76   656    4   MOLECULE: CYTOTOXICITY-ASSOCIATED IMMUNODOMINANT ANTIGEN;            
  12:  2jvg-A  4.9  2.7   61    72    5   MOLECULE: IGG-BINDING PROTEIN SBI;                                   
  13:  5nvu-A  4.9  1.7   56  3169    0   MOLECULE: DYNEIN MOTOR DOMAIN;                                       
  14:  7apx-B  4.9  4.5   76   563    4   MOLECULE: THO COMPLEX SUBUNIT 2,THO2;                                
  15:  3f0c-A  4.9  3.0   69   193    3   MOLECULE: TRANSCRIPTIONAL REGULATOR;                                 
  16:  6kwy-c  4.9  4.6   71  1811    8   MOLECULE: PROTEASOME SUBUNIT ALPHA TYPE-2;                           
  17:  5v7p-A  4.8  3.7   69   281    4   MOLECULE: PROTEIN-S-ISOPRENYLCYSTEINE O-METHYLTRANSFERASE;           
  18:  3na7-A  4.8  3.0   65   237    8   MOLECULE: HP0958;                                                    
  19:  6b4h-A  4.8  3.3   67   318   12   MOLECULE: NUCLEOPORIN AMO1;                                          
  20:  6so5-E  4.8  2.8   60   103   10   MOLECULE: ATPASE ASNA1;                                              
  21:  2vwa-A  4.8  2.8   57    99    5   MOLECULE: PUTATIVE UNCHARACTERIZED PROTEIN PF13_0012;                
  22:  4bm5-A  4.8  2.3   60   268    5   MOLECULE: SIMILAR TO CHLOROPLAST INNER MEMBRANE PROTEIN TIC          
  23:  5x3x-M  4.8  2.9   58   207   10   MOLECULE: COBALT ABC TRANSPORTER ATP-BINDING PROTEIN;                
  24:  5l1a-A  4.8  8.3   66   108    2   MOLECULE: UNCHARACTERIZED PROTEIN;                                   
  25:  5f5p-A  4.7  3.9   77   181    4   MOLECULE: PROTEIN SHROOM2;                                           
  26:  6u0o-A  4.7  4.6   72   248    4   MOLECULE: LYSOSTAPHIN RESISTANCE PROTEIN A;                          
  27:  5w99-A  4.6  5.5   72   319    8   MOLECULE: PBTD;                                                      
  28:  5j1f-A  4.6  3.5   68   188   10   MOLECULE: PLECTIN,PLECTIN;                                           
  29:  3p8c-B  4.6  3.5   72  1086    4   MOLECULE: CYTOPLASMIC FMR1-INTERACTING PROTEIN 1;                    
  30:  6ryd-A  4.5  2.9   56    69    9   MOLECULE: PROTEIN WUSCHEL;                                           
  31:  6sl2-A  4.5  3.6   71   619    8   MOLECULE: CALPONIN HOMOLOGY DOMAIN PROTEIN PUTATIVE;                 
  32:  7apk-j  4.5  3.4   60   707   13   MOLECULE: THO COMPLEX SUBUNIT 1;                                     
  33:  6hty-B  4.5  3.3   65   302    5   MOLECULE: NUCLEAR RECEPTOR SUBFAMILY 1 GROUP I MEMBER 2,NUC          
  34:  3fhn-A  4.5  4.0   67   673    3   MOLECULE: PROTEIN TRANSPORT PROTEIN TIP20;                           
  35:  4oyd-B  4.4  3.2   73   117   10   MOLECULE: APOPTOSIS REGULATOR BHRF1;                                 
  36:  6swy-1  4.4  3.4   60   542    0   MOLECULE: VACUOLAR IMPORT AND DEGRADATION PROTEIN 28;                
  37:  5t76-A  4.4  3.4   56   208    7   MOLECULE: ALANINE--TRNA LIGASE, CYTOPLASMIC;                         
  38:  6m3q-F  4.4  3.7   68   301    4   MOLECULE: ANKYRIN-2;                                                 
  39:  4j19-A  4.4  2.4   54    77    6   MOLECULE: HOMEOBOX-CONTAINING PROTEIN 1;                             
  40:  3zqg-A  4.4  2.9   61   208    8   MOLECULE: TETRACYCLINE REPRESSOR PROTEIN CLASS B FROM TRANS          
  41:  6vz1-A  4.4  3.2   62   411   10   MOLECULE: DIACYLGLYCEROL O-ACYLTRANSFERASE 1;                        
  42:  1u2m-C  4.3  2.8   57   143    7   MOLECULE: HISTONE-LIKE PROTEIN HLP-1;                                
  43:  4gfq-A  4.3  3.0   71   186    7   MOLECULE: RIBOSOME-RECYCLING FACTOR;                                 
  44:  6kkk-A  4.3  2.9   80   380   11   MOLECULE: SUGAR EFFLUX TRANSPORTER;                                  
  45:  3vw4-A  4.3  3.8   60   122    8   MOLECULE: REP;                                                       
  46:  4wd9-A  4.3  3.4   62   965    6   MOLECULE: NISIN BIOSYNTHESIS PROTEIN NISB;                           
  47:  1u4q-A  4.3  3.8   68   318    4   MOLECULE: SPECTRIN ALPHA CHAIN, BRAIN;                               
  48:  6n7p-X  4.3  2.8   59   826    2   MOLECULE: U1 SMALL NUCLEAR RIBONUCLEOPROTEIN 70 KDA HOMOLOG          
  49:  3p01-A  4.3  2.9   53   178    9   MOLECULE: TWO-COMPONENT RESPONSE REGULATOR;                          
  50:  5oqk-A  4.3  9.1   67   147    9   MOLECULE: VOLTAGE-GATED HYDROGEN CHANNEL 1;                          
  51:  4tkr-B  4.3  4.3   58   186    5   MOLECULE: THIAMINE TRANSPORTER THIA;                                 
  52:  4cz8-A  4.3  3.4   68   422   12   MOLECULE: NA+/H+ ANTIPORTER, PUTATIVE;                               
  53:  4y9j-B  4.3  3.2   67   593    6   MOLECULE: PROTEIN ACDH-11, ISOFORM B;                                
  54:  3exe-A  4.2  3.7   72   363    6   MOLECULE: PYRUVATE DEHYDROGENASE E1 COMPONENT SUBUNIT ALPHA          
  55:  3mnl-A  4.2  3.8   65   188    5   MOLECULE: TRANSCRIPTIONAL REGULATORY PROTEIN (PROBABLY TETR          
  56:  6ji1-A  4.2  3.4   79   462   10   MOLECULE: PROTON:OLIGOPEPTIDE SYMPORTER POT FAMILY;                  
  57:  6hk5-B  4.2  3.3   55    66    9   MOLECULE: COOJ;                                                      
  58:  6zyx-C  4.2  3.3   58   278    3   MOLECULE: DYNEIN HEAVY CHAIN, OUTER ARM PROTEIN;                     
  59:  4in3-D  4.2  3.5   57   632    2   MOLECULE: CHITIN BIOSYNTHESIS PROTEIN CHS5;                          
  60:  2xvt-C  4.2  3.3   60    79    8   MOLECULE: RECEPTOR ACTIVITY-MODIFYING PROTEIN 2;                     
  61:  2g7o-A  4.2  2.8   57    68    4   MOLECULE: PROTEIN TRAM;                                              
  62:  4i2w-A  4.2  4.0   66   904   11   MOLECULE: PROTEIN UNC-45;                                            
  63:  3cwr-A  4.2  3.2   70   193    9   MOLECULE: TRANSCRIPTIONAL REGULATOR, TETR FAMILY;                    
  64:  5jhf-D  4.2  2.9   55    82    5   MOLECULE: KLTH0D11660P;                                              
  65:  7m2w-F  4.2  7.0   61   674    7   MOLECULE: TUBULIN GAMMA CHAIN;                                       
  66:  1whu-A  4.2  3.1   66   104    3   MOLECULE: POLYNUCLEOTIDE PHOSPHORYLASE; 3'-5' RNA                    
  67:  6wu0-B  4.2  3.4   69   854   12   MOLECULE: HOPANOID BIOSYNTHESIS ASSOCIATED RND TRANSPORTER           
  68:  5ip0-D  4.2  1.9   57   108    7   MOLECULE: PHA GRANULE-ASSOCIATED PROTEIN;                            
  69:  4gcl-B  4.2  3.3   67   196    6   MOLECULE: NUCLEOID OCCLUSION FACTOR SLMA;                            
  70:  7apx-A  4.2  2.7   58  1165    7   MOLECULE: THO COMPLEX SUBUNIT 2,THO2;                                
  71:  6weg-A  4.2  3.9   64   204    8   MOLECULE: STRINGENT STARVATION PROTEIN A, REGULATOR OF TRAN          
  72:  4myy-B  4.1  7.8   65    84    6   MOLECULE: CURG, CURH FUSION PROTEIN;                                 
  73:  3lf9-A  4.1  2.7   66   120    5   MOLECULE: 4E10_D0_1IS1A_001_C (T161);                                
  74:  3wcc-C  4.1  3.5   64   342    5   MOLECULE: FARNESYLTRANSFERASE, PUTATIVE;                             
  75:  1owa-A  4.1  4.3   69   156    3   MOLECULE: SPECTRIN ALPHA CHAIN, ERYTHROCYTE;                         
  76:  1w0b-A  4.1  2.7   65   102    5   MOLECULE: ALPHA-HEMOGLOBIN STABILIZING PROTEIN;                      
  77:  3uum-B  4.1  3.7   68   123   13   MOLECULE: UTROPHIN;                                                  
  78:  4raf-A  4.1  2.9   55   362    4   MOLECULE: PROTEIN PHOSPHATASE 1A;                                    
  79:  1qgk-A  4.1  3.9   59   876    7   MOLECULE: PROTEIN (IMPORTIN BETA SUBUNIT);                           
  80:  3bey-D  4.1  2.9   55    94   13   MOLECULE: CONSERVED PROTEIN O27018;                                  
  81:  3e7q-B  4.1  4.9   68   210    4   MOLECULE: TRANSCRIPTIONAL REGULATOR;                                 
  82:  3bqy-A  4.0  3.2   64   205    5   MOLECULE: PUTATIVE TETR FAMILY TRANSCRIPTIONAL REGULATOR;            
  83:  2iai-A  4.0  3.6   66   200    9   MOLECULE: PUTATIVE TRANSCRIPTIONAL REGULATOR SCO3833;                
  84:  6o1q-A  4.0  3.5   61   119    8   MOLECULE: NEPHROCYSTIN-1;                                            
  85:  3cwz-B  4.0  4.1   71   310    3   MOLECULE: RAS-RELATED PROTEIN RAB-6A;                                
  86:  3etz-B  4.0  4.2   54   115   11   MOLECULE: ADHESIN A;                                                 
  87:  5xfs-A  4.0  2.7   55    78    5   MOLECULE: PE FAMILY PROTEIN PE8;                                     
  88:  4kqt-A  4.0  1.8   57   169    7   MOLECULE: PUTATIVE OUTER MEMBRANE CHAPERONE (OMPH-LIKE);             
  89:  6q6e-A  4.0  4.2   75   221    7   MOLECULE: CONDENSIN COMPLEX SUBUNIT 2,STRUCTURAL MAINTENANC          
  90:  1puf-A  4.0  2.9   53    77    6   MOLECULE: 5'-                                                        
  91:  5cow-A  4.0  3.1   60   234    5   MOLECULE: PUTATIVE UNCHARACTERIZED PROTEIN;                          
  92:  6wq2-a  4.0  2.6   56   202   13   MOLECULE: A-DNA;                                                     
  93:  6g9x-A  4.0  3.2   80   396    9   MOLECULE: MAJOR FACILITATOR SUPERFAMILY MFS_1;                       
  94:  5t58-A  4.0  2.5   55   233   11   MOLECULE: KLLA0F02343P;                                              
  95:  3b77-A  4.0  2.5   52   188    4   MOLECULE: UNCHARACTERIZED PROTEIN;                                   
  96:  3bo0-A  4.0  3.1   80   442   16   MOLECULE: 23S RIBOSOMAL RNA;                                         
  97:  2xt6-A  4.0  4.6   71  1055    4   MOLECULE: 2-OXOGLUTARATE DECARBOXYLASE;                              
  98:  7apk-i  4.0  4.0   66   275    6   MOLECULE: THO COMPLEX SUBUNIT 1;                                     
  99:  4xng-D  4.0  3.0   53   144   11   MOLECULE: UNCHARACTERIZED PROTEIN MG218.1;                           
 100:  6b4f-B  4.0  3.4   68   315    4   MOLECULE: NUCLEOPORIN GLE1;                                          
 101:  6nd4-P  4.0  3.7   69   359    6   MOLECULE: ETS RRNA;                                                  
 102:  6gml-W  4.0  4.2   57   538   11   MOLECULE: DNA-DIRECTED RNA POLYMERASE SUBUNIT;                       
 103:  5c4y-A  3.9  3.5   69   136    7   MOLECULE: PUTATIVE TRANSCRIPTION REGULATOR LMO0852;                  
 104:  2y3a-B  3.9  2.8   56   236   11   MOLECULE: PHOSPHATIDYLINOSITOL-4,5-BISPHOSPHATE 3-KINASE CA          
 105:  6p5a-B  3.9  2.5   59   118    5   MOLECULE: TRANSPOSABLE ELEMENT P TRANSPOSASE;                        
 106:  6swg-B  3.9  2.5   56    74    0   MOLECULE: PERIPHILIN-1;                                              
 107:  5b86-A  3.9  4.0   76   579   12   MOLECULE: TUMOR NECROSIS FACTOR ALPHA-INDUCED PROTEIN 2;             
 108:  4i0x-F  3.9  2.6   52    85   13   MOLECULE: ESAT-6-LIKE PROTEIN MAB_3112;                              
 109:  6ds9-A  3.9  3.2   59    93    5   MOLECULE: DE NOVO DESIGNED THREE HELIX BUNDLE GRA3D;                 
 110:  6lo8-E  3.9  3.2   58    80    9   MOLECULE: MITOCHONDRIAL IMPORT INNER MEMBRANE TRANSLOCASE S          
 111:  7khw-a  3.9  3.2   56   174   14   MOLECULE: TRANSLOCON ESPA;                                           
 112:  7cbb-A  3.9  3.1   75   576    9   MOLECULE: IUCA/IUCC FAMILY SIDEROPHORE BIOSYNTHESIS PROTEIN          
 113:  1s35-A  3.9  3.9   69   211    3   MOLECULE: SPECTRIN BETA CHAIN, ERYTHROCYTE;                          
 114:  6vvo-E  3.9  3.4   59   346    3   MOLECULE: REPLICATION FACTOR C SUBUNIT 1;                            
 115:  5cwb-A  3.9  2.5   61   197    3   MOLECULE: DESIGNED HELICAL REPEAT PROTEIN;                           
 116:  6ppj-A  3.9  2.5   52   901    6   MOLECULE: UVRD/REP HELICASE;                                         
 117:  6i93-A  3.9  4.4   75   285    5   MOLECULE: RIBONUCLEOTIDE REDUCTASE SMALL SUBUNIT;                    
 118:  1xnx-A  3.9  3.4   65   232    6   MOLECULE: CONSTITUTIVE ANDROSTANE RECEPTOR;                          
 119:  4mo1-A  3.9  2.5   63   145    6   MOLECULE: ANTITERMINATION PROTEIN Q;                                 
 120:  3dew-A  3.9  3.9   69   192   14   MOLECULE: TRANSCRIPTIONAL REGULATOR, TETR FAMILY;                    
 121:  5tsa-A  3.9  3.2   69   233    1   MOLECULE: MEMBRANE PROTEIN;                                          
 122:  1flc-B  3.9  3.1   57   162    5   MOLECULE: HAEMAGGLUTININ-ESTERASE-FUSION GLYCOPROTEIN;               
 123:  3o60-A  3.9  3.8   69   182   10   MOLECULE: LIN0861 PROTEIN;                                           
 124:  3wak-A  3.9  3.5   69   864   13   MOLECULE: TRANSMEMBRANE OLIGOSACCHARYL TRANSFERASE;                  
 125:  1pd3-A  3.9  2.5   47    54    2   MOLECULE: NONSTRUCTURAL PROTEIN NS2;                                 
 126:  6qj3-A  3.9  6.0   68   980    3   MOLECULE: CONDENSIN COMPLEX SUBUNIT 1,CONDENSIN COMPLEX SUB          
 127:  5yfp-B  3.9  3.0   66   927    5   MOLECULE: EXOCYST COMPLEX COMPONENT SEC3;                            
 128:  4ap2-B  3.9  2.6   62   359    0   MOLECULE: KELCH-LIKE PROTEIN 11;                                     
 129:  6jho-A  3.8  3.0   70   200    6   MOLECULE: CAG PATHOGENICITY ISLAND PROTEIN (CAG6);                   
 130:  4idn-B  3.8  3.4   66   423    5   MOLECULE: ATLASTIN-1;                                                
 131:  6xf1-A  3.8  3.7   70   230    4   MOLECULE: NESPRIN-2;                                                 
 132:  5cqq-B  3.8  3.8   56    75    0   MOLECULE: REGULATORY PROTEIN ZESTE;                                  
 133:  5oon-A  3.8  2.6   56   270    9   MOLECULE: UNDECAPRENYL-DIPHOSPHATASE;                                
 134:  6q82-A  3.8  5.1   69  1027    6   MOLECULE: IMPORTIN BETA-LIKE PROTEIN KAP122;                         
 135:  6dlm-A  3.8  3.2   56    74    2   MOLECULE: DHD127_A;                                                  
 136:  2f66-B  3.8  4.1   71   111    4   MOLECULE: SUPPRESSOR PROTEIN STP22 OF TEMPERATURE-                   
 137:  5twa-A  3.8  2.7   60   161   10   MOLECULE: BCL-X HOMOLOGOUS PROTEIN, BHP2;                            
 138:  5cos-D  3.8  3.3   53    61    4   MOLECULE: SIDEROPHORE-INTERACTING PROTEIN;                           
 139:  5yij-A  3.8  3.6   57   959    9   MOLECULE: SDEA;                                                      
 140:  7kiy-A  3.8  2.9   63  1169    6   MOLECULE: CYTOADHERENCE LINKED ASEXUAL PROTEIN 3;                    
 141:  6acx-A  3.8  3.7   68  1175    4   MOLECULE: MYCOBACTERIUM SMEGMATIS MFD;                               
 142:  5a31-N  3.8  3.1   68   703    6   MOLECULE: ANAPHASE-PROMOTING COMPLEX SUBUNIT 1;                      
 143:  1cqx-A  3.8  3.0   48   403    2   MOLECULE: FLAVOHEMOPROTEIN;                                          
 144:  4hwi-B  3.8  3.9   66   177    6   MOLECULE: HEAT SHOCK COGNATE 71 KDA PROTEIN;                         
 145:  6k3b-B  3.8  3.5   61   106    2   MOLECULE: LPG2147;                                                   
 146:  5ua5-A  3.8  2.8   59   144    2   MOLECULE: 5-HL;                                                      
 147:  6xxv-C  3.8  2.9   62   111    2   MOLECULE: ANTIBODY C57, HEAVY CHAIN;                                 
 148:  6csv-A  3.8  2.3   57    90    2   MOLECULE: CENTROSOMAL PROTEIN OF 63 KDA,CENTROSOMAL PROTEIN          
 149:  5a0n-A  3.8  3.7   51   214    8   MOLECULE: PROTEIN F2 LIKE FIBRONECTIN-BINDING PROTEIN;               
 150:  3lay-J  3.8  2.9   57    81    4   MOLECULE: ZINC RESISTANCE-ASSOCIATED PROTEIN;                        
 151:  3n1e-B  3.8  4.1   72   141    7   MOLECULE: VACUOLAR PROTEIN SORTING-ASSOCIATED PROTEIN 54;            
 152:  6h02-A  3.8  3.8   69  1334    4   MOLECULE: MEDIATOR OF RNA POLYMERASE II TRANSCRIPTION SUBUN          
 153:  3kdw-A  3.8  4.0   76   206    8   MOLECULE: PUTATIVE SUGAR BINDING PROTEIN;                            
 154:  6uo8-B  3.8  7.6   65   696   11   MOLECULE: GAMMA-AMINOBUTYRIC ACID TYPE B RECEPTOR SUBUNIT 1          
 155:  5nrn-B  3.8  3.4   60   211    3   MOLECULE: THYMIDYLATE KINASE;                                        
 156:  3opb-A  3.8  3.7   59   747    7   MOLECULE: SWI5-DEPENDENT HO EXPRESSION PROTEIN 4;                    
 157:  6kex-A  3.8  2.8   57   349    7   MOLECULE: PHOSPHORIBULOKINASE;                                       
 158:  2d1l-A  3.8  2.2   57   249    4   MOLECULE: METASTASIS SUPPRESSOR PROTEIN 1;                           
 159:  2g7l-A  3.8  3.1   58   201    7   MOLECULE: TETR-FAMILY TRANSCRIPTIONAL REGULATOR;                     
 160:  6w2q-A  3.8  3.4   68   195    7   MOLECULE: JUNCTION 34;                                               
 161:  1lfp-A  3.8  2.8   57   243    4   MOLECULE: HYPOTHETICAL PROTEIN AQ_1575;                              
 162:  6w4x-C  3.8  4.5   78   375    5   MOLECULE: RIBONUCLEOSIDE-DIPHOSPHATE REDUCTASE 1 SUBUNIT AL          
 163:  6qp6-A  3.8  3.8   73   741    7   MOLECULE: ANOCTAMIN-6;                                               
 164:  3hc7-A  3.8  2.8   50   252   12   MOLECULE: GENE 12 PROTEIN;                                           
 165:  6e8c-A  3.8  2.5   46   135    9   MOLECULE: DOUBLE HOMEOBOX PROTEIN 4;                                 
 166:  5h7c-A  3.8  3.4   56   400    9   MOLECULE: IMMUNOGLOBULIN G-BINDING PROTEIN A, DHR14;                 
 167:  6sny-A  3.7  3.0   65   107    3   MOLECULE: SYNTHETIC EPCR BINDING PROTEIN;                            
 168:  1xkp-A  3.7  2.9   53   230    8   MOLECULE: PUTATIVE MEMBRANE-BOUND YOP TARGETING PROTEIN YOP          
 169:  3wqy-A  3.7  2.6   54   906    6   MOLECULE: ALANINE--TRNA LIGASE;                                      
 170:  3frq-A  3.7  3.8   66   185    3   MOLECULE: REPRESSOR PROTEIN MPHR(A);                                 
 171:  5ee5-A  3.7  6.1   66   202    5   MOLECULE: BREFELDIN A-INHIBITED GUANINE NUCLEOTIDE-EXCHANGE          
 172:  5c9e-A  3.7  3.2   55   263    5   MOLECULE: SEPL;                                                      
 173:  2j6z-A  3.7  3.6   57    86    4   MOLECULE: PHOSPHOSERINE PHOSPHATASE RSBU;                            
 174:  6h8q-A  3.7  4.4   66   879    6   MOLECULE: COHESIN SUBUNIT SCC3;                                      
 175:  6v4d-A  3.7  4.3   79   422    8   MOLECULE: VESICULAR GLUTAMATE TRANSPORTER 2;                         
 176:  5f3o-A  3.7  9.3   69   194    7   MOLECULE: PUTATIVE UNCHARACTERIZED PROTEIN;                          
 177:  2qyw-A  3.7  3.9   65    96    5   MOLECULE: VESICLE TRANSPORT THROUGH INTERACTION WITH T-SNAR          
 178:  7bln-A  3.7  3.9   58   769    5   MOLECULE: VACUOLAR PROTEIN SORTING-ASSOCIATED PROTEIN 29;            
 179:  4wjw-B  3.7  4.2   61   673    8   MOLECULE: CHITIN BIOSYNTHESIS PROTEIN CHS5;                          
 180:  4uvm-A  3.7  2.8   81   505    4   MOLECULE: GLUTATHIONE UPTAKE TRANSPORTER;                            
 181:  5w65-P  3.7  2.7   65   481    6   MOLECULE: DNA-DIRECTED RNA POLYMERASE I SUBUNIT RPA190;              
 182:  2rdc-B  3.7  5.5   75   135    7   MOLECULE: UNCHARACTERIZED PROTEIN;                                   
 183:  6k9k-A  3.7  5.4   65  2501   12   MOLECULE: SERINE-PROTEIN KINASE ATM;                                 
 184:  3zvh-A  3.7  2.6   51   415    6   MOLECULE: METHYLASPARTATE AMMONIA-LYASE;                             
 185:  5flv-M  3.7  3.0   49   229    4   MOLECULE: HOMEOBOX PROTEIN NKX-2.5, T-BOX TRANSCRIPTION FAC          
 186:  2r5z-A  3.7  3.0   52    75    4   MOLECULE: HOMEOTIC PROTEIN SEX COMBS REDUCED;                        
 187:  5xpd-A  3.7  4.6   69   269    1   MOLECULE: SUGAR TRANSPORTER;                                         
 188:  5ehk-A  3.7  4.1   73  1036    8   MOLECULE: LANTIBIOTIC DEHYDRATASE;                                   
 189:  2q0o-D  3.7  3.3   57    87    4   MOLECULE: PROBABLE TRANSCRIPTIONAL ACTIVATOR PROTEIN TRAR;           
 190:  7btx-C  3.7  4.2   73   307    7   MOLECULE: MITOCHONDRIAL OUTER MEMBRANE BETA-BARREL PROTEIN;          
 191:  6yjj-A  3.7  3.8   67   320    6   MOLECULE: CYRI-B (FAM49B);                                           
 192:  4oe8-C  3.7  7.5   57    87    5   MOLECULE: INTERLEUKIN-12 SUBUNIT BETA;                               
 193:  6xtx-C  3.7  2.8   54   194   13   MOLECULE: DNA REPLICATION LICENSING FACTOR MCM2;                     
 194:  7c4o-A  3.7  1.8   43    48    7   MOLECULE: TRANSCRIPTION FACTOR HES-1;                                
 195:  7dl9-A  3.7  2.7   75   405   13   MOLECULE: NUCLEOSIDE PERMEASE NUPG;                                  
 196:  3du5-A  3.7  3.2   71   596    7   MOLECULE: TELOMERASE REVERSE TRANSCRIPTASE;                          
 197:  2m0c-A  3.7  3.5   54    75    9   MOLECULE: HOMEOBOX PROTEIN ARISTALESS-LIKE 4;                        
 198:  3h36-A  3.7  2.9   59    78    5   MOLECULE: POLYRIBONUCLEOTIDE NUCLEOTIDYLTRANSFERASE;                 
 199:  2ptf-A  3.7  3.9   54   200    9   MOLECULE: UNCHARACTERIZED PROTEIN MTH_863;                           
 200:  3icq-T  3.7  3.7   51   949    8   MOLECULE: EXPORTIN-T;                                                
 201:  6wq0-A  3.7  2.5   53   131    4   MOLECULE: DNA (301-MER);                                             
 202:  5ean-A  3.7  4.8   60  1051    7   MOLECULE: DNA REPLICATION ATP-DEPENDENT HELICASE/NUCLEASE D          
 203:  1r5i-D  3.7  2.7   54   214    6   MOLECULE: HLA CLASS II HISTOCOMPATIBILITY ANTIGEN, DR                
 204:  3sdl-B  3.7  5.5   67    97    4   MOLECULE: NON-STRUCTURAL PROTEIN 1;                                  
 205:  2qfc-A  3.7  3.8   53   284    0   MOLECULE: PLCR PROTEIN;                                              
 206:  5yfp-H  3.7  3.2   68   518    4   MOLECULE: EXOCYST COMPLEX COMPONENT SEC3;                            
 207:  5do7-D  3.7  3.9   68   571    7   MOLECULE: ATP-BINDING CASSETTE SUB-FAMILY G MEMBER 5;                
 208:  5gpa-A  3.7  3.7   63   189    8   MOLECULE: TRANSCRIPTIONAL REGULATOR (TETR/ACRR FAMILY);              
 209:  2gtt-L  3.7  7.4   63   406    2   MOLECULE: RNA (99-MER);                                              
 210:  6zyd-A  3.7  3.0   53   323   11   MOLECULE: LOW CONDUCTANCE MECHANOSENSITIVE CHANNEL YNAI,LOW          
 211:  6xh5-B  3.7  6.2   56   348    0   MOLECULE: HELICAL FUSION DESIGN;                                     
 212:  4lws-B  3.6  2.6   53    88    4   MOLECULE: UNCHARACTERIZED PROTEIN;                                   
 213:  6iu4-A  3.6  4.0   70   225    9   MOLECULE: VIT1;                                                      
 214:  1yhn-B  3.6  2.9   55    65    5   MOLECULE: RAS-RELATED PROTEIN RAB-7;                                 
 215:  5nug-A  3.6  3.0   59  2920    3   MOLECULE: CYTOPLASMIC DYNEIN 1 HEAVY CHAIN 1;                        
 216:  4fix-A  3.6  4.1   64   629    3   MOLECULE: UDP-GALACTOFURANOSYL TRANSFERASE GLFT2;                    
 217:  2ly9-A  3.6  3.1   52    74   12   MOLECULE: ZINC FINGERS AND HOMEOBOXES PROTEIN 1;                     
 218:  3uq3-A  3.6  5.7   45   258    2   MOLECULE: HEAT SHOCK PROTEIN STI1;                                   
 219:  6cz7-A  3.6  7.3   70   814    9   MOLECULE: ARRA;                                                      
 220:  3o7q-A  3.6  3.0   76   414    9   MOLECULE: L-FUCOSE-PROTON SYMPORTER;                                 
 221:  6tlj-S  3.6  4.8   57   293    7   MOLECULE: ANAPHASE-PROMOTING COMPLEX SUBUNIT 1;                      
 222:  6dlu-P  3.6  6.1   58   747    5   MOLECULE: DYNAMIN-1;                                                 
 223:  2c5i-T  3.6  4.0   59    94    3   MOLECULE: T-SNARE AFFECTING A LATE GOLGI COMPARTMENT                 
 224:  5x5y-F  3.6  8.0   71   351    7   MOLECULE: PROBABLE ATP-BINDING COMPONENT OF ABC TRANSPORTER          
 225:  5jm8-A  3.6  3.4   68   556   10   MOLECULE: AEROBACTIN SYNTHASE IUCA;                                  
 226:  7cun-B  3.6  5.7   63  1058    6   MOLECULE: INTEGRATOR COMPLEX SUBUNIT 1;                              
 227:  6caa-A  3.6  3.8   73   477    7   MOLECULE: ELECTROGENIC SODIUM BICARBONATE COTRANSPORTER 1;           
 228:  4rxx-A  3.6  3.1   69   426    9   MOLECULE: UBIQUITIN CARBOXYL-TERMINAL HYDROLASE 38;                  
 229:  2fmm-E  3.6  2.5   55   118   13   MOLECULE: PROTEIN EMSY;                                              
 230:  3d1n-I  3.6  2.5   47   149    6   MOLECULE: 5'-                                                        
 231:  7cgp-J  3.6  3.2   55    83    9   MOLECULE: MITOCHONDRIAL IMPORT INNER MEMBRANE TRANSLOCASE S          
 232:  6uuj-G  3.6  2.7   52    74   12   MOLECULE: PE FAMILY IMMUNOMODULATOR PE5;                             
 233:  5imj-A  3.6  8.6   68   246    4   MOLECULE: CELL DIVISION PROTEIN ZAPD;                                
 234:  6wtw-A  3.6  3.6   59   489   10   MOLECULE: DASS FAMILY SODIUM-COUPLED ANION SYMPORTER;                
 235:  5izs-D  3.6  2.4   57    82    7   MOLECULE: DESIGNED PROTEIN 5L6HC3_1;                                 
 236:  5h9c-A  3.6  3.9   53    78    4   MOLECULE: ENVELOPE GLYCOPROTEIN GP95;                                
 237:  4kxr-B  3.6  2.7   51   174   16   MOLECULE: PE25;                                                      
 238:  4ymk-A  3.6  3.1   80   322    8   MOLECULE: ACYL-COA DESATURASE 1;                                     
 239:  2kmu-A  3.6  2.7   49    56    4   MOLECULE: ATP-DEPENDENT DNA HELICASE Q4;                             
 240:  5eyb-A  3.6  4.0   60   340    5   MOLECULE: DNA-BINDING PROTEIN REB1;                                  
 241:  2khm-A  3.6  3.7   59   140    7   MOLECULE: FIBROIN-3;                                                 
 242:  6lo8-D  3.6  2.1   49   119   10   MOLECULE: MITOCHONDRIAL IMPORT INNER MEMBRANE TRANSLOCASE S          
 243:  2wzk-A  3.6  3.3   70   369    6   MOLECULE: CULLIN-5;                                                  
 244:  1sum-B  3.6  3.7   70   224    6   MOLECULE: PHOSPHATE TRANSPORT SYSTEM PROTEIN PHOU HOMOLOG 2          
 245:  3hc1-A  3.6  3.8   59   298    8   MOLECULE: UNCHARACTERIZED HDOD DOMAIN PROTEIN;                       
 246:  3lph-A  3.6  2.3   50    62    4   MOLECULE: PROTEIN REV;                                               
 247:  4lws-A  3.6  2.2   52   100    8   MOLECULE: UNCHARACTERIZED PROTEIN;                                   
 248:  4i5s-B  3.6  4.7   45   395    4   MOLECULE: PUTATIVE HISTIDINE KINASE COVS; VICK-LIKE PROTEIN          
 249:  6o84-A  3.6  4.8   63   415   14   MOLECULE: LOC100127796 PROTEIN,LOC100127796 PROTEIN,OTOP3,           
 250:  3dhi-B  3.6  6.7   55   306    5   MOLECULE: TOLUENE 4-MONOOXYGENASE HYDROXYLASE ALPHA SUBUNIT          
 251:  3edv-A  3.6  3.0   56   322    5   MOLECULE: SPECTRIN BETA CHAIN, BRAIN 1;                              
 252:  1kqf-A  3.6  7.4   64   982    5   MOLECULE: FORMATE DEHYDROGENASE, NITRATE-INDUCIBLE, MAJOR S          
 253:  1z0x-A  3.6  3.3   62   216    6   MOLECULE: TRANSCRIPTIONAL REGULATOR, TETR FAMILY;                    
 254:  2azj-A  3.6  3.8   68   276    4   MOLECULE: GERANYLGERANYL PYROPHOSPHATE SYNTHETASE;                   
 255:  3ljl-A  3.6  3.0   57   149   11   MOLECULE: TRANSCRIPTIONAL REGULATOR LUXT;                            
 256:  3zta-A  3.5  2.6   62   139    8   MOLECULE: ANTI-SIGMA-FACTOR ANTAGONIST (STAS) DOMAIN PROTEI          
 257:  7nmq-A  3.5  3.2   74   365   12   MOLECULE: HEMOLYSIN BL LYTIC COMPONENT L1;                           
 258:  4cej-B  3.5  3.0   57  1156   11   MOLECULE: ATP-DEPENDENT HELICASE/NUCLEASE SUBUNIT A;                 
 259:  4kk0-A  3.5  3.0   59   403    7   MOLECULE: TUBEROUS SCLEROSIS 1 PROTEIN HOMOLOG;                      
 260:  7kiy-C  3.5  3.8   72   691    4   MOLECULE: CYTOADHERENCE LINKED ASEXUAL PROTEIN 3;                    
 261:  5j10-A  3.5  2.8   53    70    8   MOLECULE: PEPTIDE DESIGN 2L4HC2_24;                                  
 262:  6npl-A  3.5  5.0   70   861   17   MOLECULE: SOLUTE CARRIER FAMILY 12 (SODIUM/POTASSIUM/CHLORI          
 263:  6whg-A  3.5  3.4   62   523    5   MOLECULE: CALCIUM CHANNEL YVC1;                                      
 264:  5ukv-A  3.5  2.6   55    74   16   MOLECULE: ATP-BINDING PROTEIN;                                       
 265:  6e9c-A  3.5  3.2   77   479    8   MOLECULE: MAJOR FACILITATOR FAMILY TRANSPORTER;                      
 266:  6oyh-D  3.5  2.7   64   337    8   MOLECULE: MRAYAA NANOBODY;                                           
 267:  6ird-B  3.5  1.8   49   254    0   MOLECULE: 1-PHOSPHATIDYLINOSITOL 4,5-BISPHOSPHATE PHOSPHODI          
 268:  6hs7-a  3.5  3.4   66   513    6   MOLECULE: IMCF-LIKE FAMILY PROTEIN;                                  
 269:  3npi-A  3.5  4.1   68   213    9   MOLECULE: TETR FAMILY REGULATORY PROTEIN;                            
 270:  6al2-A  3.5  3.0   70   484    6   MOLECULE: MEMBRANE PROTEIN INSERTASE YIDC;                           
 271:  6cc4-A  3.5  3.3   60   608   10   MOLECULE: SOLUBLE CYTOCHROME B562, LIPID II FLIPPASE MURJ C          
 272:  2ou3-A  3.5  2.6   60   160    5   MOLECULE: TELLURITE RESISTANCE PROTEIN OF COG3793;                   
 273:  3stq-A  3.5  3.9   57    86    4   MOLECULE: PUTATIVE UNCHARACTERIZED PROTEIN;                          
 274:  5nen-A  3.5  3.3   53   266    6   MOLECULE: LIPASE C;                                                  
 275:  3rkv-A  3.5  4.6   47   147    6   MOLECULE: PUTATIVE PEPTIDYLPROLYL ISOMERASE;                         
 276:  6d5f-a  3.5  4.6   57   131    5   MOLECULE: FIMBRIAL PROTEIN;                                          
 277:  6l47-A  3.5  4.0   71   416    6   MOLECULE: STEROL O-ACYLTRANSFERASE 1;                                
 278:  4mt8-A  3.5  3.3   56   100   14   MOLECULE: ETHYLENE RESPONSE SENSOR 1;                                
 279:  5y83-A  3.5  2.4   58   342    9   MOLECULE: MEMBRANE PROTEIN INSERTASE YIDC;                           
 280:  7jg8-d  3.5  3.9   65   428    5   MOLECULE: ATP SYNTHASE SUBUNIT ALPHA;                                
 281:  5c5e-A  3.5  3.0   62   284    6   MOLECULE: CIRCADIAN CLOCK PROTEIN KAIA;                              
 282:  5w7g-A  3.5  2.4   54   131    6   MOLECULE: ORF140;                                                    
 283:  4hga-A  3.5  2.8   54   207    7   MOLECULE: DEATH DOMAIN-ASSOCIATED PROTEIN 6;                         
 284:  6x02-B  3.5  5.7   70   602    6   MOLECULE: NUCLEOPORIN NUP84;                                         
 285:  4oh3-B  3.5  3.1   81   537    7   MOLECULE: NITRATE TRANSPORTER 1.1;                                   
 286:  6wk5-A  3.5  3.4   62   104   10   MOLECULE: MULTIDRUG RESISTANCE PROTEIN, SMR FAMILY;                  
 287:  4h3z-B  3.5  2.5   47   257    9   MOLECULE: TRNA (GUANINE-N(1)-)-METHYLTRANSFERASE;                    
 288:  5ijj-A  3.5  3.0   55   175   11   MOLECULE: SPX DOMAIN;                                                
 289:  2cqn-A  3.5  2.7   53    77    0   MOLECULE: FORMIN-BINDING PROTEIN 3;                                  
 290:  3aqb-A  3.5  3.7   73   135    1   MOLECULE: COMPONENT A OF HEXAPRENYL DIPHOSPHATE SYNTHASE;            
 291:  1o57-A  3.5  2.5   50   270    4   MOLECULE: PUR OPERON REPRESSOR;                                      
 292:  3c1y-A  3.5  3.8   70   349    4   MOLECULE: DNA INTEGRITY SCANNING PROTEIN DISA;                       
 293:  3pmd-A  3.5  2.7   65   153    2   MOLECULE: CONSERVED DOMAIN PROTEIN;                                  
 294:  3pas-B  3.5  5.2   66   192    8   MOLECULE: TETR FAMILY TRANSCRIPTION REGULATOR;                       
 295:  1akh-B  3.5  3.6   54    78    6   MOLECULE: DNA (5'-                                                   
 296:  2j7n-A  3.5  4.3   71   934    6   MOLECULE: RNA-DEPENDENT RNA POLYMERASE;                              
 297:  6yxj-B  3.5  6.7   65   218   11   MOLECULE: NON-STRUCTURAL PROTEIN 3;                                  
 298:  2i3o-D  3.5  3.7   65   514    8   MOLECULE: GAMMA-GLUTAMYLTRANSFERASE RELATED PROTEIN;                 
 299:  3dkx-A  3.5  3.4   49   202   12   MOLECULE: REPLICATION PROTEIN REPB;                                  
 300:  1t7s-A  3.4  3.1   53   129    2   MOLECULE: BAG-1 COCHAPERONE;                                         
 301:  2kiw-A  3.4  3.3   60   111    8   MOLECULE: INT PROTEIN;                                               
 302:  6zy2-E  3.4  3.1   66   259    6   MOLECULE: YRBD PROTEIN;                                              
 303:  5xe7-B  3.4  2.3   43   280    9   MOLECULE: ECF RNA POLYMERASE SIGMA FACTOR SIGJ;                      
 304:  2pbe-A  3.4  4.2   68   263    3   MOLECULE: AMINOGLYCOSIDE 6-ADENYLYLTRANSFERASE;                      
 305:  5guj-A  3.4  2.5   51   324    6   MOLECULE: DNA PRIMASE;                                               
 306:  1f51-B  3.4  3.4   56   182    7   MOLECULE: SPORULATION INITIATION PHOSPHOTRANSFERASE B;               
 307:  6i1r-B  3.4  3.6   76   310    7   MOLECULE: CMP-SIALIC ACID TRANSPORTER 1;                             
 308:  5nkm-E  3.4  3.3   55   351    2   MOLECULE: PROTEIN SMG-8;                                             
 309:  5eqz-A  3.4  5.6   60   138    3   MOLECULE: REV PROTEIN;                                               
 310:  3htk-C  3.4  2.8   57   254    5   MOLECULE: STRUCTURAL MAINTENANCE OF CHROMOSOMES PROTEIN 5;           
 311:  2oer-B  3.4  3.6   64   189    2   MOLECULE: PROBABLE TRANSCRIPTIONAL REGULATOR;                        
 312:  4akf-A  3.4  3.0   58   560    0   MOLECULE: VIPD;                                                      
 313:  6myo-D  3.4  1.8   47   102    4   MOLECULE: SUCCINATE DEHYDROGENASE [UBIQUINONE] FLAVOPROTEIN          
 314:  6m6z-A  3.4  3.3   72   203   10   MOLECULE: TMH4C4;                                                    
 315:  2pv7-B  3.4  5.3   66   280   11   MOLECULE: T-PROTEIN [INCLUDES: CHORISMATE MUTASE (EC 5.4.99          
 316:  4iw9-B  3.4  4.2   66   215   12   MOLECULE: GLUTATHIONE TRANSFERASE;                                   
 317:  5mym-C  3.4  3.5   67   205    7   MOLECULE: HTH-TYPE TRANSCRIPTIONAL REGULATOR ETHR;                   
 318:  4nsm-A  3.4  3.0   51    71   10   MOLECULE: COLLAGEN-LIKE PROTEIN SCLB;                                
 319:  6tdv-Q  3.4  2.9   57    89    5   MOLECULE: ATPTB1;                                                    
 320:  6tpn-A  3.4  5.9   67   510    7   MOLECULE: OREXIN RECEPTOR TYPE 2,GLGA GLYCOGEN SYNTHASE,ORE          
 321:  6zfw-A  3.4  2.7   49    70    8   MOLECULE: PEROXIN-14;                                                
 322:  6vxm-A  3.4  1.5   49   277    4   MOLECULE: MECHANOSENSITIVE ION CHANNEL PROTEIN 1, MITOCHOND          
 323:  5h06-B  3.4  4.0   53   499    9   MOLECULE: AMYP;                                                      
 324:  2uxw-A  3.4  7.9   61   567    5   MOLECULE: VERY-LONG-CHAIN SPECIFIC ACYL-COA DEHYDROGENASE;           
 325:  3ns4-A  3.4  3.6   74   205    7   MOLECULE: VACUOLAR PROTEIN SORTING-ASSOCIATED PROTEIN 53;            
 326:  6mit-G  3.4  8.1   66   355   14   MOLECULE: LIPOPOLYSACCHARIDE EXPORT SYSTEM ATP-BINDING PROT          
 327:  4zsf-A  3.4  2.8   53   272    4   MOLECULE: BSAWI ENDONUCLEASE;                                        
 328:  5w60-A  3.4  3.9   57   179    9   MOLECULE: APOPTOSIS REGULATOR BAX;                                   
 329:  7kfl-A  3.4  2.5   73   356    5   MOLECULE: MYOSIN-17;                                                 
 330:  7a1g-z  3.4  3.5   52   120    6   MOLECULE: 18S RIBOSOMAL RNA;                                         
 331:  2es4-E  3.4  3.2   55   278    2   MOLECULE: LIPASE;                                                    
 332:  4ix7-A  3.4  2.4   57   114    2   MOLECULE: 5'-D(*GP*TP*TP*CP*CP*AP*AP*TP*TP*GP*GP*AP*A)-3';           
 333:  6yx5-B  3.4 10.0   69   339    1   MOLECULE: RAS-RELATED PROTEIN RAB-8A;                                
 334:  5wf2-A  3.4  3.9   56   116    9   MOLECULE: UNCHARACTERIZED PROTEIN;                                   
 335:  5uac-C  3.4  2.1   52  1342    2   MOLECULE: DNA-DIRECTED RNA POLYMERASE SUBUNIT ALPHA;                 
 336:  1i6z-A  3.4  2.4   60   135    3   MOLECULE: BAG-FAMILY MOLECULAR CHAPERONE REGULATOR-1;                
 337:  2ebi-A  3.4  3.6   60    86    7   MOLECULE: DNA BINDING PROTEIN GT-1;                                  
 338:  4pc4-C  3.4  3.9   54   240    4   MOLECULE: 30K LIPOPROTEIN;                                           
 339:  6wq2-A  3.4  3.0   58   154    3   MOLECULE: A-DNA;                                                     
 340:  3r6n-A  3.4  4.4   72   450   10   MOLECULE: DESMOPLAKIN;                                               
 341:  4mix-B  3.4  3.1   64   277    5   MOLECULE: PUTATIVE INSECTICIDAL TOXIN;                               
 342:  6f1t-f  3.4  3.6   70   929    3   MOLECULE: ARP1 ACTIN RELATED PROTEIN 1 HOMOLOG A;                    
 343:  2dmp-A  3.4  3.4   55    89    5   MOLECULE: ZINC FINGERS AND HOMEOBOXES PROTEIN 2;                     
 344:  5j1i-A  3.4  3.6   71   346    6   MOLECULE: PLECTIN;                                                   
 345:  5c8d-E  3.4  3.0   53   280    8   MOLECULE: LIGHT-DEPENDENT TRANSCRIPTIONAL REGULATOR CARH;            
 346:  1wi3-A  3.4  2.8   49    71    6   MOLECULE: DNA-BINDING PROTEIN SATB2;                                 
 347:  7c79-L  3.4  4.1   52   131    4   MOLECULE: RIBONUCLEASE MRP RNA SUBUNIT NME1;                         
 348:  2x3j-A  3.3  3.2   75   586    1   MOLECULE: ACSD;                                                      
 349:  2nr5-E  3.3  3.1   51    65    4   MOLECULE: HYPOTHETICAL PROTEIN SO2669;                               
 350:  6znl-Z  3.3  4.6   54   192    9   MOLECULE: ARP1 ACTIN RELATED PROTEIN 1 HOMOLOG A;                    
 351:  5i1u-B  3.3  4.6   71   294    8   MOLECULE: GERMACRADIEN-4-OL SYNTHASE;                                
 352:  1uus-A  3.3  4.1   73   465    7   MOLECULE: STAT PROTEIN;                                              
 353:  6l7o-C  3.3  2.6   48   121   15   MOLECULE: NAD(P)H-QUINONE OXIDOREDUCTASE SUBUNIT 1;                  
 354:  4abn-B  3.3  3.4   73   426    7   MOLECULE: TETRATRICOPEPTIDE REPEAT PROTEIN 5;                        
 355:  2p22-A  3.3  3.4   52   168    4   MOLECULE: SUPPRESSOR PROTEIN STP22 OF TEMPERATURE-SENSITIVE          
 356:  6zga-A  3.3  3.2   56   751    9   MOLECULE: PROTEIN TRANSPORT PROTEIN SEC23;                           
 357:  1oxz-A  3.3  4.3   61   132    3   MOLECULE: ADP-RIBOSYLATION FACTOR BINDING PROTEIN GGA1;              
 358:  3l0a-A  3.3  4.2   51   266    6   MOLECULE: PUTATIVE EXONUCLEASE;                                      
 359:  4our-B  3.3  3.5   57   445    5   MOLECULE: PHYTOCHROME B;                                             
 360:  5dz2-A  3.3  4.9   77   322    5   MOLECULE: GERMACRADIENOL/GEOSMIN SYNTHASE;                           
 361:  2fb5-A  3.3  3.1   55   204    2   MOLECULE: HYPOTHETICAL MEMBRANE SPANNING PROTEIN;                    
 362:  6g7o-A  3.3  8.9   76   350    4   MOLECULE: ALKALINE CERAMIDASE 3,SOLUBLE CYTOCHROME B562;             
 363:  5u87-A  3.3  4.0   66   116    3   MOLECULE: PREPROALBUMIN PAWS1;                                       
 364:  3ang-C  3.3  4.0   63   201   11   MOLECULE: TRANSCRIPTIONAL REPRESSOR, TETR FAMILY;                    
 365:  6r1j-J  3.3  3.7   68   264    9   MOLECULE: UNCHARACTERIZED PROTEIN;                                   
 366:  5i6r-A  3.3  5.5   61   419    5   MOLECULE: SLIT-ROBO RHO GTPASE-ACTIVATING PROTEIN 2;                 
 367:  3lyq-B  3.3  5.2   69   186    6   MOLECULE: IPGB2;                                                     
 368:  6p18-Q  3.3  2.3   47   156    4   MOLECULE: DNA (67-MER) FRAGMENT CARRYING PHAGE-21 PR' PROMO          
 369:  6n0v-A  3.3  2.5   45   395    2   MOLECULE: TRNA LIGASE;                                               
 370:  2zop-A  3.3  2.7   55   113    4   MOLECULE: PUTATIVE UNCHARACTERIZED PROTEIN TTHB164;                  
 371:  3au4-A  3.3  3.4   56   524    7   MOLECULE: MYOSIN-X;                                                  
 372:  5xvj-A  3.3  3.4   63   134    5   MOLECULE: PHD FINGER PROTEIN ALFIN-LIKE 7;                           
 373:  4xmm-D  3.3  5.9   58   620    9   MOLECULE: PROTEIN TRANSPORT PROTEIN SEC13;                           
 374:  6loj-B  3.3  3.1   60   571    7   MOLECULE: INVASION PLASMID ANTIGEN;                                  
 375:  1yoz-B  3.3  2.8   54   116    7   MOLECULE: HYPOTHETICAL PROTEIN AF0941;                               
 376:  2da7-A  3.3  3.6   55    71    4   MOLECULE: ZINC FINGER HOMEOBOX PROTEIN 1B;                           
 377:  5oxf-A  3.3  6.4   49   703    4   MOLECULE: GTP-BINDING PROTEIN;                                       
 378:  3c2b-A  3.3  3.7   70   200    4   MOLECULE: TRANSCRIPTIONAL REGULATOR, TETR FAMILY;                    
 379:  2iqc-A  3.3  4.1   63   173    6   MOLECULE: FANCONI ANEMIA GROUP F PROTEIN;                            
 380:  1q2h-A  3.3  3.5   50    63    6   MOLECULE: ADAPTOR PROTEIN WITH PLECKSTRIN HOMOLOGY AND SRC           
 381:  3to3-B  3.3  3.8   78   595    4   MOLECULE: PETROBACTIN BIOSYNTHESIS PROTEIN ASBB;                     
 382:  6h3z-A  3.3  4.2   70   208   13   MOLECULE: CCR4-NOT TRANSCRIPTION COMPLEX SUBUNIT 1;                  
 383:  3rh2-A  3.3  5.1   71   210    8   MOLECULE: HYPOTHETICAL TETR-LIKE TRANSCRIPTIONAL REGULATOR;          
 384:  4f9k-B  3.3  3.9   50    58    4   MOLECULE: CAMP-DEPENDENT PROTEIN KINASE TYPE I-BETA REGULAT          
 385:  6e3y-E  3.3  3.5   58   115    3   MOLECULE: CALCITONIN GENE-RELATED PEPTIDE 1;                         
 386:  5fu7-A  3.3  3.6   77   519    8   MOLECULE: CCR4-NOT TRANSCRIPTION COMPLEX SUBUNIT 1;                  
 387:  2jmh-A  3.3  4.0   62   117    2   MOLECULE: MITE ALLERGEN BLO T 5;                                     
 388:  6nt7-A  3.3  5.3   67   294    6   MOLECULE: STIMULATOR OF INTERFERON GENES PROTEIN;                    
 389:  6xm1-D  3.3  4.3   68   181    7   MOLECULE: VPS45;                                                     
 390:  6t9i-E  3.3  3.9   69   433    6   MOLECULE: TRANSCRIPTION FACTOR SPT20;                                
 391:  6idp-A  3.3  3.4   67   438    6   MOLECULE: MATE FAMILY EFFLUX TRANSPORTER;                            
 392:  6tj1-C  3.3  2.8   47    74    9   MOLECULE: DE NOVO DESIGNED WSHC6;                                    
 393:  4nqw-B  3.3  3.4   53    73    6   MOLECULE: ECF RNA POLYMERASE SIGMA FACTOR SIGK;                      
 394:  6m31-A  3.3  4.7   74   280   12   MOLECULE: DIGERANYLGERANYLGLYCERYL PHOSPHATE SYNTHASE;               
 395:  2g7s-A  3.3  3.6   65   190    8   MOLECULE: TRANSCRIPTIONAL REGULATOR, TETR FAMILY;                    
 396:  6z3r-A  3.3  2.8   49  1943    8   MOLECULE: SERINE/THREONINE-PROTEIN KINASE SMG1,SERINE/THREO          
 397:  2o8p-A  3.3  5.8   62   220    3   MOLECULE: 14-3-3 DOMAIN CONTAINING PROTEIN;                          
 398:  2jps-A  3.3  2.6   51   105    4   MOLECULE: NUCLEAR POLYADENYLATED RNA-BINDING PROTEIN NAB2;           
 399:  6snh-X  3.3  5.4   67   479    3   MOLECULE: DOLICHYL PYROPHOSPHATE MAN9GLCNAC2 ALPHA-1,3-              
 400:  2win-M  3.3  8.7   66    84    6   MOLECULE: COMPLEMENT C3 BETA CHAIN;                                  
 401:  4f52-E  3.3  5.3   65   523   12   MOLECULE: CULLIN-1;                                                  
 402:  2gxa-E  3.3  3.4   50   274    4   MOLECULE: 5'-D(*TP*TP*TP*TP*TP*TP*TP*TP*TP*TP*TP*TP*T)-3';           
 403:  6wb9-6  3.3  3.4   60    98    7   MOLECULE: ENDOPLASMIC RETICULUM MEMBRANE PROTEIN COMPLEX SU          
 404:  6v6d-A  3.3  3.3   59   209    5   MOLECULE: PANNEXIN-1;                                                
 405:  4roe-A  3.3  3.5   48   307    8   MOLECULE: TRANSCRIPTION FACTOR IIIB 50 KDA SUBUNIT;                  
 406:  2a2f-X  3.3  3.1   59   296    7   MOLECULE: EXOCYST COMPLEX COMPONENT SEC15;                           
 407:  2fno-A  3.3  4.1   68   239    6   MOLECULE: AGR_PAT_752P;                                              
 408:  4phz-B  3.2  3.9   72   244    4   MOLECULE: UNKNOWN PEPTIDE;                                           
 409:  3b42-B  3.2  3.9   49   129    8   MOLECULE: METHYL-ACCEPTING CHEMOTAXIS PROTEIN, PUTATIVE;             
 410:  3nqw-A  3.2  4.0   54   178   11   MOLECULE: CG11900;                                                   
 411:  6dlm-B  3.2  3.7   55    72    4   MOLECULE: DHD127_A;                                                  
 412:  3s4w-A  3.2  5.2   64  1206   16   MOLECULE: FANCONI ANEMIA GROUP I PROTEIN HOMOLOG;                    
 413:  5w7g-B  3.2  2.9   53   126   11   MOLECULE: ORF140;                                                    
 414:  3jac-A  3.2  3.2   61   918    8   MOLECULE: PIEZO-TYPE MECHANOSENSITIVE ION CHANNEL COMPONENT          
 415:  5m87-A  3.2  2.8   79   494    8   MOLECULE: DIVALENT METAL CATION TRANSPORTER MNTH;                    
 416:  3wvz-A  3.2  4.9   50   192    4   MOLECULE: PROTEIN HIKESHI;                                           
 417:  7kzn-B  3.2  3.6   69   683    9   MOLECULE: HEAVY CHAIN ALPHA;                                         
 418:  4elj-A  3.2  3.4   48   590    8   MOLECULE: RETINOBLASTOMA-ASSOCIATED PROTEIN;                         
 419:  2k85-A  3.2  3.0   53    65   11   MOLECULE: GLUCOCORTICOID RECEPTOR DNA-BINDING FACTOR 1;              
 420:  2da6-A  3.2  2.5   56   102   13   MOLECULE: HEPATOCYTE NUCLEAR FACTOR 1-BETA;                          
 421:  3ni7-A  3.2  3.8   64   174    8   MOLECULE: BACTERIAL REGULATORY PROTEINS, TETR FAMILY;                
 422:  1zw0-D  3.2  2.5   50    66    8   MOLECULE: TYPE III SECRETION PROTEIN;                                
 423:  7k0m-D  3.2  3.7   66   153    9   MOLECULE: SERINE PALMITOYLTRANSFERASE 1;                             
 424:  6tao-A  3.2  3.6   75   345    7   MOLECULE: NON-HEMOLYTIC ENTEROTOXIN LYTIC COMPONENT L1;              
 425:  1lrz-A  3.2  3.5   51   400    4   MOLECULE: FACTOR ESSENTIAL FOR EXPRESSION OF METHICILLIN             
 426:  4v3i-A  3.2  4.0   60   153   10   MOLECULE: VCA0115;                                                   
 427:  3csv-A  3.2  3.9   62   322    8   MOLECULE: AMINOGLYCOSIDE PHOSPHOTRANSFERASE;                         
 428:  4ip8-A  3.2  3.3   63   105    8   MOLECULE: SERUM AMYLOID A-1 PROTEIN;                                 
 429:  6c0f-z  3.2  3.9   73   243    7   MOLECULE: SACCHAROMYCES CEREVISIAE S288C 35S PRE-RIBOSOMAL           
 430:  2qib-A  3.2  3.7   69   222    9   MOLECULE: TETR-FAMILY TRANSCRIPTIONAL REGULATOR;                     
 431:  4acl-A  3.2  4.0   62   155    6   MOLECULE: TSSL;                                                      
 432:  6i7g-B  3.2  2.5   56   340   11   MOLECULE: ADENOSINE MONOPHOSPHATE-PROTEIN TRANSFERASE FICD;          
 433:  1pv6-A  3.2  3.0   79   417    4   MOLECULE: LACTOSE PERMEASE;                                          
 434:  5u1s-A  3.2  5.5   63  1488   16   MOLECULE: SEPARIN;                                                   
 435:  4nqa-I  3.2  3.5   69   385   14   MOLECULE: RETINOIC ACID RECEPTOR RXR-ALPHA;                          
 436:  2ouw-B  3.2  3.6   54   136    7   MOLECULE: ALKYLHYDROPEROXIDASE AHPD CORE;                            
 437:  5jr9-A  3.2  5.1   71   188    4   MOLECULE: NEQ131;                                                    
 438:  4nn1-A  3.2  5.0   62   205    8   MOLECULE: TRANSCRIPTIONAL REGULATOR;                                 
 439:  3ipi-A  3.2  4.6   74   268    7   MOLECULE: GERANYLTRANSTRANSFERASE;                                   
 440:  4gzr-C  3.2  2.4   49    61    6   MOLECULE: ESAT-6-LIKE PROTEIN 6;                                     
 441:  6o8b-B  3.2  6.9   62   657   11   MOLECULE: STIMULATOR OF INTERFERON GENES PROTEIN;                    
 442:  5e5w-B  3.2  3.1   57   149    4   MOLECULE: HEMAGGLUTININ-ESTERASE;                                    
 443:  7bsp-A  3.2  2.9   65  1028    3   MOLECULE: ATP11C;                                                    
 444:  6awl-A  3.2  3.9   63   217    2   MOLECULE: UBIQUINONE BIOSYNTHESIS PROTEIN COQ9, MITOCHONDRI          
 445:  5t58-N  3.2  5.4   63   196    6   MOLECULE: KLLA0F02343P;                                              
 446:  7dhg-C  3.2  3.8   53   470    6   MOLECULE: MITOCHONDRIAL IMPORT RECEPTOR SUBUNIT TOM70;               
 447:  2id3-A  3.2  4.2   69   191    9   MOLECULE: PUTATIVE TRANSCRIPTIONAL REGULATOR;                        
 448:  1q1v-A  3.2  3.7   55    70    2   MOLECULE: DEK PROTEIN;                                               
 449:  7dsk-A  3.2  4.0   46   471    7   MOLECULE: 4F2 CELL-SURFACE ANTIGEN HEAVY CHAIN;                      
 450:  4uy3-A  3.2  5.6   59   194    3   MOLECULE: SEPTATION RING FORMATION REGULATOR EZRA;                   
 451:  1paq-A  3.2  4.2   65   161    5   MOLECULE: TRANSLATION INITIATION FACTOR EIF-2B EPSILON               
 452:  6zpg-A  3.2  5.6   70   463    3   MOLECULE: KIF-BINDING PROTEIN;                                       
 453:  6ec8-A  3.2  4.2   71   803    7   MOLECULE: LANTIBIOTIC DEHYDRATASE DOMAIN PROTEIN;                    
 454:  3p8c-F  3.2  2.1   46   156    7   MOLECULE: CYTOPLASMIC FMR1-INTERACTING PROTEIN 1;                    
 455:  1yf2-A  3.2  3.0   50   425    0   MOLECULE: TYPE I RESTRICTION-MODIFICATION ENZYME, S SUBUNIT          
 456:  7kpx-C  3.2  3.4   70  1352    9   MOLECULE: MEIOTIC MRNA STABILITY PROTEIN KINASE SSN3;                
 457:  6c8c-A  3.2  3.5   55   119    4   MOLECULE: CHIMERIC PROTEIN OF THE POL KAPPA RIR HELIX AND T          
 458:  5kqj-A  3.2  4.0   57   185    4   MOLECULE: 2''-AMINOGLYCOSIDE NUCLEOTIDYLTRANSFERASE;                 
 459:  1hs7-A  3.2  4.3   65    97    6   MOLECULE: SYNTAXIN VAM3;                                             
 460:  6rw3-B  3.2  3.4   75   439   12   MOLECULE: HEXOSE TRANSPORTER 1;                                      
 461:  6s8h-F  3.2  8.2   72   239   14   MOLECULE: LIPOPOLYSACCHARIDE ABC TRANSPORTER, ATP-BINDING P          
 462:  2pfd-A  3.2  3.5   58   540   10   MOLECULE: FORMIMIDOYLTRANSFERASE-CYCLODEAMINASE;                     
 463:  3kkd-C  3.2  4.5   75   206    3   MOLECULE: TRANSCRIPTIONAL REGULATOR;                                 
 464:  6k2j-B  3.2  2.8   54    83   19   MOLECULE: UPF0335 PROTEIN CCNA_03428;                                
 465:  4nqj-A  3.2  3.1   50   177    4   MOLECULE: E3 UBIQUITIN-PROTEIN LIGASE TRIM69;                        
 466:  4u7b-A  3.2  2.8   46   342    4   MOLECULE: DNA (25-MER);                                              
 467:  4y5j-A  3.2  5.1   58   227    9   MOLECULE: MINI SPINDLES TOG3;                                        
 468:  3mxz-A  3.2  3.3   62   107    3   MOLECULE: TUBULIN-SPECIFIC CHAPERONE A;                              
 469:  3fse-B  3.2  3.6   70   349    7   MOLECULE: TWO-DOMAIN PROTEIN CONTAINING DJ-1/THIJ/PFPI-LIKE          
 470:  6ezn-B  3.2  2.7   52   110    8   MOLECULE: DOLICHYL-DIPHOSPHOOLIGOSACCHARIDE--PROTEIN                 
 471:  1gax-A  3.2  3.7   65   863   11   MOLECULE: TRNA(VAL);                                                 
 472:  2gf4-A  3.2  8.9   57    89    2   MOLECULE: PROTEIN VNG1086C;                                          
 473:  3ay5-A  3.2  7.2   57   298    7   MOLECULE: CYCLIN-D1-BINDING PROTEIN 1;                               
 474:  5aex-A  3.2  6.9   56   456   13   MOLECULE: AMMONIUM TRANSPORTER MEP2;                                 
 475:  6p25-A  3.2  6.7   66   731   14   MOLECULE: DOLICHYL-PHOSPHATE-MANNOSE--PROTEIN MANNOSYLTRANS          
 476:  2h8r-A  3.2  2.5   53   176    9   MOLECULE: HEPATOCYTE NUCLEAR FACTOR 1-BETA;                          
 477:  2cwo-A  3.2  4.3   57   165    7   MOLECULE: RNA SILENCING SUPPRESSOR;                                  
 478:  3bqz-A  3.2  4.1   65   186    8   MOLECULE: HTH-TYPE TRANSCRIPTIONAL REGULATOR QACR;                   
 479:  5ogs-A  3.2  3.6   46   403    4   MOLECULE: WD REPEAT AND HMG-BOX DNA-BINDING PROTEIN 1;               
 480:  2dof-A  3.2  2.9   56    85    5   MOLECULE: TRANSCRIPTION ELONGATION REGULATOR 1;                      
 481:  1gzs-B  3.2  7.8   59   165    5   MOLECULE: SOPE;                                                      
 482:  3fdq-A  3.2  2.0   54   140   11   MOLECULE: MOTILITY GENE REPRESSOR MOGR;                              
 483:  2ww9-A  3.1  2.3   80   490   30   MOLECULE: SEC SIXTY-ONE PROTEIN HOMOLOG;                             
 484:  3mvp-A  3.1  4.1   67   204   12   MOLECULE: TETR/ACRR TRANSCRIPTIONAL REGULATOR;                       
 485:  6ffv-A  3.1  2.5   56   194   11   MOLECULE: BTUM;                                                      
 486:  2hxo-A  3.1  3.8   59   207   10   MOLECULE: PUTATIVE TETR-FAMILY TRANSCRIPTIONAL REGULATOR;            
 487:  6nr8-3  3.1  2.6   55   132   13   MOLECULE: PREFOLDIN SUBUNIT 1;                                       
 488:  3zcj-A  3.1  3.3   66   205   11   MOLECULE: CAGL;                                                      
 489:  3qkx-A  3.1  2.8   52   183    8   MOLECULE: UNCHARACTERIZED HTH-TYPE TRANSCRIPTIONAL REGULATO          
 490:  3c1d-B  3.1  2.7   49   154    8   MOLECULE: REGULATORY PROTEIN RECX;                                   
 491:  6yp7-z  3.1  3.0   43    62    9   MOLECULE: CHLOROPHYLL A-B BINDING PROTEIN 8, CHLOROPLASTIC;          
 492:  4xxk-A  3.1  2.8   63   149    2   MOLECULE: PHYCOBILIPROTEIN APCE;                                     
 493:  2mab-A  3.1  3.6   62   109    2   MOLECULE: ACINIFORM SPIDROIN;                                        
 494:  4y2f-A  3.1  4.4   53   143    0   MOLECULE: SENSOR PROTEIN KDPD;                                       
 495:  3eab-I  3.1  2.3   37    41    3   MOLECULE: SPASTIN;                                                   
 496:  7nsb-a  3.1  3.8   59   568   10   MOLECULE: VACUOLAR IMPORT AND DEGRADATION PROTEIN 30;                
 497:  4zp0-A  3.1  3.8   75   392    4   MOLECULE: MULTIDRUG TRANSPORTER MDFA;                                
 498:  5yrq-A  3.1  3.4   57   125    4   MOLECULE: DNA REPAIR PROTEIN RAD5,DNA REPAIR PROTEIN REV1;           
 499:  1nf6-F  3.1  3.5   70   171    6   MOLECULE: BACTERIOFERRITIN;                                          
 500:  4kxr-A  3.1  2.8   52    85    4   MOLECULE: PE25;                                                      
 501:  6hn7-A  3.1  3.1   63   132    6   MOLECULE: REDIRECTING PHAGE PACKAGING PROTEIN C (RPPC);              
 502:  5oxf-C  3.1  3.0   65   601    2   MOLECULE: GTP-BINDING PROTEIN;                                       
 503:  6d5f-A  3.1  3.2   64   193    2   MOLECULE: FIMBRIAL PROTEIN;                                          
 504:  4tql-B  3.1  3.1   74   235    4   MOLECULE: THREE HELIX BUNDLE;                                        
 505:  6jbq-F  3.1  3.2   45   186    4   MOLECULE: DNA-DIRECTED RNA POLYMERASE SUBUNIT ALPHA;                 
 506:  3i5q-A  3.1  3.4   58   248    2   MOLECULE: NUCLEOPORIN NUP170;                                        
 507:  6xss-A  3.1  8.0   68   260    4   MOLECULE: C4_NAT_HFUSE-7900;                                         
 508:  6em5-r  3.1  5.9   55   176   11   MOLECULE: 5.8S RIBOSOMAL RNA;                                        
 509:  6h08-B  3.1  4.1   64   297    3   MOLECULE: CYTOCHROME C PEROXIDASE, MITOCHONDRIAL;                    
 510:  3nbx-X  3.1  3.9   59   481    5   MOLECULE: ATPASE RAVA;                                               
 511:  4r8g-E  3.1  2.4   48   324    0   MOLECULE: UNCONVENTIONAL MYOSIN-IC;                                  
 512:  5yi4-A  3.1  3.8   67   145    3   MOLECULE: DISRUPTED IN SCHIZOPHRENIA 1 HOMOLOG,NUCLEAR DIST          
 513:  6s7o-E  3.1  3.1   62   560    3   MOLECULE: DOLICHYL-DIPHOSPHOOLIGOSACCHARIDE--PROTEIN                 
 514:  6lo8-F  3.1  3.3   53    84    4   MOLECULE: MITOCHONDRIAL IMPORT INNER MEMBRANE TRANSLOCASE S          
 515:  6vp9-B  3.1  3.8   62   914    6   MOLECULE: N-ALPHA-ACETYLTRANSFERASE 20;                              
 516:  6v4m-A  3.1  4.4   60   163    5   MOLECULE: BCL-2;                                                     
 517:  5d2s-A  3.1  2.7   45    91    7   MOLECULE: FIBROIN-MODULATOR-BINDING PROTEIN-1;                       
 518:  6s1k-A  3.1  4.0   68   383    4   MOLECULE: CHEMOTAXIS PROTEIN CHEA;                                   
 519:  2m2e-A  3.1  3.1   54    70    4   MOLECULE: DNAJ HOMOLOG SUBFAMILY C MEMBER 2;                         
 520:  7a23-X  3.1  8.7   67   103    4   MOLECULE: 51KDA;                                                     
 521:  7d60-B  3.1  3.7   61   288    7   MOLECULE: CALCIUM HOMEOSTASIS MODULATOR PROTEIN 5;                   
 522:  1g8x-A  3.1  4.0   68  1009    3   MOLECULE: MYOSIN II HEAVY CHAIN FUSED TO ALPHA-ACTININ 3;            
 523:  2a7o-A  3.1  2.5   49   100    4   MOLECULE: HUNTINGTIN INTERACTING PROTEIN B;                          
 524:  6w7t-B  3.1  2.7   44   109    9   MOLECULE: SMALL TERMINASE SUBUNIT;                                   
 525:  5iwz-A  3.1  5.1   64   372    8   MOLECULE: SYNAPTONEMAL COMPLEX PROTEIN 2;                            
 526:  7jhy-g  3.1  2.7   59   143    7   MOLECULE: CSF2 (CAS7);                                               
 527:  4j2c-A  3.1  4.3   66   108   12   MOLECULE: SYNTAXIN-6;                                                
 528:  7d7n-A  3.1  2.7   74   704    7   MOLECULE: ATP-BINDING CASSETTE SUB-FAMILY B MEMBER 6, MITOC          
 529:  4zuz-B  3.1  3.1   57   858    5   MOLECULE: SIDC;                                                      
 530:  2axt-Z  3.1  4.0   49    62   14   MOLECULE: PHOTOSYSTEM Q(B) PROTEIN;                                  
 531:  3fp0-A  3.1  4.0   56   510    4   MOLECULE: 15-O-ACETYLTRANSFERASE;                                    
 532:  5t58-B  3.1  2.5   55   190    5   MOLECULE: KLLA0F02343P;                                              
 533:  3n27-B  3.1  3.3   50    79    4   MOLECULE: FUSION GLYCOPROTEIN F0, LINKER, FUSION GLYCOPROTE          
 534:  6zpa-A  3.1  3.5   62   173    6   MOLECULE: DATZ;                                                      
 535:  7bg9-A  3.1  3.4   67   913    4   MOLECULE: TELOMERASE REVERSE TRANSCRIPTASE,TELOMERASE REVER          
 536:  3k8p-C  3.1  3.7   61   295    3   MOLECULE: DSL1;                                                      
 537:  5ziy-A  3.1  3.1   55   195    9   MOLECULE: FLAGELLAR HOOK-ASSOCIATED PROTEIN 3;                       
 538:  5nro-A  3.1  7.3   58   603    3   MOLECULE: CHAPERONE PROTEIN DNAK;                                    
 539:  2gb7-B  3.1  3.8   71   295    1   MOLECULE: DNA STRAND 1;                                              
 540:  4d7x-A  3.1  8.8   65    86    6   MOLECULE: MEDIATOR OF RNA POLYMERASE II TRANSCRIPTION SUBUN          
 541:  5y5a-A  3.1  3.2   59   514    5   MOLECULE: KLLA0F20702P;                                              
 542:  6nd4-M  3.1  6.4   64   431    8   MOLECULE: ETS RRNA;                                                  
 543:  4p1w-A  3.1  2.8   51    72    0   MOLECULE: ATG29;                                                     
 544:  1x1f-A  3.1  2.9   46   149    9   MOLECULE: SIGNAL-TRANSDUCING ADAPTOR PROTEIN 1;                      
 545:  6sz9-D  3.1  5.6   64   282    9   MOLECULE: ICMO (DOTL);                                               
 546:  4lun-U  3.1  6.4   65   311    9   MOLECULE: NONSENSE-MEDIATED MRNA DECAY PROTEIN 2;                    
 547:  5xtc-j  3.1  2.7   50   115   14   MOLECULE: NADH DEHYDROGENASE [UBIQUINONE] IRON-SULFUR PROTE          
 548:  4yo2-A  3.1  4.0   58   186    9   MOLECULE: TRANSCRIPTION FACTOR E2F8;                                 
 549:  5jje-B  3.1  2.7   51    63   18   MOLECULE: SENSORY RHODOPSIN-2;                                       
 550:  2zcx-A  3.1  4.6   70   205    7   MOLECULE: TETR-FAMILY TRANSCRIPTIONAL REGULATOR;                     
 551:  6rfl-C  3.1  4.3   54   304    4   MOLECULE: DNA-DEPENDENT RNA POLYMERASE SUBUNIT RPO132;               
 552:  4hm9-A  3.1  5.6   63   511    6   MOLECULE: BETA-CATENIN-LIKE PROTEIN 1;                               
 553:  6w2j-B  3.1  2.7   48  1364    6   MOLECULE: CARBAMOYL-PHOSPHATE SYNTHASE [AMMONIA], MITOCHOND          
 554:  3ps5-A  3.1  2.9   62   529   10   MOLECULE: TYROSINE-PROTEIN PHOSPHATASE NON-RECEPTOR TYPE 6;          
 555:  4atv-A  3.1  4.4   52   381   10   MOLECULE: NA(+)/H(+) ANTIPORTER NHAA;                                
 556:  3c3w-A  3.1  5.1   50   211    8   MOLECULE: TWO COMPONENT TRANSCRIPTIONAL REGULATORY PROTEIN           
 557:  6s6b-K  3.1  3.4   55  1024    4   MOLECULE: CRISPR-ASSOCIATED PROTEIN, CMR5 FAMILY;                    
 558:  6whb-A  3.1  5.6   66   284    9   MOLECULE: MITOGEN-ACTIVATED PROTEIN KINASE KINASE KINASE 1;          
 559:  5wuj-B  3.1  3.3   54   105    7   MOLECULE: FLAGELLAR M-RING PROTEIN;                                  
 560:  6o81-A  3.1  5.1   62   590    6   MOLECULE: TRANSLATION INITIATION FACTOR EIF-2B SUBUNIT EPSI          
 561:  3wxx-B  3.1  3.3   57   183   11   MOLECULE: ACRH;                                                      
 562:  6l80-C  3.1  7.3   54   107    7   MOLECULE: GAMMA-TUBULIN COMPLEX SUBUNIT MOD21;                       
 563:  5wwl-N  3.1  3.0   57   155    5   MOLECULE: CENTROMERE PROTEIN MIS12;                                  
 564:  5yz0-A  3.1  3.3   56  2362    5   MOLECULE: SERINE/THREONINE-PROTEIN KINASE ATR;                       
 565:  5lsk-D  3.1  2.0   47   178    9   MOLECULE: PROTEIN MIS12 HOMOLOG;                                     
 566:  5nik-D  3.0  2.4   54   340    9   MOLECULE: OUTER MEMBRANE PROTEIN TOLC;                               
 567:  5xqz-D  3.0  3.2   55    68    5   MOLECULE: MOB KINASE ACTIVATOR 1A;                                   
 568:  6zr2-A  3.0  2.9   48   115    8   MOLECULE: NADH-UBIQUINONE OXIDOREDUCTASE CHAIN 3;                    
 569:  2hi3-A  3.0  3.1   51    73    2   MOLECULE: HOMEODOMAIN-ONLY PROTEIN;                                  
 570:  5z7c-A  3.0  3.9   55   414   11   MOLECULE: 3'3'-CGAMP-SPECIFIC PHOSPHODIESTERASE 3;                   
 571:  2oeb-A  3.0  2.9   61   152    7   MOLECULE: HYPOTHETICAL PROTEIN;                                      
 572:  7emf-H  3.0  2.7   46   181   13   MOLECULE: MEDIATOR OF RNA POLYMERASE II TRANSCRIPTION SUBUN          
 573:  3trc-A  3.0  2.9   52   168    8   MOLECULE: PHOSPHOENOLPYRUVATE-PROTEIN PHOSPHOTRANSFERASE;            
 574:  3crj-C  3.0  3.0   64   179    3   MOLECULE: TRANSCRIPTION REGULATOR;                                   
 575:  6ejq-B  3.0  4.1   49   141   10   MOLECULE: TERMINASE SMALL SUBUNIT;                                   
 576:  6umm-C  3.0  2.8   59   452    7   MOLECULE: ESX-3 SECRETION SYSTEM PROTEIN ECCE3;                      
 577:  6wpi-A  3.0  5.2   61   548    5   MOLECULE: NUCLEOLAR PROTEIN 9;                                       
 578:  2m6u-A  3.0  7.0   60    82    7   MOLECULE: CHOLINE BINDING PROTEIN A;                                 
 579:  2mmv-A  3.0  5.0   55    86    2   MOLECULE: CELL DIVISION PROTEIN ZAPA;                                
 580:  3fey-A  3.0  3.3   58   761    7   MOLECULE: NUCLEAR CAP-BINDING PROTEIN SUBUNIT 1;                     
 581:  4okv-F  3.0  2.2   53    66    2   MOLECULE: HEAVY CHAIN OF 8H7 MAB;                                    
 582:  4myz-B  3.0  5.9   40    52    5   MOLECULE: CURK, CURL FUSION PROTEIN;                                 
 583:  7c79-K  3.0  4.8   49   104    4   MOLECULE: RIBONUCLEASE MRP RNA SUBUNIT NME1;                         
 584:  5oqm-n  3.0  3.3   50   136   10   MOLECULE: DNA-DIRECTED RNA POLYMERASE II SUBUNIT RPB1;               
 585:  3bhn-A  3.0  3.8   57   214    2   MOLECULE: THIJ/PFPI DOMAIN PROTEIN;                                  
 586:  6xjh-A  3.0  3.1   69   251    9   MOLECULE: PHENOL-SOLUBLE MODULIN EXPORT ABC TRANSPORTER PER          
 587:  6lqo-L  3.0  2.3   45    94    7   MOLECULE: CYTOPLASMIC ENVELOPMENT PROTEIN 1;                         
 588:  3dkq-A  3.0  2.7   41   230   12   MOLECULE: PKHD-TYPE HYDROXYLASE SBAL_3634;                           
 589:  6usf-A  3.0  4.1   63   464   13   MOLECULE: CHIMERA OF SOLUBLE CYTOCHROME B562 (BRIL) AND NEU          
 590:  6w1s-Y  3.0  2.8   50   132    4   MOLECULE: MEDIATOR OF RNA POLYMERASE II TRANSCRIPTION SUBUN          
 591:  5of3-C  3.0  2.8   51   107   10   MOLECULE: DNA PRIMASE SMALL SUBUNIT PRIS;                            
 592:  5jwy-A  3.0  3.4   70   259    4   MOLECULE: PHOSPHATIDYLGLYCEROPHOSPHATASE B;                          
 593:  3qz0-B  3.0  3.4   52    79   10   MOLECULE: FACTOR H BINDING PROTEIN;                                  
 594:  6vy1-A  3.0  3.3   56   121    9   MOLECULE: PREFOLDIN SUBUNIT ALPHA 2;                                 
 595:  5ux1-C  3.0  3.5   71   202    7   MOLECULE: TRNA-(MS(2)IO(6)A)-HYDROXYLASE-LIKE;                       
 596:  4an8-A  3.0  8.2   71   468    4   MOLECULE: CSE1;                                                      
 597:  6hwh-Y  3.0  5.9   56   536    7   MOLECULE: UBIQUINOL-CYTOCHROME C REDUCTASE IRON-SULFUR SUBU          
 598:  2vj4-A  3.0  3.8   57   292    0   MOLECULE: PROTEIN MXIC;                                              
 599:  6dql-A  3.0  4.1   53   227    4   MOLECULE: REGULATOR OF PROTEINASE B ROPB;                            
 600:  6djb-B  3.0  4.1   69   725    4   MOLECULE: VOLUME-REGULATED ANION CHANNEL SUBUNIT LRRC8A;             
 601:  4wid-A  3.0  6.6   67   353    6   MOLECULE: RHUL123;                                                   
 602:  5ce7-A  3.0  4.2   55   140    4   MOLECULE: CTD KINASE SUBUNIT GAMMA;                                  
 603:  5j43-B  3.0  5.0   63   101    6   MOLECULE: CYSTEINE SYNTHASE A;                                       
 604:  5b7j-A  3.0  6.7   60   110   13   MOLECULE: SWITCH-ACTIVATING PROTEIN 1;                               
 605:  6uxu-A  3.0  2.6   50   300   12   MOLECULE: CHLOROTHALONIL HYDROLYTIC DEHALOGENASE;                    
 606:  4wcx-A  3.0  3.8   57   456   11   MOLECULE: BIOTIN AND THIAMIN SYNTHESIS ASSOCIATED;                   
 607:  6sl1-A  3.0  4.1   66  2651    3   MOLECULE: SERINE/THREONINE-PROTEIN KINASE TEL1;                      
 608:  6l54-B  3.0  3.9   59   389    7   MOLECULE: SERINE/THREONINE-PROTEIN KINASE SMG1;                      
 609:  6gkw-A  3.0  3.2   63   351    5   MOLECULE: PUTATIVE PHAGE XKDK-LIKE PROTEIN;                          
 610:  3evy-B  3.0  4.3   54    84    6   MOLECULE: PUTATIVE TYPE I RESTRICTION ENZYME R PROTEIN;              
 611:  3gwl-A  3.0  3.2   59   106    8   MOLECULE: FAD-LINKED SULFHYDRYL OXIDASE;                             
 612:  2m67-A  3.0  3.2   56    81    7   MOLECULE: MERF;                                                      
 613:  1xsz-A  3.0  3.6   61   356    5   MOLECULE: GUANINE NUCLEOTIDE EXCHANGE PROTEIN;                       
 614:  3cjh-B  3.0  4.0   49    59    0   MOLECULE: MITOCHONDRIAL IMPORT INNER MEMBRANE TRANSLOCASE S          
 615:  2khq-A  3.0  3.4   58   110    9   MOLECULE: INTEGRASE;                                                 
 616:  3ayf-A  3.0  5.5   71   754    6   MOLECULE: NITRIC OXIDE REDUCTASE;                                    
 617:  2wit-A  3.0  3.4   77   531   12   MOLECULE: GLYCINE BETAINE TRANSPORTER BETP;                          
 618:  3bzk-A  3.0  3.6   70   728   10   MOLECULE: TEX;                                                       
 619:  3hw2-A  3.0  5.1   66   308    5   MOLECULE: PROTEIN SIFA;                                              
 620:  2spc-A  3.0  2.7   53   107    8   MOLECULE: SPECTRIN;                                                  
 621:  5lph-B  3.0  4.6   63   261   14   MOLECULE: CENTROSOMAL PROTEIN OF 104 KDA;                            
 622:  1cxz-B  3.0  3.3   55    86    5   MOLECULE: PROTEIN (HIS-TAGGED TRANSFORMING PROTEIN RHOA(0-           
 623:  6tgz-F  3.0  5.6   60   352    5   MOLECULE: 55 KDA IMMEDIATE-EARLY PROTEIN 1;                          
 624:  6k1r-A  3.0  2.5   56   305   13   MOLECULE: PROBABLE 2-DEHYDROPANTOATE 2-REDUCTASE;                    
 625:  6lhd-B  3.0  2.7   58   332   12   MOLECULE: FUSION PROTEIN OF BCL-2-LIKE PROTEIN 1 AND ISOFOR          
 626:  7lj7-A  3.0  4.3   72   321   11   MOLECULE: HEMOLYSIN, CONTAINS CBS DOMAINS;                           
 627:  1sqf-A  3.0  3.4   61   425   13   MOLECULE: SUN PROTEIN;                                               
 628:  6wc3-B  3.0  5.9   58    94    7   MOLECULE: PROTEIN TRANSPORT PROTEIN TIP20;                           
 629:  7jv7-B  3.0  1.8   44   310    7   MOLECULE: CTD KINASE SUBUNIT ALPHA;                                  
 630:  6lhu-B  3.0  3.7   62   807    6   MOLECULE: FANCONI ANEMIA COMPLEMENTATION GROUP A;                    
 631:  6uvu-B  3.0  3.6   59   114   10   MOLECULE: ARSR FAMILY TRANSCRIPTIONAL REGULATOR;                     
 632:  4cgk-A  3.0  6.7   58   351    0   MOLECULE: SECRETED 45 KDA PROTEIN;                                   
 633:  5xj5-A  3.0  3.9   69   200    9   MOLECULE: GLYCEROL-3-PHOSPHATE ACYLTRANSFERASE;                      
 634:  7cm3-A  3.0  5.5   68  1278    3   MOLECULE: SODIUM LEAK CHANNEL NON-SELECTIVE PROTEIN;                 
 635:  5n9j-D  3.0  3.3   49   135    8   MOLECULE: MEDIATOR OF RNA POLYMERASE II TRANSCRIPTION SUBUN          
 636:  3ats-A  3.0  3.4   62   352    6   MOLECULE: PUTATIVE UNCHARACTERIZED PROTEIN;                          
 637:  6wut-C  3.0  3.9   54   348    2   MOLECULE: SAM35;                                                     
 638:  6ypu-p  3.0  3.9   59    88    5   MOLECULE: 16S RIBOSOMAL RNA;                                         
 639:  6yej-A  3.0  3.7   54  2046    6   MOLECULE: HUNTINGTIN;                                                
 640:  3bvo-A  3.0  2.8   45   197   11   MOLECULE: CO-CHAPERONE PROTEIN HSCB, MITOCHONDRIAL PRECURSO          
 641:  7a0m-B  3.0  4.7   55   364    7   MOLECULE: TSC1 N-TERMINAL DOMAIN;                                    
 642:  2fbq-A  3.0  3.8   47   213    4   MOLECULE: PROBABLE TRANSCRIPTIONAL REGULATOR;                        
 643:  4dnr-A  3.0  4.4   63  1031   11   MOLECULE: CATION EFFLUX SYSTEM PROTEIN CUSB;                         
 644:  2da4-A  3.0  3.3   54    80    7   MOLECULE: HYPOTHETICAL PROTEIN DKFZP686K21156;                       
 645:  3dee-A  3.0  6.9   46   200    2   MOLECULE: PUTATIVE REGULATORY PROTEIN;                               
 646:  7cbc-A  3.0  3.4   48   319    6   MOLECULE: DE NOVO DESIGNED SWITCH PROTEIN CAGING A HEMAGGLU          
 647:  6mev-A  3.0  4.0   53   342    4   MOLECULE: BIFUNCTIONAL ARGININE DEMETHYLASE AND LYSYL-HYDRO          
 648:  6xu2-A  3.0  5.5   70  1091    9   MOLECULE: IMPORTIN-5;                                                
 649:  2lor-A  3.0  5.3   61   108    8   MOLECULE: TRANSMEMBRANE PROTEIN 141;                                 
 650:  5nw5-A  3.0  4.1   55  1085    9   MOLECULE: TELOMERE LENGTH REGULATOR PROTEIN RIF1;                    
 651:  2pff-A  3.0  2.0   53  1683    6   MOLECULE: FATTY ACID SYNTHASE SUBUNIT ALPHA;                         
 652:  5dik-A  3.0  3.2   51   112   18   MOLECULE: ALKYL HYDROPEROXIDE REDUCTASE AHPD;                        
 653:  2kmd-A  3.0  3.6   61   111    8   MOLECULE: PROTEIN C-ETS-1;                                           
 654:  6xgx-A  3.0  3.2   52   402    8   MOLECULE: MUTATOR FAMILY TRANSPOSASE;                                
 655:  3cuz-A  3.0  3.1   44   529   11   MOLECULE: MALATE SYNTHASE A;                                         
 656:  5njx-A  3.0  5.1   48   413    2   MOLECULE: PEPTIDYL-PROLYL CIS-TRANS ISOMERASE FKBP5;                 
 657:  6fea-C  2.9  5.1   68   113    4   MOLECULE: NITROGENASE PROTEIN ALPHA CHAIN;                           
 658:  4xig-N  2.9  3.3   57   290    5   MOLECULE: ALGM1;                                                     
 659:  6hrz-B  2.9  3.6   67   202    7   MOLECULE: PROBABLE TRANSCRIPTIONAL REGULATORY PROTEIN;               
 660:  6zh3-A  2.9  2.9   46   170    4   MOLECULE: VACUOLAR PROTEIN-SORTING-ASSOCIATED PROTEIN 24;            
 661:  2iie-A  2.9  4.2   61   204    7   MOLECULE: PHAGE P H' SITE;                                           
 662:  3spg-A  2.9  2.6   53   332    4   MOLECULE: INWARD-RECTIFIER K+ CHANNEL KIR2.2;                        
 663:  7dwb-A  2.9  4.2   66   421    9   MOLECULE: PANNEXIN-1;                                                
 664:  6v4u-B  2.9  3.0   56   421    5   MOLECULE: WD REPEAT-CONTAINING PROTEIN 41;                           
 665:  5y3t-B  2.9  2.3   45   157    4   MOLECULE: RANBP-TYPE AND C3HC4-TYPE ZINC FINGER-CONTAINING           
 666:  5sy1-A  2.9  4.5   56   582   11   MOLECULE: CALMODULIN;                                                
 667:  4u4t-A  2.9  3.4   77   444    9   MOLECULE: NITRATE/NITRITE TRANSPORTER NARK;                          
 668:  6tnt-A  2.9  5.7   59  1583    8   MOLECULE: ANAPHASE-PROMOTING COMPLEX SUBUNIT 1;                      
 669:  5fyw-M  2.9  2.7   48   231   10   MOLECULE: DNA-DIRECTED RNA POLYMERASE II SUBUNIT RPB1;               
 670:  6t8h-B  2.9  5.7   68  1188    9   MOLECULE: DNA POLYMERASE SLIDING CLAMP;                              
 671:  4hku-A  2.9  4.1   67   174   13   MOLECULE: TETR TRANSCRIPTIONAL REGULATOR;                            
 672:  5dy0-A  2.9  5.1   66   220    8   MOLECULE: TETR FAMILY TRANSCRIPTIONAL REGULATOR;                     
 673:  5v8f-6  2.9  3.3   58   692    5   MOLECULE: DNA REPLICATION LICENSING FACTOR MCM2;                     
 674:  3nnq-A  2.9  3.8   49    95    8   MOLECULE: N-TERMINAL DOMAIN OF MOLONEY MURINE LEUKEMIA VIRU          
 675:  6kvg-A  2.9  4.0   52   256    8   MOLECULE: ORIGIN RECOGNITION COMPLEX SUBUNIT 6;                      
 676:  2mn2-A  2.9  4.3   66   122    5   MOLECULE: YMOB;                                                      
 677:  4uqi-B  2.9  4.8   58   597    3   MOLECULE: AP-2 COMPLEX SUBUNIT ALPHA-2;                              
 678:  5j08-A  2.9  2.4   51   163    6   MOLECULE: EPSIN-5;                                                   
 679:  6xns-B  2.9  4.0   59   333   14   MOLECULE: C3_CROWN-05;                                               
 680:  6f5d-G  2.9  3.3   55   277    4   MOLECULE: ATP SYNTHASE ALPHA CHAIN, MITOCHONDRIAL;                   
 681:  6yrf-A  2.9  3.2   69   777    1   MOLECULE: VEGETATIVE INSECTICIDAL PROTEIN;                           
 682:  2mg4-A  2.9  2.8   48    66    4   MOLECULE: COMPUTATIONAL DESIGNED HOMODIMER;                          
 683:  4yod-A  2.9  5.1   65   277   14   MOLECULE: THIOREDOXIN-LIKE PROTEIN;                                  
 684:  3few-X  2.9  3.3   57   431    7   MOLECULE: COLICIN S4;                                                
 685:  6tky-A  2.9  4.6   64   417    5   MOLECULE: DEDICATOR OF CYTOKINESIS PROTEIN 10;                       
 686:  3h1n-B  2.9  4.2   68   242    6   MOLECULE: PROBABLE GLUTATHIONE S-TRANSFERASE;                        
 687:  6hux-A  2.9  2.9   41   369    7   MOLECULE: H(2)-FORMING METHYLENETETRAHYDROMETHANOPTERIN              
 688:  6wti-B  2.9  2.9   55   262    4   MOLECULE: CYTOCHROME O UBIQUINOL OXIDASE, SUBUNIT I;                 
 689:  3vep-C  2.9  2.8   42    47    7   MOLECULE: UNCHARACTERIZED PROTEIN RV3413C/MT3522;                    
 690:  6vme-C  2.9  3.5   49    67    2   MOLECULE: TUMOR SUSCEPTIBILITY GENE 101 PROTEIN;                     
 691:  5z1n-A  2.9  3.3   55   166    7   MOLECULE: G-PROTEIN INTERACTING PROTEIN 1;                           
 692:  4ifd-H  2.9  4.6   44   295    9   MOLECULE: EXOSOME COMPLEX COMPONENT RRP45;                           
 693:  3aai-A  2.9  2.5   49    78    0   MOLECULE: COPPER HOMEOSTASIS OPERON REGULATORY PROTEIN;              
 694:  5t9f-B  2.9  5.9   63   254   11   MOLECULE: PREPHENATE DEHYDROGENASE 1;                                
 695:  6soy-A  2.9  6.2   66   323    8   MOLECULE: ESAG6, SUBUNIT OF HETERODIMERIC TRANSFERRIN RECEP          
 696:  5vyk-C  2.9  5.1   65   203    2   MOLECULE: CHIMERA PROTEIN OF BRS DOMAIN OF BRAF AND CC-SAM           
 697:  6rwt-A  2.9  3.3   67   181    7   MOLECULE: UBIQUINOL-CYTOCHROME C CHAPERONE;                          
 698:  5h3i-D  2.9  8.2   60    94    5   MOLECULE: PUTATIVE ACYL-COA-BINDING PROTEIN;                         
 699:  7ns4-i  2.9  6.2   61   358   10   MOLECULE: E3 UBIQUITIN-PROTEIN LIGASE RMD5;                          
 700:  6zg3-C  2.9  3.7   66   207    9   MOLECULE: ENERGY-COUPLING FACTOR TRANSPORTER ATP-BINDING PR          
 701:  6a17-A  2.9  3.3   62   444    8   MOLECULE: CYTOCHROME P450 90B1;                                      
 702:  4fcy-B  2.9  3.6   52   476    6   MOLECULE: TRANSPOSASE;                                               
 703:  2da3-A  2.9  3.4   52    80    2   MOLECULE: ALPHA-FETOPROTEIN ENHANCER BINDING PROTEIN;                
 704:  6lea-C  2.9  2.8   53   126    8   MOLECULE: FLAGELLAR SECRETION CHAPERONE FLIS;                        
 705:  7nur-A  2.9  3.2   55  1044    9   MOLECULE: PROTEIN KINASE DOMAIN-CONTAINING PROTEIN;                  
 706:  3aqt-B  2.9  3.4   61   196    8   MOLECULE: BACTERIAL REGULATORY PROTEINS, TETR FAMILY;                
 707:  6n1l-A  2.9  3.4   67   141    7   MOLECULE: FIBRONECTIN-BINDING PROTEIN BBK32;                         
 708:  2np5-A  2.9  5.0   69   187    7   MOLECULE: TRANSCRIPTIONAL REGULATOR;                                 
 709:  7kpv-B  2.9  4.3   65   290    6   MOLECULE: MEIOTIC MRNA STABILITY PROTEIN KINASE SSN3;                
 710:  3kor-B  2.9  2.9   48   101   17   MOLECULE: POSSIBLE TRP REPRESSOR;                                    
 711:  4i17-A  2.9  4.3   51   224   12   MOLECULE: HYPOTHETICAL PROTEIN;                                      
 712:  3g17-G  2.9  3.1   60   290    8   MOLECULE: SIMILAR TO 2-DEHYDROPANTOATE 2-REDUCTASE;                  
 713:  4xp7-A  2.9  3.5   50   324    8   MOLECULE: TRNA-DIHYDROURIDINE(20) SYNTHASE [NAD(P)+]-LIKE;           
 714:  6jc4-A  2.9  3.9   65   200    8   MOLECULE: UREASE ACCESSORY PROTEIN UREF;                             
 715:  5ncn-B  2.9  2.2   50    76    6   MOLECULE: DBF2 KINASE ACTIVATOR PROTEIN MOB1;                        
 716:  1zk8-A  2.9  4.0   66   177   11   MOLECULE: TRANSCRIPTIONAL REGULATOR, TETR FAMILY;                    
 717:  4zfv-A  2.9  3.5   63   436    8   MOLECULE: LEVOGLUCOSAN KINASE;                                       
 718:  3n2o-A  2.9  6.6   58   630    2   MOLECULE: BIOSYNTHETIC ARGININE DECARBOXYLASE;                       
 719:  4cq4-A  2.9  3.8   41   106    5   MOLECULE: ENGINEERED VERSION OF TRANSMEMBRANE RECEPTOR AF15          
 720:  6s7v-A  2.9  3.7   69   378    6   MOLECULE: MFS TRANSPORTER;                                           
 721:  7ctp-A  2.9  2.3   60   553    5   MOLECULE: PROTEIN NIBAN 2;                                           
 722:  7e34-B  2.9  4.8   51   142    8   MOLECULE: CYCLIN-DEPENDENT KINASE 2;                                 
 723:  3mn2-A  2.9  2.6   48   108    6   MOLECULE: PROBABLE ARAC FAMILY TRANSCRIPTIONAL REGULATOR;            
 724:  7a7c-A  2.9  5.2   70   560    1   MOLECULE: CATALASE-PEROXIDASE;                                       
 725:  6in7-A  2.9  3.6   47    79    9   MOLECULE: SIGMA FACTOR ALGU NEGATIVE REGULATORY PROTEIN;             
 726:  6vgc-D  2.9  7.0   66   155    3   MOLECULE: 5-LIPOXYGENASE-ACTIVATING PROTEIN;                         
 727:  7c0q-A  2.9  5.4   70   279    6   MOLECULE: EFFECTOR LPG2505;                                          
 728:  2w96-A  2.9  3.5   63   249   10   MOLECULE: CELL DIVISION PROTEIN KINASE 4;                            
 729:  3wdo-A  2.9  2.9   70   453    9   MOLECULE: MFS TRANSPORTER;                                           
 730:  6qg0-G  2.9  4.0   62   355    6   MOLECULE: TRANSLATION INITIATION FACTOR EIF-2B SUBUNIT ALPH          
 731:  5xki-B  2.9  2.9   54   259    7   MOLECULE: FAD-LINKED SULFHYDRYL OXIDASE;                             
 732:  6qeq-A  2.9  2.8   51   111    4   MOLECULE: PCFF;                                                      
 733:  2xeq-C  2.9  5.8   64   241    6   MOLECULE: PAT1 HOMOLOG 1,;                                           
 734:  4f43-A  2.9  3.7   57   320    5   MOLECULE: PROTELOMERASE;                                             
 735:  4owt-A  2.9  3.9   58   466    7   MOLECULE: INTEGRATOR COMPLEX SUBUNIT 3;                              
 736:  2mp8-A  2.9  3.0   46    64   11   MOLECULE: NKR-5-3B;                                                  
 737:  6w2w-A  2.9  6.7   55   224   16   MOLECULE: JUNCTION 24 DHR14-DHR18;                                   
 738:  6xp5-G  2.9  3.9   50   122    4   MOLECULE: MEDIATOR OF RNA POLYMERASE II TRANSCRIPTION SUBUN          
 739:  4fz4-A  2.9  8.5   65   154    8   MOLECULE: UNCHARACTERIZED PROTEIN CONSERVED IN BACTERIA;             
 740:  6j8l-A  2.9  3.2   53   132    4   MOLECULE: AVH240;                                                    
 741:  4n5c-D  2.9  3.8   44   757    2   MOLECULE: CARGO-TRANSPORT PROTEIN YPP1;                              
 742:  6k7x-C  2.9 32.9   70   276    1   MOLECULE: CALCIUM UNIPORTER PROTEIN, MITOCHONDRIAL;                  
 743:  6s2e-A  2.9  4.6   58  1006    5   MOLECULE: DNA POLYMERASE EPSILON CATALYTIC SUBUNIT A;                
 744:  5aff-A  2.9  5.2   50   568    4   MOLECULE: SYMPORTIN 1;                                               
 745:  3lsg-A  2.9  2.8   48   103    6   MOLECULE: TWO-COMPONENT RESPONSE REGULATOR YESN;                     
 746:  6ar7-C  2.9  8.5   62   207    5   MOLECULE: UNCHARACTERIZED PROTEIN;                                   
 747:  6thh-C  2.9  3.1   55   816    5   MOLECULE: SIRV2 ACRID1 (GP02) ANTI-CRISPR PROTEIN;                   
 748:  3ter-B  2.9  2.3   56   121   11   MOLECULE: MAMMALIAN STROMAL INTERACTION MOLECULE-1;                  
 749:  6j6g-v  2.9  3.7   52   722    4   MOLECULE: PRE-MRNA-SPLICING FACTOR 8;                                
 750:  1gvn-A  2.9  9.2   70    87    6   MOLECULE: EPSILON;                                                   
 751:  3add-A  2.9  8.2   51   251    4   MOLECULE: L-SERYL-TRNA(SEC) KINASE;                                  
 752:  7arh-E  2.9  4.6   57   409    7   MOLECULE: LIPOPROTEIN-RELEASING ABC TRANSPORTER PERMEASE SU          
 753:  1wa5-C  2.9  3.8   56   950    9   MOLECULE: GTP-BINDING NUCLEAR PROTEIN RAN;                           
 754:  5tfp-A  2.9  5.8   53    59    8   MOLECULE: HISTONE-LYSINE N-METHYLTRANSFERASE SETDB2;                 
 755:  1rj1-A  2.8  7.0   66   148   12   MOLECULE: INVERTASE INHIBITOR;                                       
 756:  7kfu-C  2.8  8.9   58   909    9   MOLECULE: CAS2;                                                      
 757:  3l0m-A  2.8  4.0   56   328    4   MOLECULE: DRRA;                                                      
 758:  3ksy-A  2.8  3.9   58  1007    3   MOLECULE: SON OF SEVENLESS HOMOLOG 1;                                
 759:  6bbp-A  2.8  3.5   59   520    8   MOLECULE: CYTOHESIN-3,ADP-RIBOSYLATION FACTOR 6;                     
 760:  5jrk-A  2.8  2.6   44   695    5   MOLECULE: DIPEPTIDYL AMINOPEPTIDASES/ACYLAMINOACYL-PEPTIDAS          
 761:  6rfl-I  2.8  3.6   56   773    5   MOLECULE: DNA-DEPENDENT RNA POLYMERASE SUBUNIT RPO132;               
 762:  6nr8-4  2.8  3.0   56   104   11   MOLECULE: PREFOLDIN SUBUNIT 1;                                       
 763:  5gzb-A  2.8  3.2   57    91    2   MOLECULE: TRANSCRIPTIONAL ENHANCER FACTOR TEF-3;                     
 764:  1rqg-A  2.8  3.1   57   606    7   MOLECULE: METHIONYL-TRNA SYNTHETASE;                                 
 765:  2hxi-B  2.8  3.5   59   198    7   MOLECULE: PUTATIVE TRANSCRIPTIONAL REGULATOR;                        
 766:  5lj3-G  2.8  3.2   48    97    6   MOLECULE: U5 SNRNA (SMALL NUCLEAR RNA);                              
 767:  1s7z-A  2.8  3.2   56   106    7   MOLECULE: GENE 0.3 PROTEIN;                                          
 768:  1pc2-A  2.8  6.3   47   152    4   MOLECULE: MITOCHONDRIA FISSION PROTEIN;                              
 769:  7ask-F  2.8  4.9   73  1523    7   MOLECULE: KDDX60;                                                    
 770:  7jpp-E  2.8  3.2   45   406    0   MOLECULE: ORIGIN RECOGNITION COMPLEX SUBUNIT 1;                      
 771:  4um2-A  2.8  5.0   63   510    8   MOLECULE: TELOMERASE-BINDING PROTEIN EST1A;                          
 772:  6qm7-C  2.8  3.3   51   276    2   MOLECULE: PROTEASOME ALPHA1 CHAIN;                                   
 773:  3ism-C  2.8  4.5   68   286    4   MOLECULE: CG8862;                                                    
 774:  6z3w-D  2.8  2.9   53    84    4   MOLECULE: ER MEMBRANE PROTEIN COMPLEX SUBUNIT 1,ER MEMBRANE          
 775:  6en8-A  2.8  3.3   63   191    2   MOLECULE: TRANSCRIPTIONAL REGULATOR TETR FAMILY;                     
 776:  5n9j-V  2.8  3.3   50    99    4   MOLECULE: MEDIATOR OF RNA POLYMERASE II TRANSCRIPTION SUBUN          
 777:  4i0x-K  2.8  2.7   47    77    6   MOLECULE: ESAT-6-LIKE PROTEIN MAB_3112;                              
 778:  6c70-A  2.8  3.2   66   388    9   MOLECULE: ODORANT RECEPTOR;                                          
 779:  3urz-B  2.8  3.0   58   206    3   MOLECULE: UNCHARACTERIZED PROTEIN;                                   
 780:  3ic3-A  2.8  2.9   53    98    0   MOLECULE: PUTATIVE PYRUVATE DEHYDROGENASE;                           
 781:  3e00-D  2.8  3.4   68   363    9   MOLECULE: RETINOIC ACID RECEPTOR RXR-ALPHA;                          
 782:  1b48-A  2.8  4.0   65   221    6   MOLECULE: PROTEIN (GLUTATHIONE S-TRANSFERASE);                       
 783:  6qk7-A  2.8  4.3   65  1158    6   MOLECULE: ELONGATOR COMPLEX PROTEIN 1;                               
 784:  3ucq-A  2.8  2.5   44   651    5   MOLECULE: AMYLOSUCRASE;                                              
 785:  1pw4-A  2.8  3.2   80   434    3   MOLECULE: GLYCEROL-3-PHOSPHATE TRANSPORTER;                          
 786:  3sqn-A  2.8  3.4   56   468    2   MOLECULE: CONSERVED DOMAIN PROTEIN;                                  
 787:  5gox-A  2.8  3.8   56   181    4   MOLECULE: DNA REPAIR PROTEIN RAD50;                                  
 788:  6tc0-C  2.8  7.0   64   994    6   MOLECULE: PROBABLE CYTOSOLIC IRON-SULFUR PROTEIN ASSEMBLY P          
 789:  3txs-C  2.8  3.2   51    91    2   MOLECULE: TERMINASE DNA PACKAGING ENZYME SMALL SUBUNIT;              
 790:  6w1f-A  2.8  4.2   61   280   10   MOLECULE: POSITIVE TRANSCRIPTIONAL REGULATOR MUTR FAMILY;            
 791:  5mmc-A  2.8  2.8   48    70    4   MOLECULE: PEROXIN 14;                                                
 792:  6tug-B  2.8  4.3   67   415    7   MOLECULE: CRISPR SYSTEM ENDORIBONUCLEASE CSM6;                       
 793:  4d8m-A  2.8  5.5   71   585    4   MOLECULE: PESTICIDAL CRYSTAL PROTEIN CRY5BA;                         
 794:  6nmc-B  2.8  3.1   58   156    7   MOLECULE: CPF1;                                                      
 795:  7dl2-A  2.8  4.4   61  1127    5   MOLECULE: HAMARTIN;                                                  
 796:  2zpa-B  2.8  3.3   54   662   11   MOLECULE: UNCHARACTERIZED PROTEIN YPFI;                              
 797:  5xzw-B  2.8  2.3   49   379    2   MOLECULE: SERINE/THREONINE-PROTEIN KINASE RAD53;                     
 798:  3utk-A  2.8  4.0   60    95    5   MOLECULE: LIPOPROTEIN OUTS;                                          
 799:  6tqe-A  2.8  3.1   72   634    6   MOLECULE: ABC TRANSPORTER ATP-BINDING PROTEIN/PERMEASE;              
 800:  2jok-A  2.8  4.8   73   184    3   MOLECULE: PUTATIVE G-NUCLEOTIDE EXCHANGE FACTOR;                     
 801:  6lth-P  2.8  3.7   50   239    2   MOLECULE: TRANSCRIPTION ACTIVATOR BRG1;                              
 802:  1kf6-C  2.8  3.3   61   130   16   MOLECULE: FUMARATE REDUCTASE FLAVOPROTEIN;                           
 803:  6u8y-x  2.8  3.8   72   603    8   MOLECULE: MONOVALENT CATION/H+ ANTIPORTER SUBUNIT E;                 
 804:  4f4h-A  2.8  2.4   45   540    9   MOLECULE: GLUTAMINE DEPENDENT NAD+ SYNTHETASE;                       
 805:  2qtq-A  2.8  4.4   72   204   11   MOLECULE: TRANSCRIPTIONAL REGULATOR, TETR FAMILY;                    
 806:  5mnt-B  2.8  4.1   69   421    6   MOLECULE: A2 MATURATION PROTEIN;                                     
 807:  1u5e-A  2.8  4.1   45   170    7   MOLECULE: SRC-ASSOCIATED ADAPTOR PROTEIN;                            
 808:  4j05-A  2.8  4.0   80   422   13   MOLECULE: PHOSPHATE TRANSPORTER;                                     
 809:  4eba-A  2.8  3.3   55   585    5   MOLECULE: MRNA 3'-END-PROCESSING PROTEIN RNA14;                      
 810:  5yti-A  2.8  3.3   59   330    7   MOLECULE: FLAGELLAR HOOK ASSOCIATED PROTEIN TYPE 3 FLGL;             
 811:  3bit-A  2.8  3.3   41   447    5   MOLECULE: FACT COMPLEX SUBUNIT SPT16;                                
 812:  4ps2-A  2.8  2.9   54    79    4   MOLECULE: PUTATIVE TYPE VI SECRETION PROTEIN;                        
 813:  3pux-G  2.8  4.3   59   293    8   MOLECULE: MALTOSE-BINDING PERIPLASMIC PROTEIN;                       
 814:  2l6l-A  2.8  2.7   47   155    2   MOLECULE: DNAJ HOMOLOG SUBFAMILY C MEMBER 24;                        
 815:  4tko-B  2.8  2.9   56   326    5   MOLECULE: EMRA;                                                      
 816:  4yze-A  2.8  3.5   64   193    3   MOLECULE: HTH-TYPE TRANSCRIPTIONAL REPRESSOR NEMR;                   
 817:  6nbx-F  2.8  4.1   75   655   15   MOLECULE: NAD(P)H-QUINONE OXIDOREDUCTASE SUBUNIT 1;                  
 818:  6aun-A  2.8  4.9   63   618   10   MOLECULE: PLA2G6, IPLA2BETA;                                         
 819:  6mhc-A  2.8  4.1   67   244    1   MOLECULE: GLUTATHIONE S-TRANSFERASE OMEGA-1;                         
 820:  5tsz-A  2.8  2.9   53   130    4   MOLECULE: PV CELL-TRAVERSAL PROTEIN;                                 
 821:  3vuq-C  2.8  5.0   69   179    9   MOLECULE: TRANSCRIPTIONAL REGULATOR (TETR/ACRR FAMILY);              
 822:  1lfu-P  2.8  3.3   50    82    2   MOLECULE: 5'-D(*GP*CP*GP*CP*AP*TP*GP*AP*TP*TP*GP*CP*CP*C)-3          
 823:  5vyl-A  2.8  3.1   59   502   12   MOLECULE: INNER TEGUMENT PROTEIN;                                    
 824:  7e5c-A  2.8  4.5   61   439    5   MOLECULE: XAA-PRO DIPEPTIDASE;                                       
 825:  5u30-A  2.8  4.9   71  1085    4   MOLECULE: CRISPR-ASSOCIATED ENDONUCLEASE C2C1;                       
 826:  7nvr-n  2.8  3.4   52   132    8   MOLECULE: TFIIH BASAL TRANSCRIPTION FACTOR COMPLEX HELICASE          
 827:  6eu0-V  2.8  2.2   51   273    6   MOLECULE: DNA-DIRECTED RNA POLYMERASE III SUBUNIT RPC1;              
 828:  5zi2-A  2.8  2.9   47   339    9   MOLECULE: MALATE DEHYDROGENASE;                                      
 829:  5lbm-C  2.8  2.4   49    90    2   MOLECULE: TRANSCRIPTIONAL REPRESSOR FRMR;                            
 830:  4xyp-A  2.8  1.8   46    70    7   MOLECULE: FUSION PROTEIN;                                            
 831:  4xig-M  2.8  3.2   62   288    5   MOLECULE: ALGM1;                                                     
 832:  6s6b-B  2.8  3.0   58   154    2   MOLECULE: CRISPR-ASSOCIATED PROTEIN, CMR5 FAMILY;                    
 833:  6rd4-6  2.8  2.0   50   124    8   MOLECULE: ASA-10: POLYTOMELLA F-ATP SYNTHASE ASSOCIATED SUB          
 834:  6t1z-A  2.8  3.2   69   393    3   MOLECULE: LMRP INTEGRAL MEMBRANE PROTEIN;                            
 835:  4zmk-A  2.8  4.0   53    71    2   MOLECULE: TELOMERE LENGTH REGULATOR TAZ1;                            
 836:  1mhs-A  2.8  3.1   65   920    5   MOLECULE: PLASMA MEMBRANE ATPASE;                                    
 837:  4l0r-A  2.8  2.7   45    74    4   MOLECULE: CENTROSOMAL PROTEIN OF 57 KDA;                             
 838:  2z5b-A  2.8  2.4   40   127   13   MOLECULE: PROTEIN YPL144W;                                           
 839:  6s8g-G  2.8  7.6   69   244   12   MOLECULE: LIPOPOLYSACCHARIDE ABC TRANSPORTER, ATP-BINDING P          
 840:  6its-A  2.8  3.6   56   147    9   MOLECULE: METHYL-ACCEPTING CHEMOTAXIS SENSORY TRANSDUCER;            
 841:  3kkb-B  2.8  5.1   66   128    3   MOLECULE: SENSOR PROTEIN;                                            
 842:  5fd4-A  2.8  4.3   56   309    0   MOLECULE: COMR;                                                      
 843:  6f0k-H  2.8  7.7   67   156    6   MOLECULE: CYTOCHROME C FAMILY PROTEIN;                               
 844:  3jb9-R  2.8  4.1   52   575    0   MOLECULE: PRE-MRNA-SPLICING FACTOR SPP42;                            
 845:  7anw-A  2.8  5.9   67   645    9   MOLECULE: NAD(+) HYDROLASE SARM1;                                    
 846:  6ozu-A  2.8  4.3   74   235    7   MOLECULE: EUKARYOTIC TRANSLATION INITIATION FACTOR 4 GAMMA           
 847:  3c2g-A  2.8  6.3   64   618    6   MOLECULE: SYS-1 PROTEIN;                                             
 848:  3bhq-A  2.8  4.9   77   202    5   MOLECULE: TRANSCRIPTIONAL REGULATOR;                                 
 849:  2kx9-A  2.8  7.0   67   573    4   MOLECULE: PHOSPHOENOLPYRUVATE-PROTEIN PHOSPHOTRANSFERASE;            
 850:  5yo8-A  2.8  4.0   62   349   10   MOLECULE: TETRAPRENYL-BETA-CURCUMENE SYNTHASE;                       
 851:  2bhz-A  2.8  4.4   49   589    4   MOLECULE: MALTOOLIGOSYLTREHALOSE TREHALOHYDROLASE;                   
 852:  4v1a-h  2.8  5.9   51   289   12   MOLECULE: MITORIBOSOMAL PROTEIN ML37, MRPL37;                        
 853:  3w0l-B  2.8  4.5   58   598    5   MOLECULE: GLUCOKINASE;                                               
 854:  4jle-B  2.8  3.1   49   159    4   MOLECULE: PHIST;                                                     
 855:  2fd5-A  2.8  5.8   66   180    6   MOLECULE: TRANSCRIPTIONAL REGULATOR;                                 
 856:  4jhj-A  2.8  3.5   58   216    7   MOLECULE: MIF4G DOMAIN-CONTAINING PROTEIN B;                         
 857:  2qeu-B  2.8  3.3   48   133    4   MOLECULE: PUTATIVE CARBOXYMUCONOLACTONE DECARBOXYLASE;               
 858:  5ihf-B  2.8  2.6   56   109    2   MOLECULE: VIRG-LIKE PROTEIN;                                         
 859:  1xdo-A  2.8  3.6   59   687    5   MOLECULE: POLYPHOSPHATE KINASE;                                      
 860:  3vou-A  2.8  3.4   48   139    6   MOLECULE: ION TRANSPORT 2 DOMAIN PROTEIN, VOLTAGE-GATED SOD          
 861:  2gen-A  2.8  4.0   65   188    3   MOLECULE: PROBABLE TRANSCRIPTIONAL REGULATOR;                        
 862:  5tj5-P  2.8  3.6   48   269    6   MOLECULE: V-TYPE PROTON ATPASE SUBUNIT A;                            
 863:  2v6e-A  2.8  3.8   62   531    8   MOLECULE: PROTELEMORASE;                                             
 864:  6e9n-A  2.8  5.4   60   409    7   MOLECULE: D-GALACTONATE TRANSPORT;                                   
 865:  2n39-A  2.8  3.4   58   108    7   MOLECULE: CHROMODOMAIN-HELICASE-DNA-BINDING PROTEIN 1;               
 866:  1z2c-B  2.8  3.0   47   346   11   MOLECULE: RHO-RELATED GTP-BINDING PROTEIN RHOC;                      
 867:  6v1x-A  2.8  3.2   56   446   11   MOLECULE: POTASSIUM CHANNEL KAT1;                                    
 868:  7bst-C  2.8  3.2   52   992    6   MOLECULE: TYPE I RESTRICTION ENZYME R PROTEIN;                       
 869:  5sva-V  2.8  2.5   44    85    9   MOLECULE: DNA-DIRECTED RNA POLYMERASE II SUBUNIT RPB1;               
 870:  2d6y-B  2.8  2.4   44   188    7   MOLECULE: PUTATIVE TETR FAMILY REGULATORY PROTEIN;                   
 871:  3sz7-A  2.8  5.5   46   151    4   MOLECULE: HSC70 COCHAPERONE (SGT);                                   
 872:  2a01-A  2.8  2.1   56   243    5   MOLECULE: APOLIPOPROTEIN A-I;                                        
 873:  3f7c-A  2.8  5.0   55   199   13   MOLECULE: PROTEIN OF UNKNOWN FUNCTION (DUF416);                      
 874:  6ulg-N  2.8  2.8   53   483    6   MOLECULE: FOLLICULIN;                                                
 875:  2of3-A  2.8  4.7   50   266   12   MOLECULE: ZYG-9;                                                     
 876:  4oph-A  2.8  4.4   54   202    7   MOLECULE: NONSTRUCTURAL PROTEIN 1;                                   
 877:  3o0y-A  2.8  2.9   50   585    8   MOLECULE: LIPOPROTEIN;                                               
 878:  3av0-B  2.8  3.6   56   365    5   MOLECULE: DNA DOUBLE-STRAND BREAK REPAIR PROTEIN MRE11;              
 879:  5chs-B  2.8  3.8   61   315    5   MOLECULE: RNA-DIRECTED RNA POLYMERASE L;                             
 880:  6zyy-C  2.8  3.6   66  2901    3   MOLECULE: DYNEIN HEAVY CHAIN, OUTER ARM PROTEIN;                     
 881:  4fqg-B  2.7  2.3   54   189    7   MOLECULE: TRANSCRIPTION ELONGATION REGULATOR 1;                      
 882:  6giy-G  2.7  7.9   61   444   11   MOLECULE: TSSF;                                                      
 883:  5da9-C  2.7  4.5   48    85    8   MOLECULE: PUTATIVE UNCHARACTERIZED PROTEIN,PUTATIVE UNCHARA          
 884:  5h9d-C  2.7  3.7   70   188    7   MOLECULE: FARNESYL PYROPHOSPHATE SYNTHETASE;                         
 885:  7luf-B  2.7  4.2   62  1054   10   MOLECULE: DNA POLYMERASE;                                            
 886:  6p4o-F  2.7  3.7   55   481    9   MOLECULE: DNA-DEPENDENT ATPASE XPBII;                                
 887:  2p5t-E  2.7  7.8   57    95   14   MOLECULE: FRAGMENT OF PEZA HELIX-TURN-HELIX MOTIF;                   
 888:  6z5s-W  2.7  3.3   61    94   11   MOLECULE: LIGHT HARVESTING COMPLEX 1 PROTEIN W;                      
 889:  3ua3-A  2.7  3.1   47   663   11   MOLECULE: PROTEIN ARGININE N-METHYLTRANSFERASE 5;                    
 890:  5jp6-A  2.7  4.7   63   339    2   MOLECULE: PUTATIVE POLYSACCHARIDE DEACETYLASE;                       
 891:  6s8f-F  2.7  3.5   68  2571    3   MOLECULE: SERINE/THREONINE-PROTEIN KINASE TEL1,SERINE/THREO          
 892:  2lm9-A  2.7  3.2   59    96    5   MOLECULE: BLO T 21 ALLERGEN;                                         
 893:  5guf-A  2.7  2.9   61   158   13   MOLECULE: CDP-ARCHAEOL SYNTHASE;                                     
 894:  2h79-A  2.7  3.2   69   267    6   MOLECULE: THRA PROTEIN;                                              
 895:  7egl-A  2.7  3.8   71   335    8   MOLECULE: SODIUM-DEPENDENT BICARBONATE TRANSPORTER SBTA;             
 896:  4p1m-B  2.7  5.5   56   107    5   MOLECULE: CELL DIVISION PROTEIN ZAPA;                                
 897:  7bw0-R  2.7  7.2   66   280    3   MOLECULE: SOLUBLE CYTOCHROME B562,G-PROTEIN COUPLED BILE AC          
 898:  6w1s-Q  2.7  3.5   51   131    6   MOLECULE: MEDIATOR OF RNA POLYMERASE II TRANSCRIPTION SUBUN          
 899:  6lgy-A  2.7  3.6   70   312    9   MOLECULE: TRANSPORTER, SODIUM/BILE ACID SYMPORTER FAMILY;            
 900:  1rjg-A  2.7  3.7   61   292    8   MOLECULE: CARBOXY METHYL TRANSFERASE FOR PROTEIN                     
 901:  6jxc-A  2.7  4.5   68  2345    7   MOLECULE: SERINE/THREONINE-PROTEIN KINASE TEL1;                      
 902:  5eke-C  2.7  3.5   49   307   12   MOLECULE: UNCHARACTERIZED GLYCOSYLTRANSFERASE SLL0501;               
 903:  2rae-A  2.7  4.2   69   193    3   MOLECULE: TRANSCRIPTIONAL REGULATOR, ACRR FAMILY PROTEIN;            
 904:  4kyw-A  2.7  3.4   52   254    6   MOLECULE: TYPE-2 RESTRICTION ENZYME DPNI;                            
 905:  5hud-E  2.7  3.1   53    84    9   MOLECULE: 3-DEOXY-D-ARABINO-HEPTULOSONATE 7-PHOSPHATE (DAHP          
 906:  7m2w-G  2.7  3.1   48   712    4   MOLECULE: TUBULIN GAMMA CHAIN;                                       
 907:  3bjd-C  2.7  3.8   52   324    2   MOLECULE: PUTATIVE 3-OXOACYL-(ACYL-CARRIER-PROTEIN) SYNTHAS          
 908:  5tm0-A  2.7  3.4   49   108    0   MOLECULE: TRP OPERON REPRESSOR;                                      
 909:  3zc0-B  2.7  4.7   72   191    4   MOLECULE: AFTRAX;                                                    
 910:  5jqz-A  2.7  3.3   54    75    2   MOLECULE: DE NOVO DESIGNED HOMOTETRAMER;                             
 911:  5w1h-A  2.7  4.5   59  1301    7   MOLECULE: LBACAS13A (C2C2);                                          
 912:  2xhs-A  2.7  3.6   70   243    7   MOLECULE: NUCLEAR HORMONE RECEPTOR FTZ-F1;                           
 913:  7cun-H  2.7  8.6   76   912    4   MOLECULE: INTEGRATOR COMPLEX SUBUNIT 1;                              
 914:  4dci-B  2.7  2.2   49   148    6   MOLECULE: UNCHARACTERIZED PROTEIN;                                   
 915:  6nhv-R  2.7  6.7   52   297    4   MOLECULE: SUPERFOLDER GFP;                                           
 916:  6ahx-A  2.7  2.6   43    60   12   MOLECULE: PUTATIVE CYTOSOLIC PROTEIN;                                
 917:  3g80-A  2.7  2.0   43    73    5   MOLECULE: PROTEIN B2;                                                
 918:  4gdf-A  2.7  3.5   51   497    4   MOLECULE: LARGE T ANTIGEN;                                           
 919:  5j5l-A  2.7  3.1   64   152   11   MOLECULE: UNCHARACTERIZED PROTEIN;                                   
 920:  6yle-D  2.7  6.4   69   547    4   MOLECULE: PRE-RRNA-PROCESSING PROTEIN IPI3;                          
 921:  2vsx-E  2.7  3.3   58   240    7   MOLECULE: ATP-DEPENDENT RNA HELICASE EIF4A;                          
 922:  6xp5-H  2.7  5.5   55   146    9   MOLECULE: MEDIATOR OF RNA POLYMERASE II TRANSCRIPTION SUBUN          
 923:  4hr1-B  2.7  8.3   61   119    3   MOLECULE: PUTATIVE UNCHARACTERIZED PROTEIN;                          
 924:  5oqm-i  2.7  2.6   43   136    7   MOLECULE: DNA-DIRECTED RNA POLYMERASE II SUBUNIT RPB1;               
 925:  5z2i-B  2.7  3.3   58    94    2   MOLECULE: DICTYOSTELIUM DISCOIDEUM MITOCHONDRIAL CALCIUM UN          
 926:  3rfy-A  2.7  6.4   60   356    3   MOLECULE: PEPTIDYL-PROLYL CIS-TRANS ISOMERASE CYP38, CHLORO          
 927:  5x11-E  2.7  3.9   48   181    8   MOLECULE: DNA (28-MER);                                              
 928:  3v53-B  2.7  2.6   52   112   10   MOLECULE: RNA-BINDING PROTEIN 25;                                    
 929:  3qwe-A  2.7  6.5   65   260    5   MOLECULE: GEM-INTERACTING PROTEIN;                                   
 930:  4l3u-A  2.7  3.8   60   123    7   MOLECULE: UNCHARACTERIZED PROTEIN;                                   
 931:  2pv4-A  2.7  8.1   49   145    6   MOLECULE: UNCHARACTERIZED PROTEIN;                                   
 932:  7jw1-e  2.7  3.5   52   235    6   MOLECULE: CAPSID PROTEINS;                                           
 933:  6dkm-A  2.7  3.2   52    77    4   MOLECULE: DHD131_A;                                                  
 934:  4nq0-A  2.7  3.7   52   254   12   MOLECULE: HAT1-INTERACTING FACTOR 1;                                 
 935:  5mps-R  2.7  3.4   49   108   10   MOLECULE: YEAST UBC4 GENE FOR UBIQUITIN-CONJUGATING ENZYME;          
 936:  6zxf-z  2.7  3.1   62   373   11   MOLECULE: PRE-18S RIBOSOMAL RNA;                                     
 937:  3kae-B  2.7  3.0   44   231    0   MOLECULE: POSSIBLE PROTEIN OF NUCLEAR SCAFFOLD;                      
 938:  6v3f-A  2.7  2.9   66  1234    9   MOLECULE: NPC1-LIKE INTRACELLULAR CHOLESTEROL TRANSPORTER 1          
 939:  1p8c-C  2.7  3.2   55   119    9   MOLECULE: CONSERVED HYPOTHETICAL PROTEIN;                            
 940:  5mz6-1  2.7  3.5   58  1018    7   MOLECULE: SEPARASE;                                                  
 941:  6e67-B  2.7  3.7   60   476    2   MOLECULE: BETA-2 ADRENERGIC RECEPTOR,ENDOLYSIN,GUANINE NUCL          
 942:  4w8y-A  2.7  6.2   55   834    4   MOLECULE: CRISPR SYSTEM CMR SUBUNIT CMR2;                            
 943:  1fyz-F  2.7  3.0   55   168    2   MOLECULE: METHANE MONOOXYGENASE COMPONENT A, ALPHA CHAIN;            
 944:  2lk2-A  2.7  3.5   54    89    4   MOLECULE: HOMEOBOX PROTEIN TGIF1;                                    
 945:  3cvj-A  2.7  6.1   68   243    7   MOLECULE: PUTATIVE PHOSPHOHEPTOSE ISOMERASE;                         
 946:  1x8z-A  2.7  5.9   60   151    8   MOLECULE: INVERTASE/PECTIN METHYLESTERASE INHIBITOR FAMILY           
 947:  3cp8-A  2.7  4.1   61   611   11   MOLECULE: TRNA URIDINE 5-CARBOXYMETHYLAMINOMETHYL                    
 948:  6hvn-A  2.7  7.7   50   175    8   MOLECULE: DIADENYLATE CYCLASE;                                       
 949:  3oa7-A  2.7  2.8   55   193    7   MOLECULE: HEAD MORPHOGENESIS PROTEIN, CHAOTIC NUCLEAR MIGRA          
 950:  5myi-D  2.7  4.2   66   165    5   MOLECULE: DUTPASE FROM DI S. AUREUS PHAGE;                           
 951:  5ahv-F  2.7  4.9   63   268    3   MOLECULE: ENTH DOMAIN OF EPSIN ENT1;                                 
 952:  7mtl-B  2.7  7.3   63   162    3   MOLECULE: COLIBACTIN SELF-PROTECTION PROTEIN CLBS;                   
 953:  6x1g-A  2.7  3.6   66   216    6   MOLECULE: ULP_PROTEASE DOMAIN-CONTAINING PROTEIN;                    
 954:  6c7n-D  2.7  5.3   50   389    6   MOLECULE: MALIC ENZYME;                                              
 955:  3w6v-A  2.7  2.7   49   111    2   MOLECULE: ADPA;                                                      
 956:  4hh0-A  2.7  2.7   59   383    5   MOLECULE: APPA PROTEIN;                                              
 957:  2ecb-A  2.7  3.2   50    89   12   MOLECULE: ZINC FINGERS AND HOMEOBOXES PROTEIN 1;                     
 958:  6ugm-X  2.7  3.6   52    73    8   MOLECULE: HISTONE H3;                                                
 959:  6klb-A  2.7  2.8   65  1118    6   MOLECULE: LBCAS12A;                                                  
 960:  2yev-C  2.7  2.9   47    64   13   MOLECULE: CYTOCHROME C OXIDASE POLYPEPTIDE I+III;                    
 961:  5j67-C  2.7  3.6   54   563    2   MOLECULE: ASTROTACTIN-2;                                             
 962:  6u3r-A  2.7  4.2   60   190    3   MOLECULE: DNAJ HOMOLOG SUBFAMILY B MEMBER 6,DNAJ HOMOLOG SU          
 963:  6ynw-H  2.7  2.0   50    75    2   MOLECULE: SUBUNIT C;                                                 
 964:  6scj-A  2.7  3.2   57  2551    5   MOLECULE: THYROGLOBULIN;                                             
 965:  2odu-A  2.7  4.5   72   217    3   MOLECULE: PLECTIN 1;                                                 
 966:  6oap-A  2.7  3.3   56   305    7   MOLECULE: DUAL SENSOR HISTIDINE KINASE;                              
 967:  3hfh-B  2.7  2.8   56   190    4   MOLECULE: TRANSCRIPTION ELONGATION REGULATOR 1;                      
 968:  4ddg-A  2.7  7.9   55   399    4   MOLECULE: UBIQUITIN-CONJUGATING ENZYME E2 D2, UBIQUITIN THI          
 969:  5gn1-D  2.7  3.9   53   312    8   MOLECULE: ATP-DEPENDENT HELICASE FUN30;                              
 970:  6ta5-D  2.7  2.8   48   345    6   MOLECULE: OUTER MEMBRANE PROTEIN OPRM;                               
 971:  5n2e-A  2.7  4.1   61   999    7   MOLECULE: DNA POLYMERASE;                                            
 972:  2b9z-A  2.7  2.9   50    74    4   MOLECULE: B2 PROTEIN;                                                
 973:  5w5y-Q  2.7  5.4   63   349    5   MOLECULE: DNA-DIRECTED RNA POLYMERASE I SUBUNIT RPA190;              
 974:  4me9-A  2.7  4.5   69   188    4   MOLECULE: TRANSCRIPTIONAL REGULATOR, TETR FAMILY;                    
 975:  2eyq-A  2.7  3.4   72  1146    6   MOLECULE: TRANSCRIPTION-REPAIR COUPLING FACTOR;                      
 976:  4q86-B  2.7  2.2   49   583    4   MOLECULE: RIBOSOMAL PROTEIN S12 METHYLTHIOTRANSFERASE ACCES          
 977:  5zx1-A  2.7  2.5   52    84    2   MOLECULE: ENT;                                                       
 978:  5m1h-A  2.7  3.7   44   180    7   MOLECULE: GAG PROTEIN;                                               
 979:  5wzg-A  2.7  4.7   60   534   10   MOLECULE: PUMILIO HOMOLOG 23;                                        
 980:  5h1q-A  2.7  3.7   69   360   10   MOLECULE: INNEXIN-6;                                                 
 981:  6qm5-A  2.7  3.2   73   673   12   MOLECULE: PREDICTED PROTEIN;                                         
 982:  6q6g-O  2.7  4.7   59   703   10   MOLECULE: CELL DIVISION CYCLE PROTEIN 20 HOMOLOG;                    
 983:  6ep3-B  2.7  3.7   51   218    8   MOLECULE: LMO0651 PROTEIN;                                           
 984:  5hiu-A  2.7  5.7   54   407    2   MOLECULE: GTPASE ACTIVATOR-LIKE PROTEIN;                             
 985:  5wp4-A  2.7  3.1   43   487    2   MOLECULE: PHOSPHOETHANOLAMINE N-METHYLTRANSFERASE 1;                 
 986:  2apl-A  2.7  4.0   45   149    9   MOLECULE: HYPOTHETICAL PROTEIN PG0816;                               
 987:  6j6g-c  2.7  3.0   41   436    5   MOLECULE: PRE-MRNA-SPLICING FACTOR 8;                                
 988:  3afl-A  2.7  4.3   56   766    7   MOLECULE: OLIGO ALGINATE LYASE;                                      
 989:  2ijd-1  2.7  2.4   44   644    0   MOLECULE: PICORNAIN 3C, RNA-DIRECTED RNA POLYMERASE;                 
 990:  6rd4-7  2.7  4.0   55   176    7   MOLECULE: ASA-10: POLYTOMELLA F-ATP SYNTHASE ASSOCIATED SUB          
 991:  5j9q-D  2.7  3.3   56   120    9   MOLECULE: HISTONE ACETYLTRANSFERASE ESA1;                            
 992:  5jno-A  2.7  2.7   54    97    6   MOLECULE: BEN DOMAIN-CONTAINING PROTEIN 3;                           
 993:  6wkr-A  2.7  3.2   47   439   11   MOLECULE: UBIQUITIN;                                                 
 994:  2lkp-A  2.7  3.3   60   119    5   MOLECULE: TRANSCRIPTIONAL REGULATOR, ARSR FAMILY;                    
 995:  6m9a-C  2.7  2.7   49   157   12   MOLECULE: SIGNALING PROTEIN;                                         
 996:  7ns4-b  2.7  3.1   46   340    4   MOLECULE: E3 UBIQUITIN-PROTEIN LIGASE RMD5;                          
 997:  1urj-B  2.7  3.5   50  1030   12   MOLECULE: MAJOR DNA-BINDING PROTEIN;                                 
 998:  5oxe-A  2.7  3.3   52    70    6   MOLECULE: MAJOR VIRION PROTEIN;                                      
 999:  7a9w-A  2.7  3.0   50   513    8   MOLECULE: PROTEIN RMD9, MITOCHONDRIAL;                               
1000:  3hiu-D  2.7  3.2   59   152    7   MOLECULE: UNCHARACTERIZED PROTEIN;                                   
1001:  4h54-A  2.7  3.2   56   274    5   MOLECULE: DIGUANYLATE CYCLASE YDEH;                                  
1002:  5b16-A  2.7  4.6   51   722    8   MOLECULE: RIBONUCLEASE 3,DROSHA,RIBONUCLEASE 3,DROSHA,RIBON          
1003:  6lo8-C  2.7  2.9   52   108   15   MOLECULE: MITOCHONDRIAL IMPORT INNER MEMBRANE TRANSLOCASE S          
1004:  2ipc-A  2.7  2.7   49   939   10   MOLECULE: PREPROTEIN TRANSLOCASE SECA SUBUNIT;                       
1005:  6iqs-C  2.7  3.5   58   541    7   MOLECULE: LIPOPROTEIN NLPI;                                          
1006:  5ve8-B  2.7  4.6   66  1030    8   MOLECULE: KAP123;                                                    
1007:  2bnl-C  2.7  3.1   63   134    6   MOLECULE: MODULATOR PROTEIN RSBR;                                    
1008:  6s6h-B  2.6  2.7   45   140    9   MOLECULE: CHROMOSOME-PARTITIONING PROTEIN PARB;                      
1009:  1or7-C  2.6  3.1   43    66    5   MOLECULE: RNA POLYMERASE SIGMA-E FACTOR;                             
1010:  3pvs-D  2.6  2.8   54   424    2   MOLECULE: REPLICATION-ASSOCIATED RECOMBINATION PROTEIN A;            
1011:  3jbl-A  2.6  4.0   59   909   12   MOLECULE: NLR FAMILY CARD DOMAIN-CONTAINING PROTEIN 4;               
1012:  6icz-J  2.6  5.6   54   571    4   MOLECULE: PROTEIN MAGO NASHI HOMOLOG 2;                              
1013:  4f7z-A  2.6  6.6   57   946   12   MOLECULE: RAP GUANINE NUCLEOTIDE EXCHANGE FACTOR 4;                  
1014:  5has-A  2.6  5.8   72   381   10   MOLECULE: SEC7;                                                      
1015:  7b0p-A  2.6  5.2   74   224    7   MOLECULE: HYPOTHETICAL MEMBRANE SPANNING PROTEIN;                    
1016:  6rd4-1  2.6  8.2   65   595   11   MOLECULE: ASA-10: POLYTOMELLA F-ATP SYNTHASE ASSOCIATED SUB          
1017:  6vvo-A  2.6  2.5   40   448    5   MOLECULE: REPLICATION FACTOR C SUBUNIT 1;                            
1018:  6x9o-A  2.6  5.2   66  2425    8   MOLECULE: HUNTINGTIN;                                                
1019:  4rkm-B  2.6  6.7   56   660    9   MOLECULE: MCCA;                                                      
1020:  2ptm-A  2.6  3.9   40   192    0   MOLECULE: HYPERPOLARIZATION-ACTIVATED (IH) CHANNEL;                  
1021:  2kse-A  2.6  4.3   49    77   10   MOLECULE: SENSOR PROTEIN QSEC;                                       
1022:  4dtd-A  2.6  3.8   62   357    8   MOLECULE: VGRG PROTEIN;                                              
1023:  3m8j-A  2.6  1.9   45    90    4   MOLECULE: FOCB PROTEIN;                                              
1024:  6rbf-B  2.6  3.0   44   364    7   MOLECULE: MUCIN-2;                                                   
1025:  6tdv-O  2.6  5.3   50   100    2   MOLECULE: ATPTB1;                                                    
1026:  3kra-C  2.6  4.2   76   271    9   MOLECULE: GERANYL DIPHOSPHATE SYNTHASE LARGE SUBUNIT;                
1027:  3gyt-A  2.6  3.4   71   242    4   MOLECULE: NUCLEAR HORMONE RECEPTOR OF THE STEROID/THYROID            
1028:  6yvd-D  2.6  3.5   55   414    9   MOLECULE: CONDENSIN COMPLEX SUBUNIT 2;                               
1029:  5uyy-A  2.6  5.5   68   374    3   MOLECULE: PREPHENATE DEHYDROGENASE;                                  
1030:  4e0i-A  2.6  3.3   58   152    3   MOLECULE: MITOCHONDRIAL FAD-LINKED SULFHYDRYL OXIDASE ERV1;          
1031:  1zke-D  2.6  3.6   53    83    9   MOLECULE: HYPOTHETICAL PROTEIN HP1531;                               
1032:  2ao9-A  2.6  2.9   45   117    4   MOLECULE: PHAGE PROTEIN;                                             
1033:  2r9i-A  2.6  2.9   47    72   11   MOLECULE: PUTATIVE PHAGE CAPSID PROTEIN;                             
1034:  6fnp-A  2.6  3.0   60   158   10   MOLECULE: MEMBRANE PROTEIN;                                          
1035:  2xwu-B  2.6  4.2   52   910   10   MOLECULE: SUMO-CONJUGATING ENZYME UBC9;                              
1036:  6lp3-E  2.6  2.3   50   122    6   MOLECULE: UNCHARACTERIZED PROTEIN YMR124W;                           
1037:  2kg7-A  2.6  2.9   51    97   10   MOLECULE: UNCHARACTERIZED PROTEIN ESXG (PE FAMILY PROTEIN);          
1038:  1uk5-A  2.6  3.6   59   111    5   MOLECULE: BAG-FAMILY MOLECULAR CHAPERONE REGULATOR-3;                
1039:  5z62-B  2.6  3.2   52   227    4   MOLECULE: CYTOCHROME C OXIDASE SUBUNIT 1;                            
1040:  4tq4-D  2.6  4.8   72   290   14   MOLECULE: PRENYLTRANSFERASE;                                         
1041:  6tej-B  2.6  3.1   76   585    9   MOLECULE: DRUG ABC TRANSPORTER ATP-BINDING PROTEIN;                  
1042:  1fxk-C  2.6  3.2   57   133    4   MOLECULE: PREFOLDIN;                                                 
1043:  6u9f-A  2.6  5.5   58   717    7   MOLECULE: PDPA;                                                      
1044:  5c54-A  2.6  3.8   44   310    7   MOLECULE: DIHYDRODIPICOLINATE SYNTHASE/N-ACETYLNEURAMINATE           
1045:  3egq-A  2.6  3.2   54   165    7   MOLECULE: TETR FAMILY TRANSCRIPTIONAL REGULATOR;                     
1046:  6h24-A  2.6  3.8   58   131    9   MOLECULE: REPLICATION PROTEIN;                                       
1047:  3fx7-B  2.6  2.5   43    87   12   MOLECULE: PUTATIVE UNCHARACTERIZED PROTEIN;                          
1048:  6vkz-A  2.6  4.6   79   429    9   MOLECULE: DABA;                                                      
1049:  1pug-A  2.6  3.6   55    94    5   MOLECULE: HYPOTHETICAL UPF0133 PROTEIN YBAB;                         
1050:  2efl-A  2.6  7.2   65   281    0   MOLECULE: FORMIN-BINDING PROTEIN 1;                                  
1051:  7lhl-D  2.6  3.6   47   576   13   MOLECULE: ATP-DEPENDENT DNA HELICASE;                                
1052:  5c21-A  2.6  2.5   50   267    2   MOLECULE: CHROMOSOMAL HEMOLYSIN D;                                   
1053:  7kzn-F  2.6  3.2   47   100   11   MOLECULE: HEAVY CHAIN ALPHA;                                         
1054:  4wz3-B  2.6  4.1   46   183    7   MOLECULE: UBIQUITIN-CONJUGATING ENZYME E2 D2;                        
1055:  2y1v-A  2.6  4.3   63   604    5   MOLECULE: CELL WALL SURFACE ANCHOR FAMILY PROTEIN;                   
1056:  3kz9-B  2.6  5.3   63   203    3   MOLECULE: SMCR;                                                      
1057:  5z3q-H  2.6  2.7   49    89    8   MOLECULE: PV-2C;                                                     
1058:  6gdj-A  2.6  8.0   56    71    5   MOLECULE: MTO2;                                                      
1059:  3on0-A  2.6  2.7   57   121    4   MOLECULE: PROTEIN TRAM;                                              
1060:  5iig-A  2.6  3.7   72   467   10   MOLECULE: VACUOLAR TRANSPORTER CHAPERONE 4;                          
1061:  5g2p-D  2.6 10.0   50   462    6   MOLECULE: TRANSAMINASE;                                              
1062:  6dft-A  2.6  3.6   62   384    3   MOLECULE: DEOXYHYPUSINE SYNTHASE;                                    
1063:  4fzo-A  2.6  5.8   47    82    2   MOLECULE: URANYL BINDING PROTEIN;                                    
1064:  5ejr-A  2.6  4.1   60   500    5   MOLECULE: MYOSIN-I HEAVY CHAIN;                                      
1065:  2m5b-A  2.6  2.5   59   169    5   MOLECULE: BCL-2 HOMOLOGOUS ANTAGONIST/KILLER;                        
1066:  5yx5-B  2.6  4.2   56   270    4   MOLECULE: 49 PROTEIN;                                                
1067:  7crc-E  2.6  3.0   54   237    9   MOLECULE: NAD+ HYDROLASE (NADASE);                                   
1068:  3ilk-A  2.6  7.5   57   239    9   MOLECULE: UNCHARACTERIZED TRNA/RRNA METHYLTRANSFERASE HI038          
1069:  6vjy-B  2.6  4.3   73   280    7   MOLECULE: ERAD-ASSOCIATED E3 UBIQUITIN-PROTEIN LIGASE HRD1;          
1070:  2l6f-A  2.6  3.6   66   176    6   MOLECULE: FOCAL ADHESION KINASE 1, LINKER1, PAXILLIN, LINKE          
1071:  7emf-G  2.6  4.0   49   161    6   MOLECULE: MEDIATOR OF RNA POLYMERASE II TRANSCRIPTION SUBUN          
1072:  2c5z-A  2.6  3.3   48    93    6   MOLECULE: SET DOMAIN PROTEIN 2;                                      
1073:  5u22-A  2.6  4.6   47   403    4   MOLECULE: N2152;                                                     
1074:  6fht-B  2.6  3.0   50   735    2   MOLECULE: BACTERIOPHYTOCHROME,ADENYLATE CYCLASE;                     
1075:  3d7i-B  2.6  3.7   53    98    4   MOLECULE: CARBOXYMUCONOLACTONE DECARBOXYLASE FAMILY PROTEIN          
1076:  3t38-A  2.6  2.6   40   199    3   MOLECULE: ARSENATE REDUCTASE;                                        
1077:  5dbk-A  2.6  3.7   57   355    4   MOLECULE: TRANSCRIPTIONAL REGULATOR/TPR DOMAIN PROTEIN;              
1078:  2lvf-A  2.6  4.8   59   114    5   MOLECULE: 2S ALBUMIN;                                                
1079:  4pi0-A  2.6  3.8   53   390    9   MOLECULE: UNKNOWN PEPTIDE;                                           
1080:  5wkq-A  2.6  2.5   57   166    2   MOLECULE: INVASIN IPAB;                                              
1081:  5yud-C  2.6  3.1   55    75    9   MOLECULE: BACULOVIRAL IAP REPEAT-CONTAINING PROTEIN 1E;              
1082:  4ng2-E  2.6  3.1   58    94    3   MOLECULE: TRANSCRIPTIONAL ACTIVATOR PROTEIN LASR;                    
1083:  1gvn-B  2.6  4.1   59   272    3   MOLECULE: EPSILON;                                                   
1084:  6tgb-A  2.6  9.3   64  1450    6   MOLECULE: DEDICATOR OF CYTOKINESIS PROTEIN 2;                        
1085:  6wm2-H  2.6  3.0   49   225    4   MOLECULE: V-TYPE PROTON ATPASE SUBUNIT E 1;                          
1086:  3hr0-A  2.6  4.3   68   250    4   MOLECULE: COG4;                                                      
1087:  7czb-A  2.6  4.8   63   194   10   MOLECULE: DERLIN-1;                                                  
1088:  1irx-B  2.6  2.7   50   508    0   MOLECULE: LYSYL-TRNA SYNTHETASE;                                     
1089:  4bwz-A  2.6  5.8   65   384    8   MOLECULE: NA(+)/H(+) ANTIPORTER;                                     
1090:  3rfw-A  2.6  3.5   51   252    4   MOLECULE: CELL-BINDING FACTOR 2;                                     
1091:  2fm8-C  2.6  3.0   53   220    6   MOLECULE: SURFACE PRESENTATION OF ANTIGENS PROTEIN SPAK;             
1092:  6swy-8  2.6  4.4   61   325    5   MOLECULE: VACUOLAR IMPORT AND DEGRADATION PROTEIN 28;                
1093:  6eac-A  2.6  3.1   69   476    6   MOLECULE: SELO;                                                      
1094:  3lg6-A  2.6  4.5   70   229   10   MOLECULE: PUTATIVE GLUTATHIONE TRANSFERASE;                          
1095:  3pvl-A  2.6  4.0   60   597   10   MOLECULE: MYOSIN VIIA ISOFORM 1;                                     
1096:  4drf-A  2.6  8.9   54   408    6   MOLECULE: METALLOPHOSPHOESTERASE;                                    
1097:  2xpl-A  2.6  5.5   60   142    5   MOLECULE: IWS1;                                                      
1098:  7cun-G  2.6  5.3   62   895    6   MOLECULE: INTEGRATOR COMPLEX SUBUNIT 1;                              
1099:  2yy5-B  2.6  8.7   46   346    9   MOLECULE: TRYPTOPHANYL-TRNA SYNTHETASE;                              
1100:  2oo2-A  2.6  3.3   42    76   10   MOLECULE: HYPOTHETICAL PROTEIN AF_1782;                              
1101:  2p6j-A  2.6  2.7   44    52    7   MOLECULE: DESIGNED ENGRAILED HOMEODOMAIN VARIANT UVF;                
1102:  5n5e-A  2.6  3.6   48    98    4   MOLECULE: PFC_05175;                                                 
1103:  1fp4-B  2.6 10.5   58   522    7   MOLECULE: NITROGENASE MOLYBDENUM-IRON PROTEIN ALPHA CHAIN;           
1104:  1wh7-A  2.6  3.1   53    80    4   MOLECULE: ZF-HD HOMEOBOX FAMILY PROTEIN;                             
1105:  3sjb-D  2.6  2.9   45    72    7   MOLECULE: ATPASE GET3;                                               
1106:  6e5o-Y  2.6  8.3   68   898    9   MOLECULE: CASX;                                                      
1107:  6g2d-C  2.6  4.8   58  2121    7   MOLECULE: ACETYL-COA CARBOXYLASE 1;                                  
1108:  3ljc-A  2.6  8.4   53   239   11   MOLECULE: ATP-DEPENDENT PROTEASE LA;                                 
1109:  1wlo-A  2.6  3.2   55   136    7   MOLECULE: SUFE PROTEIN;                                              
1110:  7kut-A  2.6  3.5   45   643    9   MOLECULE: POLYAMINE DEACETYLASE HDAC10;                              
1111:  5uun-A  2.6  5.0   72   286    8   MOLECULE: GLUTATHIONE S-TRANSFERASE-LIKE PROTEIN;                    
1112:  4ykn-A  2.6  3.6   68  1204    3   MOLECULE: PHOSPHATIDYLINOSITOL 3-KINASE REGULATORY SUBUNIT           
1113:  6epg-F  2.6  2.6   48   395   13   MOLECULE: EPSILON_1 ANTITOXIN;                                       
1114:  3waq-A  2.6  6.9   60   134   12   MOLECULE: HEMERYTHRIN-LIKE DOMAIN PROTEIN DCRH;                      
1115:  6cfw-C  2.6  3.0   57   114    4   MOLECULE: MONOVALENT CATION/H+ ANTIPORTER SUBUNIT D;                 
1116:  2bte-A  2.6  9.3   49   878    8   MOLECULE: AMINOACYL-TRNA SYNTHETASE;                                 
1117:  1b3u-A  2.6  5.0   53   588    8   MOLECULE: PROTEIN (PROTEIN PHOSPHATASE PP2A);                        
1118:  6zyv-A  2.6  5.1   63   238    8   MOLECULE: CIR PROTEIN;                                               
1119:  1sjj-A  2.6  4.3   55   863    5   MOLECULE: ACTININ;                                                   
1120:  3iee-A  2.6  3.4   52   256    6   MOLECULE: PUTATIVE EXPORTED PROTEIN;                                 
1121:  7a23-I  2.6  7.9   55   481    5   MOLECULE: 51KDA;                                                     
1122:  2ex3-B  2.6  3.9   51   196    4   MOLECULE: DNA POLYMERASE;                                            
1123:  5x62-B  2.6  9.5   67   388    3   MOLECULE: CARNOSINE N-METHYLTRANSFERASE;                             
1124:  2ifu-A  2.6  4.4   59   275    7   MOLECULE: GAMMA-SNAP;                                                
1125:  5yke-B  2.6  3.4   52   845    0   MOLECULE: ATP-SENSITIVE INWARD RECTIFIER POTASSIUM CHANNEL           
1126:  4zi2-C  2.6  4.4   61   131    7   MOLECULE: ADP-RIBOSYLATION FACTOR-LIKE PROTEIN 3;                    
1127:  3cfo-A  2.6  3.1   51   906    2   MOLECULE: DNA POLYMERASE;                                            
1128:  6yj4-A  2.6  3.0   55   128    9   MOLECULE: NADH-UBIQUINONE OXIDOREDUCTASE CHAIN 3;                    
1129:  6ekr-A  2.6  4.1   63   303    6   MOLECULE: TYPE II SITE-SPECIFIC DEOXYRIBONUCLEASE;                   
1130:  6ygb-B  2.6  3.3   55   725    2   MOLECULE: N-ALPHA-ACETYLTRANSFERASE 30;                              
1131:  3etv-A  2.6  3.4   55   315    7   MOLECULE: PROTEIN TRANSPORT PROTEIN TIP20, PROTEIN TRANSPOR          
1132:  4iej-A  2.6  2.9   46    75    4   MOLECULE: DNA METHYLTRANSFERASE 1-ASSOCIATED PROTEIN 1;              
1133:  2pfx-A  2.6  2.8   52   191    6   MOLECULE: UNCHARACTERIZED PEROXIDASE-RELATED PROTEIN;                
1134:  6x58-F  2.6  3.3   57   135   12   MOLECULE: 10E8V4 FAB HEAVY CHAIN;                                    
1135:  3u8p-A  2.6  2.5   44   336    7   MOLECULE: CYTOCHROME B562 INTEGRAL FUSION WITH ENHANCED GRE          
1136:  6wg3-D  2.6  4.0   49   932   12   MOLECULE: STRUCTURAL MAINTENANCE OF CHROMOSOMES PROTEIN 1A;          
1137:  4heo-B  2.6  7.5   52    60    4   MOLECULE: PHOSPHOPROTEIN;                                            
1138:  2cqx-A  2.6  3.6   47    72    6   MOLECULE: LAG1 LONGEVITY ASSURANCE HOMOLOG 5;                        
1139:  5a7d-R  2.6  9.5   64   311    8   MOLECULE: PINS;                                                      
1140:  2f2g-A  2.6 10.2   48   215   10   MOLECULE: SEED MATURATION PROTEIN PM36 HOMOLOG;                      
1141:  5dzr-A  2.6  4.6   53   965    6   MOLECULE: FRQ-INTERACTING RNA HELICASE;                              
1142:  3jbz-A  2.6  4.4   52   960    6   MOLECULE: SERINE/THREONINE-PROTEIN KINASE MTOR;                      
1143:  3b0d-T  2.6  5.7   55    97    4   MOLECULE: CENTROMERE PROTEIN T;                                      
1144:  1dce-A  2.6  4.8   53   567    2   MOLECULE: PROTEIN (RAB GERANYLGERANYLTRANSFERASE ALPHA               
1145:  6xdc-A  2.5  3.2   47   193    9   MOLECULE: PROTEIN 3A;                                                
1146:  2dzn-F  2.5  6.6   45    69    4   MOLECULE: PROBABLE 26S PROTEASOME REGULATORY SUBUNIT P28;            
1147:  6emy-B  2.5  3.9   58   316    5   MOLECULE: INT PROTEIN;                                               
1148:  5i8l-A  2.5  3.0   50   143    6   MOLECULE: LYSOZYME;                                                  
1149:  4b7h-A  2.5  2.7   53   515    8   MOLECULE: CATALASE;                                                  
1150:  3gn4-A  2.5  7.4   48   129    6   MOLECULE: MYOSIN-VI;                                                 
1151:  3zh9-B  2.5  2.0   37   339   11   MOLECULE: DELTA;                                                     
1152:  3may-C  2.5  4.9   62    97   10   MOLECULE: POSSIBLE EXPORTED PROTEIN;                                 
1153:  6em5-b  2.5  6.0   61   421   16   MOLECULE: 5.8S RIBOSOMAL RNA;                                        
1154:  3jc6-5  2.5  3.4   54   254   17   MOLECULE: DNA REPLICATION LICENSING FACTOR MCM2;                     
1155:  1sh0-B  2.5  5.6   56   503    7   MOLECULE: RNA POLYMERASE;                                            
1156:  6ppl-B  2.5  2.8   51   665    4   MOLECULE: N-ALPHA-ACETYLTRANSFERASE 50;                              
1157:  3on2-B  2.5  4.2   68   195    4   MOLECULE: PROBABLE TRANSCRIPTIONAL REGULATOR;                        
1158:  2uwj-E  2.5  3.5   50    70   16   MOLECULE: TYPE III EXPORT PROTEIN PSCE;                              
1159:  1gak-A  2.5  2.7   51   137    8   MOLECULE: FERTILIZATION PROTEIN;                                     
1160:  1vjx-A  2.5  4.3   60   148    5   MOLECULE: PUTATIVE FERRITIN-LIKE DIIRON-CARBOXYLATE PROTEIN          
1161:  4zdo-B  2.5 10.7   50   458    4   MOLECULE: O-PHOSPHOSERYL-TRNA(SEC) SELENIUM TRANSFERASE;             
1162:  6qfo-A  2.5  8.6   55  1348   15   MOLECULE: PEGA DOMAIN-CONTAINING PROTEIN,PEGA DOMAIN-CONTAI          
1163:  5d1o-A  2.5  3.8   60   375    7   MOLECULE: ATP-DEPENDENT RNA LIGASE;                                  
1164:  3k29-A  2.5  2.6   43   162    7   MOLECULE: PUTATIVE UNCHARACTERIZED PROTEIN;                          
1165:  4xru-C  2.5  4.1   50   425    6   MOLECULE: PNKP1;                                                     
1166:  3s9y-A  2.5  3.3   54   331   13   MOLECULE: OROTIDINE 5'-PHOSPHATE DECARBOXYLASE;                      
1167:  5hjf-D  2.5  3.3   65   185   12   MOLECULE: FERRITIN, DPS FAMILY PROTEIN;                              
1168:  5k94-A  2.5  5.1   65   506    3   MOLECULE: MALTOSE-BINDING PERIPLASMIC PROTEIN,PROTEIN TRANS          
1169:  6l1k-A  2.5  4.4   64   384    6   MOLECULE: NADH-DEPENDENT BUTANOL DEHYDROGENASE A;                    
1170:  6ff6-A  2.5  8.3   53   222    2   MOLECULE: BRIC1;                                                     
1171:  1xfu-A  2.5  4.1   69   735    4   MOLECULE: CALMODULIN-SENSITIVE ADENYLATE CYCLASE;                    
1172:  2kat-A  2.5  5.1   51   115   10   MOLECULE: UNCHARACTERIZED PROTEIN;                                   
1173:  6wbv-A  2.5  2.8   76   429    8   MOLECULE: HEPCIDIN;                                                  
1174:  6bml-B  2.5  8.7   64   294    9   MOLECULE: HUMAN DHHC20 PALMITOYLTRANSFERASE;                         
1175:  6lh4-A  2.5  3.3   52   235    6   MOLECULE: ADP-RIBOSE GLYCOHYDROLASE MACROD1;                         
1176:  6mag-A  2.5  3.4   57   282   11   MOLECULE: BBVCI ENDONUCLEASE SUBUNIT 2;                              
1177:  5ytq-A  2.5  6.0   49    72    8   MOLECULE: TTHA0139;                                                  
1178:  4pu5-A  2.5  4.4   70   438    3   MOLECULE: TOXIN-ANTITOXIN SYSTEM TOXIN HIPA FAMILY;                  
1179:  3eo8-A  2.5  2.7   46   219    9   MOLECULE: BLUB-LIKE FLAVOPROTEIN;                                    
1180:  5z5m-A  2.5  8.3   60   273    2   MOLECULE: PREDICTED PROTEIN;                                         
1181:  3jyy-B  2.5  4.5   62   266   10   MOLECULE: LINCOSAMIDE NUCLEOTIDYLTRANSFERASE;                        
1182:  4cc9-B  2.5  9.5   50    98    2   MOLECULE: PROTEIN VPRBP;                                             
1183:  7lma-A  2.5  3.9   71  1012    6   MOLECULE: TELOMERASE LA-RELATED PROTEIN P65;                         
1184:  4x0j-B  2.5  5.2   59   262    5   MOLECULE: HAPTOGLOBIN-HEMOGLOBIN RECEPTOR;                           
1185:  3sqi-A  2.5  3.7   57   388    9   MOLECULE: KLLA0E03807P;                                              
1186:  4od4-A  2.5  4.6   70   275    7   MOLECULE: 4-HYDROXYBENZOATE OCTAPRENYLTRANSFERASE;                   
1187:  4eyy-Q  2.5  2.4   38   188    8   MOLECULE: ICMR;                                                      
1188:  2n5g-A  2.5  2.3   44   101    2   MOLECULE: TRFB TRANSCRIPTIONAL REPRESSOR PROTEIN;                    
1189:  6c48-D  2.5  3.3   45    87    4   MOLECULE: PROTEIN LIN-9 HOMOLOG;                                     
1190:  6uhd-A  2.5  3.3   45   322    2   MOLECULE: HISTONE ACETYLTRANSFERASE TYPE B CATALYTIC SUBUNI          
1191:  2a1s-C  2.5  4.6   50   393    6   MOLECULE: POLY(A)-SPECIFIC RIBONUCLEASE PARN;                        
1192:  6hsy-A  2.5  6.2   51   190   10   MOLECULE: TOLUENE TOLERANCE PROTEIN TTG2D;                           
1193:  6poj-A  2.5  4.5   64   292    9   MOLECULE: AQUAPORIN-1;                                               
1194:  4xom-A  2.5  6.9   46   206    9   MOLECULE: COENZYME F420:L-GLUTAMATE LIGASE;                          
1195:  5nx9-D  2.5  3.8   65   477    9   MOLECULE: ADENYLOSUCCINATE LYASE;                                    
1196:  5lsj-B  2.5  2.9   54   173    4   MOLECULE: PROTEIN MIS12 HOMOLOG;                                     
1197:  4ut1-A  2.5  2.9   72   551    8   MOLECULE: FLAGELLAR HOOK-ASSOCIATED PROTEIN;                         
1198:  2im8-B  2.5  3.8   58   116   10   MOLECULE: HYPOTHETICAL PROTEIN YPPE;                                 
1199:  6zdu-A  2.5  3.6   71   693   10   MOLECULE: TELOMERASE REVERSE TRANSCRIPTASE;                          
1200:  1v9v-A  2.5  4.4   64   114    5   MOLECULE: KIAA0561 PROTEIN;                                          
1201:  3o0q-A  2.5  3.9   61   617    7   MOLECULE: RIBONUCLEOSIDE-DIPHOSPHATE REDUCTASE;                      
1202:  5xw7-C  2.5  2.5   44   245    5   MOLECULE: CELLULOSE SYNTHASE SUBUNIT C;                              
1203:  6urt-A  2.5  3.1   54   331    7   MOLECULE: LOW CONDUCTANCE MECHANOSENSITIVE CHANNEL YNAI;             
1204:  6ar3-D  2.5  3.1   60   419    0   MOLECULE: GSI-IIC RT;                                                
1205:  5dwa-A  2.5  3.0   52   278    6   MOLECULE: TYPE-2 RESTRICTION ENZYME AGEI;                            
1206:  6n5x-A  2.5  1.9   40   168    3   MOLECULE: SORTING NEXIN-5,CATION-INDEPENDENT MANNOSE-6-PHOS          
1207:  4dgw-B  2.5  3.6   48   127    6   MOLECULE: PRE-MRNA-SPLICING FACTOR PRP9;                             
1208:  6n7p-D  2.5  4.0   53   544    4   MOLECULE: U1 SMALL NUCLEAR RIBONUCLEOPROTEIN 70 KDA HOMOLOG          
1209:  6p63-C  2.5  3.6   75   595    5   MOLECULE: SIDEROPHORE SYNTHETASE TYPE C DESD;                        
1210:  1wa8-B  2.5  2.3   47    95    6   MOLECULE: ESAT-6 LIKE PROTEIN ESXB;                                  
1211:  4kf8-A  2.5  5.9   61   344   11   MOLECULE: NUP188;                                                    
1212:  6al9-B  2.5  2.5   48    91    2   MOLECULE: CHORISMATE MUTASE;                                         
1213:  1r5e-A  2.5  8.1   63   105    3   MOLECULE: AVIRULENCE PROTEIN;                                        
1214:  6sn1-B  2.5  3.6   58   503    3   MOLECULE: INTEGRATOR COMPLEX SUBUNIT 13;                             
1215:  6row-B  2.5 13.4   54   619    2   MOLECULE: PUTATIVE ZINC METALLOPEPTIDASE;                            
1216:  2ypb-B  2.5  7.3   42    74    5   MOLECULE: T-CELL ACUTE LYMPHOCYTIC LEUKEMIA PROTEIN 1;               
1217:  7b54-X  2.5  3.7   71  1732    1   MOLECULE: VAR2CSA IN PRESENCE OF PLCS, DBL1-DBL4,ERYTHROCYT          
1218:  3no7-A  2.5  3.0   44    60    7   MOLECULE: PUTATIVE PLASMID RELATED PROTEIN;                          
1219:  3c64-A  2.5  3.6   56   152    5   MOLECULE: PFEMP1 VARIANT 2 OF STRAIN MC;                             
1220:  5tck-A  2.5  2.3   46   139    9   MOLECULE: UNCHARACTERIZED PROTEIN;                                   
1221:  6ob7-A  2.5  3.0   79   381   14   MOLECULE: EQUILIBRATIVE NUCLEOSIDE TRANSPORTER 1;                    
1222:  4gki-A  2.5  3.9   63   272   13   MOLECULE: AMINOGLYCOSIDE 3'-PHOSPHOTRANSFERASE APHA1-IAB;            
1223:  1m4r-A  2.5  6.2   59   142    2   MOLECULE: INTERLEUKIN-22;                                            
1224:  6pl5-A  2.5  3.6   67   336    7   MOLECULE: PEPTIDOGLYCAN GLYCOSYLTRANSFERASE RODA;                    
1225:  3h2z-A  2.5  2.7   62   377    8   MOLECULE: MANNITOL-1-PHOSPHATE 5-DEHYDROGENASE;                      
1226:  5jhf-F  2.5  9.0   75   405    7   MOLECULE: KLTH0D11660P;                                              
1227:  3vuo-A  2.5  4.4   72  1151    6   MOLECULE: NTNHA;                                                     
1228:  2dmn-A  2.5  2.6   47    83    6   MOLECULE: HOMEOBOX PROTEIN TGIF2LX;                                  
1229:  2e62-A  2.5  2.4   43    61    7   MOLECULE: PROTEIN AT5G25060;                                         
1230:  3d5l-A  2.5  3.9   50   203    8   MOLECULE: REGULATORY PROTEIN RECX;                                   
1231:  6ybw-y  2.5  5.3   59   162    3   MOLECULE: 40S RIBOSOMAL PROTEIN S4, X ISOFORM;                       
1232:  1g4u-S  2.5  2.7   43   360   14   MOLECULE: PROTEIN TYROSINE PHOSPHATASE SPTP;                         
1233:  1jad-A  2.5  2.4   61   242    7   MOLECULE: PHOSPHOLIPASE C BETA;                                      
1234:  4c90-A  2.5  4.7   63   822    8   MOLECULE: ALPHA-GLUCURONIDASE GH115;                                 
1235:  4glt-A  2.5  5.1   66   208    5   MOLECULE: GLUTATHIONE S-TRANSFERASE-LIKE PROTEIN;                    
1236:  6lug-B  2.5 11.7   52   273    8   MOLECULE: N(OMEGA)-HYDROXY-L-ARGININE AMIDINOHYDROLASE;              
1237:  3tul-A  2.5  2.9   54   136    9   MOLECULE: CELL INVASION PROTEIN SIPB;                                
1238:  6xmg-A  2.5  4.3   65   638   11   MOLECULE: CRISPR-CAS;                                                
1239:  6zsi-D  2.5  3.1   42   133    5   MOLECULE: RAS-RELATED PROTEIN RAB-8A;                                
1240:  1e7p-A  2.5  6.0   58   655    3   MOLECULE: FUMARATE REDUCTASE FLAVOPROTEIN SUBUNIT;                   
1241:  1lva-A  2.5  4.3   52   258   12   MOLECULE: SELENOCYSTEINE-SPECIFIC ELONGATION FACTOR;                 
1242:  1wgz-A  2.5  3.9   58   510    7   MOLECULE: CARBOXYPEPTIDASE 1;                                        
1243:  5chh-A  2.5  3.8   55   315    9   MOLECULE: ARAC FAMILY TRANSCRIPTIONAL REGULATOR;                     
1244:  5l09-B  2.5  4.4   52   164    6   MOLECULE: QUORUM-SENSING TRANSCRIPTIONAL ACTIVATOR;                  
1245:  6qd5-A  2.5  3.1   47   356    2   MOLECULE: UREA TRANSPORTER 1;                                        
1246:  1few-A  2.5  3.9   69   173    6   MOLECULE: SECOND MITOCHONDRIA-DERIVED ACTIVATOR OF CASPASES          
1247:  4uyb-A  2.5  2.9   41   400   12   MOLECULE: SEC14-LIKE PROTEIN 3;                                      
1248:  6rth-A  2.5  9.2   62   504    8   MOLECULE: RTX TOXIN AND CA2+-BINDING PROTEIN;                        
1249:  5aww-G  2.5  4.9   49    75   10   MOLECULE: PROTEIN TRANSLOCASE SUBUNIT SECY;                          
1250:  7m8i-A  2.5  3.4   65   572   14   MOLECULE: ADRENODOXIN, CYTOCHROME P450 11B2, MITOCHONDRIAL           
1251:  3lwj-A  2.5  4.2   69   193    7   MOLECULE: PUTATIVE TETR-FAMILY TRANSCRIPTIONAL REGULATOR;            
1252:  2aax-A  2.5  4.1   71   261    7   MOLECULE: MINERALOCORTICOID RECEPTOR;                                
1253:  2oa5-B  2.5  3.1   52    97    8   MOLECULE: HYPOTHETICAL PROTEIN BQLF2;                                
1254:  6oce-A  2.5  4.7   68   689   10   MOLECULE: STRESS-GATED CATION CHANNEL 1.2;                           
1255:  1xs9-A  2.5  3.1   55   129    9   MOLECULE: MULTIPLE ANTIBIOTIC RESISTANCE PROTEIN MARA;               
1256:  6wuc-H  2.5  3.8   45   179    4   MOLECULE: INNER KINETOCHORE SUBUNIT MCM16;                           
1257:  3q4i-A  2.5  5.2   58   204    5   MOLECULE: PHOSPHOHYDROLASE (MUTT/NUDIX FAMILY PROTEIN);              
1258:  5lm2-B  2.5  6.5   64   340    6   MOLECULE: TYROSINE-PROTEIN PHOSPHATASE NON-RECEPTOR TYPE 23          
1259:  2v6z-M  2.5  2.7   41    75   12   MOLECULE: DNA POLYMERASE EPSILON SUBUNIT 2;                          
1260:  4v1f-A  2.5  3.1   57    86   12   MOLECULE: F0F1 ATP SYNTHASE SUBUNIT C;                               
1261:  6nq8-A  2.5  3.1   55   208    9   MOLECULE: UNCHARACTERIZED PROTEIN YETJ;                              
1262:  2hr2-B  2.5  5.3   39   157   10   MOLECULE: HYPOTHETICAL PROTEIN;                                      
1263:  1ng6-A  2.5  5.0   52   148    6   MOLECULE: HYPOTHETICAL PROTEIN YQEY;                                 
1264:  2k9n-A  2.5  3.9   47   107    6   MOLECULE: MYB24;                                                     
1265:  6zgd-A  2.5  2.9   51   288   12   MOLECULE: PROTON-GATED ION CHANNEL;                                  
1266:  5ue0-A  2.5  2.6   50   280   10   MOLECULE: CT622 PROTEIN;                                             
1267:  6p09-A  2.5  2.9   56   642    9   MOLECULE: DNA LIGASE 1;                                              
1268:  4oge-A  2.5  3.3   51   977    2   MOLECULE: HNH ENDONUCLEASE DOMAIN PROTEIN;                           
1269:  1vct-A  2.5  4.8   63   193   10   MOLECULE: HYPOTHETICAL PROTEIN PH0236;                               
1270:  3ezx-A  2.5  3.2   52   212    8   MOLECULE: MONOMETHYLAMINE CORRINOID PROTEIN 1;                       
1271:  2w3c-A  2.5  6.3   56   551    5   MOLECULE: GENERAL VESICULAR TRANSPORT FACTOR P115;                   
1272:  3es5-A  2.5  9.1   47   379    6   MOLECULE: PUTATIVE CAPSID PROTEIN;                                   
1273:  5a5t-M  2.5  4.7   56   365    9   MOLECULE: EUKARYOTIC TRANSLATION INITIATION FACTOR 3 SUBUNI          
1274:  6juv-A  2.5  3.2   49   192   12   MOLECULE: SEGREGATION AND CONDENSATION PROTEIN B;                    
1275:  2p1a-B  2.5  7.7   61   150   10   MOLECULE: HYPOTHETICAL PROTEIN;                                      
1276:  3hqi-A  2.5  3.3   43   294    9   MOLECULE: SPECKLE-TYPE POZ PROTEIN;                                  
1277:  2ve7-D  2.5 11.7   54   242    4   MOLECULE: KINETOCHORE PROTEIN HEC1, KINETOCHORE PROTEIN SPC          
1278:  2dg6-A  2.5  3.7   47   207    2   MOLECULE: PUTATIVE TRANSCRIPTIONAL REGULATOR;                        
1279:  6x02-A  2.5  6.7   71   650   11   MOLECULE: NUCLEOPORIN NUP84;                                         
1280:  3ezh-A  2.5  3.0   43   114    5   MOLECULE: NITRATE/NITRITE SENSOR PROTEIN NARX;                       
1281:  2vkj-A  2.5  6.1   46   106    4   MOLECULE: TM1634;                                                    
1282:  2cob-A  2.5  4.0   50    70    2   MOLECULE: LCOR PROTEIN;                                              
1283:  3bm3-A  2.4  3.7   56   259    5   MOLECULE: DNA (5'-D(*CP*AP*TP*CP*CP*AP*GP*GP*TP*AP*C)-3');           
1284:  2fuq-A  2.4  4.8   60   747    2   MOLECULE: HEPARINASE II PROTEIN;                                     
1285:  5whm-C  2.4  2.5   47   264    0   MOLECULE: ICLR FAMILY TRANSCRIPTIONAL REGULATOR;                     
1286:  6iz2-A  2.4  6.8   59   145    5   MOLECULE: DINB/YFIT FAMILY PROTEIN;                                  
1287:  1gnc-A  2.4  7.5   50   175    6   MOLECULE: GRANULOCYTE COLONY-STIMULATING FACTOR;                     
1288:  3lxz-A  2.4  4.0   62   218    6   MOLECULE: GLUTATHIONE S-TRANSFERASE FAMILY PROTEIN;                  
1289:  6g7c-C  2.4  4.5   66   239    5   MOLECULE: IMPA-RELATED DOMAIN PROTEIN;                               
1290:  7l48-A  2.4  3.4   61   522    7   MOLECULE: CAS12F;                                                    
1291:  5nj8-D  2.4  7.2   40   134    3   MOLECULE: ARYL HYDROCARBON RECEPTOR;                                 
1292:  4btf-A  2.4  6.1   58   413    7   MOLECULE: MIXED LINEAGE KINASE DOMAIN-LIKE PROTEIN;                  
1293:  4xmm-B  2.4  3.7   67   511    4   MOLECULE: PROTEIN TRANSPORT PROTEIN SEC13;                           
1294:  1rw2-A  2.4  3.1   60   152    8   MOLECULE: ATP-DEPENDENT DNA HELICASE II, 80 KDA SUBUNIT;             
1295:  1z0p-A  2.4  4.0   50    73    8   MOLECULE: HYPOTHETICAL PROTEIN SPY1572;                              
1296:  2nty-B  2.4  3.6   64   337    6   MOLECULE: EMB|CAB41934.1;                                            
1297:  3aq0-C  2.4  4.2   75   327    7   MOLECULE: GERANYL DIPHOSPHATE SYNTHASE;                              
1298:  5fhp-C  2.4  4.5   67   209    7   MOLECULE: NICR;                                                      
1299:  1z21-A  2.4  4.4   56    96    5   MOLECULE: YOP PROTEINS TRANSLOCATION PROTEIN H;                      
1300:  4ywz-A  2.4  2.7   45   147    4   MOLECULE: SENSOR PROTEIN KINASE WALK;                                
1301:  5gqu-A  2.4  3.4   52   755    8   MOLECULE: 1,4-ALPHA-GLUCAN BRANCHING ENZYME GLGB;                    
1302:  6j9r-B  2.4  3.9   52   126    4   MOLECULE: BRAIN TUMOR PROTEIN;                                       
1303:  1iur-A  2.4  3.8   57    88    9   MOLECULE: KIAA0730 PROTEIN;                                          
1304:  5im8-A  2.4  2.7   43    60    5   MOLECULE: E3 UBIQUITIN-PROTEIN LIGASE MIDLINE-1;                     
1305:  2ltp-A  2.4  2.9   47    71    2   MOLECULE: NUCLEAR RECEPTOR COREPRESSOR 2;                            
1306:  2ezl-A  2.4  3.9   52    99    2   MOLECULE: TRANSPOSASE;                                               
1307:  6ayi-A  2.4  4.5   62   183   10   MOLECULE: HTH-TYPE TRANSCRIPTIONAL REGULATOR UIDR;                   
1308:  3m92-B  2.4  3.4   43    81    7   MOLECULE: PROTEIN YCIN;                                              
1309:  7a23-J  2.4  2.2   41    96    7   MOLECULE: 51KDA;                                                     
1310:  4kdu-A  2.4  4.6   65   207    9   MOLECULE: GLUTATHIONE S-TRANSFERASE DOMAIN;                          
1311:  3q95-B  2.4  3.8   70   253    9   MOLECULE: ESTROGEN RECEPTOR;                                         
1312:  4imj-A  2.4  5.4   71   333   11   MOLECULE: SYMPLEKIN;                                                 
1313:  4mk6-A  2.4  2.8   43   188    5   MOLECULE: PROBABLE DIHYDROXYACETONE KINASE REGULATOR DHSK_R          
1314:  2n81-A  2.4  3.7   54    95    7   MOLECULE: LIPID TRANSFER PROTEIN;                                    
1315:  6maf-A  2.4  3.6   65   259    8   MOLECULE: BBVCI ENDONUCLEASE SUBUNIT 1;                              
1316:  5t87-C  2.4  4.9   56   115   11   MOLECULE: CDII IMMUNITY PROTEIN;                                     
1317:  3zni-A  2.4  7.3   60   390    5   MOLECULE: E3 UBIQUITIN-PROTEIN LIGASE CBL-B;                         
1318:  2gut-A  2.4  9.5   52    77    4   MOLECULE: ARC/MEDIATOR, POSITIVE COFACTOR 2 GLUTAMINE/Q-             
1319:  2luh-A  2.4  3.6   51   167    4   MOLECULE: VACUOLAR PROTEIN SORTING-ASSOCIATED PROTEIN VTA1;          
1320:  3r2h-A  2.4  3.1   57   154    4   MOLECULE: BACTERIOFERRITIN;                                          
1321:  4bwc-A  2.4  4.0   55   170    7   MOLECULE: PHOSPHOLIPASE B-LIKE 1;                                    
1322:  6v9z-A  2.4  3.4   76   715    7   MOLECULE: ABC-TYPE BACTERIOCIN TRANSPORTER;                          
1323:  3ajw-A  2.4  2.4   50   134    6   MOLECULE: FLAGELLAR FLIJ PROTEIN;                                    
1324:  6y07-A  2.4  5.8   59   154    8   MOLECULE: SOHAIR;                                                    
1325:  4c0a-B  2.4  3.6   59   357   17   MOLECULE: ADP-RIBOSYLATION FACTOR 1;                                 
1326:  5szj-B  2.4  2.7   42   145    7   MOLECULE: RAS-RELATED PROTEIN RAB-10;                                
1327:  1m5i-A  2.4  2.4   50   105    4   MOLECULE: APC PROTEIN;                                               
1328:  6jn2-A  2.4  2.5   45    67    9   MOLECULE: PROTEIN AF-10;                                             
1329:  5b6e-A  2.4  3.7   52   319    8   MOLECULE: CMP 5-HYDROXYMETHYLASE;                                    
1330:  4iwb-A  2.4  3.9   53   165    6   MOLECULE: FLIC, FLIS CHIMERA;                                        
1331:  6xmt-A  2.4  4.1   68  1092   12   MOLECULE: P5A-TYPE ATPASE;                                           
1332:  6k5u-B  2.4  4.1   53    79    8   MOLECULE: TELOMERIC DNA-BINDING FACTOR TRF1;                         
1333:  6mca-A  2.4  6.4   69   460    1   MOLECULE: ANKYRIN REPEAT DOMAIN PROTEIN;                             
1334:  7kf3-A  2.4  8.3   56   362    4   MOLECULE: GDP-MANNOSE 4,6-DEHYDRATASE;                               
1335:  7cv0-A  2.4  3.0   46   173    9   MOLECULE: TRANSCRIPTIONAL REGULATOR NIAR;                            
1336:  6yj4-J  2.4  4.4   52   185   12   MOLECULE: NADH-UBIQUINONE OXIDOREDUCTASE CHAIN 3;                    
1337:  6rfl-F  2.4  3.9   57   103    4   MOLECULE: DNA-DEPENDENT RNA POLYMERASE SUBUNIT RPO132;               
1338:  3pyb-B  2.4  3.1   63   689    6   MOLECULE: ENT-COPALYL DIPHOSPHATE SYNTHASE, CHLOROPLASTIC;           
1339:  2c2f-A  2.4  3.1   64   178    3   MOLECULE: DNA-BINDING STRESS RESPONSE PROTEIN;                       
1340:  5che-A  2.4  8.3   66   427    9   MOLECULE: GLUTAMYL-TRNA REDUCTASE 1, CHLOROPLASTIC;                  
1341:  1r8i-A  2.4  8.0   69   187    6   MOLECULE: TRAC;                                                      
1342:  1wrd-A  2.4  4.4   55    98   11   MOLECULE: TARGET OF MYB PROTEIN 1;                                   
1343:  7lhf-A  2.4  5.3   57  2123    7   MOLECULE: INOSITOL 1,4,5-TRISPHOSPHATE RECEPTOR TYPE 1;              
1344:  6wuc-I  2.4  6.1   64   713   11   MOLECULE: INNER KINETOCHORE SUBUNIT MCM16;                           
1345:  1yqf-A  2.4  4.4   53   182    8   MOLECULE: HYPOTHETICAL PROTEIN LMAJ011689;                           
1346:  1mdy-A  2.4  7.0   41    68    5   MOLECULE: DNA (5'-                                                   
1347:  5j2l-A  2.4  2.4   43    76    7   MOLECULE: PROTEIN DESIGN 2L4HC2_11;                                  
1348:  4b94-A  2.4  3.9   51   141    4   MOLECULE: DUAL SPECIFICITY PROTEIN KINASE TTK;                       
1349:  2l3l-A  2.4  3.1   56   111    9   MOLECULE: TUBULIN-SPECIFIC CHAPERONE C;                              
1350:  5gmk-c  2.4  6.6   54   436    0   MOLECULE: PRE-MRNA-SPLICING FACTOR 8;                                
1351:  6wm3-Q  2.4  3.9   65   351    6   MOLECULE: V-TYPE PROTON ATPASE 116 KDA SUBUNIT A ISOFORM 1;          
1352:  3jb9-W  2.4  6.6   54   426    0   MOLECULE: PRE-MRNA-SPLICING FACTOR SPP42;                            
1353:  2mx9-B  2.4  4.4   62   133    3   MOLECULE: MINOR AMPULLATE SPIDROIN;                                  
1354:  6k5s-A  2.4  3.8   53   220    8   MOLECULE: TELOMERIC DNA-BINDING FACTOR TRF1;                         
1355:  4uis-B  2.4  6.6   55   241    4   MOLECULE: GAMMA-SECRETASE;                                           
1356:  5mmj-t  2.4  4.9   55   107   11   MOLECULE: 50S RIBOSOMAL PROTEIN L31;                                 
1357:  6k0b-G  2.4  5.8   56   120    5   MOLECULE: RIBONUCLEASE P PROTEIN COMPONENT 2;                        
1358:  3dxj-D  2.4  6.3   52  1504   12   MOLECULE: DNA-DIRECTED RNA POLYMERASE SUBUNIT ALPHA; CHAIN           
1359:  6le2-A  2.4  7.5   48   311    8   MOLECULE: N-CARBAMOYL-D-AMINO-ACID HYDROLASE;                        
1360:  6xqk-A  2.4  3.8   45    47    7   MOLECULE: CAMP-DEPENDENT PROTEIN KINASE REGULATORY SUBUNIT;          
1361:  4wvm-B  2.4  8.8   63   616    3   MOLECULE: STONUSTOXIN SUBUNIT ALPHA;                                 
1362:  1wh5-A  2.4  2.7   46    80    7   MOLECULE: ZF-HD HOMEOBOX FAMILY PROTEIN;                             
1363:  7c4j-H  2.4  3.7   53   242    8   MOLECULE: TRANSCRIPTION REGULATORY PROTEIN SNF12;                    
1364:  3hai-A  2.4  8.7   62   294    5   MOLECULE: HUMAN PACSIN1 F-BAR;                                       
1365:  6jt0-B  2.4  3.0   50   576   14   MOLECULE: GUANYLATE CYCLASE SOLUBLE SUBUNIT ALPHA-1;                 
1366:  2yvx-A  2.4  3.4   63   442    6   MOLECULE: MG2+ TRANSPORTER MGTE;                                     
1367:  3dan-A  2.4  3.3   65   473    6   MOLECULE: CYTOCHROME P450 74A2;                                      
1368:  6f03-B  2.4  8.5   67   163    9   MOLECULE: BPSL2520;                                                  
1369:  4n5a-A  2.4  4.4   66   535   11   MOLECULE: PROTEIN EFR3;                                              
1370:  2x2v-A  2.4  2.3   50    69    6   MOLECULE: ATP SYNTHASE SUBUNIT C;                                    
1371:  5yfp-G  2.4  3.5   62   615    5   MOLECULE: EXOCYST COMPLEX COMPONENT SEC3;                            
1372:  2z5x-A  2.4  4.0   60   513    3   MOLECULE: AMINE OXIDASE [FLAVIN-CONTAINING] A;                       
1373:  6x80-C  2.4  2.7   57   574    7   MOLECULE: FLAGELLIN A;                                               
1374:  6s6b-I  2.4  6.9   61   284    8   MOLECULE: CRISPR-ASSOCIATED PROTEIN, CMR5 FAMILY;                    
1375:  3sjr-A  2.4  3.5   55   126    7   MOLECULE: UNCHARACTERIZED PROTEIN;                                   
1376:  1q8c-A  2.4  3.7   54   132    7   MOLECULE: HYPOTHETICAL PROTEIN MG027;                                
1377:  6p7r-A  2.4  3.2   47   277   13   MOLECULE: TOXIN CO-REGULATED PILUS VIRULENCE REGULATORY PRO          
1378:  2gyq-A  2.4  5.2   67   162    9   MOLECULE: YCFI, PUTATIVE STRUCTURAL PROTEIN;                         
1379:  5gmk-d  2.4  4.1   52   549    0   MOLECULE: PRE-MRNA-SPLICING FACTOR 8;                                
1380:  4ouh-A  2.4  3.6   51   149    6   MOLECULE: PROTEASOME INHIBITOR PI31 SUBUNIT;                         
1381:  1rtw-B  2.4  4.9   73   209   12   MOLECULE: TRANSCRIPTIONAL ACTIVATOR, PUTATIVE;                       
1382:  5xtc-i  2.4  4.4   68   347    6   MOLECULE: NADH DEHYDROGENASE [UBIQUINONE] IRON-SULFUR PROTE          
1383:  7jw3-C  2.4  3.1   52   244    0   MOLECULE: EXONUCLEASE MUT-7 HOMOLOG;                                 
1384:  2xrh-A  2.4  3.7   52   100    4   MOLECULE: PROTEIN HP0721;                                            
1385:  6vfi-A  2.4  2.8   61   197    8   MOLECULE: O43_DN18B;                                                 
1386:  2rbd-A  2.4  3.8   57   159   12   MOLECULE: BH2358 PROTEIN;                                            
1387:  6zkb-A  2.4  2.7   47   115   17   MOLECULE: MITOCHONDRIAL COMPLEX I, 49 KDA SUBUNIT;                   
1388:  2fug-7  2.4  4.8   47   127    2   MOLECULE: NADH-QUINONE OXIDOREDUCTASE CHAIN 1;                       
1389:  3kkz-A  2.4  6.3   50   257    8   MOLECULE: UNCHARACTERIZED PROTEIN Q5LES9;                            
1390:  4afi-A  2.4  4.9   47   155    4   MOLECULE: AP-3 COMPLEX SUBUNIT DELTA-1, VESICLE-ASSOCIATED           
1391:  6dfp-A  2.4  3.6   71   361    1   MOLECULE: VCA0883;                                                   
1392:  6t7k-A  2.4  2.8   43   493    5   MOLECULE: PROLINE--TRNA LIGASE;                                      
1393:  6erp-A  2.4  3.9   56  1011    5   MOLECULE: TRANSCRIPTION FACTOR A, MITOCHONDRIAL;                     
1394:  2xpy-A  2.4  3.6   54   628    4   MOLECULE: LEUKOTRIENE A-4 HYDROLASE;                                 
1395:  6z5u-F  2.4  2.8   40   193    5   MOLECULE: ABC TRANSPORTER PERMEASE;                                  
1396:  1vim-A  2.4  6.5   64   192    9   MOLECULE: HYPOTHETICAL PROTEIN AF1796;                               
1397:  1wte-A  2.4  4.9   66   272    5   MOLECULE: 5'-D(*AP*CP*CP*GP*GP*GP*CP*CP*CP*TP*GP*CP*C)-3';           
1398:  4b6x-A  2.4  2.9   45    69    9   MOLECULE: AVIRULENCE PROTEIN;                                        
1399:  3t57-A  2.4  4.2   51   288    4   MOLECULE: UDP-N-ACETYLGLUCOSAMINE O-ACYLTRANSFERASE DOMAIN-          
1400:  3eup-A  2.4  4.0   65   203    6   MOLECULE: TRANSCRIPTIONAL REGULATOR, TETR FAMILY;                    
1401:  6exn-a  2.4  7.8   56   171   11   MOLECULE: U2 SNRNA;                                                  
1402:  3peu-B  2.4  3.0   67   295    6   MOLECULE: ATP-DEPENDENT RNA HELICASE DBP5;                           
1403:  7jzw-A  2.4  4.1   68   427    6   MOLECULE: CRISPR TYPE I-F/YPEST-ASSOCIATED PROTEIN CSY1;             
1404:  1y2o-A  2.4  7.6   69   248    3   MOLECULE: BAI1-ASSOCIATED PROTEIN 2 ISOFORM 1;                       
1405:  5edl-A  2.4  3.2   64   197   13   MOLECULE: PUTATIVE HMP/THIAMINE PERMEASE PROTEIN YKOE;               
1406:  6xt9-I  2.4  3.3   64   767    8   MOLECULE: BARDET-BIEDL SYNDROME 1 PROTEIN;                           
1407:  2kd1-A  2.4  4.2   59   118    7   MOLECULE: DNA INTEGRATION/RECOMBINATION/INVERTION PROTEIN;           
1408:  2qnl-A  2.4  7.9   68   162   12   MOLECULE: UNCHARACTERIZED PROTEIN;                                   
1409:  4n78-A  2.4  4.8   70  1184    6   MOLECULE: CYTOPLASMIC FMR1-INTERACTING PROTEIN 1;                    
1410:  2ota-B  2.4  3.0   43    61    5   MOLECULE: UPF0352 PROTEIN CPS_2611;                                  
1411:  6j3g-A  2.4  4.5   65   265    5   MOLECULE: GLUTATHIONE S-TRANSFERASE;                                 
1412:  5ys9-A  2.4  6.4   68   692    9   MOLECULE: ACYL-COENZYME A OXIDASE 3;                                 
1413:  5da0-A  2.4  2.7   62   467   10   MOLECULE: SULPHATE TRANSPORTER;                                      
1414:  3eps-A  2.4  3.5   66   566    2   MOLECULE: ISOCITRATE DEHYDROGENASE KINASE/PHOSPHATASE;               
1415:  5y2g-A  2.4  6.8   51   581    2   MOLECULE: MALTOSE-BINDING PERIPLASMIC PROTEIN,PROTEIN B;             
1416:  5xyf-A  2.4  4.0   58   192    7   MOLECULE: TERF1-INTERACTING NUCLEAR FACTOR 2;                        
1417:  2dbb-B  2.4  2.7   42   148    7   MOLECULE: PUTATIVE HTH-TYPE TRANSCRIPTIONAL REGULATOR PH006          
1418:  1lq7-A  2.4  8.0   52    67    6   MOLECULE: ALPHA3W;                                                   
1419:  5a1v-K  2.4  5.0   41  1125   10   MOLECULE: ADP-RIBOSYLATION FACTOR 1;                                 
1420:  6dg6-A  2.4  3.8   59   100    7   MOLECULE: NEOLEUKIN-2/15;                                            
1421:  5t58-D  2.4  8.8   51   201    0   MOLECULE: KLLA0F02343P;                                              
1422:  5x3q-A  2.4  4.2   66   313    8   MOLECULE: ENVELOPE GLYCOPROTEIN;                                     
1423:  1au1-A  2.4  3.7   56   166    7   MOLECULE: INTERFERON-BETA;                                           
1424:  2jr0-A  2.4  2.7   55   148   13   MOLECULE: N UTILIZATION SUBSTANCE PROTEIN B HOMOLOG;                 
1425:  2bma-A  2.4  8.7   59   467    5   MOLECULE: GLUTAMATE DEHYDROGENASE (NADP+);                           
1426:  3bhw-B  2.4  3.4   53   190    2   MOLECULE: UNCHARACTERIZED PROTEIN;                                   
1427:  6pss-L  2.4  3.6   46   558    9   MOLECULE: DNA-DIRECTED RNA POLYMERASE SUBUNIT ALPHA;                 
1428:  1kny-A  2.4  2.9   53   253    6   MOLECULE: KANAMYCIN NUCLEOTIDYLTRANSFERASE;                          
1429:  4wfc-B  2.4  4.6   52   118    4   MOLECULE: EXOSOME COMPLEX EXONUCLEASE RRP6;                          
1430:  3fr8-B  2.4  3.8   68   517    1   MOLECULE: PUTATIVE KETOL-ACID REDUCTOISOMERASE (OS05G057370          
1431:  1grj-A  2.4  3.4   48   151    4   MOLECULE: GREA PROTEIN;                                              
1432:  4qwv-A  2.4  3.5   56   320   11   MOLECULE: HIGH-AFFINITY LEUCINE-SPECIFIC TRANSPORT SYSTEM P          
1433:  4k35-A  2.4  5.6   58   719    5   MOLECULE: GLYCOSIDE HYDROLASE FAMILY 81 ENDO-BETA-1,3-GLUCA          
1434:  2lyy-A  2.4  3.6   56    96    2   MOLECULE: UNCHARACTERIZED PROTEIN;                                   
1435:  2vwb-A  2.4  3.2   58   519    2   MOLECULE: PUTATIVE O-SIALOGLYCOPROTEIN ENDOPEPTIDASE;                
1436:  2klo-A  2.4  3.7   59   138    5   MOLECULE: DNA REPLICATION FACTOR CDT1;                               
1437:  3bfm-A  2.4  7.8   54   230    6   MOLECULE: BIOTIN PROTEIN LIGASE-LIKE PROTEIN OF UNKNOWN FUN          
1438:  2rd9-A  2.4  3.1   56   189    5   MOLECULE: BH0186 PROTEIN;                                            
1439:  6tda-S  2.4  4.6   41   782    5   MOLECULE: HISTONE H3.2;                                              
1440:  1x9b-A  2.4  3.6   43    53   16   MOLECULE: HYPOTHETICAL MEMBRANE PROTEIN TA0354_69_121;               
1441:  4eyy-R  2.4  3.8   49    59    4   MOLECULE: ICMR;                                                      
1442:  3lsj-A  2.4  3.2   50   205    6   MOLECULE: DEST;                                                      
1443:  3o4z-A  2.4  3.7   47   572   11   MOLECULE: TELOMERE LENGTH REGULATION PROTEIN TEL2;                   
1444:  5cet-A  2.4  4.5   49   328   10   MOLECULE: BIFUNCTIONAL OLIGORIBONUCLEASE AND PAP PHOSPHATAS          
1445:  6nwz-A  2.4 11.3   50   665   12   MOLECULE: CARBOHYDRATE DEACETYLASE AGD3;                             
1446:  1td6-A  2.4  4.9   52   286    4   MOLECULE: HYPOTHETICAL PROTEIN MG237 HOMOLOG;                        
1447:  3uo3-B  2.4  2.8   45   147    9   MOLECULE: J-TYPE CO-CHAPERONE JAC1, MITOCHONDRIAL;                   
1448:  7eu9-A  2.4  2.6   55  1078    4   MOLECULE: CAS12I1 D647A MUTANT;                                      
1449:  6ty9-A  2.4  3.6   52  1208   17   MOLECULE: RNA-DEPENDENT RNA POLYMERASE;                              
1450:  3zv0-B  2.4  9.3   52   329   10   MOLECULE: PROTEIN SHQ1;                                              
1451:  5ul2-A  2.3  8.1   66   731    8   MOLECULE: OXSB PROTEIN;                                              
1452:  2d7d-A  2.3  8.7   55   621    5   MOLECULE: 5'-D(P*TP*TP*T)-3';                                        
1453:  7bst-A  2.3  3.0   53   384    8   MOLECULE: TYPE I RESTRICTION ENZYME R PROTEIN;                       
1454:  6dkm-D  2.3  2.5   41    79    5   MOLECULE: DHD131_A;                                                  
1455:  7c83-A  2.3  5.0   69   251   12   MOLECULE: 3-OXO-5-ALPHA-STEROID 4-DEHYDROGENASE;                     
1456:  5u70-A  2.3  8.1   55   901    0   MOLECULE: POTASSIUM CHANNEL SUBFAMILY T MEMBER 1;                    
1457:  5tr1-A  2.3  4.2   67   606    9   MOLECULE: CHLORIDE CHANNEL PROTEIN;                                  
1458:  6iya-F  2.3  2.6   39    49   10   MOLECULE: TRANSCRIPTIONAL REGULATOR COPG FAMILY;                     
1459:  5mx5-L  2.3  6.9   65   214    3   MOLECULE: PROTEASOME ACTIVATOR COMPLEX SUBUNIT 1;                    
1460:  2mcf-A  2.3  1.8   43   147    5   MOLECULE: TGAM_1934;                                                 
1461:  2v0p-A  2.3  6.3   63   219    5   MOLECULE: TYPE 2A PHOSPHATASE-ASSOCIATED PROTEIN 42;                 
1462:  4xvx-B  2.3  7.3   58   373    7   MOLECULE: ACYL-[ACYL-CARRIER-PROTEIN] DEHYDROGENASE MBTN;            
1463:  5lnk-Z  2.3  3.9   58   171    7   MOLECULE: MITOCHONDRIAL COMPLEX I, 51 KDA SUBUNIT;                   
1464:  1wa8-A  2.3  3.1   44    99    7   MOLECULE: ESAT-6 LIKE PROTEIN ESXB;                                  
1465:  4p6v-E  2.3  3.5   62   189   15   MOLECULE: NA(+)-TRANSLOCATING NADH-QUINONE REDUCTASE SUBUNI          
1466:  4rh7-A  2.3  5.5   55  3005    2   MOLECULE: GREEN FLUORESCENT PROTEIN/CYTOPLASMIC DYNEIN 2 HE          
1467:  1yvp-B  2.3  3.9   50   532   12   MOLECULE: Y RNA SEQUENCE, FIRST STRAND;                              
1468:  7kyc-A  2.3  3.5   66  1178    6   MOLECULE: PHOSPHOLIPID-TRANSPORTING ATPASE DNF1;                     
1469:  6u62-A  2.3  3.9   53  1109    6   MOLECULE: REGULATORY-ASSOCIATED PROTEIN OF MTOR;                     
1470:  7jmt-C  2.3  4.7   59   165    7   MOLECULE: BCL-2 PROTEIN;                                             
1471:  3tix-C  2.3  2.4   49   147    6   MOLECULE: UBIQUITIN-LIKE PROTEIN SMT3,RNA-INDUCED TRANSCRIP          
1472:  6gh5-M  2.3  3.5   51   338   12   MOLECULE: DNA-DIRECTED RNA POLYMERASE SUBUNIT ALPHA;                 
1473:  3c07-A  2.3  4.6   66   221    5   MOLECULE: PUTATIVE TETR-FAMILY TRANSCRIPTIONAL REGULATOR;            
1474:  4ad8-A  2.3  3.6   47   452    4   MOLECULE: DNA REPAIR PROTEIN RECN;                                   
1475:  3df8-A  2.3  4.6   52   109    6   MOLECULE: POSSIBLE HXLR FAMILY TRANSCRIPTIONAL FACTOR;               
1476:  2gta-A  2.3  3.0   45    98    7   MOLECULE: HYPOTHETICAL PROTEIN YPJD;                                 
1477:  4dve-A  2.3  3.6   65   189   11   MOLECULE: BIOTIN TRANSPORTER BIOY;                                   
1478:  4fwv-A  2.3  4.1   70   340    6   MOLECULE: TTC1975 PEPTIDASE;                                         
1479:  4z7f-B  2.3  3.4   58   169    9   MOLECULE: FOLATE ECF TRANSPORTER;                                    
1480:  6v7u-A  2.3  2.5   42    63    2   MOLECULE: QUORUM SENSING ANTI-ACTIVATOR PROTEIN AQS1;                
1481:  6sku-A  2.3  3.9   60   785   10   MOLECULE: PHOSPHOCHOLINE TRANSFERASE ANKX;                           
1482:  4zr1-B  2.3  5.0   75   275   11   MOLECULE: CERAMIDE VERY LONG CHAIN FATTY ACID HYDROXYLASE S          
1483:  5nzu-D  2.3  5.5   45   425    4   MOLECULE: COATOMER SUBUNIT ALPHA;                                    
1484:  6sxc-A  2.3  3.0   49   271   10   MOLECULE: ION TRANSPORT PROTEIN;                                     
1485:  4e3q-A  2.3  7.1   51   452   10   MOLECULE: PYRUVATE TRANSAMINASE;                                     
1486:  6ukj-A  2.3  4.1   78   350   10   MOLECULE: CHLOROQUINE RESISTANCE TRANSPORTER;                        
1487:  2p06-B  2.3  4.3   47    88    6   MOLECULE: HYPOTHETICAL PROTEIN AF_0060;                              
1488:  7kc4-B  2.3  8.0   52   493    4   MOLECULE: PROTEIN WNT-8A;                                            
1489:  2z99-A  2.3  4.1   54   160    7   MOLECULE: PUTATIVE UNCHARACTERIZED PROTEIN;                          
1490:  3k1j-A  2.3  1.9   41   566   12   MOLECULE: ATP-DEPENDENT PROTEASE LON;                                
1491:  2iaz-B  2.3  3.7   50   113    8   MOLECULE: HYPOTHETICAL PROTEIN SP1372;                               
1492:  7jsv-a  2.3  3.2   50    66   12   MOLECULE: PILIN;                                                     
1493:  5kbw-B  2.3  3.4   62   171    8   MOLECULE: RIBOFLAVIN TRANSPORTER RIBU;                               
1494:  6l2m-A  2.3  4.3   51   144    0   MOLECULE: NUCLEOSIDE DEAMINASE FAMILY PROTEIN;                       
1495:  4ets-B  2.3  3.2   47   149    9   MOLECULE: FERRIC UPTAKE REGULATION PROTEIN;                          
1496:  2zco-A  2.3  4.3   67   284    3   MOLECULE: DEHYDROSQUALENE SYNTHASE;                                  
1497:  3wnk-A  2.3  2.4   39   712   10   MOLECULE: CYCLOISOMALTOOLIGOSACCHARIDE GLUCANOTRANSFERASE;           
1498:  2bsk-D  2.3  3.1   54    90    6   MOLECULE: MITOCHONDRIAL IMPORT INNER MEMBRANE TRANSLOCASE            
1499:  6m5r-A  2.3  7.9   59   646   15   MOLECULE: TRIPARTITE TERMINASE SUBUNIT 3;                            
1500:  2yxl-A  2.3  3.6   61   444    5   MOLECULE: 450AA LONG HYPOTHETICAL FMU PROTEIN;                       
1501:  2oap-1  2.3  9.1   46   498    2   MOLECULE: TYPE II SECRETION SYSTEM PROTEIN;                          
1502:  4gnk-E  2.3  3.2   68   235    4   MOLECULE: GUANINE NUCLEOTIDE-BINDING PROTEIN G(Q) SUBUNIT A          
1503:  2wla-A  2.3  3.2   62   167   11   MOLECULE: DPS-LIKE PEROXIDE RESISTANCE PROTEIN;                      
1504:  3r2x-C  2.3  2.7   48    82    6   MOLECULE: HEMAGGLUTININ;                                             
1505:  5tz0-B  2.3  3.2   54   103    6   MOLECULE: FLUORESCENCE RECOVERY PROTEIN;                             
1506:  5ijn-E  2.3  5.9   67  1083    4   MOLECULE: NUCLEAR PORE COMPLEX PROTEIN NUP155;                       
1507:  3l09-C  2.3  3.2   59   253    5   MOLECULE: PUTATIVE TRANSCRIPTIONAL REGULATOR;                        
1508:  3ziu-A  2.3  4.0   56   621   11   MOLECULE: LEUCYL-TRNA SYNTHETASE;                                    
1509:  1b8x-A  2.3  5.5   57   260    4   MOLECULE: PROTEIN (AML-1B);                                          
1510:  3ez0-A  2.3  5.5   62   216    6   MOLECULE: UNCHARACTERIZED PROTEIN WITH FERRITIN-LIKE FOLD;           
1511:  6c26-3  2.3  3.4   47   126    6   MOLECULE: DOLICHYL-DIPHOSPHOOLIGOSACCHARIDE--PROTEIN                 
1512:  4y0h-D  2.3  9.4   48   463   10   MOLECULE: 4-AMINOBUTYRATE AMINOTRANSFERASE, MITOCHONDRIAL;           
1513:  2jqq-A  2.3  5.8   66   154    6   MOLECULE: CONSERVED OLIGOMERIC GOLGI COMPLEX SUBUNIT 2;              
1514:  6vm0-A  2.3  2.8   56   363    5   MOLECULE: GLYCINE RECEPTOR SUBUNIT ALPHAZ1;                          
1515:  2p5g-B  2.3  3.4   56   756   11   MOLECULE: TEMPLATE DNA;                                              
1516:  6wti-D  2.3  3.3   44    99   11   MOLECULE: CYTOCHROME O UBIQUINOL OXIDASE, SUBUNIT I;                 
1517:  3we9-A  2.3  5.0   68   247    6   MOLECULE: PUTATIVE PHYTOENE/SQUALENE SYNTHASE YISP;                  
1518:  6rlb-E  2.3  3.5   63   312    5   MOLECULE: O6-ALKYLGUANINE-DNA ALKYLTRANSFERASE MUTANT,DYNC2          
1519:  6z3w-F  2.3  4.1   60   110   15   MOLECULE: ER MEMBRANE PROTEIN COMPLEX SUBUNIT 1,ER MEMBRANE          
1520:  3ut2-A  2.3  4.8   70   735    6   MOLECULE: CATALASE-PEROXIDASE 2;                                     
1521:  4cgr-A  2.3  4.7   60   197   10   MOLECULE: PUTATIVE TETR-FAMILY TRANSCRIPTIONAL REGULATOR;            
1522:  6rd4-X  2.3  9.5   55   542    2   MOLECULE: ASA-10: POLYTOMELLA F-ATP SYNTHASE ASSOCIATED SUB          
1523:  2wus-R  2.3  2.5   48    87    8   MOLECULE: PUTATIVE UNCHARACTERIZED PROTEIN;                          
1524:  7dsj-A  2.3  3.8   61   363    7   MOLECULE: ANTHRANILATE PHOSPHORIBOSYLTRANSFERASE;                    
1525:  6agb-K  2.3  5.7   61   128   11   MOLECULE: CHROMOSOME V, COMPLETE SEQUENCE;                           
1526:  2h1n-A  2.3  4.0   55   566    9   MOLECULE: OLIGOENDOPEPTIDASE F;                                      
1527:  5hjn-A  2.3  7.9   48   308    8   MOLECULE: LD10117P;                                                  
1528:  6cfw-G  2.3  3.6   51   113    4   MOLECULE: MONOVALENT CATION/H+ ANTIPORTER SUBUNIT D;                 
1529:  1n81-A  2.3  3.1   58   186    7   MOLECULE: PLASMODIUM FALCIPARUM GAMETE ANTIGEN 27/25;                
1530:  6u8y-c  2.3  2.9   53   112    8   MOLECULE: MONOVALENT CATION/H+ ANTIPORTER SUBUNIT E;                 
1531:  3edp-A  2.3  4.8   51   223    6   MOLECULE: LIN2111 PROTEIN;                                           
1532:  5ujc-A  2.3  4.8   64   267    6   MOLECULE: MMACHC-LIKE PROTEIN;                                       
1533:  4pl0-B  2.3  3.2   75   576    8   MOLECULE: MICROCIN-J25 EXPORT ATP-BINDING/PERMEASE PROTEIN           
1534:  4bk0-B  2.3  3.2   51    97    0   MOLECULE: ATP-DEPENDENT DNA HELICASE Q5;                             
1535:  4uxv-A  2.3  6.1   51   522   10   MOLECULE: SEPTATION RING FORMATION REGULATOR EZRA;                   
1536:  6n51-B  2.3  8.4   59   793    5   MOLECULE: METABOTROPIC GLUTAMATE RECEPTOR 5;                         
1537:  5b58-A  2.3  3.6   69   331   16   MOLECULE: PUTATIVE HEMIN ABC TRANSPORT SYSTEM, MEMBRANE PRO          
1538:  6t9i-K  2.3  7.1   48   279   15   MOLECULE: TRANSCRIPTION FACTOR SPT20;                                
1539:  7emf-A  2.3  3.1   41   467    7   MOLECULE: MEDIATOR OF RNA POLYMERASE II TRANSCRIPTION SUBUN          
1540:  1yb3-A  2.3 11.7   48   166   15   MOLECULE: HYPOTHETICAL PROTEIN;                                      
1541:  6omp-A  2.3  2.7   56   356    7   MOLECULE: PTMU3;                                                     
1542:  1j1v-A  2.3  3.0   43    94    2   MOLECULE: 5'-D(*TP*GP*TP*TP*AP*TP*CP*CP*AP*CP*AP*GP*G)-3';           
1543:  5w3s-A  2.3  3.9   56   485    7   MOLECULE: MUCOLIPIN-3 ISOFORM 1;                                     
1544:  6oqr-W  2.3  3.4   55   173    7   MOLECULE: ATP SYNTHASE SUBUNIT DELTA;                                
1545:  2huj-A  2.3  3.3   55   125    2   MOLECULE: LIN2004 PROTEIN;                                           
1546:  1jr3-E  2.3  3.8   56   334    5   MOLECULE: DNA POLYMERASE III SUBUNIT GAMMA;                          
1547:  3dd4-A  2.3  3.5   63   214   14   MOLECULE: KV CHANNEL-INTERACTING PROTEIN 4;                          
1548:  7bqr-A  2.3  3.6   65   137    3   MOLECULE: MUSSOC;                                                    
1549:  6c03-A  2.3  2.3   39   138    5   MOLECULE: PUTATIVE RNA POLYMERASE ECF-SUBFAMILY SIGMA FACTO          
1550:  6s4m-A  2.3  3.4   76   426   12   MOLECULE: MAJOR FACILITATOR SUPERFAMILY DOMAIN-CONTAINING P          
1551:  5n35-A  2.3  2.8   41    60    7   MOLECULE: POLB1 BINDING PROTEIN 2 (PBP2);                            
1552:  6w17-F  2.3  5.3   48   168    8   MOLECULE: ACTIN-RELATED PROTEIN 3;                                   
1553:  5hc9-A  2.3 11.1   52   425    8   MOLECULE: TRNA NUCLEOTIDYL TRANSFERASE-RELATED PROTEIN;              
1554:  2clb-A  2.3  3.3   56   169    4   MOLECULE: DPS-LIKE PROTEIN;                                          
1555:  2pff-B  2.3  1.9   45  2006    9   MOLECULE: FATTY ACID SYNTHASE SUBUNIT ALPHA;                         
1556:  2ets-A  2.3  3.6   56   115    0   MOLECULE: HYPOTHETICAL PROTEIN;                                      
1557:  4uig-A  2.3  2.0   43    91    5   MOLECULE: COPPER SENSITIVE OPERON REPRESSOR;                         
1558:  2yev-B  2.3  2.9   49   319    8   MOLECULE: CYTOCHROME C OXIDASE POLYPEPTIDE I+III;                    
1559:  6lkg-D  2.3  2.3   49   171    0   MOLECULE: SENSOR PROTEIN KINASE HPTS;                                
1560:  4kzs-A  2.3  3.5   51   242    8   MOLECULE: LPP20 LIPOFAMILY PROTEIN;                                  
1561:  5m48-A  2.3  3.4   55   114    5   MOLECULE: REGULATOR OF TY1 TRANSPOSITION PROTEIN 103;                
1562:  6ezn-H  2.3  2.4   43   259    5   MOLECULE: DOLICHYL-DIPHOSPHOOLIGOSACCHARIDE--PROTEIN                 
1563:  3l6a-A  2.3  3.4   65   350    6   MOLECULE: EUKARYOTIC TRANSLATION INITIATION FACTOR 4 GAMMA           
1564:  3vk9-C  2.3  3.4   52   215    2   MOLECULE: GLUTATHIONE S-TRANSFERASE DELTA;                           
1565:  4hqo-B  2.3  5.8   55   260    2   MOLECULE: SPOROZOITE SURFACE PROTEIN 2;                              
1566:  2l35-A  2.3  2.6   42    62   10   MOLECULE: DAP12-NKG2C_TM;                                            
1567:  4exj-B  2.3  4.6   66   222    6   MOLECULE: UNCHARACTERIZED PROTEIN;                                   
1568:  1us7-B  2.3  3.7   60   193    5   MOLECULE: HEAT SHOCK PROTEIN HSP82;                                  
1569:  7k0i-C  2.3  3.4   44    62    0   MOLECULE: SERINE PALMITOYLTRANSFERASE 1;                             
1570:  6cp6-Y  2.3  3.5   54   188    2   MOLECULE: ATP SYNTHASE SUBUNIT 9, MITOCHONDRIAL;                     
1571:  7c76-B  2.3  3.5   75   483   12   MOLECULE: TOLL-LIKE RECEPTOR 3;                                      
1572:  4par-A  2.3 12.3   51   314    8   MOLECULE: DNA 18-MER;                                                
1573:  5j0l-A  2.3  6.8   57   130    4   MOLECULE: DESIGNED PROTEIN 3L6HC2_2;                                 
1574:  2b2w-A  2.3  6.6   54   177    2   MOLECULE: CHROMODOMAIN-HELICASE-DNA-BINDING PROTEIN 1;               
1575:  6au8-A  2.3  4.9   58   280    9   MOLECULE: GOLGI TO ER TRAFFIC PROTEIN 4 HOMOLOG;                     
1576:  6lw5-A  2.3  9.7   65   427   11   MOLECULE: SOLUBLE CYTOCHROME B562,N-FORMYL PEPTIDE RECEPTOR          
1577:  6cgh-A  2.3  7.5   52    89   10   MOLECULE: DNAJ HOMOLOG SUBFAMILY C MEMBER 2;                         
1578:  5h5v-A  2.3  3.4   63   352    2   MOLECULE: FLAGELLAR HOOK-ASSOCIATED PROTEIN 2;                       
1579:  5iun-E  2.3  8.5   67   220    4   MOLECULE: SENSOR HISTIDINE KINASE DESK;                              
1580:  2fyf-A  2.3  6.9   50   368   10   MOLECULE: PHOSPHOSERINE AMINOTRANSFERASE;                            
1581:  5z08-C  2.3  2.8   53   102    2   MOLECULE: CENP-I;                                                    
1582:  7ls6-H  2.3  4.9   49   118    4   MOLECULE: PROTEASOME SUBUNIT ALPHA TYPE-1;                           
1583:  1vrb-D  2.3  5.5   49   313    2   MOLECULE: PUTATIVE ASPARAGINYL HYDROXYLASE;                          
1584:  6e11-E  2.3  7.3   54   210    7   MOLECULE: UNKNOWN (CLAW);                                            
1585:  3o8z-A  2.3  5.0   65   152    2   MOLECULE: TRANSCRIPTION FACTOR IWS1;                                 
1586:  3vv9-B  2.3  3.4   74   268   11   MOLECULE: ALTERNATIVE OXIDASE, MITOCHONDRIAL;                        
1587:  6lar-A  2.3  4.4   49    81    6   MOLECULE: ESX-3 SECRETION SYSTEM ATPASE ECCB3;                       
1588:  3m1m-A  2.3  2.7   48   320    8   MOLECULE: ORF904;                                                    
1589:  6ppi-A  2.3  4.0   68   413    7   MOLECULE: PORTAL PROTEIN;                                            
1590:  6bua-A  2.3  8.5   59   942    2   MOLECULE: DICER-2, ISOFORM A;                                        
1591:  5f15-A  2.3  3.5   68   541   12   MOLECULE: 4-AMINO-4-DEOXY-L-ARABINOSE (L-ARA4N) TRANSFERASE          
1592:  4k82-A  2.3  5.0   62   205    8   MOLECULE: LV-RANASPUMIN (LV-RSN-1);                                  
1593:  2ew2-B  2.3  3.1   57   314    7   MOLECULE: 2-DEHYDROPANTOATE 2-REDUCTASE, PUTATIVE;                   
1594:  5d18-A  2.3  4.4   67   202    4   MOLECULE: TETR FAMILY TRANSCRIPTIONAL REGULATOR;                     
1595:  2olt-C  2.3  2.6   62   217   13   MOLECULE: HYPOTHETICAL PROTEIN;                                      
1596:  6bug-C  2.3  4.2   64   414   13   MOLECULE: D-ALANYL CARRIER PROTEIN;                                  
1597:  7kgv-B  2.3  3.2   66   404    5   MOLECULE: SODIUM-COUPLED NEUTRAL AMINO ACID TRANSPORTER 9;           
1598:  5h2a-A  2.3  3.6   55   271    4   MOLECULE: KLLA0C04147P;                                              
1599:  7jz2-A  2.3  6.2   62   481    8   MOLECULE: SUCCINATE DEHYDROGENASE FLAVOPROTEIN SUBUNIT;              
1600:  6db1-A  2.3  4.2   68   137    9   MOLECULE: PUTATIVE METHYL-ACCEPTING CHEMOTAXIS PROTEIN;              
1601:  6fxd-A  2.3  4.4   51   128   18   MOLECULE: MUPZ;                                                      
1602:  4j41-B  2.3  2.8   47    86    4   MOLECULE: SECRETED PROTEIN ESXB;                                     
1603:  6edw-B  2.3  2.8   37   746    5   MOLECULE: ISOCITRATE LYASE 2;                                        
1604:  5nwt-M  2.3  3.5   49   431    8   MOLECULE: DNA-DIRECTED RNA POLYMERASE SUBUNIT ALPHA;                 
1605:  1e7p-C  2.3  4.1   62   254    8   MOLECULE: FUMARATE REDUCTASE FLAVOPROTEIN SUBUNIT;                   
1606:  5d2m-C  2.3  3.5   62   158   10   MOLECULE: SUMO-CONJUGATING ENZYME UBC9;                              
1607:  4x8q-A  2.3  3.8   51   207    8   MOLECULE: UNCHARACTERIZED PROTEIN;                                   
1608:  7lto-A  2.3  3.0   51   367   10   MOLECULE: NON-STRUCTURAL MAINTENANCE OF CHROMOSOME ELEMENT           
1609:  2kj5-A  2.3  3.2   51   116   12   MOLECULE: PHAGE INTEGRASE;                                           
1610:  5x6o-G  2.3  6.3   56   704    9   MOLECULE: SERINE/THREONINE-PROTEIN KINASE MEC1;                      
1611:  5lnk-J  2.3  5.7   49   175    4   MOLECULE: MITOCHONDRIAL COMPLEX I, 51 KDA SUBUNIT;                   
1612:  2xgj-B  2.3  4.5   52   773    8   MOLECULE: ATP-DEPENDENT RNA HELICASE DOB1;                           
1613:  5bq9-B  2.3  3.1   56   437    0   MOLECULE: UNCHARACTERIZED PROTEIN;                                   
1614:  1mqs-A  2.3  3.2   50   588    6   MOLECULE: SLY1 PROTEIN;                                              
1615:  3s5r-A  2.3  3.8   51   197   10   MOLECULE: TRANSCRIPTIONAL REGULATOR TETR FAMILY;                     
1616:  1ku9-A  2.3  3.0   49   151    0   MOLECULE: HYPOTHETICAL PROTEIN MJ223;                                
1617:  2pzi-A  2.3  3.0   42   654    5   MOLECULE: PROBABLE SERINE/THREONINE-PROTEIN KINASE PKNG;             
1618:  3h20-A  2.3  2.9   48   288    4   MOLECULE: REPLICATION PROTEIN B;                                     
1619:  6nuw-J  2.3  3.0   48   147    6   MOLECULE: INNER KINETOCHORE SUBUNIT IML3;                            
1620:  6z5l-A  2.3  4.0   51   251    4   MOLECULE: MATRIX PROTEIN 1;                                          
1621:  6t9i-I  2.3  6.0   51   173   10   MOLECULE: TRANSCRIPTION FACTOR SPT20;                                
1622:  4pj3-A  2.3  2.9   48  1335   13   MOLECULE: INTRON-BINDING PROTEIN AQUARIUS;                           
1623:  4dvg-B  2.3  3.8   54   305    6   MOLECULE: RHO-LIKE SMALL GTPASE;                                     
1624:  2qwt-A  2.3  3.7   65   167    3   MOLECULE: TRANSCRIPTIONAL REGULATOR, TETR FAMILY;                    
1625:  5cuf-C  2.3  2.6   53   370    4   MOLECULE: SESTRIN-2;                                                 
1626:  3i4r-B  2.3  3.0   42   528    7   MOLECULE: NUCLEAR PORE COMPLEX PROTEIN NUP107;                       
1627:  4rib-B  2.3  5.7   45   628    2   MOLECULE: FANCONI-ASSOCIATED NUCLEASE 1;                             
1628:  4f88-1  2.3  1.8   37   430   14   MOLECULE: PLYCA;                                                     
1629:  7d3u-D  2.3  5.0   55   534   11   MOLECULE: MONOVALENT NA+/H+ ANTIPORTER SUBUNIT D;                    
1630:  2lf4-A  2.3  3.4   47   232   11   MOLECULE: GAG POLYPROTEIN;                                           
1631:  1l6n-A  2.3  3.9   50   288   10   MOLECULE: GAG POLYPROTEIN;                                           
1632:  2kc7-A  2.3  4.6   47    99    4   MOLECULE: BFR218_PROTEIN;                                            
1633:  5lb7-B  2.3  3.6   48    78    8   MOLECULE: KATANIN P80 WD40 REPEAT-CONTAINING SUBUNIT B1;             
1634:  5k7l-A  2.3  5.4   65   701    9   MOLECULE: POTASSIUM VOLTAGE-GATED CHANNEL SUBFAMILY H MEMBE          
1635:  4etr-B  2.3  3.0   49   122    4   MOLECULE: PUTATIVE UNCHARACTERIZED PROTEIN;                          
1636:  2k73-A  2.3  3.7   59   183    8   MOLECULE: DISULFIDE BOND FORMATION PROTEIN B;                        
1637:  6d3a-A  2.3  3.0   54   347    7   MOLECULE: POLY(ADP-RIBOSE) GLYCOHYDROLASE ARH3;                      
1638:  3axj-B  2.3  4.2   49   240    6   MOLECULE: GM27569P;                                                  
1639:  5j0n-F  2.3  3.4   52   356    8   MOLECULE: ATTP(-117 TO +79);                                         
1640:  4raj-A  2.2  5.6   70   216    4   MOLECULE: HEME OXYGENASE;                                            
1641:  5tgz-A  2.2  4.3   70   439    3   MOLECULE: CANNABINOID RECEPTOR 1,FLAVODOXIN,CANNABINOID REC          
1642:  5cwd-A  2.2  3.5   61   171    7   MOLECULE: DESIGNED HELICAL REPEAT PROTEIN;                           
1643:  3hnw-A  2.2  4.3   49   128    2   MOLECULE: UNCHARACTERIZED PROTEIN;                                   
1644:  3jv3-A  2.2  4.9   71   278    0   MOLECULE: INTERSECTIN-1;                                             
1645:  4anj-A  2.2  5.2   69   995    4   MOLECULE: UNCONVENTIONAL MYOSIN-VI, GREEN FLUORESCENT PROTE          
1646:  5b0l-B  2.2  4.4   63   334   11   MOLECULE: MOEN5,DNA-BINDING PROTEIN 7D;                              
1647:  6w1s-S  2.2  5.3   64   901    8   MOLECULE: MEDIATOR OF RNA POLYMERASE II TRANSCRIPTION SUBUN          
1648:  3l39-A  2.2  3.7   68   209   12   MOLECULE: PUTATIVE PHOU-LIKE PHOSPHATE REGULATORY PROTEIN;           
1649:  5x2n-C  2.2 11.7   56   434    7   MOLECULE: TASTE RECEPTOR, TYPE 1, MEMBER 2A;                         
1650:  4gzu-A  2.2  4.8   65   436    6   MOLECULE: FERM, RHOGEF AND PLECKSTRIN DOMAIN-CONTAINING PRO          
1651:  7btq-A  2.2  3.1   59   474   12   MOLECULE: TYPE I RESTRICTION ENZYME ECOR124II M PROTEIN;             
1652:  2db7-A  2.2  2.3   41    57    7   MOLECULE: HAIRY/ENHANCER-OF-SPLIT RELATED WITH YRPW MOTIF            
1653:  4g9q-A  2.2  3.6   61   238   10   MOLECULE: 4-CARBOXYMUCONOLACTONE DECARBOXYLASE;                      
1654:  5n9j-B  2.2  5.6   55   133    4   MOLECULE: MEDIATOR OF RNA POLYMERASE II TRANSCRIPTION SUBUN          
1655:  3zx6-A  2.2  4.3   45   303    4   MOLECULE: HAMP, METHYL-ACCEPTING CHEMOTAXIS PROTEIN I;               
1656:  5cwq-A  2.2  5.5   70   233   11   MOLECULE: DESIGNED HELICAL REPEAT PROTEIN;                           
1657:  5vkv-A  2.2  3.8   59   224   15   MOLECULE: CYTOCHROME C-TYPE BIOGENESIS PROTEIN CCDA;                 
1658:  5ce3-B  2.2  4.0   60   598    5   MOLECULE: ACTIN;                                                     
1659:  2rnn-A  2.2  8.7   63   114   13   MOLECULE: E3 SUMO-PROTEIN LIGASE SIZ1;                               
1660:  3q9d-A  2.2  2.4   47   175    0   MOLECULE: PROTEIN CPN_0803/CP_1068/CPJ0803/CPB0832;                  
1661:  2f07-A  2.2  4.3   67   197    6   MOLECULE: YVDT;                                                      
1662:  5tth-A  2.2  7.1   48   671    8   MOLECULE: C-TERMINAL SPYCATCHER FUSION OF WILDTYPE ZEBRAFIS          
1663:  3sf5-C  2.2  3.9   66   230    2   MOLECULE: UREASE ACCESSORY PROTEIN UREF;                             
1664:  4egw-A  2.2  3.8   66   250    6   MOLECULE: MAGNESIUM TRANSPORT PROTEIN CORA;                          
1665:  6upr-B  2.2  3.3   48   270    2   MOLECULE: SEPTIN-2;                                                  
1666:  6dgd-A  2.2  2.3   41   704    7   MOLECULE: PRIMOSOMAL PROTEIN N';                                     
1667:  3gnl-A  2.2  3.9   43   234    5   MOLECULE: UNCHARACTERIZED PROTEIN, DUF633, LMOF2365_1472;            
1668:  6lz7-A  2.2  4.6   54   492   11   MOLECULE: CRYPTOCHROME-1;                                            
1669:  5hs5-A  2.2  3.1   46   116   11   MOLECULE: HTH-TYPE TRANSCRIPTIONAL REGULATOR SARX;                   
1670:  6rfq-P  2.2  8.8   67   123   13   MOLECULE: SUBUNIT NUAM OF NADH:UBIQUINONE OXIDOREDUCTASE (C          
1671:  6qct-A  2.2  4.3   63   722    6   MOLECULE: POLYMERASE ACIDIC PROTEIN;                                 
1672:  6n7m-A  2.2  4.0   41    63    5   MOLECULE: HYPOTHETICAL PROTEIN CD630_05490;                          
1673:  6tdw-C  2.2  3.5   53   157    2   MOLECULE: ATPTB1;                                                    
1674:  4gyi-A  2.2  4.2   57   339    4   MOLECULE: RIO2 KINASE;                                               
1675:  3bjo-A  2.2  2.8   53   103    6   MOLECULE: UNCHARACTERIZED ATP-BINDING PROTEIN MJ1010;                
1676:  5w5y-O  2.2  3.4   59   640    0   MOLECULE: DNA-DIRECTED RNA POLYMERASE I SUBUNIT RPA190;              
1677:  2m45-A  2.2  4.3   51    87    2   MOLECULE: MINICHROMOSOME MAINTENANCE PROTEIN MCM;                    
1678:  5ztc-A  2.2  4.0   69   197    6   MOLECULE: LMO2088 PROTEIN;                                           
1679:  6c94-A  2.2  4.5   69   482    7   MOLECULE: CYTOCHROME P450 4B1;                                       
1680:  5z06-B  2.2  5.6   63   698    2   MOLECULE: BDI_3064 PROTEIN;                                          
1681:  3llw-D  2.2  5.0   54   289    9   MOLECULE: GERANYLTRANSTRANSFERASE (ISPA);                            
1682:  2ogf-B  2.2  3.4   54   122    2   MOLECULE: HYPOTHETICAL PROTEIN MJ0408;                               
1683:  5h0j-A  2.2 11.1   54   234    4   MOLECULE: UNCHARACTERIZED PROTEIN;                                   
1684:  4o7o-B  2.2  3.7   73   451   11   MOLECULE: MALTOKINASE;                                               
1685:  6b1u-C  2.2  3.4   63   460   10   MOLECULE: 5'-AMP-ACTIVATED PROTEIN KINASE CATALYTIC SUBUNIT          
1686:  5b46-B  2.2  7.2   50   301    4   MOLECULE: 2-OXOACID--FERREDOXIN OXIDOREDUCTASE ALPHA SUBUNI          
1687:  6w1s-X  2.2  4.5   53   123    4   MOLECULE: MEDIATOR OF RNA POLYMERASE II TRANSCRIPTION SUBUN          
1688:  7akx-A  2.2  7.1   53   224    4   MOLECULE: VIRAL RHODOPSIN OLPVR1;                                    
1689:  4dlq-A  2.2  3.3   60   353    2   MOLECULE: LATROPHILIN-1;                                             
1690:  2ib0-A  2.2  4.0   59   142   12   MOLECULE: CONSERVED HYPOTHETICAL ALANINE RICH PROTEIN;               
1691:  5wql-A  2.2  6.0   47   270   11   MOLECULE: LIPOPROTEIN NLPI;                                          
1692:  7cmg-A  2.2  9.6   57   487    4   MOLECULE: POR SECRETION SYSTEM PROTEIN PORM/GLDM;                    
1693:  1us2-A  2.2  3.5   51   507    0   MOLECULE: ENDO-BETA-1,4-XYLANASE;                                    
1694:  5k8b-A  2.2 10.3   53   394    6   MOLECULE: 8-AMINO-3,8-DIDEOXY-ALPHA-D-MANNO-OCTULOSONATE             
1695:  2gbb-A  2.2  2.7   43   156    9   MOLECULE: PUTATIVE CHORISMATE MUTASE;                                
1696:  4bzj-C  2.2  3.7   51   693    8   MOLECULE: PROTEIN TRANSPORT PROTEIN SEC31;                           
1697:  6nr8-6  2.2  4.3   55   102    5   MOLECULE: PREFOLDIN SUBUNIT 1;                                       
1698:  5ipx-A  2.2  4.1   55   282    5   MOLECULE: ORF49 PROTEIN;                                             
1699:  4cad-I  2.2  3.9   67   254   13   MOLECULE: RAS AND A-FACTOR CONVERTING ENZYME 1, RCE1;                
1700:  5iz5-A  2.2  3.9   65   757    5   MOLECULE: CYTOSOLIC PHOSPHOLIPASE A2 DELTA;                          
1701:  3e9n-B  2.2  3.7   48   181    8   MOLECULE: PUTATIVE SHORT-CHAIN DEHYDROGENASE/REDUCTASE;              
1702:  3npe-A  2.2  3.6   48   522   17   MOLECULE: 9-CIS-EPOXYCAROTENOID DIOXYGENASE 1, CHLOROPLASTI          
1703:  3ll7-A  2.2  3.9   46   401    2   MOLECULE: PUTATIVE METHYLTRANSFERASE;                                
1704:  2oh3-A  2.2  2.7   58   149    9   MOLECULE: COG1633: UNCHARACTERIZED CONSERVED PROTEIN;                
1705:  5ea1-B  2.2  3.9   48   128    4   MOLECULE: TRANSCRIPTION ACTIVATOR BRG1;                              
1706:  5j9u-G  2.2  2.8   47   297    6   MOLECULE: HISTONE ACETYLTRANSFERASE ESA1;                            
1707:  5lsj-A  2.2  3.1   55   199    9   MOLECULE: PROTEIN MIS12 HOMOLOG;                                     
1708:  2gfp-A  2.2  3.7   76   375    5   MOLECULE: MULTIDRUG RESISTANCE PROTEIN D;                            
1709:  4aqi-A  2.2  3.0   49    96   10   MOLECULE: PROTEIN S100-A7A;                                          
1710:  2ibo-A  2.2  3.7   53    90    8   MOLECULE: HYPOTHETICAL PROTEIN SP2199;                               
1711:  6sj8-A  2.2  9.5   52   305   10   MOLECULE: TETRAHYDROMETHANOPTERIN S-METHYLTRANSFERASE;               
1712:  2gpe-D  2.2  3.5   39    48   10   MOLECULE: BIFUNCTIONAL PROTEIN PUTA;                                 
1713:  6zz6-D  2.2  4.5   61  1050    7   MOLECULE: STRUCTURAL MAINTENANCE OF CHROMOSOMES PROTEIN 1,S          
1714:  7aft-F  2.2  5.3   53   190    9   MOLECULE: PROTEIN TRANSPORT PROTEIN SEC61;                           
1715:  6vls-D  2.2  3.0   53   963   11   MOLECULE: MALTOSE/MALTODEXTRIN-BINDING PERIPLASMIC PROTEIN,          
1716:  2fup-A  2.2  4.2   61   128    5   MOLECULE: HYPOTHETICAL PROTEIN PA3352;                               
1717:  6c0f-w  2.2  3.2   44    70    7   MOLECULE: SACCHAROMYCES CEREVISIAE S288C 35S PRE-RIBOSOMAL           
1718:  6ly9-M  2.2  3.8   66   321    8   MOLECULE: V-TYPE ATP SYNTHASE SUBUNIT I;                             
1719:  5n4a-A  2.2  2.4   39   633    8   MOLECULE: INTRAFLAGELLAR TRANSPORT PROTEIN 80;                       
1720:  1xjs-A  2.2  4.5   55   147    2   MOLECULE: NIFU-LIKE PROTEIN;                                         
1721:  2qkm-B  2.2  3.3   58   266    9   MOLECULE: SPBC3B9.21 PROTEIN;                                        
1722:  2x3m-A  2.2  2.7   50   166    6   MOLECULE: HYPOTHETICAL PROTEIN ORF239;                               
1723:  3c98-B  2.2  4.2   69   230    1   MOLECULE: SYNTAXIN-BINDING PROTEIN 1;                                
1724:  1t4y-A  2.2  4.0   45   105    4   MOLECULE: ADAPTIVE-RESPONSE SENSORY-KINASE SASA;                     
1725:  3h0g-A  2.2  9.0   69  1496   10   MOLECULE: DNA-DIRECTED RNA POLYMERASE II SUBUNIT RPB1;               
1726:  2m8e-A  2.2  5.0   48    57    4   MOLECULE: SLEEPING BEAUTY TRANSPOSASE;                               
1727:  4gf2-A  2.2  4.0   73   595    3   MOLECULE: ERYTHROCYTE BINDING ANTIGEN 140;                           
1728:  5abb-A  2.2  3.7   73   443    4   MOLECULE: PROTEIN TRANSLOCASE SUBUNIT SECY;                          
1729:  3crl-B  2.2  6.3   62   383    3   MOLECULE: PYRUVATE DEHYDROGENASE [LIPOAMIDE] KINASE ISOZYME          
1730:  6ql4-A  2.2  4.5   55   660    9   MOLECULE: PUTATIVE MITOCHONDRIAL DYNAMIN PROTEIN;                    
1731:  6msr-A  2.2  2.2   41    76    7   MOLECULE: PRO-2.5;                                                   
1732:  3syk-A  2.2  2.7   43   290    7   MOLECULE: PROTEIN CBBX;                                              
1733:  6ks0-A  2.2  8.3   60   286    5   MOLECULE: ADIPONECTIN RECEPTOR PROTEIN 1;                            
1734:  2h8o-A  2.2  4.1   70   283    6   MOLECULE: GERANYLTRANSTRANSFERASE;                                   
1735:  2qcx-B  2.2  5.3   72   227   10   MOLECULE: TRANSCRIPTIONAL ACTIVATOR TENA;                            
1736:  5ln3-M  2.2  4.2   45   389    7   MOLECULE: 26S PROTEASOME NON-ATPASE REGULATORY SUBUNIT 2;            
1737:  4ymt-B  2.2  4.4   67   216    3   MOLECULE: ABC-TYPE POLAR AMINO ACID TRANSPORT SYSTEM, ATPAS          
1738:  2x5c-B  2.2  9.4   50   101    6   MOLECULE: HYPOTHETICAL PROTEIN ORF131;                               
1739:  6x44-B  2.2  3.4   51   389    4   MOLECULE: SERINE REPEAT ANTIGEN 5;                                   
1740:  1ufz-A  2.2  4.5   42    83    0   MOLECULE: HYPOTHETICAL PROTEIN BAB28515;                             
1741:  3bh1-D  2.2  4.0   57   487    4   MOLECULE: UPF0371 PROTEIN DIP2346;                                   
1742:  5mmi-Z  2.2  6.3   53   101    4   MOLECULE: 50S RIBOSOMAL PROTEIN L31;                                 
1743:  5y78-A  2.2  4.2   80   305   10   MOLECULE: PUTATIVE HEXOSE PHOSPHATE TRANSLOCATOR;                    
1744:  3j9t-O  2.2  3.9   61   392   13   MOLECULE: V-TYPE PROTON ATPASE SUBUNIT D;                            
1745:  4fqd-A  2.2  3.5   46   436    4   MOLECULE: NIKO PROTEIN;                                              
1746:  3hta-A  2.2  4.8   68   190    4   MOLECULE: EBRA REPRESSOR;                                            
1747:  6poo-A  2.2  7.3   57   273    2   MOLECULE: BIBA;                                                      
1748:  1jj2-O  2.2  7.8   46   143    4   MOLECULE: 23S RRNA;                                                  
1749:  2xq2-A  2.2  4.1   76   538    8   MOLECULE: SODIUM/GLUCOSE COTRANSPORTER;                              
1750:  7jh6-A  2.2  3.2   58   174   12   MOLECULE: TWO-DOMAIN DI-ZN(II) AND PORPHYRIN-BINDING PROTEI          
1751:  4ejo-A  2.2  2.7   51   112    8   MOLECULE: TRANSCRIPTIONAL REGULATOR, PADR-LIKE FAMILY;               
1752:  5xef-A  2.2  8.1   54   123    6   MOLECULE: FLAGELLAR PROTEIN FLIS;                                    
1753:  3mw6-A  2.2  4.0   57   122   12   MOLECULE: UNCHARACTERIZED PROTEIN NMB1681;                           
1754:  2i0m-A  2.2  3.6   62   207    8   MOLECULE: PHOSPHATE TRANSPORT SYSTEM PROTEIN PHOU;                   
1755:  2h9d-D  2.2  2.2   47   100   17   MOLECULE: SALICYLATE BIOSYNTHESIS PROTEIN PCHB;                      
1756:  5dlq-B  2.2  5.5   70  1052    7   MOLECULE: EXPORTIN-4;                                                
1757:  3aei-A  2.2  4.2   51    94    6   MOLECULE: PREFOLDIN BETA SUBUNIT 2;                                  
1758:  3euk-J  2.2  3.5   49   124    4   MOLECULE: CHROMOSOME PARTITION PROTEIN MUKB, LINKER;                 
1759:  6rax-N  2.2  5.4   53   207   11   MOLECULE: DNA REPLICATION LICENSING FACTOR MCM2;                     
1760:  5a5t-L  2.2  5.7   63   372    6   MOLECULE: EUKARYOTIC TRANSLATION INITIATION FACTOR 3 SUBUNI          
1761:  6uak-A  2.2  2.0   44   298    7   MOLECULE: SAM DEPENDENT METHYLTRANSFERASE LAHSB;                     
1762:  7k0a-A  2.2  3.6   53   196    6   MOLECULE: PUROMYCIN N-ACETYLTRANSFERASE;                             
1763:  2ahr-A  2.2  5.5   60   257   12   MOLECULE: PUTATIVE PYRROLINE CARBOXYLATE REDUCTASE;                  
1764:  5a5t-E  2.2  3.5   50   419    6   MOLECULE: EUKARYOTIC TRANSLATION INITIATION FACTOR 3 SUBUNI          
1765:  4u3e-A  2.2  4.3   59   637    5   MOLECULE: RIBONUCLEOSIDE TRIPHOSPHATE REDUCTASE;                     
1766:  7a5p-s  2.2  3.2   46    76    4   MOLECULE: U2 SNRNA;                                                  
1767:  7bpa-A  2.2  5.6   48   742   10   MOLECULE: TRANSITIONAL ENDOPLASMIC RETICULUM ATPASE;                 
1768:  5ayk-A  2.2  5.3   53   744    4   MOLECULE: DNAJ HOMOLOG SUBFAMILY C MEMBER 10;                        
1769:  5kwe-A  2.2  4.4   53   255    9   MOLECULE: HALOHYDRIN DEHALOGENASE;                                   
1770:  6hqa-A  2.2  4.9   59   887    7   MOLECULE: TAF2;                                                      
1771:  4rku-2  2.2  4.7   60   146    7   MOLECULE: PHOTOSYSTEM I P700 CHLOROPHYLL A APOPROTEIN A1;            
1772:  6eo1-A  2.2  2.9   49   355   10   MOLECULE: CYCLIC NUCLEOTIDE-GATED POTASSIUM CHANNEL MLL3241          
1773:  6lth-I  2.2  3.8   56   120    5   MOLECULE: TRANSCRIPTION ACTIVATOR BRG1;                              
1774:  5wuq-C  2.2  3.8   48    70    2   MOLECULE: ECF RNA POLYMERASE SIGMA FACTOR SIGW;                      
1775:  6d03-E  2.2  4.1   56   466    7   MOLECULE: TRANSFERRIN RECEPTOR PROTEIN 1;                            
1776:  6y37-C  2.2  6.7   49   118    8   MOLECULE: HAPB;                                                      
1777:  1miv-A  2.2  3.4   49   395   10   MOLECULE: TRNA CCA-ADDING ENZYME;                                    
1778:  6r3q-A  2.2  3.2   62   841    8   MOLECULE: ADENYLATE CYCLASE 9;                                       
1779:  5b82-A  2.2  3.2   63   161    6   MOLECULE: TLL0287 PROTEIN;                                           
1780:  4fm3-C  2.2  7.1   49    96    8   MOLECULE: UNCHARACTERIZED HYPOTHETICAL PROTEIN;                      
1781:  3col-A  2.2  3.7   54   180    6   MOLECULE: PUTATIVE TRANSCRIPTION REGULATOR;                          
1782:  5fwl-E  2.2  3.7   56   259    7   MOLECULE: HEAT SHOCK PROTEIN HSP 90 BETA;                            
1783:  6mzb-A  2.2  8.3   62   820   10   MOLECULE: ROD CGMP-SPECIFIC 3',5'-CYCLIC PHOSPHODIESTERASE           
1784:  3bes-R  2.2  2.4   40   250    5   MOLECULE: INTERFERON GAMMA;                                          
1785:  2pq7-A  2.2  6.9   49   174    2   MOLECULE: PREDICTED HD SUPERFAMILY HYDROLASE;                        
1786:  3un9-A  2.2  2.6   45   294   11   MOLECULE: NLR FAMILY MEMBER X1;                                      
1787:  1sxj-D  2.2  1.6   38   328    8   MOLECULE: ACTIVATOR 1 95 KDA SUBUNIT;                                
1788:  2oeq-C  2.2  3.9   45   117    7   MOLECULE: PROTEIN OF UNKNOWN FUNCTION, DUF964;                       
1789:  4wzx-A  2.2  4.2   45    87    2   MOLECULE: SERINE/THREONINE-PROTEIN KINASE ULK3;                      
1790:  4x5m-B  2.2  5.8   46    93   13   MOLECULE: UNCHARACTERIZED PROTEIN;                                   
1791:  2fef-B  2.2  3.9   51   284    8   MOLECULE: HYPOTHETICAL PROTEIN PA2201;                               
1792:  3hhg-E  2.2  3.7   48   297    2   MOLECULE: TRANSCRIPTIONAL REGULATOR, LYSR FAMILY;                    
1793:  2o7g-A  2.2  2.3   41    88   12   MOLECULE: PROBABLE RNA POLYMERASE SIGMA-C FACTOR;                    
1794:  4a15-A  2.2  4.3   43   596    0   MOLECULE: ATP-DEPENDENT DNA HELICASE TA0057;                         
1795:  3esl-B  2.2  4.7   55   202    2   MOLECULE: CHECKPOINT SERINE/THREONINE-PROTEIN KINASE BUB1;           
1796:  4ad9-A  2.2  2.9   45   288    7   MOLECULE: BETA-LACTAMASE-LIKE PROTEIN 2;                             
1797:  1ut9-A  2.2  7.6   52   605    2   MOLECULE: CELLULOSE 1,4-BETA-CELLOBIOSIDASE;                         
1798:  3oov-A  2.2  4.2   47   164    6   MOLECULE: METHYL-ACCEPTING CHEMOTAXIS PROTEIN, PUTATIVE;             
1799:  6qj6-A  2.2  4.3   46   265    4   MOLECULE: TREHALOSE 6-PHOSPHATE PHOSPHATASE;                         
1800:  1id0-A  2.2  3.9   46   146    4   MOLECULE: PHOQ HISTIDINE KINASE;                                     
1801:  4d6g-A  2.2  4.3   48   587    0   MOLECULE: GLYCOSIDE HYDROLASE;                                       
1802:  3zhe-A  2.2  2.5   48   399    6   MOLECULE: NONSENSE-MEDIATED MRNA DECAY PROTEIN;                      
1803:  1sb0-A  2.2  8.0   55    87   18   MOLECULE: PROTEIN CBP;                                               
1804:  4yo3-A  2.2  4.6   61   156    3   MOLECULE: TSSA;                                                      
1805:  7a5p-u  2.2 33.8   43    43    7   MOLECULE: U2 SNRNA;                                                  
1806:  3qi7-A  2.2  4.4   44   358    7   MOLECULE: PUTATIVE TRANSCRIPTIONAL REGULATOR;                        
1807:  2xpi-A  2.2  5.8   43   520    5   MOLECULE: ANAPHASE-PROMOTING COMPLEX SUBUNIT CUT9;                   
1808:  1oks-A  2.2  8.3   45    53    9   MOLECULE: RNA POLYMERASE ALPHA SUBUNIT;                              
1809:  2oku-A  2.2  6.4   60   122    5   MOLECULE: ACYL-COA DEHYDROGENASE FAMILY PROTEIN;                     
1810:  1kmi-Z  2.2  3.4   53   177    4   MOLECULE: CHEMOTAXIS PROTEIN CHEY;                                   
1811:  6i9g-A  2.2 10.4   54   265    4   MOLECULE: LINOCIN-M18;                                               
1812:  2lvs-A  2.2  3.2   42   105    7   MOLECULE: PUTATIVE UNCHARACTERIZED PROTEIN;                          
1813:  5k47-A  2.2  4.7   52   484    6   MOLECULE: POLYCYSTIN-2;                                              
1814:  2my1-A  2.2  3.5   51   159    6   MOLECULE: PRE-MRNA-SPLICING FACTOR BUD31;                            
1815:  1ci4-A  2.2  2.8   45    89    4   MOLECULE: PROTEIN (BARRIER-TO-AUTOINTEGRATION FACTOR (BAF))          
1816:  6fvb-A  2.2  5.4   58  1001    7   MOLECULE: IMPORTIN BETA-LIKE PROTEIN KAP120;                         
1817:  6iiv-A  2.2  8.2   67   461    1   MOLECULE: SOLUBLE CYTOCHROME B562,THROMBOXANE A2 RECEPTOR,R          
1818:  1n1c-A  2.2  4.3   49   199    6   MOLECULE: TORA SPECIFIC CHAPERONE;                                   
1819:  2vqc-A  2.2  3.3   47    70    0   MOLECULE: HYPOTHETICAL 13.2 KDA PROTEIN;                             
1820:  4wl5-A  2.2  9.6   54   594    9   MOLECULE: HETERODIMERIC RESTRICTION ENDONUCLEASE R.BSPD6I L          
1821:  2khv-A  2.2  3.1   51   106    4   MOLECULE: PHAGE INTEGRASE;                                           
1822:  2pgc-A  2.2  4.4   48   206    2   MOLECULE: UNCHARACTERIZED PROTEIN;                                   
1823:  1x04-A  2.2  3.9   57   200    5   MOLECULE: SH3-CONTAINING GRB2-LIKE PROTEIN 2;                        
1824:  3mfn-B  2.2  2.5   50   126   12   MOLECULE: UNCHARACTERIZED PROTEIN;                                   
1825:  2r44-A  2.2  3.5   62   330    6   MOLECULE: UNCHARACTERIZED PROTEIN;                                   
1826:  6oiu-C  2.2  4.4   57   900    7   MOLECULE: AMINOPEPTIDASE N;                                          
1827:  1hn0-A  2.2  5.2   51   971    4   MOLECULE: CHONDROITIN ABC LYASE I;                                   
1828:  5tk6-A  2.2  3.9   56   191   11   MOLECULE: OXSA PROTEIN;                                              
1829:  1ixs-B  2.1  2.8   42   315    5   MOLECULE: HOLLIDAY JUNCTION DNA HELICASE RUVA;                       
1830:  4iqr-E  2.1  3.7   69   303   12   MOLECULE: HEPATOCYTE NUCLEAR FACTOR 4-ALPHA;                         
1831:  6jo0-A  2.1  6.0   54   224    7   MOLECULE: VIRRDTS;                                                   
1832:  6z6o-D  2.1  3.7   59   542    5   MOLECULE: HISTONE DEACETYLASE HDA1;                                  
1833:  6of3-A  2.1  9.4   65   187    8   MOLECULE: RIBONUCLEASE;                                              
1834:  2b5u-A  2.1  2.5   53   470    6   MOLECULE: COLICIN E3;                                                
1835:  4h79-A  2.1  3.1   56   177    5   MOLECULE: CRISPR-ASSOCIATED PROTEIN, CSE2 FAMILY;                    
1836:  3wi3-A  2.1  4.2   68   215    9   MOLECULE: DNA REPLICATION REGULATOR SLD3;                            
1837:  6wc9-A  2.1  3.0   77   367    6   MOLECULE: ENDOSOMAL/LYSOSOMAL POTASSIUM CHANNEL TMEM175;             
1838:  4hqe-B  2.1  4.1   56   108    7   MOLECULE: TRANSCRIPTIONAL REGULATOR QSRR;                            
1839:  2yia-A  2.1  4.2   59   790    7   MOLECULE: RNA-DIRECTED RNA POLYMERASE;                               
1840:  5l10-A  2.1  3.4   50   172   10   MOLECULE: N-ACYLHOMOSERINE LACTONE DEPENDENT REGULATORY PRO          
1841:  6v4a-C  2.1  2.9   54   593    4   MOLECULE: NEUR_CHAN_LBD DOMAIN-CONTAINING PROTEIN;                   
1842:  4f0x-A  2.1  3.9   62   456    5   MOLECULE: MALONYL-COA DECARBOXYLASE, MITOCHONDRIAL;                  
1843:  4k2m-A  2.1 10.7   58   442    3   MOLECULE: NTD BIOSYNTHESIS OPERON PROTEIN NTDA;                      
1844:  6wt4-A  2.1  3.9   57   147    9   MOLECULE: BACTERIAL STING;                                           
1845:  6n9y-A  2.1  4.0   59   552    8   MOLECULE: NON-STRUCTURAL PROTEIN 1;                                  
1846:  5egf-C  2.1 11.3   62   444    5   MOLECULE: TQAA;                                                      
1847:  7cha-K  2.1  3.0   47    98    9   MOLECULE: MLAD DOMAIN-CONTAINING PROTEIN;                            
1848:  3plt-A  2.1  7.2   67   214   13   MOLECULE: SPHINGOLIPID LONG CHAIN BASE-RESPONSIVE PROTEIN L          
1849:  3kfw-X  2.1  3.2   49   234    6   MOLECULE: UNCHARACTERIZED PROTEIN;                                   
1850:  2zoz-B  2.1  5.3   58   181    7   MOLECULE: TRANSCRIPTIONAL REGULATOR;                                 
1851:  5upm-A  2.1  6.4   53   753    8   MOLECULE: BH0236 PROTEIN;                                            
1852:  6lt0-B  2.1  3.6   65   386    5   MOLECULE: WD REPEAT-CONTAINING PROTEIN 41;                           
1853:  7ch1-A  2.1  3.2   69   639    9   MOLECULE: SOLUTE CARRIER FAMILY 26 MEMBER 9;                         
1854:  3geu-A  2.1  4.6   70   189   10   MOLECULE: INTERCELLULAR ADHESION PROTEIN R;                          
1855:  4n4w-A  2.1  4.7   66   457    6   MOLECULE: CYTOCHROME B(562),SMOOTHENED HOMOLOG;                      
1856:  4u6u-D  2.1  3.1   63   283    5   MOLECULE: COG7;                                                      
1857:  6e6y-A  2.1  8.3   50   268    8   MOLECULE: DIECKMANN CYCLASE, NCMC;                                   
1858:  3fpj-B  2.1  3.4   46   266    2   MOLECULE: PUTATIVE UNCHARACTERIZED PROTEIN;                          
1859:  3cqc-A  2.1  6.6   76   247    5   MOLECULE: NUCLEAR PORE COMPLEX PROTEIN NUP107;                       
1860:  4uj6-A  2.1  5.7   60   711    3   MOLECULE: SURFACE LAYER PROTEIN;                                     
1861:  6vzd-E  2.1  3.3   41    85   10   MOLECULE: PULMONARY SURFACTANT-ASSOCIATED PROTEIN B;                 
1862:  7b93-p  2.1  4.2   56   171    7   MOLECULE: NADH-UBIQUINONE OXIDOREDUCTASE CHAIN 3;                    
1863:  6ahc-B  2.1  4.8   62   869    5   MOLECULE: ALDEHYDE-ALCOHOL DEHYDROGENASE;                            
1864:  3rm5-A  2.1  3.9   65   521    9   MOLECULE: HYDROXYMETHYLPYRIMIDINE/PHOSPHOMETHYLPYRIMIDINE K          
1865:  5dcq-E  2.1  1.8   38   200    3   MOLECULE: ARTIFICIAL REPEAT PROTEINS (ALPHAREP3);                    
1866:  4ke2-A  2.1  2.2   56   196    7   MOLECULE: TYPE I HYPERACTIVE ANTIFREEZE PROTEIN;                     
1867:  2oqm-A  2.1  3.4   59   180    7   MOLECULE: HYPOTHETICAL PROTEIN;                                      
1868:  2ysk-A  2.1  3.8   64   144    6   MOLECULE: HYPOTHETICAL PROTEIN TTHA1432;                             
1869:  5xu0-B  2.1  2.8   44   231    7   MOLECULE: MEMBRANE-FUSION PROTEIN;                                   
1870:  1jfa-A  2.1  4.5   76   354    4   MOLECULE: TRICHODIENE SYNTHASE;                                      
1871:  5zhy-B  2.1  3.3   51    89   14   MOLECULE: SPIKE GLYCOPROTEIN, SPIKE GLYCOPROTEIN;                    
1872:  4dyl-A  2.1  8.0   62   376    5   MOLECULE: TYROSINE-PROTEIN KINASE FES/FPS;                           
1873:  4bpm-A  2.1  6.8   56   162    2   MOLECULE: PROSTAGLANDIN E SYNTHASE, FUSION PEPTIDE;                  
1874:  6nnw-A  2.1  5.7   55   208    2   MOLECULE: TETRONASIN;                                                
1875:  4wvz-D  2.1  4.5   54   203    7   MOLECULE: THIOL DIOXYGENASE;                                         
1876:  5vhx-E  2.1  6.3   64   179    9   MOLECULE: GLUTAMATE RECEPTOR 2,GERM CELL-SPECIFIC GENE 1-LI          
1877:  1z9h-A  2.1  4.0   62   274    2   MOLECULE: MEMBRANE-ASSOCIATED PROSTAGLANDIN E SYNTHASE-2;            
1878:  5fnn-A  2.1  3.3   59   219    5   MOLECULE: IRON-SULFUR CLUSTER REPAIR PROTEIN YTFE;                   
1879:  3c7n-A  2.1  6.0   49   648   10   MOLECULE: HEAT SHOCK PROTEIN HOMOLOG SSE1;                           
1880:  6s7t-A  2.1  3.2   57   706   12   MOLECULE: DOLICHYL-DIPHOSPHOOLIGOSACCHARIDE--PROTEIN                 
1881:  6pwn-A  2.1  2.7   52   280    8   MOLECULE: SMALL-CONDUCTANCE MECHANOSENSITIVE CHANNEL;                
1882:  2p6v-A  2.1  3.0   52    97    6   MOLECULE: TRANSCRIPTION INITIATION FACTOR TFIID SUBUNIT 4;           
1883:  6bt9-A  2.1  3.4   50   625    8   MOLECULE: CHITINASE;                                                 
1884:  5a0j-A  2.1  5.0   73   311    8   MOLECULE: LABDANE-RELATED DITERPENE SYNTHASE;                        
1885:  6rao-J  2.1  4.5   58   548    7   MOLECULE: AFP1;                                                      
1886:  5xnb-H  2.1  1.9   40   115   10   MOLECULE: DOTL;                                                      
1887:  4pcw-C  2.1  2.9   47    91    6   MOLECULE: FILAGGRIN;                                                 
1888:  3cf4-A  2.1  5.9   59   766    5   MOLECULE: ACETYL-COA DECARBOXYLASE/SYNTHASE ALPHA SUBUNIT;           
1889:  1ux5-A  2.1  4.9   61   411    5   MOLECULE: BNI1 PROTEIN;                                              
1890:  3euh-B  2.1  3.6   65   321    6   MOLECULE: CHROMOSOME PARTITION PROTEIN MUKF;                         
1891:  2k48-A  2.1  3.8   53   107    9   MOLECULE: NUCLEOPROTEIN;                                             
1892:  7lkp-A  2.1  3.9   70  1940   14   MOLECULE: RETINAL-SPECIFIC PHOSPHOLIPID-TRANSPORTING ATPASE          
1893:  3o6q-A  2.1  4.0   48   145    6   MOLECULE: STAGE II SPORULATION PROTEIN SA;                           
1894:  3kvn-X  2.1  2.9   46   628   15   MOLECULE: ESTERASE ESTA;                                             
1895:  3lml-A  2.1  3.3   63   440    3   MOLECULE: LIN1278 PROTEIN;                                           
1896:  4x3n-A  2.1  4.1   69   259    3   MOLECULE: CALCIUM-REGULATED ACTIN-BUNDLING PROTEIN;                  
1897:  6h4b-B  2.1  3.1   46    84    9   MOLECULE: ORF026;                                                    
1898:  7d3u-F  2.1  3.0   47    85   11   MOLECULE: MONOVALENT NA+/H+ ANTIPORTER SUBUNIT D;                    
1899:  4ie6-A  2.1  5.6   74   447    4   MOLECULE: ALPHA-KETOGLUTARATE-DEPENDENT DIOXYGENASE FTO;             
1900:  6zu9-Q  2.1  3.6   51   226    4   MOLECULE: 18S RIBOSOMAL RNA;                                         
1901:  6w1s-W  2.1  3.6   46   118    4   MOLECULE: MEDIATOR OF RNA POLYMERASE II TRANSCRIPTION SUBUN          
1902:  4nad-A  2.1  4.0   53   133    4   MOLECULE: REGULATION OF NUCLEAR PRE-MRNA DOMAIN-CONTAINING           
1903:  1ni3-A  2.1  3.3   47   378    6   MOLECULE: YCHF GTP-BINDING PROTEIN;                                  
1904:  3ctw-B  2.1  5.2   45   120    7   MOLECULE: RCDA;                                                      
1905:  5n9j-U  2.1  2.4   44   198    7   MOLECULE: MEDIATOR OF RNA POLYMERASE II TRANSCRIPTION SUBUN          
1906:  6d0j-B  2.1  3.4   63   396    0   MOLECULE: CLC-TYPE FLUORIDE/PROTON ANTIPORTER;                       
1907:  5ogl-A  2.1  3.5   59   707    7   MOLECULE: UNDECAPRENYL-DIPHOSPHOOLIGOSACCHARIDE--PROTEIN             
1908:  3b5m-B  2.1  3.8   50   195    4   MOLECULE: UNCHARACTERIZED PROTEIN;                                   
1909:  6r7i-D  2.1  5.9   58   407    7   MOLECULE: COP9 SIGNALOSOME COMPLEX SUBUNIT 1;                        
1910:  5way-A  2.1  3.2   54   482    0   MOLECULE: TRANSCRIPTIONAL ACTIVATOR;                                 
1911:  6arz-A  2.1  3.5   51    96    8   MOLECULE: UNCHARACTERIZED PROTEIN;                                   
1912:  6ahf-C  2.1  2.4   46   865    0   MOLECULE: HEAT SHOCK PROTEIN 104;                                    
1913:  3a6m-A  2.1  1.6   41   168   15   MOLECULE: PROTEIN GRPE;                                              
1914:  6jdq-A  2.1  4.9   68  1069   10   MOLECULE: CRISPR-ASSOCIATED ENDONUCLEASE CAS9;                       
1915:  2jcd-A  2.1  4.8   73   315    7   MOLECULE: N-OXIDASE;                                                 
1916:  5cwf-A  2.1  5.3   47   177    6   MOLECULE: DESIGNED HELICAL REPEAT PROTEIN;                           
1917:  6gml-V  2.1  3.6   54   483    7   MOLECULE: DNA-DIRECTED RNA POLYMERASE SUBUNIT;                       
1918:  6nr8-1  2.1  3.5   55   107    5   MOLECULE: PREFOLDIN SUBUNIT 1;                                       
1919:  2xhe-A  2.1  3.2   49   566    6   MOLECULE: UNC18;                                                     
1920:  2gno-A  2.1  8.7   54   296    6   MOLECULE: DNA POLYMERASE III, GAMMA SUBUNIT-RELATED PROTEIN          
1921:  5dn6-H  2.1  3.8   60   110    3   MOLECULE: CHAIN A;                                                   
1922:  2kjg-A  2.1  2.8   51    99    6   MOLECULE: ARCHAEAL PROTEIN SSO6904;                                  
1923:  5da9-A  2.1 10.4   52   433    4   MOLECULE: PUTATIVE UNCHARACTERIZED PROTEIN,PUTATIVE UNCHARA          
1924:  4x8d-A  2.1  6.9   67   429   10   MOLECULE: SULFOXIDE SYNTHASE EGTB;                                   
1925:  5n9y-A  2.1  4.2   69   327    4   MOLECULE: ZINC TRANSPORT PROTEIN ZNTB;                               
1926:  6ueb-A  2.1  4.4   61  2099    5   MOLECULE: LARGE STRUCTURAL PROTEIN;                                  
1927:  5ijn-D  2.1 16.2   65  1028    3   MOLECULE: NUCLEAR PORE COMPLEX PROTEIN NUP155;                       
1928:  6jfk-A  2.1  8.5   64   428    8   MOLECULE: MITOFUSIN-2,CDNA FLJ57997, HIGHLY SIMILAR TO TRAN          
1929:  4gp2-A  2.1  4.8   75   342    8   MOLECULE: POLYPRENYL SYNTHETASE;                                     
1930:  6zvh-R  2.1  3.5   46   135   11   MOLECULE: 18S RRNA;                                                  
1931:  1w2q-A  2.1  4.1   64   127    5   MOLECULE: CONGLUTIN;                                                 
1932:  1zs4-A  2.1  3.5   41    82    7   MOLECULE: DNA - 27MER;                                               
1933:  6v85-A  2.1  3.9   52  1901    4   MOLECULE: RNA-DIRECTED RNA POLYMERASE L;                             
1934:  1nbw-A  2.1  2.5   47   606   11   MOLECULE: GLYCEROL DEHYDRATASE REACTIVASE ALPHA SUBUNIT;             
1935:  3x38-B  2.1  9.8   57    79    9   MOLECULE: MITOCHONDRIAL MORPHOGENESIS PROTEIN SLD7;                  
1936:  4g33-A  2.1  9.1   67   661    9   MOLECULE: 15S-LIPOXYGENASE;                                          
1937:  7aqo-J  2.1  3.4   46   230    4   MOLECULE: THO COMPLEX SUBUNIT 2;                                     
1938:  6p74-A  2.1  4.8   50   512   10   MOLECULE: PUTATIVE ATP-DEPENDENT ENDONUCLEASE OF THE OLD FA          
1939:  5krw-A  2.1  5.9   53   155    2   MOLECULE: FLAGELLAR PROTEIN FLIT,FLAGELLAR HOOK-ASSOCIATED           
1940:  1ya0-B  2.1  5.2   71   464    1   MOLECULE: SMG-7 TRANSCRIPT VARIANT 2;                                
1941:  6m96-B  2.1  4.0   70   256   11   MOLECULE: ABC TRANSPORTER;                                           
1942:  5efr-A  2.1  4.1   57   403    4   MOLECULE: BAMA-BAMD FUSION PROTEIN;                                  
1943:  6jcz-A  2.1  8.3   58   330    2   MOLECULE: PUTATIVE KETOL-ACID REDUCTOISOMERASE 2;                    
1944:  6jql-A  2.1  8.3   54   678    9   MOLECULE: BIFUNCTIONAL PROTEIN PAAZ;                                 
1945:  2qko-B  2.1  5.2   66   176   11   MOLECULE: POSSIBLE TRANSCRIPTIONAL REGULATOR, TETR FAMILY P          
1946:  5i4q-B  2.1  3.5   52   107    6   MOLECULE: CONTACT-DEPENDENT INHIBITOR A;                             
1947:  6v7b-A  2.1  3.3   50   119    6   MOLECULE: A-DNA;                                                     
1948:  6tqp-A  2.1  3.8   57   142    7   MOLECULE: 16L PROTEIN;                                               
1949:  6vjr-A  2.1  8.4   60   502    5   MOLECULE: VINYLACETYL-COA DELTA-ISOMERASE;                           
1950:  3k7d-A  2.1  9.8   57   497   12   MOLECULE: GLUTAMATE-AMMONIA-LIGASE ADENYLYLTRANSFERASE;              
1951:  4l1j-B  2.1  5.2   61   195    0   MOLECULE: HD DOMAIN-CONTAINING PROTEIN 2;                            
1952:  3i0o-A  2.1  8.1   62   329    6   MOLECULE: SPECTINOMYCIN PHOSPHOTRANSFERASE;                          
1953:  2wau-A  2.1  2.7   56   277    7   MOLECULE: ERYTHROCYTE MEMBRANE PROTEIN 1 (PFEMP1);                   
1954:  7k3z-A  2.1  5.1   71   564   10   MOLECULE: 60 KDA CHAPERONIN;                                         
1955:  2y2w-E  2.1  4.4   60   519    5   MOLECULE: ARABINOFURANOSIDASE;                                       
1956:  3hmj-A  2.1  2.7   52  1750    4   MOLECULE: FATTY ACID SYNTHASE SUBUNIT ALPHA;                         
1957:  5k2a-A  2.1  7.0   55   398    2   MOLECULE: ADENOSINE RECEPTOR A2A/SOLUBLE CYTOCHROME B562 CH          
1958:  6xtt-B  2.1  3.1   46   116    0   MOLECULE: NTTA;                                                      
1959:  6ulo-A  2.1  3.4   59   317    3   MOLECULE: UNCHARACTERIZED PROTEIN;                                   
1960:  6pvg-A  2.1  3.2   46   445    7   MOLECULE: FAD MONOOXYGENASE;                                         
1961:  2jug-A  2.1  3.8   48    78    8   MOLECULE: TUBC PROTEIN;                                              
1962:  2oar-A  2.1  3.6   56   125   11   MOLECULE: LARGE-CONDUCTANCE MECHANOSENSITIVE CHANNEL;                
1963:  5b7i-C  2.1  3.8   58   138    7   MOLECULE: CRISPR-ASSOCIATED NUCLEASE/HELICASE CAS3 SUBTYPE           
1964:  6s7t-F  2.1  2.6   43   250    9   MOLECULE: DOLICHYL-DIPHOSPHOOLIGOSACCHARIDE--PROTEIN                 
1965:  1r0d-A  2.1  7.3   65   194    9   MOLECULE: HUNTINGTIN INTERACTING PROTEIN 12;                         
1966:  3rrw-A  2.1  5.2   66   255    6   MOLECULE: THYLAKOID LUMENAL 29 KDA PROTEIN, CHLOROPLASTIC;           
1967:  5xbj-A  2.1  2.7   68   500    4   MOLECULE: FLAGELLAR HOOK-ASSOCIATED PROTEIN FLGK;                    
1968:  4hyg-B  2.1  7.2   60   247   13   MOLECULE: PUTATIVE UNCHARACTERIZED PROTEIN;                          
1969:  1vkr-A  2.1  4.0   43    97    7   MOLECULE: MANNITOL-SPECIFIC PTS SYSTEM ENZYME IIABC COMPONE          
1970:  3if2-A  2.1 11.1   57   437    5   MOLECULE: AMINOTRANSFERASE;                                          
1971:  4ac8-A  2.1  4.4   76   311    9   MOLECULE: R2-LIKE LIGAND BINDING OXIDASE;                            
1972:  6rmg-A  2.1  3.1   46  1026   11   MOLECULE: PROTEIN PATCHED HOMOLOG 1,GFP-LIKE FLUORESCENT             
1973:  4z8u-A  2.1  4.9   65   332    6   MOLECULE: AVRRXO1-ORF1;                                              
1974:  1x4q-A  2.1  3.4   51    92    2   MOLECULE: U4/U6 SMALL NUCLEAR RIBONUCLEOPROTEIN PRP3;                
1975:  2hvr-A  2.1  3.8   54   319    7   MOLECULE: 5'-                                                        
1976:  2bo4-A  2.1  6.7   68   380    3   MOLECULE: MANNOSYLGLYCERATE SYNTHASE;                                
1977:  2jkr-A  2.1  6.3   60   621   10   MOLECULE: AP-2 COMPLEX SUBUNIT ALPHA-2;                              
1978:  1t33-A  2.1  4.0   67   220    6   MOLECULE: PUTATIVE TRANSCRIPTIONAL REPRESSOR (TETR/ACRR FAM          
1979:  5gzt-B  2.1  2.6   43  1134    5   MOLECULE: CHITINASE;                                                 
1980:  6m0r-M  2.1  2.7   44    71   11   MOLECULE: V-TYPE PROTON ATPASE SUBUNIT C';                           
1981:  2cwq-A  2.1  3.7   54   126    6   MOLECULE: HYPOTHETICAL PROTEIN TTHA0727;                             
1982:  5t2p-B  2.1  5.6   57   155    9   MOLECULE: CORE PROTEIN;                                              
1983:  7k36-I  2.1  5.8   74   599    7   MOLECULE: SERINE/THREONINE-PROTEIN PHOSPHATASE 2A 65 KDA RE          
1984:  5j65-A  2.1  3.6   73   402    8   MOLECULE: PESTICIDAL CRYSTAL PROTEIN CRY6AA;                         
1985:  2i9c-A  2.1  4.7   59   121    7   MOLECULE: HYPOTHETICAL PROTEIN RPA1889;                              
1986:  2d9d-A  2.1  3.5   53    89    4   MOLECULE: BAG FAMILY MOLECULAR CHAPERONE REGULATOR 5;                
1987:  4wzi-B  2.1  8.9   66   424    6   MOLECULE: CAMP-SPECIFIC 3',5'-CYCLIC PHOSPHODIESTERASE 4B;           
1988:  1rxq-B  2.1  8.1   70   175    7   MOLECULE: YFIT;                                                      
1989:  4flb-A  2.1  4.1   56   131    5   MOLECULE: REGULATION OF NUCLEAR PRE-MRNA DOMAIN-CONTAINING           
1990:  4nv2-A  2.1  6.2   55   264    2   MOLECULE: VKORC1/THIOREDOXIN DOMAIN PROTEIN;                         
1991:  4x2c-A  2.1  2.9   44   207    2   MOLECULE: FIC FAMILY PROTEIN PUTATIVE FILAMENTATION INDUCED          
1992:  1x58-A  2.1  5.1   48    62    4   MOLECULE: HYPOTHETICAL PROTEIN 4930532D21RIK;                        
1993:  3t46-A  2.1  5.8   47    75    6   MOLECULE: SCIN-D;                                                    
1994:  1qte-A  2.1  5.0   49   620    6   MOLECULE: SOLUBLE LYTIC TRANSGLYCOSYLASE SLT70;                      
1995:  6jbn-A  2.1  2.7   42   391    2   MOLECULE: PEROXIDASE EFEB;                                           
1996:  2uy1-A  2.1  9.5   46   438    9   MOLECULE: CLEAVAGE STIMULATION FACTOR 77;                            
1997:  5mww-A  2.1  2.5   43    76    0   MOLECULE: RNA POLYMERASE SIGMA FACTOR SIGA;                          
1998:  1no1-A  2.1  5.4   41    67    5   MOLECULE: REPLISOME ORGANIZER;                                       
1999:  3b81-A  2.1  2.1   42   183    7   MOLECULE: TRANSCRIPTIONAL REGULATOR, ACRR FAMILY;                    
2000:  6cnn-A  2.1  3.0   46   360    9   MOLECULE: INTERMEDIATE CONDUCTANCE CALCIUM-ACTIVATED POTASS          
2001:  1knz-A  2.1  3.4   48   154    8   MOLECULE: 5'-R(*UP*GP*AP*CP*C)-3';                                   
2002:  2qyu-A  2.1  4.2   59   620    8   MOLECULE: SECRETED EFFECTOR PROTEIN;                                 
2003:  4fym-D  2.1  3.7   61   227   10   MOLECULE: OROTATE PHOSPHORIBOSYLTRANSFERASE;                         
2004:  2kob-A  2.1  3.7   51   108    6   MOLECULE: UNCHARACTERIZED PROTEIN;                                   
2005:  2bf0-X  2.1  4.0   54   131    9   MOLECULE: PCF11;                                                     
2006:  3f3s-A  2.1  2.3   40   312    5   MOLECULE: LAMBDA-CRYSTALLIN HOMOLOG;                                 
2007:  5zyp-A  2.1  3.0   46   340    4   MOLECULE: RNA POLYMERASE-ASSOCIATED PROTEIN CTR9,RNA POLYME          
2008:  5dca-A  2.1  3.5   45  1948    9   MOLECULE: PRE-MRNA-SPLICING HELICASE BRR2;                           
2009:  2bnw-B  2.1  2.7   39    53    0   MOLECULE: ORF OMEGA;                                                 
2010:  6swy-5  2.1  5.4   60   789    7   MOLECULE: VACUOLAR IMPORT AND DEGRADATION PROTEIN 28;                
2011:  4cej-A  2.1  8.0   68  1177    6   MOLECULE: ATP-DEPENDENT HELICASE/NUCLEASE SUBUNIT A;                 
2012:  5cwc-A  2.1  5.9   52   196    8   MOLECULE: DESIGNED HELICAL REPEAT PROTEIN;                           
2013:  1usy-A  2.1  3.5   45   275    7   MOLECULE: ATP PHOSPHORIBOSYLTRANSFERASE REGULATORY SUBUNIT;          
2014:  5few-A  2.1  4.9   43   350   14   MOLECULE: [FEFE] HYDROGENASE MATURASE SUBUNIT HYDE;                  
2015:  2g5g-X  2.1  2.5   41   255    0   MOLECULE: PUTATIVE LIPOPROTEIN;                                      
2016:  1s7o-C  2.1  2.3   41   108    2   MOLECULE: HYPOTHETICAL UPF0122 PROTEIN                               
2017:  3f42-B  2.1  3.6   46    84    4   MOLECULE: PROTEIN HP0035;                                            
2018:  1s8n-A  2.1  5.1   45   190    2   MOLECULE: PUTATIVE ANTITERMINATOR;                                   
2019:  6iqt-A  2.1  4.6   51   135    2   MOLECULE: CAG PATHOGENICITY ISLAND PROTEIN (CAG10);                  
2020:  1z1w-A  2.1  6.0   53   780    6   MOLECULE: TRICORN PROTEASE INTERACTING FACTOR F3;                    
2021:  4l7m-A  2.1  3.6   51   261    2   MOLECULE: PUTATIVE UNCHARACTERIZED PROTEIN;                          
2022:  6nf1-A  2.1  3.4   60   550    3   MOLECULE: PROTO-ONCOGENE VAV;                                        
2023:  2n2h-B  2.1  4.3   54   125    4   MOLECULE: SIN3 HISTONE DEACETYLASE COREPRESSOR COMPLEX COMP          
2024:  1y0u-A  2.1  2.5   39    89    5   MOLECULE: ARSENICAL RESISTANCE OPERON REPRESSOR, PUTATIVE;           
2025:  6b3a-A  2.1  4.0   48   632    4   MOLECULE: APRA METHYLTRANSFERASE 1;                                  
2026:  6tdv-E  2.1  3.3   48    96    2   MOLECULE: ATPTB1;                                                    
2027:  6eqi-C  2.1  5.5   52   395    6   MOLECULE: UBIQUITIN;                                                 
2028:  2hra-A  2.1  3.3   46   180    2   MOLECULE: GLUTAMYL-TRNA SYNTHETASE, CYTOPLASMIC;                     
2029:  4ude-A  2.1  2.9   49    85    2   MOLECULE: GINLFY PROTEIN;                                            
2030:  5jpq-i  2.1  4.0   46   659    9   MOLECULE: WD40 DOMAIN PROTEINS;                                      
2031:  6qv7-A  2.1  4.3   53   316    6   MOLECULE: UNCHARACTERIZED PROTEIN;                                   
2032:  1mbj-A  2.1  3.7   45    52    4   MOLECULE: MYB PROTO-ONCOGENE PROTEIN;                                
2033:  2i7u-A  2.0  3.1   50    62    4   MOLECULE: FOUR-ALPHA-HELIX BUNDLE;                                   
2034:  6hs5-A  2.0  3.2   57   249    4   MOLECULE: TSSA;                                                      
2035:  6v93-E  2.0  4.0   57   202    4   MOLECULE: DNA POLYMERASE ZETA CATALYTIC SUBUNIT;                     
2036:  4m1p-A  2.0  2.9   47    96    6   MOLECULE: COPPER-SENSITIVE OPERON REPRESSOR (CSOR);                  
2037:  2zu6-B  2.0  4.9   65   284   12   MOLECULE: EUKARYOTIC INITIATION FACTOR 4A-I;                         
2038:  5jxl-A  2.0  3.8   49   851    2   MOLECULE: FLAGELLAR HOOK PROTEIN FLGE;                               
2039:  6vu8-A  2.0  6.6   62   485    5   MOLECULE: RESISTANCE TO INHIBITORS OF CHOLINESTERASE 8 HOMO          
2040:  2o7t-A  2.0  4.8   68   188    4   MOLECULE: TRANSCRIPTIONAL REGULATOR;                                 
2041:  6k1h-B  2.0  3.2   46   247    4   MOLECULE: PTS MANNOSE TRANSPORTER SUBUNIT IID;                       
2042:  1bgp-A  2.0  5.7   68   309    6   MOLECULE: BARLEY GRAIN PEROXIDASE;                                   
2043:  6jhm-A  2.0  7.4   56   494    4   MOLECULE: CHLOROPHENOL MONOOXYGENASE;                                
2044:  5afr-A  2.0  2.9   60   332    3   MOLECULE: DYNEIN HEAVY CHAIN, CYTOPLASMIC;                           
2045:  6tdy-M  2.0  4.2   61   243    8   MOLECULE: ATP SYNTHASE SUBUNIT ALPHA;                                
2046:  6uxv-D  2.0  4.7   54   159    6   MOLECULE: TRANSCRIPTION REGULATORY PROTEIN SNF2;                     
2047:  5b04-B  2.0  3.6   53   319    6   MOLECULE: TRANSLATION INITIATION FACTOR EIF-2B SUBUNIT ALPH          
2048:  6fkf-d  2.0  3.5   57   179    4   MOLECULE: ATP SYNTHASE SUBUNIT ALPHA, CHLOROPLASTIC;                 
2049:  5aor-A  2.0  3.8   53  1009    8   MOLECULE: DOSAGE COMPENSATION REGULATOR;                             
2050:  2x3y-A  2.0  3.5   49   202    6   MOLECULE: PHOSPHOHEPTOSE ISOMERASE;                                  
2051:  6ifn-C  2.0  3.8   49   124   10   MOLECULE: TYPE III-A CRISPR-ASSOCIATED PROTEIN CSM1;                 
2052:  2hyj-A  2.0  3.9   68   193   12   MOLECULE: PUTATIVE TETR-FAMILY TRANSCRIPTIONAL REGULATOR;            
2053:  6vk0-C  2.0  4.6   65   180    9   MOLECULE: U1 SNP1-ASSOCIATING PROTEIN 1;                             
2054:  1uss-A  2.0  3.5   56    88    0   MOLECULE: HISTONE H1;                                                
2055:  6zg3-D  2.0  5.8   63   260    6   MOLECULE: ENERGY-COUPLING FACTOR TRANSPORTER ATP-BINDING PR          
2056:  2ras-B  2.0  4.1   68   204    9   MOLECULE: TRANSCRIPTIONAL REGULATOR, TETR FAMILY;                    
2057:  2yhe-A  2.0  6.5   42   639   10   MOLECULE: SEC-ALKYL SULFATASE;                                       
2058:  5an6-A  2.0  2.5   42   123    2   MOLECULE: CRISPR-ASSOCIATED PROTEIN, CSM2 FAMILY;                    
2059:  7bin-Q  2.0  4.5   51   133    6   MOLECULE: FLAGELLAR BIOSYNTHETIC PROTEIN FLIP;                       
2060:  6c0f-i  2.0  2.5   46    84    7   MOLECULE: SACCHAROMYCES CEREVISIAE S288C 35S PRE-RIBOSOMAL           
2061:  5we2-A  2.0  6.6   54   229    9   MOLECULE: PROTECTION OF TELOMERES PROTEIN POZ1;                      
2062:  4bga-C  2.0  2.8   58   322    3   MOLECULE: PREDICTED MOLECULAR CHAPERONE DISTANTLY RELATED T          
2063:  2q0t-A  2.0  4.3   72   258    7   MOLECULE: PUTATIVE GAMMA-CARBOXYMUCONOLACTONE DECARBOXYLASE          
2064:  4hrg-A  2.0  2.9   49   114    6   MOLECULE: PROTEIN S100-A10;                                          
2065:  6r7n-B  2.0  4.1   59   443    5   MOLECULE: COP9 SIGNALOSOME COMPLEX SUBUNIT 1;                        
2066:  6wqz-A  2.0  8.8   58   536    7   MOLECULE: AUTOPHAGY-RELATED PROTEIN 9A;                              
2067:  3cym-A  2.0  3.1   53   415    6   MOLECULE: UNCHARACTERIZED PROTEIN BAD_0989;                          
2068:  5dds-A  2.0  9.6   51   514    8   MOLECULE: CRMG;                                                      
2069:  6z6o-C  2.0  5.3   57   548    0   MOLECULE: HISTONE DEACETYLASE HDA1;                                  
2070:  5d06-A  2.0  5.8   69  1526    4   MOLECULE: UNCHARACTERIZED PROTEIN;                                   
2071:  5unm-A  2.0  3.9   52   269    6   MOLECULE: ATP-UTILIZING ENZYME OF THE PP-LOOPSUPERFAMILY;            
2072:  5f0n-A  2.0  5.1   62  1038    3   MOLECULE: COHESIN SUBUNIT PDS5,COHESIN SUBUNIT PDS5, COHESI          
2073:  4g12-A  2.0  6.1   62   192    6   MOLECULE: PROBABLE TRANSCRIPTIONAL REGULATORY PROTEIN (PROB          
2074:  6od1-B  2.0  4.7   60   106    2   MOLECULE: REGULATOR OF RPOS;                                         
2075:  3jc5-A  2.0  5.4   51   208    0   MOLECULE: DNA REPLICATION LICENSING FACTOR MCM2;                     
2076:  6u9w-A  2.0  3.8   51   562   14   MOLECULE: P2X PURINOCEPTOR 7;                                        
2077:  6tda-L  2.0  3.5   57   596   12   MOLECULE: HISTONE H3.2;                                              
2078:  1cnt-1  2.0  3.6   52   150    2   MOLECULE: CILIARY NEUROTROPHIC FACTOR;                               
2079:  3iqt-A  2.0  3.6   53   123    4   MOLECULE: SIGNAL TRANSDUCTION HISTIDINE-PROTEIN KINASE BARA          
2080:  3faj-A  2.0  2.8   49   101   14   MOLECULE: PUTATIVE UNCHARACTERIZED PROTEIN;                          
2081:  4drb-G  2.0  4.1   53   105    9   MOLECULE: CENTROMERE PROTEIN S;                                      
2082:  5v8z-C  2.0  3.6   52    98    6   MOLECULE: ENDOPLASMIC RETICULUM RESIDENT PROTEIN 29;                 
2083:  5n77-A  2.0  4.0   53   257    2   MOLECULE: MAGNESIUM TRANSPORT PROTEIN CORA;                          
2084:  6c96-A  2.0  4.2   59   723   12   MOLECULE: TWO PORE CALCIUM CHANNEL PROTEIN 1;                        
2085:  4ehm-A  2.0  4.3   47   319    6   MOLECULE: GERANYLGERANYL TRANSFERASE TYPE-2 SUBUNIT ALPHA;           
2086:  1urf-A  2.0  4.0   51    81   10   MOLECULE: PROTEIN KINASE C-LIKE 1;                                   
2087:  4u7u-B  2.0  3.6   51   157    2   MOLECULE: CRISPR SYSTEM CASCADE SUBUNIT CASA;                        
2088:  2lqu-A  2.0  3.6   66   168    9   MOLECULE: DECORIN-BINDING PROTEIN A;                                 
2089:  2mhs-A  2.0  2.9   59   164    3   MOLECULE: INDUCED MYELOID LEUKEMIA CELL DIFFERENTIATION PRO          
2090:  6wg3-E  2.0  6.6   66  1226    8   MOLECULE: STRUCTURAL MAINTENANCE OF CHROMOSOMES PROTEIN 1A;          
2091:  4ww9-A  2.0  3.5   62   238    5   MOLECULE: EKC/KEOPS COMPLEX SUBUNIT BUD32;                           
2092:  6gej-S  2.0  6.6   50   208    8   MOLECULE: VACUOLAR PROTEIN SORTING-ASSOCIATED PROTEIN 72;            
2093:  6w32-B  2.0 10.1   66   288    8   MOLECULE: PHOSPHATIDYLINOSITOL TRANSFER PROTEIN SFH5;                
2094:  1zp2-A  2.0  3.4   52   227    6   MOLECULE: RNA POLYMERASE II HOLOENZYME CYCLIN-LIKE SUBUNIT;          
2095:  4i9e-A  2.0  4.0   55   383    5   MOLECULE: RESPONSE REGULATOR ASPARTATE PHOSPHATASE F;                
2096:  4q2g-B  2.0  2.6   60   269    5   MOLECULE: PHOSPHATIDATE CYTIDYLYLTRANSFERASE;                        
2097:  1ufi-A  2.0  2.8   37    48    8   MOLECULE: MAJOR CENTROMERE AUTOANTIGEN B;                            
2098:  6f1e-A  2.0  5.9   60   143   10   MOLECULE: INTERFERON GAMMA;                                          
2099:  5ic8-A  2.0  4.3   60   284    8   MOLECULE: PUTATIVE UNCHARACTERIZED PROTEIN;                          
2100:  5no8-A  2.0  5.2   50   669    4   MOLECULE: BACCELL_00875;                                             
2101:  6tfr-B  2.0  8.6   61   368    8   MOLECULE: LINALOOL DEHYDRATASE-ISOMERASE PROTEIN LDI;                
2102:  7mi6-A  2.0  9.0   64  2419    9   MOLECULE: FUSION PROTEIN OF DYNEIN AND ENDOLYSIN;                    
2103:  6jcx-F  2.0  3.0   43   186    7   MOLECULE: DNA-DIRECTED RNA POLYMERASE SUBUNIT ALPHA;                 
2104:  5jki-A  2.0  3.9   71   201    6   MOLECULE: PUTATIVE LIPID PHOSPHATE PHOSPHATASE YODM;                 
2105:  3mx2-B  2.0  5.8   63   517    6   MOLECULE: NUCLEOPROTEIN;                                             
2106:  2lxl-A  2.0  3.3   47   163    6   MOLECULE: VACUOLAR PROTEIN SORTING-ASSOCIATED PROTEIN VTA1           
2107:  5xn7-B  2.0  4.6   61   551    5   MOLECULE: PUTATIVE RTX-TOXIN;                                        
2108:  4fmr-B  2.0  5.4   46   237    0   MOLECULE: UNCHARACTERIZED HYPOTHETICAL PROTEIN;                      
2109:  5lvf-A  2.0  4.1   58   142    2   MOLECULE: REGULATOR OF TY1 TRANSPOSITION PROTEIN 103;                
2110:  5yck-A  2.0  3.9   72   449    8   MOLECULE: MULTI DRUG EFFLUX TRANSPORTER;                             
2111:  2ncg-A  2.0  6.4   55   118    5   MOLECULE: RGA1E;                                                     
2112:  1yyv-A  2.0  4.4   60   114    8   MOLECULE: PUTATIVE TRANSCRIPTIONAL REGULATOR;                        
2113:  1se7-A  2.0  3.7   50    83    4   MOLECULE: HOMOLOGUE OF THE THETA SUBUNIT OF DNA POLYMERASE           
2114:  2kmf-A  2.0  3.6   55   115    9   MOLECULE: PHOTOSYSTEM II 11 KDA PROTEIN;                             
2115:  3dfu-A  2.0  2.6   43   228    9   MOLECULE: UNCHARACTERIZED PROTEIN FROM 6-PHOSPHOGLUCONATE            
2116:  3bez-D  2.0  3.7   46   479    7   MOLECULE: PROTEASE 4;                                                
2117:  6ny2-Y  2.0  9.0   61   915    7   MOLECULE: DNA TARGET STRAND;                                         
2118:  5aim-B  2.0  4.3   53    98    2   MOLECULE: TRANSCRIPTION FACTOR TAU 138 KDA SUBUNIT;                  
2119:  4f9j-A  2.0  8.0   39   599    3   MOLECULE: POLY-BETA-1,6-N-ACETYL-D-GLUCOSAMINE N-DEACETYLAS          
2120:  2py8-C  2.0  3.4   48   123    2   MOLECULE: HYPOTHETICAL PROTEIN RBCX;                                 
2121:  1ofd-A  2.0  4.7   46  1491    4   MOLECULE: FERREDOXIN-DEPENDENT GLUTAMATE SYNTHASE 2;                 
2122:  1mwk-A  2.0  3.1   47   320    6   MOLECULE: PARM;                                                      
2123:  4hw5-A  2.0  3.4   42    77    7   MOLECULE: COMPLEMENT C3;                                             
2124:  1a87-A  2.0  3.1   55   297    5   MOLECULE: COLICIN N;                                                 
2125:  5muu-A  2.0  3.9   58   766    2   MOLECULE: MAJOR INNER PROTEIN P1;                                    
2126:  3wa8-A  2.0  3.5   53   179    4   MOLECULE: CRISPR-ASSOCIATED PROTEIN, CSE2 FAMILY;                    
2127:  3e4b-B  2.0  4.8   49   405    6   MOLECULE: ALGK;                                                      
2128:  5hy3-A  2.0  3.2   50   252    4   MOLECULE: MRNA ENDORIBONUCLEASE LSOA;                                
2129:  4k17-A  2.0  4.4   44   660    9   MOLECULE: LEUCINE-RICH REPEAT-CONTAINING PROTEIN 16A;                
2130:  2dk8-A  2.0  3.6   52    81    6   MOLECULE: DNA-DIRECTED RNA POLYMERASE III 39 KDA                     
2131:  1l1l-A  2.0  8.8   54   717    7   MOLECULE: RIBONUCLEOSIDE TRIPHOSPHATE REDUCTASE;                     
2132:  1iq0-A  2.0  3.7   46   588    7   MOLECULE: ARGINYL-TRNA SYNTHETASE;                                   
2133:  4btp-A  2.0  3.4   53   748    2   MOLECULE: P1;                                                        
2134:  3nmz-A  2.0  6.7   56   406    9   MOLECULE: APC VARIANT PROTEIN;                                       
2135:  2mpk-A  2.0  2.7   48    74    6   MOLECULE: CHITIN SYNTHASE 1;                                         
2136:  7c4j-I  2.0  6.7   63   524    8   MOLECULE: TRANSCRIPTION REGULATORY PROTEIN SNF12;                    
2137:  2xrn-B  2.0  3.9   52   241   17   MOLECULE: HTH-TYPE TRANSCRIPTIONAL REGULATOR TTGV;                   
2138:  1ypy-A  2.0  9.1   63   182    8   MOLECULE: VIRION MEMBRANE PROTEIN;                                   
2139:  1ity-A  2.0  3.8   47    67    2   MOLECULE: TRF1;                                                      

# Structural equivalences
   1: s001-x 6ww7-C     1 -  21 <=>    6 -  26   (ASN  241  - PHE  261  <=> SER   10  - ILE   30 )                          
   1: s001-x 6ww7-C    22 -  25 <=>   30 -  33   (ARG  262  - LEU  265  <=> VAL   34  - LEU   37 )                          
   1: s001-x 6ww7-C    27 -  30 <=>   37 -  40   (MET  409  - GLU  412  <=> ASP   41  - LEU   44 )                          
   1: s001-x 6ww7-C    39 -  57 <=>   92 - 110   (ALA  421  - GLY  439  <=> ASN  114  - PHE  132 )                          
   1: s001-x 6ww7-C    61 -  82 <=>  145 - 166   (SER  443  - GLU  464  <=> SER  167  - GLY  188 )                          
   2: s001-x 7kak-E     2 -  21 <=>   61 -  80   (LEU  242  - PHE  261  <=> VAL   69  - ARG   88 )                          
   2: s001-x 7kak-E    22 -  25 <=>   84 -  87   (ARG  262  - LEU  265  <=> ILE   92  - GLN   95 )                          
   2: s001-x 7kak-E    26 -  29 <=>  100 - 103   (SER  408  - HIS  411  <=> VAL  108  - GLU  111 )                          
   2: s001-x 7kak-E    31 -  57 <=>  104 - 130   (LEU  413  - GLY  439  <=> LEU  112  - ALA  138 )                          
   2: s001-x 7kak-E    61 -  83 <=>  132 - 154   (SER  443  - GLN  465  <=> ASN  140  - MET  162 )                          
   3: s001-x 2odm-B     1 -  21 <=>    2 -  22   (ASN  241  - PHE  261  <=> ALA    5  - LEU   25 )                          
   3: s001-x 2odm-B    22 -  25 <=>   26 -  29   (ARG  262  - LEU  265  <=> GLN   29  - ASN   32 )                          
   3: s001-x 2odm-B    35 -  57 <=>   30 -  52   (ILE  417  - GLY  439  <=> CYS   38  - VAL   60 )                          
   3: s001-x 2odm-B    61 -  76 <=>   60 -  75   (SER  443  - PHE  458  <=> GLU   68  - LYS   83 )                          
   4: s001-x 6so5-C     2 -  20 <=>    1 -  19   (LEU  242  - GLY  260  <=> ALA    5  - VAL   23 )                          
   4: s001-x 6so5-C    21 -  24 <=>   22 -  25   (PHE  261  - ASP  264  <=> ILE   26  - PRO   29 )                          
   4: s001-x 6so5-C    26 -  57 <=>   88 - 119   (SER  408  - GLY  439  <=> ALA   92  - TYR  123 )                          
   4: s001-x 6so5-C    61 -  79 <=>  126 - 144   (SER  443  - PHE  461  <=> GLY  154  - PRO  172 )                          
   5: s001-x 5ca9-A     1 -  20 <=>  374 - 393   (ASN  241  - GLY  260  <=> GLU  399  - LYS  418 )                          
   5: s001-x 5ca9-A    21 -  24 <=>  396 - 399   (PHE  261  - ASP  264  <=> VAL  421  - LYS  424 )                          
   5: s001-x 5ca9-A    37 -  57 <=>  402 - 422   (THR  419  - GLY  439  <=> ASP  427  - VAL  447 )                          
   5: s001-x 5ca9-A    61 -  78 <=>  435 - 452   (SER  443  - ILE  460  <=> GLU  460  - GLN  477 )                          
   6: s001-x 6z2w-E     1 -  23 <=> 1592 -1614   (ASN  241  - VAL  263  <=> LEU 1615  - LYS 1637 )                          
   6: s001-x 6z2w-E    37 -  55 <=> 1617 -1635   (THR  419  - PHE  437  <=> PHE 1640  - ALA 1658 )                          
   6: s001-x 6z2w-E    61 -  78 <=> 1638 -1655   (SER  443  - ILE  460  <=> VAL 1661  - MET 1678 )                          
   7: s001-x 3k66-A     1 -  21 <=>  120 - 140   (ASN  241  - PHE  261  <=> LYS  353  - ASP  373 )                          
   7: s001-x 3k66-A    22 -  25 <=>  144 - 147   (ARG  262  - LEU  265  <=> THR  377  - ARG  380 )                          
   7: s001-x 3k66-A    26 -  52 <=>  157 - 183   (SER  408  - LEU  434  <=> LYS  390  - MET  416 )                          
   7: s001-x 3k66-A    54 -  57 <=>  184 - 187   (ASP  436  - GLY  439  <=> LEU  417  - PHE  420 )                          
   7: s001-x 3k66-A    61 -  77 <=>  193 - 209   (SER  443  - GLU  459  <=> TYR  426  - VAL  442 )                          
   7: s001-x 3k66-A    79 -  82 <=>  211 - 214   (PHE  461  - GLU  464  <=> PRO  444  - SER  447 )                          
   8: s001-x 5yfp-C     1 -  21 <=>  405 - 425   (ASN  241  - PHE  261  <=> LYS  413  - TRP  433 )                          
   8: s001-x 5yfp-C    27 -  33 <=>  439 - 445   (MET  409  - ARG  415  <=> GLU  447  - HIS  453 )                          
   8: s001-x 5yfp-C    35 -  56 <=>  453 - 474   (ILE  417  - LEU  438  <=> PHE  461  - THR  482 )                          
   8: s001-x 5yfp-C    59 -  81 <=>  476 - 498   (ILE  441  - LYS  463  <=> GLN  484  - TRP  506 )                          
   9: s001-x 3cit-A     1 -  21 <=>    5 -  25   (ASN  241  - PHE  261  <=> GLN   20  - GLN   40 )                          
   9: s001-x 3cit-A    40 -  55 <=>   29 -  44   (ALA  422  - PHE  437  <=> GLU   44  - ALA   59 )                          
   9: s001-x 3cit-A    59 -  83 <=>  127 - 151   (ILE  441  - GLN  465  <=> ASP  144  - LEU  168 )                          
  10: s001-x 4ilo-A     2 -  21 <=>    1 -  20   (LEU  242  - PHE  261  <=> SER   -2  - LYS   17 )                          
  10: s001-x 4ilo-A    22 -  25 <=>   24 -  27   (ARG  262  - LEU  265  <=> LEU   21  - VAL   24 )                          
  10: s001-x 4ilo-A    26 -  39 <=>  148 - 161   (SER  408  - ALA  421  <=> GLU  145  - ARG  158 )                          
  10: s001-x 4ilo-A    41 -  53 <=>  162 - 174   (PHE  423  - ALA  435  <=> SER  159  - THR  171 )                          
  10: s001-x 4ilo-A    62 -  77 <=>  175 - 190   (GLY  444  - GLU  459  <=> ASP  172  - LYS  187 )                          
  11: s001-x 4dvy-P     3 -  20 <=>  420 - 437   (MET  243  - GLY  260  <=> LEU  570  - LYS  587 )                          
  11: s001-x 4dvy-P    21 -  24 <=>  440 - 443   (PHE  261  - ASP  264  <=> ALA  590  - ALA  593 )                          
  11: s001-x 4dvy-P    26 -  29 <=>  457 - 460   (SER  408  - HIS  411  <=> GLY  607  - ASP  610 )                          
  11: s001-x 4dvy-P    31 -  57 <=>  461 - 487   (LEU  413  - GLY  439  <=> GLU  611  - LEU  637 )                          
  11: s001-x 4dvy-P    61 -  83 <=>  503 - 525   (SER  443  - GLN  465  <=> GLN  656  - THR  678 )                          
  12: s001-x 2jvg-A     1 -  21 <=>    6 -  26   (ASN  241  - PHE  261  <=> ILE  200  - LYS  220 )                          
  12: s001-x 2jvg-A    38 -  54 <=>   32 -  48   (ALA  420  - ASP  436  <=> SER  226  - MET  242 )                          
  12: s001-x 2jvg-A    61 -  83 <=>   49 -  71   (SER  443  - GLN  465  <=> ASP  243  - VAL  265 )                          
  13: s001-x 5nvu-A     1 -  22 <=>  318 - 339   (ASN  241  - ARG  262  <=> UNK 1706  - UNK 1727 )                          
  13: s001-x 5nvu-A    38 -  50 <=>  346 - 358   (ALA  420  - SER  432  <=> UNK 1734  - UNK 1746 )                          
  13: s001-x 5nvu-A    63 -  83 <=>  359 - 379   (THR  445  - GLN  465  <=> UNK 1747  - UNK 1767 )                          
  14: s001-x 7apx-B     1 -  21 <=>  370 - 390   (ASN  241  - PHE  261  <=> GLU  389  - ILE  409 )                          
  14: s001-x 7apx-B    22 -  25 <=>  394 - 397   (ARG  262  - LEU  265  <=> ILE  413  - ASP  416 )                          
  14: s001-x 7apx-B    29 -  33 <=>  419 - 423   (HIS  411  - ARG  415  <=> GLU  438  - GLU  442 )                          
  14: s001-x 7apx-B    34 -  45 <=>  425 - 436   (TYR  416  - CYS  427  <=> ASN  444  - ILE  455 )                          
  14: s001-x 7apx-B    46 -  56 <=>  438 - 448   (ILE  428  - LEU  438  <=> ASP  457  - LYS  467 )                          
  14: s001-x 7apx-B    61 -  83 <=>  451 - 473   (SER  443  - GLN  465  <=> ASP  470  - GLY  492 )                          
  15: s001-x 3f0c-A     1 -  20 <=>   72 -  91   (ASN  241  - GLY  260  <=> GLY   81  - ARG  100 )                          
  15: s001-x 3f0c-A    21 -  24 <=>   93 -  96   (PHE  261  - ASP  264  <=> LEU  102  - LEU  105 )                          
  15: s001-x 3f0c-A    34 -  57 <=>  104 - 127   (TYR  416  - GLY  439  <=> THR  116  - ILE  139 )                          
  15: s001-x 3f0c-A    61 -  81 <=>  144 - 164   (SER  443  - LYS  463  <=> ASN  156  - GLU  176 )                          
  16: s001-x 6kwy-c     1 -   4 <=>  515 - 518   (ASN  241  - ASN  244  <=> SER  538  - ALA  541 )                          
  16: s001-x 6kwy-c     6 -  21 <=>  519 - 534   (ILE  246  - PHE  261  <=> GLU  542  - LEU  557 )                          
  16: s001-x 6kwy-c    22 -  25 <=>  537 - 540   (ARG  262  - LEU  265  <=> SER  560  - LEU  563 )                          
  16: s001-x 6kwy-c    30 -  54 <=>  551 - 575   (GLU  412  - ASP  436  <=> LYS  574  - SER  598 )                          
  16: s001-x 6kwy-c    61 -  78 <=>  577 - 594   (SER  443  - ILE  460  <=> GLU  600  - ILE  617 )                          
  16: s001-x 6kwy-c    80 -  83 <=>  648 - 651   (VAL  462  - GLN  465  <=> LYS  671  - LEU  674 )                          
  17: s001-x 5v7p-A     1 -  18 <=>    1 -  18   (ASN  241  - PHE  258  <=> LEU    2  - VAL   19 )                          
  17: s001-x 5v7p-A    19 -  22 <=>   20 -  23   (GLN  259  - ARG  262  <=> PHE   21  - CYS   24 )                          
  17: s001-x 5v7p-A    33 -  57 <=>   32 -  56   (ARG  415  - GLY  439  <=> THR   33  - TYR   57 )                          
  17: s001-x 5v7p-A    59 -  80 <=>   61 -  82   (ILE  441  - VAL  462  <=> PHE   62  - LEU   83 )                          
  18: s001-x 3na7-A     4 -  21 <=>    2 -  19   (ASN  244  - PHE  261  <=> GLY    0  - GLU   17 )                          
  18: s001-x 3na7-A    22 -  25 <=>   22 -  25   (ARG  262  - LEU  265  <=> SER   20  - PRO   23 )                          
  18: s001-x 3na7-A    26 -  39 <=>  147 - 160   (SER  408  - ALA  421  <=> LEU  145  - GLN  158 )                          
  18: s001-x 3na7-A    41 -  53 <=>  161 - 173   (PHE  423  - ALA  435  <=> ILE  159  - THR  171 )                          
  18: s001-x 3na7-A    62 -  77 <=>  174 - 189   (GLY  444  - GLU  459  <=> GLU  172  - LYS  187 )                          
  19: s001-x 6b4h-A     1 -  21 <=>   27 -  47   (ASN  241  - PHE  261  <=> ASN  238  - GLN  258 )                          
  19: s001-x 6b4h-A    35 -  57 <=>   52 -  74   (ILE  417  - GLY  439  <=> GLY  263  - GLN  285 )                          
  19: s001-x 6b4h-A    61 -  79 <=>  105 - 123   (SER  443  - PHE  461  <=> SER  316  - ILE  334 )                          
  19: s001-x 6b4h-A    80 -  83 <=>  125 - 128   (VAL  462  - GLN  465  <=> GLU  336  - ALA  339 )                          
  20: s001-x 6so5-E     4 -  21 <=>    1 -  18   (ASN  244  - PHE  261  <=> ARG  189  - PHE  206 )                          
  20: s001-x 6so5-E    38 -  56 <=>   23 -  41   (ALA  420  - LEU  438  <=> LEU  211  - LYS  229 )                          
  20: s001-x 6so5-E    61 -  76 <=>   80 -  95   (SER  443  - PHE  458  <=> GLY  268  - PHE  283 )                          
  20: s001-x 6so5-E    77 -  83 <=>   97 - 103   (GLU  459  - GLN  465  <=> HIS  285  - TRP  291 )                          
  21: s001-x 2vwa-A     1 -  19 <=>   20 -  38   (ASN  241  - GLN  259  <=> ILE  149  - PHE  167 )                          
  21: s001-x 2vwa-A    20 -  23 <=>   40 -  43   (GLY  260  - VAL  263  <=> HIS  169  - ASN  172 )                          
  21: s001-x 2vwa-A    45 -  56 <=>   52 -  63   (CYS  427  - LEU  438  <=> ASN  181  - LEU  192 )                          
  21: s001-x 2vwa-A    61 -  82 <=>   78 -  99   (SER  443  - GLU  464  <=> LYS  207  - GLU  228 )                          
  22: s001-x 4bm5-A     1 -   4 <=>   69 -  72   (ASN  241  - ASN  244  <=> VAL  978  - ILE  981 )                          
  22: s001-x 4bm5-A     6 -  18 <=>   73 -  85   (ILE  246  - PHE  258  <=> HIS  982  - ALA  994 )                          
  22: s001-x 4bm5-A    19 -  22 <=>   87 -  90   (GLN  259  - ARG  262  <=> GLN  996  - THR  999 )                          
  22: s001-x 4bm5-A    38 -  54 <=>   94 - 110   (ALA  420  - ASP  436  <=> LEU 1003  - SER 1019 )                          
  22: s001-x 4bm5-A    62 -  83 <=>  111 - 132   (GLY  444  - GLN  465  <=> MET 1020  - PHE 1041 )                          
  23: s001-x 5x3x-M     1 -  24 <=>   38 -  61   (ASN  241  - ASP  264  <=> ARG   38  - PRO   61 )                          
  23: s001-x 5x3x-M    31 -  35 <=>   63 -  67   (LEU  413  - ILE  417  <=> VAL   63  - CYS   67 )                          
  23: s001-x 5x3x-M    45 -  54 <=>   72 -  81   (CYS  427  - ASP  436  <=> GLY   72  - GLY   81 )                          
  23: s001-x 5x3x-M    61 -  79 <=>   83 - 101   (SER  443  - PHE  461  <=> SER   83  - ALA  101 )                          
  24: s001-x 5l1a-A     1 -  22 <=>    5 -  26   (ASN  241  - ARG  262  <=> TYR    4  - PHE   25 )                          
  24: s001-x 5l1a-A    34 -  56 <=>   28 -  50   (TYR  416  - LEU  438  <=> LEU   30  - THR   52 )                          
  24: s001-x 5l1a-A    59 -  62 <=>   56 -  59   (ILE  441  - GLY  444  <=> GLY   58  - VAL   61 )                          
  24: s001-x 5l1a-A    64 -  80 <=>   61 -  77   (GLY  446  - VAL  462  <=> GLU   63  - GLN   79 )                          
  25: s001-x 5f5p-A     1 -  21 <=>   53 -  73   (ASN  241  - PHE  261  <=> LYS 1481  - LEU 1501 )                          
  25: s001-x 5f5p-A    22 -  25 <=>   77 -  80   (ARG  262  - LEU  265  <=> LEU 1505  - ARG 1508 )                          
  25: s001-x 5f5p-A    26 -  57 <=>  101 - 132   (SER  408  - GLY  439  <=> GLN 1529  - PHE 1560 )                          
  25: s001-x 5f5p-A    64 -  83 <=>  149 - 168   (GLY  446  - GLN  465  <=> HIS 1577  - ILE 1596 )                          
  26: s001-x 6u0o-A     1 -  21 <=>   71 -  91   (ASN  241  - PHE  261  <=> SER   76  - ILE   96 )                          
  26: s001-x 6u0o-A    24 -  27 <=>   99 - 102   (ASP  264  - MET  409  <=> PHE  104  - SER  107 )                          
  26: s001-x 6u0o-A    32 -  57 <=>  168 - 193   (ASN  414  - GLY  439  <=> GLY  173  - THR  198 )                          
  26: s001-x 6u0o-A    60 -  80 <=>  198 - 218   (GLY  442  - VAL  462  <=> ILE  203  - GLU  223 )                          
  27: s001-x 5w99-A     1 -  21 <=>  120 - 140   (ASN  241  - PHE  261  <=> SER  121  - ASP  141 )                          
  27: s001-x 5w99-A    26 -  39 <=>  202 - 215   (SER  408  - ALA  421  <=> THR  203  - VAL  216 )                          
  27: s001-x 5w99-A    40 -  57 <=>  218 - 235   (ALA  422  - GLY  439  <=> THR  219  - GLY  236 )                          
  27: s001-x 5w99-A    61 -  79 <=>  274 - 292   (SER  443  - PHE  461  <=> ARG  286  - VAL  304 )                          
  28: s001-x 5j1f-A     1 -  21 <=>    6 -  26   (ASN  241  - PHE  261  <=> TYR  751  - ALA  771 )                          
  28: s001-x 5j1f-A    22 -  25 <=>   30 -  33   (ARG  262  - LEU  265  <=> LYS  775  - CYS  778 )                          
  28: s001-x 5j1f-A    27 -  39 <=>   38 -  50   (MET  409  - ALA  421  <=> THR  783  - GLN  795 )                          
  28: s001-x 5j1f-A    41 -  56 <=>   51 -  66   (PHE  423  - LEU  438  <=> ASP  796  - LEU  811 )                          
  28: s001-x 5j1f-A    62 -  75 <=>   83 -  96   (GLY  444  - TYR  457  <=> ALA  895  - THR  908 )                          
  29: s001-x 3p8c-B     3 -  21 <=>  953 - 971   (MET  243  - PHE  261  <=> SER  988  - SER 1006 )                          
  29: s001-x 3p8c-B    22 -  25 <=>  974 - 977   (ARG  262  - LEU  265  <=> THR 1009  - SER 1012 )                          
  29: s001-x 3p8c-B    32 -  35 <=>  987 - 990   (ASN  414  - ILE  417  <=> ILE 1022  - HIS 1025 )                          
  29: s001-x 3p8c-B    36 -  57 <=>  992 -1013   (PRO  418  - GLY  439  <=> ASN 1027  - LYS 1048 )                          
  29: s001-x 3p8c-B    61 -  83 <=> 1014 -1036   (SER  443  - GLN  465  <=> GLY 1049  - GLN 1071 )                          
  30: s001-x 6ryd-A     6 -  22 <=>    7 -  23   (ILE  246  - ARG  262  <=> THR   40  - ASN   56 )                          
  30: s001-x 6ryd-A    42 -  57 <=>   29 -  44   (GLY  424  - GLY  439  <=> THR   62  - GLY   77 )                          
  30: s001-x 6ryd-A    61 -  83 <=>   46 -  68   (SER  443  - GLN  465  <=> ILE   79  - PHE  101 )                          
  31: s001-x 6sl2-A     1 -  21 <=>  256 - 276   (ASN  241  - PHE  261  <=> VAL  255  - LYS  275 )                          
  31: s001-x 6sl2-A    22 -  25 <=>  279 - 282   (ARG  262  - LEU  265  <=> GLY  278  - PRO  281 )                          
  31: s001-x 6sl2-A    27 -  57 <=>  285 - 315   (MET  409  - GLY  439  <=> GLU  284  - ALA  314 )                          
  31: s001-x 6sl2-A    60 -  74 <=>  341 - 355   (GLY  442  - GLN  456  <=> PRO  340  - GLU  354 )                          
  32: s001-x 7apk-j     1 -  20 <=>  275 - 294   (ASN  241  - GLY  260  <=> HIS  535  - LYS  554 )                          
  32: s001-x 7apk-j    21 -  24 <=>  296 - 299   (PHE  261  - ASP  264  <=> LEU  556  - GLU  559 )                          
  32: s001-x 7apk-j    38 -  53 <=>  300 - 315   (ALA  420  - ALA  435  <=> ASN  560  - ASN  575 )                          
  32: s001-x 7apk-j    63 -  78 <=>  316 - 331   (THR  445  - ILE  460  <=> PRO  576  - ASP  591 )                          
  32: s001-x 7apk-j    79 -  82 <=>  366 - 369   (PHE  461  - GLU  464  <=> TRP  638  - SER  641 )                          
  33: s001-x 6hty-B     4 -  19 <=>  185 - 200   (ASN  244  - GLN  259  <=> LEU  335  - SER  350 )                          
  33: s001-x 6hty-B    21 -  24 <=>  202 - 205   (PHE  261  - ASP  264  <=> ASP  352  - GLY  355 )                          
  33: s001-x 6hty-B    35 -  38 <=>  206 - 209   (ILE  417  - ALA  420  <=> VAL  356  - HIS  359 )                          
  33: s001-x 6hty-B    40 -  57 <=>  210 - 227   (ALA  422  - GLY  439  <=> ARG  360  - ILE  377 )                          
  33: s001-x 6hty-B    61 -  83 <=>  238 - 260   (SER  443  - GLN  465  <=> PHE  388  - ARG  410 )                          
  34: s001-x 3fhn-A     1 -  21 <=>  336 - 356   (ASN  241  - PHE  261  <=> ASP  358  - ASN  378 )                          
  34: s001-x 3fhn-A    22 -  26 <=>  359 - 363   (ARG  262  - SER  408  <=> LYS  381  - ASP  385 )                          
  34: s001-x 3fhn-A    37 -  56 <=>  366 - 385   (THR  419  - LEU  438  <=> LYS  388  - PHE  407 )                          
  34: s001-x 3fhn-A    60 -  80 <=>  398 - 418   (GLY  442  - VAL  462  <=> LEU  420  - THR  440 )                          
  35: s001-x 4oyd-B     1 -  21 <=>    4 -  24   (ASN  241  - PHE  261  <=> LYS    4  - LYS   24 )                          
  35: s001-x 4oyd-B    22 -  25 <=>   28 -  31   (ARG  262  - LEU  265  <=> LEU   28  - GLU   31 )                          
  35: s001-x 4oyd-B    27 -  57 <=>   37 -  67   (MET  409  - GLY  439  <=> LEU   37  - ALA   67 )                          
  35: s001-x 4oyd-B    59 -  75 <=>   92 - 108   (ILE  441  - TYR  457  <=> LEU   92  - ARG  108 )                          
  36: s001-x 6swy-1     1 -  22 <=>  453 - 474   (ASN  241  - ARG  262  <=> UNK 3805  - UNK 3826 )                          
  36: s001-x 6swy-1    38 -  42 <=>  476 - 480   (ALA  420  - GLY  424  <=> UNK 3830  - UNK 3834 )                          
  36: s001-x 6swy-1    44 -  56 <=>  481 - 493   (LEU  426  - LEU  438  <=> UNK 3835  - UNK 3847 )                          
  36: s001-x 6swy-1    61 -  80 <=>  503 - 522   (SER  443  - VAL  462  <=> UNK 3861  - UNK 3880 )                          
  37: s001-x 5t76-A     1 -  20 <=>    3 -  22   (ASN  241  - GLY  260  <=> ALA    4  - ALA   23 )                          
  37: s001-x 5t76-A    21 -  24 <=>   25 -  28   (PHE  261  - ASP  264  <=> LYS   26  - THR   29 )                          
  37: s001-x 5t76-A    38 -  57 <=>   30 -  49   (ALA  420  - GLY  439  <=> PRO   31  - VAL   50 )                          
  37: s001-x 5t76-A    61 -  72 <=>   53 -  64   (SER  443  - ILE  454  <=> TRP   54  - SER   65 )                          
  38: s001-x 6m3q-F     1 -  21 <=>    3 -  23   (ASN  241  - PHE  261  <=> VAL 1586  - LEU 1606 )                          
  38: s001-x 6m3q-F    22 -  25 <=>   25 -  28   (ARG  262  - LEU  265  <=> MET 1608  - ASP 1611 )                          
  38: s001-x 6m3q-F    27 -  57 <=>   31 -  61   (MET  409  - GLY  439  <=> LYS 1614  - SER 1644 )                          
  38: s001-x 6m3q-F    64 -  75 <=>   80 -  91   (GLY  446  - TYR  457  <=> SER 1666  - GLU 1677 )                          
  39: s001-x 4j19-A     8 -  21 <=>    7 -  20   (THR  248  - PHE  261  <=> ARG  275  - GLU  288 )                          
  39: s001-x 4j19-A    42 -  57 <=>   25 -  40   (GLY  424  - GLY  439  <=> ASP  293  - ILE  308 )                          
  39: s001-x 4j19-A    60 -  63 <=>   51 -  54   (GLY  442  - THR  445  <=> GLU  319  - THR  322 )                          
  39: s001-x 4j19-A    64 -  83 <=>   56 -  75   (GLY  446  - GLN  465  <=> LEU  324  - ILE  343 )                          
  40: s001-x 3zqg-A     6 -  22 <=>   73 -  89   (ILE  246  - ARG  262  <=> GLU   73  - ALA   89 )                          
  40: s001-x 3zqg-A    37 -  57 <=>  104 - 124   (THR  419  - GLY  439  <=> ARG  104  - GLY  124 )                          
  40: s001-x 3zqg-A    61 -  83 <=>  129 - 151   (SER  443  - GLN  465  <=> ASN  129  - HIS  151 )                          
  41: s001-x 6vz1-A     1 -  20 <=>   70 -  89   (ASN  241  - GLY  260  <=> ALA  133  - LYS  152 )                          
  41: s001-x 6vz1-A    21 -  24 <=>   92 -  95   (PHE  261  - ASP  264  <=> ALA  155  - ALA  158 )                          
  41: s001-x 6vz1-A    38 -  57 <=>   97 - 116   (ALA  420  - GLY  439  <=> THR  160  - PRO  179 )                          
  41: s001-x 6vz1-A    59 -  76 <=>  138 - 155   (ILE  441  - PHE  458  <=> HIS  201  - CYS  218 )                          
  42: s001-x 1u2m-C     1 -  21 <=>   22 -  42   (ASN  241  - PHE  261  <=> THR   40  - UNK   60 )                          
  42: s001-x 1u2m-C    22 -  25 <=>   46 -  49   (ARG  262  - LEU  265  <=> LEU   64  - LYS   67 )                          
  42: s001-x 1u2m-C    26 -  57 <=>   60 -  91   (SER  408  - GLY  439  <=> SER   78  - SER  109 )                          
  43: s001-x 4gfq-A     2 -  21 <=>    1 -  20   (LEU  242  - PHE  261  <=> ALA    0  - ALA   19 )                          
  43: s001-x 4gfq-A    22 -  25 <=>   24 -  27   (ARG  262  - LEU  265  <=> GLU   23  - THR   26 )                          
  43: s001-x 4gfq-A    26 -  57 <=>  109 - 140   (SER  408  - GLY  439  <=> GLU  108  - LEU  139 )                          
  43: s001-x 4gfq-A    59 -  73 <=>  157 - 171   (ILE  441  - TYR  455  <=> TYR  156  - LYS  170 )                          
  44: s001-x 6kkk-A     1 -   4 <=>  191 - 194   (ASN  241  - ASN  244  <=> PRO  203  - PHE  206 )                          
  44: s001-x 6kkk-A     5 -  21 <=>  196 - 212   (LEU  245  - PHE  261  <=> ARG  208  - ALA  224 )                          
  44: s001-x 6kkk-A    22 -  25 <=>  275 - 278   (ARG  262  - LEU  265  <=> CYS  287  - LEU  290 )                          
  44: s001-x 6kkk-A    26 -  57 <=>  284 - 315   (SER  408  - GLY  439  <=> ASN  296  - ALA  327 )                          
  44: s001-x 6kkk-A    61 -  83 <=>  321 - 343   (SER  443  - GLN  465  <=> VAL  333  - GLN  355 )                          
  45: s001-x 3vw4-A     1 -  22 <=>    4 -  25   (ASN  241  - ARG  262  <=> HIS  173  - GLY  194 )                          
  45: s001-x 3vw4-A    41 -  56 <=>   28 -  43   (PHE  423  - LEU  438  <=> VAL  197  - TYR  212 )                          
  45: s001-x 3vw4-A    61 -  70 <=>   58 -  67   (SER  443  - THR  452  <=> ALA  227  - THR  236 )                          
  45: s001-x 3vw4-A    71 -  74 <=>   69 -  72   (ILE  453  - GLN  456  <=> ARG  238  - SER  241 )                          
  45: s001-x 3vw4-A    76 -  83 <=>   75 -  82   (PHE  458  - GLN  465  <=> GLY  244  - ALA  251 )                          
  46: s001-x 4wd9-A     5 -  22 <=>  848 - 865   (LEU  245  - ARG  262  <=> TRP  861  - PHE  878 )                          
  46: s001-x 4wd9-A    31 -  37 <=>  905 - 911   (LEU  413  - THR  419  <=> ILE  943  - LEU  949 )                          
  46: s001-x 4wd9-A    39 -  57 <=>  912 - 930   (ALA  421  - GLY  439  <=> GLN  950  - ILE  968 )                          
  46: s001-x 4wd9-A    61 -  78 <=>  935 - 952   (SER  443  - ILE  460  <=> ASP  973  - GLU  990 )                          
  47: s001-x 1u4q-A     1 -  21 <=>    4 -  24   (ASN  241  - PHE  261  <=> GLN 1665  - LEU 1685 )                          
  47: s001-x 1u4q-A    22 -  25 <=>   26 -  29   (ARG  262  - LEU  265  <=> ALA 1687  - ASP 1690 )                          
  47: s001-x 1u4q-A    27 -  57 <=>   32 -  62   (MET  409  - GLY  439  <=> LYS 1693  - ASN 1723 )                          
  47: s001-x 1u4q-A    64 -  75 <=>   84 -  95   (GLY  446  - TYR  457  <=> GLU 1745  - SER 1756 )                          
  48: s001-x 6n7p-X     3 -   6 <=>   34 -  37   (MET  243  - ILE  246  <=> GLY   69  - ASP   72 )                          
  48: s001-x 6n7p-X     7 -  21 <=>   39 -  53   (ALA  247  - PHE  261  <=> PHE   74  - GLU   88 )                          
  48: s001-x 6n7p-X    40 -  56 <=>   56 -  72   (ALA  422  - LEU  438  <=> GLN   91  - ASN  107 )                          
  48: s001-x 6n7p-X    61 -  83 <=>   74 -  96   (SER  443  - GLN  465  <=> VAL  109  - ASN  131 )                          
  49: s001-x 3p01-A     1 -  22 <=>   16 -  37   (ASN  241  - ARG  262  <=> GLU  152  - SER  173 )                          
  49: s001-x 3p01-A    43 -  55 <=>   44 -  56   (GLY  425  - PHE  437  <=> LEU  180  - ALA  192 )                          
  49: s001-x 3p01-A    61 -  78 <=>  159 - 176   (SER  443  - ILE  460  <=> THR  295  - ARG  312 )                          
  50: s001-x 5oqk-A     1 -  19 <=>   55 -  73   (ASN  241  - GLN  259  <=> TYR  134  - MET  152 )                          
  50: s001-x 5oqk-A    20 -  23 <=>   75 -  78   (GLY  260  - VAL  263  <=> ILE  154  - LYS  157 )                          
  50: s001-x 5oqk-A    32 -  35 <=>   84 -  87   (ASN  414  - ILE  417  <=> LEU  163  - PHE  166 )                          
  50: s001-x 5oqk-A    38 -  57 <=>   88 - 107   (ALA  420  - GLY  439  <=> HIS  167  - ILE  186 )                          
  50: s001-x 5oqk-A    64 -  83 <=>  124 - 143   (GLY  446  - GLN  465  <=> LEU  203  - THR  222 )                          
  51: s001-x 4tkr-B     1 -  19 <=>    3 -  21   (ASN  241  - GLN  259  <=> GLN    2  - MET   20 )                          
  51: s001-x 4tkr-B    20 -  23 <=>   23 -  26   (GLY  260  - VAL  263  <=> LEU   22  - ILE   25 )                          
  51: s001-x 4tkr-B    36 -  39 <=>   33 -  36   (PRO  418  - ALA  421  <=> SER   32  - ILE   35 )                          
  51: s001-x 4tkr-B    46 -  54 <=>   43 -  51   (ILE  428  - ASP  436  <=> MET   42  - GLY   50 )                          
  51: s001-x 4tkr-B    61 -  78 <=>   53 -  70   (SER  443  - ILE  460  <=> TRP   52  - GLY   69 )                          
  51: s001-x 4tkr-B    80 -  83 <=>   73 -  76   (VAL  462  - GLN  465  <=> TYR   72  - MET   75 )                          
  52: s001-x 4cz8-A     1 -  20 <=>  200 - 219   (ASN  241  - GLY  260  <=> LEU  200  - LYS  219 )                          
  52: s001-x 4cz8-A    21 -  24 <=>  222 - 225   (PHE  261  - ASP  264  <=> LYS  222  - GLY  225 )                          
  52: s001-x 4cz8-A    38 -  57 <=>  228 - 247   (ALA  420  - GLY  439  <=> ASP  228  - GLY  247 )                          
  52: s001-x 4cz8-A    59 -  78 <=>  254 - 273   (ILE  441  - ILE  460  <=> GLY  254  - PRO  273 )                          
  52: s001-x 4cz8-A    80 -  83 <=>  274 - 277   (VAL  462  - GLN  465  <=> ARG  274  - ILE  277 )                          
  53: s001-x 4y9j-B     1 -  15 <=>   95 - 109   (ASN  241  - VAL  255  <=> CYS  113  - GLY  127 )                          
  53: s001-x 4y9j-B    16 -  23 <=>  111 - 118   (ILE  256  - VAL  263  <=> ILE  129  - SER  136 )                          
  53: s001-x 4y9j-B    38 -  56 <=>  120 - 138   (ALA  420  - LEU  438  <=> ASP  138  - SER  156 )                          
  53: s001-x 4y9j-B    59 -  79 <=>  139 - 159   (ILE  441  - PHE  461  <=> ALA  157  - LEU  177 )                          
  53: s001-x 4y9j-B    80 -  83 <=>  161 - 164   (VAL  462  - GLN  465  <=> LEU  179  - LYS  182 )                          
  54: s001-x 3exe-A     1 -   6 <=>    1 -   6   (ASN  241  - ILE  246  <=> HIS   -1  - ASP    4 )                          
  54: s001-x 3exe-A     7 -  21 <=>   30 -  44   (ALA  247  - PHE  261  <=> THR   28  - VAL   42 )                          
  54: s001-x 3exe-A    27 -  31 <=>  268 - 272   (MET  409  - LEU  413  <=> SER  266  - VAL  270 )                          
  54: s001-x 3exe-A    36 -  59 <=>  280 - 303   (PRO  418  - ILE  441  <=> ILE  278  - ALA  301 )                          
  54: s001-x 3exe-A    62 -  83 <=>  304 - 325   (GLY  444  - GLN  465  <=> SER  302  - PHE  323 )                          
  55: s001-x 3mnl-A     1 -  22 <=>   78 -  99   (ASN  241  - ARG  262  <=> GLY   86  - ASN  107 )                          
  55: s001-x 3mnl-A    34 -  37 <=>  114 - 117   (TYR  416  - THR  419  <=> ASP  122  - ALA  125 )                          
  55: s001-x 3mnl-A    39 -  57 <=>  118 - 136   (ALA  421  - GLY  439  <=> ALA  126  - MET  144 )                          
  55: s001-x 3mnl-A    61 -  80 <=>  147 - 166   (SER  443  - VAL  462  <=> ILE  156  - ARG  175 )                          
  56: s001-x 6ji1-A     2 -  21 <=>    1 -  20   (LEU  242  - PHE  261  <=> VAL    8  - GLY   27 )                          
  56: s001-x 6ji1-A    22 -  25 <=>   85 -  88   (ARG  262  - LEU  265  <=> GLY   92  - LEU   95 )                          
  56: s001-x 6ji1-A    26 -  57 <=>   94 - 125   (SER  408  - GLY  439  <=> GLU  101  - TYR  132 )                          
  56: s001-x 6ji1-A    61 -  83 <=>  131 - 153   (SER  443  - GLN  465  <=> SER  141  - TRP  163 )                          
  57: s001-x 6hk5-B     1 -  21 <=>    4 -  24   (ASN  241  - PHE  261  <=> GLU    6  - HIS   26 )                          
  57: s001-x 6hk5-B    22 -  25 <=>   28 -  31   (ARG  262  - LEU  265  <=> ILE   30  - GLN   33 )                          
  57: s001-x 6hk5-B    26 -  39 <=>   37 -  50   (SER  408  - ALA  421  <=> GLU   39  - ALA   52 )                          
  57: s001-x 6hk5-B    41 -  56 <=>   51 -  66   (PHE  423  - LEU  438  <=> ASP   53  - LEU   68 )                          
  58: s001-x 6zyx-C     1 -  19 <=>  145 - 163   (ASN  241  - GLN  259  <=> LEU 1209  - ARG 1227 )                          
  58: s001-x 6zyx-C    20 -  23 <=>  165 - 168   (GLY  260  - VAL  263  <=> ASP 1229  - LYS 1232 )                          
  58: s001-x 6zyx-C    29 -  57 <=>  175 - 203   (HIS  411  - GLY  439  <=> GLY 1239  - ALA 1267 )                          
  58: s001-x 6zyx-C    67 -  72 <=>  216 - 221   (LEU  449  - ILE  454  <=> TYR 1280  - LYS 1285 )                          
  59: s001-x 4in3-D     1 -  21 <=>  549 - 569   (ASN  241  - PHE  261  <=> SER  639  - ILE  659 )                          
  59: s001-x 4in3-D    22 -  25 <=>  573 - 576   (ARG  262  - LEU  265  <=> ASN  663  - TRP  666 )                          
  59: s001-x 4in3-D    38 -  53 <=>  580 - 595   (ALA  420  - ALA  435  <=> PHE  670  - MET  685 )                          
  59: s001-x 4in3-D    62 -  77 <=>  596 - 611   (GLY  444  - GLU  459  <=> GLY  686  - PRO  701 )                          
  60: s001-x 2xvt-C     2 -  22 <=>    2 -  22   (LEU  242  - ARG  262  <=> LYS   59  - ILE   79 )                          
  60: s001-x 2xvt-C    38 -  57 <=>   28 -  47   (ALA  420  - GLY  439  <=> ASP   85  - ALA  104 )                          
  60: s001-x 2xvt-C    60 -  78 <=>   56 -  74   (GLY  442  - ILE  460  <=> ASN  113  - CYS  131 )                          
  61: s001-x 2g7o-A    26 -  58 <=>    3 -  35   (SER  408  - ALA  440  <=> ASN   62  - VAL   94 )                          
  61: s001-x 2g7o-A    60 -  83 <=>   40 -  63   (GLY  442  - GLN  465  <=> LYS   99  - PRO  122 )                          
  62: s001-x 4i2w-A     3 -  13 <=>  326 - 336   (MET  243  - ALA  253  <=> PRO  330  - GLU  340 )                          
  62: s001-x 4i2w-A    14 -  21 <=>  338 - 345   (VAL  254  - PHE  261  <=> GLY  342  - VAL  349 )                          
  62: s001-x 4i2w-A    22 -  25 <=>  348 - 351   (ARG  262  - LEU  265  <=> GLN  352  - GLU  355 )                          
  62: s001-x 4i2w-A    34 -  38 <=>  358 - 362   (TYR  416  - ALA  420  <=> SER  362  - ARG  366 )                          
  62: s001-x 4i2w-A    40 -  54 <=>  363 - 377   (ALA  422  - ASP  436  <=> GLN  367  - VAL  381 )                          
  62: s001-x 4i2w-A    61 -  83 <=>  380 - 402   (SER  443  - GLN  465  <=> THR  384  - ASN  406 )                          
  63: s001-x 3cwr-A     1 -  22 <=>   75 -  96   (ASN  241  - ARG  262  <=> GLN   84  - GLU  105 )                          
  63: s001-x 3cwr-A    31 -  57 <=>  108 - 134   (LEU  413  - GLY  439  <=> ALA  117  - LEU  143 )                          
  63: s001-x 3cwr-A    61 -  81 <=>  152 - 172   (SER  443  - LYS  463  <=> VAL  161  - LEU  181 )                          
  64: s001-x 5jhf-D     1 -   4 <=>    1 -   4   (ASN  241  - ASN  244  <=> MET    1  - GLU    4 )                          
  64: s001-x 5jhf-D     7 -  10 <=>   27 -  30   (ALA  247  - PHE  250  <=> TYR   27  - LEU   30 )                          
  64: s001-x 5jhf-D    11 -  21 <=>   32 -  42   (VAL  251  - PHE  261  <=> ARG   32  - LYS   42 )                          
  64: s001-x 5jhf-D    38 -  42 <=>   46 -  50   (ALA  420  - GLY  424  <=> THR   46  - ILE   50 )                          
  64: s001-x 5jhf-D    45 -  54 <=>   51 -  60   (CYS  427  - ASP  436  <=> ASP   51  - LYS   60 )                          
  64: s001-x 5jhf-D    62 -  82 <=>   62 -  82   (GLY  444  - GLU  464  <=> PRO   62  - GLU   82 )                          
  65: s001-x 7m2w-F     1 -  21 <=>  428 - 448   (ASN  241  - PHE  261  <=> LEU  590  - ILE  610 )                          
  65: s001-x 7m2w-F    22 -  25 <=>  452 - 455   (ARG  262  - LEU  265  <=> PHE  614  - ILE  617 )                          
  65: s001-x 7m2w-F    30 -  57 <=>  457 - 484   (GLU  412  - GLY  439  <=> GLY  619  - SER  646 )                          
  65: s001-x 7m2w-F    64 -  71 <=>  599 - 606   (GLY  446  - ILE  453  <=> GLU  771  - ASN  778 )                          
  66: s001-x 1whu-A     4 -  21 <=>   15 -  32   (ASN  244  - PHE  261  <=> SER  281  - ALA  298 )                          
  66: s001-x 1whu-A    33 -  57 <=>   39 -  63   (ARG  415  - GLY  439  <=> HIS  305  - PHE  329 )                          
  66: s001-x 1whu-A    61 -  83 <=>   70 -  92   (SER  443  - GLN  465  <=> GLU  336  - LYS  358 )                          
  67: s001-x 6wu0-B     1 -   6 <=>  765 - 770   (ASN  241  - ILE  246  <=> ASN  771  - ILE  776 )                          
  67: s001-x 6wu0-B     8 -  21 <=>  771 - 784   (THR  248  - PHE  261  <=> ALA  777  - VAL  790 )                          
  67: s001-x 6wu0-B    22 -  25 <=>  789 - 792   (ARG  262  - LEU  265  <=> ALA  795  - ALA  798 )                          
  67: s001-x 6wu0-B    34 -  57 <=>  798 - 821   (TYR  416  - GLY  439  <=> LEU  804  - TRP  827 )                          
  67: s001-x 6wu0-B    59 -  79 <=>  832 - 852   (ILE  441  - PHE  461  <=> GLY  838  - VAL  858 )                          
  68: s001-x 5ip0-D     1 -  21 <=>   18 -  38   (ASN  241  - PHE  261  <=> LEU   20  - ALA   40 )                          
  68: s001-x 5ip0-D    22 -  25 <=>   42 -  45   (ARG  262  - LEU  265  <=> ALA   44  - GLU   47 )                          
  68: s001-x 5ip0-D    26 -  57 <=>   68 -  99   (SER  408  - GLY  439  <=> THR   70  - LEU  101 )                          
  69: s001-x 4gcl-B     1 -  22 <=>   79 - 100   (ASN  241  - ARG  262  <=> GLU   81  - ASN  102 )                          
  69: s001-x 4gcl-B    32 -  37 <=>  114 - 119   (ASN  414  - THR  419  <=> PHE  116  - LEU  121 )                          
  69: s001-x 4gcl-B    39 -  57 <=>  120 - 138   (ALA  421  - GLY  439  <=> GLN  122  - LEU  140 )                          
  69: s001-x 4gcl-B    61 -  80 <=>  156 - 175   (SER  443  - VAL  462  <=> LEU  158  - GLU  177 )                          
  70: s001-x 7apx-A     6 -  21 <=>  153 - 168   (ILE  246  - PHE  261  <=> VAL  176  - LEU  191 )                          
  70: s001-x 7apx-A    22 -  25 <=>  171 - 174   (ARG  262  - LEU  265  <=> TYR  194  - ASP  197 )                          
  70: s001-x 7apx-A    35 -  38 <=>  176 - 179   (ILE  417  - ALA  420  <=> PHE  199  - VAL  202 )                          
  70: s001-x 7apx-A    40 -  54 <=>  180 - 194   (ALA  422  - ASP  436  <=> SER  203  - SER  217 )                          
  70: s001-x 7apx-A    62 -  80 <=>  196 - 214   (GLY  444  - VAL  462  <=> ASP  219  - GLU  237 )                          
  71: s001-x 6weg-A     1 -  17 <=>   88 - 104   (ASN  241  - TYR  257  <=> PHE   89  - LYS  105 )                          
  71: s001-x 6weg-A    18 -  21 <=>  106 - 109   (PHE  258  - PHE  261  <=> PHE  107  - ASN  110 )                          
  71: s001-x 6weg-A    22 -  25 <=>  113 - 116   (ARG  262  - LEU  265  <=> LEU  114  - PRO  117 )                          
  71: s001-x 6weg-A    31 -  57 <=>  119 - 145   (LEU  413  - GLY  439  <=> ASP  120  - ARG  146 )                          
  71: s001-x 6weg-A    60 -  65 <=>  159 - 164   (GLY  442  - ILE  447  <=> ASN  160  - ILE  165 )                          
  71: s001-x 6weg-A    67 -  72 <=>  165 - 170   (LEU  449  - ILE  454  <=> ILE  166  - TYR  171 )                          
  72: s001-x 4myy-B     1 -  23 <=>   15 -  37   (ASN  241  - VAL  263  <=> SER   12  - SER   34 )                          
  72: s001-x 4myy-B    31 -  52 <=>   41 -  62   (LEU  413  - LEU  434  <=> SER   38  - LEU   59 )                          
  72: s001-x 4myy-B    55 -  58 <=>   63 -  66   (PHE  437  - ALA  440  <=> SER   60  - GLN   63 )                          
  72: s001-x 4myy-B    65 -  80 <=>   69 -  84   (ILE  447  - VAL  462  <=> ALA   66  - HIS   81 )                          
  73: s001-x 3lf9-A     1 -  21 <=>    6 -  26   (ASN  241  - PHE  261  <=> LYS    6  - LYS   26 )                          
  73: s001-x 3lf9-A    22 -  25 <=>   28 -  31   (ARG  262  - LEU  265  <=> ARG   28  - GLY   31 )                          
  73: s001-x 3lf9-A    31 -  57 <=>   34 -  60   (LEU  413  - GLY  439  <=> THR   34  - ALA   60 )                          
  73: s001-x 3lf9-A    59 -  72 <=>   92 - 105   (ILE  441  - ILE  454  <=> THR   92  - ALA  105 )                          
  74: s001-x 3wcc-C     1 -  21 <=>   26 -  46   (ASN  241  - PHE  261  <=> LEU   52  - THR   72 )                          
  74: s001-x 3wcc-C    22 -  25 <=>   49 -  52   (ARG  262  - LEU  265  <=> ASP   75  - SER   78 )                          
  74: s001-x 3wcc-C    40 -  43 <=>   73 -  76   (ALA  422  - GLY  425  <=> THR   99  - MET  102 )                          
  74: s001-x 3wcc-C    45 -  56 <=>   90 - 101   (CYS  427  - LEU  438  <=> ARG  116  - LEU  127 )                          
  74: s001-x 3wcc-C    61 -  83 <=>  104 - 126   (SER  443  - GLN  465  <=> ALA  130  - ARG  152 )                          
  75: s001-x 1owa-A     1 -  21 <=>   51 -  71   (ASN  241  - PHE  261  <=> ASP   51  - GLU   71 )                          
  75: s001-x 1owa-A    22 -  25 <=>   75 -  78   (ARG  262  - LEU  265  <=> ILE   75  - ASP   78 )                          
  75: s001-x 1owa-A    26 -  29 <=>   85 -  88   (SER  408  - HIS  411  <=> THR   85  - GLN   88 )                          
  75: s001-x 1owa-A    31 -  57 <=>   89 - 115   (LEU  413  - GLY  439  <=> GLY   89  - ARG  115 )                          
  75: s001-x 1owa-A    64 -  76 <=>  130 - 142   (GLY  446  - PHE  458  <=> LYS  130  - LEU  142 )                          
  76: s001-x 1w0b-A     1 -  25 <=>    4 -  28   (ASN  241  - LEU  265  <=> LEU    4  - ASN   28 )                          
  76: s001-x 1w0b-A    32 -  57 <=>   31 -  56   (ASN  414  - GLY  439  <=> LEU   31  - VAL   56 )                          
  76: s001-x 1w0b-A    61 -  74 <=>   68 -  81   (SER  443  - GLN  456  <=> GLN   68  - PHE   81 )                          
  77: s001-x 3uum-B     1 -  21 <=>    4 -  24   (ASN  241  - PHE  261  <=> LEU  311  - THR  331 )                          
  77: s001-x 3uum-B    22 -  25 <=>   27 -  30   (ARG  262  - LEU  265  <=> GLU  334  - ASP  337 )                          
  77: s001-x 3uum-B    26 -  39 <=>   33 -  46   (SER  408  - ALA  421  <=> ASP  340  - GLU  353 )                          
  77: s001-x 3uum-B    41 -  57 <=>   47 -  63   (PHE  423  - GLY  439  <=> THR  354  - LEU  370 )                          
  77: s001-x 3uum-B    64 -  75 <=>   88 -  99   (GLY  446  - TYR  457  <=> THR  395  - VAL  406 )                          
  78: s001-x 4raf-A     1 -  19 <=>  297 - 315   (ASN  241  - GLN  259  <=> SER  298  - VAL  316 )                          
  78: s001-x 4raf-A    20 -  23 <=>  317 - 320   (GLY  260  - VAL  263  <=> GLU  318  - LYS  321 )                          
  78: s001-x 4raf-A    42 -  45 <=>  329 - 332   (GLY  424  - CYS  427  <=> ARG  335  - ALA  338 )                          
  78: s001-x 4raf-A    47 -  50 <=>  334 - 337   (GLY  429  - SER  432  <=> GLU  340  - PRO  343 )                          
  78: s001-x 4raf-A    52 -  55 <=>  338 - 341   (LEU  434  - PHE  437  <=> SER  344  - PRO  347 )                          
  78: s001-x 4raf-A    61 -  80 <=>  343 - 362   (SER  443  - VAL  462  <=> GLY  349  - TYR  368 )                          
  79: s001-x 1qgk-A     1 -  21 <=>  231 - 251   (ASN  241  - PHE  261  <=> THR  231  - TYR  251 )                          
  79: s001-x 1qgk-A    43 -  47 <=>  253 - 257   (GLY  425  - GLY  429  <=> GLU  253  - GLY  257 )                          
  79: s001-x 1qgk-A    48 -  56 <=>  259 - 267   (ALA  430  - LEU  438  <=> ALA  259  - ALA  267 )                          
  79: s001-x 1qgk-A    60 -  83 <=>  276 - 299   (GLY  442  - GLN  465  <=> ALA  276  - GLU  299 )                          
  80: s001-x 3bey-D     5 -  15 <=>   31 -  41   (LEU  245  - VAL  255  <=> LEU   32  - VAL   42 )                          
  80: s001-x 3bey-D    16 -  21 <=>   43 -  48   (ILE  256  - PHE  261  <=> CYS   44  - ARG   49 )                          
  80: s001-x 3bey-D    42 -  57 <=>   49 -  64   (GLY  424  - GLY  439  <=> CYS   50  - GLY   65 )                          
  80: s001-x 3bey-D    62 -  83 <=>   66 -  87   (GLY  444  - GLN  465  <=> THR   67  - ASN   88 )                          
  81: s001-x 3e7q-B     1 -  21 <=>   56 -  76   (ASN  241  - PHE  261  <=> ASP   56  - LEU   76 )                          
  81: s001-x 3e7q-B    22 -  25 <=>   79 -  82   (ARG  262  - LEU  265  <=> GLY   79  - ASP   82 )                          
  81: s001-x 3e7q-B    35 -  38 <=>  100 - 103   (ILE  417  - ALA  420  <=> PHE  100  - GLU  103 )                          
  81: s001-x 3e7q-B    41 -  45 <=>  105 - 109   (PHE  423  - CYS  427  <=> LEU  105  - LEU  109 )                          
  81: s001-x 3e7q-B    47 -  56 <=>  110 - 119   (GLY  429  - LEU  438  <=> LEU  110  - ALA  119 )                          
  81: s001-x 3e7q-B    60 -  83 <=>  123 - 146   (GLY  442  - GLN  465  <=> ILE  123  - ARG  146 )                          
  82: s001-x 3bqy-A     1 -  22 <=>   68 -  89   (ASN  241  - ARG  262  <=> ASP   83  - HIS  104 )                          
  82: s001-x 3bqy-A    38 -  41 <=>   99 - 102   (ALA  420  - PHE  423  <=> THR  114  - THR  117 )                          
  82: s001-x 3bqy-A    43 -  57 <=>  103 - 117   (GLY  425  - GLY  439  <=> GLY  118  - LEU  132 )                          
  82: s001-x 3bqy-A    61 -  83 <=>  130 - 152   (SER  443  - GLN  465  <=> ALA  145  - GLY  167 )                          
  83: s001-x 2iai-A     6 -  21 <=>   86 - 101   (ILE  246  - PHE  261  <=> THR   81  - VAL   96 )                          
  83: s001-x 2iai-A    31 -  57 <=>  117 - 143   (LEU  413  - GLY  439  <=> GLY  112  - ALA  139 )                          
  83: s001-x 2iai-A    60 -  82 <=>  152 - 174   (GLY  442  - GLU  464  <=> VAL  148  - PRO  170 )                          
  84: s001-x 6o1q-A     1 -  20 <=>   14 -  33   (ASN  241  - GLY  260  <=> LEU   14  - SER   33 )                          
  84: s001-x 6o1q-A    21 -  24 <=>   35 -  38   (PHE  261  - ASP  264  <=> SER   35  - LYS   38 )                          
  84: s001-x 6o1q-A    34 -  57 <=>   41 -  64   (TYR  416  - GLY  439  <=> LEU   41  - LYS   64 )                          
  84: s001-x 6o1q-A    60 -  72 <=>   90 - 102   (GLY  442  - ILE  454  <=> HIS   90  - GLY  102 )                          
  85: s001-x 3cwz-B     1 -  21 <=>    8 -  28   (ASN  241  - PHE  261  <=> ALA  720  - ARG  740 )                          
  85: s001-x 3cwz-B    22 -  25 <=>   32 -  35   (ARG  262  - LEU  265  <=> GLU  744  - GLY  747 )                          
  85: s001-x 3cwz-B    27 -  30 <=>   39 -  42   (MET  409  - GLU  412  <=> VAL  751  - GLY  754 )                          
  85: s001-x 3cwz-B    33 -  56 <=>   43 -  66   (ARG  415  - LEU  438  <=> ASN  759  - HIS  782 )                          
  85: s001-x 3cwz-B    59 -  62 <=>  158 - 161   (ILE  441  - GLY  444  <=> PHE  896  - CYS  899 )                          
  85: s001-x 3cwz-B    65 -  78 <=>  163 - 176   (ILE  447  - ILE  460  <=> ASP  901  - ASN  914 )                          
  86: s001-x 3etz-B    26 -  57 <=>    6 -  37   (SER  408  - GLY  439  <=> GLY    9  - ARG   40 )                          
  86: s001-x 3etz-B    59 -  80 <=>   94 - 115   (ILE  441  - VAL  462  <=> VAL   97  - HIS  118 )                          
  87: s001-x 5xfs-A     1 -  23 <=>    6 -  28   (ASN  241  - VAL  263  <=> THR   12  - ALA   34 )                          
  87: s001-x 5xfs-A    26 -  57 <=>   41 -  72   (SER  408  - GLY  439  <=> VAL   47  - ASN   78 )                          
  88: s001-x 4kqt-A     1 -  21 <=>   26 -  46   (ASN  241  - PHE  261  <=> SER   57  - GLU   77 )                          
  88: s001-x 4kqt-A    22 -  25 <=>   50 -  53   (ARG  262  - LEU  265  <=> GLU   81  - ALA   84 )                          
  88: s001-x 4kqt-A    26 -  57 <=>   75 - 106   (SER  408  - GLY  439  <=> GLN  106  - LEU  137 )                          
  89: s001-x 6q6e-A     1 -  21 <=>   55 -  75   (ASN  241  - PHE  261  <=> SER   55  - ARG   75 )                          
  89: s001-x 6q6e-A    22 -  25 <=>   79 -  82   (ARG  262  - LEU  265  <=> VAL   79  - GLU   82 )                          
  89: s001-x 6q6e-A    26 -  57 <=>  124 - 155   (SER  408  - GLY  439  <=> ASP  124  - ASP  155 )                          
  89: s001-x 6q6e-A    59 -  76 <=>  171 - 188   (ILE  441  - PHE  458  <=> PHE  171  - LYS  188 )                          
  90: s001-x 1puf-A     5 -  22 <=>   18 -  35   (LEU  245  - ARG  262  <=> CYS  210  - ASN  227 )                          
  90: s001-x 1puf-A    42 -  54 <=>   39 -  51   (GLY  424  - ASP  436  <=> THR  231  - ASN  243 )                          
  90: s001-x 1puf-A    62 -  83 <=>   53 -  74   (GLY  444  - GLN  465  <=> THR  245  - ASP  266 )                          
  91: s001-x 5cow-A     7 -  21 <=>   12 -  26   (ALA  247  - PHE  261  <=> THR  227  - LYS  241 )                          
  91: s001-x 5cow-A    22 -  25 <=>   29 -  32   (ARG  262  - LEU  265  <=> ALA  244  - PRO  247 )                          
  91: s001-x 5cow-A    31 -  57 <=>   34 -  60   (LEU  413  - GLY  439  <=> GLU  249  - ASP  275 )                          
  91: s001-x 5cow-A    61 -  70 <=>   63 -  72   (SER  443  - THR  452  <=> GLU  278  - ILE  287 )                          
  91: s001-x 5cow-A    73 -  76 <=>   73 -  76   (TYR  455  - PHE  458  <=> PRO  288  - VAL  291 )                          
  92: s001-x 6wq2-a     1 -   4 <=>   71 -  74   (ASN  241  - ASN  244  <=> ALA   73  - THR   76 )                          
  92: s001-x 6wq2-a     6 -  17 <=>   75 -  86   (ILE  246  - TYR  257  <=> PHE   77  - TYR   88 )                          
  92: s001-x 6wq2-a    18 -  21 <=>   88 -  91   (PHE  258  - PHE  261  <=> VAL   90  - THR   93 )                          
  92: s001-x 6wq2-a    44 -  57 <=>   94 - 107   (LEU  426  - GLY  439  <=> GLU   96  - GLY  109 )                          
  92: s001-x 6wq2-a    61 -  78 <=>  112 - 129   (SER  443  - ILE  460  <=> THR  114  - PRO  131 )                          
  92: s001-x 6wq2-a    80 -  83 <=>  172 - 175   (VAL  462  - GLN  465  <=> VAL  174  - VAL  177 )                          
  93: s001-x 6g9x-A     1 -   4 <=>  197 - 200   (ASN  241  - ASN  244  <=> TYR  221  - ALA  224 )                          
  93: s001-x 6g9x-A     5 -  21 <=>  203 - 219   (LEU  245  - PHE  261  <=> ASP  227  - ALA  243 )                          
  93: s001-x 6g9x-A    22 -  25 <=>  282 - 285   (ARG  262  - LEU  265  <=> ALA  306  - ALA  309 )                          
  93: s001-x 6g9x-A    26 -  57 <=>  291 - 322   (SER  408  - GLY  439  <=> GLY  315  - TYR  346 )                          
  93: s001-x 6g9x-A    61 -  83 <=>  329 - 351   (SER  443  - GLN  465  <=> SER  353  - TRP  375 )                          
  94: s001-x 5t58-A     1 -  21 <=>   18 -  38   (ASN  241  - PHE  261  <=> TYR   18  - CYS   38 )                          
  94: s001-x 5t58-A    22 -  25 <=>   42 -  45   (ARG  262  - LEU  265  <=> MET   42  - TYR   45 )                          
  94: s001-x 5t58-A    26 -  29 <=>   55 -  58   (SER  408  - HIS  411  <=> LYS   55  - SER   58 )                          
  94: s001-x 5t58-A    32 -  57 <=>   59 -  84   (ASN  414  - GLY  439  <=> ASP   59  - GLU   84 )                          
  95: s001-x 3b77-A     1 -  20 <=>  121 - 140   (ASN  241  - GLY  260  <=> GLN  136  - THR  155 )                          
  95: s001-x 3b77-A    21 -  25 <=>  142 - 146   (PHE  261  - LEU  265  <=> LEU  157  - ARG  161 )                          
  95: s001-x 3b77-A    31 -  57 <=>  148 - 174   (LEU  413  - GLY  439  <=> GLY  163  - TRP  189 )                          
  96: s001-x 3bo0-A     1 -  25 <=>   22 -  46   (ASN  241  - LEU  265  <=> PHE   23  - THR   47 )                          
  96: s001-x 3bo0-A    27 -  57 <=>  134 - 164   (MET  409  - GLY  439  <=> LEU  135  - GLY  165 )                          
  96: s001-x 3bo0-A    60 -  63 <=>  165 - 168   (GLY  442  - THR  445  <=> ILE  166  - GLY  169 )                          
  96: s001-x 3bo0-A    64 -  83 <=>  170 - 189   (GLY  446  - GLN  465  <=> GLY  171  - GLU  190 )                          
  97: s001-x 2xt6-A     1 -  21 <=>  330 - 350   (ASN  241  - PHE  261  <=> LYS  473  - GLU  493 )                          
  97: s001-x 2xt6-A    27 -  31 <=>  594 - 598   (MET  409  - LEU  413  <=> GLY  750  - SER  754 )                          
  97: s001-x 2xt6-A    33 -  40 <=>  604 - 611   (ARG  415  - ALA  422  <=> MET  760  - LYS  767 )                          
  97: s001-x 2xt6-A    43 -  56 <=>  612 - 625   (GLY  425  - LEU  438  <=> ARG  768  - ARG  781 )                          
  97: s001-x 2xt6-A    61 -  83 <=>  631 - 653   (SER  443  - GLN  465  <=> LYS  787  - GLU  809 )                          
  98: s001-x 7apk-i     1 -  22 <=>  202 - 223   (ASN  241  - ARG  262  <=> LEU  312  - LYS  333 )                          
  98: s001-x 7apk-i    33 -  56 <=>  227 - 250   (ARG  415  - LEU  438  <=> VAL  344  - ASN  367 )                          
  98: s001-x 7apk-i    61 -  80 <=>  256 - 275   (SER  443  - VAL  462  <=> ARG  373  - LYS  392 )                          
  99: s001-x 4xng-D     1 -  23 <=>   24 -  46   (ASN  241  - VAL  263  <=> GLU   85  - PHE  107 )                          
  99: s001-x 4xng-D    38 -  57 <=>   48 -  67   (ALA  420  - GLY  439  <=> SER  109  - PHE  128 )                          
  99: s001-x 4xng-D    64 -  73 <=>  125 - 134   (GLY  446  - TYR  455  <=> LYS  186  - SER  195 )                          
 100: s001-x 6b4f-B     1 -  23 <=>   29 -  51   (ASN  241  - VAL  263  <=> ASP  412  - SER  434 )                          
 100: s001-x 6b4f-B    34 -  51 <=>   53 -  70   (TYR  416  - VAL  433  <=> ILE  436  - SER  453 )                          
 100: s001-x 6b4f-B    52 -  55 <=>   82 -  85   (LEU  434  - PHE  437  <=> SER  465  - LEU  468 )                          
 100: s001-x 6b4f-B    61 -  79 <=>   88 - 106   (SER  443  - PHE  461  <=> GLN  471  - GLU  489 )                          
 100: s001-x 6b4f-B    80 -  83 <=>  108 - 111   (VAL  462  - GLN  465  <=> GLU  491  - SER  494 )                          
 101: s001-x 6nd4-P     4 -   7 <=>  207 - 210   (ASN  244  - ALA  247  <=> ALA  264  - GLY  267 )                          
 101: s001-x 6nd4-P     9 -  21 <=>  211 - 223   (ILE  249  - PHE  261  <=> ASP  268  - THR  280 )                          
 101: s001-x 6nd4-P    22 -  25 <=>  228 - 231   (ARG  262  - LEU  265  <=> TYR  285  - LYS  288 )                          
 101: s001-x 6nd4-P    26 -  57 <=>  234 - 265   (SER  408  - GLY  439  <=> SER  296  - UNK  327 )                          
 101: s001-x 6nd4-P    59 -  74 <=>  270 - 285   (ILE  441  - GLN  456  <=> UNK  332  - UNK  347 )                          
 102: s001-x 6gml-W     1 -  22 <=>  329 - 350   (ASN  241  - ARG  262  <=> ASN  379  - GLU  400 )                          
 102: s001-x 6gml-W    39 -  51 <=>  352 - 364   (ALA  421  - VAL  433  <=> ALA  404  - GLN  416 )                          
 102: s001-x 6gml-W    62 -  83 <=>  367 - 388   (GLY  444  - GLN  465  <=> ARG  419  - TYR  440 )                          
 103: s001-x 5c4y-A     1 -  17 <=>   24 -  40   (ASN  241  - TYR  257  <=> ASP   72  - ASP   88 )                          
 103: s001-x 5c4y-A    20 -  23 <=>   50 -  53   (GLY  260  - VAL  263  <=> PHE   98  - ARG  101 )                          
 103: s001-x 5c4y-A    31 -  57 <=>   59 -  85   (LEU  413  - GLY  439  <=> PRO  107  - LEU  133 )                          
 103: s001-x 5c4y-A    61 -  81 <=>   96 - 116   (SER  443  - LYS  463  <=> ARG  144  - ASP  164 )                          
 104: s001-x 2y3a-B     1 -  21 <=>   28 -  48   (ASN  241  - PHE  261  <=> LEU  468  - GLN  488 )                          
 104: s001-x 2y3a-B    22 -  25 <=>   52 -  55   (ARG  262  - LEU  265  <=> GLN  492  - CYS  495 )                          
 104: s001-x 2y3a-B    27 -  57 <=>   61 -  91   (MET  409  - GLY  439  <=> GLY  507  - GLU  537 )                          
 105: s001-x 6p5a-B     1 -  20 <=>   49 -  68   (ASN  241  - GLY  260  <=> SER  665  - ASN  684 )                          
 105: s001-x 6p5a-B    42 -  57 <=>   75 -  90   (GLY  424  - GLY  439  <=> THR  691  - ASP  706 )                          
 105: s001-x 6p5a-B    61 -  83 <=>   95 - 117   (SER  443  - GLN  465  <=> VAL  711  - ILE  733 )                          
 106: s001-x 6swg-B     1 -  20 <=>    2 -  21   (ASN  241  - GLY  260  <=> THR  295  - GLN  314 )                          
 106: s001-x 6swg-B    21 -  24 <=>   25 -  28   (PHE  261  - ASP  264  <=> THR  318  - MET  321 )                          
 106: s001-x 6swg-B    26 -  57 <=>   36 -  67   (SER  408  - GLY  439  <=> LYS  329  - ILE  360 )                          
 107: s001-x 5b86-A     1 -  21 <=>  239 - 259   (ASN  241  - PHE  261  <=> ARG  310  - ARG  330 )                          
 107: s001-x 5b86-A    22 -  25 <=>  263 - 266   (ARG  262  - LEU  265  <=> LEU  334  - GLN  337 )                          
 107: s001-x 5b86-A    29 -  32 <=>  272 - 275   (HIS  411  - ASN  414  <=> VAL  343  - GLN  346 )                          
 107: s001-x 5b86-A    33 -  57 <=>  280 - 304   (ARG  415  - GLY  439  <=> HIS  351  - THR  375 )                          
 107: s001-x 5b86-A    61 -  77 <=>  309 - 325   (SER  443  - GLU  459  <=> UNK  380  - SER  396 )                          
 107: s001-x 5b86-A    78 -  82 <=>  377 - 381   (ILE  460  - GLU  464  <=> GLU  448  - ASP  452 )                          
 108: s001-x 4i0x-F     1 -  21 <=>   11 -  31   (ASN  241  - PHE  261  <=> GLU   17  - LEU   37 )                          
 108: s001-x 4i0x-F    22 -  25 <=>   35 -  38   (ARG  262  - LEU  265  <=> ALA   41  - LEU   44 )                          
 108: s001-x 4i0x-F    31 -  57 <=>   40 -  66   (LEU  413  - GLY  439  <=> ALA   51  - SER   77 )                          
 109: s001-x 6ds9-A     1 -  23 <=>    3 -  25   (ASN  241  - VAL  263  <=> TRP    4  - GLN   26 )                          
 109: s001-x 6ds9-A    33 -  37 <=>   29 -  33   (ARG  415  - THR  419  <=> GLY   30  - GLU   34 )                          
 109: s001-x 6ds9-A    39 -  57 <=>   34 -  52   (ALA  421  - GLY  439  <=> LEU   35  - GLU   53 )                          
 109: s001-x 6ds9-A    60 -  63 <=>   71 -  74   (GLY  442  - THR  445  <=> LYS   72  - ALA   75 )                          
 109: s001-x 6ds9-A    65 -  72 <=>   75 -  82   (ILE  447  - ILE  454  <=> ALA   76  - ALA   83 )                          
 110: s001-x 6lo8-E    26 -  58 <=>    6 -  38   (SER  408  - ALA  440  <=> LYS    7  - CYS   39 )                          
 110: s001-x 6lo8-E    59 -  83 <=>   55 -  79   (ILE  441  - GLN  465  <=> ILE   56  - ALA   80 )                          
 111: s001-x 7khw-a     1 -  21 <=>   28 -  48   (ASN  241  - PHE  261  <=> ILE   46  - ASP   66 )                          
 111: s001-x 7khw-a    22 -  25 <=>   51 -  54   (ARG  262  - LEU  265  <=> GLU   69  - LYS   72 )                          
 111: s001-x 7khw-a    26 -  31 <=>  123 - 128   (SER  408  - LEU  413  <=> ALA  141  - ALA  146 )                          
 111: s001-x 7khw-a    33 -  57 <=>  129 - 153   (ARG  415  - GLY  439  <=> ASN  147  - THR  171 )                          
 112: s001-x 7cbb-A     1 -  21 <=>  389 - 409   (ASN  241  - PHE  261  <=> ASN  390  - VAL  410 )                          
 112: s001-x 7cbb-A    22 -  25 <=>  413 - 416   (ARG  262  - LEU  265  <=> PHE  414  - TYR  417 )                          
 112: s001-x 7cbb-A    28 -  42 <=>  476 - 490   (VAL  410  - GLY  424  <=> ASN  477  - ALA  491 )                          
 112: s001-x 7cbb-A    43 -  57 <=>  492 - 506   (GLY  425  - GLY  439  <=> SER  493  - PHE  507 )                          
 112: s001-x 7cbb-A    61 -  80 <=>  508 - 527   (SER  443  - VAL  462  <=> VAL  509  - THR  528 )                          
 113: s001-x 1s35-A     1 -  21 <=>  108 - 128   (ASN  241  - PHE  261  <=> PHE 1170  - THR 1190 )                          
 113: s001-x 1s35-A    22 -  25 <=>  131 - 134   (ARG  262  - LEU  265  <=> HIS 1193  - PRO 1196 )                          
 113: s001-x 1s35-A    27 -  54 <=>  136 - 163   (MET  409  - ASP  436  <=> ASP 1198  - LEU 1225 )                          
 113: s001-x 1s35-A    59 -  62 <=>  165 - 168   (ILE  441  - GLY  444  <=> PRO 1227  - SER 1230 )                          
 113: s001-x 1s35-A    64 -  75 <=>  188 - 199   (GLY  446  - TYR  457  <=> GLN 1250  - GLU 1261 )                          
 114: s001-x 6vvo-E     5 -  22 <=>  245 - 262   (LEU  245  - ARG  262  <=> GLU  248  - GLN  265 )                          
 114: s001-x 6vvo-E    39 -  57 <=>  264 - 282   (ALA  421  - GLY  439  <=> THR  267  - CYS  285 )                          
 114: s001-x 6vvo-E    61 -  78 <=>  283 - 300   (SER  443  - ILE  460  <=> ILE  286  - CYS  303 )                          
 114: s001-x 6vvo-E    80 -  83 <=>  301 - 304   (VAL  462  - GLN  465  <=> ASP  304  - LEU  307 )                          
 115: s001-x 5cwb-A     2 -  19 <=>   97 - 114   (LEU  242  - GLN  259  <=> SER  101  - VAL  118 )                          
 115: s001-x 5cwb-A    20 -  23 <=>  116 - 119   (GLY  260  - VAL  263  <=> ALA  120  - ARG  123 )                          
 115: s001-x 5cwb-A    38 -  57 <=>  123 - 142   (ALA  420  - GLY  439  <=> SER  127  - LEU  146 )                          
 115: s001-x 5cwb-A    60 -  78 <=>  153 - 171   (GLY  442  - ILE  460  <=> LYS  157  - GLY  175 )                          
 116: s001-x 6ppj-A     3 -  18 <=>  713 - 728   (MET  243  - PHE  258  <=> ASP  823  - GLU  838 )                          
 116: s001-x 6ppj-A    44 -  52 <=>  732 - 740   (LEU  426  - LEU  434  <=> GLN  845  - VAL  853 )                          
 116: s001-x 6ppj-A    54 -  57 <=>  741 - 744   (ASP  436  - GLY  439  <=> TRP  854  - LEU  857 )                          
 116: s001-x 6ppj-A    61 -  83 <=>  754 - 776   (SER  443  - GLN  465  <=> ASN  867  - GLN  889 )                          
 117: s001-x 6i93-A     5 -  17 <=>  149 - 161   (LEU  245  - TYR  257  <=> ASP  150  - TYR  162 )                          
 117: s001-x 6i93-A    18 -  21 <=>  163 - 166   (PHE  258  - PHE  261  <=> MET  164  - GLU  167 )                          
 117: s001-x 6i93-A    22 -  25 <=>  171 - 174   (ARG  262  - LEU  265  <=> GLU  172  - TYR  175 )                          
 117: s001-x 6i93-A    26 -  56 <=>  189 - 219   (SER  408  - LEU  438  <=> GLY  190  - ASP  220 )                          
 117: s001-x 6i93-A    61 -  83 <=>  221 - 243   (SER  443  - GLN  465  <=> ARG  222  - TYR  244 )                          
 118: s001-x 1xnx-A     4 -  19 <=>  151 - 166   (ASN  244  - GLN  259  <=> LEU  264  - SER  279 )                          
 118: s001-x 1xnx-A    21 -  24 <=>  168 - 171   (PHE  261  - ASP  264  <=> ASP  281  - GLY  284 )                          
 118: s001-x 1xnx-A    35 -  38 <=>  172 - 175   (ILE  417  - ALA  420  <=> VAL  285  - ARG  288 )                          
 118: s001-x 1xnx-A    40 -  57 <=>  176 - 193   (ALA  422  - GLY  439  <=> GLU  289  - ILE  306 )                          
 118: s001-x 1xnx-A    61 -  83 <=>  204 - 226   (SER  443  - GLN  465  <=> PHE  317  - GLU  339 )                          
 119: s001-x 4mo1-A     1 -  20 <=>   28 -  47   (ASN  241  - GLY  260  <=> GLY   89  - CYS  108 )                          
 119: s001-x 4mo1-A    21 -  24 <=>   50 -  53   (PHE  261  - ASP  264  <=> ALA  111  - PRO  114 )                          
 119: s001-x 4mo1-A    42 -  57 <=>   92 - 107   (GLY  424  - GLY  439  <=> SER  153  - ILE  168 )                          
 119: s001-x 4mo1-A    61 -  83 <=>  118 - 140   (SER  443  - GLN  465  <=> THR  179  - ILE  201 )                          
 120: s001-x 3dew-A     2 -  19 <=>   71 -  88   (LEU  242  - GLN  259  <=> GLY   75  - HIS   92 )                          
 120: s001-x 3dew-A    20 -  23 <=>   94 -  97   (GLY  260  - VAL  263  <=> LEU   98  - PHE  101 )                          
 120: s001-x 3dew-A    33 -  57 <=>  104 - 128   (ARG  415  - GLY  439  <=> ASN  108  - ILE  132 )                          
 120: s001-x 3dew-A    61 -  74 <=>  146 - 159   (SER  443  - GLN  456  <=> SER  150  - LEU  163 )                          
 120: s001-x 3dew-A    76 -  83 <=>  160 - 167   (PHE  458  - GLN  465  <=> SER  164  - LEU  171 )                          
 121: s001-x 5tsa-A     1 -  19 <=>   97 - 115   (ASN  241  - GLN  259  <=> VAL  164  - GLY  182 )                          
 121: s001-x 5tsa-A    31 -  57 <=>  126 - 152   (LEU  413  - GLY  439  <=> ASP  193  - LEU  219 )                          
 121: s001-x 5tsa-A    61 -  83 <=>  164 - 186   (SER  443  - GLN  465  <=> LEU  231  - GLY  253 )                          
 122: s001-x 1flc-B     1 -  21 <=>   39 -  59   (ASN  241  - PHE  261  <=> GLU   42  - ALA   62 )                          
 122: s001-x 1flc-B    22 -  25 <=>   62 -  65   (ARG  262  - LEU  265  <=> LYS   65  - ASP   68 )                          
 122: s001-x 1flc-B    26 -  57 <=>   81 - 112   (SER  408  - GLY  439  <=> ILE   84  - LEU  115 )                          
 123: s001-x 3o60-A     5 -  21 <=>   60 -  76   (LEU  245  - PHE  261  <=> LYS   62  - TYR   78 )                          
 123: s001-x 3o60-A    22 -  25 <=>   80 -  83   (ARG  262  - LEU  265  <=> GLU   82  - GLN   85 )                          
 123: s001-x 3o60-A    31 -  57 <=>   87 - 113   (LEU  413  - GLY  439  <=> THR   89  - ARG  115 )                          
 123: s001-x 3o60-A    62 -  82 <=>  114 - 134   (GLY  444  - GLU  464  <=> ALA  116  - GLU  136 )                          
 124: s001-x 3wak-A     2 -  21 <=>  156 - 175   (LEU  242  - PHE  261  <=> ASN  160  - LEU  179 )                          
 124: s001-x 3wak-A    22 -  25 <=>  179 - 182   (ARG  262  - LEU  265  <=> ARG  183  - GLY  186 )                          
 124: s001-x 3wak-A    31 -  34 <=>  185 - 188   (LEU  413  - TYR  416  <=> LEU  189  - ASN  192 )                          
 124: s001-x 3wak-A    35 -  39 <=>  190 - 194   (ILE  417  - ALA  421  <=> THR  194  - MET  198 )                          
 124: s001-x 3wak-A    41 -  54 <=>  195 - 208   (PHE  423  - ASP  436  <=> ALA  199  - VAL  212 )                          
 124: s001-x 3wak-A    59 -  64 <=>  210 - 215   (ILE  441  - GLY  446  <=> SER  214  - PHE  219 )                          
 124: s001-x 3wak-A    68 -  83 <=>  216 - 231   (ALA  450  - GLN  465  <=> ILE  220  - LEU  235 )                          
 125: s001-x 1pd3-A     1 -  19 <=>    1 -  19   (ASN  241  - GLN  259  <=> GLY   63  - GLU   81 )                          
 125: s001-x 1pd3-A    20 -  23 <=>   21 -  24   (GLY  260  - VAL  263  <=> VAL   83  - ARG   86 )                          
 125: s001-x 1pd3-A    34 -  57 <=>   29 -  52   (TYR  416  - GLY  439  <=> GLU   91  - ARG  114 )                          
 126: s001-x 6qj3-A     1 -  20 <=>  303 - 322   (ASN  241  - GLY  260  <=> SER  336  - TYR  355 )                          
 126: s001-x 6qj3-A    21 -  24 <=>  325 - 328   (PHE  261  - ASP  264  <=> LYS  358  - GLU  361 )                          
 126: s001-x 6qj3-A    34 -  51 <=>  329 - 346   (TYR  416  - VAL  433  <=> ARG  362  - GLU  379 )                          
 126: s001-x 6qj3-A    53 -  56 <=>  347 - 350   (ALA  435  - LEU  438  <=> ARG  380  - ASP  383 )                          
 126: s001-x 6qj3-A    59 -  74 <=>  355 - 370   (ILE  441  - GLN  456  <=> CYS  388  - ASP  403 )                          
 126: s001-x 6qj3-A    78 -  83 <=>  410 - 415   (ILE  460  - GLN  465  <=> HIS  443  - LEU  448 )                          
 127: s001-x 5yfp-B     1 -  21 <=>  679 - 699   (ASN  241  - PHE  261  <=> SER  723  - ALA  743 )                          
 127: s001-x 5yfp-B    22 -  25 <=>  703 - 706   (ARG  262  - LEU  265  <=> ALA  747  - LYS  750 )                          
 127: s001-x 5yfp-B    26 -  57 <=>  715 - 746   (SER  408  - GLY  439  <=> PRO  759  - PHE  790 )                          
 127: s001-x 5yfp-B    62 -  65 <=>  748 - 751   (GLY  444  - ILE  447  <=> TRP  792  - ALA  795 )                          
 127: s001-x 5yfp-B    67 -  71 <=>  752 - 756   (LEU  449  - ILE  453  <=> SER  796  - GLU  800 )                          
 128: s001-x 4ap2-B     1 -  21 <=>  291 - 311   (ASN  241  - PHE  261  <=> PRO  307  - ALA  327 )                          
 128: s001-x 4ap2-B    35 -  57 <=>  316 - 338   (ILE  417  - GLY  439  <=> PRO  338  - PHE  360 )                          
 128: s001-x 4ap2-B    60 -  77 <=>  342 - 359   (GLY  442  - GLU  459  <=> ARG  364  - ASN  381 )                          
 129: s001-x 6jho-A     2 -  21 <=>   65 -  84   (LEU  242  - PHE  261  <=> ILE   64  - ARG   83 )                          
 129: s001-x 6jho-A    22 -  25 <=>   88 -  91   (ARG  262  - LEU  265  <=> GLU   87  - PHE   90 )                          
 129: s001-x 6jho-A    26 -  57 <=>   97 - 128   (SER  408  - GLY  439  <=> LYS   96  - VAL  127 )                          
 129: s001-x 6jho-A    60 -  73 <=>  159 - 172   (GLY  442  - TYR  455  <=> GLY  158  - LYS  171 )                          
 130: s001-x 4idn-B     1 -  14 <=>  319 - 332   (ASN  241  - VAL  254  <=> GLN  349  - THR  362 )                          
 130: s001-x 4idn-B    15 -  21 <=>  334 - 340   (VAL  255  - PHE  261  <=> LYS  364  - LYS  370 )                          
 130: s001-x 4idn-B    22 -  25 <=>  345 - 348   (ARG  262  - LEU  265  <=> CYS  375  - ASP  378 )                          
 130: s001-x 4idn-B    33 -  56 <=>  352 - 375   (ARG  415  - LEU  438  <=> LEU  382  - VAL  405 )                          
 130: s001-x 4idn-B    59 -  75 <=>  384 - 400   (ILE  441  - TYR  457  <=> SER  414  - ILE  430 )                          
 131: s001-x 6xf1-A     1 -  21 <=>    3 -  23   (ASN  241  - PHE  261  <=> SER 1422  - ASN 1442 )                          
 131: s001-x 6xf1-A    22 -  25 <=>   27 -  30   (ARG  262  - LEU  265  <=> VAL 1446  - GLN 1449 )                          
 131: s001-x 6xf1-A    26 -  57 <=>   45 -  76   (SER  408  - GLY  439  <=> LYS 1464  - PRO 1495 )                          
 131: s001-x 6xf1-A    59 -  71 <=>   83 -  95   (ILE  441  - ILE  453  <=> GLU 1502  - VAL 1514 )                          
 132: s001-x 5cqq-B     4 -  19 <=>    6 -  21   (ASN  244  - GLN  259  <=> THR   57  - GLU   72 )                          
 132: s001-x 5cqq-B    20 -  23 <=>   25 -  28   (GLY  260  - VAL  263  <=> ASP   76  - HIS   79 )                          
 132: s001-x 5cqq-B    38 -  56 <=>   30 -  48   (ALA  420  - LEU  438  <=> ASN   85  - HIS  103 )                          
 132: s001-x 5cqq-B    61 -  77 <=>   55 -  71   (SER  443  - GLU  459  <=> ARG  110  - LYS  126 )                          
 133: s001-x 5oon-A     2 -  22 <=>    1 -  21   (LEU  242  - ARG  262  <=> MET    4  - PRO   24 )                          
 133: s001-x 5oon-A    46 -  57 <=>   25 -  36   (ILE  428  - GLY  439  <=> THR   28  - GLY   39 )                          
 133: s001-x 5oon-A    61 -  83 <=>   41 -  63   (SER  443  - GLN  465  <=> THR   44  - ARG   66 )                          
 134: s001-x 6q82-A     1 -  21 <=>  315 - 335   (ASN  241  - PHE  261  <=> ASN  356  - ASN  376 )                          
 134: s001-x 6q82-A    31 -  51 <=>  348 - 368   (LEU  413  - VAL  433  <=> ASN  393  - ASN  413 )                          
 134: s001-x 6q82-A    54 -  57 <=>  369 - 372   (ASP  436  - GLY  439  <=> PHE  414  - THR  417 )                          
 134: s001-x 6q82-A    60 -  63 <=>  377 - 380   (GLY  442  - THR  445  <=> GLU  422  - SER  425 )                          
 134: s001-x 6q82-A    65 -  83 <=>  381 - 399   (ILE  447  - GLN  465  <=> VAL  426  - SER  444 )                          
 135: s001-x 6dlm-A     1 -  21 <=>    3 -  23   (ASN  241  - PHE  261  <=> ARG    2  - ARG   22 )                          
 135: s001-x 6dlm-A    22 -  25 <=>   27 -  30   (ARG  262  - LEU  265  <=> GLU   26  - ARG   29 )                          
 135: s001-x 6dlm-A    26 -  29 <=>   36 -  39   (SER  408  - HIS  411  <=> GLU   35  - GLU   38 )                          
 135: s001-x 6dlm-A    31 -  57 <=>   40 -  66   (LEU  413  - GLY  439  <=> VAL   39  - HIS   65 )                          
 136: s001-x 2f66-B     1 -  21 <=>   15 -  35   (ASN  241  - PHE  261  <=> ILE   29  - THR   49 )                          
 136: s001-x 2f66-B    22 -  25 <=>   38 -  41   (ARG  262  - LEU  265  <=> HIS   52  - LYS   55 )                          
 136: s001-x 2f66-B    29 -  33 <=>   46 -  50   (HIS  411  - ARG  415  <=> ASP   60  - ASP   64 )                          
 136: s001-x 2f66-B    34 -  53 <=>   52 -  71   (TYR  416  - ALA  435  <=> GLN   66  - GLN   85 )                          
 136: s001-x 2f66-B    62 -  78 <=>   72 -  88   (GLY  444  - ILE  460  <=> ASN   86  - ASP  102 )                          
 136: s001-x 2f66-B    80 -  83 <=>   89 -  92   (VAL  462  - GLN  465  <=> THR  103  - ILE  106 )                          
 137: s001-x 5twa-A     7 -  20 <=>   74 -  87   (ALA  247  - GLY  260  <=> THR  111  - ARG  124 )                          
 137: s001-x 5twa-A    21 -  24 <=>   89 -  92   (PHE  261  - ASP  264  <=> THR  126  - ASP  129 )                          
 137: s001-x 5twa-A    35 -  57 <=>   95 - 117   (ILE  417  - GLY  439  <=> HIS  132  - GLY  154 )                          
 137: s001-x 5twa-A    59 -  77 <=>  118 - 136   (ILE  441  - GLU  459  <=> ILE  155  - SER  173 )                          
 138: s001-x 5cos-D     5 -  23 <=>    6 -  24   (LEU  245  - VAL  263  <=> PRO   10  - ALA   28 )                          
 138: s001-x 5cos-D    39 -  52 <=>   26 -  39   (ALA  421  - LEU  434  <=> SER   30  - ALA   43 )                          
 138: s001-x 5cos-D    61 -  80 <=>   42 -  61   (SER  443  - VAL  462  <=> LEU   46  - ARG   65 )                          
 139: s001-x 5yij-A     1 -  22 <=>  865 - 886   (ASN  241  - ARG  262  <=> ARG 1098  - LYS 1119 )                          
 139: s001-x 5yij-A    34 -  57 <=>  888 - 911   (TYR  416  - GLY  439  <=> PRO 1121  - ARG 1144 )                          
 139: s001-x 5yij-A    62 -  72 <=>  928 - 938   (GLY  444  - ILE  454  <=> ASP 1161  - VAL 1171 )                          
 140: s001-x 7kiy-A     1 -   4 <=>  908 - 911   (ASN  241  - ASN  244  <=> GLN  995  - THR  998 )                          
 140: s001-x 7kiy-A     6 -  21 <=>  912 - 927   (ILE  246  - PHE  261  <=> SER  999  - ILE 1014 )                          
 140: s001-x 7kiy-A    22 -  25 <=>  932 - 935   (ARG  262  - LEU  265  <=> THR 1019  - LEU 1022 )                          
 140: s001-x 7kiy-A    41 -  57 <=>  990 -1006   (PHE  423  - GLY  439  <=> LEU 1147  - LEU 1163 )                          
 140: s001-x 7kiy-A    61 -  78 <=> 1016 -1033   (SER  443  - ILE  460  <=> GLU 1207  - MET 1224 )                          
 140: s001-x 7kiy-A    80 -  83 <=> 1034 -1037   (VAL  462  - GLN  465  <=> TYR 1225  - PHE 1228 )                          
 141: s001-x 6acx-A     1 -  21 <=>  571 - 591   (ASN  241  - PHE  261  <=> GLY  589  - GLU  609 )                          
 141: s001-x 6acx-A    22 -  25 <=>  596 - 599   (ARG  262  - LEU  265  <=> TYR  614  - ARG  617 )                          
 141: s001-x 6acx-A    26 -  29 <=>  748 - 751   (SER  408  - HIS  411  <=> GLY  766  - ILE  769 )                          
 141: s001-x 6acx-A    30 -  33 <=>  774 - 777   (GLU  412  - ARG  415  <=> ASP  792  - THR  795 )                          
 141: s001-x 6acx-A    40 -  43 <=>  981 - 984   (ALA  422  - GLY  425  <=> ASN  999  - GLY 1002 )                          
 141: s001-x 6acx-A    46 -  49 <=>  985 - 988   (ILE  428  - LEU  431  <=> ALA 1003  - SER 1006 )                          
 141: s001-x 6acx-A    51 -  55 <=>  989 - 993   (VAL  433  - PHE  437  <=> GLY 1007  - GLY 1011 )                          
 141: s001-x 6acx-A    62 -  83 <=>  995 -1016   (GLY  444  - GLN  465  <=> GLY 1013  - GLY 1034 )                          
 142: s001-x 5a31-N     1 -  22 <=>  195 - 216   (ASN  241  - ARG  262  <=> ARG  255  - ARG  276 )                          
 142: s001-x 5a31-N    32 -  35 <=>  221 - 224   (ASN  414  - ILE  417  <=> TYR  281  - SER  284 )                          
 142: s001-x 5a31-N    38 -  56 <=>  225 - 243   (ALA  420  - LEU  438  <=> PHE  285  - VAL  303 )                          
 142: s001-x 5a31-N    61 -  79 <=>  248 - 266   (SER  443  - PHE  461  <=> ARG  323  - ILE  341 )                          
 142: s001-x 5a31-N    80 -  83 <=>  298 - 301   (VAL  462  - GLN  465  <=> GLN  373  - VAL  376 )                          
 143: s001-x 1cqx-A     1 -  21 <=>   68 -  88   (ASN  241  - PHE  261  <=> ILE   68  - LEU   88 )                          
 143: s001-x 1cqx-A    44 -  48 <=>   93 -  97   (LEU  426  - ALA  430  <=> GLU   93  - ILE   97 )                          
 143: s001-x 1cqx-A    61 -  82 <=>  128 - 149   (SER  443  - GLU  464  <=> ASN  128  - GLY  149 )                          
 144: s001-x 4hwi-B     1 -  21 <=>   89 - 109   (ASN  241  - PHE  261  <=> THR  154  - ARG  174 )                          
 144: s001-x 4hwi-B    22 -  25 <=>  112 - 115   (ARG  262  - LEU  265  <=> ALA  177  - MET  180 )                          
 144: s001-x 4hwi-B    28 -  31 <=>  119 - 122   (VAL  410  - LEU  413  <=> LYS  184  - LYS  187 )                          
 144: s001-x 4hwi-B    34 -  57 <=>  123 - 146   (TYR  416  - GLY  439  <=> ILE  188  - VAL  211 )                          
 144: s001-x 4hwi-B    60 -  72 <=>  152 - 164   (GLY  442  - ILE  454  <=> LYS  217  - ASN  229 )                          
 145: s001-x 6k3b-B     1 -  19 <=>    6 -  24   (ASN  241  - GLN  259  <=> ASP   14  - ILE   32 )                          
 145: s001-x 6k3b-B    20 -  24 <=>   26 -  30   (GLY  260  - ASP  264  <=> GLU   34  - THR   38 )                          
 145: s001-x 6k3b-B    32 -  35 <=>   33 -  36   (ASN  414  - ILE  417  <=> GLU   41  - THR   44 )                          
 145: s001-x 6k3b-B    40 -  52 <=>   58 -  70   (ALA  422  - LEU  434  <=> SER   66  - ASP   78 )                          
 145: s001-x 6k3b-B    61 -  80 <=>   86 - 105   (SER  443  - VAL  462  <=> GLU   94  - GLN  113 )                          
 146: s001-x 5ua5-A     6 -  20 <=>   59 -  73   (ILE  246  - GLY  260  <=> THR   61  - THR   75 )                          
 146: s001-x 5ua5-A    21 -  24 <=>   75 -  78   (PHE  261  - ASP  264  <=> LEU   77  - ASP   80 )                          
 146: s001-x 5ua5-A    35 -  57 <=>   81 - 103   (ILE  417  - GLY  439  <=> ASN   83  - ASN  105 )                          
 146: s001-x 5ua5-A    61 -  77 <=>  105 - 121   (SER  443  - GLU  459  <=> HIS  107  - ASN  123 )                          
 147: s001-x 6xxv-C     1 -  19 <=>    2 -  20   (ASN  241  - GLN  259  <=> ARG    7  - PHE   25 )                          
 147: s001-x 6xxv-C    20 -  23 <=>   22 -  25   (GLY  260  - VAL  263  <=> LYS   27  - ALA   30 )                          
 147: s001-x 6xxv-C    29 -  57 <=>   31 -  59   (HIS  411  - GLY  439  <=> LYS   36  - LEU   64 )                          
 147: s001-x 6xxv-C    59 -  68 <=>   87 -  96   (ILE  441  - ALA  450  <=> ALA   92  - GLN  101 )                          
 148: s001-x 6csv-A     1 -  21 <=>    7 -  27   (ASN  241  - PHE  261  <=> LEU  505  - GLU  525 )                          
 148: s001-x 6csv-A    22 -  25 <=>   31 -  34   (ARG  262  - LEU  265  <=> GLU  529  - LYS  532 )                          
 148: s001-x 6csv-A    26 -  57 <=>   43 -  74   (SER  408  - GLY  439  <=> LYS  541  - SER 1232 )                          
 149: s001-x 5a0n-A     3 -  19 <=>  127 - 143   (MET  243  - GLN  259  <=> THR  168  - GLU  184 )                          
 149: s001-x 5a0n-A    20 -  23 <=>  145 - 148   (GLY  260  - VAL  263  <=> TRP  186  - THR  189 )                          
 149: s001-x 5a0n-A    40 -  49 <=>  156 - 165   (ALA  422  - LEU  431  <=> ASP  197  - PHE  206 )                          
 149: s001-x 5a0n-A    63 -  78 <=>  166 - 181   (THR  445  - ILE  460  <=> SER  207  - TYR  222 )                          
 149: s001-x 5a0n-A    80 -  83 <=>  182 - 185   (VAL  462  - GLN  465  <=> ASN  223  - VAL  226 )                          
 150: s001-x 3lay-J     1 -  21 <=>    3 -  23   (ASN  241  - PHE  261  <=> THR   45  - ALA   65 )                          
 150: s001-x 3lay-J    22 -  25 <=>   27 -  30   (ARG  262  - LEU  265  <=> GLN   69  - SER   72 )                          
 150: s001-x 3lay-J    26 -  57 <=>   47 -  78   (SER  408  - GLY  439  <=> ALA   89  - GLY  120 )                          
 151: s001-x 3n1e-B     1 -  21 <=>   15 -  35   (ASN  241  - PHE  261  <=> LYS  848  - LEU  868 )                          
 151: s001-x 3n1e-B    27 -  54 <=>   46 -  73   (MET  409  - ASP  436  <=> LYS  879  - PRO  906 )                          
 151: s001-x 3n1e-B    61 -  83 <=>   75 -  97   (SER  443  - GLN  465  <=> GLU  908  - SER  930 )                          
 152: s001-x 6h02-A     1 -   5 <=>  292 - 296   (ASN  241  - LEU  245  <=> GLN  292  - ARG  296 )                          
 152: s001-x 6h02-A     7 -  21 <=>  297 - 311   (ALA  247  - PHE  261  <=> CYS  297  - ALA  311 )                          
 152: s001-x 6h02-A    22 -  25 <=>  315 - 318   (ARG  262  - LEU  265  <=> SER  315  - GLU  318 )                          
 152: s001-x 6h02-A    31 -  49 <=>  320 - 338   (LEU  413  - LEU  431  <=> LYS  320  - LEU  338 )                          
 152: s001-x 6h02-A    51 -  59 <=>  339 - 347   (VAL  433  - ILE  441  <=> ILE  339  - ALA  347 )                          
 152: s001-x 6h02-A    62 -  78 <=>  348 - 364   (GLY  444  - ILE  460  <=> SER  348  - GLY  364 )                          
 153: s001-x 3kdw-A     1 -  21 <=>   38 -  58   (ASN  241  - PHE  261  <=> ASP   52  - ASP   72 )                          
 153: s001-x 3kdw-A    22 -  25 <=>   62 -  65   (ARG  262  - LEU  265  <=> THR   76  - ALA   79 )                          
 153: s001-x 3kdw-A    26 -  57 <=>   78 - 109   (SER  408  - GLY  439  <=> ALA   92  - LEU  123 )                          
 153: s001-x 3kdw-A    61 -  72 <=>  112 - 123   (SER  443  - ILE  454  <=> LYS  126  - TYR  137 )                          
 153: s001-x 3kdw-A    75 -  81 <=>  168 - 174   (TYR  457  - LYS  463  <=> LYS  182  - LYS  188 )                          
 154: s001-x 6uo8-B     1 -  21 <=>  427 - 447   (ASN  241  - PHE  261  <=> LEU  479  - PHE  499 )                          
 154: s001-x 6uo8-B    22 -  25 <=>  451 - 454   (ARG  262  - LEU  265  <=> ASN  503  - ASN  506 )                          
 154: s001-x 6uo8-B    27 -  31 <=>  458 - 462   (MET  409  - LEU  413  <=> LYS  510  - MET  514 )                          
 154: s001-x 6uo8-B    33 -  56 <=>  463 - 486   (ARG  415  - LEU  438  <=> SER  515  - GLY  538 )                          
 154: s001-x 6uo8-B    61 -  71 <=>  670 - 680   (SER  443  - ILE  453  <=> VAL  724  - ILE  734 )                          
 155: s001-x 5nrn-B     2 -  21 <=>   58 -  77   (LEU  242  - PHE  261  <=> ASP   58  - ALA   77 )                          
 155: s001-x 5nrn-B    22 -  25 <=>   81 -  84   (ARG  262  - LEU  265  <=> ILE   81  - LEU   84 )                          
 155: s001-x 5nrn-B    31 -  34 <=>   87 -  90   (LEU  413  - TYR  416  <=> GLY   87  - VAL   90 )                          
 155: s001-x 5nrn-B    38 -  41 <=>   91 -  94   (ALA  420  - PHE  423  <=> VAL   91  - ASP   94 )                          
 155: s001-x 5nrn-B    44 -  57 <=>   95 - 108   (LEU  426  - GLY  439  <=> ARG   95  - LEU  108 )                          
 155: s001-x 5nrn-B    61 -  70 <=>  115 - 124   (SER  443  - THR  452  <=> LYS  115  - GLU  124 )                          
 155: s001-x 5nrn-B    71 -  74 <=>  126 - 129   (ILE  453  - GLN  456  <=> ALA  126  - GLY  129 )                          
 156: s001-x 3opb-A     3 -   6 <=>  157 - 160   (MET  243  - ILE  246  <=> PHE  158  - ASN  161 )                          
 156: s001-x 3opb-A     8 -  21 <=>  161 - 174   (THR  248  - PHE  261  <=> PHE  162  - ARG  175 )                          
 156: s001-x 3opb-A    38 -  56 <=>  176 - 194   (ALA  420  - LEU  438  <=> SER  177  - SER  195 )                          
 156: s001-x 3opb-A    62 -  83 <=>  195 - 216   (GLY  444  - GLN  465  <=> PHE  196  - ILE  217 )                          
 157: s001-x 6kex-A     1 -  18 <=>   11 -  28   (ASN  241  - PHE  258  <=> SER   15  - GLY   32 )                          
 157: s001-x 6kex-A    42 -  57 <=>  295 - 310   (GLY  424  - GLY  439  <=> PHE  299  - PRO  314 )                          
 157: s001-x 6kex-A    61 -  83 <=>  316 - 338   (SER  443  - GLN  465  <=> THR  320  - LYS  342 )                          
 158: s001-x 2d1l-A     1 -  21 <=>  108 - 128   (ASN  241  - PHE  261  <=> ILE  105  - ASP  125 )                          
 158: s001-x 2d1l-A    22 -  25 <=>  132 - 135   (ARG  262  - LEU  265  <=> GLU  129  - LYS  132 )                          
 158: s001-x 2d1l-A    26 -  57 <=>  174 - 205   (SER  408  - GLY  439  <=> GLN  171  - PHE  202 )                          
 159: s001-x 2g7l-A     6 -  21 <=>   70 -  85   (ILE  246  - PHE  261  <=> ASP   88  - VAL  103 )                          
 159: s001-x 2g7l-A    38 -  57 <=>  102 - 121   (ALA  420  - GLY  439  <=> SER  120  - GLY  139 )                          
 159: s001-x 2g7l-A    61 -  82 <=>  126 - 147   (SER  443  - GLU  464  <=> GLN  144  - THR  165 )                          
 160: s001-x 6w2q-A     2 -   5 <=>   99 - 102   (LEU  242  - LEU  245  <=> GLN  107  - ASP  110 )                          
 160: s001-x 6w2q-A     7 -  21 <=>  103 - 117   (ALA  247  - PHE  261  <=> ASP  111  - GLN  125 )                          
 160: s001-x 6w2q-A    22 -  25 <=>  121 - 124   (ARG  262  - LEU  265  <=> LEU  129  - GLN  132 )                          
 160: s001-x 6w2q-A    34 -  57 <=>  127 - 150   (TYR  416  - GLY  439  <=> SER  135  - GLY  158 )                          
 160: s001-x 6w2q-A    61 -  74 <=>  154 - 167   (SER  443  - GLN  456  <=> GLU  162  - ILE  175 )                          
 160: s001-x 6w2q-A    75 -  81 <=>  169 - 175   (TYR  457  - LYS  463  <=> GLU  177  - GLY  183 )                          
 161: s001-x 1lfp-A     1 -  21 <=>   14 -  34   (ASN  241  - PHE  261  <=> ASP   18  - LEU   38 )                          
 161: s001-x 1lfp-A    41 -  57 <=>   40 -  56   (PHE  423  - GLY  439  <=> GLU   44  - ASN   60 )                          
 161: s001-x 1lfp-A    61 -  79 <=>   57 -  75   (SER  443  - PHE  461  <=> UNK   61  - GLY   79 )                          
 162: s001-x 6w4x-C     1 -  21 <=>  184 - 204   (ASN  241  - PHE  261  <=> VAL  184  - GLU  204 )                          
 162: s001-x 6w4x-C    22 -  25 <=>  208 - 211   (ARG  262  - LEU  265  <=> PHE  208  - SER  211 )                          
 162: s001-x 6w4x-C    26 -  55 <=>  226 - 255   (SER  408  - PHE  437  <=> GLY  226  - GLY  255 )                          
 162: s001-x 6w4x-C    60 -  63 <=>  263 - 266   (GLY  442  - THR  445  <=> GLU  263  - GLU  266 )                          
 162: s001-x 6w4x-C    65 -  83 <=>  268 - 286   (ILE  447  - GLN  465  <=> CYS  268  - TRP  286 )                          
 163: s001-x 6qp6-A     1 -  21 <=>  340 - 360   (ASN  241  - PHE  261  <=> CYS  450  - SER  470 )                          
 163: s001-x 6qp6-A    22 -  25 <=>  363 - 366   (ARG  262  - LEU  265  <=> GLY  473  - VAL  476 )                          
 163: s001-x 6qp6-A    26 -  57 <=>  381 - 412   (SER  408  - GLY  439  <=> PRO  505  - THR  536 )                          
 163: s001-x 6qp6-A    61 -  69 <=>  429 - 437   (SER  443  - VAL  451  <=> MET  553  - VAL  561 )                          
 163: s001-x 6qp6-A    77 -  83 <=>  604 - 610   (GLU  459  - GLN  465  <=> LEU  735  - ALA  741 )                          
 164: s001-x 3hc7-A     5 -  17 <=>  176 - 188   (LEU  245  - TYR  257  <=> HIS  177  - LYS  189 )                          
 164: s001-x 3hc7-A    44 -  47 <=>  190 - 193   (LEU  426  - GLY  429  <=> SER  191  - ILE  194 )                          
 164: s001-x 3hc7-A    48 -  57 <=>  198 - 207   (ALA  430  - GLY  439  <=> SER  199  - GLY  208 )                          
 164: s001-x 3hc7-A    61 -  83 <=>  213 - 235   (SER  443  - GLN  465  <=> GLU  214  - ASP  236 )                          
 165: s001-x 6e8c-A     6 -  21 <=>   85 - 100   (ILE  246  - PHE  261  <=> ALA  100  - LYS  115 )                          
 165: s001-x 6e8c-A    42 -  54 <=>  105 - 117   (GLY  424  - ASP  436  <=> GLY  120  - GLY  132 )                          
 165: s001-x 6e8c-A    62 -  78 <=>  119 - 135   (GLY  444  - ILE  460  <=> PRO  134  - PRO  150 )                          
 166: s001-x 5h7c-A     2 -  22 <=>  301 - 321   (LEU  242  - ARG  262  <=> THR  304  - THR  324 )                          
 166: s001-x 5h7c-A    38 -  56 <=>  322 - 340   (ALA  420  - LEU  438  <=> ASP  325  - ALA  343 )                          
 166: s001-x 5h7c-A    59 -  74 <=>  345 - 360   (ILE  441  - GLN  456  <=> LEU  348  - SER  363 )                          
 167: s001-x 6sny-A     1 -  21 <=>    3 -  23   (ASN  241  - PHE  261  <=> TRP    3  - GLU   23 )                          
 167: s001-x 6sny-A    22 -  25 <=>   27 -  30   (ARG  262  - LEU  265  <=> GLU   27  - LYS   30 )                          
 167: s001-x 6sny-A    29 -  57 <=>   35 -  63   (HIS  411  - GLY  439  <=> LYS   47  - PHE   75 )                          
 167: s001-x 6sny-A    61 -  67 <=>   87 -  93   (SER  443  - LEU  449  <=> ARG   99  - GLU  105 )                          
 167: s001-x 6sny-A    70 -  73 <=>   94 -  97   (THR  452  - TYR  455  <=> GLU  106  - LYS  109 )                          
 168: s001-x 1xkp-A     2 -   5 <=>   56 -  59   (LEU  242  - LEU  245  <=> VAL   94  - LEU   97 )                          
 168: s001-x 1xkp-A     8 -  21 <=>   60 -  73   (THR  248  - PHE  261  <=> GLU   98  - SER  111 )                          
 168: s001-x 1xkp-A    38 -  41 <=>   76 -  79   (ALA  420  - PHE  423  <=> PRO  114  - SER  117 )                          
 168: s001-x 1xkp-A    43 -  55 <=>   80 -  92   (GLY  425  - PHE  437  <=> LEU  118  - GLU  130 )                          
 168: s001-x 1xkp-A    61 -  78 <=>   95 - 112   (SER  443  - ILE  460  <=> SER  133  - PRO  150 )                          
 169: s001-x 3wqy-A     5 -  21 <=>  283 - 299   (LEU  245  - PHE  261  <=> ASP  284  - ILE  300 )                          
 169: s001-x 3wqy-A    38 -  54 <=>  304 - 320   (ALA  420  - ASP  436  <=> ARG  305  - GLY  321 )                          
 169: s001-x 3wqy-A    64 -  83 <=>  324 - 343   (GLY  446  - GLN  465  <=> GLU  325  - THR  344 )                          
 170: s001-x 3frq-A     3 -  18 <=>   73 -  88   (MET  243  - PHE  258  <=> ALA   77  - SER   92 )                          
 170: s001-x 3frq-A    20 -  24 <=>   89 -  93   (GLY  260  - ASP  264  <=> MET   93  - ASN   97 )                          
 170: s001-x 3frq-A    33 -  37 <=>  107 - 111   (ARG  415  - THR  419  <=> GLN  111  - LEU  115 )                          
 170: s001-x 3frq-A    39 -  57 <=>  112 - 130   (ALA  421  - GLY  439  <=> ARG  116  - LEU  134 )                          
 170: s001-x 3frq-A    61 -  81 <=>  138 - 158   (SER  443  - LYS  463  <=> ALA  142  - ASP  162 )                          
 171: s001-x 5ee5-A     1 -  22 <=>  118 - 139   (ASN  241  - ARG  262  <=> GLN  142  - HIS  163 )                          
 171: s001-x 5ee5-A    39 -  57 <=>  143 - 161   (ALA  421  - GLY  439  <=> HIS  167  - SER  185 )                          
 171: s001-x 5ee5-A    59 -  83 <=>  166 - 190   (ILE  441  - GLN  465  <=> ASN  190  - LEU  214 )                          
 172: s001-x 5c9e-A     4 -  21 <=>   95 - 112   (ASN  244  - PHE  261  <=> LEU  176  - ASP  193 )                          
 172: s001-x 5c9e-A    41 -  53 <=>  113 - 125   (PHE  423  - ALA  435  <=> ALA  200  - LEU  212 )                          
 172: s001-x 5c9e-A    60 -  83 <=>  126 - 149   (GLY  442  - GLN  465  <=> PRO  213  - PHE  236 )                          
 173: s001-x 2j6z-A     5 -  21 <=>    1 -  17   (LEU  245  - PHE  261  <=> MET    1  - ARG   17 )                          
 173: s001-x 2j6z-A    38 -  57 <=>   22 -  41   (ALA  420  - GLY  439  <=> LEU   22  - GLN   41 )                          
 173: s001-x 2j6z-A    64 -  76 <=>   45 -  57   (GLY  446  - PHE  458  <=> GLU   45  - GLU   57 )                          
 173: s001-x 2j6z-A    77 -  83 <=>   59 -  65   (GLU  459  - GLN  465  <=> TYR   59  - ASP   65 )                          
 174: s001-x 6h8q-A     1 -   4 <=>  538 - 541   (ASN  241  - ASN  244  <=> GLY  718  - THR  721 )                          
 174: s001-x 6h8q-A     6 -  23 <=>  542 - 559   (ILE  246  - VAL  263  <=> GLU  722  - ILE  739 )                          
 174: s001-x 6h8q-A    33 -  36 <=>  563 - 566   (ARG  415  - PRO  418  <=> LYS  743  - MET  746 )                          
 174: s001-x 6h8q-A    38 -  54 <=>  567 - 583   (ALA  420  - ASP  436  <=> LYS  747  - LYS  763 )                          
 174: s001-x 6h8q-A    61 -  83 <=>  584 - 606   (SER  443  - GLN  465  <=> LYS  764  - GLN  786 )                          
 175: s001-x 6v4d-A     1 -  21 <=>  219 - 239   (ASN  241  - PHE  261  <=> LYS  305  - THR  325 )                          
 175: s001-x 6v4d-A    22 -  25 <=>  243 - 246   (ARG  262  - LEU  265  <=> LEU  329  - SER  332 )                          
 175: s001-x 6v4d-A    26 -  40 <=>  322 - 336   (SER  408  - ALA  422  <=> THR  408  - PHE  422 )                          
 175: s001-x 6v4d-A    42 -  57 <=>  337 - 352   (GLY  424  - GLY  439  <=> SER  423  - ALA  438 )                          
 175: s001-x 6v4d-A    61 -  83 <=>  358 - 380   (SER  443  - GLN  465  <=> ILE  444  - ALA  466 )                          
 176: s001-x 5f3o-A     1 -  21 <=>    2 -  22   (ASN  241  - PHE  261  <=> SER    3  - ASN   23 )                          
 176: s001-x 5f3o-A    22 -  25 <=>   25 -  28   (ARG  262  - LEU  265  <=> LYS   26  - PRO   29 )                          
 176: s001-x 5f3o-A    32 -  36 <=>  129 - 133   (ASN  414  - PRO  418  <=> GLN  130  - ALA  134 )                          
 176: s001-x 5f3o-A    41 -  57 <=>  137 - 153   (PHE  423  - GLY  439  <=> LEU  138  - TYR  154 )                          
 176: s001-x 5f3o-A    59 -  80 <=>  173 - 194   (ILE  441  - VAL  462  <=> GLN  174  - PRO  195 )                          
 177: s001-x 2qyw-A     1 -  21 <=>    4 -  24   (ASN  241  - PHE  261  <=> SER    4  - ASP   24 )                          
 177: s001-x 2qyw-A    22 -  25 <=>   27 -  30   (ARG  262  - LEU  265  <=> GLY   27  - GLU   30 )                          
 177: s001-x 2qyw-A    27 -  57 <=>   36 -  66   (MET  409  - GLY  439  <=> ALA   36  - LEU   66 )                          
 177: s001-x 2qyw-A    64 -  68 <=>   79 -  83   (GLY  446  - ALA  450  <=> SER   79  - ASN   83 )                          
 177: s001-x 2qyw-A    70 -  73 <=>   84 -  87   (THR  452  - TYR  455  <=> TYR   84  - ASP   87 )                          
 178: s001-x 7bln-A     4 -  21 <=>    1 -  18   (ASN  244  - PHE  261  <=> GLN   12  - GLN   29 )                          
 178: s001-x 7bln-A    34 -  51 <=>   26 -  43   (TYR  416  - VAL  433  <=> ASN   37  - ARG   54 )                          
 178: s001-x 7bln-A    54 -  57 <=>   44 -  47   (ASP  436  - GLY  439  <=> THR   55  - LEU   58 )                          
 178: s001-x 7bln-A    61 -  78 <=>   50 -  67   (SER  443  - ILE  460  <=> LYS   61  - GLU   78 )                          
 179: s001-x 4wjw-B     4 -  19 <=>  179 - 194   (ASN  244  - GLN  259  <=> GLY  209  - CYS  224 )                          
 179: s001-x 4wjw-B    20 -  23 <=>  196 - 199   (GLY  260  - VAL  263  <=> PHE  226  - ARG  229 )                          
 179: s001-x 4wjw-B    30 -  33 <=>  209 - 212   (GLU  412  - ARG  415  <=> LYS  239  - GLN  242 )                          
 179: s001-x 4wjw-B    35 -  52 <=>  213 - 230   (ILE  417  - LEU  434  <=> ALA  243  - ILE  260 )                          
 179: s001-x 4wjw-B    63 -  81 <=>  231 - 249   (THR  445  - LYS  463  <=> THR  261  - ASP  279 )                          
 180: s001-x 4uvm-A     1 -  21 <=>  284 - 304   (ASN  241  - PHE  261  <=> ALA  291  - PHE  311 )                          
 180: s001-x 4uvm-A    22 -  25 <=>  377 - 380   (ARG  262  - LEU  265  <=> GLY  384  - TRP  387 )                          
 180: s001-x 4uvm-A    26 -  57 <=>  396 - 427   (SER  408  - GLY  439  <=> LEU  403  - ALA  434 )                          
 180: s001-x 4uvm-A    60 -  83 <=>  432 - 455   (GLY  442  - GLN  465  <=> LYS  439  - VAL  462 )                          
 181: s001-x 5w65-P     1 -   4 <=>  228 - 231   (ASN  241  - ASN  244  <=> ASN  228  - ALA  231 )                          
 181: s001-x 5w65-P     8 -  21 <=>  301 - 314   (THR  248  - PHE  261  <=> HIS  301  - ILE  314 )                          
 181: s001-x 5w65-P    22 -  25 <=>  318 - 321   (ARG  262  - LEU  265  <=> LEU  318  - ASP  321 )                          
 181: s001-x 5w65-P    31 -  54 <=>  438 - 461   (LEU  413  - ASP  436  <=> PRO  469  - ALA  492 )                          
 181: s001-x 5w65-P    62 -  80 <=>  463 - 481   (GLY  444  - VAL  462  <=> SER  494  - ARG  512 )                          
 182: s001-x 2rdc-B     1 -  21 <=>   19 -  39   (ASN  241  - PHE  261  <=> ASP   36  - LYS   56 )                          
 182: s001-x 2rdc-B    22 -  25 <=>   44 -  47   (ARG  262  - LEU  265  <=> GLU   61  - UNK   64 )                          
 182: s001-x 2rdc-B    27 -  57 <=>   55 -  85   (MET  409  - GLY  439  <=> ASP   72  - ASN  102 )                          
 182: s001-x 2rdc-B    64 -  82 <=>  116 - 134   (GLY  446  - GLU  464  <=> ILE  133  - HIS  151 )                          
 183: s001-x 6k9k-A     1 -  23 <=> 1827 -1849   (ASN  241  - VAL  263  <=> PRO 2328  - LEU 2350 )                          
 183: s001-x 6k9k-A    38 -  57 <=> 1851 -1870   (ALA  420  - GLY  439  <=> ASN 2352  - TYR 2371 )                          
 183: s001-x 6k9k-A    60 -  77 <=> 1882 -1899   (GLY  442  - GLU  459  <=> LYS 2383  - ARG 2400 )                          
 183: s001-x 6k9k-A    78 -  81 <=> 1901 -1904   (ILE  460  - LYS  463  <=> GLU 2402  - MET 2405 )                          
 184: s001-x 3zvh-A     2 -   5 <=>   11 -  14   (LEU  242  - LEU  245  <=> GLY   11  - GLY   14 )                          
 184: s001-x 3zvh-A     7 -  22 <=>  364 - 379   (ALA  247  - ARG  262  <=> THR  364  - GLY  379 )                          
 184: s001-x 3zvh-A    44 -  47 <=>  381 - 384   (LEU  426  - GLY  429  <=> ARG  381  - LEU  384 )                          
 184: s001-x 3zvh-A    53 -  56 <=>  387 - 390   (ALA  435  - LEU  438  <=> PRO  387  - GLY  390 )                          
 184: s001-x 3zvh-A    61 -  83 <=>  393 - 415   (SER  443  - GLN  465  <=> GLU  393  - LEU  415 )                          
 185: s001-x 5flv-M     5 -  21 <=>    1 -  17   (LEU  245  - PHE  261  <=> VAL  142  - GLN  158 )                          
 185: s001-x 5flv-M    42 -  54 <=>   22 -  34   (GLY  424  - ASP  436  <=> SER  163  - LYS  175 )                          
 185: s001-x 5flv-M    62 -  80 <=>   36 -  54   (GLY  444  - VAL  462  <=> THR  177  - GLN  195 )                          
 186: s001-x 2r5z-A     5 -  22 <=>   20 -  37   (LEU  245  - ARG  262  <=> THR  106  - ASN  123 )                          
 186: s001-x 2r5z-A    42 -  54 <=>   41 -  53   (GLY  424  - ASP  436  <=> THR  127  - SER  139 )                          
 186: s001-x 2r5z-A    62 -  82 <=>   55 -  75   (GLY  444  - GLU  464  <=> THR  141  - LYS  161 )                          
 187: s001-x 5xpd-A     1 -   4 <=>   35 -  38   (ASN  241  - ASN  244  <=> THR   40  - PHE   43 )                          
 187: s001-x 5xpd-A     7 -  21 <=>   39 -  53   (ALA  247  - PHE  261  <=> GLN   44  - TRP   58 )                          
 187: s001-x 5xpd-A    22 -  25 <=>   57 -  60   (ARG  262  - LEU  265  <=> ALA   62  - LYS   65 )                          
 187: s001-x 5xpd-A    32 -  35 <=>   62 -  65   (ASN  414  - ILE  417  <=> GLY   67  - PHE   70 )                          
 187: s001-x 5xpd-A    37 -  57 <=>   66 -  86   (THR  419  - GLY  439  <=> LEU   71  - VAL   91 )                          
 187: s001-x 5xpd-A    63 -  70 <=>   98 - 105   (THR  445  - THR  452  <=> LEU  103  - ASN  110 )                          
 187: s001-x 5xpd-A    71 -  83 <=>  107 - 119   (ILE  453  - GLN  465  <=> LEU  112  - LEU  124 )                          
 188: s001-x 5ehk-A     1 -   4 <=>  868 - 871   (ASN  241  - ASN  244  <=> GLY  946  - TYR  949 )                          
 188: s001-x 5ehk-A     6 -  20 <=>  872 - 886   (ILE  246  - GLY  260  <=> THR  950  - ASP  964 )                          
 188: s001-x 5ehk-A    21 -  24 <=>  888 - 891   (PHE  261  - ASP  264  <=> PHE  966  - PRO  969 )                          
 188: s001-x 5ehk-A    28 -  31 <=>  895 - 898   (VAL  410  - LEU  413  <=> VAL  973  - VAL  976 )                          
 188: s001-x 5ehk-A    33 -  51 <=>  988 -1006   (ARG  415  - VAL  433  <=> ASP 1066  - ASN 1084 )                          
 188: s001-x 5ehk-A    52 -  55 <=> 1008 -1011   (LEU  434  - PHE  437  <=> LEU 1086  - GLY 1089 )                          
 188: s001-x 5ehk-A    61 -  83 <=> 1014 -1036   (SER  443  - GLN  465  <=> GLU 1092  - HIS 1114 )                          
 189: s001-x 2q0o-D     1 -  21 <=>    9 -  29   (ASN  241  - PHE  261  <=> LYS   25  - ALA   45 )                          
 189: s001-x 2q0o-D    22 -  25 <=>   33 -  36   (ARG  262  - LEU  265  <=> VAL   49  - GLU   52 )                          
 189: s001-x 2q0o-D    26 -  57 <=>   45 -  76   (SER  408  - GLY  439  <=> SER   61  - LEU   92 )                          
 190: s001-x 7btx-C     1 -  17 <=>   95 - 111   (ASN  241  - TYR  257  <=> ARG  104  - VAL  120 )                          
 190: s001-x 7btx-C    18 -  21 <=>  113 - 116   (PHE  258  - PHE  261  <=> ILE  122  - LEU  125 )                          
 190: s001-x 7btx-C    22 -  25 <=>  159 - 162   (ARG  262  - LEU  265  <=> ASN  168  - GLU  171 )                          
 190: s001-x 7btx-C    26 -  56 <=>  193 - 223   (SER  408  - LEU  438  <=> LYS  213  - LEU  243 )                          
 190: s001-x 7btx-C    64 -  80 <=>  229 - 245   (GLY  446  - VAL  462  <=> LEU  249  - LEU  265 )                          
 191: s001-x 6yjj-A     1 -  20 <=>   91 - 110   (ASN  241  - GLY  260  <=> LEU   90  - GLY  109 )                          
 191: s001-x 6yjj-A    21 -  24 <=>  113 - 116   (PHE  261  - ASP  264  <=> THR  112  - PRO  115 )                          
 191: s001-x 6yjj-A    34 -  37 <=>  120 - 123   (TYR  416  - THR  419  <=> THR  119  - LEU  122 )                          
 191: s001-x 6yjj-A    38 -  57 <=>  125 - 144   (ALA  420  - GLY  439  <=> ARG  124  - ASP  143 )                          
 191: s001-x 6yjj-A    61 -  79 <=>  192 - 210   (SER  443  - PHE  461  <=> PRO  196  - SER  214 )                          
 192: s001-x 4oe8-C     2 -  21 <=>    1 -  20   (LEU  242  - PHE  261  <=> MET    2  - ILE   21 )                          
 192: s001-x 4oe8-C    22 -  25 <=>   23 -  26   (ARG  262  - LEU  265  <=> TYR   24  - THR   27 )                          
 192: s001-x 4oe8-C    33 -  57 <=>   28 -  52   (ARG  415  - GLY  439  <=> MET   46  - TYR   70 )                          
 192: s001-x 4oe8-C    64 -  71 <=>   66 -  73   (GLY  446  - ILE  453  <=> LYS   97  - GLU  104 )                          
 193: s001-x 6xtx-C     1 -  21 <=>  127 - 147   (ASN  241  - PHE  261  <=> LEU  139  - GLU  159 )                          
 193: s001-x 6xtx-C    45 -  54 <=>  148 - 157   (CYS  427  - ASP  436  <=> ASP  160  - ASP  169 )                          
 193: s001-x 6xtx-C    61 -  83 <=>  159 - 181   (SER  443  - GLN  465  <=> MET  171  - GLN  193 )                          
 194: s001-x 7c4o-A     1 -  21 <=>    2 -  22   (ASN  241  - PHE  261  <=> PRO    2  - PHE   22 )                          
 194: s001-x 7c4o-A    35 -  56 <=>   27 -  48   (ILE  417  - LEU  438  <=> GLU   27  - ILE   48 )                          
 195: s001-x 7dl9-A     4 -  19 <=>  206 - 221   (ASN  244  - GLN  259  <=> LYS  206  - GLY  221 )                          
 195: s001-x 7dl9-A    22 -  25 <=>  294 - 297   (ARG  262  - LEU  265  <=> ARG  294  - LEU  297 )                          
 195: s001-x 7dl9-A    26 -  57 <=>  306 - 337   (SER  408  - GLY  439  <=> PHE  306  - VAL  337 )                          
 195: s001-x 7dl9-A    61 -  69 <=>  344 - 352   (SER  443  - VAL  451  <=> SER  344  - MET  352 )                          
 195: s001-x 7dl9-A    70 -  83 <=>  354 - 367   (THR  452  - GLN  465  <=> ASN  354  - LYS  367 )                          
 196: s001-x 3du5-A     1 -  21 <=>  457 - 477   (ASN  241  - PHE  261  <=> PHE  457  - LYS  477 )                          
 196: s001-x 3du5-A    22 -  25 <=>  481 - 484   (ARG  262  - LEU  265  <=> ALA  481  - ALA  484 )                          
 196: s001-x 3du5-A    30 -  36 <=>  490 - 496   (GLU  412  - PRO  418  <=> LEU  490  - PHE  496 )                          
 196: s001-x 3du5-A    38 -  57 <=>  497 - 516   (ALA  420  - GLY  439  <=> ILE  497  - ILE  516 )                          
 196: s001-x 3du5-A    61 -  79 <=>  531 - 549   (SER  443  - PHE  461  <=> CYS  531  - GLU  549 )                          
 197: s001-x 2m0c-A     1 -   4 <=>   12 -  15   (ASN  241  - ASN  244  <=> ASN   12  - THR   15 )                          
 197: s001-x 2m0c-A     7 -  22 <=>   16 -  31   (ALA  247  - ARG  262  <=> PHE   16  - THR   31 )                          
 197: s001-x 2m0c-A    42 -  54 <=>   35 -  47   (GLY  424  - ASP  436  <=> ASP   35  - ASP   47 )                          
 197: s001-x 2m0c-A    62 -  78 <=>   49 -  65   (GLY  444  - ILE  460  <=> THR   49  - ARG   65 )                          
 197: s001-x 2m0c-A    80 -  83 <=>   66 -  69   (VAL  462  - GLN  465  <=> LYS   66  - ARG   69 )                          
 198: s001-x 3h36-A     4 -  21 <=>    3 -  20   (ASN  244  - PHE  261  <=> ASP  237  - LYS  254 )                          
 198: s001-x 3h36-A    34 -  56 <=>   26 -  48   (TYR  416  - LEU  438  <=> GLU  260  - ARG  282 )                          
 198: s001-x 3h36-A    61 -  78 <=>   61 -  78   (SER  443  - ILE  460  <=> ASP  295  - ILE  312 )                          
 199: s001-x 2ptf-A     1 -   4 <=>  145 - 148   (ASN  241  - ASN  244  <=> MET  161  - ASN  164 )                          
 199: s001-x 2ptf-A     7 -  21 <=>  149 - 163   (ALA  247  - PHE  261  <=> ARG  165  - ARG  179 )                          
 199: s001-x 2ptf-A    39 -  57 <=>  165 - 183   (ALA  421  - GLY  439  <=> PRO  185  - GLY  203 )                          
 199: s001-x 2ptf-A    60 -  75 <=>  185 - 200   (GLY  442  - TYR  457  <=> PRO  205  - SER  220 )                          
 200: s001-x 3icq-T     3 -  21 <=>  704 - 722   (MET  243  - PHE  261  <=> ASN  712  - VAL  730 )                          
 200: s001-x 3icq-T    42 -  57 <=>  726 - 741   (GLY  424  - GLY  439  <=> MET  734  - ILE  749 )                          
 200: s001-x 3icq-T    60 -  75 <=>  746 - 761   (GLY  442  - TYR  457  <=> LEU  754  - LYS  769 )                          
 201: s001-x 6wq0-A     1 -  22 <=>   68 -  89   (ASN  241  - ARG  262  <=> THR   69  - ILE   90 )                          
 201: s001-x 6wq0-A    39 -  57 <=>   92 - 110   (ALA  421  - GLY  439  <=> GLY   93  - TYR  111 )                          
 201: s001-x 6wq0-A    61 -  72 <=>  115 - 126   (SER  443  - ILE  454  <=> GLU  116  - GLY  127 )                          
 202: s001-x 5ean-A     1 -   4 <=>  147 - 150   (ASN  241  - ASN  244  <=> SER  150  - ALA  153 )                          
 202: s001-x 5ean-A     7 -  22 <=>  151 - 166   (ALA  247  - ARG  262  <=> THR  154  - LYS  169 )                          
 202: s001-x 5ean-A    23 -  26 <=>  169 - 172   (VAL  263  - SER  408  <=> SER  172  - PHE  175 )                          
 202: s001-x 5ean-A    45 -  57 <=>  186 - 198   (CYS  427  - GLY  439  <=> ARG  189  - ASN  201 )                          
 202: s001-x 5ean-A    61 -  83 <=>  199 - 221   (SER  443  - GLN  465  <=> LEU  202  - ASP  224 )                          
 203: s001-x 1r5i-D     1 -  21 <=>  126 - 146   (ASN  241  - PHE  261  <=> ASN  125  - LYS  145 )                          
 203: s001-x 1r5i-D    43 -  49 <=>  165 - 171   (GLY  425  - LEU  431  <=> ARG  164  - ASP  170 )                          
 203: s001-x 1r5i-D    51 -  55 <=>  172 - 176   (VAL  433  - PHE  437  <=> LYS  171  - GLU  175 )                          
 203: s001-x 1r5i-D    61 -  81 <=>  179 - 199   (SER  443  - LYS  463  <=> TRP  178  - ILE  198 )                          
 204: s001-x 3sdl-B     5 -  21 <=>    9 -  25   (LEU  245  - PHE  261  <=> GLY   15  - TYR   31 )                          
 204: s001-x 3sdl-B    22 -  25 <=>   29 -  32   (ARG  262  - LEU  265  <=> SER   35  - ARG   38 )                          
 204: s001-x 3sdl-B    34 -  57 <=>   34 -  57   (TYR  416  - GLY  439  <=> LEU   40  - ASN   63 )                          
 204: s001-x 3sdl-B    60 -  81 <=>   65 -  86   (GLY  442  - LYS  463  <=> ARG   71  - ASP   92 )                          
 205: s001-x 2qfc-A    22 -  25 <=>    2 -   5   (ARG  262  - LEU  265  <=> GLU    4  - GLY    7 )                          
 205: s001-x 2qfc-A    27 -  59 <=>   57 -  89   (MET  409  - ILE  441  <=> PRO   59  - TYR   91 )                          
 205: s001-x 2qfc-A    61 -  72 <=>   90 - 101   (SER  443  - ILE  454  <=> LYS   92  - LYS  103 )                          
 205: s001-x 2qfc-A    74 -  77 <=>  102 - 105   (GLN  456  - GLU  459  <=> LYS  104  - TYR  107 )                          
 206: s001-x 5yfp-H     2 -  15 <=>  419 - 432   (LEU  242  - VAL  255  <=> ASP  651  - ARG  664 )                          
 206: s001-x 5yfp-H    16 -  21 <=>  434 - 439   (ILE  256  - PHE  261  <=> GLN  666  - THR  671 )                          
 206: s001-x 5yfp-H    22 -  25 <=>  442 - 445   (ARG  262  - LEU  265  <=> ASP  674  - ASP  677 )                          
 206: s001-x 5yfp-H    29 -  57 <=>  449 - 477   (HIS  411  - GLY  439  <=> GLU  681  - LEU  709 )                          
 206: s001-x 5yfp-H    64 -  78 <=>  485 - 499   (GLY  446  - ILE  460  <=> ILE  720  - GLY  734 )                          
 207: s001-x 5do7-D     1 -  21 <=>  351 - 371   (ASN  241  - PHE  261  <=> ALA  449  - SER  469 )                          
 207: s001-x 5do7-D    22 -  25 <=>  375 - 378   (ARG  262  - LEU  265  <=> SER  473  - ALA  476 )                          
 207: s001-x 5do7-D    27 -  32 <=>  384 - 389   (MET  409  - ASN  414  <=> LEU  482  - TYR  487 )                          
 207: s001-x 5do7-D    40 -  55 <=>  400 - 415   (ALA  422  - PHE  437  <=> LEU  498  - MET  513 )                          
 207: s001-x 5do7-D    61 -  81 <=>  436 - 456   (SER  443  - LYS  463  <=> LEU  534  - PRO  554 )                          
 208: s001-x 5gpa-A     2 -  22 <=>   76 -  96   (LEU  242  - ARG  262  <=> THR   78  - ASP   98 )                          
 208: s001-x 5gpa-A    35 -  45 <=>  108 - 118   (ILE  417  - CYS  427  <=> THR  114  - LEU  124 )                          
 208: s001-x 5gpa-A    47 -  57 <=>  119 - 129   (GLY  429  - GLY  439  <=> LYS  125  - LEU  135 )                          
 208: s001-x 5gpa-A    61 -  80 <=>  147 - 166   (SER  443  - VAL  462  <=> ALA  153  - ASP  172 )                          
 209: s001-x 2gtt-L     1 -  23 <=>  116 - 138   (ASN  241  - VAL  263  <=> THR  133  - GLY  155 )                          
 209: s001-x 2gtt-L    37 -  56 <=>  140 - 159   (THR  419  - LEU  438  <=> ASN  157  - ALA  176 )                          
 209: s001-x 2gtt-L    60 -  63 <=>  164 - 167   (GLY  442  - THR  445  <=> ILE  181  - HIS  184 )                          
 209: s001-x 2gtt-L    64 -  68 <=>  169 - 173   (GLY  446  - ALA  450  <=> THR  189  - MET  193 )                          
 209: s001-x 2gtt-L    70 -  73 <=>  174 - 177   (THR  452  - TYR  455  <=> CYS  194  - TRP  197 )                          
 209: s001-x 2gtt-L    77 -  83 <=>  214 - 220   (GLU  459  - GLN  465  <=> GLU  234  - VAL  240 )                          
 210: s001-x 6zyd-A     2 -  19 <=>   68 -  85   (LEU  242  - GLN  259  <=> ASP   79  - LEU   96 )                          
 210: s001-x 6zyd-A    20 -  23 <=>   87 -  90   (GLY  260  - VAL  263  <=> ILE   98  - PHE  101 )                          
 210: s001-x 6zyd-A    27 -  57 <=>   97 - 127   (MET  409  - GLY  439  <=> LYS  108  - PHE  138 )                          
 211: s001-x 6xh5-B     2 -  22 <=>   39 -  59   (LEU  242  - ARG  262  <=> GLN   39  - GLY   59 )                          
 211: s001-x 6xh5-B    45 -  57 <=>   66 -  78   (CYS  427  - GLY  439  <=> GLN   66  - ALA   78 )                          
 211: s001-x 6xh5-B    59 -  75 <=>   83 -  99   (ILE  441  - TYR  457  <=> VAL   83  - GLY   99 )                          
 211: s001-x 6xh5-B    79 -  83 <=>  138 - 142   (PHE  461  - GLN  465  <=> SER  138  - GLU  142 )                          
 212: s001-x 4lws-B     1 -  21 <=>   16 -  36   (ASN  241  - PHE  261  <=> SER   13  - LEU   33 )                          
 212: s001-x 4lws-B    22 -  25 <=>   40 -  43   (ARG  262  - LEU  265  <=> LEU   37  - LYS   40 )                          
 212: s001-x 4lws-B    30 -  33 <=>   46 -  49   (GLU  412  - ARG  415  <=> ARG   43  - GLY   46 )                          
 212: s001-x 4lws-B    34 -  57 <=>   51 -  74   (TYR  416  - GLY  439  <=> ALA   48  - ALA   71 )                          
 213: s001-x 6iu4-A     1 -  19 <=>    5 -  23   (ASN  241  - GLN  259  <=> ARG   35  - ALA   53 )                          
 213: s001-x 6iu4-A    20 -  23 <=>   34 -  37   (GLY  260  - VAL  263  <=> ILE   64  - THR   67 )                          
 213: s001-x 6iu4-A    34 -  57 <=>  158 - 181   (TYR  416  - GLY  439  <=> PHE  188  - GLY  211 )                          
 213: s001-x 6iu4-A    61 -  83 <=>  198 - 220   (SER  443  - GLN  465  <=> GLN  228  - GLU  250 )                          
 214: s001-x 1yhn-B    26 -  54 <=>    7 -  35   (SER  408  - ASP  436  <=> GLN  250  - THR  278 )                          
 214: s001-x 1yhn-B    55 -  62 <=>   37 -  44   (PHE  437  - GLY  444  <=> HIS  280  - LEU  287 )                          
 214: s001-x 1yhn-B    64 -  81 <=>   45 -  62   (GLY  446  - LYS  463  <=> GLU  288  - MET  305 )                          
 215: s001-x 5nug-A     1 -  23 <=>  267 - 289   (ASN  241  - VAL  263  <=> ARG 1710  - SER 1732 )                          
 215: s001-x 5nug-A    42 -  54 <=>  291 - 303   (GLY  424  - ASP  436  <=> ASP 1734  - GLN 1746 )                          
 215: s001-x 5nug-A    61 -  83 <=>  305 - 327   (SER  443  - GLN  465  <=> GLN 1748  - ALA 1776 )                          
 216: s001-x 4fix-A     1 -   4 <=>  401 - 404   (ASN  241  - ASN  244  <=> ASP  401  - ASP  404 )                          
 216: s001-x 4fix-A     7 -  19 <=>  406 - 418   (ALA  247  - GLN  259  <=> ILE  406  - LEU  418 )                          
 216: s001-x 4fix-A    20 -  24 <=>  420 - 424   (GLY  260  - ASP  264  <=> VAL  420  - HIS  424 )                          
 216: s001-x 4fix-A    33 -  37 <=>  427 - 431   (ARG  415  - THR  419  <=> GLY  427  - GLN  431 )                          
 216: s001-x 4fix-A    39 -  56 <=>  432 - 449   (ALA  421  - LEU  438  <=> VAL  432  - CYS  449 )                          
 216: s001-x 4fix-A    61 -  79 <=>  453 - 471   (SER  443  - PHE  461  <=> SER  453  - HIS  471 )                          
 217: s001-x 2ly9-A     5 -  22 <=>   11 -  28   (LEU  245  - ARG  262  <=> ALA   11  - ASN   28 )                          
 217: s001-x 2ly9-A    42 -  54 <=>   32 -  44   (GLY  424  - ASP  436  <=> HIS   32  - GLY   44 )                          
 217: s001-x 2ly9-A    62 -  78 <=>   46 -  62   (GLY  444  - ILE  460  <=> THR   46  - ARG   62 )                          
 217: s001-x 2ly9-A    80 -  83 <=>   63 -  66   (VAL  462  - GLN  465  <=> ASN   63  - SER   66 )                          
 218: s001-x 3uq3-A     2 -  22 <=>   73 -  93   (LEU  242  - ARG  262  <=> ALA  330  - GLY  350 )                          
 218: s001-x 3uq3-A    59 -  62 <=>  108 - 111   (ILE  441  - GLY  444  <=> GLU  365  - THR  368 )                          
 218: s001-x 3uq3-A    64 -  83 <=>  112 - 131   (GLY  446  - GLN  465  <=> ALA  369  - GLU  388 )                          
 219: s001-x 6cz7-A     1 -  20 <=>  232 - 251   (ASN  241  - GLY  260  <=> GLU  272  - GLY  291 )                          
 219: s001-x 6cz7-A    22 -  25 <=>  260 - 263   (ARG  262  - LEU  265  <=> ASP  300  - GLU  303 )                          
 219: s001-x 6cz7-A    35 -  57 <=>  285 - 307   (ILE  417  - GLY  439  <=> TYR  325  - THR  347 )                          
 219: s001-x 6cz7-A    61 -  79 <=>  309 - 327   (SER  443  - PHE  461  <=> ILE  349  - ALA  367 )                          
 219: s001-x 6cz7-A    80 -  83 <=>  361 - 364   (VAL  462  - GLN  465  <=> SER  401  - GLY  404 )                          
 220: s001-x 3o7q-A     2 -  18 <=>    1 -  17   (LEU  242  - PHE  258  <=> ARG   22  - TRP   38 )                          
 220: s001-x 3o7q-A    19 -  22 <=>   19 -  22   (GLN  259  - ARG  262  <=> VAL   40  - ASN   43 )                          
 220: s001-x 3o7q-A    26 -  57 <=>   94 - 125   (SER  408  - GLY  439  <=> MET  115  - GLY  146 )                          
 220: s001-x 3o7q-A    61 -  79 <=>  132 - 150   (SER  443  - PHE  461  <=> PHE  153  - VAL  171 )                          
 220: s001-x 3o7q-A    80 -  83 <=>  152 - 155   (VAL  462  - GLN  465  <=> GLY  173  - LEU  176 )                          
 221: s001-x 6tlj-S     6 -  21 <=>  132 - 147   (ILE  246  - PHE  261  <=> SER  150  - ARG  165 )                          
 221: s001-x 6tlj-S    42 -  58 <=>  149 - 165   (GLY  424  - ALA  440  <=> ASN  167  - ALA  183 )                          
 221: s001-x 6tlj-S    59 -  82 <=>  168 - 191   (ILE  441  - GLU  464  <=> LEU  186  - GLU  209 )                          
 222: s001-x 6dlu-P     1 -  19 <=>  418 - 436   (ASN  241  - GLN  259  <=> LYS  418  - ILE  436 )                          
 222: s001-x 6dlu-P    20 -  23 <=>  438 - 441   (GLY  260  - VAL  263  <=> THR  438  - GLN  441 )                          
 222: s001-x 6dlu-P    28 -  57 <=>  447 - 476   (VAL  410  - GLY  439  <=> GLN  447  - MET  476 )                          
 222: s001-x 6dlu-P    64 -  68 <=>  683 - 687   (GLY  446  - ALA  450  <=> LYS  683  - HIS  687 )                          
 223: s001-x 2c5i-T     2 -  20 <=>    1 -  19   (LEU  242  - GLY  260  <=> ASP    6  - ASN   24 )                          
 223: s001-x 2c5i-T    21 -  24 <=>   22 -  25   (PHE  261  - ASP  264  <=> THR   27  - ASN   30 )                          
 223: s001-x 2c5i-T    34 -  57 <=>   28 -  51   (TYR  416  - GLY  439  <=> GLY   33  - ASP   56 )                          
 223: s001-x 2c5i-T    64 -  75 <=>   73 -  84   (GLY  446  - TYR  457  <=> LYS   78  - LEU   89 )                          
 224: s001-x 5x5y-F     1 -  20 <=>  256 - 275   (ASN  241  - GLY  260  <=> TYR  267  - LEU  286 )                          
 224: s001-x 5x5y-F    22 -  25 <=>  280 - 283   (ARG  262  - LEU  265  <=> LEU  291  - VAL  294 )                          
 224: s001-x 5x5y-F    30 -  36 <=>  285 - 291   (GLU  412  - PRO  418  <=> PRO  296  - LEU  302 )                          
 224: s001-x 5x5y-F    38 -  57 <=>  292 - 311   (ALA  420  - GLY  439  <=> LYS  303  - ARG  322 )                          
 224: s001-x 5x5y-F    64 -  83 <=>  327 - 346   (GLY  446  - GLN  465  <=> TRP  338  - ARG  357 )                          
 225: s001-x 5jm8-A     6 -  21 <=>  383 - 398   (ILE  246  - PHE  261  <=> THR  391  - GLN  406 )                          
 225: s001-x 5jm8-A    29 -  42 <=>  463 - 476   (HIS  411  - GLY  424  <=> PHE  471  - LEU  484 )                          
 225: s001-x 5jm8-A    43 -  59 <=>  478 - 494   (GLY  425  - ILE  441  <=> VAL  486  - ASP  502 )                          
 225: s001-x 5jm8-A    62 -  82 <=>  495 - 515   (GLY  444  - GLU  464  <=> SER  503  - THR  523 )                          
 226: s001-x 7cun-B     1 -  23 <=>  946 - 968   (ASN  241  - VAL  263  <=> LEU 1070  - THR 1092 )                          
 226: s001-x 7cun-B    41 -  57 <=>  974 - 990   (PHE  423  - GLY  439  <=> ALA 1098  - PHE 1114 )                          
 226: s001-x 7cun-B    61 -  83 <=>  992 -1014   (SER  443  - GLN  465  <=> PRO 1116  - THR 1138 )                          
 227: s001-x 6caa-A     1 -  21 <=>  194 - 214   (ASN  241  - PHE  261  <=> THR  649  - PHE  669 )                          
 227: s001-x 6caa-A    22 -  25 <=>  216 - 219   (ARG  262  - LEU  265  <=> THR  671  - TYR  674 )                          
 227: s001-x 6caa-A    34 -  57 <=>  221 - 244   (TYR  416  - GLY  439  <=> PRO  676  - ASP  699 )                          
 227: s001-x 6caa-A    60 -  79 <=>  369 - 388   (GLY  442  - PHE  461  <=> PRO  857  - VAL  876 )                          
 227: s001-x 6caa-A    80 -  83 <=>  391 - 394   (VAL  462  - GLN  465  <=> MET  879  - LEU  882 )                          
 228: s001-x 4rxx-A     3 -  24 <=>  160 - 181   (MET  243  - ASP  264  <=> LYS  160  - VAL  181 )                          
 228: s001-x 4rxx-A    30 -  56 <=>  183 - 209   (GLU  412  - LEU  438  <=> THR  183  - GLU  209 )                          
 228: s001-x 4rxx-A    61 -  76 <=>  211 - 226   (SER  443  - PHE  458  <=> ALA  211  - SER  226 )                          
 228: s001-x 4rxx-A    79 -  82 <=>  227 - 230   (PHE  461  - GLU  464  <=> THR  227  - SER  230 )                          
 229: s001-x 2fmm-E     1 -  22 <=>   12 -  33   (ASN  241  - ARG  262  <=> ARG   18  - GLY   39 )                          
 229: s001-x 2fmm-E    39 -  54 <=>   36 -  51   (ALA  421  - ASP  436  <=> THR   42  - SER   57 )                          
 229: s001-x 2fmm-E    62 -  78 <=>   53 -  69   (GLY  444  - ILE  460  <=> SER   59  - ARG   75 )                          
 230: s001-x 3d1n-I     6 -  21 <=>   98 - 113   (ILE  246  - PHE  261  <=> SER  240  - LYS  255 )                          
 230: s001-x 3d1n-I    42 -  54 <=>  118 - 130   (GLY  424  - ASP  436  <=> THR  260  - ASN  272 )                          
 230: s001-x 3d1n-I    62 -  79 <=>  132 - 149   (GLY  444  - PHE  461  <=> ASP  274  - ASN  291 )                          
 231: s001-x 7cgp-J    29 -  58 <=>    1 -  30   (HIS  411  - ALA  440  <=> ARG    3  - CYS   32 )                          
 231: s001-x 7cgp-J    59 -  83 <=>   47 -  71   (ILE  441  - GLN  465  <=> LEU   49  - ALA   73 )                          
 232: s001-x 6uuj-G     1 -  21 <=>    9 -  29   (ASN  241  - PHE  261  <=> SER   14  - VAL   34 )                          
 232: s001-x 6uuj-G    27 -  57 <=>   38 -  68   (MET  409  - GLY  439  <=> ALA   43  - GLY   73 )                          
 233: s001-x 5imj-A     1 -   4 <=>   53 -  56   (ASN  241  - ASN  244  <=> PHE   54  - GLY   57 )                          
 233: s001-x 5imj-A     6 -  19 <=>   57 -  70   (ILE  246  - GLN  259  <=> GLU   58  - GLN   71 )                          
 233: s001-x 5imj-A    20 -  23 <=>   72 -  75   (GLY  260  - VAL  263  <=> LYS   73  - THR   76 )                          
 233: s001-x 5imj-A    31 -  34 <=>   80 -  83   (LEU  413  - TYR  416  <=> PRO   81  - ASP   84 )                          
 233: s001-x 5imj-A    36 -  56 <=>   84 - 104   (PRO  418  - LEU  438  <=> GLN   85  - ALA  105 )                          
 233: s001-x 5imj-A    61 -  77 <=>  161 - 177   (SER  443  - GLU  459  <=> ASN  162  - SER  178 )                          
 233: s001-x 5imj-A    80 -  83 <=>  178 - 181   (VAL  462  - GLN  465  <=> ALA  179  - ARG  182 )                          
 234: s001-x 6wtw-A     1 -  22 <=>  375 - 396   (ASN  241  - ARG  262  <=> GLY  374  - PHE  395 )                          
 234: s001-x 6wtw-A    43 -  57 <=>  404 - 418   (GLY  425  - GLY  439  <=> THR  403  - GLY  417 )                          
 234: s001-x 6wtw-A    61 -  75 <=>  423 - 437   (SER  443  - TYR  457  <=> LEU  422  - SER  436 )                          
 234: s001-x 6wtw-A    77 -  83 <=>  443 - 449   (GLU  459  - GLN  465  <=> ASN  442  - LEU  448 )                          
 235: s001-x 5izs-D     1 -  21 <=>    5 -  25   (ASN  241  - PHE  261  <=> VAL    7  - ARG   27 )                          
 235: s001-x 5izs-D    22 -  25 <=>   29 -  32   (ARG  262  - LEU  265  <=> LEU   31  - ASP   34 )                          
 235: s001-x 5izs-D    26 -  57 <=>   44 -  75   (SER  408  - GLY  439  <=> LYS   46  - SER   77 )                          
 236: s001-x 5h9c-A     1 -  21 <=>    2 -  22   (ASN  241  - PHE  261  <=> LEU   -5  - VAL  469 )                          
 236: s001-x 5h9c-A    22 -  25 <=>   26 -  29   (ARG  262  - LEU  265  <=> ARG  473  - VAL  476 )                          
 236: s001-x 5h9c-A    26 -  32 <=>   50 -  56   (SER  408  - ASN  414  <=> VAL  497  - PHE  503 )                          
 236: s001-x 5h9c-A    35 -  38 <=>   57 -  60   (ILE  417  - ALA  420  <=> ASN  504  - ASP  507 )                          
 236: s001-x 5h9c-A    41 -  57 <=>   61 -  77   (PHE  423  - GLY  439  <=> GLN  508  - ASN  525 )                          
 237: s001-x 4kxr-B     1 -  21 <=>   28 -  48   (ASN  241  - PHE  261  <=> ALA   28  - THR   48 )                          
 237: s001-x 4kxr-B    22 -  25 <=>   52 -  55   (ARG  262  - LEU  265  <=> LEU   52  - ALA   55 )                          
 237: s001-x 4kxr-B    31 -  40 <=>   58 -  67   (LEU  413  - ALA  422  <=> GLY   58  - ALA   67 )                          
 237: s001-x 4kxr-B    42 -  57 <=>   68 -  83   (GLY  424  - GLY  439  <=> ALA   68  - SER   83 )                          
 238: s001-x 4ymk-A     1 -  21 <=>   54 -  74   (ASN  241  - PHE  261  <=> LYS   93  - ALA  113 )                          
 238: s001-x 4ymk-A    22 -  25 <=>   79 -  82   (ARG  262  - LEU  265  <=> LEU  118  - HIS  121 )                          
 238: s001-x 4ymk-A    27 -  34 <=>  158 - 165   (MET  409  - TYR  416  <=> ASP  197  - GLU  204 )                          
 238: s001-x 4ymk-A    35 -  49 <=>  168 - 182   (ILE  417  - LEU  431  <=> VAL  207  - MET  221 )                          
 238: s001-x 4ymk-A    50 -  57 <=>  184 - 191   (SER  432  - GLY  439  <=> PHE  223  - PRO  230 )                          
 238: s001-x 4ymk-A    60 -  83 <=>  204 - 227   (GLY  442  - GLN  465  <=> PHE  243  - LEU  266 )                          
 239: s001-x 2kmu-A     1 -  22 <=>    2 -  23   (ASN  241  - ARG  262  <=> SER    2  - GLN   23 )                          
 239: s001-x 2kmu-A    42 -  50 <=>   29 -  37   (GLY  424  - SER  432  <=> SER   29  - PRO   37 )                          
 239: s001-x 2kmu-A    61 -  78 <=>   39 -  56   (SER  443  - ILE  460  <=> GLU   39  - GLN   56 )                          
 240: s001-x 5eyb-A     4 -   7 <=>   79 -  82   (ASN  244  - ALA  247  <=> ARG  232  - SER  235 )                          
 240: s001-x 5eyb-A     8 -  20 <=>   89 - 101   (THR  248  - GLY  260  <=> GLY  242  - HIS  254 )                          
 240: s001-x 5eyb-A    21 -  24 <=>  104 - 107   (PHE  261  - ASP  264  <=> ILE  257  - GLN  260 )                          
 240: s001-x 5eyb-A    38 -  55 <=>  123 - 140   (ALA  420  - PHE  437  <=> CYS  276  - HIS  293 )                          
 240: s001-x 5eyb-A    61 -  75 <=>  141 - 155   (SER  443  - TYR  457  <=> ARG  294  - ASN  308 )                          
 240: s001-x 5eyb-A    78 -  83 <=>  156 - 161   (ILE  460  - GLN  465  <=> PRO  309  - CYS  314 )                          
 241: s001-x 2khm-A     5 -   9 <=>   41 -  45   (LEU  245  - ILE  249  <=> ALA   41  - SER   45 )                          
 241: s001-x 2khm-A    10 -  21 <=>   48 -  59   (PHE  250  - PHE  261  <=> ALA   48  - SER   59 )                          
 241: s001-x 2khm-A    38 -  57 <=>   67 -  86   (ALA  420  - GLY  439  <=> ASN   67  - ASN   86 )                          
 241: s001-x 2khm-A    61 -  78 <=>   96 - 113   (SER  443  - ILE  460  <=> VAL   96  - SER  113 )                          
 241: s001-x 2khm-A    80 -  83 <=>  114 - 117   (VAL  462  - GLN  465  <=> SER  114  - GLN  117 )                          
 242: s001-x 6lo8-D     1 -  19 <=>   48 -  66   (ASN  241  - GLN  259  <=> LEU  109  - THR  127 )                          
 242: s001-x 6lo8-D    20 -  23 <=>   68 -  71   (GLY  260  - VAL  263  <=> CYS  129  - ASP  132 )                          
 242: s001-x 6lo8-D    31 -  35 <=>   76 -  80   (LEU  413  - ILE  417  <=> GLU  137  - ARG  141 )                          
 242: s001-x 6lo8-D    37 -  57 <=>   81 - 101   (THR  419  - GLY  439  <=> TRP  142  - TYR  162 )                          
 243: s001-x 2wzk-A     1 -   4 <=>  286 - 289   (ASN  241  - ASN  244  <=> ASN  305  - GLU  308 )                          
 243: s001-x 2wzk-A     6 -  21 <=>  290 - 305   (ILE  246  - PHE  261  <=> PRO  309  - ALA  324 )                          
 243: s001-x 2wzk-A    22 -  25 <=>  309 - 312   (ARG  262  - LEU  265  <=> ALA  328  - GLU  331 )                          
 243: s001-x 2wzk-A    32 -  57 <=>  315 - 340   (ASN  414  - GLY  439  <=> THR  334  - PHE  359 )                          
 243: s001-x 2wzk-A    59 -  78 <=>  346 - 365   (ILE  441  - ILE  460  <=> PHE  365  - LYS  384 )                          
 244: s001-x 1sum-B     1 -  19 <=>    4 -  22   (ASN  241  - GLN  259  <=> LEU    5  - ILE   23 )                          
 244: s001-x 1sum-B    20 -  23 <=>   24 -  27   (GLY  260  - VAL  263  <=> LYS   25  - ARG   28 )                          
 244: s001-x 1sum-B    29 -  40 <=>   35 -  46   (HIS  411  - ALA  422  <=> GLU   36  - ALA   47 )                          
 244: s001-x 1sum-B    42 -  57 <=>   47 -  62   (GLY  424  - GLY  439  <=> ASP   48  - ALA   63 )                          
 244: s001-x 1sum-B    59 -  68 <=>   79 -  88   (ILE  441  - ALA  450  <=> VAL   80  - LEU   89 )                          
 244: s001-x 1sum-B    73 -  76 <=>  129 - 132   (TYR  455  - PHE  458  <=> LEU  130  - ALA  133 )                          
 244: s001-x 1sum-B    79 -  83 <=>  149 - 153   (PHE  461  - GLN  465  <=> ARG  150  - LYS  154 )                          
 245: s001-x 3hc1-A     1 -  20 <=>  219 - 238   (ASN  241  - GLY  260  <=> LYS  225  - ARG  244 )                          
 245: s001-x 3hc1-A    41 -  52 <=>  246 - 257   (PHE  423  - LEU  434  <=> PRO  252  - HIS  263 )                          
 245: s001-x 3hc1-A    54 -  57 <=>  260 - 263   (ASP  436  - GLY  439  <=> TRP  266  - ILE  269 )                          
 245: s001-x 3hc1-A    61 -  83 <=>  273 - 295   (SER  443  - GLN  465  <=> ASP  279  - LEU  301 )                          
 246: s001-x 3lph-A     1 -  19 <=>    1 -  19   (ASN  241  - GLN  259  <=> ASP    9  - PRO   27 )                          
 246: s001-x 3lph-A    21 -  24 <=>   20 -  23   (PHE  261  - ASP  264  <=> PRO   28  - PRO   31 )                          
 246: s001-x 3lph-A    31 -  57 <=>   26 -  52   (LEU  413  - GLY  439  <=> THR   34  - ARG   60 )                          
 247: s001-x 4lws-A     1 -  21 <=>   13 -  33   (ASN  241  - PHE  261  <=> ALA   16  - ALA   36 )                          
 247: s001-x 4lws-A    22 -  25 <=>   37 -  40   (ARG  262  - LEU  265  <=> LEU   40  - HIS   43 )                          
 247: s001-x 4lws-A    30 -  36 <=>   42 -  48   (GLU  412  - PRO  418  <=> GLU   45  - ALA   51 )                          
 247: s001-x 4lws-A    38 -  57 <=>   49 -  68   (ALA  420  - GLY  439  <=> PHE   52  - ASP   71 )                          
 248: s001-x 4i5s-B     1 -  22 <=>    6 -  27   (ASN  241  - ARG  262  <=> ARG   33  - GLY   54 )                          
 248: s001-x 4i5s-B    61 -  83 <=>   40 -  62   (SER  443  - GLN  465  <=> ASP   67  - LEU   89 )                          
 249: s001-x 6o84-A     1 -  21 <=>   75 -  95   (ASN  241  - PHE  261  <=> MET  183  - GLU  203 )                          
 249: s001-x 6o84-A    22 -  25 <=>   98 - 101   (ARG  262  - LEU  265  <=> HIS  206  - LEU  209 )                          
 249: s001-x 6o84-A    30 -  34 <=>  103 - 107   (GLU  412  - TYR  416  <=> GLN  211  - ILE  215 )                          
 249: s001-x 6o84-A    36 -  57 <=>  108 - 129   (PRO  418  - GLY  439  <=> LEU  216  - TRP  237 )                          
 249: s001-x 6o84-A    73 -  83 <=>  224 - 234   (TYR  455  - GLN  465  <=> UNK  372  - UNK  382 )                          
 250: s001-x 3dhi-B     1 -  10 <=>  210 - 219   (ASN  241  - PHE  250  <=> ASP  211  - ASN  220 )                          
 250: s001-x 3dhi-B    11 -  18 <=>  221 - 228   (VAL  251  - PHE  258  <=> VAL  222  - GLU  229 )                          
 250: s001-x 3dhi-B    19 -  22 <=>  230 - 233   (GLN  259  - ARG  262  <=> ILE  231  - PRO  234 )                          
 250: s001-x 3dhi-B    33 -  36 <=>  242 - 245   (ARG  415  - PRO  418  <=> ASN  243  - LEU  246 )                          
 250: s001-x 3dhi-B    38 -  42 <=>  246 - 250   (ALA  420  - GLY  424  <=> LEU  247  - ILE  251 )                          
 250: s001-x 3dhi-B    54 -  57 <=>  282 - 285   (ASP  436  - GLY  439  <=> GLU  283  - ILE  286 )                          
 250: s001-x 3dhi-B    61 -  80 <=>  287 - 306   (SER  443  - VAL  462  <=> LYS  288  - ASP  307 )                          
 251: s001-x 3edv-A     1 -  21 <=>  250 - 270   (ASN  241  - PHE  261  <=> VAL 1943  - ARG 1963 )                          
 251: s001-x 3edv-A    22 -  25 <=>  274 - 277   (ARG  262  - LEU  265  <=> PHE 1967  - CYS 1970 )                          
 251: s001-x 3edv-A    26 -  29 <=>  283 - 286   (SER  408  - HIS  411  <=> SER 1976  - ALA 1979 )                          
 251: s001-x 3edv-A    31 -  57 <=>  295 - 321   (LEU  413  - GLY  439  <=> ILE 1988  - ARG 2014 )                          
 252: s001-x 1kqf-A     1 -  20 <=>  243 - 262   (ASN  241  - GLY  260  <=> ARG  276  - ASN  295 )                          
 252: s001-x 1kqf-A    22 -  25 <=>  269 - 272   (ARG  262  - LEU  265  <=> VAL  302  - TYR  305 )                          
 252: s001-x 1kqf-A    26 -  29 <=>  314 - 317   (SER  408  - HIS  411  <=> TYR  347  - ARG  350 )                          
 252: s001-x 1kqf-A    32 -  37 <=>  318 - 323   (ASN  414  - THR  419  <=> ASP  351  - HIS  356 )                          
 252: s001-x 1kqf-A    49 -  57 <=>  339 - 347   (LEU  431  - GLY  439  <=> THR  372  - CYS  380 )                          
 252: s001-x 1kqf-A    61 -  81 <=>  349 - 369   (SER  443  - LYS  463  <=> THR  382  - ARG  402 )                          
 253: s001-x 1z0x-A     6 -  21 <=>   70 -  85   (ILE  246  - PHE  261  <=> GLU   73  - LEU   88 )                          
 253: s001-x 1z0x-A    34 -  37 <=>   99 - 102   (TYR  416  - THR  419  <=> THR  102  - ALA  105 )                          
 253: s001-x 1z0x-A    39 -  57 <=>  103 - 121   (ALA  421  - GLY  439  <=> TYR  106  - GLY  124 )                          
 253: s001-x 1z0x-A    61 -  83 <=>  126 - 148   (SER  443  - GLN  465  <=> UNK  129  - GLU  151 )                          
 254: s001-x 2azj-A     1 -  21 <=>  181 - 201   (ASN  241  - PHE  261  <=> THR  181  - ASP  201 )                          
 254: s001-x 2azj-A    22 -  25 <=>  206 - 209   (ARG  262  - LEU  265  <=> LYS  206  - LYS  209 )                          
 254: s001-x 2azj-A    32 -  35 <=>  221 - 224   (ASN  414  - ILE  417  <=> PHE  221  - TYR  224 )                          
 254: s001-x 2azj-A    36 -  57 <=>  227 - 248   (PRO  418  - GLY  439  <=> GLY  227  - ILE  248 )                          
 254: s001-x 2azj-A    61 -  77 <=>  260 - 276   (SER  443  - GLU  459  <=> GLU  260  - ALA  276 )                          
 255: s001-x 3ljl-A     4 -  14 <=>   73 -  83   (ASN  244  - VAL  254  <=> GLU   77  - TRP   87 )                          
 255: s001-x 3ljl-A    18 -  21 <=>   95 -  98   (PHE  258  - PHE  261  <=> ILE   99  - LEU  102 )                          
 255: s001-x 3ljl-A    34 -  38 <=>  106 - 110   (TYR  416  - ALA  420  <=> SER  110  - HIS  114 )                          
 255: s001-x 3ljl-A    40 -  57 <=>  111 - 128   (ALA  422  - GLY  439  <=> GLU  115  - PHE  132 )                          
 255: s001-x 3ljl-A    61 -  79 <=>  131 - 149   (SER  443  - PHE  461  <=> GLY  135  - LYS  153 )                          
 256: s001-x 3zta-A     6 -  21 <=>   20 -  35   (ILE  246  - PHE  261  <=> GLY   27  - ARG   42 )                          
 256: s001-x 3zta-A    31 -  35 <=>   43 -  47   (LEU  413  - ILE  417  <=> GLN   50  - THR   54 )                          
 256: s001-x 3zta-A    39 -  57 <=>   48 -  66   (ALA  421  - GLY  439  <=> THR   55  - GLY   73 )                          
 256: s001-x 3zta-A    62 -  83 <=>   68 -  89   (GLY  444  - GLN  465  <=> HIS   75  - GLU   96 )                          
 257: s001-x 7nmq-A     2 -   5 <=>  168 - 171   (LEU  242  - LEU  245  <=> GLY  209  - ALA  212 )                          
 257: s001-x 7nmq-A     7 -  21 <=>  172 - 186   (ALA  247  - PHE  261  <=> THR  213  - THR  227 )                          
 257: s001-x 7nmq-A    22 -  25 <=>  190 - 193   (ARG  262  - LEU  265  <=> HIS  231  - ASP  234 )                          
 257: s001-x 7nmq-A    26 -  39 <=>  247 - 260   (SER  408  - ALA  421  <=> ALA  288  - ASN  301 )                          
 257: s001-x 7nmq-A    41 -  54 <=>  261 - 274   (PHE  423  - ASP  436  <=> GLU  302  - ASP  315 )                          
 257: s001-x 7nmq-A    61 -  83 <=>  276 - 298   (SER  443  - GLN  465  <=> ALA  317  - ASP  339 )                          
 258: s001-x 4cej-B     3 -  20 <=>  818 - 835   (MET  243  - GLY  260  <=> LEU  821  - SER  838 )                          
 258: s001-x 4cej-B    21 -  24 <=>  837 - 840   (PHE  261  - ASP  264  <=> ARG  840  - ASP  843 )                          
 258: s001-x 4cej-B    46 -  53 <=>  861 - 868   (ILE  428  - ALA  435  <=> VAL  864  - LEU  871 )                          
 258: s001-x 4cej-B    54 -  57 <=>  870 - 873   (ASP  436  - GLY  439  <=> LYS  873  - LEU  876 )                          
 258: s001-x 4cej-B    61 -  83 <=>  882 - 904   (SER  443  - GLN  465  <=> VAL  885  - SER  907 )                          
 259: s001-x 4kk0-A     7 -  17 <=>   81 -  91   (ALA  247  - TYR  257  <=> ASP   86  - GLN   96 )                          
 259: s001-x 4kk0-A    18 -  21 <=>   93 -  96   (PHE  258  - PHE  261  <=> PHE   98  - PHE  101 )                          
 259: s001-x 4kk0-A    22 -  25 <=>   99 - 102   (ARG  262  - LEU  265  <=> SER  104  - GLN  107 )                          
 259: s001-x 4kk0-A    34 -  38 <=>  103 - 107   (TYR  416  - ALA  420  <=> LEU  108  - PHE  112 )                          
 259: s001-x 4kk0-A    40 -  51 <=>  108 - 119   (ALA  422  - VAL  433  <=> SER  113  - ILE  124 )                          
 259: s001-x 4kk0-A    60 -  82 <=>  132 - 154   (GLY  442  - GLU  464  <=> ARG  137  - LEU  159 )                          
 260: s001-x 7kiy-C     4 -  21 <=>  406 - 423   (ASN  244  - PHE  261  <=> LEU  430  - LYS  447 )                          
 260: s001-x 7kiy-C    22 -  25 <=>  427 - 430   (ARG  262  - LEU  265  <=> LYS  451  - LEU  454 )                          
 260: s001-x 7kiy-C    26 -  29 <=>  438 - 441   (SER  408  - HIS  411  <=> PRO  462  - SER  465 )                          
 260: s001-x 7kiy-C    32 -  35 <=>  442 - 445   (ASN  414  - ILE  417  <=> ASP  466  - ARG  469 )                          
 260: s001-x 7kiy-C    37 -  57 <=>  446 - 466   (THR  419  - GLY  439  <=> GLY  470  - GLN  490 )                          
 260: s001-x 7kiy-C    61 -  64 <=>  476 - 479   (SER  443  - GLY  446  <=> LEU  500  - TYR  503 )                          
 260: s001-x 7kiy-C    66 -  82 <=>  480 - 496   (LEU  448  - GLU  464  <=> THR  504  - GLY  520 )                          
 261: s001-x 5j10-A     1 -  21 <=>    4 -  24   (ASN  241  - PHE  261  <=> LEU    6  - GLU   26 )                          
 261: s001-x 5j10-A    22 -  25 <=>   28 -  31   (ARG  262  - LEU  265  <=> LEU   30  - GLU   33 )                          
 261: s001-x 5j10-A    30 -  57 <=>   35 -  62   (GLU  412  - GLY  439  <=> ASP   37  - MET   64 )                          
 262: s001-x 6npl-A     1 -  20 <=>  390 - 409   (ASN  241  - GLY  260  <=> GLU  595  - ILE  614 )                          
 262: s001-x 6npl-A    22 -  25 <=>  415 - 418   (ARG  262  - LEU  265  <=> HIS  620  - LEU  623 )                          
 262: s001-x 6npl-A    27 -  30 <=>  425 - 428   (MET  409  - GLU  412  <=> ARG  630  - PHE  633 )                          
 262: s001-x 6npl-A    33 -  53 <=>  431 - 451   (ARG  415  - ALA  435  <=> TYR  636  - ASN  656 )                          
 262: s001-x 6npl-A    63 -  83 <=>  452 - 472   (THR  445  - GLN  465  <=> TRP  657  - LYS  677 )                          
 263: s001-x 6whg-A     4 -  21 <=>    6 -  23   (ASN  244  - PHE  261  <=> THR   31  - LYS   48 )                          
 263: s001-x 6whg-A    22 -  25 <=>   26 -  29   (ARG  262  - LEU  265  <=> PRO   51  - TYR   54 )                          
 263: s001-x 6whg-A    38 -  51 <=>   31 -  44   (ALA  420  - VAL  433  <=> LEU   67  - GLY   80 )                          
 263: s001-x 6whg-A    54 -  57 <=>   53 -  56   (ASP  436  - GLY  439  <=> LYS   89  - TYR   92 )                          
 263: s001-x 6whg-A    62 -  83 <=>   59 -  80   (GLY  444  - GLN  465  <=> VAL   95  - HIS  116 )                          
 264: s001-x 5ukv-A     1 -  21 <=>    7 -  27   (ASN  241  - PHE  261  <=> ALA  243  - THR  263 )                          
 264: s001-x 5ukv-A    22 -  25 <=>   30 -  33   (ARG  262  - LEU  265  <=> THR  266  - ARG  269 )                          
 264: s001-x 5ukv-A    26 -  55 <=>   45 -  74   (SER  408  - PHE  437  <=> ARG  281  - LEU  310 )                          
 265: s001-x 6e9c-A     3 -  20 <=>    2 -  19   (MET  243  - GLY  260  <=> SER   20  - LEU   37 )                          
 265: s001-x 6e9c-A    22 -  25 <=>   87 -  90   (ARG  262  - LEU  265  <=> UNK  105  - PHE  108 )                          
 265: s001-x 6e9c-A    26 -  57 <=>   95 - 126   (SER  408  - GLY  439  <=> ALA  113  - TYR  144 )                          
 265: s001-x 6e9c-A    60 -  68 <=>  132 - 140   (GLY  442  - ALA  450  <=> ALA  150  - UNK  158 )                          
 265: s001-x 6e9c-A    70 -  73 <=>  141 - 144   (THR  452  - TYR  455  <=> GLY  159  - VAL  162 )                          
 265: s001-x 6e9c-A    74 -  83 <=>  146 - 155   (GLN  456  - GLN  465  <=> GLY  164  - ALA  173 )                          
 266: s001-x 6oyh-D     2 -  21 <=>   76 -  95   (LEU  242  - PHE  261  <=> ILE   97  - TRP  116 )                          
 266: s001-x 6oyh-D    22 -  25 <=>   99 - 102   (ARG  262  - LEU  265  <=> VAL  120  - LYS  123 )                          
 266: s001-x 6oyh-D    38 -  57 <=>  108 - 127   (ALA  420  - GLY  439  <=> SER  129  - ILE  148 )                          
 266: s001-x 6oyh-D    61 -  76 <=>  157 - 172   (SER  443  - PHE  458  <=> ALA  178  - ASP  193 )                          
 266: s001-x 6oyh-D    78 -  81 <=>  173 - 176   (ILE  460  - LYS  463  <=> GLY  194  - GLY  197 )                          
 267: s001-x 6ird-B     1 -  20 <=>  149 - 168   (ASN  241  - GLY  260  <=> ASP  159  - LYS  178 )                          
 267: s001-x 6ird-B    21 -  24 <=>  171 - 174   (PHE  261  - ASP  264  <=> SER  181  - LYS  184 )                          
 267: s001-x 6ird-B    33 -  57 <=>  177 - 201   (ARG  415  - GLY  439  <=> LYS  187  - ARG  211 )                          
 268: s001-x 6hs7-a     1 -  21 <=>    1 -  21   (ASN  241  - PHE  261  <=> LEU  569  - ARG  589 )                          
 268: s001-x 6hs7-a    22 -  25 <=>   25 -  28   (ARG  262  - LEU  265  <=> GLN  593  - ASP  596 )                          
 268: s001-x 6hs7-a    37 -  54 <=>   59 -  76   (THR  419  - ASP  436  <=> TRP  627  - PRO  663 )                          
 268: s001-x 6hs7-a    61 -  83 <=>   78 - 100   (SER  443  - GLN  465  <=> ALA  665  - ASN  687 )                          
 269: s001-x 3npi-A     1 -  22 <=>   73 -  94   (ASN  241  - ARG  262  <=> SER   87  - HIS  108 )                          
 269: s001-x 3npi-A    30 -  36 <=>  107 - 113   (GLU  412  - PRO  418  <=> HIS  121  - ALA  127 )                          
 269: s001-x 3npi-A    41 -  45 <=>  117 - 121   (PHE  423  - CYS  427  <=> PRO  131  - GLN  135 )                          
 269: s001-x 3npi-A    47 -  57 <=>  122 - 132   (GLY  429  - GLY  439  <=> SER  136  - LEU  146 )                          
 269: s001-x 3npi-A    61 -  83 <=>  146 - 168   (SER  443  - GLN  465  <=> SER  160  - THR  182 )                          
 270: s001-x 6al2-A     5 -  19 <=>  304 - 318   (LEU  245  - GLN  259  <=> GLY  352  - ARG  366 )                          
 270: s001-x 6al2-A    20 -  23 <=>  320 - 323   (GLY  260  - VAL  263  <=> ILE  368  - PRO  371 )                          
 270: s001-x 6al2-A    26 -  29 <=>  366 - 369   (SER  408  - HIS  411  <=> ALA  414  - VAL  417 )                          
 270: s001-x 6al2-A    31 -  56 <=>  370 - 395   (LEU  413  - LEU  438  <=> ASN  418  - SER  443 )                          
 270: s001-x 6al2-A    62 -  82 <=>  464 - 484   (GLY  444  - GLU  464  <=> GLY  512  - TYR  532 )                          
 271: s001-x 6cc4-A     1 -  14 <=>  374 - 387   (ASN  241  - VAL  254  <=> GLU  273  - ILE  286 )                          
 271: s001-x 6cc4-A    15 -  21 <=>  389 - 395   (VAL  255  - PHE  261  <=> LEU  288  - SER  294 )                          
 271: s001-x 6cc4-A    38 -  57 <=>  400 - 419   (ALA  420  - GLY  439  <=> ASN  299  - ALA  318 )                          
 271: s001-x 6cc4-A    60 -  68 <=>  464 - 472   (GLY  442  - ALA  450  <=> GLY  363  - ALA  371 )                          
 271: s001-x 6cc4-A    70 -  75 <=>  473 - 478   (THR  452  - TYR  457  <=> PRO  372  - ARG  377 )                          
 271: s001-x 6cc4-A    77 -  80 <=>  479 - 482   (GLU  459  - VAL  462  <=> GLN  378  - LYS  381 )                          
 272: s001-x 2ou3-A     1 -   4 <=>   88 -  91   (ASN  241  - ASN  244  <=> GLN   88  - UNK   91 )                          
 272: s001-x 2ou3-A     6 -  22 <=>   92 - 108   (ILE  246  - ARG  262  <=> ALA   92  - GLY  108 )                          
 272: s001-x 2ou3-A    42 -  57 <=>  111 - 126   (GLY  424  - GLY  439  <=> HIS  111  - GLY  126 )                          
 272: s001-x 2ou3-A    61 -  83 <=>  131 - 153   (SER  443  - GLN  465  <=> ILE  131  - LEU  153 )                          
 273: s001-x 3stq-A     6 -  21 <=>   16 -  31   (ILE  246  - PHE  261  <=> LEU    3  - ARG   18 )                          
 273: s001-x 3stq-A    22 -  25 <=>   35 -  38   (ARG  262  - LEU  265  <=> LEU   22  - GLN   25 )                          
 273: s001-x 3stq-A    27 -  39 <=>   43 -  55   (MET  409  - ALA  421  <=> ASP   30  - VAL   42 )                          
 273: s001-x 3stq-A    41 -  57 <=>   56 -  72   (PHE  423  - GLY  439  <=> GLY   43  - LEU   59 )                          
 273: s001-x 3stq-A    65 -  71 <=>   80 -  86   (ILE  447  - ILE  453  <=> PRO   67  - GLU   73 )                          
 274: s001-x 5nen-A     1 -  21 <=>   40 -  60   (ASN  241  - PHE  261  <=> ALA   80  - LEU  100 )                          
 274: s001-x 5nen-A    46 -  54 <=>   72 -  80   (ILE  428  - ASP  436  <=> SER  112  - ASP  120 )                          
 274: s001-x 5nen-A    61 -  83 <=>   82 - 104   (SER  443  - GLN  465  <=> PRO  122  - SER  144 )                          
 275: s001-x 3rkv-A     3 -  19 <=>   89 - 105   (MET  243  - GLN  259  <=> ASN  276  - LYS  292 )                          
 275: s001-x 3rkv-A    51 -  57 <=>  111 - 117   (VAL  433  - GLY  439  <=> GLU  298  - LEU  304 )                          
 275: s001-x 3rkv-A    61 -  83 <=>  125 - 147   (SER  443  - GLN  465  <=> SER  312  - VAL  334 )                          
 276: s001-x 6d5f-a     1 -  22 <=>   60 -  81   (ASN  241  - ARG  262  <=> GLY   63  - LYS   84 )                          
 276: s001-x 6d5f-a    38 -  56 <=>   83 - 101   (ALA  420  - LEU  438  <=> SER   86  - ARG  104 )                          
 276: s001-x 6d5f-a    61 -  68 <=>  107 - 114   (SER  443  - ALA  450  <=> MET  110  - TYR  117 )                          
 276: s001-x 6d5f-a    70 -  73 <=>  115 - 118   (THR  452  - TYR  455  <=> ILE  118  - LEU  121 )                          
 276: s001-x 6d5f-a    80 -  83 <=>  124 - 127   (VAL  462  - GLN  465  <=> ASN  127  - ILE  130 )                          
 277: s001-x 6l47-A     1 -  12 <=>   67 -  78   (ASN  241  - PHE  252  <=> VAL  184  - THR  195 )                          
 277: s001-x 6l47-A    13 -  21 <=>   80 -  88   (ALA  253  - PHE  261  <=> SER  197  - HIS  205 )                          
 277: s001-x 6l47-A    22 -  25 <=>   92 -  95   (ARG  262  - LEU  265  <=> GLY  209  - LYS  212 )                          
 277: s001-x 6l47-A    33 -  50 <=>   97 - 114   (ARG  415  - SER  432  <=> SER  214  - GLN  231 )                          
 277: s001-x 6l47-A    51 -  57 <=>  116 - 122   (VAL  433  - GLY  439  <=> GLY  233  - PRO  239 )                          
 277: s001-x 6l47-A    61 -  76 <=>  142 - 157   (SER  443  - PHE  458  <=> GLU  259  - ASN  274 )                          
 277: s001-x 6l47-A    79 -  83 <=>  192 - 196   (PHE  461  - GLN  465  <=> ARG  309  - PRO  313 )                          
 278: s001-x 4mt8-A     1 -  21 <=>   36 -  56   (ASN  241  - PHE  261  <=> HIS  342  - ILE  362 )                          
 278: s001-x 4mt8-A    22 -  25 <=>   60 -  63   (ARG  262  - LEU  265  <=> SER  366  - LEU  369 )                          
 278: s001-x 4mt8-A    27 -  57 <=>   68 -  98   (MET  409  - GLY  439  <=> LEU  374  - ARG  404 )                          
 279: s001-x 5y83-A     5 -  19 <=>  225 - 239   (LEU  245  - GLN  259  <=> LYS  246  - ARG  260 )                          
 279: s001-x 5y83-A    20 -  23 <=>  241 - 244   (GLY  260  - VAL  263  <=> ILE  262  - PRO  265 )                          
 279: s001-x 5y83-A    36 -  55 <=>  250 - 269   (PRO  418  - PHE  437  <=> CYS  316  - TYR  335 )                          
 279: s001-x 5y83-A    61 -  79 <=>  324 - 342   (SER  443  - PHE  461  <=> SER  404  - TYR  422 )                          
 280: s001-x 7jg8-d     1 -  21 <=>  162 - 182   (ASN  241  - PHE  261  <=> ARG  173  - GLY  193 )                          
 280: s001-x 7jg8-d    38 -  41 <=>  231 - 234   (ALA  420  - PHE  423  <=> SER  242  - VAL  245 )                          
 280: s001-x 7jg8-d    43 -  57 <=>  235 - 249   (GLY  425  - GLY  439  <=> SER  246  - ARG  260 )                          
 280: s001-x 7jg8-d    59 -  83 <=>  256 - 280   (ILE  441  - GLN  465  <=> LEU  267  - GLU  291 )                          
 281: s001-x 5c5e-A     3 -  21 <=>  182 - 200   (MET  243  - PHE  261  <=> LEU  182  - GLU  200 )                          
 281: s001-x 5c5e-A    33 -  36 <=>  207 - 210   (ARG  415  - PRO  418  <=> SER  207  - SER  210 )                          
 281: s001-x 5c5e-A    38 -  54 <=>  211 - 227   (ALA  420  - ASP  436  <=> ASN  211  - ASP  227 )                          
 281: s001-x 5c5e-A    62 -  83 <=>  228 - 249   (GLY  444  - GLN  465  <=> VAL  228  - ARG  249 )                          
 282: s001-x 5w7g-A     1 -  21 <=>   65 -  85   (ASN  241  - PHE  261  <=> ALA   70  - LYS   90 )                          
 282: s001-x 5w7g-A    38 -  56 <=>   91 - 109   (ALA  420  - LEU  438  <=> PRO   96  - SER  114 )                          
 282: s001-x 5w7g-A    61 -  74 <=>  115 - 128   (SER  443  - GLN  456  <=> ASP  120  - PRO  133 )                          
 283: s001-x 4hga-A     3 -  17 <=>   83 -  97   (MET  243  - TYR  257  <=> ARG  263  - LYS  277 )                          
 283: s001-x 4hga-A    20 -  23 <=>   98 - 101   (GLY  260  - VAL  263  <=> PRO  278  - ASP  281 )                          
 283: s001-x 4hga-A    46 -  57 <=>  105 - 116   (ILE  428  - GLY  439  <=> ASP  285  - ALA  296 )                          
 283: s001-x 4hga-A    61 -  83 <=>  132 - 154   (SER  443  - GLN  465  <=> MET  312  - TYR  334 )                          
 284: s001-x 6x02-B     1 -  21 <=>  203 - 223   (ASN  241  - PHE  261  <=> TYR  738  - ILE  758 )                          
 284: s001-x 6x02-B    22 -  25 <=>  226 - 229   (ARG  262  - LEU  265  <=> ASN  761  - PRO  764 )                          
 284: s001-x 6x02-B    26 -  53 <=>  238 - 265   (SER  408  - ALA  435  <=> ASN  773  - GLN  800 )                          
 284: s001-x 6x02-B    62 -  65 <=>  266 - 269   (GLY  444  - ILE  447  <=> CYS  801  - ILE  804 )                          
 284: s001-x 6x02-B    67 -  74 <=>  270 - 277   (LEU  449  - GLN  456  <=> ALA  805  - SER  812 )                          
 284: s001-x 6x02-B    78 -  82 <=>  306 - 310   (ILE  460  - GLU  464  <=> LYS  841  - PHE  845 )                          
 285: s001-x 4oh3-B     1 -  21 <=>  296 - 316   (ASN  241  - PHE  261  <=> ASP  332  - PHE  352 )                          
 285: s001-x 4oh3-B    22 -  25 <=>  394 - 397   (ARG  262  - LEU  265  <=> GLY  430  - ALA  433 )                          
 285: s001-x 4oh3-B    26 -  54 <=>  419 - 447   (SER  408  - ASP  436  <=> TYR  463  - CYS  491 )                          
 285: s001-x 4oh3-B    56 -  59 <=>  448 - 451   (LEU  438  - ILE  441  <=> PRO  492  - MET  495 )                          
 285: s001-x 4oh3-B    61 -  73 <=>  453 - 465   (SER  443  - TYR  455  <=> GLY  497  - LEU  509 )                          
 285: s001-x 4oh3-B    74 -  83 <=>  467 - 476   (GLN  456  - GLN  465  <=> PHE  511  - ILE  520 )                          
 286: s001-x 6wk5-A     7 -  17 <=>    1 -  11   (ALA  247  - TYR  257  <=> UNK    1  - ILE   11 )                          
 286: s001-x 6wk5-A    31 -  57 <=>   27 -  53   (LEU  413  - GLY  439  <=> THR   27  - LEU   53 )                          
 286: s001-x 6wk5-A    60 -  83 <=>   56 -  79   (GLY  442  - GLN  465  <=> GLY   56  - LYS   79 )                          
 287: s001-x 4h3z-B     1 -  22 <=>  205 - 226   (ASN  241  - ARG  262  <=> GLY  203  - ARG  224 )                          
 287: s001-x 4h3z-B    43 -  46 <=>  231 - 234   (GLY  425  - ILE  428  <=> VAL  229  - ARG  232 )                          
 287: s001-x 4h3z-B    47 -  50 <=>  236 - 239   (GLY  429  - SER  432  <=> ASN  234  - LEU  237 )                          
 287: s001-x 4h3z-B    63 -  79 <=>  240 - 256   (THR  445  - PHE  461  <=> SER  238  - LYS  254 )                          
 288: s001-x 5ijj-A     1 -  22 <=>   59 -  80   (ASN  241  - ARG  262  <=> ASP   59  - TYR   80 )                          
 288: s001-x 5ijj-A    33 -  57 <=>   89 - 113   (ARG  415  - GLY  439  <=> ASN   89  - GLN  113 )                          
 288: s001-x 5ijj-A    61 -  68 <=>  158 - 165   (SER  443  - ALA  450  <=> THR  158  - GLU  165 )                          
 289: s001-x 2cqn-A     5 -  19 <=>    5 -  19   (LEU  245  - GLN  259  <=> SER  740  - LEU  754 )                          
 289: s001-x 2cqn-A    20 -  23 <=>   21 -  24   (GLY  260  - VAL  263  <=> GLN  756  - PRO  759 )                          
 289: s001-x 2cqn-A    42 -  49 <=>   36 -  43   (GLY  424  - LEU  431  <=> ARG  771  - PRO  778 )                          
 289: s001-x 2cqn-A    51 -  54 <=>   46 -  49   (VAL  433  - ASP  436  <=> GLU  781  - THR  784 )                          
 289: s001-x 2cqn-A    62 -  83 <=>   50 -  71   (GLY  444  - GLN  465  <=> LEU  785  - HIS  806 )                          
 290: s001-x 3aqb-A     3 -  23 <=>   39 -  59   (MET  243  - VAL  263  <=> ASN   38  - ASP   58 )                          
 290: s001-x 3aqb-A    31 -  57 <=>   62 -  88   (LEU  413  - GLY  439  <=> ASN   61  - PHE   87 )                          
 290: s001-x 3aqb-A    59 -  83 <=>   89 - 113   (ILE  441  - GLN  465  <=> TYR   88  - ILE  112 )                          
 291: s001-x 1o57-A     7 -  19 <=>    3 -  15   (ALA  247  - GLN  259  <=> ARG    4  - LEU   16 )                          
 291: s001-x 1o57-A    20 -  23 <=>   17 -  20   (GLY  260  - VAL  263  <=> THR   18  - HIS   21 )                          
 291: s001-x 1o57-A    41 -  44 <=>   21 -  24   (PHE  423  - LEU  426  <=> GLU   22  - PRO   25 )                          
 291: s001-x 1o57-A    46 -  54 <=>   25 -  33   (ILE  428  - ASP  436  <=> LEU   26  - GLU   34 )                          
 291: s001-x 1o57-A    62 -  81 <=>   35 -  54   (GLY  444  - LYS  463  <=> ALA   36  - GLY   55 )                          
 292: s001-x 3c1y-A     2 -  20 <=>  139 - 157   (LEU  242  - GLY  260  <=> ASN  145  - LYS  163 )                          
 292: s001-x 3c1y-A    21 -  24 <=>  160 - 163   (PHE  261  - ASP  264  <=> ASP  166  - ASN  169 )                          
 292: s001-x 3c1y-A    26 -  56 <=>  177 - 207   (SER  408  - LEU  438  <=> ARG  183  - LEU  213 )                          
 292: s001-x 3c1y-A    59 -  62 <=>  208 - 211   (ILE  441  - GLY  444  <=> GLY  214  - GLY  217 )                          
 292: s001-x 3c1y-A    64 -  75 <=>  212 - 223   (GLY  446  - TYR  457  <=> ARG  218  - GLU  229 )                          
 293: s001-x 3pmd-A     3 -   7 <=>   34 -  38   (MET  243  - ALA  247  <=> GLU   31  - TYR   35 )                          
 293: s001-x 3pmd-A     9 -  21 <=>   39 -  51   (ILE  249  - PHE  261  <=> LYS   36  - HIS   48 )                          
 293: s001-x 3pmd-A    22 -  25 <=>   56 -  59   (ARG  262  - LEU  265  <=> TYR   53  - GLU   56 )                          
 293: s001-x 3pmd-A    37 -  40 <=>   62 -  65   (THR  419  - ALA  422  <=> ASN   59  - ASP   62 )                          
 293: s001-x 3pmd-A    42 -  56 <=>   66 -  80   (GLY  424  - LEU  438  <=> ILE   63  - ALA   77 )                          
 293: s001-x 3pmd-A    59 -  62 <=>   81 -  84   (ILE  441  - GLY  444  <=> LYS   78  - ILE   81 )                          
 293: s001-x 3pmd-A    64 -  83 <=>   85 - 104   (GLY  446  - GLN  465  <=> ALA   82  - LEU  101 )                          
 294: s001-x 3pas-B     1 -  21 <=>   47 -  67   (ASN  241  - PHE  261  <=> GLU   49  - ALA   69 )                          
 294: s001-x 3pas-B    22 -  25 <=>   71 -  74   (ARG  262  - LEU  265  <=> SER   73  - ARG   76 )                          
 294: s001-x 3pas-B    37 -  43 <=>   87 -  93   (THR  419  - GLY  425  <=> HIS   89  - GLY   95 )                          
 294: s001-x 3pas-B    45 -  55 <=>   99 - 109   (CYS  427  - PHE  437  <=> LEU  101  - SER  111 )                          
 294: s001-x 3pas-B    61 -  83 <=>  111 - 133   (SER  443  - GLN  465  <=> TRP  113  - GLN  135 )                          
 295: s001-x 1akh-B     1 -   4 <=>    1 -   4   (ASN  241  - ASN  244  <=> THR  128  - TYR  131 )                          
 295: s001-x 1akh-B     7 -  22 <=>    9 -  24   (ALA  247  - ARG  262  <=> PHE  136  - ASN  151 )                          
 295: s001-x 1akh-B    42 -  54 <=>   31 -  43   (GLY  424  - ASP  436  <=> ASP  158  - SER  170 )                          
 295: s001-x 1akh-B    62 -  82 <=>   45 -  65   (GLY  444  - GLU  464  <=> SER  172  - ILE  192 )                          
 296: s001-x 2j7n-A     1 -  21 <=>  394 - 414   (ASN  241  - PHE  261  <=> VAL  810  - GLU  830 )                          
 296: s001-x 2j7n-A    22 -  25 <=>  418 - 421   (ARG  262  - LEU  265  <=> ALA  834  - ARG  837 )                          
 296: s001-x 2j7n-A    27 -  31 <=>  464 - 468   (MET  409  - LEU  413  <=> ASN  880  - ASP  884 )                          
 296: s001-x 2j7n-A    34 -  54 <=>  475 - 495   (TYR  416  - ASP  436  <=> LEU  891  - ASN  911 )                          
 296: s001-x 2j7n-A    61 -  72 <=>  753 - 764   (SER  443  - ILE  454  <=> SER 1169  - GLU 1180 )                          
 296: s001-x 2j7n-A    74 -  81 <=>  765 - 772   (GLN  456  - LYS  463  <=> ALA 1181  - ALA 1188 )                          
 297: s001-x 6yxj-B     1 -  25 <=>  105 - 129   (ASN  241  - LEU  265  <=> GLU  182  - GLY  206 )                          
 297: s001-x 6yxj-B    41 -  56 <=>  139 - 154   (PHE  423  - LEU  438  <=> ILE  216  - ASN  231 )                          
 297: s001-x 6yxj-B    59 -  82 <=>  159 - 182   (ILE  441  - GLU  464  <=> ASN  236  - GLY  259 )                          
 298: s001-x 2i3o-D     3 -  18 <=>   33 -  48   (MET  243  - PHE  258  <=> GLY   33  - CYS   48 )                          
 298: s001-x 2i3o-D    19 -  22 <=>   50 -  53   (GLN  259  - ARG  262  <=> THR   50  - ASN   53 )                          
 298: s001-x 2i3o-D    28 -  37 <=>   99 - 108   (VAL  410  - THR  419  <=> PRO   99  - THR  108 )                          
 298: s001-x 2i3o-D    43 -  57 <=>  110 - 124   (GLY  425  - GLY  439  <=> PRO  110  - ALA  124 )                          
 298: s001-x 2i3o-D    59 -  62 <=>  125 - 128   (ILE  441  - GLY  444  <=> THR  125  - ILE  128 )                          
 298: s001-x 2i3o-D    64 -  75 <=>  129 - 140   (GLY  446  - TYR  457  <=> ALA  129  - SER  140 )                          
 298: s001-x 2i3o-D    76 -  79 <=>  184 - 187   (PHE  458  - PHE  461  <=> LYS  184  - ASP  187 )                          
 299: s001-x 3dkx-A     1 -  19 <=>  134 - 152   (ASN  241  - GLN  259  <=> VAL  136  - THR  154 )
[truncated: 1,558,188 more chars]
