# Supplementary material for: A unified evolutionary origin for the ubiquitous protein transporters SecY and YidC
Source: BMC Biol. 2021 Dec 15;19:266. doi: 10.1186/s12915-021-01171-5 (PMC8675477; doi:10.1186/s12915-021-01171-5)
Supplement: Supplementary file 4 — Additional file 4. Dali search results. [file 12915_2021_1171_MOESM4_ESM.zip › Additional file 4. Dali search results/6fti-ntd-H145.txt]

# Job: 6fti-ntd-H145
# Query: s001x
# No:  Chain   Z    rmsd lali nres  %id PDB  Description
   1:  2ww9-A  7.7  1.9   78   490   29   MOLECULE: SEC SIXTY-ONE PROTEIN HOMOLOG;                             
   2:  5cos-D  5.3  2.2   55    61    4   MOLECULE: SIDEROPHORE-INTERACTING PROTEIN;                           
   3:  3bo0-A  5.1  1.6   77   442   35   MOLECULE: 23S RIBOSOMAL RNA;                                         
   4:  4myy-B  5.1  8.7   69    84    9   MOLECULE: CURG, CURH FUSION PROTEIN;                                 
   5:  6kwy-c  5.1  3.7   69  1811    4   MOLECULE: PROTEASOME SUBUNIT ALPHA TYPE-2;                           
   6:  7b54-X  5.0  3.0   77  1732    6   MOLECULE: VAR2CSA IN PRESENCE OF PLCS, DBL1-DBL4,ERYTHROCYT          
   7:  6hty-B  4.8  3.1   65   302    5   MOLECULE: NUCLEAR RECEPTOR SUBFAMILY 1 GROUP I MEMBER 2,NUC          
   8:  2jvg-A  4.7  2.8   61    72    3   MOLECULE: IGG-BINDING PROTEIN SBI;                                   
   9:  7kak-E  4.7  3.6   74   172    9   MOLECULE: PROTEIN TRANSPORT CHANNEL SEC61 COMPLEX, ALPHA SU          
  10:  5yfp-C  4.7  3.5   71   790    4   MOLECULE: EXOCYST COMPLEX COMPONENT SEC3;                            
  11:  6hk5-B  4.7  1.9   53    66    2   MOLECULE: COOJ;                                                      
  12:  1w0b-A  4.6  3.9   65   102   11   MOLECULE: ALPHA-HEMOGLOBIN STABILIZING PROTEIN;                      
  13:  6h8q-A  4.6  4.7   66   879    9   MOLECULE: COHESIN SUBUNIT SCC3;                                      
  14:  4dvy-P  4.6  2.9   73   656   12   MOLECULE: CYTOTOXICITY-ASSOCIATED IMMUNODOMINANT ANTIGEN;            
  15:  6w4x-C  4.5  5.4   74   375    8   MOLECULE: RIBONUCLEOSIDE-DIPHOSPHATE REDUCTASE 1 SUBUNIT AL          
  16:  4lws-A  4.5  2.1   56   100    7   MOLECULE: UNCHARACTERIZED PROTEIN;                                   
  17:  6ds9-A  4.4  2.5   62    93    6   MOLECULE: DE NOVO DESIGNED THREE HELIX BUNDLE GRA3D;                 
  18:  5kqj-A  4.4  3.0   58   185   16   MOLECULE: 2''-AMINOGLYCOSIDE NUCLEOTIDYLTRANSFERASE;                 
  19:  2f66-B  4.4  4.2   70   111    7   MOLECULE: SUPPRESSOR PROTEIN STP22 OF TEMPERATURE-                   
  20:  3opb-A  4.4  2.8   55   747    9   MOLECULE: SWI5-DEPENDENT HO EXPRESSION PROTEIN 4;                    
  21:  5dlq-B  4.4  3.7   65  1052    9   MOLECULE: EXPORTIN-4;                                                
  22:  7apk-j  4.4  2.7   55   707    7   MOLECULE: THO COMPLEX SUBUNIT 1;                                     
  23:  6s1k-A  4.3  3.1   66   383    6   MOLECULE: CHEMOTAXIS PROTEIN CHEA;                                   
  24:  4wd9-A  4.3  4.0   64   965    6   MOLECULE: NISIN BIOSYNTHESIS PROTEIN NISB;                           
  25:  7apx-B  4.3  3.3   70   563   11   MOLECULE: THO COMPLEX SUBUNIT 2,THO2;                                
  26:  1u4q-A  4.3  3.0   65   318    2   MOLECULE: SPECTRIN ALPHA CHAIN, BRAIN;                               
  27:  6f1t-f  4.3  3.6   67   929    1   MOLECULE: ARP1 ACTIN RELATED PROTEIN 1 HOMOLOG A;                    
  28:  5t76-A  4.3  2.9   57   208    5   MOLECULE: ALANINE--TRNA LIGASE, CYTOPLASMIC;                         
  29:  6ww7-C  4.2  4.5   72   209    8   MOLECULE: ER MEMBRANE PROTEIN COMPLEX SUBUNIT 1;                     
  30:  4nsm-A  4.2  2.6   57    71    7   MOLECULE: COLLAGEN-LIKE PROTEIN SCLB;                                
  31:  4ilo-A  4.2  3.2   64   236    8   MOLECULE: CT398;                                                     
  32:  6h3z-A  4.2  3.3   70   208    4   MOLECULE: CCR4-NOT TRANSCRIPTION COMPLEX SUBUNIT 1;                  
  33:  5l1a-A  4.2  9.1   63   108   11   MOLECULE: UNCHARACTERIZED PROTEIN;                                   
  34:  6l47-A  4.2  3.3   73   416   11   MOLECULE: STEROL O-ACYLTRANSFERASE 1;                                
  35:  6qeq-A  4.2  2.8   54   111   13   MOLECULE: PCFF;                                                      
  36:  6zyx-C  4.1  3.1   62   278    6   MOLECULE: DYNEIN HEAVY CHAIN, OUTER ARM PROTEIN;                     
  37:  3b77-A  4.1  2.8   49   188    8   MOLECULE: UNCHARACTERIZED PROTEIN;                                   
  38:  4oyd-B  4.1  3.0   62   117    3   MOLECULE: APOPTOSIS REGULATOR BHRF1;                                 
  39:  5fu7-A  4.1  3.7   73   519   15   MOLECULE: CCR4-NOT TRANSCRIPTION COMPLEX SUBUNIT 1;                  
  40:  1s35-A  4.1  3.2   63   211    5   MOLECULE: SPECTRIN BETA CHAIN, ERYTHROCYTE;                          
  41:  3n27-B  4.1  2.6   55    79    9   MOLECULE: FUSION GLYCOPROTEIN F0, LINKER, FUSION GLYCOPROTE          
  42:  4gzr-C  4.1  2.7   48    61    0   MOLECULE: ESAT-6-LIKE PROTEIN 6;                                     
  43:  6tj1-C  4.0  3.0   56    74    9   MOLECULE: DE NOVO DESIGNED WSHC6;                                    
  44:  6zr2-A  4.0  2.3   49   115   10   MOLECULE: NADH-UBIQUINONE OXIDOREDUCTASE CHAIN 3;                    
  45:  1xnx-A  4.0  3.3   67   232    7   MOLECULE: CONSTITUTIVE ANDROSTANE RECEPTOR;                          
  46:  1flc-B  4.0  4.0   53   162   11   MOLECULE: HAEMAGGLUTININ-ESTERASE-FUSION GLYCOPROTEIN;               
  47:  6fes-A  4.0  2.9   62   365    3   MOLECULE: D12_BRIC2, A SYNTHETIC PROTEIN,D12_BRIC2, A SYNTH          
  48:  1owa-A  4.0  3.5   64   156    6   MOLECULE: SPECTRIN ALPHA CHAIN, ERYTHROCYTE;                         
  49:  7apk-i  4.0  3.6   65   275   12   MOLECULE: THO COMPLEX SUBUNIT 1;                                     
  50:  4rxx-A  4.0  2.5   69   426    4   MOLECULE: UBIQUITIN CARBOXYL-TERMINAL HYDROLASE 38;                  
  51:  1puf-A  4.0  2.2   49    77   14   MOLECULE: 5'-                                                        
  52:  5xfs-A  4.0  2.6   56    78    4   MOLECULE: PE FAMILY PROTEIN PE8;                                     
  53:  3k66-A  4.0  3.0   69   217    7   MOLECULE: BETA-AMYLOID-LIKE PROTEIN;                                 
  54:  4wcx-A  4.0  2.6   56   456    5   MOLECULE: BIOTIN AND THIAMIN SYNTHESIS ASSOCIATED;                   
  55:  6gvw-B  4.0  3.0   50   262    6   MOLECULE: BRCA1-A COMPLEX SUBUNIT ABRAXAS 1;                         
  56:  3na7-A  4.0  3.0   59   237    5   MOLECULE: HP0958;                                                    
  57:  4wjw-B  4.0  3.1   60   673    7   MOLECULE: CHITIN BIOSYNTHESIS PROTEIN CHS5;                          
  58:  3gnl-A  4.0  2.3   50   234    8   MOLECULE: UNCHARACTERIZED PROTEIN, DUF633, LMOF2365_1472;            
  59:  5iwz-A  4.0  4.8   66   372   11   MOLECULE: SYNAPTONEMAL COMPLEX PROTEIN 2;                            
  60:  5izs-D  3.9  3.2   56    82    7   MOLECULE: DESIGNED PROTEIN 5L6HC3_1;                                 
  61:  1pd3-A  3.9  3.0   50    54   12   MOLECULE: NONSTRUCTURAL PROTEIN NS2;                                 
  62:  6wpi-A  3.9  4.3   61   548   11   MOLECULE: NUCLEOLAR PROTEIN 9;                                       
  63:  6vae-B  3.9  5.1   73  1155    8   MOLECULE: FANCONI ANEMIA, COMPLEMENTATION GROUP I;                   
  64:  5jje-B  3.9  2.8   51    63    2   MOLECULE: SENSORY RHODOPSIN-2;                                       
  65:  5jhf-D  3.9  2.5   49    82    4   MOLECULE: KLTH0D11660P;                                              
  66:  6ryd-A  3.9  2.8   52    69    8   MOLECULE: PROTEIN WUSCHEL;                                           
  67:  2rdc-B  3.9  3.8   71   135    6   MOLECULE: UNCHARACTERIZED PROTEIN;                                   
  68:  3lyq-B  3.9  3.8   71   186   10   MOLECULE: IPGB2;                                                     
  69:  5szj-B  3.9  2.3   54   145    6   MOLECULE: RAS-RELATED PROTEIN RAB-10;                                
  70:  6gml-W  3.9  3.3   61   538   11   MOLECULE: DNA-DIRECTED RNA POLYMERASE SUBUNIT;                       
  71:  5ujj-A  3.8  3.2   58   446    5   MOLECULE: TRYPTOPHAN--TRNA LIGASE, CYTOPLASMIC;                      
  72:  6e8c-A  3.8  2.1   49   135    6   MOLECULE: DOUBLE HOMEOBOX PROTEIN 4;                                 
  73:  4kxr-A  3.8  2.4   56    85    5   MOLECULE: PE25;                                                      
  74:  4l0r-A  3.8  2.1   53    74    6   MOLECULE: CENTROSOMAL PROTEIN OF 57 KDA;                             
  75:  3lay-J  3.8  4.2   58    81    3   MOLECULE: ZINC RESISTANCE-ASSOCIATED PROTEIN;                        
  76:  7kpx-C  3.8  3.6   69  1352    7   MOLECULE: MEIOTIC MRNA STABILITY PROTEIN KINASE SSN3;                
  77:  3fd9-A  3.8  2.3   54   240    6   MOLECULE: UNCHARACTERIZED PROTEIN;                                   
  78:  3kdw-A  3.8  5.1   77   206    4   MOLECULE: PUTATIVE SUGAR BINDING PROTEIN;                            
  79:  3wak-A  3.8  3.7   72   864   13   MOLECULE: TRANSMEMBRANE OLIGOSACCHARYL TRANSFERASE;                  
  80:  5abb-A  3.8  2.8   77   443   12   MOLECULE: PROTEIN TRANSLOCASE SUBUNIT SECY;                          
  81:  2axt-Z  3.8  2.6   51    62   14   MOLECULE: PHOTOSYSTEM Q(B) PROTEIN;                                  
  82:  5j1f-A  3.8  3.0   64   188    6   MOLECULE: PLECTIN,PLECTIN;                                           
  83:  5ziy-A  3.8  2.3   52   195   10   MOLECULE: FLAGELLAR HOOK-ASSOCIATED PROTEIN 3;                       
  84:  6ec8-A  3.7  3.8   71   803    6   MOLECULE: LANTIBIOTIC DEHYDRATASE DOMAIN PROTEIN;                    
  85:  3hc7-A  3.7  4.0   56   252   13   MOLECULE: GENE 12 PROTEIN;                                           
  86:  4i0x-F  3.7  3.0   57    85    5   MOLECULE: ESAT-6-LIKE PROTEIN MAB_3112;                              
  87:  5yfp-H  3.7  4.0   66   518   12   MOLECULE: EXOCYST COMPLEX COMPONENT SEC3;                            
  88:  3lph-A  3.7  2.9   55    62   11   MOLECULE: PROTEIN REV;                                               
  89:  4ps2-A  3.7  2.5   54    79    4   MOLECULE: PUTATIVE TYPE VI SECRETION PROTEIN;                        
  90:  6usf-A  3.7  3.4   65   464    8   MOLECULE: CHIMERA OF SOLUBLE CYTOCHROME B562 (BRIL) AND NEU          
  91:  6uuj-G  3.7  2.8   55    74    4   MOLECULE: PE FAMILY IMMUNOMODULATOR PE5;                             
  92:  6bq1-E  3.7  3.2   60  1510    3   MOLECULE: PHOSPHATIDYLINOSITOL 4-KINASE III ALPHA (PI4KA);           
  93:  1skv-A  3.7  2.9   53    64    4   MOLECULE: HYPOTHETICAL 7.5 KDA PROTEIN;                              
  94:  4hga-A  3.7  3.4   59   207    5   MOLECULE: DEATH DOMAIN-ASSOCIATED PROTEIN 6;                         
  95:  6tug-B  3.7  3.6   69   415    9   MOLECULE: CRISPR SYSTEM ENDORIBONUCLEASE CSM6;                       
  96:  4dlq-A  3.7  3.0   59   353    5   MOLECULE: LATROPHILIN-1;                                             
  97:  6dlm-A  3.7  2.7   53    74    6   MOLECULE: DHD127_A;                                                  
  98:  4kk0-A  3.7  4.9   68   403    4   MOLECULE: TUBEROUS SCLEROSIS 1 PROTEIN HOMOLOG;                      
  99:  6so5-C  3.7  3.6   64   144    9   MOLECULE: ATPASE ASNA1;                                              
 100:  2r5z-A  3.7  2.3   47    75   11   MOLECULE: HOMEOTIC PROTEIN SEX COMBS REDUCED;                        
 101:  1uus-A  3.7  4.0   69   465    7   MOLECULE: STAT PROTEIN;                                              
 102:  6jho-A  3.7  3.1   66   200    3   MOLECULE: CAG PATHOGENICITY ISLAND PROTEIN (CAG6);                   
 103:  4j19-A  3.7  2.7   50    77    6   MOLECULE: HOMEOBOX-CONTAINING PROTEIN 1;                             
 104:  6acx-A  3.7  3.1   61  1175    2   MOLECULE: MYCOBACTERIUM SMEGMATIS MFD;                               
 105:  4nq0-A  3.7  3.3   54   254   15   MOLECULE: HAT1-INTERACTING FACTOR 1;                                 
 106:  3lf9-A  3.7  3.3   65   120    8   MOLECULE: 4E10_D0_1IS1A_001_C (T161);                                
 107:  6dlm-B  3.7  2.8   56    72    5   MOLECULE: DHD127_A;                                                  
 108:  6sl2-A  3.7  2.7   65   619    2   MOLECULE: CALPONIN HOMOLOGY DOMAIN PROTEIN PUTATIVE;                 
 109:  2c5i-T  3.7  2.5   52    94   10   MOLECULE: T-SNARE AFFECTING A LATE GOLGI COMPARTMENT                 
 110:  6wlb-A  3.7  3.5   62   720    5   MOLECULE: CELLULOSE SYNTHASE;                                        
 111:  3s4w-A  3.7  3.4   59  1206    8   MOLECULE: FANCONI ANEMIA GROUP I PROTEIN HOMOLOG;                    
 112:  2np5-A  3.7  4.6   64   187    5   MOLECULE: TRANSCRIPTIONAL REGULATOR;                                 
 113:  3dew-A  3.7  3.9   66   192    9   MOLECULE: TRANSCRIPTIONAL REGULATOR, TETR FAMILY;                    
 114:  6uvu-B  3.6  3.0   59   114    0   MOLECULE: ARSR FAMILY TRANSCRIPTIONAL REGULATOR;                     
 115:  3o60-A  3.6  4.1   68   182    6   MOLECULE: LIN0861 PROTEIN;                                           
 116:  7crc-E  3.6  3.2   55   237    2   MOLECULE: NAD+ HYDROLASE (NADASE);                                   
 117:  5f5p-A  3.6  4.2   73   181   11   MOLECULE: PROTEIN SHROOM2;                                           
 118:  3d1n-I  3.6  2.1   44   149    9   MOLECULE: 5'-                                                        
 119:  4fz4-A  3.6  9.1   63   154    3   MOLECULE: UNCHARACTERIZED PROTEIN CONSERVED IN BACTERIA;             
 120:  6w2q-A  3.6  3.1   58   195    7   MOLECULE: JUNCTION 34;                                               
 121:  5nug-A  3.6  5.9   60  2920    5   MOLECULE: CYTOPLASMIC DYNEIN 1 HEAVY CHAIN 1;                        
 122:  1wa5-C  3.6  5.0   69   950    6   MOLECULE: GTP-BINDING NUCLEAR PROTEIN RAN;                           
 123:  5jbr-A  3.6  2.4   52   149   12   MOLECULE: UNCHARACTERIZED PROTEIN BCAV_2135;                         
 124:  6r1j-J  3.6  3.0   67   264    6   MOLECULE: UNCHARACTERIZED PROTEIN;                                   
 125:  7cbc-A  3.6  3.1   71   319    3   MOLECULE: DE NOVO DESIGNED SWITCH PROTEIN CAGING A HEMAGGLU          
 126:  6zpg-A  3.6  5.1   68   463   12   MOLECULE: KIF-BINDING PROTEIN;                                       
 127:  3c64-A  3.6  2.5   55   152    9   MOLECULE: PFEMP1 VARIANT 2 OF STRAIN MC;                             
 128:  5j8v-A  3.6  4.5   52  3398   10   MOLECULE: RYANODINE RECEPTOR 1;                                      
 129:  6w1s-Y  3.6  3.1   57   132    9   MOLECULE: MEDIATOR OF RNA POLYMERASE II TRANSCRIPTION SUBUN          
 130:  3on2-B  3.6  3.8   69   195    6   MOLECULE: PROBABLE TRANSCRIPTIONAL REGULATOR;                        
 131:  6tc0-C  3.6  4.7   63   994    5   MOLECULE: PROBABLE CYTOSOLIC IRON-SULFUR PROTEIN ASSEMBLY P          
 132:  5aww-G  3.6  3.3   57    75    9   MOLECULE: PROTEIN TRANSLOCASE SUBUNIT SECY;                          
 133:  6ynw-H  3.6  2.9   52    75   10   MOLECULE: SUBUNIT C;                                                 
 134:  3tix-C  3.6  3.0   49   147    4   MOLECULE: UBIQUITIN-LIKE PROTEIN SMT3,RNA-INDUCED TRANSCRIP          
 135:  7bln-A  3.6  3.3   56   769    5   MOLECULE: VACUOLAR PROTEIN SORTING-ASSOCIATED PROTEIN 29;            
 136:  5b86-A  3.6  4.0   72   579    3   MOLECULE: TUMOR NECROSIS FACTOR ALPHA-INDUCED PROTEIN 2;             
 137:  6icz-V  3.6  3.3   57   452   12   MOLECULE: PROTEIN MAGO NASHI HOMOLOG 2;                              
 138:  6ezn-B  3.6  3.2   54   110   11   MOLECULE: DOLICHYL-DIPHOSPHOOLIGOSACCHARIDE--PROTEIN                 
 139:  3vuq-C  3.6  4.6   71   179    4   MOLECULE: TRANSCRIPTIONAL REGULATOR (TETR/ACRR FAMILY);              
 140:  3sdl-B  3.6  5.0   66    97    6   MOLECULE: NON-STRUCTURAL PROTEIN 1;                                  
 141:  2d7d-A  3.6  8.3   57   621    7   MOLECULE: 5'-D(P*TP*TP*T)-3';                                        
 142:  1z0x-A  3.6  3.2   58   216    5   MOLECULE: TRANSCRIPTIONAL REGULATOR, TETR FAMILY;                    
 143:  1akh-B  3.6  2.8   50    78    8   MOLECULE: DNA (5'-                                                   
 144:  7a0m-B  3.6  3.9   53   364    6   MOLECULE: TSC1 N-TERMINAL DOMAIN;                                    
 145:  2rld-C  3.6  2.3   51   116    2   MOLECULE: UNCHARACTERIZED PROTEIN;                                   
 146:  5a7d-R  3.5  7.2   61   311    3   MOLECULE: PINS;                                                      
 147:  1yvp-B  3.5  3.5   52   532    6   MOLECULE: Y RNA SEQUENCE, FIRST STRAND;                              
 148:  2j7n-A  3.5  3.5   56   934    4   MOLECULE: RNA-DEPENDENT RNA POLYMERASE;                              
 149:  2yev-C  3.5  1.9   49    64   18   MOLECULE: CYTOCHROME C OXIDASE POLYPEPTIDE I+III;                    
 150:  6wb9-6  3.5  4.8   63    98   10   MOLECULE: ENDOPLASMIC RETICULUM MEMBRANE PROTEIN COMPLEX SU          
 151:  6l7o-C  3.5  3.0   55   121   15   MOLECULE: NAD(P)H-QUINONE OXIDOREDUCTASE SUBUNIT 1;                  
 152:  5yti-A  3.5  2.4   58   330    7   MOLECULE: FLAGELLAR HOOK ASSOCIATED PROTEIN TYPE 3 FLGL;             
 153:  7nmq-A  3.5  3.4   76   365    8   MOLECULE: HEMOLYSIN BL LYTIC COMPONENT L1;                           
 154:  1kmi-Z  3.5  2.1   49   177    0   MOLECULE: CHEMOTAXIS PROTEIN CHEY;                                   
 155:  2q0o-D  3.5  3.6   59    87    8   MOLECULE: PROBABLE TRANSCRIPTIONAL ACTIVATOR PROTEIN TRAR;           
 156:  2m6u-A  3.5  5.9   56    82    9   MOLECULE: CHOLINE BINDING PROTEIN A;                                 
 157:  4uig-A  3.5  2.2   50    91   12   MOLECULE: COPPER SENSITIVE OPERON REPRESSOR;                         
 158:  4gf2-A  3.5  3.8   69   595    3   MOLECULE: ERYTHROCYTE BINDING ANTIGEN 140;                           
 159:  6swy-8  3.5  3.8   58   325    5   MOLECULE: VACUOLAR IMPORT AND DEGRADATION PROTEIN 28;                
 160:  4eyy-R  3.5  3.1   51    59    6   MOLECULE: ICMR;                                                      
 161:  6lo8-D  3.5  3.5   52   119    8   MOLECULE: MITOCHONDRIAL IMPORT INNER MEMBRANE TRANSLOCASE S          
 162:  7akx-A  3.5  3.0   55   224    4   MOLECULE: VIRAL RHODOPSIN OLPVR1;                                    
 163:  6vk4-A  3.5  3.7   73   515    1   MOLECULE: METHANE MONOOXYGENASE COMPONENT A ALPHA CHAIN;             
 164:  5x5y-F  3.5  7.8   64   351    9   MOLECULE: PROBABLE ATP-BINDING COMPONENT OF ABC TRANSPORTER          
 165:  5yrq-A  3.5  3.5   58   125    7   MOLECULE: DNA REPAIR PROTEIN RAD5,DNA REPAIR PROTEIN REV1;           
 166:  5vyk-C  3.5  3.9   63   203    3   MOLECULE: CHIMERA PROTEIN OF BRS DOMAIN OF BRAF AND CC-SAM           
 167:  1ucu-A  3.5  2.9   68   494    3   MOLECULE: PHASE 1 FLAGELLIN;                                         
 168:  6w1s-Q  3.5  3.1   57   131    7   MOLECULE: MEDIATOR OF RNA POLYMERASE II TRANSCRIPTION SUBUN          
 169:  6zh3-A  3.5  2.9   56   170    4   MOLECULE: VACUOLAR PROTEIN-SORTING-ASSOCIATED PROTEIN 24;            
 170:  6djb-B  3.5  3.4   69   725    9   MOLECULE: VOLUME-REGULATED ANION CHANNEL SUBUNIT LRRC8A;             
 171:  4dci-B  3.5  2.8   54   148    4   MOLECULE: UNCHARACTERIZED PROTEIN;                                   
 172:  2yk0-A  3.5  2.6   69   698    4   MOLECULE: ERYTHROCYTE MEMBRANE PROTEIN 1;                            
 173:  4abx-A  3.5  2.6   55   167    5   MOLECULE: DNA REPAIR PROTEIN RECN;                                   
 174:  6ueb-A  3.5  3.4   63  2099    8   MOLECULE: LARGE STRUCTURAL PROTEIN;                                  
 175:  3lqi-C  3.5  3.3   59   181    5   MOLECULE: MLL1 PHD3-BROMO;                                           
 176:  6wut-C  3.5  3.6   56   348    9   MOLECULE: SAM35;                                                     
 177:  3cwr-A  3.5  4.4   71   193    8   MOLECULE: TRANSCRIPTIONAL REGULATOR, TETR FAMILY;                    
 178:  1gzs-B  3.4  3.4   65   165    5   MOLECULE: SOPE;                                                      
 179:  3jc6-5  3.4  3.1   59   254    8   MOLECULE: DNA REPLICATION LICENSING FACTOR MCM2;                     
 180:  6x02-B  3.4  5.5   69   602    9   MOLECULE: NUCLEOPORIN NUP84;                                         
 181:  4wbd-A  3.4  3.3   48   540    8   MOLECULE: BSHC;                                                      
 182:  5t58-A  3.4  4.1   56   233    7   MOLECULE: KLLA0F02343P;                                              
 183:  7kyc-A  3.4  2.9   58  1178    9   MOLECULE: PHOSPHOLIPID-TRANSPORTING ATPASE DNF1;                     
 184:  6njp-G  3.4  2.3   51    64    4   MOLECULE: TRANSLOCATOR ESCN;                                         
 185:  4i2w-A  3.4  4.5   66   904   11   MOLECULE: PROTEIN UNC-45;                                            
 186:  6zpa-A  3.4  3.5   65   173    6   MOLECULE: DATZ;                                                      
 187:  1xfu-A  3.4  3.4   69   735    7   MOLECULE: CALMODULIN-SENSITIVE ADENYLATE CYCLASE;                    
 188:  6wu0-B  3.4  3.7   65   854    5   MOLECULE: HOPANOID BIOSYNTHESIS ASSOCIATED RND TRANSPORTER           
 189:  4okv-F  3.4  3.6   55    66    5   MOLECULE: HEAVY CHAIN OF 8H7 MAB;                                    
 190:  5j5l-A  3.4  2.8   65   152   14   MOLECULE: UNCHARACTERIZED PROTEIN;                                   
 191:  6zsi-D  3.4  2.6   50   133    8   MOLECULE: RAS-RELATED PROTEIN RAB-8A;                                
 192:  6swy-1  3.4  2.5   54   542    0   MOLECULE: VACUOLAR IMPORT AND DEGRADATION PROTEIN 28;                
 193:  5j10-A  3.4  2.6   50    70   14   MOLECULE: PEPTIDE DESIGN 2L4HC2_24;                                  
 194:  3zta-A  3.4  3.2   66   139    5   MOLECULE: ANTI-SIGMA-FACTOR ANTAGONIST (STAS) DOMAIN PROTEI          
 195:  5uac-C  3.4  2.3   52  1342   12   MOLECULE: DNA-DIRECTED RNA POLYMERASE SUBUNIT ALPHA;                 
 196:  4cgk-A  3.4  4.0   62   351    3   MOLECULE: SECRETED 45 KDA PROTEIN;                                   
 197:  2iai-A  3.4  3.5   65   200   11   MOLECULE: PUTATIVE TRANSCRIPTIONAL REGULATOR SCO3833;                
 198:  5cwb-A  3.4  3.9   59   197    5   MOLECULE: DESIGNED HELICAL REPEAT PROTEIN;                           
 199:  6yp7-z  3.4  3.5   56    62    9   MOLECULE: CHLOROPHYLL A-B BINDING PROTEIN 8, CHLOROPLASTIC;          
 200:  6x80-C  3.4  3.0   68   574   10   MOLECULE: FLAGELLIN A;                                               
 201:  6npl-A  3.4  5.2   72   861    8   MOLECULE: SOLUTE CARRIER FAMILY 12 (SODIUM/POTASSIUM/CHLORI          
 202:  6o84-A  3.4  3.9   71   415    7   MOLECULE: LOC100127796 PROTEIN,LOC100127796 PROTEIN,OTOP3,           
 203:  6ird-B  3.4  3.1   54   254    2   MOLECULE: 1-PHOSPHATIDYLINOSITOL 4,5-BISPHOSPHATE PHOSPHODI          
 204:  1lrz-A  3.4  3.0   53   400    0   MOLECULE: FACTOR ESSENTIAL FOR EXPRESSION OF METHICILLIN             
 205:  3f72-B  3.4  3.5   60   108    8   MOLECULE: CADMIUM EFFLUX SYSTEM ACCESSORY PROTEIN;                   
 206:  4ix7-A  3.4  3.0   57   114    5   MOLECULE: 5'-D(*GP*TP*TP*CP*CP*AP*AP*TP*TP*GP*GP*AP*A)-3';           
 207:  2k85-A  3.4  2.8   50    65    6   MOLECULE: GLUCOCORTICOID RECEPTOR DNA-BINDING FACTOR 1;              
 208:  4ymk-A  3.4  4.1   74   322    8   MOLECULE: ACYL-COA DESATURASE 1;                                     
 209:  2eul-A  3.4  2.4   54   156    7   MOLECULE: ANTI-CLEAVAGE ANTI-GREA TRANSCRIPTION FACTOR GFH1          
 210:  6wq2-a  3.4  2.7   54   202    2   MOLECULE: A-DNA;                                                     
 211:  6xf1-A  3.4  3.5   65   230    8   MOLECULE: NESPRIN-2;                                                 
 212:  3to3-B  3.4  4.9   72   595    7   MOLECULE: PETROBACTIN BIOSYNTHESIS PROTEIN ASBB;                     
 213:  3c2b-A  3.4  4.6   68   200    7   MOLECULE: TRANSCRIPTIONAL REGULATOR, TETR FAMILY;                    
 214:  4uxv-A  3.4  5.6   56   522    2   MOLECULE: SEPTATION RING FORMATION REGULATOR EZRA;                   
 215:  1t7s-A  3.4  2.4   54   129    4   MOLECULE: BAG-1 COCHAPERONE;                                         
 216:  4f4c-A  3.4  4.1   70  1250   10   MOLECULE: MULTIDRUG RESISTANCE PROTEIN PGP-1;                        
 217:  1ux5-A  3.4  4.6   64   411    3   MOLECULE: BNI1 PROTEIN;                                              
 218:  5img-A  3.4  4.7   57   467    4   MOLECULE: DIPEPTIDASE;                                               
 219:  3au4-A  3.4  3.5   55   524    4   MOLECULE: MYOSIN-X;                                                  
 220:  5n5e-A  3.4  2.3   52    98   10   MOLECULE: PFC_05175;                                                 
 221:  2g7l-A  3.4  3.6   56   201   11   MOLECULE: TETR-FAMILY TRANSCRIPTIONAL REGULATOR;                     
 222:  2dof-A  3.3  3.3   55    85    7   MOLECULE: TRANSCRIPTION ELONGATION REGULATOR 1;                      
 223:  6qk7-A  3.3  2.8   59  1158    7   MOLECULE: ELONGATOR COMPLEX PROTEIN 1;                               
 224:  4oe8-C  3.3  2.5   45    87    7   MOLECULE: INTERLEUKIN-12 SUBUNIT BETA;                               
 225:  6m49-A  3.3  2.6   50   182    4   MOLECULE: INSULIN-INDUCED GENE 2 PROTEIN;                            
 226:  3i5q-A  3.3  4.1   63   248    8   MOLECULE: NUCLEOPORIN NUP170;                                        
 227:  3ilk-A  3.3  8.2   56   239    9   MOLECULE: UNCHARACTERIZED TRNA/RRNA METHYLTRANSFERASE HI038          
 228:  5oxf-C  3.3  3.0   56   601   13   MOLECULE: GTP-BINDING PROTEIN;                                       
 229:  5t58-N  3.3  4.1   59   196    5   MOLECULE: KLLA0F02343P;                                              
 230:  4kxr-B  3.3  2.3   49   174    8   MOLECULE: PE25;                                                      
 231:  5jm8-A  3.3  4.2   71   556    6   MOLECULE: AEROBACTIN SYNTHASE IUCA;                                  
 232:  6vvo-E  3.3  3.7   57   346    7   MOLECULE: REPLICATION FACTOR C SUBUNIT 1;                            
 233:  4i0x-K  3.3  2.0   48    77    4   MOLECULE: ESAT-6-LIKE PROTEIN MAB_3112;                              
 234:  3zqg-A  3.3  3.5   55   208    7   MOLECULE: TETRACYCLINE REPRESSOR PROTEIN CLASS B FROM TRANS          
 235:  6y1y-B  3.3  3.0   55   128    5   MOLECULE: CHEA;                                                      
 236:  6b4h-A  3.3  3.7   68   318    4   MOLECULE: NUCLEOPORIN AMO1;                                          
 237:  5t2x-C  3.3  5.2   68   258    0   MOLECULE: UNCHARACTERIZED PROTEIN LPG1670;                           
 238:  6ejq-B  3.3  2.9   52   141    8   MOLECULE: TERMINASE SMALL SUBUNIT;                                   
 239:  6bx3-F  3.3  3.6   56   215    5   MOLECULE: HISTONE-LYSINE N-METHYLTRANSFERASE, H3 LYSINE-4 S          
 240:  7nsb-a  3.3  4.6   63   568    5   MOLECULE: VACUOLAR IMPORT AND DEGRADATION PROTEIN 30;                
 241:  4nqj-A  3.3  2.6   51   177    8   MOLECULE: E3 UBIQUITIN-PROTEIN LIGASE TRIM69;                        
 242:  3hfh-B  3.3  3.2   58   190    3   MOLECULE: TRANSCRIPTION ELONGATION REGULATOR 1;                      
 243:  6vme-C  3.3  2.6   50    67   12   MOLECULE: TUMOR SUSCEPTIBILITY GENE 101 PROTEIN;                     
 244:  2pms-C  3.3  3.4   55   109    7   MOLECULE: LACTOTRANSFERRIN;                                          
 245:  5yud-C  3.3  2.7   55    75    4   MOLECULE: BACULOVIRAL IAP REPEAT-CONTAINING PROTEIN 1E;              
 246:  2iqc-A  3.3  4.0   60   173    3   MOLECULE: FANCONI ANEMIA GROUP F PROTEIN;                            
 247:  1i6z-A  3.3  2.7   62   135    8   MOLECULE: BAG-FAMILY MOLECULAR CHAPERONE REGULATOR-1;                
 248:  6dkm-A  3.3  2.0   49    77    6   MOLECULE: DHD131_A;                                                  
 249:  1yqf-A  3.3  4.2   52   182    2   MOLECULE: HYPOTHETICAL PROTEIN LMAJ011689;                           
 250:  5xpd-A  3.3  4.0   64   269    6   MOLECULE: SUGAR TRANSPORTER;                                         
 251:  1mhs-A  3.3  3.1   63   920   11   MOLECULE: PLASMA MEMBRANE ATPASE;                                    
 252:  2hi3-A  3.3  3.4   49    73    8   MOLECULE: HOMEODOMAIN-ONLY PROTEIN;                                  
 253:  4eyy-Q  3.3  3.5   48   188   10   MOLECULE: ICMR;                                                      
 254:  6wti-D  3.3  2.7   49    99    6   MOLECULE: CYTOCHROME O UBIQUINOL OXIDASE, SUBUNIT I;                 
 255:  2gd5-D  3.3  6.4   60   162   10   MOLECULE: CHARGED MULTIVESICULAR BODY PROTEIN 3;                     
 256:  1whu-A  3.3  4.4   63   104    8   MOLECULE: POLYNUCLEOTIDE PHOSPHORYLASE; 3'-5' RNA                    
 257:  7nvr-n  3.3  2.6   53   132    2   MOLECULE: TFIIH BASAL TRANSCRIPTION FACTOR COMPLEX HELICASE          
 258:  6ybw-y  3.3  4.5   61   162    5   MOLECULE: 40S RIBOSOMAL PROTEIN S4, X ISOFORM;                       
 259:  6cfw-B  3.3  2.6   49    82   14   MOLECULE: MONOVALENT CATION/H+ ANTIPORTER SUBUNIT D;                 
 260:  1zw0-D  3.3  2.4   50    66    4   MOLECULE: TYPE III SECRETION PROTEIN;                                
 261:  6csv-A  3.3  3.9   55    90    4   MOLECULE: CENTROSOMAL PROTEIN OF 63 KDA,CENTROSOMAL PROTEIN          
 262:  6c48-D  3.3  3.2   55    87   13   MOLECULE: PROTEIN LIN-9 HOMOLOG;                                     
 263:  4nb5-B  3.3  3.3   57   149    7   MOLECULE: DNA BINDING PROTEIN;                                       
 264:  5c5e-A  3.3  2.7   62   284    3   MOLECULE: CIRCADIAN CLOCK PROTEIN KAIA;                              
 265:  2v6e-A  3.3  4.2   65   531    8   MOLECULE: PROTELEMORASE;                                             
 266:  3uum-B  3.3  3.7   66   123    8   MOLECULE: UTROPHIN;                                                  
 267:  6uak-A  3.3  8.2   59   298    7   MOLECULE: SAM DEPENDENT METHYLTRANSFERASE LAHSB;                     
 268:  6o9l-3  3.3  2.3   56   309    9   MOLECULE: DNA-DIRECTED RNA POLYMERASE II SUBUNIT RPB1;               
 269:  2pv7-B  3.3  3.6   56   280    7   MOLECULE: T-PROTEIN [INCLUDES: CHORISMATE MUTASE (EC 5.4.99          
 270:  5wwl-N  3.3  4.2   54   155    4   MOLECULE: CENTROMERE PROTEIN MIS12;                                  
 271:  4abn-B  3.3  3.5   66   426    6   MOLECULE: TETRATRICOPEPTIDE REPEAT PROTEIN 5;                        
 272:  4uis-B  3.3  8.4   61   241    7   MOLECULE: GAMMA-SECRETASE;                                           
 273:  2odm-B  3.3  2.6   50    83   12   MOLECULE: UPF0358 PROTEIN MW0995;                                    
 274:  3bvo-A  3.3  2.6   50   197    6   MOLECULE: CO-CHAPERONE PROTEIN HSCB, MITOCHONDRIAL PRECURSO          
 275:  2da7-A  3.3  2.6   49    71    4   MOLECULE: ZINC FINGER HOMEOBOX PROTEIN 1B;                           
 276:  4igg-B  3.3  7.3   61   771    5   MOLECULE: CATENIN ALPHA-1;                                           
 277:  6br8-A  3.3  2.8   51   249    8   MOLECULE: PROTEIN A6 HOMOLOG;                                        
 278:  6m9a-C  3.3  3.4   49   157    6   MOLECULE: SIGNALING PROTEIN;                                         
 279:  4tko-B  3.3  2.7   54   326    2   MOLECULE: EMRA;                                                      
 280:  6idp-A  3.3  3.9   60   438    8   MOLECULE: MATE FAMILY EFFLUX TRANSPORTER;                            
 281:  5u70-A  3.3  2.7   57   901   16   MOLECULE: POTASSIUM CHANNEL SUBFAMILY T MEMBER 1;                    
 282:  7ad3-A  3.2  7.8   54   298    7   MOLECULE: PHEROMONE ALPHA FACTOR RECEPTOR;                           
 283:  6c26-3  3.2  3.6   54   126   11   MOLECULE: DOLICHYL-DIPHOSPHOOLIGOSACCHARIDE--PROTEIN                 
 284:  6whg-A  3.2  3.8   60   523    7   MOLECULE: CALCIUM CHANNEL YVC1;                                      
 285:  6h02-A  3.2  4.4   66  1334    0   MOLECULE: MEDIATOR OF RNA POLYMERASE II TRANSCRIPTION SUBUN          
 286:  5jwy-A  3.2  3.6   66   259    9   MOLECULE: PHOSPHATIDYLGLYCEROPHOSPHATASE B;                          
 287:  6hn7-A  3.2  3.2   66   132    5   MOLECULE: REDIRECTING PHAGE PACKAGING PROTEIN C (RPPC);              
 288:  6weg-A  3.2  4.9   66   204   11   MOLECULE: STRINGENT STARVATION PROTEIN A, REGULATOR OF TRAN          
 289:  5tz0-B  3.2  8.1   65   103    8   MOLECULE: FLUORESCENCE RECOVERY PROTEIN;                             
 290:  6i93-A  3.2  4.5   71   285    7   MOLECULE: RIBONUCLEOTIDE REDUCTASE SMALL SUBUNIT;                    
 291:  5ijj-A  3.2  3.4   61   175   11   MOLECULE: SPX DOMAIN;                                                
 292:  5lsk-D  3.2  3.7   51   178   10   MOLECULE: PROTEIN MIS12 HOMOLOG;                                     
 293:  5nik-D  3.2  2.6   54   340    9   MOLECULE: OUTER MEMBRANE PROTEIN TOLC;                               
 294:  6s8h-F  3.2  7.2   63   239   10   MOLECULE: LIPOPOLYSACCHARIDE ABC TRANSPORTER, ATP-BINDING P          
 295:  6g2d-C  3.2  3.7   65  2121    8   MOLECULE: ACETYL-COA CARBOXYLASE 1;                                  
 296:  2spc-A  3.2  1.9   54   107    7   MOLECULE: SPECTRIN;                                                  
 297:  3aai-A  3.2  3.9   56    78    9   MOLECULE: COPPER HOMEOSTASIS OPERON REGULATORY PROTEIN;              
 298:  2fmm-E  3.2  2.7   52   118    6   MOLECULE: PROTEIN EMSY;                                              
 299:  7cbb-A  3.2  4.1   71   576   13   MOLECULE: IUCA/IUCC FAMILY SIDEROPHORE BIOSYNTHESIS PROTEIN          
 300:  6yjj-A  3.2  3.4   67   320    3   MOLECULE: CYRI-B (FAM49B);                                           
 301:  2da3-A  3.2  2.7   48    80   10   MOLECULE: ALPHA-FETOPROTEIN ENHANCER BINDING PROTEIN;                
 302:  4g80-I  3.2  3.1   56   139    5   MOLECULE: VOLTAGE-SENSOR CONTAINING PHOSPHATASE;                     
 303:  4mu6-A  3.2  6.5   62   274    3   MOLECULE: KINECTIN 1 (KINESIN RECEPTOR);                             
 304:  6tdv-Q  3.2  3.4   57    89    7   MOLECULE: ATPTB1;                                                    
 305:  7kiy-A  3.2  3.7   58  1169    7   MOLECULE: CYTOADHERENCE LINKED ASEXUAL PROTEIN 3;                    
 306:  3ogi-B  3.2  2.9   56    89    2   MOLECULE: PUTATIVE ESAT-6-LIKE PROTEIN 6;                            
 307:  7emf-0  3.2  3.4   56   267    7   MOLECULE: MEDIATOR OF RNA POLYMERASE II TRANSCRIPTION SUBUN          
 308:  2kmu-A  3.2  3.6   49    56    8   MOLECULE: ATP-DEPENDENT DNA HELICASE Q4;                             
 309:  1yoz-B  3.2  3.3   55   116    4   MOLECULE: HYPOTHETICAL PROTEIN AF0941;                               
 310:  3f0c-A  3.2  3.9   64   193    5   MOLECULE: TRANSCRIPTIONAL REGULATOR;                                 
 311:  5xg2-A  3.2  3.1   55   237    4   MOLECULE: CHROMOSOME PARTITION PROTEIN SMC;                          
 312:  6whb-A  3.2  4.0   62   284    6   MOLECULE: MITOGEN-ACTIVATED PROTEIN KINASE KINASE KINASE 1;          
 313:  5n9j-V  3.2  3.2   53    99    2   MOLECULE: MEDIATOR OF RNA POLYMERASE II TRANSCRIPTION SUBUN          
 314:  3p01-A  3.2  3.8   58   178   10   MOLECULE: TWO-COMPONENT RESPONSE REGULATOR;                          
 315:  3j6v-O  3.2  3.8   62   203    6   MOLECULE: 28S RIBOSOMAL RNA, MITOCHONDIAL;                           
 316:  2rbd-A  3.2  2.6   53   159    0   MOLECULE: BH2358 PROTEIN;                                            
 317:  5y5a-A  3.2  3.6   57   514    2   MOLECULE: KLLA0F20702P;                                              
 318:  5im8-A  3.2  3.6   47    60    6   MOLECULE: E3 UBIQUITIN-PROTEIN LIGASE MIDLINE-1;                     
 319:  5j2l-A  3.2  2.7   50    76   12   MOLECULE: PROTEIN DESIGN 2L4HC2_11;                                  
 320:  7c4o-A  3.2  2.3   43    48    2   MOLECULE: TRANSCRIPTION FACTOR HES-1;                                
 321:  2m0c-A  3.2  2.7   49    75    8   MOLECULE: HOMEOBOX PROTEIN ARISTALESS-LIKE 4;                        
 322:  4etr-B  3.2  3.0   59   122    7   MOLECULE: PUTATIVE UNCHARACTERIZED PROTEIN;                          
 323:  3evy-B  3.2  3.8   53    84    4   MOLECULE: PUTATIVE TYPE I RESTRICTION ENZYME R PROTEIN;              
 324:  5yu7-A  3.2  5.3   68  1118    9   MOLECULE: EXPORTIN-5;                                                
 325:  1au1-A  3.2  3.1   56   166    9   MOLECULE: INTERFERON-BETA;                                           
 326:  6v4a-C  3.2  2.5   50   593    2   MOLECULE: NEUR_CHAN_LBD DOMAIN-CONTAINING PROTEIN;                   
 327:  5lph-B  3.2  2.8   55   261   11   MOLECULE: CENTROSOMAL PROTEIN OF 104 KDA;                            
 328:  2a01-A  3.2  2.3   55   243    5   MOLECULE: APOLIPOPROTEIN A-I;                                        
 329:  3wcc-C  3.2  4.1   60   342   10   MOLECULE: FARNESYLTRANSFERASE, PUTATIVE;                             
 330:  4m0m-A  3.2  3.1   51   721    6   MOLECULE: PUTATIVE UNCHARACTERIZED PROTEIN;                          
 331:  5jr9-A  3.2  2.8   50   188    2   MOLECULE: NEQ131;                                                    
 332:  3qnk-C  3.2  3.0   59   511    5   MOLECULE: PUTATIVE LIPOPROTEIN;                                      
 333:  1vct-A  3.2  7.1   60   193   12   MOLECULE: HYPOTHETICAL PROTEIN PH0236;                               
 334:  1xkp-A  3.2  3.3   54   230    6   MOLECULE: PUTATIVE MEMBRANE-BOUND YOP TARGETING PROTEIN YOP          
 335:  2yev-B  3.1  2.6   49   319   16   MOLECULE: CYTOCHROME C OXIDASE POLYPEPTIDE I+III;                    
 336:  3bqy-A  3.1  3.7   62   205   10   MOLECULE: PUTATIVE TETR FAMILY TRANSCRIPTIONAL REGULATOR;            
 337:  6ozu-A  3.1  4.3   72   235    3   MOLECULE: EUKARYOTIC TRANSLATION INITIATION FACTOR 4 GAMMA           
 338:  4zp0-A  3.1  4.0   70   392    7   MOLECULE: MULTIDRUG TRANSPORTER MDFA;                                
 339:  2xgj-B  3.1  4.0   63   773    6   MOLECULE: ATP-DEPENDENT RNA HELICASE DOB1;                           
 340:  6vrb-C  3.1  2.9   46   229    7   MOLECULE: RNA (52-MER);                                              
 341:  4geh-D  3.1  8.4   56    69    5   MOLECULE: PROGRAMMED CELL DEATH PROTEIN 10;                          
 342:  2wau-A  3.1  3.4   67   277    6   MOLECULE: ERYTHROCYTE MEMBRANE PROTEIN 1 (PFEMP1);                   
 343:  5e5w-B  3.1  5.0   57   149   11   MOLECULE: HEMAGGLUTININ-ESTERASE;                                    
 344:  2p22-A  3.1  3.0   55   168    5   MOLECULE: SUPPRESSOR PROTEIN STP22 OF TEMPERATURE-SENSITIVE          
 345:  2oh3-A  3.1  2.2   56   149    9   MOLECULE: COG1633: UNCHARACTERIZED CONSERVED PROTEIN;                
 346:  5d2s-A  3.1  2.3   42    91    2   MOLECULE: FIBROIN-MODULATOR-BINDING PROTEIN-1;                       
 347:  3csv-A  3.1  3.7   65   322    8   MOLECULE: AMINOGLYCOSIDE PHOSPHOTRANSFERASE;                         
 348:  2ly9-A  3.1  3.3   49    74   14   MOLECULE: ZINC FINGERS AND HOMEOBOXES PROTEIN 1;                     
 349:  5w7g-B  3.1  4.2   59   126    3   MOLECULE: ORF140;                                                    
 350:  2jmh-A  3.1  3.3   61   117    3   MOLECULE: MITE ALLERGEN BLO T 5;                                     
 351:  4uy3-A  3.1  4.3   55   194    4   MOLECULE: SEPTATION RING FORMATION REGULATOR EZRA;                   
 352:  7czb-A  3.1  3.9   61   194    8   MOLECULE: DERLIN-1;                                                  
 353:  2qyw-A  3.1  3.0   58    96    5   MOLECULE: VESICLE TRANSPORT THROUGH INTERACTION WITH T-SNAR          
 354:  7emf-H  3.1  3.7   52   181    8   MOLECULE: MEDIATOR OF RNA POLYMERASE II TRANSCRIPTION SUBUN          
 355:  4nn1-A  3.1  4.3   65   205   12   MOLECULE: TRANSCRIPTIONAL REGULATOR;                                 
 356:  3n1e-B  3.1  5.1   71   141    8   MOLECULE: VACUOLAR PROTEIN SORTING-ASSOCIATED PROTEIN 54;            
 357:  6y92-A  3.1  2.9   55   178    5   MOLECULE: B-LYMPHOCYTE ANTIGEN CD20;                                 
 358:  4whj-A  3.1  3.9   59   565    2   MOLECULE: INTERFERON-INDUCED GTP-BINDING PROTEIN MX2;                
 359:  2xvt-C  3.1  3.8   58    79    7   MOLECULE: RECEPTOR ACTIVITY-MODIFYING PROTEIN 2;                     
 360:  6d5f-A  3.1  4.6   67   193    7   MOLECULE: FIMBRIAL PROTEIN;                                          
 361:  1ufi-A  3.1  2.5   42    48    7   MOLECULE: MAJOR CENTROMERE AUTOANTIGEN B;                            
 362:  1wi3-A  3.1  2.9   47    71   11   MOLECULE: DNA-BINDING PROTEIN SATB2;                                 
 363:  5t58-B  3.1  3.8   53   190   11   MOLECULE: KLLA0F02343P;                                              
 364:  6sny-A  3.1  3.2   63   107    3   MOLECULE: SYNTHETIC EPCR BINDING PROTEIN;                            
 365:  6hgc-A  3.1  3.1   53   304    6   MOLECULE: UBIQUITIN CARBOXYL-TERMINAL HYDROLASE CALYPSO,UBI          
 366:  2gfp-A  3.1  4.1   74   375    4   MOLECULE: MULTIDRUG RESISTANCE PROTEIN D;                            
 367:  2zkz-C  3.1  3.7   53    87    6   MOLECULE: TRANSCRIPTIONAL REPRESSOR PAGR;                            
 368:  7c79-K  3.1  2.3   44   104    5   MOLECULE: RIBONUCLEASE MRP RNA SUBUNIT NME1;                         
 369:  4gfq-A  3.1  3.3   58   186    5   MOLECULE: RIBOSOME-RECYCLING FACTOR;                                 
 370:  4dvg-B  3.1  2.8   53   305   11   MOLECULE: RHO-LIKE SMALL GTPASE;                                     
 371:  3stq-A  3.1  2.6   49    86    4   MOLECULE: PUTATIVE UNCHARACTERIZED PROTEIN;                          
 372:  7a23-J  3.1  3.3   51    96    6   MOLECULE: 51KDA;                                                     
 373:  5nkm-E  3.1  3.6   50   351    8   MOLECULE: PROTEIN SMG-8;                                             
 374:  5vxv-A  3.1  2.1   53   217    9   MOLECULE: PEROXISOMAL MEMBRANE PROTEIN PEX15;                        
 375:  6p5a-B  3.1  3.3   54   118   11   MOLECULE: TRANSPOSABLE ELEMENT P TRANSPOSASE;                        
 376:  6zkb-A  3.1  2.4   49   115   14   MOLECULE: MITOCHONDRIAL COMPLEX I, 49 KDA SUBUNIT;                   
 377:  4ng2-E  3.1  3.7   58    94    3   MOLECULE: TRANSCRIPTIONAL ACTIVATOR PROTEIN LASR;                    
 378:  4j41-B  3.1  2.2   50    86    6   MOLECULE: SECRETED PROTEIN ESXB;                                     
 379:  4uzy-A  3.1  3.6   55   624    7   MOLECULE: FLAGELLAR ASSOCIATED PROTEIN;                              
 380:  2fdc-A  3.1  8.3   57   505    7   MOLECULE: 5'-D(P*CP*GP*GP*CP*TP*CP*CP*AP*TP*CP*TP*CP*TP*AP*          
 381:  2iaz-B  3.1  3.1   54   113    6   MOLECULE: HYPOTHETICAL PROTEIN SP1372;                               
 382:  6znl-Z  3.1  4.3   53   192    9   MOLECULE: ARP1 ACTIN RELATED PROTEIN 1 HOMOLOG A;                    
 383:  4d7x-A  3.1  9.1   66    86    8   MOLECULE: MEDIATOR OF RNA POLYMERASE II TRANSCRIPTION SUBUN          
 384:  3eo8-A  3.1  6.6   52   219   10   MOLECULE: BLUB-LIKE FLAVOPROTEIN;                                    
 385:  5n9j-D  3.1  3.3   55   135    2   MOLECULE: MEDIATOR OF RNA POLYMERASE II TRANSCRIPTION SUBUN          
 386:  2xt6-A  3.1  3.8   74  1055    4   MOLECULE: 2-OXOGLUTARATE DECARBOXYLASE;                              
 387:  7kiy-C  3.1  3.2   59   691   10   MOLECULE: CYTOADHERENCE LINKED ASEXUAL PROTEIN 3;                    
 388:  4fzo-A  3.1  3.4   50    82    6   MOLECULE: URANYL BINDING PROTEIN;                                    
 389:  6rd4-6  3.1  2.7   51   124   16   MOLECULE: ASA-10: POLYTOMELLA F-ATP SYNTHASE ASSOCIATED SUB          
 390:  6jqa-B  3.1  3.0   56    88    4   MOLECULE: PHYTOPLASMAL EFFECTOR CAUSING PHYLLODY 1;                  
 391:  4e0i-A  3.1  3.2   60   152    7   MOLECULE: MITOCHONDRIAL FAD-LINKED SULFHYDRYL OXIDASE ERV1;          
 392:  1hs7-A  3.1  3.0   58    97    7   MOLECULE: SYNTAXIN VAM3;                                             
 393:  3o4z-A  3.1  2.8   56   572    9   MOLECULE: TELOMERE LENGTH REGULATION PROTEIN TEL2;                   
 394:  3fse-B  3.1  3.5   68   349    9   MOLECULE: TWO-DOMAIN PROTEIN CONTAINING DJ-1/THIJ/PFPI-LIKE          
 395:  6ayi-A  3.1  4.4   64   183    6   MOLECULE: HTH-TYPE TRANSCRIPTIONAL REGULATOR UIDR;                   
 396:  5nro-A  3.1  5.0   55   603    7   MOLECULE: CHAPERONE PROTEIN DNAK;                                    
 397:  2zoz-B  3.1  6.2   63   181    8   MOLECULE: TRANSCRIPTIONAL REGULATOR;                                 
 398:  2j6z-A  3.1  3.9   59    86    2   MOLECULE: PHOSPHOSERINE PHOSPHATASE RSBU;                            
 399:  3ljl-A  3.1  3.5   57   149   12   MOLECULE: TRANSCRIPTIONAL REGULATOR LUXT;                            
 400:  6nr7-A  3.1  4.3   53  1086    6   MOLECULE: VINCULIN;                                                  
 401:  2mn2-A  3.1  3.4   64   122   11   MOLECULE: YMOB;                                                      
 402:  5aff-A  3.1  2.9   53   568    4   MOLECULE: SYMPORTIN 1;                                               
 403:  1zke-D  3.1  2.7   54    83   13   MOLECULE: HYPOTHETICAL PROTEIN HP1531;                               
 404:  1kny-A  3.0  4.2   68   253    7   MOLECULE: KANAMYCIN NUCLEOTIDYLTRANSFERASE;                          
 405:  7kfl-A  3.0  3.3   67   356    6   MOLECULE: MYOSIN-17;                                                 
 406:  6q6e-A  3.0  3.7   65   221    3   MOLECULE: CONDENSIN COMPLEX SUBUNIT 2,STRUCTURAL MAINTENANC          
 407:  4acl-A  3.0  3.6   63   155    0   MOLECULE: TSSL;                                                      
 408:  5ue0-A  3.0  2.5   65   280    0   MOLECULE: CT622 PROTEIN;                                             
 409:  4bzj-C  3.0  3.9   53   693    6   MOLECULE: PROTEIN TRANSPORT PROTEIN SEC31;                           
 410:  5v8f-6  3.0  3.5   61   692    2   MOLECULE: DNA REPLICATION LICENSING FACTOR MCM2;                     
 411:  3rfy-A  3.0  5.9   58   356    7   MOLECULE: PEPTIDYL-PROLYL CIS-TRANS ISOMERASE CYP38, CHLORO          
 412:  2cwo-A  3.0  3.2   56   165    9   MOLECULE: RNA SILENCING SUPPRESSOR;                                  
 413:  6o60-A  3.0  3.9   57   300    5   MOLECULE: PROTEIN PRENYLTRANSFERASE ALPHA SUBUNIT REPEAT-CO          
 414:  5guj-A  3.0  3.1   49   324    6   MOLECULE: DNA PRIMASE;                                               
 415:  4n9n-A  3.0  3.1   48   428    6   MOLECULE: STEROL UPTAKE CONTROL PROTEIN 2, LYSOZYME;                 
 416:  3ph0-A  3.0  2.4   47    60   11   MOLECULE: ASCE;                                                      
 417:  2ets-A  3.0  2.9   56   115    4   MOLECULE: HYPOTHETICAL PROTEIN;                                      
 418:  5oqm-n  3.0  3.1   49   136    8   MOLECULE: DNA-DIRECTED RNA POLYMERASE II SUBUNIT RPB1;               
 419:  3l9f-A  3.0  3.5   53   170   11   MOLECULE: PUTATIVE UNCHARACTERIZED PROTEIN SMU.1604C;                
 420:  1oxz-A  3.0  3.2   57   132    2   MOLECULE: ADP-RIBOSYLATION FACTOR BINDING PROTEIN GGA1;              
 421:  6z5l-A  3.0  7.1   60   251    7   MOLECULE: MATRIX PROTEIN 1;                                          
 422:  2e5t-A  3.0  2.3   42    46   10   MOLECULE: ATP SYNTHASE EPSILON CHAIN;                                
 423:  5z5m-A  3.0  8.0   56   273    4   MOLECULE: PREDICTED PROTEIN;                                         
 424:  5lj3-G  3.0  3.2   51    97    6   MOLECULE: U5 SNRNA (SMALL NUCLEAR RNA);                              
 425:  4ayb-Q  3.0  3.9   43    50    9   MOLECULE: DNA-DIRECTED RNA POLYMERASE;                               
 426:  6kvg-A  3.0  3.9   52   256    8   MOLECULE: ORIGIN RECOGNITION COMPLEX SUBUNIT 6;                      
 427:  5h5v-A  3.0  3.4   64   352    5   MOLECULE: FLAGELLAR HOOK-ASSOCIATED PROTEIN 2;                       
 428:  6e9n-A  3.0  3.3   70   409    9   MOLECULE: D-GALACTONATE TRANSPORT;                                   
 429:  6xmt-A  3.0  4.8   73  1092    4   MOLECULE: P5A-TYPE ATPASE;                                           
 430:  6k0b-G  3.0  5.2   54   120   11   MOLECULE: RIBONUCLEASE P PROTEIN COMPONENT 2;                        
 431:  5u1s-A  3.0  2.9   54  1488    6   MOLECULE: SEPARIN;                                                   
 432:  7d6d-A  3.0  2.7   56   380    5   MOLECULE: SORTING NEXIN-1;                                           
 433:  3nmz-A  3.0  3.5   45   406    9   MOLECULE: APC VARIANT PROTEIN;                                       
 434:  6mzc-I  3.0  3.2   54   338   13   MOLECULE: TRANSCRIPTION INITIATION FACTOR TFIID SUBUNIT 2;           
 435:  2xeq-C  3.0  4.6   67   241    6   MOLECULE: PAT1 HOMOLOG 1,;                                           
 436:  5y88-U  3.0  3.3   51   488   14   MOLECULE: PRE-MRNA-SPLICING FACTOR 8;                                
 437:  5zhy-B  3.0  2.8   54    89    9   MOLECULE: SPIKE GLYCOPROTEIN, SPIKE GLYCOPROTEIN;                    
 438:  2rkh-A  3.0  3.1   48   164    8   MOLECULE: PUTATIVE APHA-LIKE TRANSCRIPTION FACTOR;                   
 439:  2nr5-E  3.0  3.3   50    65   14   MOLECULE: HYPOTHETICAL PROTEIN SO2669;                               
 440:  3few-X  3.0  3.1   59   431   12   MOLECULE: COLICIN S4;                                                
 441:  1u5e-A  3.0  2.7   45   170    0   MOLECULE: SRC-ASSOCIATED ADAPTOR PROTEIN;                            
 442:  4pi0-A  3.0  3.2   51   390    4   MOLECULE: UNKNOWN PEPTIDE;                                           
 443:  5xu0-B  3.0  2.8   55   231   13   MOLECULE: MEMBRANE-FUSION PROTEIN;                                   
 444:  5z58-1  3.0  4.6   58  1038    3   MOLECULE: PRE-MRNA-PROCESSING-SPLICING FACTOR 8;                     
 445:  1dl2-A  3.0  4.5   57   510    7   MOLECULE: CLASS I ALPHA-1,2-MANNOSIDASE;                             
 446:  2efl-A  3.0  6.7   62   281    6   MOLECULE: FORMIN-BINDING PROTEIN 1;                                  
 447:  3pas-B  3.0  4.8   58   192    9   MOLECULE: TETR FAMILY TRANSCRIPTION REGULATOR;                       
 448:  3urz-B  3.0  3.2   61   206    3   MOLECULE: UNCHARACTERIZED PROTEIN;                                   
 449:  6t9i-E  3.0  5.0   72   433    7   MOLECULE: TRANSCRIPTION FACTOR SPT20;                                
 450:  3cwz-B  3.0  3.5   65   310    3   MOLECULE: RAS-RELATED PROTEIN RAB-6A;                                
 451:  5gox-A  3.0  3.0   54   181    2   MOLECULE: DNA REPAIR PROTEIN RAD50;                                  
 452:  4mxm-A  3.0  3.5   70   199   10   MOLECULE: TRANSCRIPTIONAL REGULATOR I2;                              
 453:  5iun-E  3.0  7.4   59   220    7   MOLECULE: SENSOR HISTIDINE KINASE DESK;                              
 454:  2fno-A  3.0  4.0   68   239    3   MOLECULE: AGR_PAT_752P;                                              
 455:  6xp5-G  3.0  3.8   54   122    7   MOLECULE: MEDIATOR OF RNA POLYMERASE II TRANSCRIPTION SUBUN          
 456:  5a31-N  3.0  4.2   59   703    3   MOLECULE: ANAPHASE-PROMOTING COMPLEX SUBUNIT 1;                      
 457:  3zni-A  3.0  7.9   57   390   11   MOLECULE: E3 UBIQUITIN-PROTEIN LIGASE CBL-B;                         
 458:  6tao-A  3.0  4.7   70   345    1   MOLECULE: NON-HEMOLYTIC ENTEROTOXIN LYTIC COMPONENT L1;              
 459:  6lhu-B  3.0  3.5   61   807   11   MOLECULE: FANCONI ANEMIA COMPLEMENTATION GROUP A;                    
 460:  6irr-A  3.0  2.8   58   133   10   MOLECULE: DISRUPTED IN SCHIZOPHRENIA 1 HOMOLOG,CYCLIC AMP-D          
 461:  4yo2-A  3.0  4.0   55   186    9   MOLECULE: TRANSCRIPTION FACTOR E2F8;                                 
 462:  5chs-B  3.0  3.9   63   315    8   MOLECULE: RNA-DIRECTED RNA POLYMERASE L;                             
 463:  2ld6-A  3.0  3.1   59   133    5   MOLECULE: CHEMOTAXIS PROTEIN CHEA;                                   
 464:  5lfj-B  3.0  2.6   53   113    6   MOLECULE: BACTERIAL PROTEASOME ACTIVATOR;                            
 465:  4v3i-A  3.0  4.2   57   153    2   MOLECULE: VCA0115;                                                   
 466:  5b6b-G  3.0  3.1   48    74    4   MOLECULE: MOB KINASE ACTIVATOR 1B;                                   
 467:  4n5a-A  3.0  4.4   66   535    8   MOLECULE: PROTEIN EFR3;                                              
 468:  7anw-A  3.0  2.7   58   645   10   MOLECULE: NAD(+) HYDROLASE SARM1;                                    
 469:  3exe-A  3.0  3.9   64   363    5   MOLECULE: PYRUVATE DEHYDROGENASE E1 COMPONENT SUBUNIT ALPHA          
 470:  5a5t-H  3.0  3.2   56   324    2   MOLECULE: EUKARYOTIC TRANSLATION INITIATION FACTOR 3 SUBUNI          
 471:  3dd4-A  3.0  3.4   72   214    8   MOLECULE: KV CHANNEL-INTERACTING PROTEIN 4;                          
 472:  5a0n-A  3.0  3.8   54   214    2   MOLECULE: PROTEIN F2 LIKE FIBRONECTIN-BINDING PROTEIN;               
 473:  2ewg-A  3.0  4.9   62   367    6   MOLECULE: FARNESYL PYROPHOSPHATE SYNTHASE;                           
 474:  5c8j-L  3.0  4.5   65   137   11   MOLECULE: ANTIBODY FRAGMENT, HEAVY CHAIN;                            
 475:  2dmp-A  3.0  3.2   49    89   12   MOLECULE: ZINC FINGERS AND HOMEOBOXES PROTEIN 2;                     
 476:  4drf-A  3.0  3.8   54   408    9   MOLECULE: METALLOPHOSPHOESTERASE;                                    
 477:  3ism-C  3.0  3.7   64   286    8   MOLECULE: CG8862;                                                    
 478:  2b9z-A  3.0  2.6   52    74    0   MOLECULE: B2 PROTEIN;                                                
 479:  1sum-B  3.0  2.9   55   224   16   MOLECULE: PHOSPHATE TRANSPORT SYSTEM PROTEIN PHOU HOMOLOG 2          
 480:  4h5y-A  3.0  7.3   59   528    5   MOLECULE: LIDA PROTEIN, SUBSTRATE OF THE DOT/ICM SYSTEM;             
 481:  3zc0-B  3.0  3.3   51   191    4   MOLECULE: AFTRAX;                                                    
 482:  6lo8-C  3.0  3.4   49   108    2   MOLECULE: MITOCHONDRIAL IMPORT INNER MEMBRANE TRANSLOCASE S          
 483:  2pfx-A  3.0  3.0   57   191    9   MOLECULE: UNCHARACTERIZED PEROXIDASE-RELATED PROTEIN;                
 484:  5mpd-Z  3.0  3.2   52   906    2   MOLECULE: 26S PROTEASOME REGULATORY SUBUNIT RPN10;                   
 485:  1wrd-A  3.0  2.5   52    98    6   MOLECULE: TARGET OF MYB PROTEIN 1;                                   
 486:  6bug-C  2.9  2.7   51   414   12   MOLECULE: D-ALANYL CARRIER PROTEIN;                                  
 487:  2d1l-A  2.9  5.9   58   249   10   MOLECULE: METASTASIS SUPPRESSOR PROTEIN 1;                           
 488:  6jho-C  2.9  4.7   65   175    3   MOLECULE: CAG PATHOGENICITY ISLAND PROTEIN (CAG6);                   
 489:  3jrt-A  2.9  3.9   62   166   10   MOLECULE: INTEGRON CASSETTE PROTEIN VPC_CASS2;                       
 490:  3whj-A  2.9  3.0   54   111   15   MOLECULE: PROBABLE 26S PROTEASOME REGULATORY SUBUNIT P27;            
 491:  6eqi-C  2.9  4.6   55   395    5   MOLECULE: UBIQUITIN;                                                 
 492:  3k8p-C  2.9  5.9   70   295    6   MOLECULE: DSL1;                                                      
 493:  5d18-A  2.9  4.0   70   202    1   MOLECULE: TETR FAMILY TRANSCRIPTIONAL REGULATOR;                     
 494:  6kkk-A  2.9  3.0   69   380   12   MOLECULE: SUGAR EFFLUX TRANSPORTER;                                  
 495:  4p1w-A  2.9  2.2   44    72    0   MOLECULE: ATG29;                                                     
 496:  6cfw-G  2.9  3.7   54   113   11   MOLECULE: MONOVALENT CATION/H+ ANTIPORTER SUBUNIT D;                 
 497:  5noa-A  2.9  2.8   45   354    4   MOLECULE: FAMILY 88 GLYCOSYL HYDROLASE;                              
 498:  3h36-A  2.9  4.0   54    78    2   MOLECULE: POLYRIBONUCLEOTIDE NUCLEOTIDYLTRANSFERASE;                 
 499:  6vgc-D  2.9  7.5   64   155    6   MOLECULE: 5-LIPOXYGENASE-ACTIVATING PROTEIN;                         
 500:  6rkw-B  2.9  5.0   66   781    6   MOLECULE: DNA GYRASE SUBUNIT A;                                      
 501:  1zk8-A  2.9  3.5   64   177    9   MOLECULE: TRANSCRIPTIONAL REGULATOR, TETR FAMILY;                    
 502:  3pvl-A  2.9  4.3   59   597    2   MOLECULE: MYOSIN VIIA ISOFORM 1;                                     
 503:  1s12-A  2.9  3.4   53    94   17   MOLECULE: HYPOTHETICAL PROTEIN TM1457;                               
 504:  2p22-C  2.9  2.6   50   186    8   MOLECULE: SUPPRESSOR PROTEIN STP22 OF TEMPERATURE-SENSITIVE          
 505:  3nqw-A  2.9  2.8   52   178   10   MOLECULE: CG11900;                                                   
 506:  6c8c-A  2.9  3.6   56   119   13   MOLECULE: CHIMERIC PROTEIN OF THE POL KAPPA RIR HELIX AND T          
 507:  5v7v-A  2.9  4.0   51   613   12   MOLECULE: ERAD-ASSOCIATED E3 UBIQUITIN-PROTEIN LIGASE COMPO          
 508:  6giy-G  2.9  6.5   56   444    5   MOLECULE: TSSF;                                                      
 509:  3cqx-D  2.9  2.4   50    84   10   MOLECULE: HEAT SHOCK COGNATE 71 KDA PROTEIN;                         
 510:  4tkr-B  2.9  4.9   60   186    2   MOLECULE: THIAMINE TRANSPORTER THIA;                                 
 511:  4nqa-I  2.9  3.6   68   385    6   MOLECULE: RETINOIC ACID RECEPTOR RXR-ALPHA;                          
 512:  5ip0-D  2.9  3.4   57   108    7   MOLECULE: PHA GRANULE-ASSOCIATED PROTEIN;                            
 513:  3ay5-A  2.9  2.7   61   298    5   MOLECULE: CYCLIN-D1-BINDING PROTEIN 1;                               
 514:  3vou-A  2.9  2.9   49   139   12   MOLECULE: ION TRANSPORT 2 DOMAIN PROTEIN, VOLTAGE-GATED SOD          
 515:  2l35-A  2.9  3.1   52    62    6   MOLECULE: DAP12-NKG2C_TM;                                            
 516:  6jxc-A  2.9  3.4   65  2345    8   MOLECULE: SERINE/THREONINE-PROTEIN KINASE TEL1;                      
 517:  1irx-B  2.9  3.3   52   508    8   MOLECULE: LYSYL-TRNA SYNTHETASE;                                     
 518:  5xtc-j  2.9  2.9   52   115   10   MOLECULE: NADH DEHYDROGENASE [UBIQUINONE] IRON-SULFUR PROTE          
 519:  6wq0-A  2.9  3.9   51   131    2   MOLECULE: DNA (301-MER);                                             
 520:  1yf2-A  2.9  3.9   51   425   10   MOLECULE: TYPE I RESTRICTION-MODIFICATION ENZYME, S SUBUNIT          
 521:  6hum-L  2.9  2.6   50    76    6   MOLECULE: NAD(P)H-QUINONE OXIDOREDUCTASE SUBUNIT 1;                  
 522:  4pac-A  2.9  2.9   57   153    4   MOLECULE: HISTIDINE-CONTAINING PHOSPHOTRANSFER PROTEIN 2;            
 523:  7bml-D  2.9  3.0   63   164   11   MOLECULE: OUTER SURFACE PROTEIN C;                                   
 524:  5hiu-A  2.9  6.0   69   407    4   MOLECULE: GTPASE ACTIVATOR-LIKE PROTEIN;                             
 525:  1rw2-A  2.9  3.5   60   152    7   MOLECULE: ATP-DEPENDENT DNA HELICASE II, 80 KDA SUBUNIT;             
 526:  6gej-M  2.9  3.1   48   688    6   MOLECULE: VACUOLAR PROTEIN SORTING-ASSOCIATED PROTEIN 72;            
 527:  5x11-E  2.9  3.8   53   181   11   MOLECULE: DNA (28-MER);                                              
 528:  5ehk-A  2.9  4.0   72  1036    7   MOLECULE: LANTIBIOTIC DEHYDRATASE;                                   
 529:  5cqq-B  2.9  3.7   53    75    2   MOLECULE: REGULATORY PROTEIN ZESTE;                                  
 530:  6u3r-A  2.9  4.1   58   190    9   MOLECULE: DNAJ HOMOLOG SUBFAMILY B MEMBER 6,DNAJ HOMOLOG SU          
 531:  3l09-C  2.9  2.9   52   253   10   MOLECULE: PUTATIVE TRANSCRIPTIONAL REGULATOR;                        
 532:  3fx7-B  2.9  2.0   48    87    6   MOLECULE: PUTATIVE UNCHARACTERIZED PROTEIN;                          
 533:  6ny2-Y  2.9  8.8   66   915    5   MOLECULE: DNA TARGET STRAND;                                         
 534:  2ou3-A  2.9  3.6   62   160    8   MOLECULE: TELLURITE RESISTANCE PROTEIN OF COG3793;                   
 535:  7emf-K  2.9  3.0   51   112    6   MOLECULE: MEDIATOR OF RNA POLYMERASE II TRANSCRIPTION SUBUN          
 536:  2qup-A  2.9  6.1   57   119    7   MOLECULE: BH1478 PROTEIN;                                            
 537:  6f1e-A  2.9  3.7   65   143    8   MOLECULE: INTERFERON GAMMA;                                          
 538:  1rqg-A  2.9  3.5   61   606    5   MOLECULE: METHIONYL-TRNA SYNTHETASE;                                 
 539:  4clv-A  2.9  8.4   68   142   10   MOLECULE: NICKEL-COBALT-CADMIUM RESISTANCE PROTEIN NCCX;             
 540:  3mk7-C  2.9  3.1   52   303   15   MOLECULE: CYTOCHROME C OXIDASE, CBB3-TYPE, SUBUNIT N;                
 541:  3g80-A  2.9  2.1   49    73    4   MOLECULE: PROTEIN B2;                                                
 542:  2x2v-A  2.9  3.1   52    69    8   MOLECULE: ATP SYNTHASE SUBUNIT C;                                    
 543:  6ahx-A  2.9  3.3   49    60    8   MOLECULE: PUTATIVE CYTOSOLIC PROTEIN;                                
 544:  5h11-A  2.9  3.6   65   494   11   MOLECULE: UNCHARACTERIZED PROTEIN;                                   
 545:  2p5t-E  2.9  7.1   61    95    8   MOLECULE: FRAGMENT OF PEZA HELIX-TURN-HELIX MOTIF;                   
 546:  2hxi-B  2.9  3.1   57   198    5   MOLECULE: PUTATIVE TRANSCRIPTIONAL REGULATOR;                        
 547:  5hdt-A  2.9  3.6   61  1085    5   MOLECULE: SISTER CHROMATID COHESION PROTEIN PDS5 HOMOLOG B;          
 548:  6tgz-F  2.9  7.1   60   352    5   MOLECULE: 55 KDA IMMEDIATE-EARLY PROTEIN 1;                          
 549:  7nvr-3  2.9  6.7   58   214    5   MOLECULE: TFIIH BASAL TRANSCRIPTION FACTOR COMPLEX HELICASE          
 550:  6in7-A  2.9  3.5   49    79    6   MOLECULE: SIGMA FACTOR ALGU NEGATIVE REGULATORY PROTEIN;             
 551:  6hqa-A  2.9  6.0   67   887    4   MOLECULE: TAF2;                                                      
 552:  5u87-A  2.9  3.9   64   116    3   MOLECULE: PREPROALBUMIN PAWS1;                                       
 553:  3k29-A  2.9  2.8   54   162    7   MOLECULE: PUTATIVE UNCHARACTERIZED PROTEIN;                          
 554:  5ukv-A  2.9  3.5   55    74    5   MOLECULE: ATP-BINDING PROTEIN;                                       
 555:  2zpa-B  2.9  5.0   58   662    7   MOLECULE: UNCHARACTERIZED PROTEIN YPFI;                              
 556:  4gwp-A  2.9  3.1   56   112    5   MOLECULE: MEDIATOR OF RNA POLYMERASE II TRANSCRIPTION SUBUN          
 557:  4zuz-B  2.9  3.4   58   858    9   MOLECULE: SIDC;                                                      
 558:  4qn8-A  2.9  4.4   55   153    5   MOLECULE: VIPE;                                                      
 559:  4xh3-A  2.9  3.5   56   214   13   MOLECULE: ACTIN-BINDING PROTEIN ANILLIN;                             
 560:  1wa8-A  2.9  3.5   56    99    4   MOLECULE: ESAT-6 LIKE PROTEIN ESXB;                                  
 561:  7cm3-A  2.9  3.5   58  1278    5   MOLECULE: SODIUM LEAK CHANNEL NON-SELECTIVE PROTEIN;                 
 562:  1w6j-A  2.9  5.1   60   727    3   MOLECULE: LANOSTEROL SYNTHASE;                                       
 563:  1gnc-A  2.9  3.3   52   175    4   MOLECULE: GRANULOCYTE COLONY-STIMULATING FACTOR;                     
 564:  2bnl-C  2.9  3.3   64   134    3   MOLECULE: MODULATOR PROTEIN RSBR;                                    
 565:  6sl1-A  2.9  2.7   49  2651   12   MOLECULE: SERINE/THREONINE-PROTEIN KINASE TEL1;                      
 566:  6iac-A  2.9  2.6   48   301    8   MOLECULE: PORTAL PROTEIN;                                            
 567:  2olt-C  2.9  3.5   64   217    9   MOLECULE: HYPOTHETICAL PROTEIN;                                      
 568:  5y7q-A  2.9  3.0   45   546    4   MOLECULE: FANCONI-ASSOCIATED NUCLEASE 1 HOMOLOG;                     
 569:  4bpm-A  2.9  6.4   57   162    4   MOLECULE: PROSTAGLANDIN E SYNTHASE, FUSION PEPTIDE;                  
 570:  5xtc-i  2.9  4.0   63   347    6   MOLECULE: NADH DEHYDROGENASE [UBIQUINONE] IRON-SULFUR PROTE          
 571:  5d2m-C  2.8  2.6   55   158    2   MOLECULE: SUMO-CONJUGATING ENZYME UBC9;                              
 572:  6zie-A  2.8  9.5   59   123   12   MOLECULE: CMPX-383B;                                                 
 573:  4zi2-C  2.8  6.3   62   131   11   MOLECULE: ADP-RIBOSYLATION FACTOR-LIKE PROTEIN 3;                    
 574:  4x0j-B  2.8  3.0   56   262    7   MOLECULE: HAPTOGLOBIN-HEMOGLOBIN RECEPTOR;                           
 575:  6zga-A  2.8  3.2   51   751    6   MOLECULE: PROTEIN TRANSPORT PROTEIN SEC23;                           
 576:  6zz6-D  2.8  4.9   60  1050    8   MOLECULE: STRUCTURAL MAINTENANCE OF CHROMOSOMES PROTEIN 1,S          
 577:  6arz-A  2.8  2.4   46    96    4   MOLECULE: UNCHARACTERIZED PROTEIN;                                   
 578:  1lfu-P  2.8  3.3   49    82   12   MOLECULE: 5'-D(*GP*CP*GP*CP*AP*TP*GP*AP*TP*TP*GP*CP*CP*C)-3          
 579:  2oeq-C  2.8  4.0   60   117    5   MOLECULE: PROTEIN OF UNKNOWN FUNCTION, DUF964;                       
 580:  2o8p-A  2.8  3.3   61   220   11   MOLECULE: 14-3-3 DOMAIN CONTAINING PROTEIN;                          
 581:  6zg3-C  2.8  3.1   56   207   16   MOLECULE: ENERGY-COUPLING FACTOR TRANSPORTER ATP-BINDING PR          
 582:  2ptm-A  2.8  4.5   42   192    2   MOLECULE: HYPERPOLARIZATION-ACTIVATED (IH) CHANNEL;                  
 583:  1b48-A  2.8  3.2   55   221    9   MOLECULE: PROTEIN (GLUTATHIONE S-TRANSFERASE);                       
 584:  7jg8-d  2.8  4.0   61   428    8   MOLECULE: ATP SYNTHASE SUBUNIT ALPHA;                                
 585:  4asv-A  2.8  3.6   54    79    6   MOLECULE: SMALL GLUTAMINE-RICH TETRATRICOPEPTIDE REPEAT-CON          
 586:  2oer-B  2.8  4.1   65   189    2   MOLECULE: PROBABLE TRANSCRIPTIONAL REGULATOR;                        
 587:  7jts-s  2.8  3.1   46   290    4   MOLECULE: RADIAL SPOKE PROTEIN 3;                                    
 588:  1ysm-A  2.8  3.2   45    55    2   MOLECULE: CALCYCLIN-BINDING PROTEIN;                                 
 589:  6ugm-X  2.8  3.6   53    73    4   MOLECULE: HISTONE H3;                                                
 590:  5xvj-A  2.8  3.6   58   134    5   MOLECULE: PHD FINGER PROTEIN ALFIN-LIKE 7;                           
 591:  5j43-B  2.8  3.2   55   101    2   MOLECULE: CYSTEINE SYNTHASE A;                                       
 592:  2mpn-A  2.8  2.7   52    68    4   MOLECULE: INNER MEMBRANE PROTEIN YGAP;                               
 593:  6n7p-D  2.8  3.5   45   544   11   MOLECULE: U1 SMALL NUCLEAR RIBONUCLEOPROTEIN 70 KDA HOMOLOG          
 594:  3add-A  2.8  8.9   54   251    7   MOLECULE: L-SERYL-TRNA(SEC) KINASE;                                  
 595:  4oph-A  2.8  3.8   55   202    7   MOLECULE: NONSTRUCTURAL PROTEIN 1;                                   
 596:  6so5-E  2.8  4.7   58   103    7   MOLECULE: ATPASE ASNA1;                                              
 597:  4k2p-A  2.8  3.0   56   238    9   MOLECULE: T-LYMPHOMA INVASION AND METASTASIS-INDUCING PROTE          
 598:  3crj-C  2.8  4.6   62   179   10   MOLECULE: TRANSCRIPTION REGULATOR;                                   
 599:  3frq-A  2.8  3.8   62   185   10   MOLECULE: REPRESSOR PROTEIN MPHR(A);                                 
 600:  1upg-B  2.8  3.5   58    99   16   MOLECULE: TRANSCRIPTIONAL REPRESSOR TRAM;                            
 601:  7jsv-a  2.8  2.3   49    66   12   MOLECULE: PILIN;                                                     
 602:  4u3e-A  2.8  4.5   50   637    4   MOLECULE: RIBONUCLEOSIDE TRIPHOSPHATE REDUCTASE;                     
 603:  5buz-A  2.8  3.1   57   605    5   MOLECULE: SM (SEC1/MUNC18-LIKE) PROTEIN;                             
 604:  1yyv-A  2.8  3.8   61   114    8   MOLECULE: PUTATIVE TRANSCRIPTIONAL REGULATOR;                        
 605:  6s7o-E  2.8  3.0   63   560    8   MOLECULE: DOLICHYL-DIPHOSPHOOLIGOSACCHARIDE--PROTEIN                 
 606:  5xki-B  2.8  4.0   62   259    6   MOLECULE: FAD-LINKED SULFHYDRYL OXIDASE;                             
 607:  7cun-D  2.8  2.6   53   827    6   MOLECULE: INTEGRATOR COMPLEX SUBUNIT 1;                              
 608:  3lxt-C  2.8  4.5   70   211   11   MOLECULE: GLUTATHIONE S TRANSFERASE;                                 
 609:  6rwt-A  2.8  3.7   65   181   12   MOLECULE: UBIQUINOL-CYTOCHROME C CHAPERONE;                          
 610:  2b2w-A  2.8  5.7   49   177    6   MOLECULE: CHROMODOMAIN-HELICASE-DNA-BINDING PROTEIN 1;               
 611:  6xm1-D  2.8  3.2   62   181    5   MOLECULE: VPS45;                                                     
 612:  3aq0-C  2.8  3.8   70   327    9   MOLECULE: GERANYL DIPHOSPHATE SYNTHASE;                              
 613:  5zak-A  2.8  1.7   45  1314    2   MOLECULE: ENDORIBONUCLEASE DICER;                                    
 614:  5imj-A  2.8  8.3   62   246    5   MOLECULE: CELL DIVISION PROTEIN ZAPD;                                
 615:  4xmm-D  2.8  4.8   62   620    8   MOLECULE: PROTEIN TRANSPORT PROTEIN SEC13;                           
 616:  6lqo-L  2.8  2.5   46    94   13   MOLECULE: CYTOPLASMIC ENVELOPMENT PROTEIN 1;                         
 617:  1pv6-A  2.8  3.9   71   417    3   MOLECULE: LACTOSE PERMEASE;                                          
 618:  3hc1-A  2.8  3.5   60   298    2   MOLECULE: UNCHARACTERIZED HDOD DOMAIN PROTEIN;                       
 619:  6vy1-A  2.8  3.6   55   121    9   MOLECULE: PREFOLDIN SUBUNIT ALPHA 2;                                 
 620:  2m2e-A  2.8  3.6   53    70    6   MOLECULE: DNAJ HOMOLOG SUBFAMILY C MEMBER 2;                         
 621:  5tck-A  2.8  2.8   52   139   10   MOLECULE: UNCHARACTERIZED PROTEIN;                                   
 622:  3ter-B  2.8  2.8   59   121    3   MOLECULE: MAMMALIAN STROMAL INTERACTION MOLECULE-1;                  
 623:  6sih-A  2.8  3.3   69   488    7   MOLECULE: FLAGELLAR HOOK-ASSOCIATED PROTEIN 2;                       
 624:  7bin-g  2.8  3.9   56   260    4   MOLECULE: FLAGELLAR BIOSYNTHETIC PROTEIN FLIP;                       
 625:  2vrz-A  2.8  1.9   48    98    6   MOLECULE: VIRULENCE FACTOR ESXA;                                     
 626:  6wlg-A  2.8  4.8   51   361    8   MOLECULE: INTEGRATOR COMPLEX SUBUNIT 3;                              
 627:  1z0p-A  2.8  2.9   53    73    6   MOLECULE: HYPOTHETICAL PROTEIN SPY1572;                              
 628:  3jyy-B  2.8  3.5   60   266    8   MOLECULE: LINCOSAMIDE NUCLEOTIDYLTRANSFERASE;                        
 629:  4btp-A  2.8  3.8   59   748    7   MOLECULE: P1;                                                        
 630:  4g12-A  2.8  4.3   67   192    7   MOLECULE: PROBABLE TRANSCRIPTIONAL REGULATORY PROTEIN (PROB          
 631:  6nr8-6  2.8  3.2   54   102    6   MOLECULE: PREFOLDIN SUBUNIT 1;                                       
 632:  4imj-A  2.8  3.9   63   333    8   MOLECULE: SYMPLEKIN;                                                 
 633:  2lkp-A  2.8  3.2   61   119    8   MOLECULE: TRANSCRIPTIONAL REGULATOR, ARSR FAMILY;                    
 634:  4wzx-A  2.8  3.1   49    87    4   MOLECULE: SERINE/THREONINE-PROTEIN KINASE ULK3;                      
 635:  7dl2-A  2.8  3.0   51  1127   10   MOLECULE: HAMARTIN;                                                  
 636:  6xss-A  2.8  7.1   57   260   11   MOLECULE: C4_NAT_HFUSE-7900;                                         
 637:  6sn1-B  2.8  3.2   59   503   10   MOLECULE: INTEGRATOR COMPLEX SUBUNIT 13;                             
 638:  2ebi-A  2.8  4.5   59    86    2   MOLECULE: DNA BINDING PROTEIN GT-1;                                  
 639:  6loj-B  2.8  5.2   64   571    8   MOLECULE: INVASION PLASMID ANTIGEN;                                  
 640:  1grj-A  2.8  3.5   52   151    4   MOLECULE: GREA PROTEIN;                                              
 641:  5z62-B  2.8  2.4   50   227   14   MOLECULE: CYTOCHROME C OXIDASE SUBUNIT 1;                            
 642:  3jac-A  2.8  3.9   67   918    3   MOLECULE: PIEZO-TYPE MECHANOSENSITIVE ION CHANNEL COMPONENT          
 643:  6zbj-A  2.8  3.8   70   666    7   MOLECULE: PRECURSOR OF THE MAJOR MEROZOITE SURFACE ANTIGENS          
 644:  3sjr-A  2.8  2.9   49   126    6   MOLECULE: UNCHARACTERIZED PROTEIN;                                   
 645:  2lm9-A  2.8  2.7   53    96   11   MOLECULE: BLO T 21 ALLERGEN;                                         
 646:  6af0-A  2.8  3.8   52   905    4   MOLECULE: CTR9 PROTEIN;                                              
 647:  3ctw-B  2.8  2.3   52   120    2   MOLECULE: RCDA;                                                      
 648:  1e7p-C  2.8  3.9   67   254    6   MOLECULE: FUMARATE REDUCTASE FLAVOPROTEIN SUBUNIT;                   
 649:  2lk2-A  2.8  3.6   53    89    9   MOLECULE: HOMEOBOX PROTEIN TGIF1;                                    
 650:  1lqs-L  2.8  3.5   49   142    6   MOLECULE: INTERLEUKIN-10 RECEPTOR ALPHA CHAIN;                       
 651:  5eqz-A  2.8  2.6   45   138    4   MOLECULE: REV PROTEIN;                                               
 652:  2oev-A  2.8  4.0   68   697   10   MOLECULE: PROGRAMMED CELL DEATH 6-INTERACTING PROTEIN;               
 653:  5ean-A  2.8  4.1   54  1051    6   MOLECULE: DNA REPLICATION ATP-DEPENDENT HELICASE/NUCLEASE D          
 654:  3av0-B  2.8  3.4   55   365    7   MOLECULE: DNA DOUBLE-STRAND BREAK REPAIR PROTEIN MRE11;              
 655:  5a5t-E  2.8  3.3   52   419    2   MOLECULE: EUKARYOTIC TRANSLATION INITIATION FACTOR 3 SUBUNI          
 656:  5wuj-B  2.8  4.2   56   105    4   MOLECULE: FLAGELLAR M-RING PROTEIN;                                  
 657:  3q73-B  2.8  6.0   53   485   11   MOLECULE: FARNESYLTRANSFERASE, ALPHA SUBUNIT;                        
 658:  5gmk-d  2.8  4.8   53   549    9   MOLECULE: PRE-MRNA-SPLICING FACTOR 8;                                
 659:  3sjb-D  2.7  2.8   50    72    6   MOLECULE: ATPASE GET3;                                               
 660:  4k82-A  2.7  4.1   61   205   11   MOLECULE: LV-RANASPUMIN (LV-RSN-1);                                  
 661:  3etz-B  2.7  2.7   53   115    8   MOLECULE: ADHESIN A;                                                 
 662:  2fbq-A  2.7  6.4   64   213    6   MOLECULE: PROBABLE TRANSCRIPTIONAL REGULATOR;                        
 663:  5jqz-A  2.7  3.1   55    75    7   MOLECULE: DE NOVO DESIGNED HOMOTETRAMER;                             
 664:  4f7z-A  2.7  5.8   57   946    4   MOLECULE: RAP GUANINE NUCLEOTIDE EXCHANGE FACTOR 4;                  
 665:  6en8-A  2.7  4.4   66   191    3   MOLECULE: TRANSCRIPTIONAL REGULATOR TETR FAMILY;                     
 666:  6z3r-A  2.7  5.1   54  1943    7   MOLECULE: SERINE/THREONINE-PROTEIN KINASE SMG1,SERINE/THREO          
 667:  6v4d-A  2.7  4.4   74   422    7   MOLECULE: VESICULAR GLUTAMATE TRANSPORTER 2;                         
 668:  2xhs-A  2.7  3.2   67   243    6   MOLECULE: NUCLEAR HORMONE RECEPTOR FTZ-F1;                           
 669:  5oxe-A  2.7  3.0   53    70   11   MOLECULE: MAJOR VIRION PROTEIN;                                      
 670:  6msr-A  2.7  2.5   53    76    8   MOLECULE: PRO-2.5;                                                   
 671:  6j9r-B  2.7  3.0   51   126   16   MOLECULE: BRAIN TUMOR PROTEIN;                                       
 672:  5w10-A  2.7  3.5   45   173    9   MOLECULE: CGMP-SPECIFIC PHOSPHODIESTERASE;                           
 673:  1miv-A  2.7  2.8   46   395    7   MOLECULE: TRNA CCA-ADDING ENZYME;                                    
 674:  6dkm-D  2.7  2.9   51    79    4   MOLECULE: DHD131_A;                                                  
 675:  5oqm-i  2.7  3.0   48   136    8   MOLECULE: DNA-DIRECTED RNA POLYMERASE II SUBUNIT RPB1;               
 676:  5fia-B  2.7  7.9   58   397    9   MOLECULE: LPIR1;                                                     
 677:  2pfd-A  2.7  3.0   61   540    5   MOLECULE: FORMIMIDOYLTRANSFERASE-CYCLODEAMINASE;                     
 678:  3j5s-D  2.7  3.4   47   554   11   MOLECULE: 16S RIBOSOMAL RNA;                                         
 679:  7lkp-A  2.7  3.2   62  1940    6   MOLECULE: RETINAL-SPECIFIC PHOSPHOLIPID-TRANSPORTING ATPASE          
 680:  2d9d-A  2.7  3.0   54    89    9   MOLECULE: BAG FAMILY MOLECULAR CHAPERONE REGULATOR 5;                
 681:  1t33-A  2.7  3.6   66   220    5   MOLECULE: PUTATIVE TRANSCRIPTIONAL REPRESSOR (TETR/ACRR FAM          
 682:  3vnx-A  2.7  3.4   62   195   10   MOLECULE: FERRITIN;                                                  
 683:  2uwj-E  2.7  2.9   49    70    6   MOLECULE: TYPE III EXPORT PROTEIN PSCE;                              
 684:  2l6l-A  2.7  2.6   46   155    7   MOLECULE: DNAJ HOMOLOG SUBFAMILY C MEMBER 24;                        
 685:  2yb5-F  2.7  2.9   54   215    7   MOLECULE: PUTATIVE FUSIDIC ACID RESISTANCE PROTEIN;                  
 686:  6vfi-A  2.7  3.7   61   197   11   MOLECULE: O43_DN18B;                                                 
 687:  6o81-A  2.7  3.1   58   590    7   MOLECULE: TRANSLATION INITIATION FACTOR EIF-2B SUBUNIT EPSI          
 688:  4gwp-D  2.7  3.7   56   121    7   MOLECULE: MEDIATOR OF RNA POLYMERASE II TRANSCRIPTION SUBUN          
 689:  5ejr-A  2.7  3.7   57   500    2   MOLECULE: MYOSIN-I HEAVY CHAIN;                                      
 690:  6l4o-A  2.7  4.7   57   429    2   MOLECULE: APOPTOSIS INHIBITOR 5;                                     
 691:  2q83-A  2.7  3.7   51   332    6   MOLECULE: YTAA PROTEIN;                                              
 692:  5dwa-A  2.7  3.9   53   278    8   MOLECULE: TYPE-2 RESTRICTION ENZYME AGEI;                            
 693:  5n6n-C  2.7  4.5   66   698    3   MOLECULE: PROTEIN BMH1;                                              
 694:  7emf-G  2.7  3.4   51   161   10   MOLECULE: MEDIATOR OF RNA POLYMERASE II TRANSCRIPTION SUBUN          
 695:  7m7a-A  2.7  4.7   72   538    4   MOLECULE: PHOSPHOINOSITIDE 3-KINASE MAVQ;                            
 696:  6dt1-A  2.7  2.8   50   464    4   MOLECULE: DNA LIGASE;                                                
 697:  3rh2-A  2.7  4.9   69   210    6   MOLECULE: HYPOTHETICAL TETR-LIKE TRANSCRIPTIONAL REGULATOR;          
 698:  7emf-D  2.7  2.8   44   158   14   MOLECULE: MEDIATOR OF RNA POLYMERASE II TRANSCRIPTION SUBUN          
 699:  2ptf-A  2.7  3.7   53   200    6   MOLECULE: UNCHARACTERIZED PROTEIN MTH_863;                           
 700:  3u8p-A  2.7  8.5   61   336    5   MOLECULE: CYTOCHROME B562 INTEGRAL FUSION WITH ENHANCED GRE          
 701:  1n1c-A  2.7  3.3   50   199    6   MOLECULE: TORA SPECIFIC CHAPERONE;                                   
 702:  6v7u-A  2.7  3.3   53    63    6   MOLECULE: QUORUM SENSING ANTI-ACTIVATOR PROTEIN AQS1;                
 703:  2da6-A  2.7  2.8   52   102   12   MOLECULE: HEPATOCYTE NUCLEAR FACTOR 1-BETA;                          
 704:  5n9j-E  2.7  3.2   54   201   11   MOLECULE: MEDIATOR OF RNA POLYMERASE II TRANSCRIPTION SUBUN          
 705:  5x0m-A  2.7  2.9   57  1323    5   MOLECULE: SODIUM CHANNEL PROTEIN;                                    
 706:  6wlw-0  2.7  5.2   60   204    7   MOLECULE: V-TYPE PROTON ATPASE 21 KDA PROTEOLIPID SUBUNIT;           
 707:  5k7l-A  2.7  4.3   59   701   12   MOLECULE: POTASSIUM VOLTAGE-GATED CHANNEL SUBFAMILY H MEMBE          
 708:  1g5z-A  2.7  2.9   62   164   15   MOLECULE: OUTER SURFACE PROTEIN C;                                   
 709:  3chl-A  2.7  3.1   51   315    2   MOLECULE: ALPHA-14 GIARDIN;                                          
 710:  2zcx-A  2.7  4.7   67   205    3   MOLECULE: TETR-FAMILY TRANSCRIPTIONAL REGULATOR;                     
 711:  6wc3-B  2.7  3.6   51    94   18   MOLECULE: PROTEIN TRANSPORT PROTEIN TIP20;                           
 712:  6xpd-A  2.7  2.7   56   303   11   MOLECULE: ZINC TRANSPORTER 8;                                        
 713:  6h08-B  2.7  5.1   65   297    8   MOLECULE: CYTOCHROME C PEROXIDASE, MITOCHONDRIAL;                    
 714:  5ihf-B  2.7  4.0   57   109    4   MOLECULE: VIRG-LIKE PROTEIN;                                         
 715:  6yj4-J  2.7  4.6   59   185   10   MOLECULE: NADH-UBIQUINONE OXIDOREDUCTASE CHAIN 3;                    
 716:  3woz-B  2.7  3.5   59   229    7   MOLECULE: CLIP-ASSOCIATING PROTEIN 2;                                
 717:  5j67-C  2.7  2.7   51   563    6   MOLECULE: ASTROTACTIN-2;                                             
 718:  4j2c-A  2.7  3.4   58   108    3   MOLECULE: SYNTAXIN-6;                                                
 719:  6egc-A  2.7  3.1   63   146    8   MOLECULE: SC_2L4HC2_23;                                              
 720:  7b0p-A  2.7  5.2   71   224    8   MOLECULE: HYPOTHETICAL MEMBRANE SPANNING PROTEIN;                    
 721:  6lum-D  2.7  4.8   56   146    9   MOLECULE: SUCCINATE DEHYDROGENASE SUBUNIT C;                         
 722:  2y1v-A  2.7  4.8   65   604    2   MOLECULE: CELL WALL SURFACE ANCHOR FAMILY PROTEIN;                   
 723:  5ijn-D  2.7 16.5   62  1028    8   MOLECULE: NUCLEAR PORE COMPLEX PROTEIN NUP155;                       
 724:  3wvz-A  2.7  4.5   48   192    4   MOLECULE: PROTEIN HIKESHI;                                           
 725:  5has-A  2.7  6.0   69   381   10   MOLECULE: SEC7;                                                      
 726:  6n51-B  2.7  3.1   53   793    8   MOLECULE: METABOTROPIC GLUTAMATE RECEPTOR 5;                         
 727:  6tky-A  2.7  4.0   59   417    3   MOLECULE: DEDICATOR OF CYTOKINESIS PROTEIN 10;                       
 728:  5t9f-B  2.7  4.2   58   254    5   MOLECULE: PREPHENATE DEHYDROGENASE 1;                                
 729:  5wuq-C  2.7  3.5   50    70   10   MOLECULE: ECF RNA POLYMERASE SIGMA FACTOR SIGW;                      
 730:  6tgb-A  2.7  5.9   59  1450    7   MOLECULE: DEDICATOR OF CYTOKINESIS PROTEIN 2;                        
 731:  6rw3-B  2.7  4.1   73   439    8   MOLECULE: HEXOSE TRANSPORTER 1;                                      
 732:  6tdv-D  2.7  4.8   58   186    2   MOLECULE: ATPTB1;                                                    
 733:  2r9i-A  2.7  2.9   50    72    6   MOLECULE: PUTATIVE PHAGE CAPSID PROTEIN;                             
 734:  6k2j-B  2.7  2.3   52    83    4   MOLECULE: UPF0335 PROTEIN CCNA_03428;                                
 735:  6nr8-4  2.7  2.4   54   104    4   MOLECULE: PREFOLDIN SUBUNIT 1;                                       
 736:  7m2w-F  2.7  2.9   55   674    5   MOLECULE: TUBULIN GAMMA CHAIN;                                       
 737:  5mmj-t  2.7  3.2   60   107    5   MOLECULE: 50S RIBOSOMAL PROTEIN L31;                                 
 738:  6n1z-A  2.7  4.7   71   961    8   MOLECULE: IMPORTIN-9;                                                
 739:  5gpa-A  2.7  4.4   59   189   20   MOLECULE: TRANSCRIPTIONAL REGULATOR (TETR/ACRR FAMILY);              
 740:  5v7p-A  2.7  7.8   56   281    4   MOLECULE: PROTEIN-S-ISOPRENYLCYSTEINE O-METHYLTRANSFERASE;           
 741:  4v1f-A  2.7  3.0   52    86    4   MOLECULE: F0F1 ATP SYNTHASE SUBUNIT C;                               
 742:  2x3j-A  2.7  4.6   74   586    1   MOLECULE: ACSD;                                                      
 743:  6ppi-A  2.7  4.7   68   413    6   MOLECULE: PORTAL PROTEIN;                                            
 744:  3aei-A  2.7  3.6   56    94    4   MOLECULE: PREFOLDIN BETA SUBUNIT 2;                                  
 745:  6g9x-A  2.7  3.7   70   396    9   MOLECULE: MAJOR FACILITATOR SUPERFAMILY MFS_1;                       
 746:  3npi-A  2.7  4.9   66   213    8   MOLECULE: TETR FAMILY REGULATORY PROTEIN;                            
 747:  6dmp-B  2.7  2.1   48    82   10   MOLECULE: DESIGNED ORTHOGONAL PROTEIN DHD13_XAAA_A;                  
 748:  7jzm-A  2.7  5.3   48    64    4   MOLECULE: LCB3;                                                      
 749:  4y5j-A  2.7  4.4   50   227   10   MOLECULE: MINI SPINDLES TOG3;                                        
 750:  7die-A  2.7  3.6   64   164    6   MOLECULE: FERRITIN;                                                  
 751:  1y7q-A  2.7  3.3   57    98    7   MOLECULE: ZINC FINGER PROTEIN 174;                                   
 752:  4cgu-A  2.7  6.0   48   112   10   MOLECULE: TPR REPEAT-CONTAINING PROTEIN ASSOCIATED WITH HSP          
 753:  1or7-C  2.7  3.4   43    66    2   MOLECULE: RNA POLYMERASE SIGMA-E FACTOR;                             
 754:  3etv-A  2.7  3.5   56   315   13   MOLECULE: PROTEIN TRANSPORT PROTEIN TIP20, PROTEIN TRANSPOR          
 755:  2yfb-B  2.7  2.8   63   238    3   MOLECULE: METHYL-ACCEPTING CHEMOTAXIS TRANSDUCER;                    
 756:  3ce2-A  2.7  3.8   50   595   10   MOLECULE: PUTATIVE PEPTIDASE;                                        
 757:  2m8e-A  2.7  3.2   47    57    9   MOLECULE: SLEEPING BEAUTY TRANSPOSASE;                               
 758:  5vyl-A  2.7  5.8   49   502    8   MOLECULE: INNER TEGUMENT PROTEIN;                                    
 759:  2vwa-A  2.7  4.0   59    99    5   MOLECULE: PUTATIVE UNCHARACTERIZED PROTEIN PF13_0012;                
 760:  3lpz-A  2.7  4.8   53   314    8   MOLECULE: UNCHARACTERIZED PROTEIN;                                   
 761:  1lfp-A  2.7  3.1   54   243    6   MOLECULE: HYPOTHETICAL PROTEIN AQ_1575;                              
 762:  2wit-A  2.7  5.3   54   531   13   MOLECULE: GLYCINE BETAINE TRANSPORTER BETP;                          
 763:  5wp4-A  2.7  2.8   42   487    2   MOLECULE: PHOSPHOETHANOLAMINE N-METHYLTRANSFERASE 1;                 
 764:  3n2o-A  2.7  3.4   56   630    9   MOLECULE: BIOSYNTHETIC ARGININE DECARBOXYLASE;                       
 765:  5nw5-A  2.7  3.0   54  1085   11   MOLECULE: TELOMERE LENGTH REGULATOR PROTEIN RIF1;                    
 766:  3ne5-C  2.7  2.8   47   324   11   MOLECULE: CATION EFFLUX SYSTEM PROTEIN CUSB;                         
 767:  6o1q-A  2.7  3.3   61   119    5   MOLECULE: NEPHROCYSTIN-1;                                            
 768:  1mwk-A  2.7  3.0   47   320    9   MOLECULE: PARM;                                                      
 769:  3zv0-B  2.7  4.0   57   329    5   MOLECULE: PROTEIN SHQ1;                                              
 770:  4n4w-A  2.7  9.4   61   457    5   MOLECULE: CYTOCHROME B(562),SMOOTHENED HOMOLOG;                      
 771:  4avm-A  2.7  2.8   55   230    9   MOLECULE: BRIDGING INTEGRATOR 2;                                     
 772:  2i7u-A  2.6  4.1   52    62    8   MOLECULE: FOUR-ALPHA-HELIX BUNDLE;                                   
 773:  2lw1-A  2.6  3.9   56    85    5   MOLECULE: ABC TRANSPORTER ATP-BINDING PROTEIN UUP;                   
 774:  6d6q-F  2.6  3.8   42   252   10   MOLECULE: EXOSOME COMPLEX COMPONENT RRP45;                           
 775:  1e1d-A  2.6  8.8   63   553    6   MOLECULE: HYDROXYLAMINE REDUCTASE;                                   
 776:  6v8o-N  2.6  5.8   64   412    8   MOLECULE: HIGH TEMPERATURE LETHAL PROTEIN 1;                         
 777:  6eo1-A  2.6  4.1   54   355    6   MOLECULE: CYCLIC NUCLEOTIDE-GATED POTASSIUM CHANNEL MLL3241          
 778:  6aht-A  2.6  5.0   59   111    3   MOLECULE: CONSERVED HYPOTHETICAL PLASMID PROTEIN;                    
 779:  2jkr-A  2.6  2.9   58   621    7   MOLECULE: AP-2 COMPLEX SUBUNIT ALPHA-2;                              
 780:  1xqr-A  2.6  4.4   60   268   10   MOLECULE: HSPBP1 PROTEIN;                                            
 781:  6m5r-B  2.6  3.0   55   689    4   MOLECULE: TRIPARTITE TERMINASE SUBUNIT 3;                            
 782:  6gx9-A  2.6  3.2   62   912    8   MOLECULE: TRANSPORTIN-3;                                             
 783:  5lb7-B  2.6  2.9   51    78   12   MOLECULE: KATANIN P80 WD40 REPEAT-CONTAINING SUBUNIT B1;             
 784:  5jno-A  2.6  3.2   52    97    6   MOLECULE: BEN DOMAIN-CONTAINING PROTEIN 3;                           
 785:  3hr0-A  2.6  4.1   64   250   11   MOLECULE: COG4;                                                      
 786:  4mix-B  2.6  3.9   51   277    6   MOLECULE: PUTATIVE INSECTICIDAL TOXIN;                               
 787:  6kbh-A  2.6  3.1   61   765    7   MOLECULE: CYTOCHROME P450 MONOOXYGENASE;                             
 788:  4kpk-A  2.6  4.1   47   265    6   MOLECULE: ENOYL-COA HYDRATASE/ISOMERASE;                             
 789:  3fdq-A  2.6  2.6   56   140    4   MOLECULE: MOTILITY GENE REPRESSOR MOGR;                              
 790:  5i1u-B  2.6  4.6   67   294    3   MOLECULE: GERMACRADIEN-4-OL SYNTHASE;                                
 791:  1fxk-C  2.6  4.1   55   133    7   MOLECULE: PREFOLDIN;                                                 
 792:  6e5o-Y  2.6  8.5   63   898    6   MOLECULE: CASX;                                                      
 793:  5n9j-Z  2.6  3.3   53   119    9   MOLECULE: MEDIATOR OF RNA POLYMERASE II TRANSCRIPTION SUBUN          
 794:  6m3q-F  2.6  2.9   61   301    2   MOLECULE: ANKYRIN-2;                                                 
 795:  4tql-B  2.6  3.4   68   235    4   MOLECULE: THREE HELIX BUNDLE;                                        
 796:  5izo-A  2.6  4.8   53   290    8   MOLECULE: BIFUNCTIONAL OLIGORIBONUCLEASE AND PAP PHOSPHATAS          
 797:  5lsj-B  2.6  3.8   51   173    6   MOLECULE: PROTEIN MIS12 HOMOLOG;                                     
 798:  2g7s-A  2.6  4.2   65   190    0   MOLECULE: TRANSCRIPTIONAL REGULATOR, TETR FAMILY;                    
 799:  2zco-A  2.6  3.0   62   284    3   MOLECULE: DEHYDROSQUALENE SYNTHASE;                                  
 800:  2f2g-A  2.6  4.2   68   215    9   MOLECULE: SEED MATURATION PROTEIN PM36 HOMOLOG;                      
 801:  5ncn-B  2.6  2.5   43    76    5   MOLECULE: DBF2 KINASE ACTIVATOR PROTEIN MOB1;                        
 802:  4ap2-B  2.6  2.7   56   359    2   MOLECULE: KELCH-LIKE PROTEIN 11;                                     
 803:  4e0s-A  2.6  3.5   54  1552    6   MOLECULE: COMPLEMENT C5;                                             
 804:  1sjj-A  2.6  3.5   62   863    5   MOLECULE: ACTININ;                                                   
 805:  6yj4-A  2.6  2.5   47   128    9   MOLECULE: NADH-UBIQUINONE OXIDOREDUCTASE CHAIN 3;                    
 806:  6chj-B  2.6  5.7   49   411    6   MOLECULE: DIACYLGLYCEROL O-ACYLTRANSFERASE;                          
 807:  6x9o-A  2.6  4.2   61  2425   15   MOLECULE: HUNTINGTIN;                                                
 808:  5ncl-A  2.6  6.6   55   418    5   MOLECULE: SERINE/THREONINE-PROTEIN KINASE CBK1;                      
 809:  6w7t-B  2.6  2.8   46   109    4   MOLECULE: SMALL TERMINASE SUBUNIT;                                   
 810:  7jm7-B  2.6  3.7   56   218   13   MOLECULE: OSTEOPETROSIS-ASSOCIATED TRANSMEMBRANE PROTEIN 1;          
 811:  7bin-L  2.6  2.7   48    75    2   MOLECULE: FLAGELLAR BIOSYNTHETIC PROTEIN FLIP;                       
 812:  7m2w-G  2.6  5.9   53   712    0   MOLECULE: TUBULIN GAMMA CHAIN;                                       
 813:  2js5-A  2.6  3.8   57    71    9   MOLECULE: UNCHARACTERIZED PROTEIN;                                   
 814:  5ux1-C  2.6  3.7   66   202    8   MOLECULE: TRNA-(MS(2)IO(6)A)-HYDROXYLASE-LIKE;                       
 815:  4cem-B  2.6  3.5   59   309    7   MOLECULE: REGULATOR OF NONSENSE TRANSCRIPTS 2;                       
 816:  6j72-A  2.6  4.1   59   561   10   MOLECULE: ISONIAZID INDUCIBLE GENE PROTEIN INIA;                     
 817:  4v3d-A  2.6  5.1   68   210    7   MOLECULE: HB3VAR03 CIDRA DOMAIN;                                     
 818:  4cgr-A  2.6  3.8   58   197    7   MOLECULE: PUTATIVE TETR-FAMILY TRANSCRIPTIONAL REGULATOR;            
 819:  6f03-B  2.6  7.8   64   163    5   MOLECULE: BPSL2520;                                                  
 820:  2ksr-A  2.6  3.2   57   140   11   MOLECULE: NEURONAL ACETYLCHOLINE RECEPTOR SUBUNIT BETA-2;            
 821:  6vz1-A  2.6  3.4   69   411    9   MOLECULE: DIACYLGLYCEROL O-ACYLTRANSFERASE 1;                        
 822:  7loi-A  2.6  2.7   47   175    4   MOLECULE: TRANSMEMBRANE PROTEIN GP41;                                
 823:  6igx-D  2.6  3.5   59   731    3   MOLECULE: CONDENSIN COMPLEX SUBUNIT 3;                               
 824:  6e1k-A  2.6  4.8   63   536    3   MOLECULE: TWO PORE CALCIUM CHANNEL PROTEIN 1;                        
 825:  6z8k-A  2.6  6.1   60  2158   10   MOLECULE: LA CROSSE VIRUS 5' VRNA 1-10;                              
 826:  6xt9-I  2.6  3.5   62   767    6   MOLECULE: BARDET-BIEDL SYNDROME 1 PROTEIN;                           
 827:  7k0m-D  2.6  4.0   60   153   12   MOLECULE: SERINE PALMITOYLTRANSFERASE 1;                             
 828:  6mev-A  2.6  3.9   54   342    7   MOLECULE: BIFUNCTIONAL ARGININE DEMETHYLASE AND LYSYL-HYDRO          
 829:  6ypq-A  2.6  3.1   61   164    8   MOLECULE: C-PHYCOCYANIN ALPHA CHAIN;                                 
 830:  5anr-A  2.6  3.7   54   245   15   MOLECULE: CCR4-NOT TRANSCRIPTION COMPLEX SUBUNIT 1;                  
 831:  4nqw-B  2.6  3.3   49    73    4   MOLECULE: ECF RNA POLYMERASE SIGMA FACTOR SIGK;                      
 832:  1iur-A  2.6  3.9   55    88    4   MOLECULE: KIAA0730 PROTEIN;                                          
 833:  6c66-A  2.6  7.8   59   511    2   MOLECULE: CRISPR-ASSOCIATED HELICASE, CAS3 FAMILY;                   
 834:  5cm8-A  2.6  3.8   55   419    4   MOLECULE: RAL GUANINE NUCLEOTIDE DISSOCIATION STIMULATOR-LI          
 835:  6wg3-D  2.6  3.6   67   932    3   MOLECULE: STRUCTURAL MAINTENANCE OF CHROMOSOMES PROTEIN 1A;          
 836:  5v4r-A  2.6  4.0   55   152    5   MOLECULE: LA-RELATED PROTEIN 1;                                      
 837:  6lsu-A  2.6  6.1   62   676    5   MOLECULE: INTRACELLULAR PROTEIN TRANSPORT PROTEIN USO1;              
 838:  2oeb-A  2.6  4.0   62   152    3   MOLECULE: HYPOTHETICAL PROTEIN;                                      
 839:  6n7m-A  2.6  3.6   44    63    2   MOLECULE: HYPOTHETICAL PROTEIN CD630_05490;                          
 840:  6its-A  2.6  3.8   59   147    5   MOLECULE: METHYL-ACCEPTING CHEMOTAXIS SENSORY TRANSDUCER;            
 841:  3kmi-A  2.6  3.2   66   172    3   MOLECULE: PUTATIVE MEMBRANE PROTEIN COG4129;                         
 842:  3kor-B  2.6  3.0   46   101    2   MOLECULE: POSSIBLE TRP REPRESSOR;                                    
 843:  6h2x-A  2.6  2.6   54   352    9   MOLECULE: CHROMOSOME PARTITION PROTEIN MUKB,CHROMOSOME PART          
 844:  6cjd-A  2.6  3.6   56   128    7   MOLECULE: PUTATIVE CYTOPLASMIC PROTEIN;                              
 845:  3tui-A  2.6  3.7   69   216    6   MOLECULE: D-METHIONINE TRANSPORT SYSTEM PERMEASE PROTEIN ME          
 846:  6m6z-A  2.6  2.7   64   203    8   MOLECULE: TMH4C4;                                                    
 847:  4hr1-B  2.6  8.9   59   119    7   MOLECULE: PUTATIVE UNCHARACTERIZED PROTEIN;                          
 848:  6m0r-M  2.6  2.4   44    71   11   MOLECULE: V-TYPE PROTON ATPASE SUBUNIT C';                           
 849:  6l7o-G  2.6  3.3   56   192    7   MOLECULE: NAD(P)H-QUINONE OXIDOREDUCTASE SUBUNIT 1;                  
 850:  6wti-B  2.6  2.9   52   262    6   MOLECULE: CYTOCHROME O UBIQUINOL OXIDASE, SUBUNIT I;                 
 851:  4me9-A  2.6  4.3   61   188   10   MOLECULE: TRANSCRIPTIONAL REGULATOR, TETR FAMILY;                    
 852:  2azj-A  2.6  3.1   62   276   11   MOLECULE: GERANYLGERANYL PYROPHOSPHATE SYNTHETASE;                   
 853:  5x6o-G  2.6  4.0   62   704   11   MOLECULE: SERINE/THREONINE-PROTEIN KINASE MEC1;                      
 854:  6spb-Y  2.6  3.5   48    60    2   MOLECULE: 23S RIBOSOMAL RNA;                                         
 855:  7kfu-C  2.6  5.7   55   909    7   MOLECULE: CAS2;                                                      
 856:  5ijo-J  2.6  5.7   68  1256   10   MOLECULE: NUCLEAR PORE COMPLEX PROTEIN NUP155;                       
 857:  6s8f-F  2.6  3.3   60  2571    5   MOLECULE: SERINE/THREONINE-PROTEIN KINASE TEL1,SERINE/THREO          
 858:  6icz-A  2.6  5.7   63  2253    5   MOLECULE: PROTEIN MAGO NASHI HOMOLOG 2;                              
 859:  6df3-C  2.6  5.8   61   155    7   MOLECULE: INTERLEUKIN-22 RECEPTOR SUBUNIT ALPHA-1;                   
 860:  5ofb-B  2.6  3.1   55   541    5   MOLECULE: MORC FAMILY CW-TYPE ZINC FINGER PROTEIN 2;                 
 861:  3aqb-A  2.6  3.5   60   135   10   MOLECULE: COMPONENT A OF HEXAPRENYL DIPHOSPHATE SYNTHASE;            
 862:  6ar7-C  2.6  8.3   55   207    7   MOLECULE: UNCHARACTERIZED PROTEIN;                                   
 863:  6v1x-A  2.6  3.9   62   446    2   MOLECULE: POTASSIUM CHANNEL KAT1;                                    
 864:  4h54-A  2.6  3.3   52   274   13   MOLECULE: DIGUANYLATE CYCLASE YDEH;                                  
 865:  3un9-A  2.6  2.8   47   294    4   MOLECULE: NLR FAMILY MEMBER X1;                                      
 866:  6noc-A  2.6  5.2   54   402    2   MOLECULE: FEM-3 MRNA-BINDING FACTOR 2;                               
 867:  6bwi-A  2.6  3.9   55   816    9   MOLECULE: TRANSIENT RECEPTOR POTENTIAL CATION CHANNEL SUBFA          
 868:  5y2g-A  2.6  1.7   42   581    5   MOLECULE: MALTOSE-BINDING PERIPLASMIC PROTEIN,PROTEIN B;             
 869:  1izn-B  2.6  3.0   45   270   11   MOLECULE: CAPZ ALPHA-1 SUBUNIT;                                      
 870:  6rfl-I  2.6  3.4   52   773    4   MOLECULE: DNA-DEPENDENT RNA POLYMERASE SUBUNIT RPO132;               
 871:  2bb6-A  2.6  3.7   50   414    6   MOLECULE: TRANSCOBALAMIN II;                                         
 872:  1szi-A  2.6  2.7   56   194    5   MOLECULE: MANNOSE-6-PHOSPHATE RECEPTOR BINDING PROTEIN 1;            
 873:  1jm7-A  2.6  3.4   57   103    9   MOLECULE: BREAST CANCER TYPE 1 SUSCEPTIBILITY PROTEIN;               
 874:  3jbz-A  2.6  3.1   53   960    6   MOLECULE: SERINE/THREONINE-PROTEIN KINASE MTOR;                      
 875:  6n7p-X  2.6  4.4   62   826    6   MOLECULE: U1 SMALL NUCLEAR RIBONUCLEOPROTEIN 70 KDA HOMOLOG          
 876:  3rkv-A  2.6  3.6   55   147    7   MOLECULE: PUTATIVE PEPTIDYLPROLYL ISOMERASE;                         
 877:  1vcs-A  2.6  2.5   53   102    4   MOLECULE: VESICLE TRANSPORT THROUGH INTERACTION WITH T-              
 878:  1b8d-A  2.6  2.8   62   164   11   MOLECULE: PROTEIN (RHODOPHYTAN PHYCOERYTHRIN (ALPHA CHAIN)           
 879:  5ogs-A  2.6  3.1   53   403    4   MOLECULE: WD REPEAT AND HMG-BOX DNA-BINDING PROTEIN 1;               
 880:  1b8x-A  2.6  4.5   64   260    8   MOLECULE: PROTEIN (AML-1B);                                          
 881:  6s7v-A  2.6  3.3   53   378    9   MOLECULE: MFS TRANSPORTER;                                           
 882:  3caz-B  2.6  2.6   53   210    9   MOLECULE: BAR PROTEIN;                                               
 883:  5ce3-B  2.6  2.6   46   598   11   MOLECULE: ACTIN;                                                     
 884:  6snh-X  2.6  3.7   57   479   11   MOLECULE: DOLICHYL PYROPHOSPHATE MAN9GLCNAC2 ALPHA-1,3-              
 885:  6vq6-e  2.6  2.8   49    78   10   MOLECULE: ATPASE H+-TRANSPORTING V1 SUBUNIT A;                       
 886:  2m67-A  2.6  4.0   57    81   12   MOLECULE: MERF;                                                      
 887:  4whe-A  2.5  3.2   55   137    7   MOLECULE: PHAGE SHOCK PROTEIN A;                                     
 888:  6wg3-E  2.5  4.7   59  1226   12   MOLECULE: STRUCTURAL MAINTENANCE OF CHROMOSOMES PROTEIN 1A;          
 889:  3e00-D  2.5  3.6   67   363    9   MOLECULE: RETINOIC ACID RECEPTOR RXR-ALPHA;                          
 890:  7lj7-A  2.5  3.5   65   321    5   MOLECULE: HEMOLYSIN, CONTAINS CBS DOMAINS;                           
 891:  2wzk-A  2.5  3.3   59   369   14   MOLECULE: CULLIN-5;                                                  
 892:  1i5p-A  2.5  3.6   62   633   13   MOLECULE: PESTICIDIAL CRYSTAL PROTEIN CRY2AA;                        
 893:  7elb-A  2.5  3.9   66  1937    8   MOLECULE: RNA-DIRECTED RNA POLYMERASE L;                             
 894:  6nd4-J  2.5  3.5   49   493   10   MOLECULE: ETS RRNA;                                                  
 895:  6oyh-D  2.5  4.1   67   337   12   MOLECULE: MRAYAA NANOBODY;                                           
 896:  7lep-E  2.5  2.5   53   141   11   MOLECULE: MIX OF AMPAR SUBUNITS (GLUA1, GLUA3, AND GLUA4);           
 897:  7emf-J  2.5  3.5   55   122    9   MOLECULE: MEDIATOR OF RNA POLYMERASE II TRANSCRIPTION SUBUN          
 898:  5xtc-V  2.5  3.2   55   140    9   MOLECULE: NADH DEHYDROGENASE [UBIQUINONE] IRON-SULFUR PROTE          
 899:  5hus-A  2.5  6.4   58   293   12   MOLECULE: TREHALOSE SYNTHASE REGULATORY PROTEIN;                     
 900:  5lbm-C  2.5  3.4   52    90   10   MOLECULE: TRANSCRIPTIONAL REPRESSOR FRMR;                            
 901:  6em5-R  2.5  4.7   43   120    7   MOLECULE: 5.8S RIBOSOMAL RNA;                                        
 902:  3spg-A  2.5  3.0   52   332   10   MOLECULE: INWARD-RECTIFIER K+ CHANNEL KIR2.2;                        
 903:  7bss-A  2.5  4.4   67   816   10   MOLECULE: ATP11C;                                                    
 904:  6al2-A  2.5  4.6   72   484   10   MOLECULE: MEMBRANE PROTEIN INSERTASE YIDC;                           
 905:  5lm2-B  2.5  7.5   59   340    3   MOLECULE: TYROSINE-PROTEIN PHOSPHATASE NON-RECEPTOR TYPE 23          
 906:  7kpv-B  2.5  3.3   61   290    8   MOLECULE: MEIOTIC MRNA STABILITY PROTEIN KINASE SSN3;                
 907:  2nwb-A  2.5  2.2   55   379    9   MOLECULE: CONSERVED DOMAIN PROTEIN;                                  
 908:  6qfj-A  2.5  4.7   47    84    6   MOLECULE: MAGNETOSOME MEMBRANE PROTEIN MAMB, PUTATIVE CO/ZN          
 909:  7ae8-A  2.5  3.5   60   152    7   MOLECULE: HEPN TOXIN;                                                
 910:  3fey-A  2.5  4.1   60   761    7   MOLECULE: NUCLEAR CAP-BINDING PROTEIN SUBUNIT 1;                     
 911:  6fwr-A  2.5  7.1   50   699    6   MOLECULE: ATP-DEPENDENT DNA HELICASE DING;                           
 912:  6fea-C  2.5  5.2   64   113    6   MOLECULE: NITROGENASE PROTEIN ALPHA CHAIN;                           
 913:  4xng-D  2.5  3.2   61   144    7   MOLECULE: UNCHARACTERIZED PROTEIN MG218.1;                           
 914:  3ezx-A  2.5  3.6   57   212    9   MOLECULE: MONOMETHYLAMINE CORRINOID PROTEIN 1;                       
 915:  5nmo-A  2.5  3.4   60   162   12   MOLECULE: CHROMOSOME PARTITION PROTEIN SMC,CHROMOSOME PARTI          
 916:  4leu-A  2.5  3.4   53   182    4   MOLECULE: PENTATRICOPEPTIDE REPEAT-CONTAINING PROTEIN AT3G4          
 917:  4w8y-A  2.5  8.4   65   834    5   MOLECULE: CRISPR SYSTEM CMR SUBUNIT CMR2;                            
 918:  6zff-A  2.5  2.6   53   126    4   MOLECULE: DNA DOUBLE-STRAND BREAK REPAIR RAD50 ATPASE;               
 919:  4f52-E  2.5  5.4   69   523    3   MOLECULE: CULLIN-1;                                                  
 920:  5m87-A  2.5  3.5   75   494    7   MOLECULE: DIVALENT METAL CATION TRANSPORTER MNTH;                    
 921:  6m31-A  2.5  4.1   69   280    9   MOLECULE: DIGERANYLGERANYLGLYCERYL PHOSPHATE SYNTHASE;               
 922:  3kkd-C  2.5  5.8   68   206    6   MOLECULE: TRANSCRIPTIONAL REGULATOR;                                 
 923:  4avx-A  2.5  4.2   52   218    8   MOLECULE: HEPATOCYTE GROWTH FACTOR-REGULATED TYROSINE KINAS          
 924:  5olk-A  2.5  4.1   63   395   11   MOLECULE: RIBONUCLEOSIDE-DIPHOSPHATE REDUCTASE, BETA SUBUNI          
 925:  3f7c-A  2.5  6.2   53   199    6   MOLECULE: PROTEIN OF UNKNOWN FUNCTION (DUF416);                      
 926:  3nbx-X  2.5  4.0   59   481   10   MOLECULE: ATPASE RAVA;                                               
 927:  2xrh-A  2.5  3.8   54   100    0   MOLECULE: PROTEIN HP0721;                                            
 928:  6sn1-A  2.5  2.5   50   517    4   MOLECULE: INTEGRATOR COMPLEX SUBUNIT 13;                             
 929:  4wat-A  2.5  6.3   60   332    3   MOLECULE: PFRH5;                                                     
 930:  4owt-A  2.5  2.9   54   466   11   MOLECULE: INTEGRATOR COMPLEX SUBUNIT 3;                              
 931:  6ei6-A  2.5  6.3   59   242    5   MOLECULE: COILED-COIL AND C2 DOMAIN-CONTAINING PROTEIN 1-LI          
 932:  4phz-B  2.5  4.3   70   244    7   MOLECULE: UNKNOWN PEPTIDE;                                           
 933:  4zvb-A  2.5  2.5   61   150    7   MOLECULE: DIGUANYLATE CYCLASE DOSC;                                  
 934:  2z5x-A  2.5  4.0   65   513    8   MOLECULE: AMINE OXIDASE [FLAVIN-CONTAINING] A;                       
 935:  6uo8-B  2.5  8.6   64   696    9   MOLECULE: GAMMA-AMINOBUTYRIC ACID TYPE B RECEPTOR SUBUNIT 1          
 936:  7jh6-A  2.5  3.0   62   174   11   MOLECULE: TWO-DOMAIN DI-ZN(II) AND PORPHYRIN-BINDING PROTEI          
 937:  5xsj-L  2.5  3.2   58   122   10   MOLECULE: PERIPLASMIC BINDING PROTEIN/LACI TRANSCRIPTIONAL           
 938:  6mzb-A  2.5  7.8   59   820    7   MOLECULE: ROD CGMP-SPECIFIC 3',5'-CYCLIC PHOSPHODIESTERASE           
 939:  2jok-A  2.5  5.1   69   184    4   MOLECULE: PUTATIVE G-NUCLEOTIDE EXCHANGE FACTOR;                     
 940:  4xc6-A  2.5  3.3   62  1067    8   MOLECULE: ISOBUTYRYL-COA MUTASE FUSED;                               
 941:  5jxl-A  2.5  3.5   54   851    4   MOLECULE: FLAGELLAR HOOK PROTEIN FLGE;                               
 942:  2lon-A  2.5  3.8   55    99    5   MOLECULE: HIG1 DOMAIN FAMILY MEMBER 1B;                              
 943:  7khw-a  2.5  2.9   56   174    4   MOLECULE: TRANSLOCON ESPA;                                           
 944:  3txs-C  2.5  2.5   52    91    2   MOLECULE: TERMINASE DNA PACKAGING ENZYME SMALL SUBUNIT;              
 945:  5n9j-A  2.5  2.3   47   566    6   MOLECULE: MEDIATOR OF RNA POLYMERASE II TRANSCRIPTION SUBUN          
 946:  5ctq-A  2.5  4.7   67   518    9   MOLECULE: SQUAMOUS CELL CARCINOMA ANTIGEN RECOGNIZED BY T-C          
 947:  1m5i-A  2.5  2.8   55   105   13   MOLECULE: APC PROTEIN;                                               
 948:  6tm5-I  2.5  3.1   62   736   15   MOLECULE: ANAPHASE-PROMOTING COMPLEX SUBUNIT 1;                      
 949:  4l68-B  2.5  4.2   60   325   10   MOLECULE: LEUCINE-RICH REPEAT PROTEIN KINASE-LIKE PROTEIN;           
 950:  2dmn-A  2.5  2.9   47    83   11   MOLECULE: HOMEOBOX PROTEIN TGIF2LX;                                  
 951:  3fhn-A  2.5  3.0   64   673    6   MOLECULE: PROTEIN TRANSPORT PROTEIN TIP20;                           
 952:  5c9e-A  2.5  3.1   50   263    2   MOLECULE: SEPL;                                                      
 953:  6qj3-A  2.5  4.5   60   980    3   MOLECULE: CONDENSIN COMPLEX SUBUNIT 1,CONDENSIN COMPLEX SUB          
 954:  6dft-A  2.5  3.0   63   384    6   MOLECULE: DEOXYHYPUSINE SYNTHASE;                                    
 955:  1nxh-A  2.5  4.1   46   124    4   MOLECULE: MTH396 PROTEIN;                                            
 956:  3p8c-F  2.5  3.6   55   156    2   MOLECULE: CYTOPLASMIC FMR1-INTERACTING PROTEIN 1;                    
 957:  1jj2-U  2.5  3.1   47    65    2   MOLECULE: 23S RRNA;                                                  
 958:  6b4f-B  2.5  3.5   63   315   11   MOLECULE: NUCLEOPORIN GLE1;                                          
 959:  4zmk-A  2.5  3.4   49    71    8   MOLECULE: TELOMERE LENGTH REGULATOR TAZ1;                            
 960:  2qnl-A  2.5  8.0   62   162   10   MOLECULE: UNCHARACTERIZED PROTEIN;                                   
 961:  2y3a-B  2.5  2.6   55   236    7   MOLECULE: PHOSPHATIDYLINOSITOL-4,5-BISPHOSPHATE 3-KINASE CA          
 962:  5ahv-F  2.5  3.5   60   268    3   MOLECULE: ENTH DOMAIN OF EPSIN ENT1;                                 
 963:  5wjt-A  2.5  2.5   60   302   10   MOLECULE: FLAGELLIN;                                                 
 964:  7bw0-R  2.5  8.0   68   280   16   MOLECULE: SOLUBLE CYTOCHROME B562,G-PROTEIN COUPLED BILE AC          
 965:  3zcj-A  2.5  3.2   62   205    6   MOLECULE: CAGL;                                                      
 966:  5nvu-A  2.5  7.8   69  3169    0   MOLECULE: DYNEIN MOTOR DOMAIN;                                       
 967:  7dpd-B  2.5  3.6   54   273    7   MOLECULE: DNA HELICASE MCM9;                                         
 968:  5lc5-p  2.5  3.1   54   169    6   MOLECULE: NADH-UBIQUINONE OXIDOREDUCTASE CHAIN 3;                    
 969:  3kkb-B  2.5  3.5   63   128    3   MOLECULE: SENSOR PROTEIN;                                            
 970:  3vep-C  2.5  3.0   40    47    8   MOLECULE: UNCHARACTERIZED PROTEIN RV3413C/MT3522;                    
 971:  6nr8-2  2.5  3.1   50   103    6   MOLECULE: PREFOLDIN SUBUNIT 1;                                       
 972:  4mt8-A  2.5  2.9   50   100   14   MOLECULE: ETHYLENE RESPONSE SENSOR 1;                                
 973:  6xxv-C  2.5  3.6   62   111    6   MOLECULE: ANTIBODY C57, HEAVY CHAIN;                                 
 974:  6vks-A  2.5  8.1   66  1049    5   MOLECULE: EFFLUX PUMP MEMBRANE TRANSPORTER;                          
 975:  5nrn-B  2.5  3.5   60   211    5   MOLECULE: THYMIDYLATE KINASE;                                        
 976:  6h3d-A  2.5  4.4   62   429    6   MOLECULE: DUF2338 DOMAIN-CONTAINING PROTEIN;                         
 977:  4b94-A  2.5  3.7   53   141    6   MOLECULE: DUAL SPECIFICITY PROTEIN KINASE TTK;                       
 978:  3j9t-P  2.5  6.1   64   461    8   MOLECULE: V-TYPE PROTON ATPASE SUBUNIT D;                            
 979:  1ku9-A  2.5  2.9   54   151    7   MOLECULE: HYPOTHETICAL PROTEIN MJ223;                                
 980:  3odm-B  2.5  2.9   54   529    9   MOLECULE: PHOSPHOENOLPYRUVATE CARBOXYLASE;                           
 981:  2ymb-D  2.5  2.9   49   231    2   MOLECULE: MIT DOMAIN-CONTAINING PROTEIN 1;                           
 982:  6r6n-A  2.5  3.0   56   111    5   MOLECULE: SMALL SOLUBLE CYT C;                                       
 983:  6zka-p  2.5  2.9   46   128    4   MOLECULE: NADH-UBIQUINONE OXIDOREDUCTASE CHAIN 3;                    
 984:  7c1i-A  2.5  2.9   55   115    9   MOLECULE: HISTIDINE KINASE;                                          
 985:  6ezn-E  2.5  2.8   51    85   10   MOLECULE: DOLICHYL-DIPHOSPHOOLIGOSACCHARIDE--PROTEIN                 
 986:  2es4-E  2.5  4.6   56   278    2   MOLECULE: LIPASE;                                                    
 987:  4tq4-D  2.5  3.9   71   290    3   MOLECULE: PRENYLTRANSFERASE;                                         
 988:  6id0-L  2.5  3.5   46   475    2   MOLECULE: PRE-MRNA-PROCESSING-SPLICING FACTOR 8;                     
 989:  4hwi-B  2.5  2.9   55   177    9   MOLECULE: HEAT SHOCK COGNATE 71 KDA PROTEIN;                         
 990:  2fuq-A  2.5  3.1   60   747    8   MOLECULE: HEPARINASE II PROTEIN;                                     
 991:  7btq-A  2.5  4.0   60   474   10   MOLECULE: TYPE I RESTRICTION ENZYME ECOR124II M PROTEIN;             
 992:  6yvd-D  2.5  3.1   55   414    0   MOLECULE: CONDENSIN COMPLEX SUBUNIT 2;                               
 993:  1gax-A  2.5  3.7   59   863   12   MOLECULE: TRNA(VAL);                                                 
 994:  2g0j-C  2.5  4.9   58   116    5   MOLECULE: HYPOTHETICAL PROTEIN SMU.848;                              
 995:  6nmc-B  2.5  4.1   56   156    7   MOLECULE: CPF1;                                                      
 996:  4uj6-A  2.5  5.6   53   711   11   MOLECULE: SURFACE LAYER PROTEIN;                                     
 997:  4our-B  2.5  4.5   55   445    7   MOLECULE: PHYTOCHROME B;                                             
 998:  1nf6-F  2.5  5.2   57   171    2   MOLECULE: BACTERIOFERRITIN;                                          
 999:  2o8e-B  2.5  3.0   54   935    6   MOLECULE: 5'-D(*GP*AP*AP*CP*CP*GP*CP*GP*GP*GP*CP*TP*AP*GP*G          
1000:  4atv-A  2.5  2.7   48   381   10   MOLECULE: NA(+)/H(+) ANTIPORTER NHAA;                                
1001:  5tm0-A  2.5  3.5   48   108    6   MOLECULE: TRP OPERON REPRESSOR;                                      
1002:  2fm8-C  2.5  8.1   54   220    6   MOLECULE: SURFACE PRESENTATION OF ANTIGENS PROTEIN SPAK;             
1003:  3zpj-A  2.5  2.6   47   356    6   MOLECULE: TON_1535;                                                  
1004:  2vj4-A  2.5  3.3   53   292    4   MOLECULE: PROTEIN MXIC;                                              
1005:  1b3u-A  2.5  4.7   51   588   12   MOLECULE: PROTEIN (PROTEIN PHOSPHATASE PP2A);                        
1006:  1o57-A  2.5  3.2   47   270   13   MOLECULE: PUR OPERON REPRESSOR;                                      
1007:  1sh0-B  2.5  2.8   44   503    9   MOLECULE: RNA POLYMERASE;                                            
1008:  1jky-A  2.5  3.3   47   748    4   MOLECULE: LETHAL FACTOR;                                             
1009:  2lzs-A  2.5  3.2   41    48   17   MOLECULE: SEC-INDEPENDENT PROTEIN TRANSLOCASE PROTEIN TATA;          
1010:  6f0k-H  2.5  8.4   63   156    8   MOLECULE: CYTOCHROME C FAMILY PROTEIN;                               
1011:  5cwf-A  2.5  9.8   56   177    2   MOLECULE: DESIGNED HELICAL REPEAT PROTEIN;                           
1012:  3cih-A  2.5  5.2   58   714    2   MOLECULE: PUTATIVE ALPHA-RHAMNOSIDASE;                               
1013:  6ysg-A  2.5  2.4   52  1264    2   MOLECULE: MG-CHELATASE SUBUNIT CHLH;                                 
1014:  2gxa-E  2.5  3.4   50   274    6   MOLECULE: 5'-D(*TP*TP*TP*TP*TP*TP*TP*TP*TP*TP*TP*TP*T)-3';           
1015:  2hh6-A  2.5  7.1   42   112   10   MOLECULE: BH3980 PROTEIN;                                            
1016:  4y2f-A  2.5  3.2   44   143   16   MOLECULE: SENSOR PROTEIN KDPD;                                       
1017:  1iq0-A  2.5  3.2   56   588   13   MOLECULE: ARGINYL-TRNA SYNTHETASE;                                   
1018:  5f15-A  2.4  3.6   65   541   14   MOLECULE: 4-AMINO-4-DEOXY-L-ARABINOSE (L-ARA4N) TRANSFERASE          
1019:  4wid-A  2.4  7.5   60   353    8   MOLECULE: RHUL123;                                                   
1020:  2kg7-A  2.4  3.6   57    97    5   MOLECULE: UNCHARACTERIZED PROTEIN ESXG (PE FAMILY PROTEIN);          
1021:  3q4i-A  2.4  3.8   57   204    7   MOLECULE: PHOSPHOHYDROLASE (MUTT/NUDIX FAMILY PROTEIN);              
1022:  4in3-D  2.4  2.6   51   632    4   MOLECULE: CHITIN BIOSYNTHESIS PROTEIN CHS5;                          
1023:  3ipi-A  2.4  4.3   66   268    5   MOLECULE: GERANYLTRANSTRANSFERASE;                                   
1024:  6j3g-A  2.4  4.7   66   265    6   MOLECULE: GLUTATHIONE S-TRANSFERASE;                                 
1025:  2zbb-A  2.4  3.6   57   255    9   MOLECULE: C4-DICARBOXYLATE TRANSPORT SENSOR PROTEIN DCTB;            
1026:  5sva-V  2.4  2.8   42    85   10   MOLECULE: DNA-DIRECTED RNA POLYMERASE II SUBUNIT RPB1;               
1027:  2zqm-A  2.4  3.1   55   114    5   MOLECULE: PREFOLDIN BETA SUBUNIT 1;                                  
1028:  7jrg-A  2.4  4.9   55   487    2   MOLECULE: MITOCHONDRIAL-PROCESSING PEPTIDASE SUBUNIT BETA,           
1029:  4zl4-A  2.4  2.4   37   395    5   MOLECULE: ASPARTIC PROTEASE PM5;                                     
1030:  5dz2-A  2.4  4.2   64   322    2   MOLECULE: GERMACRADIENOL/GEOSMIN SYNTHASE;                           
1031:  3wdo-A  2.4  4.0   67   453    6   MOLECULE: MFS TRANSPORTER;                                           
1032:  5xef-A  2.4  3.6   59   123    8   MOLECULE: FLAGELLAR PROTEIN FLIS;                                    
1033:  3l6a-A  2.4  4.3   65   350    5   MOLECULE: EUKARYOTIC TRANSLATION INITIATION FACTOR 4 GAMMA           
1034:  3fcn-A  2.4  3.8   63   158   10   MOLECULE: AN ALPHA-HELICAL PROTEIN OF UNKNOWN FUNCTION (PFA          
1035:  3bve-A  2.4  3.8   64   173    3   MOLECULE: FERRITIN;                                                  
1036:  5dje-B  2.4  3.9   57   136    4   MOLECULE: ZUOTIN;                                                    
1037:  2oap-1  2.4  6.2   41   498    2   MOLECULE: TYPE II SECRETION SYSTEM PROTEIN;                          
1038:  4ich-B  2.4  5.5   66   193    5   MOLECULE: TRANSCRIPTIONAL REGULATOR;                                 
1039:  5lsw-A  2.4  4.3   58   273    9   MOLECULE: CELL DIFFERENTIATION PROTEIN RCD1 HOMOLOG;                 
1040:  1g8x-A  2.4  3.7   60  1009   13   MOLECULE: MYOSIN II HEAVY CHAIN FUSED TO ALPHA-ACTININ 3;            
1041:  6t5a-A  2.4  3.2   49    96    6   MOLECULE: TEGUMENT PROTEIN UL51;                                     
1042:  3e7q-B  2.4  4.2   68   210    7   MOLECULE: TRANSCRIPTIONAL REGULATOR;                                 
1043:  2cqn-A  2.4  4.0   57    77    5   MOLECULE: FORMIN-BINDING PROTEIN 3;                                  
1044:  4zvc-A  2.4  2.9   51   116   12   MOLECULE: DIGUANYLATE CYCLASE DOSC;                                  
1045:  7ctp-A  2.4  3.9   60   553   10   MOLECULE: PROTEIN NIBAN 2;                                           
1046:  5w99-A  2.4  4.4   65   319    9   MOLECULE: PBTD;                                                      
1047:  5cet-A  2.4  4.9   50   328   10   MOLECULE: BIFUNCTIONAL OLIGORIBONUCLEASE AND PAP PHOSPHATAS          
1048:  3kfw-X  2.4  3.2   48   234    4   MOLECULE: UNCHARACTERIZED PROTEIN;                                   
1049:  6u9f-A  2.4  5.4   56   717    5   MOLECULE: PDPA;                                                      
1050:  6em5-I  2.4  6.0   70   451   14   MOLECULE: 5.8S RIBOSOMAL RNA;                                        
1051:  3tul-A  2.4  3.1   56   136    7   MOLECULE: CELL INVASION PROTEIN SIPB;                                
1052:  3pmd-A  2.4  3.6   62   153    6   MOLECULE: CONSERVED DOMAIN PROTEIN;                                  
1053:  5n9j-B  2.4  3.9   57   133   11   MOLECULE: MEDIATOR OF RNA POLYMERASE II TRANSCRIPTION SUBUN          
1054:  1vjx-A  2.4  2.5   53   148    4   MOLECULE: PUTATIVE FERRITIN-LIKE DIIRON-CARBOXYLATE PROTEIN          
1055:  3dxj-D  2.4  4.6   57  1504    4   MOLECULE: DNA-DIRECTED RNA POLYMERASE SUBUNIT ALPHA; CHAIN           
1056:  6v9z-A  2.4  3.7   70   715    7   MOLECULE: ABC-TYPE BACTERIOCIN TRANSPORTER;                          
1057:  5gar-O  2.4  3.4   51    79    6   MOLECULE: V-TYPE ATP SYNTHASE ALPHA CHAIN;                           
1058:  6z3w-F  2.4  5.1   56   110   16   MOLECULE: ER MEMBRANE PROTEIN COMPLEX SUBUNIT 1,ER MEMBRANE          
1059:  6jmt-D  2.4  2.8   40   350    5   MOLECULE: ARF GTPASE-ACTIVATING PROTEIN GIT2;                        
1060:  6x1g-A  2.4  5.1   70   216    9   MOLECULE: ULP_PROTEASE DOMAIN-CONTAINING PROTEIN;                    
1061:  4z6y-H  2.4  2.8   43    55    7   MOLECULE: TBC1 DOMAIN FAMILY MEMBER 7;                               
1062:  2ehw-C  2.4  2.4   45   117    7   MOLECULE: HYPOTHETICAL PROTEIN TTHB059;                              
1063:  5h1q-A  2.4  3.8   65   360    3   MOLECULE: INNEXIN-6;                                                 
1064:  5n9j-U  2.4  2.2   49   198   10   MOLECULE: MEDIATOR OF RNA POLYMERASE II TRANSCRIPTION SUBUN          
1065:  6rx3-C  2.4  2.5   53    99    8   MOLECULE: SYNCYTIN-2;                                                
1066:  6soy-A  2.4  5.9   60   323    3   MOLECULE: ESAG6, SUBUNIT OF HETERODIMERIC TRANSFERRIN RECEP          
1067:  7jw3-C  2.4  3.1   51   244    2   MOLECULE: EXONUCLEASE MUT-7 HOMOLOG;                                 
1068:  6oqr-W  2.4  3.3   55   173    9   MOLECULE: ATP SYNTHASE SUBUNIT DELTA;                                
1069:  6h95-A  2.4  3.2   47   225    6   MOLECULE: ALBICIDIN RESISTANCE PROTEIN;                              
1070:  4ie6-A  2.4  4.7   68   447    4   MOLECULE: ALPHA-KETOGLUTARATE-DEPENDENT DIOXYGENASE FTO;             
1071:  6xp5-H  2.4  4.3   60   146    8   MOLECULE: MEDIATOR OF RNA POLYMERASE II TRANSCRIPTION SUBUN          
1072:  4nfu-A  2.4  3.5   62   619   15   MOLECULE: EDS1;                                                      
1073:  4glt-A  2.4  4.1   66   208   12   MOLECULE: GLUTATHIONE S-TRANSFERASE-LIKE PROTEIN;                    
1074:  6rd4-9  2.4  2.9   46    97    7   MOLECULE: ASA-10: POLYTOMELLA F-ATP SYNTHASE ASSOCIATED SUB          
1075:  5y83-A  2.4  4.5   61   342   16   MOLECULE: MEMBRANE PROTEIN INSERTASE YIDC;                           
1076:  3jb9-r  2.4  5.4   54   573    0   MOLECULE: PRE-MRNA-SPLICING FACTOR SPP42;                            
1077:  4fgv-A  2.4  3.7   67  1067    6   MOLECULE: CHROMOSOME REGION MAINTENANCE 1 (CRM1) OR EXPORTI          
1078:  6z6o-C  2.4  4.9   57   548    5   MOLECULE: HISTONE DEACETYLASE HDA1;                                  
1079:  1izl-C  2.4  6.4   62   349    3   MOLECULE: PHOTOSYSTEM II: SUBUNIT PSBA;                              
1080:  5xmk-G  2.4  2.4   44    54   11   MOLECULE: VACUOLAR PROTEIN SORTING-ASSOCIATED PROTEIN 4;             
1081:  3qml-D  2.4  5.7   57   273    4   MOLECULE: 78 KDA GLUCOSE-REGULATED PROTEIN HOMOLOG;                  
1082:  2kjg-A  2.4  2.4   49    99    4   MOLECULE: ARCHAEAL PROTEIN SSO6904;                                  
1083:  6z16-f  2.4  3.0   47    88   13   MOLECULE: MULTISUBUNIT NA+/H+ ANTIPORTER, A SUBUNIT;                 
1084:  3mxz-A  2.4  3.4   60   107    5   MOLECULE: TUBULIN-SPECIFIC CHAPERONE A;                              
1085:  6s4m-A  2.4  3.7   72   426    8   MOLECULE: MAJOR FACILITATOR SUPERFAMILY DOMAIN-CONTAINING P          
1086:  2qwt-A  2.4  4.3   68   167   10   MOLECULE: TRANSCRIPTIONAL REGULATOR, TETR FAMILY;                    
1087:  6gmh-Q  2.4  3.9   61   884    0   MOLECULE: RPB1;                                                      
1088:  6u8y-x  2.4  4.4   70   603   14   MOLECULE: MONOVALENT CATION/H+ ANTIPORTER SUBUNIT E;                 
1089:  2ib0-A  2.4  3.5   60   142   10   MOLECULE: CONSERVED HYPOTHETICAL ALANINE RICH PROTEIN;               
1090:  4dwl-B  2.4  3.0   51   110    8   MOLECULE: BBP7;                                                      
1091:  6v85-A  2.4  3.5   56  1901    7   MOLECULE: RNA-DIRECTED RNA POLYMERASE L;                             
1092:  6i3m-E  2.4  4.8   57   354    5   MOLECULE: TRANSLATION INITIATION FACTOR EIF-2B SUBUNIT ALPH          
1093:  4q2s-A  2.4  3.2   58   136   10   MOLECULE: PDC1 GE1 DOMAIN;                                           
1094:  2fb5-A  2.4  3.2   53   204    6   MOLECULE: HYPOTHETICAL MEMBRANE SPANNING PROTEIN;                    
1095:  6zka-V  2.4  3.0   53   140    4   MOLECULE: NADH-UBIQUINONE OXIDOREDUCTASE CHAIN 3;                    
1096:  2da4-A  2.4  3.4   52    80    6   MOLECULE: HYPOTHETICAL PROTEIN DKFZP686K21156;                       
1097:  6nd4-P  2.4  4.7   66   359    5   MOLECULE: ETS RRNA;                                                  
1098:  5xpq-A  2.4  3.8   57   100    5   MOLECULE: UNCHARACTERIZED HTH-TYPE TRANSCRIPTIONAL REGULATO          
1099:  6k3b-B  2.4  2.5   50   106    2   MOLECULE: LPG2147;                                                   
1100:  6rfq-L  2.4  2.9   47    89    9   MOLECULE: SUBUNIT NUAM OF NADH:UBIQUINONE OXIDOREDUCTASE (C          
1101:  3m1c-B  2.4  3.3   48   146    4   MOLECULE: ENVELOPE GLYCOPROTEIN H;                                   
1102:  6s3k-A  2.4  3.7   68   573    9   MOLECULE: APC FAMILY PERMEASE;                                       
1103:  2mab-A  2.4  4.6   62   109    3   MOLECULE: ACINIFORM SPIDROIN;                                        
1104:  4xb6-E  2.4  9.4   63   149   11   MOLECULE: ALPHA-D-RIBOSE 1-METHYLPHOSPHONATE 5-TRIPHOSPHATE          
1105:  3vk9-C  2.4  3.9   60   215    3   MOLECULE: GLUTATHIONE S-TRANSFERASE DELTA;                           
1106:  4kis-A  2.4  2.4   43   315    7   MOLECULE: PUTATIVE INTEGRASE [BACTERIOPHAGE A118];                   
1107:  6yrf-A  2.4  4.2   64   777    6   MOLECULE: VEGETATIVE INSECTICIDAL PROTEIN;                           
1108:  6znl-n  2.4  3.1   53   343    9   MOLECULE: ARP1 ACTIN RELATED PROTEIN 1 HOMOLOG A;                    
1109:  3rm5-A  2.4  3.7   64   521    6   MOLECULE: HYDROXYMETHYLPYRIMIDINE/PHOSPHOMETHYLPYRIMIDINE K          
1110:  2ooc-B  2.4  2.5   47   105    9   MOLECULE: HISTIDINE PHOSPHOTRANSFERASE;                              
1111:  6ta5-D  2.4  3.2   54   345    0   MOLECULE: OUTER MEMBRANE PROTEIN OPRM;                               
1112:  4wzi-B  2.4  8.2   61   424    7   MOLECULE: CAMP-SPECIFIC 3',5'-CYCLIC PHOSPHODIESTERASE 4B;           
1113:  5h06-B  2.4  4.6   53   499    0   MOLECULE: AMYP;                                                      
1114:  6c6l-O  2.4  4.9   55    76    9   MOLECULE: V-TYPE PROTON ATPASE SUBUNIT C';                           
1115:  1l5j-A  2.4  3.8   50   862    6   MOLECULE: ACONITATE HYDRATASE 2;                                     
1116:  2hxo-A  2.4  3.9   60   207    3   MOLECULE: PUTATIVE TETR-FAMILY TRANSCRIPTIONAL REGULATOR;            
1117:  6qs0-A  2.4  8.0   62   122    8   MOLECULE: PUTATIVE OUTER MEMBRANE PROTEIN BBA03;                     
1118:  6uz8-A  2.4  3.9   56   734   11   MOLECULE: SHORT TRANSIENT RECEPTOR POTENTIAL CHANNEL 6;              
1119:  1yo7-A  2.4  2.6   50   120   12   MOLECULE: REGULATORY PROTEIN ROP;                                    
1120:  6nt7-A  2.4  3.8   60   294   12   MOLECULE: STIMULATOR OF INTERFERON GENES PROTEIN;                    
1121:  6qg0-G  2.4  4.5   62   355    8   MOLECULE: TRANSLATION INITIATION FACTOR EIF-2B SUBUNIT ALPH          
1122:  1ylm-A  2.4  2.8   56   143    9   MOLECULE: HYPOTHETICAL PROTEIN BSU32300;                             
1123:  6p25-A  2.4  8.4   68   731   13   MOLECULE: DOLICHYL-PHOSPHATE-MANNOSE--PROTEIN MANNOSYLTRANS          
1124:  4cek-A  2.4  4.1   60   240    8   MOLECULE: REGULATOR OF NONSENSE TRANSCRIPTS 2;                       
1125:  4anj-A  2.4  5.3   71   995    8   MOLECULE: UNCONVENTIONAL MYOSIN-VI, GREEN FLUORESCENT PROTE          
1126:  7bsp-A  2.4  5.1   68  1028    9   MOLECULE: ATP11C;                                                    
1127:  2w3c-A  2.4  6.3   54   551    9   MOLECULE: GENERAL VESICULAR TRANSPORT FACTOR P115;                   
1128:  3jav-A  2.4  2.2   52   868    8   MOLECULE: INOSITOL 1,4,5-TRISPHOSPHATE RECEPTOR TYPE 1;              
1129:  3o0y-A  2.4  2.5   42   585    2   MOLECULE: LIPOPROTEIN;                                               
1130:  2yjn-A  2.4  4.2   49   408    2   MOLECULE: GLYCOSYLTRANSFERASE;                                       
1131:  1wh5-A  2.4  3.1   48    80    2   MOLECULE: ZF-HD HOMEOBOX FAMILY PROTEIN;                             
1132:  2bf0-X  2.4  4.4   52   131    8   MOLECULE: PCF11;                                                     
1133:  3khk-A  2.4  4.2   55   488    4   MOLECULE: TYPE I RESTRICTION-MODIFICATION SYSTEM                     
1134:  6s8g-G  2.4  5.1   55   244    7   MOLECULE: LIPOPOLYSACCHARIDE ABC TRANSPORTER, ATP-BINDING P          
1135:  5h3i-D  2.4  6.6   52    94    6   MOLECULE: PUTATIVE ACYL-COA-BINDING PROTEIN;                         
1136:  4q86-B  2.4  3.2   51   583   12   MOLECULE: RIBOSOMAL PROTEIN S12 METHYLTHIOTRANSFERASE ACCES          
1137:  2lvs-A  2.4  2.8   41   105    5   MOLECULE: PUTATIVE UNCHARACTERIZED PROTEIN;                          
1138:  2luh-A  2.4  2.0   45   167    2   MOLECULE: VACUOLAR PROTEIN SORTING-ASSOCIATED PROTEIN VTA1;          
1139:  2gb7-B  2.4  6.0   60   295    0   MOLECULE: DNA STRAND 1;                                              
1140:  1p49-A  2.4  3.8   54   549   11   MOLECULE: STERYL-SULFATASE;                                          
1141:  3afl-A  2.4  3.5   48   766    6   MOLECULE: OLIGO ALGINATE LYASE;                                      
1142:  1x04-A  2.4  2.8   52   200    8   MOLECULE: SH3-CONTAINING GRB2-LIKE PROTEIN 2;                        
1143:  1ofd-A  2.4  3.1   46  1491    4   MOLECULE: FERREDOXIN-DEPENDENT GLUTAMATE SYNTHASE 2;                 
1144:  4eba-A  2.4  3.0   48   585    2   MOLECULE: MRNA 3'-END-PROCESSING PROTEIN RNA14;                      
1145:  6v1q-A  2.4  3.4   47   538   11   MOLECULE: TWO PORE CHANNEL 3;                                        
1146:  6dg6-A  2.4  3.6   56   100    7   MOLECULE: NEOLEUKIN-2/15;                                            
1147:  2xpl-A  2.4  5.4   63   142    3   MOLECULE: IWS1;                                                      
1148:  3eff-K  2.4  2.2   49   139   10   MOLECULE: FAB;                                                       
1149:  3j8b-F  2.4  4.3   46   232    0   MOLECULE: EUKARYOTIC TRANSLATION INITIATION FACTOR 3 SUBUNI          
1150:  4h3z-B  2.3  3.6   46   257    7   MOLECULE: TRNA (GUANINE-N(1)-)-METHYLTRANSFERASE;                    
1151:  4znm-B  2.3  4.7   61   444   10   MOLECULE: C-DOMAIN TYPE II PEPTIDE SYNTHETASE;                       
1152:  5d1r-A  2.3  4.3   69   227    7   MOLECULE: RV1816 TRANSCRIPTIONAL REGULATOR;                          
1153:  6hki-A  2.3  4.7   64   490    5   MOLECULE: PROTEIN O-GLCNACASE;                                       
1154:  2vsx-E  2.3  3.6   55   240    5   MOLECULE: ATP-DEPENDENT RNA HELICASE EIF4A;                          
1155:  1gqe-A  2.3  7.9   55   362    5   MOLECULE: RELEASE FACTOR 2;                                          
1156:  6q0x-A  2.3  2.9   52   373    4   MOLECULE: SORTING NEXIN MVP1;                                        
1157:  4ykn-A  2.3  2.9   58  1204    5   MOLECULE: PHOSPHATIDYLINOSITOL 3-KINASE REGULATORY SUBUNIT           
1158:  5i4q-B  2.3  3.0   51   107    4   MOLECULE: CONTACT-DEPENDENT INHIBITOR A;                             
1159:  4yod-A  2.3  5.4   60   277    5   MOLECULE: THIOREDOXIN-LIKE PROTEIN;                                  
1160:  4iwb-A  2.3  5.1   62   165    3   MOLECULE: FLIC, FLIS CHIMERA;                                        
1161:  4fym-D  2.3  3.4   61   227    8   MOLECULE: OROTATE PHOSPHORIBOSYLTRANSFERASE;                         
1162:  1paq-A  2.3  4.7   62   161    5   MOLECULE: TRANSLATION INITIATION FACTOR EIF-2B EPSILON               
1163:  6ezn-H  2.3  2.7   47   259   15   MOLECULE: DOLICHYL-DIPHOSPHOOLIGOSACCHARIDE--PROTEIN                 
1164:  5z62-H  2.3  3.7   57    82    9   MOLECULE: CYTOCHROME C OXIDASE SUBUNIT 1;                            
1165:  2z5b-A  2.3  3.7   44   127    2   MOLECULE: PROTEIN YPL144W;                                           
1166:  2j9w-A  2.3  3.3   54   101   11   MOLECULE: VPS28-PROV PROTEIN;                                        
1167:  6vls-D  2.3  3.3   57   963   11   MOLECULE: MALTOSE/MALTODEXTRIN-BINDING PERIPLASMIC PROTEIN,          
1168:  3pvr-A  2.3  3.5   73   304    4   MOLECULE: PHENYLACETIC ACID DEGRADATION PROTEIN PAAA;                
1169:  5ejq-A  2.3  2.9   64   501    9   MOLECULE: MYOSIN-I HEAVY CHAIN;                                      
1170:  5ul2-A  2.3  8.0   59   731    7   MOLECULE: OXSB PROTEIN;                                              
1171:  4r0g-A  2.3  3.3   56   253    7   MOLECULE: UNCHARACTERIZED PROTEIN;                                   
1172:  4m64-A  2.3  4.3   72   448    6   MOLECULE: MELIBIOSE CARRIER PROTEIN;                                 
1173:  3kdq-C  2.3  3.4   55   153    5   MOLECULE: UNCHARACTERIZED CONSERVED PROTEIN;                         
1174:  6rlb-E  2.3  4.0   63   312    3   MOLECULE: O6-ALKYLGUANINE-DNA ALKYLTRANSFERASE MUTANT,DYNC2          
1175:  4iw9-B  2.3  4.5   67   215   10   MOLECULE: GLUTATHIONE TRANSFERASE;                                   
1176:  6tej-B  2.3  3.1   75   585   11   MOLECULE: DRUG ABC TRANSPORTER ATP-BINDING PROTEIN;                  
1177:  4nfu-B  2.3  3.6   55   524    4   MOLECULE: EDS1;                                                      
1178:  4wvz-D  2.3  4.3   53   203    6   MOLECULE: THIOL DIOXYGENASE;                                         
1179:  5j08-A  2.3  4.5   65   163    9   MOLECULE: EPSIN-5;                                                   
1180:  1z0j-B  2.3  3.2   46    51    9   MOLECULE: RAS-RELATED PROTEIN RAB-22A;                               
1181:  6p7r-A  2.3  2.8   48   277    6   MOLECULE: TOXIN CO-REGULATED PILUS VIRULENCE REGULATORY PRO          
1182:  5upm-A  2.3  3.1   50   753    8   MOLECULE: BH0236 PROTEIN;                                            
1183:  3mvp-A  2.3  4.9   65   204    9   MOLECULE: TETR/ACRR TRANSCRIPTIONAL REGULATOR;                       
1184:  6bbp-A  2.3  3.8   52   520    0   MOLECULE: CYTOHESIN-3,ADP-RIBOSYLATION FACTOR 6;                     
1185:  6lcn-F  2.3  2.9   63   309   16   MOLECULE: SERINE O-ACETYLTRANSFERASE;                                
1186:  2mhh-A  2.3  3.2   48    96    4   MOLECULE: POLYCYSTIC KIDNEY DISEASE PROTEIN 2;                       
1187:  6lea-C  2.3  2.8   53   126   11   MOLECULE: FLAGELLAR SECRETION CHAPERONE FLIS;                        
1188:  5ipx-A  2.3  3.6   64   282    9   MOLECULE: ORF49 PROTEIN;                                             
1189:  6nf4-A  2.3  7.0   63   421   13   MOLECULE: OTOPETRIN1;                                                
1190:  4qmh-A  2.3  4.3   52   236   13   MOLECULE: LP04448P;                                                  
1191:  1cqx-A  2.3  2.9   42   403    7   MOLECULE: FLAVOHEMOPROTEIN;                                          
1192:  3gn4-A  2.3  6.1   46   129    7   MOLECULE: MYOSIN-VI;                                                 
1193:  2qf9-A  2.3  3.5   60   162    2   MOLECULE: PUTATIVE SECRETED PROTEIN;                                 
1194:  5j9q-D  2.3  2.5   52   120    8   MOLECULE: HISTONE ACETYLTRANSFERASE ESA1;                            
1195:  4uvm-A  2.3  3.9   74   505   14   MOLECULE: GLUTATHIONE UPTAKE TRANSPORTER;                            
1196:  5kvm-A  2.3  4.5   57   355    7   MOLECULE: ADHESION G-PROTEIN COUPLED RECEPTOR G1;                    
1197:  6ff6-A  2.3  3.5   57   222    9   MOLECULE: BRIC1;                                                     
1198:  5lnc-B  2.3  3.7   60   367    2   MOLECULE: VACUOLAR TRANSPORTER CHAPERONE 4,CORE HISTONE MAC          
1199:  1na6-B  2.3  4.2   54   395    6   MOLECULE: RESTRICTION ENDONUCLEASE ECORII;                           
1200:  7c76-B  2.3  3.5   71   483    8   MOLECULE: TOLL-LIKE RECEPTOR 3;                                      
1201:  5frg-A  2.3  3.5   53   104    4   MOLECULE: FORMIN-BINDING PROTEIN 1-LIKE;                             
1202:  3ezu-A  2.3  5.7   62   336    5   MOLECULE: GGDEF DOMAIN PROTEIN;                                      
1203:  2pbe-A  2.3  3.4   63   263    3   MOLECULE: AMINOGLYCOSIDE 6-ADENYLYLTRANSFERASE;                      
1204:  3we9-A  2.3  3.7   64   247    9   MOLECULE: PUTATIVE PHYTOENE/SQUALENE SYNTHASE YISP;                  
1205:  5yke-B  2.3  3.0   75   845    9   MOLECULE: ATP-SENSITIVE INWARD RECTIFIER POTASSIUM CHANNEL           
1206:  6qm5-A  2.3  4.3   65   673    8   MOLECULE: PREDICTED PROTEIN;                                         
1207:  3df8-A  2.3  4.3   58   109    3   MOLECULE: POSSIBLE HXLR FAMILY TRANSCRIPTIONAL FACTOR;               
1208:  2oy9-A  2.3  3.5   55    85    7   MOLECULE: UPF0223 PROTEIN BH2638;                                    
1209:  3c07-A  2.3  7.2   67   221    3   MOLECULE: PUTATIVE TETR-FAMILY TRANSCRIPTIONAL REGULATOR;            
1210:  1r0d-A  2.3  4.9   59   194    7   MOLECULE: HUNTINGTIN INTERACTING PROTEIN 12;                         
1211:  6bua-A  2.3  4.8   53   942    9   MOLECULE: DICER-2, ISOFORM A;                                        
1212:  6btc-A  2.3  4.4   51    85    4   MOLECULE: LP1413 - SCCMEC TYPE IV-ENCODED DNA BINDING PROTE          
1213:  3gi9-C  2.3  3.6   73   437   14   MOLECULE: 7F11 ANTI-APCT MONOCLONAL FAB LIGHT CHAIN;                 
1214:  6e67-B  2.3  5.4   65   476    9   MOLECULE: BETA-2 ADRENERGIC RECEPTOR,ENDOLYSIN,GUANINE NUCL          
1215:  3ksy-A  2.3  4.8   59  1007    2   MOLECULE: SON OF SEVENLESS HOMOLOG 1;                                
1216:  2oo2-A  2.3  2.8   46    76    7   MOLECULE: HYPOTHETICAL PROTEIN AF_1782;                              
1217:  6dcf-D  2.3  2.7   55  1177   13   MOLECULE: RNA POLYMERASE-BINDING PROTEIN RBPA;                       
1218:  6p63-C  2.3  4.6   72   595    4   MOLECULE: SIDEROPHORE SYNTHETASE TYPE C DESD;                        
1219:  6ar3-D  2.3  4.4   62   419    2   MOLECULE: GSI-IIC RT;                                                
1220:  4aur-A  2.3  5.1   48   564    2   MOLECULE: LEOA;                                                      
1221:  4hm9-A  2.3  3.4   60   511    3   MOLECULE: BETA-CATENIN-LIKE PROTEIN 1;                               
1222:  6umm-C  2.3  4.5   67   452   10   MOLECULE: ESX-3 SECRETION SYSTEM PROTEIN ECCE3;                      
1223:  6wq2-A  2.3  3.6   56   154    7   MOLECULE: A-DNA;                                                     
1224:  6sz9-D  2.3  5.2   59   282    5   MOLECULE: ICMO (DOTL);                                               
1225:  5dzr-A  2.3  4.9   59   965    5   MOLECULE: FRQ-INTERACTING RNA HELICASE;                              
1226:  6vvo-A  2.3  3.2   41   448    2   MOLECULE: REPLICATION FACTOR C SUBUNIT 1;                            
1227:  4b6x-A  2.3  3.2   51    69    2   MOLECULE: AVIRULENCE PROTEIN;                                        
1228:  5tsa-A  2.3  3.6   62   233   10   MOLECULE: MEMBRANE PROTEIN;                                          
1229:  2qko-B  2.3  4.6   63   176   11   MOLECULE: POSSIBLE TRANSCRIPTIONAL REGULATOR, TETR FAMILY P          
1230:  3k1j-A  2.3  4.1   47   566   13   MOLECULE: ATP-DEPENDENT PROTEASE LON;                                
1231:  7dvq-7  2.3  3.6   46    81    7   MOLECULE: PRE-MRNA-PROCESSING-SPLICING FACTOR 8;                     
1232:  5ovy-B  2.3  3.8   65   202    6   MOLECULE: PUTATIVE TRANSCRIPTIONAL REGULATOR, TETR FAMILY;           
1233:  4raj-A  2.3  5.9   74   216    9   MOLECULE: HEME OXYGENASE;                                            
1234:  7lma-A  2.3  4.8   64  1012    9   MOLECULE: TELOMERASE LA-RELATED PROTEIN P65;                         
1235:  6klb-A  2.3  4.4   58  1118   14   MOLECULE: LBCAS12A;                                                  
1236:  6s7t-F  2.3  2.9   46   250   11   MOLECULE: DOLICHYL-DIPHOSPHOOLIGOSACCHARIDE--PROTEIN                 
1237:  2rno-A  2.3  8.4   61   110    3   MOLECULE: PUTATIVE DNA-BINDING PROTEIN;                              
1238:  5h9d-C  2.3  4.3   67   188    7   MOLECULE: FARNESYL PYROPHOSPHATE SYNTHETASE;                         
1239:  5f0n-A  2.3  4.8   66  1038    6   MOLECULE: COHESIN SUBUNIT PDS5,COHESIN SUBUNIT PDS5, COHESI          
1240:  3crl-B  2.3  3.3   58   383   10   MOLECULE: PYRUVATE DEHYDROGENASE [LIPOAMIDE] KINASE ISOZYME          
1241:  2fzf-A  2.3  2.4   51   158    4   MOLECULE: HYPOTHETICAL PROTEIN;                                      
1242:  1cii-A  2.3  2.6   52   602    6   MOLECULE: COLICIN IA;                                                
1243:  6agb-K  2.3  5.4   60   128    5   MOLECULE: CHROMOSOME V, COMPLETE SEQUENCE;                           
1244:  5x62-B  2.3  9.8   64   388    6   MOLECULE: CARNOSINE N-METHYLTRANSFERASE;                             
1245:  2lf0-A  2.3  2.6   44   120    7   MOLECULE: UNCHARACTERIZED PROTEIN YIBL;                              
1246:  1xsz-A  2.3  3.9   56   356    7   MOLECULE: GUANINE NUCLEOTIDE EXCHANGE PROTEIN;                       
1247:  4xp7-A  2.3  3.9   50   324    6   MOLECULE: TRNA-DIHYDROURIDINE(20) SYNTHASE [NAD(P)+]-LIKE;           
1248:  1x1f-A  2.3  3.0   47   149    4   MOLECULE: SIGNAL-TRANSDUCING ADAPTOR PROTEIN 1;                      
1249:  2vqg-B  2.3  2.8   48    77    4   MOLECULE: UNCHARACTERIZED PROTEIN CGL0972;                           
1250:  4hqe-B  2.3  4.0   58   108    3   MOLECULE: TRANSCRIPTIONAL REGULATOR QSRR;                            
1251:  1u2m-C  2.3  2.8   49   143    8   MOLECULE: HISTONE-LIKE PROTEIN HLP-1;                                
1252:  4x8d-A  2.3  8.2   67   429    4   MOLECULE: SULFOXIDE SYNTHASE EGTB;                                   
1253:  6h86-A  2.3  2.0   44    76    2   MOLECULE: SYNAPTONEMAL COMPLEX CENTRAL ELEMENT PROTEIN 3;            
1254:  6oce-A  2.3  4.6   65   689    3   MOLECULE: STRESS-GATED CATION CHANNEL 1.2;                           
1255:  6tdx-O  2.3  2.8   53    81    8   MOLECULE: ATP SYNTHASE F1 SUBUNIT GAMMA;                             
1256:  2ltp-A  2.3  3.3   49    71    0   MOLECULE: NUCLEAR RECEPTOR COREPRESSOR 2;                            
1257:  6cfw-C  2.3  3.1   56   114    7   MOLECULE: MONOVALENT CATION/H+ ANTIPORTER SUBUNIT D;                 
1258:  6g70-B  2.3  3.1   48   510    0   MOLECULE: PRE-MRNA-PROCESSING FACTOR 39;                             
1259:  7bin-Q  2.3  4.0   56   133    7   MOLECULE: FLAGELLAR BIOSYNTHETIC PROTEIN FLIP;                       
1260:  4gx2-B  2.3  3.6   45   548    7   MOLECULE: TRKA DOMAIN PROTEIN;                                       
1261:  5w7g-A  2.3  3.5   53   131    8   MOLECULE: ORF140;                                                    
1262:  6r6h-O  2.3  4.2   63   744    8   MOLECULE: COP9 SIGNALOSOME COMPLEX SUBUNIT 1;                        
1263:  4gcl-B  2.3  3.9   62   196   10   MOLECULE: NUCLEOID OCCLUSION FACTOR SLMA;                            
1264:  3pyb-B  2.3  3.9   64   689    2   MOLECULE: ENT-COPALYL DIPHOSPHATE SYNTHASE, CHLOROPLASTIC;           
1265:  1buy-A  2.3  4.1   63   166   11   MOLECULE: PROTEIN (ERYTHROPOIETIN);                                  
1266:  5zx1-A  2.3  2.7   48    84   13   MOLECULE: ENT;                                                       
1267:  6tmh-d  2.3  2.7   42   143   14   MOLECULE: INHIBITOR OF F1;                                           
1268:  4exj-B  2.3  4.6   67   222    9   MOLECULE: UNCHARACTERIZED PROTEIN;                                   
1269:  4rtd-A  2.3  3.0   51  1122    8   MOLECULE: UNCHARACTERIZED LIPOPROTEIN YFHM;                          
1270:  2k4e-A  2.3  4.0   60   134    7   MOLECULE: HIV-2 UNMYRISTOYLATED MATRIX PROTEIN;                      
1271:  3okq-A  2.3  3.8   56   125    7   MOLECULE: BUD SITE SELECTION PROTEIN 6;                              
1272:  4rbr-A  2.3  4.3   53   131    4   MOLECULE: HTH-TYPE TRANSCRIPTIONAL REGULATOR ROT;                    
1273:  2c5z-A  2.3  2.9   47    93    6   MOLECULE: SET DOMAIN PROTEIN 2;                                      
1274:  4jvy-A  2.3  3.1   52   191    6   MOLECULE: FEMALE GERMLINE-SPECIFIC TUMOR SUPPRESSOR GLD-1;           
1275:  6tda-S  2.3  2.8   51   782    8   MOLECULE: HISTONE H3.2;                                              
1276:  7jz2-A  2.3  3.5   52   481   12   MOLECULE: SUCCINATE DEHYDROGENASE FLAVOPROTEIN SUBUNIT;              
1277:  5j1i-A  2.3  3.1   62   346    6   MOLECULE: PLECTIN;                                                   
1278:  7d7n-A  2.3  3.2   76   704    7   MOLECULE: ATP-BINDING CASSETTE SUB-FAMILY B MEMBER 6, MITOC          
1279:  6ut7-G  2.3  3.6   57   414    7   MOLECULE: GTPASE SUBUNIT OF RESTRICTION ENDONUCLEASE;                
1280:  7cju-A  2.3  2.9   46   388    9   MOLECULE: GLUCANASE;                                                 
1281:  4a9a-A  2.3  3.3   44   356   11   MOLECULE: RIBOSOME-INTERACTING GTPASE 1;                             
1282:  1ypy-A  2.3  7.6   47   182    9   MOLECULE: VIRION MEMBRANE PROTEIN;                                   
1283:  3zvh-A  2.3  2.5   46   415   11   MOLECULE: METHYLASPARTATE AMMONIA-LYASE;                             
1284:  2a2f-X  2.3  2.6   58   296    7   MOLECULE: EXOCYST COMPLEX COMPONENT SEC15;                           
1285:  6fht-B  2.3  3.8   51   735    6   MOLECULE: BACTERIOPHYTOCHROME,ADENYLATE CYCLASE;                     
1286:  3qkx-A  2.3  4.6   60   183    5   MOLECULE: UNCHARACTERIZED HTH-TYPE TRANSCRIPTIONAL REGULATO          
1287:  5adz-A  2.3  3.6   55   566    9   MOLECULE: ALKYLDIHYDROXYACETONEPHOSPHATE SYNTHASE, PEROXISO          
1288:  6fv8-B  2.3  7.0   60   436   12   MOLECULE: AQ128;                                                     
1289:  2rd9-A  2.3  4.5   57   189    7   MOLECULE: BH0186 PROTEIN;                                            
1290:  6vq6-A  2.3  7.7   58   600   14   MOLECULE: ATPASE H+-TRANSPORTING V1 SUBUNIT A;                       
1291:  1wsc-A  2.3  2.9   59   225    5   MOLECULE: HYPOTHETICAL PROTEIN ST0229;                               
1292:  3hhc-B  2.3  4.2   60   157    8   MOLECULE: INTERLEUKIN-28B;                                           
1293:  6wgm-A  2.3  5.0   54   305    4   MOLECULE: TRAP-TYPE C4-DICARBOXYLATE TRANSPORT SYSTEM, PERI          
1294:  5lsj-A  2.3  4.6   55   199    7   MOLECULE: PROTEIN MIS12 HOMOLOG;                                     
1295:  2mpk-A  2.3  2.3   47    74    2   MOLECULE: CHITIN SYNTHASE 1;                                         
1296:  5loi-A  2.3  3.5   50   391   14   MOLECULE: RAD26;                                                     
1297:  5gzb-A  2.3  4.0   62    91    8   MOLECULE: TRANSCRIPTIONAL ENHANCER FACTOR TEF-3;                     
1298:  2r44-A  2.3  4.4   61   330    8   MOLECULE: UNCHARACTERIZED PROTEIN;                                   
1299:  1sms-A  2.3  4.3   71   314    4   MOLECULE: RIBONUCLEOSIDE-DIPHOSPHATE REDUCTASE SMALL CHAIN           
1300:  6eyu-A  2.3  2.2   50   232   12   MOLECULE: BACTERIORHODOPSIN;                                         
1301:  6m5a-A  2.3  4.3   48   844    4   MOLECULE: BETA-L-ARABINOBIOSIDASE;                                   
1302:  5vox-R  2.3  3.1   54   212    7   MOLECULE: V-TYPE PROTON ATPASE CATALYTIC SUBUNIT A,V-TYPE P          
1303:  4yf1-A  2.2  3.3   48   157    6   MOLECULE: LMO0812 PROTEIN;                                           
1304:  3bm3-A  2.2  3.7   47   259    9   MOLECULE: DNA (5'-D(*CP*AP*TP*CP*CP*AP*GP*GP*TP*AP*C)-3');           
1305:  7btx-C  2.2  2.9   58   307   12   MOLECULE: MITOCHONDRIAL OUTER MEMBRANE BETA-BARREL PROTEIN;          
1306:  5lnk-Z  2.2  3.0   52   171    6   MOLECULE: MITOCHONDRIAL COMPLEX I, 51 KDA SUBUNIT;                   
1307:  6leo-A  2.2  5.8   64   328   14   MOLECULE: SULF_TRANSP DOMAIN-CONTAINING PROTEIN;                     
1308:  7clg-A  2.2  3.3   47   838    4   MOLECULE: PUTATIVE HELICASE;                                         
1309:  6k1r-A  2.2  8.2   59   305   14   MOLECULE: PROBABLE 2-DEHYDROPANTOATE 2-REDUCTASE;                    
1310:  3bey-D  2.2  3.4   48    94    6   MOLECULE: CONSERVED PROTEIN O27018;                                  
1311:  6v55-A  2.2  3.7   51   746    4   MOLECULE: ADHESION G-PROTEIN COUPLED RECEPTOR G6;                    
1312:  2jps-A  2.2  8.5   67   105    1   MOLECULE: NUCLEAR POLYADENYLATED RNA-BINDING PROTEIN NAB2;           
1313:  2xwu-B  2.2  3.3   69   910    7   MOLECULE: SUMO-CONJUGATING ENZYME UBC9;                              
1314:  2d1h-A  2.2 10.3   57   102   11   MOLECULE: 109AA LONG HYPOTHETICAL TRANSCRIPTIONAL REGULATOR          
1315:  6c70-A  2.2  4.1   64   388    8   MOLECULE: ODORANT RECEPTOR;                                          
1316:  4ddg-A  2.2  7.5   54   399    6   MOLECULE: UBIQUITIN-CONJUGATING ENZYME E2 D2, UBIQUITIN THI          
1317:  5c4y-A  2.2  4.2   63   136   14   MOLECULE: PUTATIVE TRANSCRIPTION REGULATOR LMO0852;                  
1318:  5muu-A  2.2  2.8   53   766    4   MOLECULE: MAJOR INNER PROTEIN P1;                                    
1319:  3eps-A  2.2  4.0   63   566    8   MOLECULE: ISOCITRATE DEHYDROGENASE KINASE/PHOSPHATASE;               
1320:  3svi-A  2.2  3.5   48    79    6   MOLECULE: TYPE III EFFECTOR HOPAB2;                                  
1321:  4iqr-E  2.2  3.4   66   303    9   MOLECULE: HEPATOCYTE NUCLEAR FACTOR 4-ALPHA;                         
1322:  2oa5-B  2.2  2.0   44    97   11   MOLECULE: HYPOTHETICAL PROTEIN BQLF2;                                
1323:  6v8o-O  2.2  3.1   45   384    7   MOLECULE: HIGH TEMPERATURE LETHAL PROTEIN 1;                         
1324:  5mz6-1  2.2  4.0   59  1018    3   MOLECULE: SEPARASE;                                                  
1325:  6swg-B  2.2  2.8   44    74    2   MOLECULE: PERIPHILIN-1;                                              
1326:  6tmh-H  2.2  2.5   44    71    7   MOLECULE: INHIBITOR OF F1;                                           
1327:  3waq-A  2.2  4.7   57   134    4   MOLECULE: HEMERYTHRIN-LIKE DOMAIN PROTEIN DCRH;                      
1328:  4ke2-A  2.2  2.7   56   196    2   MOLECULE: TYPE I HYPERACTIVE ANTIFREEZE PROTEIN;                     
1329:  1v9v-A  2.2  5.1   59   114    5   MOLECULE: KIAA0561 PROTEIN;                                          
1330:  5m48-A  2.2  4.0   57   114    9   MOLECULE: REGULATOR OF TY1 TRANSPOSITION PROTEIN 103;                
1331:  1j1v-A  2.2  5.8   56    94    9   MOLECULE: 5'-D(*TP*GP*TP*TP*AP*TP*CP*CP*AP*CP*AP*GP*G)-3';           
1332:  2ouw-B  2.2  3.5   50   136    2   MOLECULE: ALKYLHYDROPEROXIDASE AHPD CORE;                            
1333:  5yma-A  2.2  2.9   48   179    4   MOLECULE: PUTATIVE RRNA PROCESSING PROTEIN;                          
1334:  6zg3-D  2.2  6.1   59   260   10   MOLECULE: ENERGY-COUPLING FACTOR TRANSPORTER ATP-BINDING PR          
1335:  2w4m-A  2.2  3.7   56   250    4   MOLECULE: N-ACYLNEURAMINATE-9-PHOSPHATASE;                           
1336:  4z3w-C  2.2  5.3   59   653   10   MOLECULE: BENZOYL-COA REDUCTASE, PUTATIVE;                           
1337:  4m1p-A  2.2  3.0   49    96   12   MOLECULE: COPPER-SENSITIVE OPERON REPRESSOR (CSOR);                  
1338:  3lwj-A  2.2  4.4   63   193   10   MOLECULE: PUTATIVE TETR-FAMILY TRANSCRIPTIONAL REGULATOR;            
1339:  5myi-D  2.2  5.1   63   165    3   MOLECULE: DUTPASE FROM DI S. AUREUS PHAGE;                           
1340:  6znl-O  2.2  3.2   51   179    6   MOLECULE: ARP1 ACTIN RELATED PROTEIN 1 HOMOLOG A;                    
1341:  7a5p-s  2.2  2.9   47    76   11   MOLECULE: U2 SNRNA;                                                  
1342:  1a79-A  2.2  5.5   55   171    4   MOLECULE: TRNA ENDONUCLEASE;                                         
1343:  2l6f-A  2.2  4.4   65   176    6   MOLECULE: FOCAL ADHESION KINASE 1, LINKER1, PAXILLIN, LINKE          
1344:  6iz2-A  2.2  7.7   60   145    8   MOLECULE: DINB/YFIT FAMILY PROTEIN;                                  
1345:  6snr-A  2.2  2.9   55   402    7   MOLECULE: LIPID II:GLYCINE GLYCYLTRANSFERASE;                        
1346:  6qm7-C  2.2  3.0   48   276    6   MOLECULE: PROTEASOME ALPHA1 CHAIN;                                   
1347:  6icz-J  2.2  3.9   51   571    2   MOLECULE: PROTEIN MAGO NASHI HOMOLOG 2;                              
1348:  6psk-R  2.2  6.5   45    72    0   MOLECULE: ANTIHOLIN;                                                 
1349:  5b5r-A  2.2  3.9   56   409   11   MOLECULE: GASDERMIN-A3;                                              
1350:  3q3e-A  2.2  4.7   62   620    8   MOLECULE: HMW1C-LIKE GLYCOSYLTRANSFERASE;                            
1351:  6ohi-A  2.2  3.2   54   187   13   MOLECULE: DEBROMINASE BMP8;                                          
1352:  1few-A  2.2  3.4   64   173    5   MOLECULE: SECOND MITOCHONDRIA-DERIVED ACTIVATOR OF CASPASES          
1353:  1wh7-A  2.2  3.2   48    80    4   MOLECULE: ZF-HD HOMEOBOX FAMILY PROTEIN;                             
1354:  3qzc-B  2.2  4.0   54   112    9   MOLECULE: PERIPLASMIC PROTEIN CPXP;                                  
1355:  6scj-A  2.2  4.2   66  2551    8   MOLECULE: THYROGLOBULIN;                                             
1356:  6jy0-A  2.2  2.5   60   410    3   MOLECULE: FLAGELLIN;                                                 
1357:  2gsc-B  2.2  3.3   53   117    8   MOLECULE: PUTATIVE UNCHARACTERIZED PROTEIN XCC0516;                  
1358:  5me8-A  2.2  4.0   54   107    4   MOLECULE: INHIBITOR OF GROWTH PROTEIN 5;                             
1359:  2kmf-A  2.2  2.4   50   115    4   MOLECULE: PHOTOSYSTEM II 11 KDA PROTEIN;                             
1360:  5xah-C  2.2  3.1   57   376    4   MOLECULE: IMPORTIN-4;                                                
1361:  6b5b-F  2.2  2.8   45    68    2   MOLECULE: BACULOVIRAL IAP REPEAT-CONTAINING PROTEIN 1E;              
1362:  7mca-F  2.2  4.0   61   164   11   MOLECULE: ORIGIN RECOGNITION COMPLEX SUBUNIT 1;                      
1363:  6jfk-A  2.2  8.4   66   428    9   MOLECULE: MITOFUSIN-2,CDNA FLJ57997, HIGHLY SIMILAR TO TRAN          
1364:  5lki-A  2.2  3.2   58  1427    7   MOLECULE: TCDA1;                                                     
1365:  1jku-A  2.2  3.1   52   266    6   MOLECULE: PSEUDOCATALASE;                                            
1366:  6ypu-p  2.2  3.5   46    88    2   MOLECULE: 16S RIBOSOMAL RNA;                                         
1367:  6c94-A  2.2  4.6   69   482    1   MOLECULE: CYTOCHROME P450 4B1;                                       
1368:  6wqz-A  2.2  8.6   61   536    3   MOLECULE: AUTOPHAGY-RELATED PROTEIN 9A;                              
1369:  4r8g-E  2.2  2.9   46   324    4   MOLECULE: UNCONVENTIONAL MYOSIN-IC;                                  
1370:  6r7i-D  2.2  3.2   50   407    8   MOLECULE: COP9 SIGNALOSOME COMPLEX SUBUNIT 1;                        
1371:  1wa8-B  2.2  3.0   49    95    6   MOLECULE: ESAT-6 LIKE PROTEIN ESXB;                                  
1372:  2qco-A  2.2  3.8   61   202    5   MOLECULE: CMER;                                                      
1373:  6qum-N  2.2  3.7   68   649    6   MOLECULE: V-TYPE ATP SYNTHASE ALPHA CHAIN;                           
1374:  7a23-X  2.2  8.1   56   103    7   MOLECULE: 51KDA;                                                     
1375:  5oge-G  2.2  3.2   74   306    5   MOLECULE: GDP-MANNOSE TRANSPORTER 1;                                 
1376:  4etx-A  2.2  4.0   53   300    9   MOLECULE: PELD;                                                      
1377:  6nr8-3  2.2  4.0   55   132    5   MOLECULE: PREFOLDIN SUBUNIT 1;                                       
1378:  2fd5-A  2.2  4.2   64   180    9   MOLECULE: TRANSCRIPTIONAL REGULATOR;                                 
1379:  2zbk-A  2.2  8.6   55   347    7   MOLECULE: TYPE II DNA TOPOISOMERASE VI SUBUNIT A;                    
1380:  4l7m-A  2.2  4.2   52   261    8   MOLECULE: PUTATIVE UNCHARACTERIZED PROTEIN;                          
1381:  6s6b-I  2.2  4.5   53   284    8   MOLECULE: CRISPR-ASSOCIATED PROTEIN, CMR5 FAMILY;                    
1382:  2fup-A  2.2  3.9   63   128    5   MOLECULE: HYPOTHETICAL PROTEIN PA3352;                               
1383:  3hw2-A  2.2  4.4   63   308    8   MOLECULE: PROTEIN SIFA;                                              
1384:  1qgk-A  2.2  5.1   61   876    3   MOLECULE: PROTEIN (IMPORTIN BETA SUBUNIT);                           
1385:  6rwy-g  2.2  4.0   49    86    6   MOLECULE: INNER ROD PROTEIN;                                         
1386:  2ch7-A  2.2  2.7   55   309   11   MOLECULE: METHYL-ACCEPTING CHEMOTAXIS PROTEIN;                       
1387:  4ehm-A  2.2  4.9   57   319    9   MOLECULE: GERANYLGERANYL TRANSFERASE TYPE-2 SUBUNIT ALPHA;           
1388:  1z9h-A  2.2  3.3   57   274   12   MOLECULE: MEMBRANE-ASSOCIATED PROSTAGLANDIN E SYNTHASE-2;            
1389:  6vjy-B  2.2  3.8   67   280    4   MOLECULE: ERAD-ASSOCIATED E3 UBIQUITIN-PROTEIN LIGASE HRD1;          
1390:  1sxj-D  2.2  3.2   52   328    8   MOLECULE: ACTIVATOR 1 95 KDA SUBUNIT;                                
1391:  5mdx-A  2.2  5.4   57   307   11   MOLECULE: PHOTOSYSTEM II PROTEIN D1;                                 
1392:  3g17-G  2.2  4.5   59   290    7   MOLECULE: SIMILAR TO 2-DEHYDROPANTOATE 2-REDUCTASE;                  
1393:  7kzn-B  2.2  3.8   63   683    6   MOLECULE: HEAVY CHAIN ALPHA;                                         
1394:  5we2-A  2.2  3.3   57   229   11   MOLECULE: PROTECTION OF TELOMERES PROTEIN POZ1;                      
1395:  6yj6-A  2.2  5.0   55   819    0   MOLECULE: TRANSCRIPTION FACTOR TAU 131 KDA SUBUNIT;                  
1396:  3va9-A  2.2  3.1   59   127   14   MOLECULE: SENSOR HISTIDINE KINASE;                                   
1397:  3gei-C  2.2  3.7   61   298    3   MOLECULE: TRNA MODIFICATION GTPASE MNME;                             
1398:  2uui-A  2.2  6.8   63   155   13   MOLECULE: LEUKOTRIENE C4 SYNTHASE;                                   
1399:  6dee-A  2.2  5.5   63   382   11   MOLECULE: NCK-INTERACTING PROTEIN WITH SH3 DOMAIN;                   
1400:  5csk-A  2.2  4.3   61  1996    7   MOLECULE: ACETYL-COA CARBOXYLASE;                                    
1401:  7m2w-A  2.2  3.2   49   453    6   MOLECULE: TUBULIN GAMMA CHAIN;                                       
1402:  6ifr-A  2.2  3.2   63   694    8   MOLECULE: TYPE III-A CRISPR-ASSOCIATED PROTEIN CSM1;                 
1403:  6ifn-C  2.2  3.7   56   124    5   MOLECULE: TYPE III-A CRISPR-ASSOCIATED PROTEIN CSM1;                 
1404:  1xzp-A  2.2  3.8   60   456    3   MOLECULE: PROBABLE TRNA MODIFICATION GTPASE TRME;                    
1405:  1c02-A  2.2  2.5   54   166    7   MOLECULE: PHOSPHOTRANSFERASE YPD1P;                                  
1406:  2kyh-A  2.2  2.7   56   147   13   MOLECULE: VOLTAGE-GATED POTASSIUM CHANNEL;                           
1407:  3hi0-A  2.2  3.5   55   501    4   MOLECULE: PUTATIVE EXOPOLYPHOSPHATASE;                               
1408:  6sum-A  2.2  4.8   58   335    5   MOLECULE: AMICOUMACIN KINASE;                                        
1409:  4cq4-A  2.2  4.8   42   106   10   MOLECULE: ENGINEERED VERSION OF TRANSMEMBRANE RECEPTOR AF15          
1410:  4x3n-A  2.2  4.1   67   259    3   MOLECULE: CALCIUM-REGULATED ACTIN-BUNDLING PROTEIN;                  
1411:  1urf-A  2.2  3.6   54    81   13   MOLECULE: PROTEIN KINASE C-LIKE 1;                                   
1412:  3bos-B  2.2  3.7   41   231    7   MOLECULE: PUTATIVE DNA REPLICATION FACTOR;                           
1413:  4ad8-A  2.2  4.6   51   452    6   MOLECULE: DNA REPAIR PROTEIN RECN;                                   
1414:  6tdv-E  2.2  3.2   51    96    6   MOLECULE: ATPTB1;                                                    
1415:  5v5t-A  2.2  3.2   49   306    4   MOLECULE: CONSERVED DOMAIN PROTEIN;                                  
1416:  3m8j-A  2.2  2.7   46    90    9   MOLECULE: FOCB PROTEIN;                                              
1417:  1ni3-A  2.2  2.8   54   378    9   MOLECULE: YCHF GTP-BINDING PROTEIN;                                  
1418:  5jrk-A  2.2  2.3   42   695    7   MOLECULE: DIPEPTIDYL AMINOPEPTIDASES/ACYLAMINOACYL-PEPTIDAS          
1419:  3u66-A  2.2  3.2   60   168    5   MOLECULE: PUTATIVE TYPE VI SECRETION PROTEIN;                        
1420:  6xby-a  2.2  3.2   56   494    5   MOLECULE: V-TYPE PROTON ATPASE CATALYTIC SUBUNIT A;                  
1421:  6db1-A  2.2  3.0   62   137    5   MOLECULE: PUTATIVE METHYL-ACCEPTING CHEMOTAXIS PROTEIN;              
1422:  6khj-E  2.2  2.8   49   101   12   MOLECULE: NAD(P)H-QUINONE OXIDOREDUCTASE SUBUNIT 1;                  
1423:  1yz7-A  2.2  3.7   51   176   10   MOLECULE: PROBABLE TRANSLATION INITIATION FACTOR 2 ALPHA             
1424:  4kdu-A  2.2  4.7   65   207    8   MOLECULE: GLUTATHIONE S-TRANSFERASE DOMAIN;                          
1425:  7cmg-A  2.2  2.9   58   487   12   MOLECULE: POR SECRETION SYSTEM PROTEIN PORM/GLDM;                    
1426:  6zyd-A  2.2  5.0   50   323    8   MOLECULE: LOW CONDUCTANCE MECHANOSENSITIVE CHANNEL YNAI,LOW          
1427:  3dt5-A  2.2  2.9   55   119   11   MOLECULE: UNCHARACTERIZED PROTEIN AF_0924;                           
1428:  1evs-A  2.2  6.1   57   163    7   MOLECULE: ONCOSTATIN M;                                              
1429:  6w6x-A  2.2  4.1   52   126    0   MOLECULE: DE NOVO DESIGNED ABLE PROTEIN;                             
1430:  3zhe-A  2.2  4.0   59   399    8   MOLECULE: NONSENSE-MEDIATED MRNA DECAY PROTEIN;                      
1431:  3wqy-A  2.2  3.8   58   906    5   MOLECULE: ALANINE--TRNA LIGASE;                                      
1432:  2v57-B  2.2  4.1   59   176    3   MOLECULE: TETR FAMILY TRANSCRIPTIONAL REPRESSOR LFRR;                
1433:  5t8v-A  2.2  5.0   60  1315    7   MOLECULE: PUTATIVE UNCHARACTERIZED PROTEIN;                          
1434:  3lxz-A  2.2  4.0   64   218    6   MOLECULE: GLUTATHIONE S-TRANSFERASE FAMILY PROTEIN;                  
1435:  5flv-M  2.2  3.1   44   229    9   MOLECULE: HOMEOBOX PROTEIN NKX-2.5, T-BOX TRANSCRIPTION FAC          
1436:  6n1l-A  2.2  3.6   60   141    8   MOLECULE: FIBRONECTIN-BINDING PROTEIN BBK32;                         
1437:  6w1f-A  2.2  4.0   58   280    7   MOLECULE: POSITIVE TRANSCRIPTIONAL REGULATOR MUTR FAMILY;            
1438:  4wfc-B  2.2  2.9   47   118    9   MOLECULE: EXOSOME COMPLEX EXONUCLEASE RRP6;                          
1439:  1nhy-A  2.2  4.9   69   219    9   MOLECULE: ELONGATION FACTOR 1-GAMMA 1;                               
1440:  2m0g-A  2.2  3.2   57   145    4   MOLECULE: SPLICING FACTOR 1;                                         
1441:  6vxm-A  2.2  4.7   50   277   12   MOLECULE: MECHANOSENSITIVE ION CHANNEL PROTEIN 1, MITOCHOND          
1442:  7c0q-A  2.2  5.1   64   279    6   MOLECULE: EFFECTOR LPG2505;                                          
1443:  6x44-B  2.2  3.4   55   389    9   MOLECULE: SERINE REPEAT ANTIGEN 5;                                   
1444:  7c79-L  2.2  4.1   59   131    5   MOLECULE: RIBONUCLEASE MRP RNA SUBUNIT NME1;                         
1445:  5ho1-A  2.2  3.3   45    86    4   MOLECULE: MAGNETOSOME PROTEIN MAMB;                                  
1446:  6au8-A  2.2  5.2   53   280    4   MOLECULE: GOLGI TO ER TRAFFIC PROTEIN 4 HOMOLOG;                     
1447:  1xfi-A  2.2  7.9   55   343    7   MOLECULE: UNKNOWN PROTEIN;                                           
1448:  6jn2-A  2.2  3.8   44    67    7   MOLECULE: PROTEIN AF-10;                                             
1449:  2im8-B  2.2  3.6   61   116   10   MOLECULE: HYPOTHETICAL PROTEIN YPPE;                                 
1450:  4og9-B  2.2  3.1   58   162   10   MOLECULE: INTERLEUKIN-12 SUBUNIT BETA;                               
1451:  2gyq-A  2.2  3.0   61   162    3   MOLECULE: YCFI, PUTATIVE STRUCTURAL PROTEIN;                         
1452:  3dxp-A  2.2  3.6   60   329    5   MOLECULE: PUTATIVE ACYL-COA DEHYDROGENASE;                           
1453:  6gml-V  2.2  3.6   47   483   11   MOLECULE: DNA-DIRECTED RNA POLYMERASE SUBUNIT;                       
1454:  1dce-A  2.2  3.1   50   567    6   MOLECULE: PROTEIN (RAB GERANYLGERANYLTRANSFERASE ALPHA               
1455:  5efr-A  2.2  5.6   50   403    4   MOLECULE: BAMA-BAMD FUSION PROTEIN;                                  
1456:  2bw3-A  2.2  7.6   56   518    5   MOLECULE: TRANSPOSASE;                                               
1457:  2jx0-A  2.2  3.6   55   131    9   MOLECULE: ARF GTPASE-ACTIVATING PROTEIN GIT1;                        
1458:  5xe7-B  2.2  2.5   41   280    5   MOLECULE: ECF RNA POLYMERASE SIGMA FACTOR SIGJ;                      
1459:  6k1h-C  2.2  4.1   50   273   10   MOLECULE: PTS MANNOSE TRANSPORTER SUBUNIT IID;                       
1460:  3dfu-A  2.2  3.2   45   228    4   MOLECULE: UNCHARACTERIZED PROTEIN FROM 6-PHOSPHOGLUCONATE            
1461:  1zs3-A  2.2  2.8   54   171    7   MOLECULE: LACTOCOCCUS LACTIS MG1363 DPSA;                            
1462:  5lsk-N  2.2  4.5   48   173    6   MOLECULE: PROTEIN MIS12 HOMOLOG;                                     
1463:  3ivl-A  2.2  2.4   41   187   10   MOLECULE: PUTATIVE ZINC PROTEASE;                                    
1464:  3f8f-A  2.2  3.3   47   114   13   MOLECULE: TRANSCRIPTIONAL REGULATOR, PADR-LIKE FAMILY;               
1465:  4x2c-A  2.2  2.5   42   207    7   MOLECULE: FIC FAMILY PROTEIN PUTATIVE FILAMENTATION INDUCED          
1466:  2qeu-B  2.2  8.7   47   133    6   MOLECULE: PUTATIVE CARBOXYMUCONOLACTONE DECARBOXYLASE;               
1467:  6jql-A  2.2  5.5   59   678    2   MOLECULE: BIFUNCTIONAL PROTEIN PAAZ;                                 
1468:  1yvw-A  2.2  6.5   49    92    4   MOLECULE: PHOSPHORIBOSYL-ATP PYROPHOSPHATASE;                        
1469:  1rj1-A  2.2  2.9   54   148    9   MOLECULE: INVERTASE INHIBITOR;                                       
1470:  5uxg-A  2.2  3.6   51   212    8   MOLECULE: ALDEHYDE DEFORMYLATING OXYGENASE;                          
1471:  6xns-B  2.2  3.3   57   333    7   MOLECULE: C3_CROWN-05;                                               
1472:  4gwp-C  2.2  3.7   57   184    7   MOLECULE: MEDIATOR OF RNA POLYMERASE II TRANSCRIPTION SUBUN          
1473:  2v0p-A  2.2  3.2   53   219    4   MOLECULE: TYPE 2A PHOSPHATASE-ASSOCIATED PROTEIN 42;                 
1474:  5a42-A  2.2  4.5   53  1597    4   MOLECULE: UNCHARACTERIZED LIPOPROTEIN YFHM;                          
1475:  6iuq-B  2.1  4.3   57   296    7   MOLECULE: PROLYL 4-HYDROXYLASE;                                      
1476:  7jpp-E  2.1  3.5   45   406    7   MOLECULE: ORIGIN RECOGNITION COMPLEX SUBUNIT 1;                      
1477:  3wkg-A  2.1  3.6   49   410    6   MOLECULE: CELLOBIOSE 2-EPIMERASE;                                    
1478:  5j9u-G  2.1  2.2   45   297   13   MOLECULE: HISTONE ACETYLTRANSFERASE ESA1;                            
1479:  2ysr-A  2.1  5.9   55   105    7   MOLECULE: DEP DOMAIN-CONTAINING PROTEIN 1;                           
1480:  3pvs-D  2.1  2.9   48   424    2   MOLECULE: REPLICATION-ASSOCIATED RECOMBINATION PROTEIN A;            
1481:  3dtz-D  2.1  3.3   50   223    6   MOLECULE: PUTATIVE CHLORITE DISMUTASE TA0507;                        
1482:  5z2c-A  2.1  8.1   55   445    2   MOLECULE: ALPHA-PROTEIN KINASE 1;                                    
1483:  2fug-7  2.1  2.6   46   127   11   MOLECULE: NADH-QUINONE OXIDOREDUCTASE CHAIN 1;                       
1484:  4lun-U  2.1  3.4   61   311   10   MOLECULE: NONSENSE-MEDIATED MRNA DECAY PROTEIN 2;                    
1485:  6jzt-A  2.1  3.9   53   402    4   MOLECULE: FLAGELLAR HOOK PROTEIN FLGE;                               
1486:  5dik-A  2.1  3.5   51   112   10   MOLECULE: ALKYL HYDROPEROXIDE REDUCTASE AHPD;                        
1487:  6bhp-A  2.1  2.4   56   170    7   MOLECULE: MEMBRANE PROTEIN;                                          
1488:  1wte-A  2.1  4.0   58   272    5   MOLECULE: 5'-D(*AP*CP*CP*GP*GP*GP*CP*CP*CP*TP*GP*CP*C)-3';           
1489:  7ctq-A  2.1  8.8   47   429    6   MOLECULE: PEPTIDYL TRYPTOPHAN DIHYDROXYLASE;                         
1490:  4hqo-B  2.1  5.9   56   260    7   MOLECULE: SPOROZOITE SURFACE PROTEIN 2;                              
1491:  6poo-A  2.1  6.6   55   273    9   MOLECULE: BIBA;                                                      
1492:  4asn-A  2.1  3.4   46    90    4   MOLECULE: TUBR;                                                      
1493:  3egq-A  2.1  5.0   57   165    4   MOLECULE: TETR FAMILY TRANSCRIPTIONAL REGULATOR;                     
1494:  3q95-B  2.1  3.8   69   253   12   MOLECULE: ESTROGEN RECEPTOR;                                         
1495:  4chc-D  2.1  3.5   52   141    4   MOLECULE: POLYMERASE ACIDIC PROTEIN;                                 
1496:  5uun-A  2.1  3.9   61   286    7   MOLECULE: GLUTATHIONE S-TRANSFERASE-LIKE PROTEIN;                    
1497:  4egw-A  2.1  2.5   58   250    7   MOLECULE: MAGNESIUM TRANSPORT PROTEIN CORA;                          
1498:  6f1y-f  2.1  4.8   65   280    8   MOLECULE: CYTOPLASMIC DYNEIN 1 HEAVY CHAIN 1,DYNEIN HEAVY C          
1499:  6hwh-Y  2.1  4.3   63   536   10   MOLECULE: UBIQUINOL-CYTOCHROME C REDUCTASE IRON-SULFUR SUBU          
1500:  6mag-A  2.1  4.5   55   282    7   MOLECULE: BBVCI ENDONUCLEASE SUBUNIT 2;                              
1501:  5ebz-A  2.1  6.6   58   655    5   MOLECULE: INHIBITOR OF NUCLEAR FACTOR KAPPA-B KINASE SUBUNI          
1502:  6jp4-A  2.1  3.7   56   770    5   MOLECULE: ALGINATE LYASE;                                            
1503:  3iee-A  2.1  3.6   64   256    8   MOLECULE: PUTATIVE EXPORTED PROTEIN;                                 
1504:  6ygb-B  2.1  3.4   59   725    2   MOLECULE: N-ALPHA-ACETYLTRANSFERASE 30;                              
1505:  4rgp-A  2.1  5.9   69   255   10   MOLECULE: CSM6_III-A;                                                
1506:  4l3u-A  2.1  4.5   58   123    9   MOLECULE: UNCHARACTERIZED PROTEIN;                                   
1507:  6ptg-B  2.1  2.9   45    86    9   MOLECULE: DNAK SUPPRESSOR;                                           
1508:  5j4i-A  2.1  2.7   67   437    9   MOLECULE: ARGININE/AGMATINE ANTIPORTER;                              
1509:  5y6o-D  2.1  7.9   51   108    2   MOLECULE: DEATH DOMAIN-ASSOCIATED PROTEIN 6,TRANSCRIPTIONAL          
1510:  5b7j-A  2.1  4.8   61   110    3   MOLECULE: SWITCH-ACTIVATING PROTEIN 1;                               
1511:  6xp5-K  2.1  3.1   55   107    7   MOLECULE: MEDIATOR OF RNA POLYMERASE II TRANSCRIPTION SUBUN          
1512:  6nnw-A  2.1  3.3   48   208    4   MOLECULE: TETRONASIN;                                                
1513:  4e61-A  2.1  3.1   47    91   11   MOLECULE: PROTEIN BIM1;                                              
1514:  6zy2-E  2.1  4.6   65   259    6   MOLECULE: YRBD PROTEIN;                                              
1515:  5wkq-A  2.1  3.3   57   166    9   MOLECULE: INVASIN IPAB;                                              
1516:  1sqf-A  2.1  3.6   60   425    3   MOLECULE: SUN PROTEIN;                                               
1517:  1vim-A  2.1  6.7   59   192    3   MOLECULE: HYPOTHETICAL PROTEIN AF1796;                               
1518:  6maf-A  2.1  4.4   58   259   10   MOLECULE: BBVCI ENDONUCLEASE SUBUNIT 1;                              
1519:  7luf-B  2.1  4.4   57  1054    9   MOLECULE: DNA POLYMERASE;                                            
1520:  6tnt-A  2.1  5.4   53  1583    8   MOLECULE: ANAPHASE-PROMOTING COMPLEX SUBUNIT 1;                      
1521:  2mg4-A  2.1  3.4   48    66    4   MOLECULE: COMPUTATIONAL DESIGNED HOMODIMER;                          
1522:  5tgz-A  2.1  5.8   70   439    9   MOLECULE: CANNABINOID RECEPTOR 1,FLAVODOXIN,CANNABINOID REC          
1523:  3ppb-A  2.1  4.6   63   188   11   MOLECULE: PUTATIVE TETR FAMILY TRANSCRIPTION REGULATOR;              
1524:  3d5l-A  2.1  4.6   52   203    6   MOLECULE: REGULATORY PROTEIN RECX;                                   
1525:  7msw-A  2.1  4.2   54   635   13   MOLECULE: NON-STRUCTURAL PROTEIN 2;                                  
1526:  2v1y-B  2.1  2.4   54   170    6   MOLECULE: PHOSPHATIDYLINOSITOL-4,5-BISPHOSPHATE 3-KINASE CA          
1527:  3d7i-B  2.1  3.5   53    98    8   MOLECULE: CARBOXYMUCONOLACTONE DECARBOXYLASE FAMILY PROTEIN          
1528:  6ks0-A  2.1  8.2   67   286    6   MOLECULE: ADIPONECTIN RECEPTOR PROTEIN 1;                            
1529:  5kay-B  2.1  2.5   57   200    5   MOLECULE: SPELTER;                                                   
1530:  5c8d-E  2.1  3.8   57   280   11   MOLECULE: LIGHT-DEPENDENT TRANSCRIPTIONAL REGULATOR CARH;            
1531:  6z6o-D  2.1  3.6   56   542    7   MOLECULE: HISTONE DEACETYLASE HDA1;                                  
1532:  5jw9-B  2.1  4.5   55   115    0   MOLECULE: AF4/FMR2 FAMILY MEMBER 4;                                  
1533:  6g7o-A  2.1  8.4   69   350   10   MOLECULE: ALKALINE CERAMIDASE 3,SOLUBLE CYTOCHROME B562;             
1534:  3llw-D  2.1  3.9   73   289   11   MOLECULE: GERANYLTRANSTRANSFERASE (ISPA);                            
1535:  7dsj-A  2.1  3.6   60   363    7   MOLECULE: ANTHRANILATE PHOSPHORIBOSYLTRANSFERASE;                    
1536:  3u1d-A  2.1  4.6   59   148    3   MOLECULE: UNCHARACTERIZED PROTEIN;                                   
1537:  6vzy-A  2.1  8.3   67   464    7   MOLECULE: CUPIN DOMAIN-CONTAINING DIIRON PROTEIN;                    
1538:  2e8g-A  2.1  2.7   51   240   10   MOLECULE: HYPOTHETICAL PROTEIN PH0536;                               
1539:  4d0l-E  2.1  3.2   68   479    6   MOLECULE: PHOSPHATIDYLINOSITOL 4-KINASE BETA;                        
1540:  2xl4-A  2.1  2.4   52   147    8   MOLECULE: LMO0438 PROTEIN;                                           
1541:  6s6b-B  2.1  4.3   61   154    5   MOLECULE: CRISPR-ASSOCIATED PROTEIN, CMR5 FAMILY;                    
1542:  1xjs-A  2.1  4.9   59   147    5   MOLECULE: NIFU-LIKE PROTEIN;                                         
1543:  5eqw-B  2.1  3.0   51   123    6   MOLECULE: PUTATIVE MAJOR COAT PROTEIN;                               
1544:  3fp0-A  2.1  3.3   62   510    6   MOLECULE: 15-O-ACETYLTRANSFERASE;                                    
1545:  6rwx-A  2.1  3.9   47   189    4   MOLECULE: PROTEIN MXIG;                                              
1546:  2oqm-A  2.1  4.0   57   180   11   MOLECULE: HYPOTHETICAL PROTEIN;                                      
1547:  5ot4-A  2.1  3.3   61   846    8   MOLECULE: INTERAPTIN;                                                
1548:  4mt6-A  2.1  5.2   70   389    4   MOLECULE: RHO GUANINE NUCLEOTIDE EXCHANGE FACTOR 9;                  
1549:  3lvy-A  2.1  3.0   56   184    4   MOLECULE: CARBOXYMUCONOLACTONE DECARBOXYLASE FAMILY;                 
1550:  2ras-B  2.1  4.5   61   204   10   MOLECULE: TRANSCRIPTIONAL REGULATOR, TETR FAMILY;                    
1551:  6w1s-S  2.1  4.8   61   901    3   MOLECULE: MEDIATOR OF RNA POLYMERASE II TRANSCRIPTION SUBUN          
1552:  2huj-A  2.1  3.1   57   125    2   MOLECULE: LIN2004 PROTEIN;                                           
1553:  7d3u-C  2.1  3.8   55   129    2   MOLECULE: MONOVALENT NA+/H+ ANTIPORTER SUBUNIT D;                    
1554:  3icq-T  2.1  4.1   70   949    6   MOLECULE: EXPORTIN-T;                                                
1555:  1ub9-A  2.1  4.2   48   100    4   MOLECULE: HYPOTHETICAL PROTEIN PH1061;                               
1556:  7b93-L  2.1  6.7   61   607    7   MOLECULE: NADH-UBIQUINONE OXIDOREDUCTASE CHAIN 3;                    
1557:  7cun-B  2.1  4.1   64  1058    3   MOLECULE: INTEGRATOR COMPLEX SUBUNIT 1;                              
1558:  4o9p-C  2.1  3.9   49    89    6   MOLECULE: NAD(P) TRANSHYDROGENASE SUBUNIT ALPHA 2;                   
1559:  6u8y-c  2.1  2.9   52   112   10   MOLECULE: MONOVALENT CATION/H+ ANTIPORTER SUBUNIT E;                 
1560:  2klo-A  2.1  4.3   57   138    2   MOLECULE: DNA REPLICATION FACTOR CDT1;                               
1561:  6v4u-B  2.1  3.8   58   421    5   MOLECULE: WD REPEAT-CONTAINING PROTEIN 41;                           
1562:  6hu9-c  2.1  3.7   63   269   10   MOLECULE: CYTOCHROME B-C1 COMPLEX SUBUNIT 1, MITOCHONDRIAL;          
1563:  5mpd-Q  2.1  3.9   54   434    7   MOLECULE: 26S PROTEASOME REGULATORY SUBUNIT RPN10;                   
1564:  6zka-K  2.1  3.7   50    98    2   MOLECULE: NADH-UBIQUINONE OXIDOREDUCTASE CHAIN 3;                    
1565:  6v3o-F  2.1  3.7   66   944    6   MOLECULE: PHOSPHOENOLPYRUVATE CARBOXYLASE;                           
1566:  6mj1-A  2.1  4.0   66   200    8   MOLECULE: PROBABLE HTH-TYPE TRANSCRIPTIONAL REGULATOR YTTP;          
1567:  6f70-A  2.1  4.7   58   242    5   MOLECULE: GLUTATHIONE TRANSFERASE;                                   
1568:  6u0o-A  2.1  4.4   62   248   11   MOLECULE: LYSOSTAPHIN RESISTANCE PROTEIN A;                          
1569:  5j65-A  2.1  4.1   71   402    6   MOLECULE: PESTICIDAL CRYSTAL PROTEIN CRY6AA;                         
1570:  3l0a-A  2.1  3.6   49   266    4   MOLECULE: PUTATIVE EXONUCLEASE;                                      
1571:  2yxl-A  2.1  3.7   59   444    5   MOLECULE: 450AA LONG HYPOTHETICAL FMU PROTEIN;                       
1572:  7a9w-A  2.1  4.0   55   513    2   MOLECULE: PROTEIN RMD9, MITOCHONDRIAL;                               
1573:  5z8q-A  2.1  3.7   54   101    7   MOLECULE: HEAT SHOCK PROTEIN SSA1;                                   
1574:  4a25-B  2.1  4.0   65   169    6   MOLECULE: FERRITIN DPS FAMILY PROTEIN;                               
1575:  5n2e-A  2.1  4.7   62   999    2   MOLECULE: DNA POLYMERASE;                                            
1576:  2lky-A  2.1  3.7   52   112   10   MOLECULE: UNCHARACTERIZED PROTEIN;                                   
1577:  2fef-B  2.1  2.8   53   284    6   MOLECULE: HYPOTHETICAL PROTEIN PA2201;                               
1578:  6m49-B  2.1  4.7   68   238   15   MOLECULE: INSULIN-INDUCED GENE 2 PROTEIN;                            
1579:  6bk4-A  2.1  9.8   56   106    7   MOLECULE: CAPRIN HOMOLOG;                                            
1580:  6h3w-A  2.1  4.5   58   246    5   MOLECULE: ENVELOPMENT POLYPROTEIN;                                   
1581:  5xtc-o  2.1  2.8   45   128    2   MOLECULE: NADH DEHYDROGENASE [UBIQUINONE] IRON-SULFUR PROTE          
1582:  6o8b-B  2.1  3.4   53   657   11   MOLECULE: STIMULATOR OF INTERFERON GENES PROTEIN;                    
1583:  1hn0-A  2.1  6.6   57   971    0   MOLECULE: CHONDROITIN ABC LYASE I;                                   
1584:  1sb0-A  2.1  9.7   61    87    2   MOLECULE: PROTEIN CBP;                                               
1585:  1nek-D  2.1  3.2   49   113    4   MOLECULE: SUCCINATE DEHYDROGENASE FLAVOPROTEIN SUBUNIT;              
1586:  4k7b-A  2.1  3.6   54   111    7   MOLECULE: EXTRINSIC PROTEIN IN PHOTOSYSTEM II;                       
1587:  6nsj-A  2.1  4.4   56   182   11   MOLECULE: ACID-ACTIVATED UREA CHANNEL;                               
1588:  2kz6-A  2.1  3.7   51   100    8   MOLECULE: UNCHARACTERIZED PROTEIN;                                   
1589:  5ms2-A  2.1  4.9   56   405    0   MOLECULE: LEGIONELLA PNEUMOPHILA EFFECTOR PROTEIN RAVZ;              
1590:  6xjh-A  2.1  3.8   61   251    5   MOLECULE: PHENOL-SOLUBLE MODULIN EXPORT ABC TRANSPORTER PER          
1591:  6q82-A  2.1  3.7   70  1027    9   MOLECULE: IMPORTIN BETA-LIKE PROTEIN KAP122;                         
1592:  5oc0-A  2.1  3.5   56   174    4   MOLECULE: CYTOCHROME B561;                                           
1593:  3qz0-B  2.1  4.9   49    79   10   MOLECULE: FACTOR H BINDING PROTEIN;                                  
1594:  5oqk-A  2.1  5.1   52   147   12   MOLECULE: VOLTAGE-GATED HYDROGEN CHANNEL 1;                          
1595:  1r5e-A  2.1  3.1   55   105    4   MOLECULE: AVIRULENCE PROTEIN;                                        
1596:  7jzw-J  2.1  7.0   57    98    5   MOLECULE: CRISPR TYPE I-F/YPEST-ASSOCIATED PROTEIN CSY1;             
1597:  6val-B  2.1  3.9   67   257   12   MOLECULE: GREEN FLUORESCENT PROTEIN, CALHM1,CALMH2 CHIMERA;          
1598:  3tuf-A  2.1  4.5   52   115    6   MOLECULE: STAGE III SPORULATION PROTEIN AH;                          
1599:  5bq9-B  2.1  3.2   57   437    5   MOLECULE: UNCHARACTERIZED PROTEIN;                                   
1600:  2yb0-E  2.1  4.4   66   264    9   MOLECULE: DUTPASE;                                                   
1601:  2z0q-A  2.1  4.3   69   321    3   MOLECULE: RHO GUANINE NUCLEOTIDE EXCHANGE FACTOR 3;                  
1602:  6z11-H  2.1  2.2   51   193    6   MOLECULE: DNA-DIRECTED RNA POLYMERASE SUBUNIT ALPHA;                 
1603:  1bbn-A  2.1  3.7   58   133    7   MOLECULE: INTERLEUKIN-4;                                             
1604:  4od4-A  2.1  2.1   48   275    8   MOLECULE: 4-HYDROXYBENZOATE OCTAPRENYLTRANSFERASE;                   
1605:  3esl-B  2.1  4.4   55   202    4   MOLECULE: CHECKPOINT SERINE/THREONINE-PROTEIN KINASE BUB1;           
1606:  3key-A  2.1  3.8   52   175    4   MOLECULE: PROTEIN STN1;                                              
1607:  5dgq-A  2.1  2.9   50   578    6   MOLECULE: PUTATIVE ENDOGLUCANASE-RELATED PROTEIN;                    
1608:  2h8o-A  2.1  4.9   59   283   14   MOLECULE: GERANYLTRANSTRANSFERASE;                                   
1609:  4it4-B  2.1  6.3   44   210    5   MOLECULE: CG17282;                                                   
1610:  1ufz-A  2.1  4.8   42    83    2   MOLECULE: HYPOTHETICAL PROTEIN BAB28515;                             
1611:  4bx9-C  2.1  3.4   45    95    7   MOLECULE: VACUOLAR PROTEIN SORTING-ASSOCIATED PROTEIN 33A;           
1612:  1hyn-Q  2.1  3.8   45   302    4   MOLECULE: BAND 3 ANION TRANSPORT PROTEIN;                            
1613:  5f5t-A  2.1  3.1   48   215   17   MOLECULE: PUTATIVE UNCHARACTERIZED PROTEIN;                          
1614:  6rmg-A  2.1  3.5   57  1026   18   MOLECULE: PROTEIN PATCHED HOMOLOG 1,GFP-LIKE FLUORESCENT             
1615:  1gh6-A  2.1  2.8   52   114   10   MOLECULE: LARGE T ANTIGEN;                                           
1616:  4elj-A  2.1  5.5   46   590    4   MOLECULE: RETINOBLASTOMA-ASSOCIATED PROTEIN;                         
1617:  5yfp-E  2.1  3.5   67   776    9   MOLECULE: EXOCYST COMPLEX COMPONENT SEC3;                            
1618:  2vwb-A  2.1  3.0   50   519    6   MOLECULE: PUTATIVE O-SIALOGLYCOPROTEIN ENDOPEPTIDASE;                
1619:  2lxl-A  2.1  3.0   52   163    8   MOLECULE: VACUOLAR PROTEIN SORTING-ASSOCIATED PROTEIN VTA1           
1620:  2lck-A  2.1  5.3   54   296    7   MOLECULE: MITOCHONDRIAL UNCOUPLING PROTEIN 2;                        
1621:  5b0l-B  2.1  3.2   50   334   14   MOLECULE: MOEN5,DNA-BINDING PROTEIN 7D;                              
1622:  1r71-B  2.1  2.4   39   116    3   MOLECULE: 5'-D(*AP*(BRU)                                             
1623:  3jck-F  2.1  3.6   43   388    5   MOLECULE: 26S PROTEASOME REGULATORY SUBUNIT RPN3;                    
1624:  4ney-B  2.1  4.2   47   173    4   MOLECULE: ENGINEERED PROTEIN OR277;                                  
1625:  4c90-A  2.1  2.7   52   822   10   MOLECULE: ALPHA-GLUCURONIDASE GH115;                                 
1626:  2uy1-A  2.1  4.4   47   438    9   MOLECULE: CLEAVAGE STIMULATION FACTOR 77;                            
1627:  4bm5-A  2.0  3.1   56   268   11   MOLECULE: SIMILAR TO CHLOROPLAST INNER MEMBRANE PROTEIN TIC          
1628:  6ep3-B  2.0  7.6   60   218    7   MOLECULE: LMO0651 PROTEIN;                                           
1629:  3s93-B  2.0  3.5   51    81    8   MOLECULE: TUDOR DOMAIN-CONTAINING PROTEIN 5;                         
1630:  5tte-B  2.0  2.8   53   442    8   MOLECULE: E3 UBIQUITIN-PROTEIN LIGASE ARIH1;                         
1631:  5jb3-Q  2.0  3.7   53   158    2   MOLECULE: 16S RIBOSOMAL RNA;                                         
1632:  6xm1-C  2.0  4.2   52   570    2   MOLECULE: VPS45;                                                     
1633:  3rgu-A  2.0  2.8   46    88    4   MOLECULE: FIMBRIAE-ASSOCIATED PROTEIN FAP1;                          
1634:  6ebz-D  2.0  3.3   65   313    6   MOLECULE: RIBONUCLEOSIDE-DIPHOSPHATE REDUCTASE, BETA SUBUNI          
1635:  3h2z-A  2.0  2.9   60   377    8   MOLECULE: MANNITOL-1-PHOSPHATE 5-DEHYDROGENASE;                      
1636:  5vkv-A  2.0  4.4   54   224    7   MOLECULE: CYTOCHROME C-TYPE BIOGENESIS PROTEIN CCDA;                 
1637:  3dhi-A  2.0  4.1   69   498   10   MOLECULE: TOLUENE 4-MONOOXYGENASE HYDROXYLASE ALPHA SUBUNIT          
1638:  5f9p-A  2.0  5.7   57   241    5   MOLECULE: ANTHRONE OXIDASE-LIKE PROTEIN;                             
1639:  2hkv-A  2.0  8.7   60   148    5   MOLECULE: HYPOTHETICAL PROTEIN;                                      
1640:  5ln3-M  2.0  2.4   40   389   10   MOLECULE: 26S PROTEASOME NON-ATPASE REGULATORY SUBUNIT 2;            
1641:  6rjw-A  2.0  2.7   53   161    8   MOLECULE: LYSM DOMAIN PROTEIN;                                       
1642:  7ao3-A  2.0  3.2   61   303   11   MOLECULE: CYCLOOCTAT-9-EN-7-OL SYNTHASE;                             
1643:  1bgp-A  2.0  6.0   68   309    9   MOLECULE: BARLEY GRAIN PEROXIDASE;                                   
1644:  6bq1-B  2.0  3.6   57   728    5   MOLECULE: PHOSPHATIDYLINOSITOL 4-KINASE III ALPHA (PI4KA);           
1645:  3gni-A  2.0  6.5   59   335    7   MOLECULE: PROTEIN MO25;                                              
1646:  6l1k-A  2.0  3.8   62   384    3   MOLECULE: NADH-DEPENDENT BUTANOL DEHYDROGENASE A;                    
1647:  5z7b-B  2.0  2.7   43   197    5   MOLECULE: PADR FAMILY TRANSCRIPTIONAL REGULATOR;                     
1648:  6gkw-A  2.0  4.9   62   351    6   MOLECULE: PUTATIVE PHAGE XKDK-LIKE PROTEIN;                          
1649:  5nnv-D  2.0  3.0   55   252    9   MOLECULE: CHROMOSOME PARTITION PROTEIN SMC,CHROMOSOME PARTI          
1650:  6xdc-A  2.0  2.2   46   193   13   MOLECULE: PROTEIN 3A;                                                
1651:  2k48-A  2.0  2.5   53   107   11   MOLECULE: NUCLEOPROTEIN;                                             
1652:  6hyd-A  2.0  7.0   63  1574    8   MOLECULE: MIDASIN,MIDASIN,MIDASIN;                                   
1653:  3k6c-D  2.0  4.9   54    92    6   MOLECULE: UNCHARACTERIZED PROTEIN NE0167;                            
1654:  2vsg-A  2.0  4.3   56   358    5   MOLECULE: VARIANT SURFACE GLYCOPROTEIN ILTAT 1.24;                   
1655:  1lsh-A  2.0  3.1   45   955    7   MOLECULE: LIPOVITELLIN (LV-1N, LV-1C);                               
1656:  3lg6-A  2.0  4.8   65   229    9   MOLECULE: PUTATIVE GLUTATHIONE TRANSFERASE;                          
1657:  5z06-B  2.0  5.1   60   698    7   MOLECULE: BDI_3064 PROTEIN;                                          
1658:  1om2-A  2.0  3.7   52    95    6   MOLECULE: PROTEIN (MITOCHONDRIAL IMPORT RECEPTOR SUBUNIT             
1659:  5cd4-I  2.0  7.7   59   494   14   MOLECULE: CRISPR SYSTEM CASCADE SUBUNIT CASE;                        
1660:  7d7c-F  2.0  3.2   47   137    4   MOLECULE: DNA-DIRECTED RNA POLYMERASE SUBUNIT ALPHA;                 
1661:  5fd4-A  2.0  5.8   56   309   13   MOLECULE: COMR;                                                      
1662:  1fr0-A  2.0  2.6   52   124    6   MOLECULE: ARCB;                                                      
1663:  6tpi-A  2.0  3.4   63   380    3   MOLECULE: MUREIN HYDROLASE ACTIVATOR ENVC;                           
1664:  6qct-A  2.0  4.3   57   722   11   MOLECULE: POLYMERASE ACIDIC PROTEIN;                                 
1665:  3zd0-A  2.0  3.5   52    85   12   MOLECULE: P7 PROTEIN;                                                
1666:  6pq1-A  2.0  4.1   61   320   11   MOLECULE: ORANGE CAROTENOID-BINDING PROTEIN;                         
1667:  5twa-A  2.0  4.8   58   161    3   MOLECULE: BCL-X HOMOLOGOUS PROTEIN, BHP2;                            
1668:  1xdo-A  2.0  4.5   61   687   10   MOLECULE: POLYPHOSPHATE KINASE;                                      
1669:  3t46-A  2.0  4.2   46    75    0   MOLECULE: SCIN-D;                                                    
1670:  1wgz-A  2.0  3.7   65   510    5   MOLECULE: CARBOXYPEPTIDASE 1;                                        
1671:  6nd4-Z  2.0  3.0   48   169    8   MOLECULE: ETS RRNA;                                                  
1672:  3c3w-A  2.0  3.5   60   211    5   MOLECULE: TWO COMPONENT TRANSCRIPTIONAL REGULATORY PROTEIN           
1673:  2gtv-X  2.0  3.1   49   104    6   MOLECULE: CHORISMATE MUTASE;                                         
1674:  4e1y-A  2.0  4.0   59   353    5   MOLECULE: ALGINATE LYASE;                                            
1675:  2c0s-A  2.0  2.9   41    64   10   MOLECULE: CONSERVED DOMAIN PROTEIN;                                  
1676:  7bv5-A  2.0  5.2   53   234    8   MOLECULE: TRNA-SPECIFIC ADENOSINE DEAMINASE SUBUNIT TAD2;            
1677:  4dyl-A  2.0  7.0   62   376    6   MOLECULE: TYROSINE-PROTEIN KINASE FES/FPS;                           
1678:  6rlb-A  2.0  4.8   67   969    4   MOLECULE: O6-ALKYLGUANINE-DNA ALKYLTRANSFERASE MUTANT,DYNC2          
1679:  2p0n-A  2.0  2.6   52   161    2   MOLECULE: HYPOTHETICAL PROTEIN NMB1532;                              
1680:  3rkl-A  2.0  3.2   50    80    6   MOLECULE: STIV-A81;                                                  
1681:  3m1m-A  2.0  4.4   51   320   10   MOLECULE: ORF904;                                                    
1682:  4yxw-G  2.0  3.2   48   213    4   MOLECULE: ATP SYNTHASE SUBUNIT ALPHA, MITOCHONDRIAL;                 
1683:  6n63-A  2.0  5.3   50   141    4   MOLECULE: ENCAPSULIN CARGO PROTEIN;                                  
1684:  7kft-B  2.0  4.6   48    96    4   MOLECULE: CAS2;                                                      
1685:  3s84-B  2.0  6.8   57   241    2   MOLECULE: APOLIPOPROTEIN A-IV;                                       
1686:  1ng6-A  2.0  4.8   61   148    7   MOLECULE: HYPOTHETICAL PROTEIN YQEY;                                 
1687:  7kiy-B  2.0  4.1   61   516    5   MOLECULE: CYTOADHERENCE LINKED ASEXUAL PROTEIN 3;                    
1688:  6xz4-A  2.0  2.9   59   304    8   MOLECULE: TALIN ROD DOMAIN-CONTAINING PROTEIN 1;                     
1689:  3kkc-A  2.0  5.3   60   177   10   MOLECULE: TETR FAMILY TRANSCRIPTIONAL REGULATOR;                     
1690:  5xj5-A  2.0  3.9   57   200    4   MOLECULE: GLYCEROL-3-PHOSPHATE ACYLTRANSFERASE;                      
1691:  6u4o-A  2.0  4.0   70   479   10   MOLECULE: FUMARATE HYDRATASE;                                        
1692:  6mca-A  2.0  3.7   57   460   14   MOLECULE: ANKYRIN REPEAT DOMAIN PROTEIN;                             
1693:  5e7p-A  2.0  3.7   42   719    7   MOLECULE: CELL DIVISION CONTROL PROTEIN CDC48;                       
1694:  5o1l-A  2.0  4.5   60   375    5   MOLECULE: RUBBER OXYGENASE;                                          
1695:  6o4o-A  2.0  3.7   62   169    8   MOLECULE: INTERLEUKIN-11;                                            
1696:  5hjf-D  2.0  3.1   60   185    8   MOLECULE: FERRITIN, DPS FAMILY PROTEIN;                              
1697:  4nv0-B  2.0  4.0   48   300   13   MOLECULE: 7-METHYLGUANOSINE PHOSPHATE-SPECIFIC 5'-NUCLEOTID          
1698:  2yqy-A  2.0  8.0   59   126   14   MOLECULE: HYPOTHETICAL PROTEIN TTHA0303;                             
1699:  2f9i-A  2.0  8.6   62   309    8   MOLECULE: ACETYL-COENZYME A CARBOXYLASE CARBOXYL TRANSFERAS          
1700:  6tpk-A  2.0  8.6   67   461    6   MOLECULE: OXYTOCIN RECEPTOR;                                         
1701:  4ojz-A  2.0  4.1   49   706    2   MOLECULE: PUTATIVE ALGINATE LYASE;                                   
1702:  3ns4-A  2.0  4.3   66   205   12   MOLECULE: VACUOLAR PROTEIN SORTING-ASSOCIATED PROTEIN 53;            
1703:  4y93-A  2.0  4.6   62   429    5   MOLECULE: NON-SPECIFIC PROTEIN-TYROSINE KINASE,NON-SPECIFIC          
1704:  2yqk-A  2.0  3.8   45    63   11   MOLECULE: ARGININE-GLUTAMIC ACID DIPEPTIDE REPEATS PROTEIN;          
1705:  1h7a-A  2.0  4.7   58   563    5   MOLECULE: ANAEROBIC RIBONUCLEOTIDE-TRIPHOSPHATE REDUCTASE            
1706:  5dcq-E  2.0  2.3   42   200    5   MOLECULE: ARTIFICIAL REPEAT PROTEINS (ALPHAREP3);                    
1707:  2p1a-B  2.0  7.8   57   150    7   MOLECULE: HYPOTHETICAL PROTEIN;                                      
1708:  4ags-A  2.0  4.5   68   445    7   MOLECULE: THIOL-DEPENDENT REDUCTASE 1;                               
1709:  3h1n-B  2.0  4.4   64   242    6   MOLECULE: PROBABLE GLUTATHIONE S-TRANSFERASE;                        
1710:  2hqt-J  2.0  4.0   53   121    6   MOLECULE: GU4 NUCLEIC-BINDING PROTEIN 1;                             
1711:  3iqt-A  2.0  3.0   52   123    8   MOLECULE: SIGNAL TRANSDUCTION HISTIDINE-PROTEIN KINASE BARA          
1712:  1vkr-A  2.0  2.3   42    97    7   MOLECULE: MANNITOL-SPECIFIC PTS SYSTEM ENZYME IIABC COMPONE          
1713:  3bjo-A  2.0  3.8   56   103    4   MOLECULE: UNCHARACTERIZED ATP-BINDING PROTEIN MJ1010;                
1714:  7but-A  2.0  9.5   56   142    4   MOLECULE: ACINIFORM SPIDROIN;                                        
1715:  3on0-A  2.0  3.0   39   121   10   MOLECULE: PROTEIN TRAM;                                              
1716:  3bjd-C  2.0  4.1   56   324    7   MOLECULE: PUTATIVE 3-OXOACYL-(ACYL-CARRIER-PROTEIN) SYNTHAS          
1717:  7b93-n  2.0  8.5   51   178   10   MOLECULE: NADH-UBIQUINONE OXIDOREDUCTASE CHAIN 3;                    
1718:  4ql6-B  2.0  6.1   51   509    4   MOLECULE: CARBOXY-TERMINAL PROCESSING PROTEASE;                      
1719:  2au3-A  2.0  2.4   40   403    3   MOLECULE: DNA PRIMASE;                                               
1720:  5tnv-A  2.0  3.3   42   306    2   MOLECULE: AP ENDONUCLEASE, FAMILY PROTEIN 2;                         
1721:  6hs7-a  2.0  3.3   52   513    2   MOLECULE: IMCF-LIKE FAMILY PROTEIN;                                  
1722:  4u8u-G  2.0  3.6   40   151   13   MOLECULE: GLOBIN A CHAIN;                                            
1723:  3w6k-C  2.0  4.2   50    87    6   MOLECULE: SCPA;                                                      

# Structural equivalences
   1: s001-x 2ww9-A     1 -  26 <=>   28 -  53   (GLN   27  - GLY   52  <=> PRO   28  - LEU   53 )                          
   1: s001-x 2ww9-A    27 -  31 <=>  146 - 150   (SER  145  - LEU  149  <=> SER  146  - ILE  150 )                          
   1: s001-x 2ww9-A    32 -  78 <=>  152 - 198   (LEU  150  - PHE  196  <=> LEU  152  - PHE  198 )                          
   2: s001-x 5cos-D     5 -  23 <=>    6 -  24   (LYS   31  - PRO   49  <=> PRO   10  - ALA   28 )                          
   2: s001-x 5cos-D    37 -  52 <=>   26 -  41   (LEU  155  - GLN  170  <=> SER   30  - PRO   45 )                          
   2: s001-x 5cos-D    59 -  78 <=>   42 -  61   (SER  177  - PHE  196  <=> LEU   46  - ARG   65 )                          
   3: s001-x 3bo0-A     1 -  20 <=>   21 -  40   (GLN   27  - CYS   46  <=> THR   22  - GLY   41 )                          
   3: s001-x 3bo0-A    21 -  26 <=>   42 -  47   (GLN   47  - GLY   52  <=> ILE   43  - ALA   48 )                          
   3: s001-x 3bo0-A    27 -  30 <=>  135 - 138   (SER  145  - CYS  148  <=> THR  136  - LEU  139 )                          
   3: s001-x 3bo0-A    31 -  55 <=>  140 - 164   (LEU  149  - TYR  173  <=> PHE  141  - GLY  165 )                          
   3: s001-x 3bo0-A    57 -  78 <=>  165 - 186   (LEU  175  - PHE  196  <=> ILE  166  - LEU  187 )                          
   4: s001-x 4myy-B     1 -  25 <=>   14 -  38   (GLN   27  - PHE   51  <=> GLN   11  - GLY   35 )                          
   4: s001-x 4myy-B    29 -  32 <=>   40 -  43   (ILE  147  - LEU  150  <=> GLY   37  - LEU   40 )                          
   4: s001-x 4myy-B    33 -  50 <=>   45 -  62   (ILE  151  - LEU  168  <=> LYS   42  - LEU   59 )                          
   4: s001-x 4myy-B    56 -  77 <=>   63 -  84   (GLY  174  - ALA  195  <=> SER   60  - HIS   81 )                          
   5: s001-x 6kwy-c     3 -  21 <=>  515 - 533   (LYS   29  - GLN   47  <=> SER  538  - GLY  556 )                          
   5: s001-x 6kwy-c    22 -  26 <=>  537 - 541   (ILE   48  - GLY   52  <=> SER  560  - GLU  564 )                          
   5: s001-x 6kwy-c    27 -  31 <=>  549 - 553   (SER  145  - LEU  149  <=> THR  572  - THR  576 )                          
   5: s001-x 6kwy-c    32 -  51 <=>  555 - 574   (LEU  150  - LEU  169  <=> LEU  578  - CYS  597 )                          
   5: s001-x 6kwy-c    56 -  59 <=>  575 - 578   (GLY  174  - SER  177  <=> SER  598  - ILE  601 )                          
   5: s001-x 6kwy-c    61 -  76 <=>  579 - 594   (ILE  179  - LYS  194  <=> PHE  602  - ILE  617 )                          
   6: s001-x 7b54-X     1 -  20 <=>  859 - 878   (GLN   27  - CYS   46  <=> LEU 1024  - GLN 1043 )                          
   6: s001-x 7b54-X    21 -  24 <=>  882 - 885   (GLN   47  - LEU   50  <=> GLU 1047  - MET 1050 )                          
   6: s001-x 7b54-X    25 -  31 <=>  887 - 893   (PHE   51  - LEU  149  <=> ASN 1052  - CYS 1097 )                          
   6: s001-x 7b54-X    32 -  55 <=>  895 - 918   (LEU  150  - TYR  173  <=> CYS 1099  - ARG 1122 )                          
   6: s001-x 7b54-X    57 -  78 <=>  934 - 955   (LEU  175  - PHE  196  <=> VAL 1138  - ASN 1159 )                          
   7: s001-x 6hty-B     4 -  20 <=>  184 - 200   (GLU   30  - CYS   46  <=> GLN  334  - SER  350 )                          
   7: s001-x 6hty-B    22 -  25 <=>  205 - 208   (ILE   48  - PHE   51  <=> GLY  355  - GLN  358 )                          
   7: s001-x 6hty-B    34 -  55 <=>  210 - 231   (THR  152  - TYR  173  <=> ARG  360  - ARG  381 )                          
   7: s001-x 6hty-B    57 -  78 <=>  237 - 258   (LEU  175  - PHE  196  <=> ARG  387  - THR  408 )                          
   8: s001-x 2jvg-A     1 -  21 <=>    9 -  29   (GLN   27  - GLN   47  <=> ALA  203  - GLU  223 )                          
   8: s001-x 2jvg-A    37 -  53 <=>   32 -  48   (LEU  155  - LYS  171  <=> SER  226  - MET  242 )                          
   8: s001-x 2jvg-A    56 -  78 <=>   50 -  72   (GLY  174  - PHE  196  <=> VAL  244  - ALA  266 )                          
   9: s001-x 7kak-E     1 -   4 <=>   60 -  63   (GLN   27  - GLU   30  <=> ARG   68  - GLU   71 )                          
   9: s001-x 7kak-E     6 -  20 <=>   64 -  78   (VAL   32  - CYS   46  <=> THR   72  - ILE   86 )                          
   9: s001-x 7kak-E    21 -  24 <=>   82 -  85   (GLN   47  - LEU   50  <=> MET   90  - ARG   93 )                          
   9: s001-x 7kak-E    27 -  31 <=>  101 - 105   (SER  145  - LEU  149  <=> GLY  109  - TRP  113 )                          
   9: s001-x 7kak-E    32 -  53 <=>  107 - 128   (LEU  150  - LYS  171  <=> ARG  115  - SER  136 )                          
   9: s001-x 7kak-E    55 -  78 <=>  129 - 152   (TYR  173  - PHE  196  <=> TYR  137  - ALA  160 )                          
  10: s001-x 5yfp-C     1 -  21 <=>  407 - 427   (GLN   27  - GLN   47  <=> LYS  415  - GLY  435 )                          
  10: s001-x 5yfp-C    22 -  26 <=>  431 - 435   (ILE   48  - GLY   52  <=> LYS  439  - ASP  443 )                          
  10: s001-x 5yfp-C    27 -  32 <=>  440 - 445   (SER  145  - LEU  150  <=> ARG  448  - HIS  453 )                          
  10: s001-x 5yfp-C    34 -  57 <=>  454 - 477   (THR  152  - LEU  175  <=> LEU  462  - ALA  485 )                          
  10: s001-x 5yfp-C    58 -  72 <=>  481 - 495   (GLY  176  - THR  190  <=> VAL  489  - GLN  503 )                          
  11: s001-x 6hk5-B     1 -  21 <=>    7 -  27   (GLN   27  - GLN   47  <=> ARG    9  - GLU   29 )                          
  11: s001-x 6hk5-B    22 -  25 <=>   31 -  34   (ILE   48  - PHE   51  <=> GLN   33  - ALA   36 )                          
  11: s001-x 6hk5-B    29 -  32 <=>   37 -  40   (ILE  147  - LEU  150  <=> GLU   39  - ARG   42 )                          
  11: s001-x 6hk5-B    33 -  52 <=>   42 -  61   (ILE  151  - GLN  170  <=> GLY   44  - ALA   63 )                          
  11: s001-x 6hk5-B    54 -  57 <=>   62 -  65   (GLY  172  - LEU  175  <=> VAL   64  - ASP   67 )                          
  12: s001-x 1w0b-A     1 -  19 <=>    3 -  21   (GLN   27  - CYS   45  <=> LEU    3  - LEU   21 )                          
  12: s001-x 1w0b-A    20 -  26 <=>   23 -  29   (CYS   46  - GLY   52  <=> ASN   23  - ASP   29 )                          
  12: s001-x 1w0b-A    30 -  54 <=>   31 -  55   (CYS  148  - GLY  172  <=> LEU   31  - GLN   55 )                          
  12: s001-x 1w0b-A    56 -  69 <=>   66 -  79   (GLY  174  - ILE  187  <=> ALA   66  - ASN   79 )                          
  13: s001-x 6h8q-A     1 -  20 <=>  536 - 555   (GLN   27  - CYS   46  <=> SER  716  - MET  735 )                          
  13: s001-x 6h8q-A    21 -  24 <=>  557 - 560   (GLN   47  - LEU   50  <=> SER  737  - GLY  740 )                          
  13: s001-x 6h8q-A    31 -  34 <=>  563 - 566   (LEU  149  - THR  152  <=> LYS  743  - MET  746 )                          
  13: s001-x 6h8q-A    36 -  52 <=>  567 - 583   (GLN  154  - GLN  170  <=> LYS  747  - LYS  763 )                          
  13: s001-x 6h8q-A    58 -  78 <=>  584 - 604   (GLY  176  - PHE  196  <=> LYS  764  - PHE  784 )                          
  14: s001-x 4dvy-P     4 -  21 <=>  420 - 437   (GLU   30  - GLN   47  <=> LEU  570  - LYS  587 )                          
  14: s001-x 4dvy-P    23 -  26 <=>  444 - 447   (PRO   49  - GLY   52  <=> LEU  594  - ASN  597 )                          
  14: s001-x 4dvy-P    27 -  30 <=>  458 - 461   (SER  145  - CYS  148  <=> ASN  608  - GLU  611 )                          
  14: s001-x 4dvy-P    31 -  55 <=>  463 - 487   (LEU  149  - TYR  173  <=> LYS  613  - LEU  637 )                          
  14: s001-x 4dvy-P    57 -  78 <=>  501 - 522   (LEU  175  - PHE  196  <=> ASN  654  - ILE  675 )                          
  15: s001-x 6w4x-C     1 -  21 <=>  183 - 203   (GLN   27  - GLN   47  <=> THR  183  - LEU  203 )                          
  15: s001-x 6w4x-C    22 -  26 <=>  207 - 211   (ILE   48  - GLY   52  <=> ARG  207  - SER  211 )                          
  15: s001-x 6w4x-C    27 -  30 <=>  230 - 233   (SER  145  - CYS  148  <=> ILE  230  - LEU  233 )                          
  15: s001-x 6w4x-C    31 -  50 <=>  236 - 255   (LEU  149  - LEU  168  <=> ARG  236  - GLY  255 )                          
  15: s001-x 6w4x-C    52 -  56 <=>  257 - 261   (GLN  170  - GLY  174  <=> ASP  257  - MET  261 )                          
  15: s001-x 6w4x-C    58 -  72 <=>  263 - 277   (GLY  176  - THR  190  <=> GLU  263  - VAL  277 )                          
  15: s001-x 6w4x-C    75 -  78 <=>  323 - 326   (TRP  193  - PHE  196  <=> LEU  323  - GLN  326 )                          
  16: s001-x 4lws-A     1 -  21 <=>    9 -  29   (GLN   27  - GLN   47  <=> UNK   12  - GLN   32 )                          
  16: s001-x 4lws-A    22 -  26 <=>   32 -  36   (ILE   48  - GLY   52  <=> SER   35  - GLN   39 )                          
  16: s001-x 4lws-A    27 -  52 <=>   44 -  69   (SER  145  - GLN  170  <=> ASP   47  - GLY   72 )                          
  16: s001-x 4lws-A    54 -  57 <=>   70 -  73   (GLY  172  - LEU  175  <=> UNK   73  - SER   76 )                          
  17: s001-x 6ds9-A     1 -  21 <=>    2 -  22   (GLN   27  - GLN   47  <=> SER    3  - THR   23 )                          
  17: s001-x 6ds9-A    22 -  26 <=>   25 -  29   (ILE   48  - GLY   52  <=> GLN   26  - GLY   30 )                          
  17: s001-x 6ds9-A    29 -  54 <=>   30 -  55   (ILE  147  - GLY  172  <=> SER   31  - LEU   56 )                          
  17: s001-x 6ds9-A    56 -  65 <=>   69 -  78   (GLY  174  - ILE  183  <=> LEU   70  - ASP   79 )                          
  18: s001-x 5kqj-A     4 -   7 <=>  104 - 107   (GLU   30  - LEU   33  <=> GLN  104  - CYS  107 )                          
  18: s001-x 5kqj-A     8 -  23 <=>  125 - 140   (TRP   34  - PRO   49  <=> TRP  125  - PRO  140 )                          
  18: s001-x 5kqj-A    36 -  52 <=>  144 - 160   (GLN  154  - GLN  170  <=> TRP  144  - GLY  160 )                          
  18: s001-x 5kqj-A    58 -  78 <=>  162 - 182   (GLY  176  - PHE  196  <=> GLU  162  - HIS  182 )                          
  19: s001-x 2f66-B     1 -  21 <=>   14 -  34   (GLN   27  - GLN   47  <=> SER   28  - ILE   48 )                          
  19: s001-x 2f66-B    22 -  26 <=>   38 -  42   (ILE   48  - GLY   52  <=> HIS   52  - ALA   56 )                          
  19: s001-x 2f66-B    29 -  51 <=>   49 -  71   (ILE  147  - LEU  169  <=> ASP   63  - GLN   85 )                          
  19: s001-x 2f66-B    56 -  71 <=>   72 -  87   (GLY  174  - GLU  189  <=> ASN   86  - ALA  101 )                          
  19: s001-x 2f66-B    74 -  78 <=>   88 -  92   (VAL  192  - PHE  196  <=> ASP  102  - ILE  106 )                          
  20: s001-x 3opb-A     7 -  19 <=>  159 - 171   (LEU   33  - CYS   45  <=> TYR  160  - LEU  172 )                          
  20: s001-x 3opb-A    20 -  23 <=>  173 - 176   (CYS   46  - PRO   49  <=> LEU  174  - SER  177 )                          
  20: s001-x 3opb-A    36 -  52 <=>  180 - 196   (GLN  154  - GLN  170  <=> VAL  181  - GLN  197 )                          
  20: s001-x 3opb-A    58 -  78 <=>  197 - 217   (GLY  176  - PHE  196  <=> LYS  198  - ASP  218 )                          
  21: s001-x 5dlq-B     1 -  20 <=>  815 - 834   (GLN   27  - CYS   46  <=> GLY  871  - SER  890 )                          
  21: s001-x 5dlq-B    21 -  25 <=>  838 - 842   (GLN   47  - PHE   51  <=> LEU  894  - ARG  898 )                          
  21: s001-x 5dlq-B    29 -  54 <=>  843 - 868   (ILE  147  - GLY  172  <=> ILE  899  - LYS  924 )                          
  21: s001-x 5dlq-B    56 -  59 <=>  871 - 874   (GLY  174  - SER  177  <=> ALA  951  - VAL  954 )                          
  21: s001-x 5dlq-B    61 -  66 <=>  875 - 880   (ILE  179  - ALA  184  <=> VAL  955  - ASN  960 )                          
  21: s001-x 5dlq-B    70 -  73 <=>  921 - 924   (CYS  188  - ILE  191  <=> ASP 1001  - LYS 1004 )                          
  22: s001-x 7apk-j     1 -  23 <=>  219 - 241   (GLN   27  - PRO   49  <=> THR  476  - MET  498 )                          
  22: s001-x 7apk-j    36 -  49 <=>  243 - 256   (GLN  154  - GLU  167  <=> CYS  500  - LYS  513 )                          
  22: s001-x 7apk-j    57 -  60 <=>  257 - 260   (LEU  175  - GLY  178  <=> TYR  517  - ARG  520 )                          
  22: s001-x 7apk-j    62 -  71 <=>  261 - 270   (SER  180  - GLU  189  <=> TYR  521  - GLU  530 )                          
  22: s001-x 7apk-j    73 -  76 <=>  272 - 275   (ILE  191  - LYS  194  <=> TYR  532  - HIS  535 )                          
  23: s001-x 6s1k-A     1 -  21 <=>    4 -  24   (GLN   27  - GLN   47  <=> ALA  267  - MET  287 )                          
  23: s001-x 6s1k-A    22 -  26 <=>   27 -  31   (ILE   48  - GLY   52  <=> GLN  290  - GLU  294 )                          
  23: s001-x 6s1k-A    28 -  31 <=>   35 -  38   (GLY  146  - LEU  149  <=> VAL  298  - GLY  301 )                          
  23: s001-x 6s1k-A    32 -  54 <=>   40 -  62   (LEU  150  - GLY  172  <=> LEU  303  - ARG  325 )                          
  23: s001-x 6s1k-A    62 -  66 <=>  244 - 248   (SER  180  - ALA  184  <=> LEU  507  - ILE  511 )                          
  23: s001-x 6s1k-A    68 -  71 <=>  342 - 345   (ASN  186  - GLU  189  <=> VAL  605  - LYS  608 )                          
  23: s001-x 6s1k-A    75 -  78 <=>  369 - 372   (TRP  193  - PHE  196  <=> ALA  632  - VAL  635 )                          
  24: s001-x 4wd9-A     1 -  21 <=>  847 - 867   (GLN   27  - GLN   47  <=> ASP  860  - GLN  880 )                          
  24: s001-x 4wd9-A    31 -  55 <=>  906 - 930   (LEU  149  - TYR  173  <=> ALA  944  - ILE  968 )                          
  24: s001-x 4wd9-A    58 -  75 <=>  935 - 952   (GLY  176  - TRP  193  <=> ASP  973  - GLU  990 )                          
  25: s001-x 7apx-B     1 -  21 <=>  373 - 393   (GLN   27  - GLN   47  <=> ASP  392  - LEU  412 )                          
  25: s001-x 7apx-B    22 -  25 <=>  417 - 420   (ILE   48  - PHE   51  <=> ASP  436  - ASN  439 )                          
  25: s001-x 7apx-B    33 -  47 <=>  422 - 436   (ILE  151  - LEU  165  <=> ASP  441  - ILE  455 )                          
  25: s001-x 7apx-B    48 -  55 <=>  438 - 445   (ASP  166  - TYR  173  <=> ASP  457  - TYR  464 )                          
  25: s001-x 7apx-B    57 -  78 <=>  453 - 474   (LEU  175  - PHE  196  <=> TYR  472  - PHE  493 )                          
  26: s001-x 1u4q-A     1 -  21 <=>  215 - 235   (GLN   27  - GLN   47  <=> GLU 1876  - THR 1896 )                          
  26: s001-x 1u4q-A    22 -  26 <=>  238 - 242   (ILE   48  - GLY   52  <=> ALA 1899  - TYR 1903 )                          
  26: s001-x 1u4q-A    27 -  31 <=>  244 - 248   (SER  145  - LEU  149  <=> ASP 1905  - ALA 1909 )                          
  26: s001-x 1u4q-A    32 -  55 <=>  251 - 274   (LEU  150  - TYR  173  <=> GLY 1912  - CYS 1935 )                          
  26: s001-x 1u4q-A    57 -  66 <=>  295 - 304   (LEU  175  - ALA  184  <=> MET 1956  - ASP 1965 )                          
  27: s001-x 6f1t-f     1 -  21 <=>  533 - 553   (GLN   27  - GLN   47  <=> ILE  601  - ASP  621 )                          
  27: s001-x 6f1t-f    22 -  26 <=>  557 - 561   (ILE   48  - GLY   52  <=> VAL  625  - GLN  629 )                          
  27: s001-x 6f1t-f    27 -  31 <=>  571 - 575   (SER  145  - LEU  149  <=> ARG  639  - PRO  643 )                          
  27: s001-x 6f1t-f    32 -  55 <=>  578 - 601   (LEU  150  - TYR  173  <=> GLY  646  - LEU  669 )                          
  27: s001-x 6f1t-f    56 -  59 <=>  605 - 608   (GLY  174  - SER  177  <=> TRP  673  - HIS  676 )                          
  27: s001-x 6f1t-f    62 -  69 <=>  612 - 619   (SER  180  - ILE  187  <=> GLN  680  - ASP  687 )                          
  28: s001-x 5t76-A     1 -  21 <=>    2 -  22   (GLN   27  - GLN   47  <=> GLU    3  - ALA   23 )                          
  28: s001-x 5t76-A    22 -  25 <=>   25 -  28   (ILE   48  - PHE   51  <=> LYS   26  - THR   29 )                          
  28: s001-x 5t76-A    32 -  50 <=>   30 -  48   (LEU  150  - LEU  168  <=> PRO   31  - ALA   49 )                          
  28: s001-x 5t76-A    54 -  60 <=>   49 -  55   (GLY  172  - GLY  178  <=> VAL   50  - LYS   56 )                          
  28: s001-x 5t76-A    62 -  67 <=>   56 -  61   (SER  180  - THR  185  <=> ASP   57  - THR   62 )                          
  29: s001-x 6ww7-C     1 -   6 <=>    4 -   9   (GLN   27  - VAL   32  <=> LEU    8  - ARG   13 )                          
  29: s001-x 6ww7-C     7 -  20 <=>   11 -  24   (LEU   33  - CYS   46  <=> TRP   15  - GLY   28 )                          
  29: s001-x 6ww7-C    21 -  24 <=>   28 -  31   (GLN   47  - LEU   50  <=> HIS   32  - SER   35 )                          
  29: s001-x 6ww7-C    25 -  28 <=>   34 -  37   (PHE   51  - GLY  146  <=> LEU   38  - ASP   41 )                          
  29: s001-x 6ww7-C    33 -  57 <=>   92 - 116   (ILE  151  - LEU  175  <=> ASN  114  - THR  138 )                          
  29: s001-x 6ww7-C    59 -  77 <=>  148 - 166   (SER  177  - ALA  195  <=> SER  170  - GLY  188 )                          
  30: s001-x 4nsm-A     1 -  21 <=>    1 -  21   (GLN   27  - GLN   47  <=> GLN    7  - SER   27 )                          
  30: s001-x 4nsm-A    22 -  26 <=>   25 -  29   (ILE   48  - GLY   52  <=> ASN   31  - PRO   35 )                          
  30: s001-x 4nsm-A    27 -  30 <=>   39 -  42   (SER  145  - CYS  148  <=> THR   45  - ASN   48 )                          
  30: s001-x 4nsm-A    31 -  57 <=>   45 -  71   (LEU  149  - LEU  175  <=> ILE   51  - LEU   77 )                          
  31: s001-x 4ilo-A     3 -  21 <=>    1 -  19   (LYS   29  - GLN   47  <=> SER   -2  - ILE   16 )                          
  31: s001-x 4ilo-A    22 -  26 <=>   23 -  27   (ILE   48  - GLY   52  <=> ARG   20  - VAL   24 )                          
  31: s001-x 4ilo-A    27 -  30 <=>  148 - 151   (SER  145  - CYS  148  <=> GLU  145  - GLU  148 )                          
  31: s001-x 4ilo-A    31 -  51 <=>  154 - 174   (LEU  149  - LEU  169  <=> ARG  151  - THR  171 )                          
  31: s001-x 4ilo-A    60 -  74 <=>  175 - 189   (GLY  178  - VAL  192  <=> ASP  172  - LYS  186 )                          
  32: s001-x 6h3z-A     1 -  21 <=>    3 -  23   (GLN   27  - GLN   47  <=> ASN 1456  - ALA 1476 )                          
  32: s001-x 6h3z-A    22 -  26 <=>   27 -  31   (ILE   48  - GLY   52  <=> SER 1480  - GLU 1484 )                          
  32: s001-x 6h3z-A    30 -  37 <=>   34 -  41   (CYS  148  - LEU  155  <=> ASN 1487  - ALA 1494 )                          
  32: s001-x 6h3z-A    38 -  54 <=>   43 -  59   (PHE  156  - GLY  172  <=> LEU 1496  - THR 1512 )                          
  32: s001-x 6h3z-A    56 -  59 <=>   60 -  63   (GLY  174  - SER  177  <=> SER 1513  - PHE 1516 )                          
  32: s001-x 6h3z-A    61 -  75 <=>   64 -  78   (ILE  179  - TRP  193  <=> ALA 1517  - GLN 1531 )                          
  33: s001-x 5l1a-A     1 -  19 <=>    4 -  22   (GLN   27  - CYS   45  <=> SER    3  - LEU   21 )                          
  33: s001-x 5l1a-A    20 -  23 <=>   24 -  27   (CYS   46  - PRO   49  <=> GLN   23  - ASN   26 )                          
  33: s001-x 5l1a-A    32 -  54 <=>   28 -  50   (LEU  150  - GLY  172  <=> LEU   30  - THR   52 )                          
  33: s001-x 5l1a-A    56 -  68 <=>   56 -  68   (GLY  174  - ASN  186  <=> GLY   58  - SER   70 )                          
  33: s001-x 5l1a-A    75 -  78 <=>   75 -  78   (TRP  193  - PHE  196  <=> SER   77  - ILE   80 )                          
  34: s001-x 6l47-A     1 -  21 <=>   63 -  83   (GLN   27  - GLN   47  <=> LYS  180  - TYR  200 )                          
  34: s001-x 6l47-A    22 -  26 <=>   87 -  91   (ILE   48  - GLY   52  <=> GLN  204  - THR  208 )                          
  34: s001-x 6l47-A    27 -  31 <=>   96 - 100   (SER  145  - LEU  149  <=> SER  213  - LEU  217 )                          
  34: s001-x 6l47-A    32 -  46 <=>  102 - 116   (LEU  150  - LEU  164  <=> ARG  219  - GLY  233 )                          
  34: s001-x 6l47-A    47 -  54 <=>  118 - 125   (LEU  165  - GLY  172  <=> LEU  235  - VAL  242 )                          
  34: s001-x 6l47-A    56 -  60 <=>  139 - 143   (GLY  174  - GLY  178  <=> ILE  256  - GLN  260 )                          
  34: s001-x 6l47-A    62 -  67 <=>  144 - 149   (SER  180  - THR  185  <=> ILE  261  - LYS  266 )                          
  34: s001-x 6l47-A    69 -  72 <=>  189 - 192   (ILE  187  - THR  190  <=> LEU  306  - ARG  309 )                          
  34: s001-x 6l47-A    75 -  78 <=>  193 - 196   (TRP  193  - PHE  196  <=> ASP  310  - PRO  313 )                          
  35: s001-x 6qeq-A     1 -   4 <=>   46 -  49   (GLN   27  - GLU   30  <=> HIS   52  - TYR   55 )                          
  35: s001-x 6qeq-A     6 -  21 <=>   50 -  65   (VAL   32  - GLN   47  <=> SER   56  - ASN   71 )                          
  35: s001-x 6qeq-A    22 -  26 <=>   68 -  72   (ILE   48  - GLY   52  <=> GLN   74  - LEU   78 )                          
  35: s001-x 6qeq-A    27 -  31 <=>   77 -  81   (SER  145  - LEU  149  <=> HIS   83  - SER   87 )                          
  35: s001-x 6qeq-A    32 -  55 <=>   83 - 106   (LEU  150  - TYR  173  <=> ASP   89  - ILE  112 )                          
  36: s001-x 6zyx-C     1 -  22 <=>  144 - 165   (GLN   27  - ILE   48  <=> TYR 1208  - ASP 1229 )                          
  36: s001-x 6zyx-C    23 -  26 <=>  169 - 172   (PRO   49  - GLY   52  <=> ASN 1233  - MET 1236 )                          
  36: s001-x 6zyx-C    27 -  31 <=>  177 - 181   (SER  145  - LEU  149  <=> SER 1241  - ALA 1245 )                          
  36: s001-x 6zyx-C    32 -  54 <=>  183 - 205   (LEU  150  - GLY  172  <=> GLU 1247  - GLY 1269 )                          
  36: s001-x 6zyx-C    56 -  59 <=>  206 - 209   (GLY  174  - SER  177  <=> GLU 1270  - PHE 1273 )                          
  36: s001-x 6zyx-C    62 -  65 <=>  214 - 217   (SER  180  - ILE  183  <=> GLN 1278  - PRO 1281 )                          
  37: s001-x 3b77-A     1 -  25 <=>  124 - 148   (GLN   27  - PHE   51  <=> GLY  139  - GLY  163 )                          
  37: s001-x 3b77-A    33 -  52 <=>  149 - 168   (ILE  151  - GLN  170  <=> ASP  164  - GLN  183 )                          
  37: s001-x 3b77-A    54 -  57 <=>  169 - 172   (GLY  172  - LEU  175  <=> GLY  184  - TYR  187 )                          
  38: s001-x 4oyd-B     1 -  21 <=>   10 -  30   (GLN   27  - GLN   47  <=> ALA   10  - LYS   30 )                          
  38: s001-x 4oyd-B    22 -  25 <=>   33 -  36   (ILE   48  - PHE   51  <=> ARG   33  - ASP   36 )                          
  38: s001-x 4oyd-B    33 -  55 <=>   38 -  60   (ILE  151  - TYR  173  <=> THR   38  - ILE   60 )                          
  38: s001-x 4oyd-B    57 -  70 <=>  100 - 113   (LEU  175  - CYS  188  <=> SER  100  - LYS  113 )                          
  39: s001-x 5fu7-A     3 -  21 <=>   52 -  70   (LYS   29  - GLN   47  <=> LYS 1890  - GLU 1908 )                          
  39: s001-x 5fu7-A    22 -  26 <=>   74 -  78   (ILE   48  - GLY   52  <=> ARG 1912  - GLU 1916 )                          
  39: s001-x 5fu7-A    27 -  31 <=>   83 -  87   (SER  145  - LEU  149  <=> PRO 1921  - PRO 1925 )                          
  39: s001-x 5fu7-A    32 -  53 <=>   89 - 110   (LEU  150  - LYS  171  <=> MET 1927  - LYS 1948 )                          
  39: s001-x 5fu7-A    56 -  77 <=>  124 - 145   (GLY  174  - ALA  195  <=> LEU 1962  - SER 1983 )                          
  40: s001-x 1s35-A     2 -  21 <=>    1 -  20   (PHE   28  - GLN   47  <=> GLU 1063  - LYS 1082 )                          
  40: s001-x 1s35-A    22 -  26 <=>   23 -  27   (ILE   48  - GLY   52  <=> ALA 1085  - MET 1089 )                          
  40: s001-x 1s35-A    27 -  31 <=>   30 -  34   (SER  145  - LEU  149  <=> SER 1092  - ALA 1096 )                          
  40: s001-x 1s35-A    32 -  52 <=>   36 -  56   (LEU  150  - GLN  170  <=> GLN 1098  - GLN 1118 )                          
  40: s001-x 1s35-A    54 -  57 <=>   57 -  60   (GLY  172  - LEU  175  <=> ARG 1119  - GLU 1122 )                          
  40: s001-x 1s35-A    62 -  69 <=>   82 -  89   (SER  180  - ILE  187  <=> GLU 1144  - ASP 1151 )                          
  41: s001-x 3n27-B     1 -  21 <=>    7 -  27   (GLN   27  - GLN   47  <=> ILE    8  - THR   28 )                          
  41: s001-x 3n27-B    22 -  25 <=>   31 -  34   (ILE   48  - PHE   51  <=> THR   32  - VAL   35 )                          
  41: s001-x 3n27-B    27 -  30 <=>   46 -  49   (SER  145  - CYS  148  <=> GLY   47  - ASP   50 )                          
  41: s001-x 3n27-B    31 -  52 <=>   52 -  73   (LEU  149  - GLN  170  <=> ILE   53  - GLN   74 )                          
  41: s001-x 3n27-B    54 -  57 <=>   74 -  77   (GLY  172  - LEU  175  <=> LYS   75  - SER   78 )                          
  42: s001-x 4gzr-C     1 -  21 <=>    6 -  26   (GLN   27  - GLN   47  <=> GLY   14  - ASP   34 )                          
  42: s001-x 4gzr-C    22 -  25 <=>   29 -  32   (ILE   48  - PHE   51  <=> ALA   37  - ASP   40 )                          
  42: s001-x 4gzr-C    32 -  54 <=>   38 -  60   (LEU  150  - GLY  172  <=> GLY   46  - ALA   68 )                          
  43: s001-x 6tj1-C     1 -  21 <=>    8 -  28   (GLN   27  - GLN   47  <=> THR    1  - LYS   21 )                          
  43: s001-x 6tj1-C    22 -  25 <=>   32 -  35   (ILE   48  - PHE   51  <=> LYS   25  - ARG   28 )                          
  43: s001-x 6tj1-C    27 -  30 <=>   42 -  45   (SER  145  - CYS  148  <=> ASP   37  - LYS   40 )                          
  43: s001-x 6tj1-C    31 -  53 <=>   48 -  70   (LEU  149  - LYS  171  <=> SER   43  - LEU   65 )                          
  43: s001-x 6tj1-C    55 -  58 <=>   71 -  74   (TYR  173  - GLY  176  <=> LEU   66  - SER   69 )                          
  44: s001-x 6zr2-A     1 -  21 <=>   54 -  74   (GLN   27  - GLN   47  <=> LYS   54  - PRO   74 )                          
  44: s001-x 6zr2-A    22 -  25 <=>   77 -  80   (ILE   48  - PHE   51  <=> TRP   77  - GLN   80 )                          
  44: s001-x 6zr2-A    31 -  54 <=>   82 - 105   (LEU  149  - GLY  172  <=> ILE   82  - GLU  105 )                          
  45: s001-x 1xnx-A     4 -  20 <=>  150 - 166   (GLU   30  - CYS   46  <=> HIS  263  - SER  279 )                          
  45: s001-x 1xnx-A    21 -  25 <=>  168 - 172   (GLN   47  - PHE   51  <=> ASP  281  - VAL  285 )                          
  45: s001-x 1xnx-A    32 -  54 <=>  174 - 196   (LEU  150  - GLY  172  <=> GLN  287  - GLN  309 )                          
  45: s001-x 1xnx-A    57 -  78 <=>  203 - 224   (LEU  175  - PHE  196  <=> ARG  316  - SER  337 )                          
  46: s001-x 1flc-B     1 -  24 <=>   45 -  68   (GLN   27  - LEU   50  <=> ILE   48  - SER   71 )                          
  46: s001-x 1flc-B    27 -  30 <=>   78 -  81   (SER  145  - CYS  148  <=> THR   81  - ILE   84 )                          
  46: s001-x 1flc-B    31 -  55 <=>   84 - 108   (LEU  149  - TYR  173  <=> ALA   87  - LEU  111 )                          
  47: s001-x 6fes-A     1 -  21 <=>  263 - 283   (GLN   27  - GLN   47  <=> GLU  273  - VAL  293 )                          
  47: s001-x 6fes-A    22 -  26 <=>  286 - 290   (ILE   48  - GLY   52  <=> LYS  296  - LYS  300 )                          
  47: s001-x 6fes-A    32 -  62 <=>  293 - 323   (LEU  150  - SER  180  <=> GLU  303  - VAL  333 )                          
  47: s001-x 6fes-A    65 -  69 <=>  354 - 358   (ILE  183  - ILE  187  <=> ASP  364  - ARG  368 )                          
  48: s001-x 1owa-A     1 -  20 <=>   50 -  69   (GLN   27  - CYS   46  <=> GLU   50  - ILE   69 )                          
  48: s001-x 1owa-A    21 -  24 <=>   73 -  76   (GLN   47  - LEU   50  <=> VAL   73  - LEU   76 )                          
  48: s001-x 1owa-A    27 -  31 <=>   86 -  90   (SER  145  - LEU  149  <=> ASN   86  - LYS   90 )                          
  48: s001-x 1owa-A    32 -  52 <=>   92 - 112   (LEU  150  - GLN  170  <=> GLN   92  - GLU  112 )                          
  48: s001-x 1owa-A    54 -  57 <=>  113 - 116   (GLY  172  - LEU  175  <=> LYS  113  - GLU  116 )                          
  48: s001-x 1owa-A    61 -  70 <=>  130 - 139   (ILE  179  - CYS  188  <=> LYS  130  - LEU  139 )                          
  49: s001-x 7apk-i     3 -  21 <=>  203 - 221   (LYS   29  - GLN   47  <=> SER  313  - TYR  331 )                          
  49: s001-x 7apk-i    31 -  54 <=>  227 - 250   (LEU  149  - GLY  172  <=> VAL  344  - ASN  367 )                          
  49: s001-x 7apk-i    56 -  59 <=>  254 - 257   (GLY  174  - SER  177  <=> GLY  371  - PHE  374 )                          
  49: s001-x 7apk-i    61 -  78 <=>  258 - 275   (ILE  179  - PHE  196  <=> SER  375  - LYS  392 )                          
  50: s001-x 4rxx-A     4 -  26 <=>  160 - 182   (GLU   30  - GLY   52  <=> LYS  160  - SER  182 )                          
  50: s001-x 4rxx-A    29 -  53 <=>  184 - 208   (ILE  147  - LYS  171  <=> GLN  184  - ALA  208 )                          
  50: s001-x 4rxx-A    56 -  60 <=>  209 - 213   (GLY  174  - GLY  178  <=> GLU  209  - LEU  213 )                          
  50: s001-x 4rxx-A    62 -  73 <=>  214 - 225   (SER  180  - ILE  191  <=> LEU  214  - SER  225 )                          
  50: s001-x 4rxx-A    75 -  78 <=>  226 - 229   (TRP  193  - PHE  196  <=> SER  226  - ALA  229 )                          
  51: s001-x 1puf-A     5 -  20 <=>   21 -  36   (LYS   31  - CYS   46  <=> THR  213  - MET  228 )                          
  51: s001-x 1puf-A    40 -  52 <=>   39 -  51   (ALA  158  - GLN  170  <=> THR  231  - ASN  243 )                          
  51: s001-x 1puf-A    59 -  78 <=>   56 -  75   (SER  177  - PHE  196  <=> GLN  248  - ARG  267 )                          
  52: s001-x 5xfs-A     1 -  19 <=>    5 -  23   (GLN   27  - CYS   45  <=> LEU   11  - ASN   29 )                          
  52: s001-x 5xfs-A    20 -  23 <=>   25 -  28   (CYS   46  - PRO   49  <=> ALA   31  - ALA   34 )                          
  52: s001-x 5xfs-A    24 -  27 <=>   32 -  35   (LEU   50  - SER  145  <=> ALA   38  - PRO   41 )                          
  52: s001-x 5xfs-A    28 -  31 <=>   44 -  47   (GLY  146  - LEU  149  <=> LEU   50  - ALA   53 )                          
  52: s001-x 5xfs-A    32 -  52 <=>   49 -  69   (LEU  150  - GLN  170  <=> PHE   55  - MET   75 )                          
  52: s001-x 5xfs-A    54 -  57 <=>   70 -  73   (GLY  172  - LEU  175  <=> PHE   76  - THR   79 )                          
  53: s001-x 3k66-A     1 -  21 <=>  119 - 139   (GLN   27  - GLN   47  <=> ASN  352  - LYS  372 )                          
  53: s001-x 3k66-A    22 -  26 <=>  143 - 147   (ILE   48  - GLY   52  <=> HIS  376  - ARG  380 )                          
  53: s001-x 3k66-A    27 -  30 <=>  159 - 162   (SER  145  - CYS  148  <=> ALA  392  - TYR  395 )                          
  53: s001-x 3k66-A    31 -  54 <=>  164 - 187   (LEU  149  - GLY  172  <=> PRO  397  - PHE  420 )                          
  53: s001-x 3k66-A    56 -  59 <=>  191 - 194   (GLY  174  - SER  177  <=> GLU  424  - VAL  427 )                          
  53: s001-x 3k66-A    61 -  71 <=>  195 - 205   (ILE  179  - GLU  189  <=> ARG  428  - TYR  438 )                          
  54: s001-x 4wcx-A     1 -  21 <=>  388 - 408   (GLN   27  - GLN   47  <=> GLY  400  - ASP  420 )                          
  54: s001-x 4wcx-A    36 -  51 <=>  411 - 426   (GLN  154  - LEU  169  <=> ASP  423  - LEU  438 )                          
  54: s001-x 4wcx-A    53 -  56 <=>  427 - 430   (LYS  171  - GLY  174  <=> GLU  439  - PRO  442 )                          
  54: s001-x 4wcx-A    57 -  71 <=>  435 - 449   (LEU  175  - GLU  189  <=> ARG  447  - GLU  461 )                          
  55: s001-x 6gvw-B     1 -   4 <=>   16 -  19   (GLN   27  - GLU   30  <=> LEU   23  - ALA   26 )                          
  55: s001-x 6gvw-B     6 -  21 <=>  180 - 195   (VAL   32  - GLN   47  <=> GLU  209  - ARG  224 )                          
  55: s001-x 6gvw-B    22 -  25 <=>  198 - 201   (ILE   48  - PHE   51  <=> SER  227  - HIS  230 )                          
  55: s001-x 6gvw-B    32 -  57 <=>  203 - 228   (LEU  150  - LEU  175  <=> ASP  232  - PRO  257 )                          
  56: s001-x 3na7-A     6 -  21 <=>    3 -  18   (VAL   32  - GLN   47  <=> SER    1  - LYS   16 )                          
  56: s001-x 3na7-A    22 -  26 <=>   22 -  26   (ILE   48  - GLY   52  <=> SER   20  - LEU   24 )                          
  56: s001-x 3na7-A    27 -  30 <=>  148 - 151   (SER  145  - CYS  148  <=> VAL  146  - GLU  149 )                          
  56: s001-x 3na7-A    31 -  49 <=>  154 - 172   (LEU  149  - GLU  167  <=> ASN  152  - LYS  170 )                          
  56: s001-x 3na7-A    60 -  74 <=>  174 - 188   (GLY  178  - VAL  192  <=> GLU  172  - ALA  186 )                          
  57: s001-x 4wjw-B     1 -  21 <=>  179 - 199   (GLN   27  - GLN   47  <=> GLY  209  - ARG  229 )                          
  57: s001-x 4wjw-B    31 -  35 <=>  210 - 214   (LEU  149  - ILE  153  <=> SER  240  - THR  244 )                          
  57: s001-x 4wjw-B    37 -  52 <=>  217 - 232   (LEU  155  - GLN  170  <=> ASN  247  - PRO  262 )                          
  57: s001-x 4wjw-B    59 -  76 <=>  233 - 250   (SER  177  - LYS  194  <=> SER  263  - PRO  280 )                          
  58: s001-x 3gnl-A     1 -  21 <=>  182 - 202   (GLN   27  - GLN   47  <=> SER  190  - THR  210 )                          
  58: s001-x 3gnl-A    22 -  25 <=>  205 - 208   (ILE   48  - PHE   51  <=> ASN  213  - PRO  216 )                          
  58: s001-x 3gnl-A    33 -  52 <=>  210 - 229   (ILE  151  - GLN  170  <=> SER  218  - ASP  237 )                          
  58: s001-x 3gnl-A    54 -  58 <=>  230 - 234   (GLY  172  - GLY  176  <=> VAL  238  - GLY  242 )                          
  59: s001-x 5iwz-A     3 -   6 <=>   90 -  93   (LYS   29  - VAL   32  <=> THR   90  - LYS   93 )                          
  59: s001-x 5iwz-A     7 -  20 <=>   95 - 108   (LEU   33  - CYS   46  <=> GLY   95  - LYS  108 )                          
  59: s001-x 5iwz-A    21 -  24 <=>  111 - 114   (GLN   47  - LEU   50  <=> ILE  111  - GLN  114 )                          
  59: s001-x 5iwz-A    33 -  54 <=>  115 - 136   (ILE  151  - GLY  172  <=> ASP  119  - SER  140 )                          
  59: s001-x 5iwz-A    56 -  73 <=>  139 - 156   (GLY  174  - ILE  191  <=> GLY  143  - ILE  160 )                          
  59: s001-x 5iwz-A    75 -  78 <=>  189 - 192   (TRP  193  - PHE  196  <=> ASN  202  - GLU  205 )                          
  60: s001-x 5izs-D     2 -  21 <=>    1 -  20   (PHE   28  - GLN   47  <=> GLU    3  - LEU   22 )                          
  60: s001-x 5izs-D    22 -  26 <=>   24 -  28   (ILE   48  - GLY   52  <=> ALA   26  - GLU   30 )                          
  60: s001-x 5izs-D    27 -  30 <=>   49 -  52   (SER  145  - CYS  148  <=> GLU   51  - LYS   54 )                          
  60: s001-x 5izs-D    31 -  52 <=>   55 -  76   (LEU  149  - GLN  170  <=> GLU   57  - ARG   78 )                          
  60: s001-x 5izs-D    54 -  58 <=>   77 -  81   (GLY  172  - GLY  176  <=> TYR   79  - GLU   83 )                          
  61: s001-x 1pd3-A     2 -  21 <=>    1 -  20   (PHE   28  - GLN   47  <=> GLY   63  - GLU   82 )                          
  61: s001-x 1pd3-A    22 -  25 <=>   24 -  27   (ILE   48  - PHE   51  <=> ARG   86  - ILE   89 )                          
  61: s001-x 1pd3-A    32 -  52 <=>   29 -  49   (LEU  150  - GLN  170  <=> GLU   91  - GLN  111 )                          
  61: s001-x 1pd3-A    54 -  58 <=>   50 -  54   (GLY  172  - GLY  176  <=> GLU  112  - PHE  116 )                          
  62: s001-x 6wpi-A     1 -  21 <=>  120 - 140   (GLN   27  - GLN   47  <=> SER  175  - THR  195 )                          
  62: s001-x 6wpi-A    37 -  53 <=>  144 - 160   (LEU  155  - LYS  171  <=> HIS  199  - SER  215 )                          
  62: s001-x 6wpi-A    56 -  78 <=>  171 - 193   (GLY  174  - PHE  196  <=> SER  257  - SER  279 )                          
  63: s001-x 6vae-B     1 -  21 <=>  789 - 809   (GLN   27  - GLN   47  <=> GLN 1006  - HIS 1026 )                          
  63: s001-x 6vae-B    22 -  25 <=>  813 - 816   (ILE   48  - PHE   51  <=> ILE 1030  - TYR 1033 )                          
  63: s001-x 6vae-B    26 -  31 <=>  820 - 825   (GLY   52  - LEU  149  <=> LEU 1037  - TYR 1055 )                          
  63: s001-x 6vae-B    32 -  49 <=>  827 - 844   (LEU  150  - GLU  167  <=> ILE 1057  - ALA 1074 )                          
  63: s001-x 6vae-B    52 -  55 <=>  845 - 848   (GLN  170  - TYR  173  <=> TRP 1075  - PHE 1078 )                          
  63: s001-x 6vae-B    57 -  76 <=>  853 - 872   (LEU  175  - LYS  194  <=> ASN 1083  - GLU 1102 )                          
  64: s001-x 5jje-B     5 -  21 <=>    1 -  17   (LYS   31  - GLN   47  <=> MET   22  - ALA   38 )                          
  64: s001-x 5jje-B    22 -  26 <=>   21 -  25   (ILE   48  - GLY   52  <=> GLY   42  - ALA   46 )                          
  64: s001-x 5jje-B    27 -  30 <=>   31 -  34   (SER  145  - CYS  148  <=> ASP   52  - ALA   55 )                          
  64: s001-x 5jje-B    31 -  55 <=>   37 -  61   (LEU  149  - TYR  173  <=> GLU   58  - LEU   82 )                          
  65: s001-x 5jhf-D     5 -  22 <=>   29 -  46   (LYS   31  - ILE   48  <=> ASP   29  - THR   46 )                          
  65: s001-x 5jhf-D    41 -  52 <=>   49 -  60   (GLY  159  - GLN  170  <=> THR   49  - LYS   60 )                          
  65: s001-x 5jhf-D    58 -  76 <=>   64 -  82   (GLY  176  - LYS  194  <=> HIS   64  - GLU   82 )                          
  66: s001-x 6ryd-A     5 -  20 <=>    9 -  24   (LYS   31  - CYS   46  <=> THR   42  - ALA   57 )                          
  66: s001-x 6ryd-A    40 -  55 <=>   29 -  44   (ALA  158  - TYR  173  <=> THR   62  - GLY   77 )                          
  66: s001-x 6ryd-A    59 -  78 <=>   50 -  69   (SER  177  - PHE  196  <=> ASN   83  - ASN  102 )                          
  67: s001-x 2rdc-B     1 -  21 <=>   18 -  38   (GLN   27  - GLN   47  <=> HIS   35  - SER   55 )                          
  67: s001-x 2rdc-B    23 -  26 <=>   45 -  48   (PRO   49  - GLY   52  <=> HIS   62  - ALA   65 )                          
  67: s001-x 2rdc-B    27 -  31 <=>   56 -  60   (SER  145  - LEU  149  <=> GLY   73  - ARG   77 )                          
  67: s001-x 2rdc-B    32 -  52 <=>   62 -  82   (LEU  150  - GLN  170  <=> LEU   79  - HIS   99 )                          
  67: s001-x 2rdc-B    54 -  57 <=>   83 -  86   (GLY  172  - LEU  175  <=> VAL  100  - ARG  103 )                          
  67: s001-x 2rdc-B    61 -  76 <=>  119 - 134   (ILE  179  - LYS  194  <=> ALA  136  - HIS  151 )                          
  68: s001-x 3lyq-B     1 -  22 <=>   62 -  83   (GLN   27  - ILE   48  <=> LYS   63  - ALA   84 )                          
  68: s001-x 3lyq-B    29 -  73 <=>  138 - 182   (ILE  147  - ILE  191  <=> GLY  139  - ASN  183 )                          
  68: s001-x 3lyq-B    75 -  78 <=>  183 - 186   (TRP  193  - PHE  196  <=> LEU  184  - PRO  187 )                          
  69: s001-x 5szj-B     1 -  21 <=>   13 -  33   (GLN   27  - GLN   47  <=> LYS  543  - ILE  563 )                          
  69: s001-x 5szj-B    22 -  26 <=>   37 -  41   (ILE   48  - GLY   52  <=> ARG  567  - ALA  571 )                          
  69: s001-x 5szj-B    29 -  52 <=>   44 -  67   (ILE  147  - GLN  170  <=> ASP  582  - SER  605 )                          
  69: s001-x 5szj-B    54 -  57 <=>   68 -  71   (GLY  172  - LEU  175  <=> GLU  606  - ILE  609 )                          
  70: s001-x 6gml-W     4 -  25 <=>  410 - 431   (GLU   30  - PHE   51  <=> HIS  462  - GLN  483 )                          
  70: s001-x 6gml-W    32 -  54 <=>  433 - 455   (LEU  150  - GLY  172  <=> ASP  485  - GLY  507 )                          
  70: s001-x 6gml-W    56 -  59 <=>  456 - 459   (GLY  174  - SER  177  <=> TYR  508  - PRO  511 )                          
  70: s001-x 6gml-W    61 -  72 <=>  460 - 471   (ILE  179  - THR  190  <=> VAL  512  - LEU  523 )                          
  71: s001-x 5ujj-A     4 -  20 <=>    1 -  17   (GLU   30  - CYS   46  <=> SER    8  - ARG   24 )                          
  71: s001-x 5ujj-A    21 -  24 <=>   20 -  23   (GLN   47  - LEU   50  <=> LYS   27  - ASN   30 )                          
  71: s001-x 5ujj-A    33 -  54 <=>   25 -  46   (ILE  151  - GLY  172  <=> SER   32  - ALA   53 )                          
  71: s001-x 5ujj-A    56 -  60 <=>   47 -  51   (GLY  174  - GLY  178  <=> ALA   54  - TYR   58 )                          
  71: s001-x 5ujj-A    63 -  66 <=>   52 -  55   (LEU  181  - ALA  184  <=> LYS   59  - CYS   62 )                          
  71: s001-x 5ujj-A    72 -  77 <=>  336 - 341   (THR  190  - ALA  195  <=> PHE  360  - ALA  365 )                          
  72: s001-x 6e8c-A     5 -  20 <=>   12 -  27   (LYS   31  - CYS   46  <=> THR   27  - PRO   42 )                          
  72: s001-x 6e8c-A    40 -  52 <=>   30 -  42   (ALA  158  - GLN  170  <=> GLY   45  - GLY   57 )                          
  72: s001-x 6e8c-A    59 -  78 <=>   47 -  66   (SER  177  - PHE  196  <=> ARG   62  - GLU   81 )                          
  73: s001-x 4kxr-A     1 -  21 <=>    9 -  29   (GLN   27  - GLN   47  <=> ALA   15  - MET   35 )                          
  73: s001-x 4kxr-A    22 -  26 <=>   32 -  36   (ILE   48  - GLY   52  <=> ALA   38  - PRO   42 )                          
  73: s001-x 4kxr-A    27 -  30 <=>   38 -  41   (SER  145  - CYS  148  <=> ALA   44  - VAL   47 )                          
  73: s001-x 4kxr-A    31 -  52 <=>   44 -  65   (LEU  149  - GLN  170  <=> LYS   50  - VAL   71 )                          
  73: s001-x 4kxr-A    54 -  57 <=>   66 -  69   (GLY  172  - LEU  175  <=> VAL   72  - GLU   75 )                          
  74: s001-x 4l0r-A     1 -  21 <=>    6 -  26   (GLN   27  - GLN   47  <=> LEU   38  - GLN   58 )                          
  74: s001-x 4l0r-A    22 -  25 <=>   29 -  32   (ILE   48  - PHE   51  <=> LYS   61  - GLN   64 )                          
  74: s001-x 4l0r-A    29 -  52 <=>   36 -  59   (ILE  147  - GLN  170  <=> THR   68  - ASN   91 )                          
  74: s001-x 4l0r-A    54 -  57 <=>   60 -  63   (GLY  172  - LEU  175  <=> GLN   92  - LYS   95 )                          
  75: s001-x 3lay-J     1 -  22 <=>    2 -  23   (GLN   27  - ILE   48  <=> LEU   44  - ALA   65 )                          
  75: s001-x 3lay-J    23 -  26 <=>   29 -  32   (PRO   49  - GLY   52  <=> ILE   71  - ARG   74 )                          
  75: s001-x 3lay-J    27 -  30 <=>   48 -  51   (SER  145  - CYS  148  <=> LYS   90  - ALA   93 )                          
  75: s001-x 3lay-J    31 -  58 <=>   54 -  81   (LEU  149  - GLY  176  <=> LYS   96  - ARG  123 )                          
  76: s001-x 7kpx-C     1 -  20 <=>  195 - 214   (GLN   27  - CYS   46  <=> ASP  198  - GLU  217 )                          
  76: s001-x 7kpx-C    21 -  24 <=>  217 - 220   (GLN   47  - LEU   50  <=> ILE  220  - MET  223 )                          
  76: s001-x 7kpx-C    25 -  30 <=>  223 - 228   (PHE   51  - CYS  148  <=> HIS  226  - GLN  231 )                          
  76: s001-x 7kpx-C    31 -  52 <=>  231 - 252   (LEU  149  - GLN  170  <=> ARG  234  - LEU  255 )                          
  76: s001-x 7kpx-C    60 -  76 <=>  254 - 270   (GLY  178  - LYS  194  <=> ASN  257  - GLU  273 )                          
  77: s001-x 3fd9-A     1 -  21 <=>  102 - 122   (GLN   27  - GLN   47  <=> ALA  138  - ILE  158 )                          
  77: s001-x 3fd9-A    22 -  25 <=>  126 - 129   (ILE   48  - PHE   51  <=> PHE  162  - ARG  165 )                          
  77: s001-x 3fd9-A    28 -  52 <=>  133 - 157   (GLY  146  - GLN  170  <=> LEU  169  - ALA  193 )                          
  77: s001-x 3fd9-A    54 -  57 <=>  158 - 161   (GLY  172  - LEU  175  <=> GLU  194  - GLY  197 )                          
  78: s001-x 3kdw-A     1 -  21 <=>   37 -  57   (GLN   27  - GLN   47  <=> THR   51  - ASN   71 )                          
  78: s001-x 3kdw-A    22 -  26 <=>   61 -  65   (ILE   48  - GLY   52  <=> GLU   75  - ALA   79 )                          
  78: s001-x 3kdw-A    27 -  30 <=>   79 -  82   (SER  145  - CYS  148  <=> LYS   93  - ALA   96 )                          
  78: s001-x 3kdw-A    31 -  52 <=>   85 - 106   (LEU  149  - GLN  170  <=> ALA   99  - SER  120 )                          
  78: s001-x 3kdw-A    54 -  58 <=>  107 - 111   (GLY  172  - GLY  176  <=> LEU  121  - ALA  125 )                          
  78: s001-x 3kdw-A    59 -  78 <=>  113 - 132   (SER  177  - PHE  196  <=> GLN  127  - ALA  146 )                          
  79: s001-x 3wak-A     1 -  21 <=>  158 - 178   (GLN   27  - GLN   47  <=> HIS  162  - ASN  182 )                          
  79: s001-x 3wak-A    22 -  25 <=>  181 - 184   (ILE   48  - PHE   51  <=> LYS  185  - ASP  188 )                          
  79: s001-x 3wak-A    30 -  33 <=>  185 - 188   (CYS  148  - ILE  151  <=> LEU  189  - ASN  192 )                          
  79: s001-x 3wak-A    34 -  55 <=>  190 - 211   (THR  152  - TYR  173  <=> THR  194  - TRP  215 )                          
  79: s001-x 3wak-A    56 -  59 <=>  214 - 217   (GLY  174  - SER  177  <=> GLY  218  - ILE  221 )                          
  79: s001-x 3wak-A    61 -  73 <=>  218 - 230   (ILE  179  - ILE  191  <=> ALA  222  - VAL  234 )                          
  79: s001-x 3wak-A    75 -  78 <=>  395 - 398   (TRP  193  - PHE  196  <=> PHE  399  - ARG  402 )                          
  80: s001-x 5abb-A     1 -  20 <=>   18 -  37   (GLN   27  - CYS   46  <=> GLU   18  - SER   37 )                          
  80: s001-x 5abb-A    21 -  26 <=>   39 -  44   (GLN   47  - GLY   52  <=> ILE   39  - ILE   44 )                          
  80: s001-x 5abb-A    27 -  31 <=>  153 - 157   (SER  145  - LEU  149  <=> GLY  153  - TYR  157 )                          
  80: s001-x 5abb-A    32 -  57 <=>  159 - 184   (LEU  150  - LEU  175  <=> THR  159  - GLY  184 )                          
  80: s001-x 5abb-A    59 -  78 <=>  188 - 207   (SER  177  - PHE  196  <=> SER  188  - ILE  207 )                          
  81: s001-x 2axt-Z     1 -  21 <=>    1 -  21   (GLN   27  - GLN   47  <=> MET    1  - ILE   21 )                          
  81: s001-x 2axt-Z    22 -  25 <=>   25 -  28   (ILE   48  - PHE   51  <=> VAL   25  - ALA   28 )                          
  81: s001-x 2axt-Z    31 -  52 <=>   31 -  52   (LEU  149  - GLN  170  <=> GLN   31  - LEU   52 )                          
  81: s001-x 2axt-Z    54 -  57 <=>   53 -  56   (GLY  172  - LEU  175  <=> VAL   53  - VAL   56 )                          
  82: s001-x 5j1f-A     1 -   4 <=>    1 -   4   (GLN   27  - GLU   30  <=> GLY  746  - MET  749 )                          
  82: s001-x 5j1f-A     5 -  21 <=>    6 -  22   (LYS   31  - GLN   47  <=> TYR  751  - LYS  767 )                          
  82: s001-x 5j1f-A    22 -  26 <=>   25 -  29   (ILE   48  - GLY   52  <=> GLU  770  - ARG  774 )                          
  82: s001-x 5j1f-A    27 -  30 <=>   44 -  47   (SER  145  - CYS  148  <=> ASP  789  - GLN  792 )                          
  82: s001-x 5j1f-A    31 -  54 <=>   50 -  73   (LEU  149  - GLY  172  <=> GLN  795  - VAL  818 )                          
  82: s001-x 5j1f-A    56 -  60 <=>   77 -  81   (GLY  174  - GLY  178  <=> ASN  889  - GLN  893 )                          
  82: s001-x 5j1f-A    62 -  66 <=>   82 -  86   (SER  180  - ALA  184  <=> GLU  894  - ARG  898 )                          
  83: s001-x 5ziy-A     1 -  21 <=>   31 -  51   (GLN   27  - GLN   47  <=> GLN   75  - VAL   95 )                          
  83: s001-x 5ziy-A    34 -  52 <=>   56 -  74   (THR  152  - GLN  170  <=> GLU  104  - VAL  122 )                          
  83: s001-x 5ziy-A    54 -  57 <=>   75 -  78   (GLY  172  - LEU  175  <=> TYR  123  - ASN  126 )                          
  83: s001-x 5ziy-A    61 -  64 <=>  134 - 137   (ILE  179  - PHE  182  <=> ILE  182  - LEU  185 )                          
  83: s001-x 5ziy-A    66 -  69 <=>  158 - 161   (ALA  184  - ILE  187  <=> GLU  206  - GLN  209 )                          
  84: s001-x 6ec8-A     1 -   4 <=>   16 -  19   (GLN   27  - GLU   30  <=> GLU   32  - CYS   35 )                          
  84: s001-x 6ec8-A     6 -  16 <=>   20 -  30   (VAL   32  - PHE   42  <=> CYS   36  - GLN   46 )                          
  84: s001-x 6ec8-A    17 -  21 <=>   32 -  36   (LEU   43  - GLN   47  <=> ARG   48  - TRP   52 )                          
  84: s001-x 6ec8-A    22 -  26 <=>   39 -  43   (ILE   48  - GLY   52  <=> GLY   55  - ARG   59 )                          
  84: s001-x 6ec8-A    27 -  30 <=>   59 -  62   (SER  145  - CYS  148  <=> LEU   82  - LEU   85 )                          
  84: s001-x 6ec8-A    32 -  55 <=>   95 - 118   (LEU  150  - TYR  173  <=> ASP  118  - ALA  141 )                          
  84: s001-x 6ec8-A    58 -  75 <=>  722 - 739   (GLY  176  - TRP  193  <=> ASP  761  - ILE  778 )                          
  85: s001-x 3hc7-A     1 -  21 <=>  171 - 191   (GLN   27  - GLN   47  <=> LYS  172  - GLY  192 )                          
  85: s001-x 3hc7-A    37 -  40 <=>  194 - 197   (LEU  155  - ALA  158  <=> GLY  195  - ASP  198 )                          
  85: s001-x 3hc7-A    42 -  47 <=>  201 - 206   (LEU  160  - LEU  165  <=> ALA  202  - LEU  207 )                          
  85: s001-x 3hc7-A    49 -  52 <=>  207 - 210   (GLU  167  - GLN  170  <=> GLY  208  - PRO  211 )                          
  85: s001-x 3hc7-A    58 -  78 <=>  212 - 232   (GLY  176  - PHE  196  <=> THR  213  - ARG  233 )                          
  86: s001-x 4i0x-F     1 -  21 <=>    3 -  23   (GLN   27  - GLN   47  <=> PHE    9  - PHE   29 )                          
  86: s001-x 4i0x-F    22 -  26 <=>   27 -  31   (ILE   48  - GLY   52  <=> ASN   33  - LEU   37 )                          
  86: s001-x 4i0x-F    27 -  30 <=>   45 -  48   (SER  145  - CYS  148  <=> ALA   56  - SER   59 )                          
  86: s001-x 4i0x-F    31 -  53 <=>   52 -  74   (LEU  149  - LYS  171  <=> LYS   63  - THR   85 )                          
  86: s001-x 4i0x-F    56 -  59 <=>   75 -  78   (GLY  174  - SER  177  <=> ALA   86  - ALA   89 )                          
  87: s001-x 5yfp-H     2 -  21 <=>  419 - 438   (PHE   28  - GLN   47  <=> ASP  651  - LYS  670 )                          
  87: s001-x 5yfp-H    22 -  26 <=>  442 - 446   (ILE   48  - GLY   52  <=> ASP  674  - ILE  678 )                          
  87: s001-x 5yfp-H    28 -  31 <=>  449 - 452   (GLY  146  - LEU  149  <=> GLU  681  - ALA  684 )                          
  87: s001-x 5yfp-H    32 -  54 <=>  454 - 476   (LEU  150  - GLY  172  <=> ILE  686  - GLN  708 )                          
  87: s001-x 5yfp-H    56 -  59 <=>  483 - 486   (GLY  174  - SER  177  <=> GLY  718  - LYS  721 )                          
  87: s001-x 5yfp-H    61 -  70 <=>  488 - 497   (ILE  179  - CYS  188  <=> SER  723  - ALA  732 )                          
  88: s001-x 3lph-A     3 -  16 <=>    1 -  14   (LYS   29  - PHE   42  <=> ASP    9  - LEU   22 )                          
  88: s001-x 3lph-A    18 -  26 <=>   16 -  24   (VAL   44  - GLY   52  <=> GLN   24  - GLU   32 )                          
  88: s001-x 3lph-A    27 -  30 <=>   26 -  29   (SER  145  - CYS  148  <=> THR   34  - ALA   37 )                          
  88: s001-x 3lph-A    31 -  52 <=>   32 -  53   (LEU  149  - GLN  170  <=> ASN   40  - SER   61 )                          
  88: s001-x 3lph-A    54 -  59 <=>   54 -  59   (GLY  172  - SER  177  <=> THR   62  - SER   67 )                          
  89: s001-x 4ps2-A     1 -  20 <=>   17 -  36   (GLN   27  - CYS   46  <=> GLU  103  - LEU  122 )                          
  89: s001-x 4ps2-A    21 -  24 <=>   40 -  43   (GLN   47  - LEU   50  <=> LYS  126  - LEU  129 )                          
  89: s001-x 4ps2-A    36 -  50 <=>   45 -  59   (GLN  154  - LEU  168  <=> ASP  131  - ASP  145 )                          
  89: s001-x 4ps2-A    54 -  68 <=>   60 -  74   (GLY  172  - ASN  186  <=> PRO  146  - VAL  160 )                          
  90: s001-x 6usf-A     1 -   7 <=>  212 - 218   (GLN   27  - LEU   33  <=> LEU  216  - ILE  222 )                          
  90: s001-x 6usf-A     8 -  16 <=>  220 - 228   (TRP   34  - PHE   42  <=> LEU  224  - SER  232 )                          
  90: s001-x 6usf-A    18 -  22 <=>  229 - 233   (VAL   44  - ILE   48  <=> CYS  233  - LEU  237 )                          
  90: s001-x 6usf-A    23 -  26 <=>  235 - 238   (PRO   49  - GLY   52  <=> PHE  239  - PRO  242 )                          
  90: s001-x 6usf-A    29 -  54 <=>  240 - 265   (ILE  147  - GLY  172  <=> GLU  244  - ILE  269 )                          
  90: s001-x 6usf-A    58 -  66 <=>  274 - 282   (GLY  176  - ALA  184  <=> PRO  278  - PHE  286 )                          
  90: s001-x 6usf-A    69 -  73 <=>  454 - 458   (ILE  187  - ILE  191  <=> LEU  471  - GLY  475 )                          
  91: s001-x 6uuj-G     1 -  21 <=>    9 -  29   (GLN   27  - GLN   47  <=> SER   14  - VAL   34 )                          
  91: s001-x 6uuj-G    23 -  26 <=>   33 -  36   (PRO   49  - GLY   52  <=> VAL   38  - PRO   41 )                          
  91: s001-x 6uuj-G    27 -  30 <=>   39 -  42   (SER  145  - CYS  148  <=> ASP   44  - SER   47 )                          
  91: s001-x 6uuj-G    31 -  52 <=>   45 -  66   (LEU  149  - GLN  170  <=> THR   50  - GLU   71 )                          
  91: s001-x 6uuj-G    54 -  57 <=>   67 -  70   (GLY  172  - LEU  175  <=> LEU   72  - ALA   75 )                          
  92: s001-x 6bq1-E     7 -  21 <=> 1160 -1174   (LEU   33  - GLN   47  <=> LYS 1679  - THR 1693 )                          
  92: s001-x 6bq1-E    22 -  25 <=> 1181 -1184   (ILE   48  - PHE   51  <=> GLU 1700  - GLN 1703 )                          
  92: s001-x 6bq1-E    33 -  51 <=> 1186 -1204   (ILE  151  - LEU  169  <=> ASP 1705  - LEU 1723 )                          
  92: s001-x 6bq1-E    56 -  59 <=> 1205 -1208   (GLY  174  - SER  177  <=> SER 1724  - ALA 1727 )                          
  92: s001-x 6bq1-E    61 -  78 <=> 1209 -1226   (ILE  179  - PHE  196  <=> LYS 1728  - SER 1745 )                          
  93: s001-x 1skv-A     4 -  21 <=>    1 -  18   (GLU   30  - GLN   47  <=> SER    2  - ARG   19 )                          
  93: s001-x 1skv-A    23 -  26 <=>   25 -  28   (PRO   49  - GLY   52  <=> HIS   26  - LYS   29 )                          
  93: s001-x 1skv-A    27 -  52 <=>   34 -  59   (SER  145  - GLN  170  <=> GLY   35  - ILE   60 )                          
  93: s001-x 1skv-A    54 -  58 <=>   60 -  64   (GLY  172  - GLY  176  <=> LYS   61  - HIS   65 )                          
  94: s001-x 4hga-A     1 -  21 <=>    4 -  24   (GLN   27  - GLN   47  <=> SER  184  - ARG  204 )                          
  94: s001-x 4hga-A    22 -  25 <=>   27 -  30   (ILE   48  - PHE   51  <=> GLU  207  - LEU  210 )                          
  94: s001-x 4hga-A    29 -  32 <=>   32 -  35   (ILE  147  - LEU  150  <=> LEU  212  - LEU  215 )                          
  94: s001-x 4hga-A    33 -  36 <=>   37 -  40   (ILE  151  - GLN  154  <=> ASP  217  - SER  220 )                          
  94: s001-x 4hga-A    37 -  52 <=>   42 -  57   (LEU  155  - GLN  170  <=> TYR  222  - GLY  237 )                          
  94: s001-x 4hga-A    54 -  57 <=>   58 -  61   (GLY  172  - LEU  175  <=> ARG  238  - GLU  241 )                          
  94: s001-x 4hga-A    71 -  76 <=>  159 - 164   (GLU  189  - LYS  194  <=> HIS  339  - TYR  344 )                          
  95: s001-x 6tug-B     1 -  23 <=>  239 - 261   (GLN   27  - PRO   49  <=> ARG  245  - ASP  267 )                          
  95: s001-x 6tug-B    30 -  33 <=>  366 - 369   (CYS  148  - ILE  151  <=> SER  381  - LEU  384 )                          
  95: s001-x 6tug-B    34 -  58 <=>  373 - 397   (THR  152  - GLY  176  <=> LYS  388  - GLN  412 )                          
  95: s001-x 6tug-B    61 -  64 <=>  398 - 401   (ILE  179  - PHE  182  <=> GLU  413  - PHE  416 )                          
  95: s001-x 6tug-B    66 -  78 <=>  402 - 414   (ALA  184  - PHE  196  <=> HIS  417  - LEU  429 )                          
  96: s001-x 4dlq-A     1 -  21 <=>   93 - 113   (GLN   27  - GLN   47  <=> TYR  566  - ALA  586 )                          
  96: s001-x 4dlq-A    22 -  25 <=>  116 - 119   (ILE   48  - PHE   51  <=> GLN  589  - ARG  592 )                          
  96: s001-x 4dlq-A    31 -  54 <=>  120 - 143   (LEU  149  - GLY  172  <=> ASN  604  - LEU  627 )                          
  96: s001-x 4dlq-A    62 -  67 <=>  168 - 173   (SER  180  - THR  185  <=> LEU  652  - GLU  657 )                          
  96: s001-x 4dlq-A    70 -  73 <=>  289 - 292   (CYS  188  - ILE  191  <=> LYS  773  - SER  776 )                          
  97: s001-x 6dlm-A     3 -  21 <=>    1 -  19   (LYS   29  - GLN   47  <=> SER    0  - ARG   18 )                          
  97: s001-x 6dlm-A    23 -  26 <=>   26 -  29   (PRO   49  - GLY   52  <=> ARG   25  - GLU   28 )                          
  97: s001-x 6dlm-A    27 -  31 <=>   41 -  45   (SER  145  - LEU  149  <=> ASP   40  - LEU   44 )                          
  97: s001-x 6dlm-A    32 -  52 <=>   47 -  67   (LEU  150  - GLN  170  <=> ARG   46  - ARG   66 )                          
  97: s001-x 6dlm-A    54 -  57 <=>   68 -  71   (GLY  172  - LEU  175  <=> GLU   67  - GLU   70 )                          
  98: s001-x 4kk0-A     1 -   4 <=>   40 -  43   (GLN   27  - GLU   30  <=> THR   45  - GLN   48 )                          
  98: s001-x 4kk0-A     6 -   9 <=>   78 -  81   (VAL   32  - THR   35  <=> LEU   83  - ASP   86 )                          
  98: s001-x 4kk0-A    10 -  17 <=>   83 -  90   (ALA   36  - LEU   43  <=> GLN   88  - ASP   95 )                          
  98: s001-x 4kk0-A    18 -  21 <=>   92 -  95   (VAL   44  - GLN   47  <=> ILE   97  - PRO  100 )                          
  98: s001-x 4kk0-A    22 -  25 <=>   99 - 102   (ILE   48  - PHE   51  <=> SER  104  - GLN  107 )                          
  98: s001-x 4kk0-A    33 -  49 <=>  103 - 119   (ILE  151  - GLU  167  <=> LEU  108  - ILE  124 )                          
  98: s001-x 4kk0-A    52 -  55 <=>  123 - 126   (GLN  170  - TYR  173  <=> GLU  128  - TRP  131 )                          
  98: s001-x 4kk0-A    56 -  78 <=>  130 - 152   (GLY  174  - PHE  196  <=> LEU  135  - GLU  157 )                          
  99: s001-x 6so5-C     3 -  21 <=>    1 -  19   (LYS   29  - GLN   47  <=> ALA    5  - VAL   23 )                          
  99: s001-x 6so5-C    22 -  26 <=>   22 -  26   (ILE   48  - GLY   52  <=> ILE   26  - SER   30 )                          
  99: s001-x 6so5-C    27 -  30 <=>   93 -  96   (SER  145  - CYS  148  <=> LEU   97  - ILE  100 )                          
  99: s001-x 6so5-C    31 -  52 <=>   99 - 120   (LEU  149  - GLN  170  <=> VAL  103  - TYR  124 )                          
  99: s001-x 6so5-C    58 -  71 <=>  125 - 138   (GLY  176  - GLU  189  <=> VAL  153  - VAL  166 )                          
 100: s001-x 2r5z-A     5 -  20 <=>   23 -  38   (LYS   31  - CYS   46  <=> THR  109  - ARG  124 )                          
 100: s001-x 2r5z-A    40 -  52 <=>   41 -  53   (ALA  158  - GLN  170  <=> THR  127  - SER  139 )                          
 100: s001-x 2r5z-A    59 -  76 <=>   58 -  75   (SER  177  - LYS  194  <=> GLN  144  - LYS  161 )                          
 101: s001-x 1uus-A     1 -   4 <=>    3 -   6   (GLN   27  - GLU   30  <=> LEU  241  - PRO  244 )                          
 101: s001-x 1uus-A     6 -  21 <=>    7 -  22   (VAL   32  - GLN   47  <=> GLN  245  - GLN  260 )                          
 101: s001-x 1uus-A    22 -  26 <=>   26 -  30   (ILE   48  - GLY   52  <=> GLN  264  - GLU  268 )                          
 101: s001-x 1uus-A    27 -  31 <=>   46 -  50   (SER  145  - LEU  149  <=> SER  284  - LEU  288 )                          
 101: s001-x 1uus-A    32 -  52 <=>   52 -  72   (LEU  150  - GLN  170  <=> SER  290  - ASP  310 )                          
 101: s001-x 1uus-A    54 -  57 <=>   73 -  76   (GLY  172  - LEU  175  <=> ALA  311  - LYS  314 )                          
 101: s001-x 1uus-A    62 -  67 <=>   89 -  94   (SER  180  - THR  185  <=> PHE  327  - ASP  332 )                          
 101: s001-x 1uus-A    70 -  73 <=>  128 - 131   (CYS  188  - ILE  191  <=> LEU  366  - GLN  369 )                          
 101: s001-x 1uus-A    75 -  78 <=>  195 - 198   (TRP  193  - PHE  196  <=> THR  437  - PHE  440 )                          
 102: s001-x 6jho-A     2 -  21 <=>   64 -  83   (PHE   28  - GLN   47  <=> PHE   63  - ASN   82 )                          
 102: s001-x 6jho-A    22 -  26 <=>   87 -  91   (ILE   48  - GLY   52  <=> GLN   86  - PHE   90 )                          
 102: s001-x 6jho-A    27 -  30 <=>   98 - 101   (SER  145  - CYS  148  <=> ASN   97  - THR  100 )                          
 102: s001-x 6jho-A    31 -  55 <=>  104 - 128   (LEU  149  - TYR  173  <=> GLU  103  - VAL  127 )                          
 102: s001-x 6jho-A    56 -  59 <=>  158 - 161   (GLY  174  - SER  177  <=> PHE  157  - LYS  160 )                          
 102: s001-x 6jho-A    61 -  68 <=>  162 - 169   (ILE  179  - ASN  186  <=> LEU  161  - ILE  168 )                          
 103: s001-x 4j19-A     5 -  20 <=>    7 -  22   (LYS   31  - CYS   46  <=> ARG  275  - GLN  290 )                          
 103: s001-x 4j19-A    40 -  53 <=>   25 -  38   (ALA  158  - LYS  171  <=> ASP  293  - ALA  306 )                          
 103: s001-x 4j19-A    59 -  78 <=>   57 -  76   (SER  177  - PHE  196  <=> LYS  325  - GLU  344 )                          
 104: s001-x 6acx-A     1 -  21 <=>  570 - 590   (GLN   27  - GLN   47  <=> GLY  588  - SER  608 )                          
 104: s001-x 6acx-A    27 -  30 <=>  735 - 738   (SER  145  - CYS  148  <=> HIS  753  - LEU  756 )                          
 104: s001-x 6acx-A    32 -  35 <=>  761 - 764   (LEU  150  - ILE  153  <=> GLU  779  - GLU  782 )                          
 104: s001-x 6acx-A    40 -  43 <=>  984 - 987   (ALA  158  - ILE  161  <=> GLY 1002  - GLN 1005 )                          
 104: s001-x 6acx-A    45 -  52 <=>  988 - 995   (LEU  163  - GLN  170  <=> SER 1006  - GLY 1013 )                          
 104: s001-x 6acx-A    58 -  72 <=>  997 -1011   (GLY  176  - THR  190  <=> ASP 1015  - ARG 1029 )                          
 104: s001-x 6acx-A    74 -  78 <=> 1012 -1016   (VAL  192  - PHE  196  <=> ALA 1030  - GLY 1034 )                          
 105: s001-x 4nq0-A     2 -  21 <=>  178 - 197   (PHE   28  - GLN   47  <=> LYS  270  - ALA  289 )                          
 105: s001-x 4nq0-A    22 -  25 <=>  200 - 203   (ILE   48  - PHE   51  <=> TRP  292  - GLN  295 )                          
 105: s001-x 4nq0-A    32 -  53 <=>  205 - 226   (LEU  150  - LYS  171  <=> PRO  297  - THR  318 )                          
 105: s001-x 4nq0-A    56 -  59 <=>  228 - 231   (GLY  174  - SER  177  <=> PRO  320  - SER  323 )                          
 105: s001-x 4nq0-A    62 -  65 <=>  233 - 236   (SER  180  - ILE  183  <=> LEU  325  - ALA  328 )                          
 106: s001-x 3lf9-A     1 -   4 <=>    1 -   4   (GLN   27  - GLU   30  <=> MET    1  - GLU    4 )                          
 106: s001-x 3lf9-A     5 -  21 <=>    6 -  22   (LYS   31  - GLN   47  <=> LYS    6  - ASN   22 )                          
 106: s001-x 3lf9-A    22 -  26 <=>   25 -  29   (ILE   48  - GLY   52  <=> SER   25  - THR   29 )                          
 106: s001-x 3lf9-A    27 -  30 <=>   35 -  38   (SER  145  - CYS  148  <=> GLU   35  - ARG   38 )                          
 106: s001-x 3lf9-A    31 -  54 <=>   40 -  63   (LEU  149  - GLY  172  <=> ASP   40  - ALA   63 )                          
 106: s001-x 3lf9-A    56 -  60 <=>   88 -  92   (GLY  174  - GLY  178  <=> ILE   88  - THR   92 )                          
 106: s001-x 3lf9-A    62 -  67 <=>   93 -  98   (SER  180  - THR  185  <=> ASP   93  - LYS   98 )                          
 107: s001-x 6dlm-B     1 -  21 <=>    3 -  23   (GLN   27  - GLN   47  <=> ILE   78  - GLU   98 )                          
 107: s001-x 6dlm-B    23 -  26 <=>   29 -  32   (PRO   49  - GLY   52  <=> LEU  104  - LEU  107 )                          
 107: s001-x 6dlm-B    27 -  52 <=>   36 -  61   (SER  145  - GLN  170  <=> PRO  111  - ASP  136 )                          
 107: s001-x 6dlm-B    54 -  58 <=>   62 -  66   (GLY  172  - GLY  176  <=> ARG  137  - LEU  141 )                          
 108: s001-x 6sl2-A     1 -  21 <=>  255 - 275   (GLN   27  - GLN   47  <=> MET  254  - ASN  274 )                          
 108: s001-x 6sl2-A    22 -  26 <=>  279 - 283   (ILE   48  - GLY   52  <=> GLY  278  - SER  282 )                          
 108: s001-x 6sl2-A    27 -  30 <=>  285 - 288   (SER  145  - CYS  148  <=> GLU  284  - GLN  287 )                          
 108: s001-x 6sl2-A    31 -  41 <=>  290 - 300   (LEU  149  - GLY  159  <=> LYS  289  - ARG  299 )                          
 108: s001-x 6sl2-A    42 -  52 <=>  302 - 312   (LEU  160  - GLN  170  <=> GLY  301  - GLY  311 )                          
 108: s001-x 6sl2-A    54 -  57 <=>  313 - 316   (GLY  172  - LEU  175  <=> ASP  312  - THR  315 )                          
 108: s001-x 6sl2-A    58 -  66 <=>  342 - 350   (GLY  176  - ALA  184  <=> LYS  341  - ASN  349 )                          
 109: s001-x 2c5i-T     3 -  21 <=>    1 -  19   (LYS   29  - GLN   47  <=> ASP    6  - ASN   24 )                          
 109: s001-x 2c5i-T    22 -  25 <=>   23 -  26   (ILE   48  - PHE   51  <=> ARG   28  - THR   31 )                          
 109: s001-x 2c5i-T    32 -  54 <=>   28 -  50   (LEU  150  - GLY  172  <=> GLY   33  - LEU   55 )                          
 109: s001-x 2c5i-T    61 -  66 <=>   76 -  81   (ILE  179  - ALA  184  <=> LYS   81  - ALA   86 )                          
 110: s001-x 6wlb-A     1 -  21 <=>  633 - 653   (GLN   27  - GLN   47  <=> TRP  871  - ALA  891 )                          
 110: s001-x 6wlb-A    22 -  25 <=>  657 - 660   (ILE   48  - PHE   51  <=> ASP  895  - ASN  898 )                          
 110: s001-x 6wlb-A    29 -  52 <=>  662 - 685   (ILE  147  - GLN  170  <=> GLY  900  - PRO  923 )                          
 110: s001-x 6wlb-A    54 -  58 <=>  686 - 690   (GLY  172  - GLY  176  <=> PHE  924  - LEU  928 )                          
 110: s001-x 6wlb-A    67 -  74 <=>  705 - 712   (THR  185  - VAL  192  <=> SER  943  - PHE  950 )                          
 111: s001-x 3s4w-A     4 -  21 <=> 1058 -1075   (GLU   30  - GLN   47  <=> PRO 1127  - THR 1144 )                          
 111: s001-x 3s4w-A    22 -  26 <=> 1079 -1083   (ILE   48  - GLY   52  <=> GLU 1148  - THR 1152 )                          
 111: s001-x 3s4w-A    27 -  31 <=> 1087 -1091   (SER  145  - LEU  149  <=> SER 1156  - VAL 1160 )                          
 111: s001-x 3s4w-A    32 -  54 <=> 1093 -1115   (LEU  150  - GLY  172  <=> THR 1162  - VAL 1184 )                          
 111: s001-x 3s4w-A    62 -  69 <=> 1124 -1131   (SER  180  - ILE  187  <=> ASN 1193  - LYS 1200 )                          
 112: s001-x 2np5-A     2 -  22 <=>   43 -  63   (PHE   28  - ILE   48  <=> SER   51  - ARG   71 )                          
 112: s001-x 2np5-A    33 -  53 <=>   87 - 107   (ILE  151  - LYS  171  <=> LEU   95  - THR  115 )                          
 112: s001-x 2np5-A    57 -  78 <=>  108 - 129   (LEU  175  - PHE  196  <=> SER  116  - VAL  137 )                          
 113: s001-x 3dew-A     3 -  21 <=>   71 -  89   (LYS   29  - GLN   47  <=> GLY   75  - ARG   93 )                          
 113: s001-x 3dew-A    32 -  55 <=>  105 - 128   (LEU  150  - TYR  173  <=> PRO  109  - ILE  132 )                          
 113: s001-x 3dew-A    56 -  78 <=>  143 - 165   (GLY  174  - PHE  196  <=> ALA  147  - GLU  169 )                          
 114: s001-x 6uvu-B     1 -  17 <=>   14 -  30   (GLN   27  - LEU   43  <=> ILE   24  - ALA   40 )                          
 114: s001-x 6uvu-B    18 -  21 <=>   33 -  36   (VAL   44  - GLN   47  <=> THR   43  - ARG   46 )                          
 114: s001-x 6uvu-B    22 -  25 <=>   55 -  58   (ILE   48  - PHE   51  <=> ALA   65  - MET   68 )                          
 114: s001-x 6uvu-B    33 -  48 <=>   59 -  74   (ILE  151  - ASP  166  <=> LYS   69  - ARG   84 )                          
 114: s001-x 6uvu-B    61 -  78 <=>   91 - 108   (ILE  179  - PHE  196  <=> ASP  101  - ALA  118 )                          
 115: s001-x 3o60-A     1 -  21 <=>   59 -  79   (GLN   27  - GLN   47  <=> HIS   61  - LEU   81 )                          
 115: s001-x 3o60-A    22 -  25 <=>   82 -  85   (ILE   48  - PHE   51  <=> ASP   84  - ILE   87 )                          
 115: s001-x 3o60-A    35 -  77 <=>   93 - 135   (ILE  153  - ALA  195  <=> ARG   95  - VAL  137 )                          
 116: s001-x 7crc-E     6 -  23 <=>    1 -  18   (VAL   32  - PRO   49  <=> PRO   67  - SER   84 )                          
 116: s001-x 7crc-E    33 -  50 <=>   20 -  37   (ILE  151  - LEU  168  <=> ASN   86  - GLU  103 )                          
 116: s001-x 7crc-E    56 -  59 <=>   38 -  41   (GLY  174  - SER  177  <=> ARG  104  - LEU  107 )                          
 116: s001-x 7crc-E    61 -  71 <=>   42 -  52   (ILE  179  - GLU  189  <=> ILE  108  - ALA  118 )                          
 116: s001-x 7crc-E    74 -  77 <=>   53 -  56   (VAL  192  - ALA  195  <=> PRO  119  - LEU  122 )                          
 117: s001-x 5f5p-A     1 -  21 <=>   55 -  75   (GLN   27  - GLN   47  <=> SER 1483  - LEU 1503 )                          
 117: s001-x 5f5p-A    22 -  26 <=>   79 -  83   (ILE   48  - GLY   52  <=> GLY 1507  - ARG 1511 )                          
 117: s001-x 5f5p-A    27 -  30 <=>  102 - 105   (SER  145  - CYS  148  <=> SER 1530  - GLU 1533 )                          
 117: s001-x 5f5p-A    31 -  52 <=>  108 - 129   (LEU  149  - GLN  170  <=> ARG 1536  - ARG 1557 )                          
 117: s001-x 5f5p-A    54 -  57 <=>  130 - 133   (GLY  172  - LEU  175  <=> ILE 1558  - ASP 1561 )                          
 117: s001-x 5f5p-A    62 -  78 <=>  150 - 166   (SER  180  - PHE  196  <=> PHE 1578  - ASP 1594 )                          
 118: s001-x 3d1n-I     5 -  20 <=>  100 - 115   (LYS   31  - CYS   46  <=> THR  242  - PRO  257 )                          
 118: s001-x 3d1n-I    40 -  52 <=>  118 - 130   (ALA  158  - GLN  170  <=> THR  260  - ASN  272 )                          
 118: s001-x 3d1n-I    59 -  73 <=>  135 - 149   (SER  177  - ILE  191  <=> VAL  277  - ASN  291 )                          
 119: s001-x 4fz4-A     1 -  21 <=>    2 -  22   (GLN   27  - GLN   47  <=> ALA   52  - GLU   72 )                          
 119: s001-x 4fz4-A    22 -  26 <=>   25 -  29   (ILE   48  - GLY   52  <=> LYS   75  - TYR   79 )                          
 119: s001-x 4fz4-A    27 -  31 <=>   32 -  36   (SER  145  - LEU  149  <=> ALA   82  - SER   86 )                          
 119: s001-x 4fz4-A    32 -  54 <=>   38 -  60   (LEU  150  - GLY  172  <=> GLN   88  - LYS  110 )                          
 119: s001-x 4fz4-A    57 -  60 <=>   66 -  69   (LEU  175  - GLY  178  <=> PHE  116  - VAL  119 )                          
 119: s001-x 4fz4-A    73 -  77 <=>  129 - 133   (ILE  191  - ALA  195  <=> TYR  179  - GLU  183 )                          
 120: s001-x 6w2q-A     3 -   6 <=>   99 - 102   (LYS   29  - VAL   32  <=> GLN  107  - ASP  110 )                          
 120: s001-x 6w2q-A     8 -  21 <=>  103 - 116   (TRP   34  - GLN   47  <=> ASP  111  - ALA  124 )                          
 120: s001-x 6w2q-A    22 -  26 <=>  120 - 124   (ILE   48  - GLY   52  <=> LEU  128  - GLN  132 )                          
 120: s001-x 6w2q-A    32 -  59 <=>  127 - 154   (LEU  150  - SER  177  <=> SER  135  - GLU  162 )                          
 120: s001-x 6w2q-A    61 -  67 <=>  156 - 162   (ILE  179  - THR  185  <=> ILE  164  - ARG  170 )                          
 121: s001-x 5nug-A     1 -  21 <=> 1701 -1721   (GLN   27  - GLN   47  <=> LYS 3190  - GLU 3210 )                          
 121: s001-x 5nug-A    22 -  25 <=> 1724 -1727   (ILE   48  - PHE   51  <=> ASP 3213  - GLU 3216 )                          
 121: s001-x 5nug-A    27 -  30 <=> 1796 -1799   (SER  145  - CYS  148  <=> ALA 3466  - GLU 3469 )                          
 121: s001-x 5nug-A    31 -  52 <=> 1803 -1824   (LEU  149  - GLN  170  <=> ASN 3473  - GLU 3494 )                          
 121: s001-x 5nug-A    54 -  58 <=> 1825 -1829   (GLY  172  - GLY  176  <=> THR 3495  - GLN 3499 )                          
 121: s001-x 5nug-A    69 -  72 <=> 2085 -2088   (ILE  187  - THR  190  <=> GLU 3755  - GLY 3758 )                          
 122: s001-x 1wa5-C     2 -   9 <=>  324 - 331   (PHE   28  - THR   35  <=> LYS  324  - ASN  331 )                          
 122: s001-x 1wa5-C    10 -  17 <=>  333 - 340   (ALA   36  - LEU   43  <=> SER  333  - GLU  340 )                          
 122: s001-x 1wa5-C    18 -  21 <=>  342 - 345   (VAL   44  - GLN   47  <=> ILE  342  - PRO  345 )                          
 122: s001-x 1wa5-C    22 -  26 <=>  348 - 352   (ILE   48  - GLY   52  <=> THR  348  - GLU  352 )                          
 122: s001-x 1wa5-C    27 -  31 <=>  364 - 368   (SER  145  - LEU  149  <=> TYR  364  - ASP  368 )                          
 122: s001-x 1wa5-C    34 -  37 <=>  372 - 375   (THR  152  - LEU  155  <=> THR  374  - ARG  377 )                          
 122: s001-x 1wa5-C    38 -  52 <=>  377 - 391   (PHE  156  - GLN  170  <=> ARG  379  - GLU  393 )                          
 122: s001-x 1wa5-C    59 -  78 <=>  392 - 411   (SER  177  - PHE  196  <=> VAL  394  - SER  413 )                          
 123: s001-x 5jbr-A     2 -  21 <=>   87 - 106   (PHE   28  - GLN   47  <=> GLY   85  - THR  104 )                          
 123: s001-x 5jbr-A    23 -  26 <=>  112 - 115   (PRO   49  - GLY   52  <=> ALA  110  - ASP  113 )                          
 123: s001-x 5jbr-A    30 -  53 <=>  117 - 140   (CYS  148  - LYS  171  <=> ASP  115  - UNK  138 )                          
 123: s001-x 5jbr-A    56 -  59 <=>  141 - 144   (GLY  174  - SER  177  <=> LEU  139  - ARG  142 )                          
 124: s001-x 6r1j-J     2 -  20 <=>   39 -  57   (PHE   28  - CYS   46  <=> VAL   41  - ALA   59 )                          
 124: s001-x 6r1j-J    21 -  24 <=>   61 -  64   (GLN   47  - LEU   50  <=> GLU   63  - LEU   66 )                          
 124: s001-x 6r1j-J    27 -  31 <=>   75 -  79   (SER  145  - LEU  149  <=> ASN   77  - LEU   81 )                          
 124: s001-x 6r1j-J    32 -  55 <=>   81 - 104   (LEU  150  - TYR  173  <=> ALA   83  - SER  106 )                          
 124: s001-x 6r1j-J    57 -  63 <=>  213 - 219   (LEU  175  - LEU  181  <=> ILE  215  - VAL  221 )                          
 124: s001-x 6r1j-J    65 -  68 <=>  257 - 260   (ILE  183  - ASN  186  <=> VAL  263  - SER  266 )                          
 124: s001-x 6r1j-J    70 -  73 <=>  261 - 264   (CYS  188  - ILE  191  <=> HIS  267  - HIS  270 )                          
 125: s001-x 7cbc-A     1 -  21 <=>   11 -  31   (GLN   27  - GLN   47  <=> ALA   11  - ALA   31 )                          
 125: s001-x 7cbc-A    22 -  25 <=>   35 -  38   (ILE   48  - PHE   51  <=> GLU   35  - LEU   38 )                          
 125: s001-x 7cbc-A    27 -  30 <=>   52 -  55   (SER  145  - CYS  148  <=> ARG   52  - ASP   55 )                          
 125: s001-x 7cbc-A    31 -  55 <=>   58 -  82   (LEU  149  - TYR  173  <=> LYS   58  - SER   82 )                          
 125: s001-x 7cbc-A    57 -  66 <=>  113 - 122   (LEU  175  - ALA  184  <=> ASP  113  - PHE  122 )                          
 125: s001-x 7cbc-A    67 -  73 <=>  220 - 226   (THR  185  - ILE  191  <=> GLU  220  - ALA  226 )                          
 126: s001-x 6zpg-A     1 -  21 <=>  228 - 248   (GLN   27  - GLN   47  <=> TYR  303  - GLN  323 )                          
 126: s001-x 6zpg-A    22 -  25 <=>  251 - 254   (ILE   48  - PHE   51  <=> GLN  326  - MET  329 )                          
 126: s001-x 6zpg-A    33 -  52 <=>  256 - 275   (ILE  151  - GLN  170  <=> ALA  392  - GLN  411 )                          
 126: s001-x 6zpg-A    54 -  69 <=>  276 - 291   (GLY  172  - ILE  187  <=> ILE  412  - SER  427 )                          
 126: s001-x 6zpg-A    72 -  78 <=>  340 - 346   (THR  190  - PHE  196  <=> GLU  476  - TYR  482 )                          
 127: s001-x 3c64-A     1 -  23 <=>    6 -  28   (GLN   27  - PRO   49  <=> TYR    7  - HIS   29 )                          
 127: s001-x 3c64-A    32 -  54 <=>   29 -  51   (LEU  150  - GLY  172  <=> GLY   44  - ILE   66 )                          
 127: s001-x 3c64-A    58 -  66 <=>  128 - 136   (GLY  176  - ALA  184  <=> THR  143  - HIS  151 )                          
 128: s001-x 5j8v-A     3 -  20 <=> 2270 -2287   (LYS   29  - CYS   46  <=> ARG 3321  - LEU 3338 )                          
 128: s001-x 5j8v-A    34 -  50 <=> 2288 -2304   (THR  152  - LEU  168  <=> VAL 3346  - ILE 3362 )                          
 128: s001-x 5j8v-A    62 -  78 <=> 2306 -2322   (SER  180  - PHE  196  <=> ARG 3368  - LYS 3384 )                          
 129: s001-x 6w1s-Y     1 -  21 <=>    3 -  23   (GLN   27  - GLN   47  <=> ASN   29  - MET   49 )                          
 129: s001-x 6w1s-Y    22 -  26 <=>   27 -  31   (ILE   48  - GLY   52  <=> GLN   53  - ASN   57 )                          
 129: s001-x 6w1s-Y    27 -  31 <=>   40 -  44   (SER  145  - LEU  149  <=> TYR   66  - THR   70 )                          
 129: s001-x 6w1s-Y    32 -  52 <=>   47 -  67   (LEU  150  - GLN  170  <=> ASP   73  - ARG   93 )                          
 129: s001-x 6w1s-Y    54 -  58 <=>   68 -  72   (GLY  172  - GLY  176  <=> LEU   94  - LYS   98 )                          
 130: s001-x 3on2-B     2 -  20 <=>   80 -  98   (PHE   28  - CYS   46  <=> GLU   83  - ALA  101 )                          
 130: s001-x 3on2-B    21 -  24 <=>  105 - 108   (GLN   47  - LEU   50  <=> LEU  108  - UNK  111 )                          
 130: s001-x 3on2-B    30 -  54 <=>  115 - 139   (CYS  148  - GLY  172  <=> PRO  118  - ALA  142 )                          
 130: s001-x 3on2-B    58 -  74 <=>  152 - 168   (GLY  176  - VAL  192  <=> ARG  155  - ALA  171 )                          
 130: s001-x 3on2-B    75 -  78 <=>  171 - 174   (TRP  193  - PHE  196  <=> GLY  174  - ASP  177 )                          
 131: s001-x 6tc0-C     5 -  20 <=>  278 - 293   (LYS   31  - CYS   46  <=> GLN  292  - ARG  307 )                          
 131: s001-x 6tc0-C    21 -  24 <=>  297 - 300   (GLN   47  - LEU   50  <=> PHE  311  - ALA  314 )                          
 131: s001-x 6tc0-C    33 -  54 <=>  301 - 322   (ILE  151  - GLY  172  <=> SER  315  - SER  336 )                          
 131: s001-x 6tc0-C    56 -  59 <=>  332 - 335   (GLY  174  - SER  177  <=> LEU  346  - PHE  349 )                          
 131: s001-x 6tc0-C    61 -  73 <=>  336 - 348   (ILE  179  - ILE  191  <=> LEU  350  - CYS  362 )                          
 131: s001-x 6tc0-C    75 -  78 <=>  349 - 352   (TRP  193  - PHE  196  <=> GLU  363  - MET  366 )                          
 132: s001-x 5aww-G     1 -  21 <=>    1 -  21   (GLN   27  - GLN   47  <=> MET    1  - TYR   21 )                          
 132: s001-x 5aww-G    22 -  26 <=>   25 -  29   (ILE   48  - GLY   52  <=> VAL   25  - LYS   29 )                          
 132: s001-x 5aww-G    27 -  52 <=>   43 -  68   (SER  145  - GLN  170  <=> PHE   43  - LEU   68 )                          
 132: s001-x 5aww-G    54 -  58 <=>   69 -  73   (GLY  172  - GLY  176  <=> VAL   69  - TRP   73 )                          
 133: s001-x 6ynw-H     1 -  21 <=>   11 -  31   (GLN   27  - GLN   47  <=> VAL   11  - ALA   31 )                          
 133: s001-x 6ynw-H    22 -  26 <=>   35 -  39   (ILE   48  - GLY   52  <=> VAL   35  - ARG   39 )                          
 133: s001-x 6ynw-H    31 -  52 <=>   42 -  63   (LEU  149  - GLN  170  <=> GLU   42  - PHE   63 )                          
 133: s001-x 6ynw-H    54 -  57 <=>   64 -  67   (GLY  172  - LEU  175  <=> MET   64  - GLY   67 )                          
 134: s001-x 3tix-C     1 -  21 <=>   94 - 114   (GLN   27  - GLN   47  <=> ARG   29  - SER   49 )                          
 134: s001-x 3tix-C    22 -  25 <=>  117 - 120   (ILE   48  - PHE   51  <=> LYS   52  - ARG   55 )                          
 134: s001-x 3tix-C    32 -  55 <=>  122 - 145   (LEU  150  - TYR  173  <=> LYS   57  - ALA   80 )                          
 135: s001-x 7bln-A     5 -  21 <=>    1 -  17   (LYS   31  - GLN   47  <=> GLN   12  - PHE   28 )                          
 135: s001-x 7bln-A    22 -  25 <=>   21 -  24   (ILE   48  - PHE   51  <=> ARG   32  - ASP   35 )                          
 135: s001-x 7bln-A    33 -  50 <=>   27 -  44   (ILE  151  - LEU  168  <=> LYS   38  - THR   55 )                          
 135: s001-x 7bln-A    54 -  70 <=>   45 -  61   (GLY  172  - CYS  188  <=> SER   56  - ASP   72 )                          
 136: s001-x 5b86-A     1 -  21 <=>  238 - 258   (GLN   27  - GLN   47  <=> ILE  309  - ALA  329 )                          
 136: s001-x 5b86-A    22 -  26 <=>  262 - 266   (ILE   48  - GLY   52  <=> GLU  333  - GLN  337 )                          
 136: s001-x 5b86-A    27 -  31 <=>  271 - 275   (SER  145  - LEU  149  <=> ASP  342  - GLN  346 )                          
 136: s001-x 5b86-A    32 -  54 <=>  281 - 303   (LEU  150  - GLY  172  <=> CYS  352  - ILE  374 )                          
 136: s001-x 5b86-A    56 -  73 <=>  307 - 324   (GLY  174  - ILE  191  <=> VAL  378  - ARG  395 )                          
 137: s001-x 6icz-V     2 -  23 <=>  291 - 312   (PHE   28  - PRO   49  <=> GLU  480  - ARG  501 )                          
 137: s001-x 6icz-V    37 -  50 <=>  315 - 328   (LEU  155  - LEU  168  <=> GLU  504  - LEU  517 )                          
 137: s001-x 6icz-V    53 -  56 <=>  329 - 332   (LYS  171  - GLY  174  <=> LYS  518  - TYR  521 )                          
 137: s001-x 6icz-V    59 -  75 <=>  334 - 350   (SER  177  - TRP  193  <=> GLU  523  - LEU  539 )                          
 138: s001-x 6ezn-B     1 -  21 <=>   52 -  72   (GLN   27  - GLN   47  <=> PHE   72  - MET   92 )                          
 138: s001-x 6ezn-B    22 -  26 <=>   76 -  80   (ILE   48  - GLY   52  <=> LEU   96  - ASN  100 )                          
 138: s001-x 6ezn-B    29 -  52 <=>   83 - 106   (ILE  147  - GLN  170  <=> PRO  103  - LEU  126 )                          
 138: s001-x 6ezn-B    54 -  57 <=>  107 - 110   (GLY  172  - LEU  175  <=> HIS  127  - ASN  130 )                          
 139: s001-x 3vuq-C     1 -  21 <=>   45 -  65   (GLN   27  - GLN   47  <=> PHE   53  - ARG   73 )                          
 139: s001-x 3vuq-C    22 -  26 <=>   68 -  72   (ILE   48  - GLY   52  <=> GLU   76  - ARG   80 )                          
 139: s001-x 3vuq-C    27 -  30 <=>   76 -  79   (SER  145  - CYS  148  <=> PRO   84  - VAL   87 )                          
 139: s001-x 3vuq-C    31 -  45 <=>   82 -  96   (LEU  149  - LEU  163  <=> GLU   90  - ARG  104 )                          
 139: s001-x 3vuq-C    46 -  52 <=>   98 - 104   (LEU  164  - GLN  170  <=> LEU  106  - ARG  112 )                          
 139: s001-x 3vuq-C    54 -  59 <=>  105 - 110   (GLY  172  - SER  177  <=> GLU  113  - PRO  118 )                          
 139: s001-x 3vuq-C    61 -  73 <=>  111 - 123   (ILE  179  - ILE  191  <=> THR  119  - ARG  131 )                          
 140: s001-x 3sdl-B     1 -   4 <=>    5 -   8   (GLN   27  - GLU   30  <=> GLU   11  - PRO   14 )                          
 140: s001-x 3sdl-B     6 -  20 <=>    9 -  23   (VAL   32  - CYS   46  <=> GLY   15  - GLU   29 )                          
 140: s001-x 3sdl-B    21 -  25 <=>   27 -  31   (GLN   47  - PHE   51  <=> ARG   33  - GLN   37 )                          
 140: s001-x 3sdl-B    33 -  55 <=>   35 -  57   (ILE  151  - TYR  173  <=> ASP   41  - ASN   63 )                          
 140: s001-x 3sdl-B    57 -  75 <=>   65 -  83   (LEU  175  - TRP  193  <=> ARG   71  - LEU   89 )                          
 141: s001-x 2d7d-A     4 -  21 <=>  250 - 267   (GLU   30  - GLN   47  <=> ARG  252  - GLU  269 )                          
 141: s001-x 2d7d-A    22 -  25 <=>  271 - 274   (ILE   48  - PHE   51  <=> VAL  273  - GLU  276 )                          
 141: s001-x 2d7d-A    31 -  54 <=>  276 - 299   (LEU  149  - GLY  172  <=> GLY  278  - GLY  301 )                          
 141: s001-x 2d7d-A    61 -  66 <=>  304 - 309   (ILE  179  - ALA  184  <=> ILE  306  - ARG  311 )                          
 141: s001-x 2d7d-A    70 -  74 <=>  315 - 319   (CYS  188  - VAL  192  <=> PRO  317  - THR  321 )                          
 142: s001-x 1z0x-A     7 -  21 <=>   70 -  84   (LEU   33  - GLN   47  <=> GLU   73  - ASP   87 )                          
 142: s001-x 1z0x-A    36 -  57 <=>  102 - 123   (GLN  154  - LEU  175  <=> ALA  105  - SER  126 )                          
 142: s001-x 1z0x-A    58 -  78 <=>  125 - 145   (GLY  176  - PHE  196  <=> GLU  128  - ALA  148 )                          
 143: s001-x 1akh-B     5 -  21 <=>   10 -  26   (LYS   31  - GLN   47  <=> THR  137  - GLU  153 )                          
 143: s001-x 1akh-B    40 -  52 <=>   31 -  43   (ALA  158  - GLN  170  <=> ASP  158  - SER  170 )                          
 143: s001-x 1akh-B    58 -  73 <=>   47 -  62   (GLY  176  - ILE  191  <=> ILE  174  - THR  189 )                          
 143: s001-x 1akh-B    75 -  78 <=>   63 -  66   (TRP  193  - PHE  196  <=> ILE  190  - ALA  193 )                          
 144: s001-x 7a0m-B     1 -  21 <=>   78 -  98   (GLN   27  - GLN   47  <=> GLY   83  - ASP  103 )                          
 144: s001-x 7a0m-B    36 -  53 <=>  103 - 120   (GLN  154  - LYS  171  <=> GLU  108  - SER  125 )                          
 144: s001-x 7a0m-B    61 -  74 <=>  124 - 137   (ILE  179  - VAL  192  <=> PHE  139  - GLU  152 )                          
 145: s001-x 2rld-C     1 -  21 <=>   61 -  81   (GLN   27  - GLN   47  <=> ARG   61  - TRP   81 )                          
 145: s001-x 2rld-C    22 -  26 <=>   84 -  88   (ILE   48  - GLY   52  <=> LEU   84  - THR   88 )                          
 145: s001-x 2rld-C    32 -  52 <=>   92 - 112   (LEU  150  - GLN  170  <=> THR   92  - SER  112 )                          
 145: s001-x 2rld-C    54 -  57 <=>  113 - 116   (GLY  172  - LEU  175  <=> ILE  113  - THR  116 )                          
 146: s001-x 5a7d-R     1 -  21 <=>   75 -  95   (GLN   27  - GLN   47  <=> LEU  382  - THR  402 )                          
 146: s001-x 5a7d-R    22 -  26 <=>   98 - 102   (ILE   48  - GLY   52  <=> ARG  405  - PHE  409 )                          
 146: s001-x 5a7d-R    28 -  31 <=>  104 - 107   (GLY  146  - LEU  149  <=> ASN  411  - LYS  414 )                          
 146: s001-x 5a7d-R    32 -  53 <=>  109 - 130   (LEU  150  - LYS  171  <=> GLU  416  - SER  437 )                          
 146: s001-x 5a7d-R    55 -  59 <=>  131 - 135   (TYR  173  - SER  177  <=> LEU  438  - HIS  442 )                          
 146: s001-x 5a7d-R    70 -  73 <=>  198 - 201   (CYS  188  - ILE  191  <=> GLY  505  - SER  508 )                          
 147: s001-x 1yvp-B    11 -  20 <=>   25 -  34   (ILE   37  - CYS   46  <=> SER   28  - LEU   37 )                          
 147: s001-x 1yvp-B    21 -  24 <=>   37 -  40   (GLN   47  - LEU   50  <=> GLY   40  - GLY   43 )                          
 147: s001-x 1yvp-B    30 -  33 <=>   43 -  46   (CYS  148  - ILE  151  <=> TYR   46  - GLU   49 )                          
 147: s001-x 1yvp-B    34 -  51 <=>   48 -  65   (THR  152  - LEU  169  <=> LYS   51  - GLY   68 )                          
 147: s001-x 1yvp-B    60 -  75 <=>   66 -  81   (GLY  178  - TRP  193  <=> LYS   69  - GLY   84 )                          
 148: s001-x 2j7n-A     1 -  21 <=>  800 - 820   (GLN   27  - GLN   47  <=> LYS 1216  - LYS 1236 )                          
 148: s001-x 2j7n-A    31 -  48 <=>  825 - 842   (LEU  149  - ASP  166  <=> ASP 1252  - THR 1269 )                          
 148: s001-x 2j7n-A    56 -  72 <=>  863 - 879   (GLY  174  - THR  190  <=> TRP 1301  - SER 1317 )                          
 149: s001-x 2yev-C     1 -  21 <=>    3 -  23   (GLN   27  - GLN   47  <=> TYR    3  - ASN   23 )                          
 149: s001-x 2yev-C    22 -  25 <=>   27 -  30   (ILE   48  - PHE   51  <=> LEU   27  - GLU   30 )                          
 149: s001-x 2yev-C    33 -  52 <=>   31 -  50   (ILE  151  - GLN  170  <=> GLY   31  - ALA   50 )                          
 149: s001-x 2yev-C    54 -  57 <=>   51 -  54   (GLY  172  - LEU  175  <=> GLY   51  - ALA   54 )                          
 150: s001-x 6wb9-6     1 -  21 <=>    4 -  24   (GLN   27  - GLN   47  <=> ALA   13  - LEU   33 )                          
 150: s001-x 6wb9-6    22 -  26 <=>   28 -  32   (ILE   48  - GLY   52  <=> LEU   37  - PHE   41 )                          
 150: s001-x 6wb9-6    29 -  32 <=>   36 -  39   (ILE  147  - LEU  150  <=> GLU   45  - HIS   48 )                          
 150: s001-x 6wb9-6    33 -  48 <=>   41 -  56   (ILE  151  - ASP  166  <=> PHE   50  - ILE   65 )                          
 150: s001-x 6wb9-6    52 -  59 <=>   64 -  71   (GLN  170  - SER  177  <=> PRO   73  - PRO   80 )                          
 150: s001-x 6wb9-6    61 -  64 <=>   72 -  75   (ILE  179  - PHE  182  <=> LEU   81  - ILE   84 )                          
 150: s001-x 6wb9-6    65 -  69 <=>   77 -  81   (ILE  183  - ILE  187  <=> PHE   86  - PHE   90 )                          
 151: s001-x 6l7o-C     2 -  21 <=>   59 -  78   (PHE   28  - GLN   47  <=> PHE   70  - VAL   89 )                          
 151: s001-x 6l7o-C    22 -  26 <=>   81 -  85   (ILE   48  - GLY   52  <=> TYR   92  - VAL   96 )                          
 151: s001-x 6l7o-C    27 -  31 <=>   90 -  94   (SER  145  - LEU  149  <=> LEU  101  - ALA  105 )                          
 151: s001-x 6l7o-C    32 -  50 <=>   97 - 115   (LEU  150  - LEU  168  <=> GLU  108  - LYS  126 )                          
 151: s001-x 6l7o-C    53 -  58 <=>  116 - 121   (LYS  171  - GLY  176  <=> ARG  127  - SER  132 )                          
 152: s001-x 5yti-A     1 -  21 <=>   28 -  48   (GLN   27  - GLN   47  <=> LEU   75  - ILE   95 )                          
 152: s001-x 5yti-A    22 -  25 <=>   51 -  54   (ILE   48  - PHE   51  <=> GLY   98  - SER  101 )                          
 152: s001-x 5yti-A    33 -  52 <=>   56 -  75   (ILE  151  - GLN  170  <=> SER  103  - LEU  122 )                          
 152: s001-x 5yti-A    54 -  57 <=>   76 -  79   (GLY  172  - LEU  175  <=> ASP  123  - ASN  126 )                          
 152: s001-x 5yti-A    69 -  73 <=>  140 - 144   (ILE  187  - ILE  191  <=> PRO  187  - GLY  191 )                          
 152: s001-x 5yti-A    75 -  78 <=>  163 - 166   (TRP  193  - PHE  196  <=> SER  210  - VAL  213 )                          
 153: s001-x 7nmq-A     1 -  21 <=>  169 - 189   (GLN   27  - GLN   47  <=> GLN  210  - LYS  230 )                          
 153: s001-x 7nmq-A    23 -  26 <=>  195 - 198   (PRO   49  - GLY   52  <=> LEU  236  - SER  239 )                          
 153: s001-x 7nmq-A    27 -  30 <=>  241 - 244   (SER  145  - CYS  148  <=> GLY  282  - LEU  285 )                          
 153: s001-x 7nmq-A    31 -  54 <=>  250 - 273   (LEU  149  - GLY  172  <=> VAL  291  - ALA  314 )                          
 153: s001-x 7nmq-A    56 -  78 <=>  277 - 299   (GLY  174  - PHE  196  <=> ASN  318  - GLN  340 )                          
 154: s001-x 1kmi-Z     1 -  21 <=>   71 -  91   (GLN   27  - GLN   47  <=> ALA   75  - ASP   95 )                          
 154: s001-x 1kmi-Z    22 -  25 <=>   94 -  97   (ILE   48  - PHE   51  <=> PHE   98  - PRO  101 )                          
 154: s001-x 1kmi-Z    33 -  52 <=>   99 - 118   (ILE  151  - GLN  170  <=> ASP  103  - PRO  122 )                          
 154: s001-x 1kmi-Z    54 -  57 <=>  119 - 122   (GLY  172  - LEU  175  <=> ALA  123  - SER  126 )                          
 155: s001-x 2q0o-D     2 -  21 <=>    6 -  25   (PHE   28  - GLN   47  <=> VAL   22  - ARG   41 )                          
 155: s001-x 2q0o-D    23 -  26 <=>   32 -  35   (PRO   49  - GLY   52  <=> ALA   48  - GLU   51 )                          
 155: s001-x 2q0o-D    27 -  30 <=>   50 -  53   (SER  145  - CYS  148  <=> VAL   66  - THR   69 )                          
 155: s001-x 2q0o-D    31 -  52 <=>   56 -  77   (LEU  149  - GLN  170  <=> ASP   72  - ASP   93 )                          
 155: s001-x 2q0o-D    54 -  58 <=>   78 -  82   (GLY  172  - GLY  176  <=> ALA   94  - VAL   98 )                          
 155: s001-x 2q0o-D    66 -  69 <=>   84 -  87   (ALA  184  - ILE  187  <=> ASP  100  - PHE  103 )                          
 156: s001-x 2m6u-A     1 -  21 <=>    1 -  21   (GLN   27  - GLN   47  <=> LEU    1  - GLY   21 )                          
 156: s001-x 2m6u-A    22 -  25 <=>   25 -  28   (ILE   48  - PHE   51  <=> ALA   25  - THR   28 )                          
 156: s001-x 2m6u-A    30 -  52 <=>   29 -  51   (CYS  148  - GLN  170  <=> LYS   29  - ASN   51 )                          
 156: s001-x 2m6u-A    54 -  57 <=>   52 -  55   (GLY  172  - LEU  175  <=> LYS   52  - GLU   55 )                          
 156: s001-x 2m6u-A    62 -  65 <=>   68 -  71   (SER  180  - ILE  183  <=> GLU   68  - SER   71 )                          
 157: s001-x 4uig-A     3 -  21 <=>    1 -  19   (LYS   29  - GLN   47  <=> HIS   42  - GLY   60 )                          
 157: s001-x 4uig-A    22 -  26 <=>   22 -  26   (ILE   48  - GLY   52  <=> ARG   63  - ARG   67 )                          
 157: s001-x 4uig-A    29 -  32 <=>   32 -  35   (ILE  147  - LEU  150  <=> VAL   73  - ILE   76 )                          
 157: s001-x 4uig-A    33 -  54 <=>   37 -  58   (ILE  151  - GLY  172  <=> ILE   78  - GLU   99 )                          
 158: s001-x 4gf2-A     1 -   4 <=>  406 - 409   (GLN   27  - GLU   30  <=> GLY  548  - ILE  551 )                          
 158: s001-x 4gf2-A     6 -  21 <=>  475 - 490   (VAL   32  - GLN   47  <=> PRO  617  - GLU  632 )                          
 158: s001-x 4gf2-A    22 -  26 <=>  494 - 498   (ILE   48  - GLY   52  <=> GLU  636  - SER  640 )                          
 158: s001-x 4gf2-A    27 -  30 <=>  512 - 515   (SER  145  - CYS  148  <=> THR  657  - ASN  660 )                          
 158: s001-x 4gf2-A    31 -  55 <=>  518 - 542   (LEU  149  - TYR  173  <=> SER  663  - LYS  687 )                          
 158: s001-x 4gf2-A    57 -  67 <=>  555 - 565   (LEU  175  - THR  185  <=> ASN  700  - LYS  710 )                          
 158: s001-x 4gf2-A    68 -  71 <=>  569 - 572   (ASN  186  - GLU  189  <=> CYS  714  - VAL  717 )                          
 159: s001-x 6swy-8     1 -   4 <=>  104 - 107   (GLN   27  - GLU   30  <=> LEU  159  - LEU  162 )                          
 159: s001-x 6swy-8     6 -  23 <=>  109 - 126   (VAL   32  - PRO   49  <=> ASP  192  - HIS  209 )                          
 159: s001-x 6swy-8    33 -  46 <=>  129 - 142   (ILE  151  - LEU  164  <=> SER  219  - ASN  232 )                          
 159: s001-x 6swy-8    47 -  53 <=>  144 - 150   (LEU  165  - LYS  171  <=> LEU  234  - SER  240 )                          
 159: s001-x 6swy-8    56 -  59 <=>  151 - 154   (GLY  174  - SER  177  <=> SER  241  - LYS  244 )                          
 159: s001-x 6swy-8    61 -  67 <=>  155 - 161   (ILE  179  - THR  185  <=> MET  245  - ALA  251 )                          
 159: s001-x 6swy-8    70 -  73 <=>  170 - 173   (CYS  188  - ILE  191  <=> SER  273  - ASN  276 )                          
 160: s001-x 4eyy-R     1 -  10 <=>    3 -  12   (GLN   27  - ALA   36  <=> THR   30  - SER   39 )                          
 160: s001-x 4eyy-R    11 -  21 <=>   14 -  24   (ILE   37  - GLN   47  <=> ILE   41  - THR   51 )                          
 160: s001-x 4eyy-R    22 -  25 <=>   28 -  31   (ILE   48  - PHE   51  <=> ALA   55  - PHE   58 )                          
 160: s001-x 4eyy-R    32 -  52 <=>   34 -  54   (LEU  150  - GLN  170  <=> GLY   61  - ARG   81 )                          
 160: s001-x 4eyy-R    54 -  58 <=>   55 -  59   (GLY  172  - GLY  176  <=> ALA   82  - GLN   86 )                          
 161: s001-x 6lo8-D     1 -   4 <=>   42 -  45   (GLN   27  - GLU   30  <=> GLY  103  - ILE  106 )                          
 161: s001-x 6lo8-D     7 -  21 <=>   46 -  60   (LEU   33  - GLN   47  <=> ASN  107  - TYR  121 )                          
 161: s001-x 6lo8-D    22 -  25 <=>   64 -  67   (ILE   48  - PHE   51  <=> GLY  125  - SER  128 )                          
 161: s001-x 6lo8-D    27 -  31 <=>   79 -  83   (SER  145  - LEU  149  <=> PRO  140  - LYS  144 )                          
 161: s001-x 6lo8-D    32 -  55 <=>   85 - 108   (LEU  150  - TYR  173  <=> ALA  146  - ASN  169 )                          
 162: s001-x 7akx-A     2 -  21 <=>    1 -  20   (PHE   28  - GLN   47  <=> ASP    2  - ILE   21 )                          
 162: s001-x 7akx-A    22 -  26 <=>   24 -  28   (ILE   48  - GLY   52  <=> GLY   25  - PRO   29 )                          
 162: s001-x 7akx-A    27 -  31 <=>   30 -  34   (SER  145  - LEU  149  <=> ASN   31  - ILE   35 )                          
 162: s001-x 7akx-A    32 -  52 <=>   36 -  56   (LEU  150  - GLN  170  <=> LEU   37  - TRP   57 )                          
 162: s001-x 7akx-A    54 -  57 <=>   57 -  60   (GLY  172  - LEU  175  <=> LEU   58  - THR   61 )                          
 163: s001-x 6vk4-A     2 -  21 <=>   83 - 102   (PHE   28  - GLN   47  <=> LYS   94  - GLY  113 )                          
 163: s001-x 6vk4-A    23 -  26 <=>  109 - 112   (PRO   49  - GLY   52  <=> ALA  120  - MET  123 )                          
 163: s001-x 6vk4-A    27 -  30 <=>  122 - 125   (SER  145  - CYS  148  <=> GLN  133  - GLY  136 )                          
 163: s001-x 6vk4-A    31 -  62 <=>  128 - 159   (LEU  149  - SER  180  <=> ALA  139  - ASP  170 )                          
 163: s001-x 6vk4-A    64 -  72 <=>  160 - 168   (PHE  182  - THR  190  <=> ALA  171  - PRO  179 )                          
 163: s001-x 6vk4-A    75 -  78 <=>  457 - 460   (TRP  193  - PHE  196  <=> ASN  468  - GLU  471 )                          
 164: s001-x 5x5y-F     1 -   5 <=>  253 - 257   (GLN   27  - LYS   31  <=> ASN  264  - GLN  268 )                          
 164: s001-x 5x5y-F     6 -  21 <=>  259 - 274   (VAL   32  - GLN   47  <=> GLU  270  - THR  285 )                          
 164: s001-x 5x5y-F    22 -  26 <=>  278 - 282   (ILE   48  - GLY   52  <=> VAL  289  - ARG  293 )                          
 164: s001-x 5x5y-F    27 -  30 <=>  286 - 289   (SER  145  - CYS  148  <=> ARG  297  - ARG  300 )                          
 164: s001-x 5x5y-F    31 -  54 <=>  291 - 314   (LEU  149  - GLY  172  <=> LEU  302  - LEU  325 )                          
 164: s001-x 5x5y-F    57 -  66 <=>  322 - 331   (LEU  175  - ALA  184  <=> ALA  333  - LEU  342 )                          
 165: s001-x 5yrq-A     7 -  20 <=>   21 -  34   (LEU   33  - CYS   46  <=> THR  881  - VAL  894 )                          
 165: s001-x 5yrq-A    21 -  24 <=>   37 -  40   (GLN   47  - LEU   50  <=> THR  897  - ASP  900 )                          
 165: s001-x 5yrq-A    37 -  59 <=>   44 -  66   (LEU  155  - SER  177  <=> HIS  904  - LEU  926 )                          
 165: s001-x 5yrq-A    61 -  73 <=>   67 -  79   (ILE  179  - ILE  191  <=> VAL  927  - ASN  939 )                          
 165: s001-x 5yrq-A    75 -  78 <=>   80 -  83   (TRP  193  - PHE  196  <=> LEU  940  - PHE  943 )                          
 166: s001-x 5vyk-C     1 -  20 <=>    5 -  24   (GLN   27  - CYS   46  <=> ALA   37  - ARG   56 )                          
 166: s001-x 5vyk-C    21 -  24 <=>   28 -  31   (GLN   47  - LEU   50  <=> THR   60  - ALA   63 )                          
 166: s001-x 5vyk-C    32 -  52 <=>   33 -  53   (LEU  150  - GLN  170  <=> SER   65  - CYS   85 )                          
 166: s001-x 5vyk-C    54 -  57 <=>   54 -  57   (GLY  172  - LEU  175  <=> LYS   86  - GLN   89 )                          
 166: s001-x 5vyk-C    61 -  67 <=>   76 -  82   (ILE  179  - THR  185  <=> ARG  108  - TYR  114 )                          
 166: s001-x 5vyk-C    70 -  76 <=>   86 -  92   (CYS  188  - LYS  194  <=> VAL  118  - GLN  124 )                          
 167: s001-x 1ucu-A     1 -  21 <=>   73 -  93   (GLN   27  - GLN   47  <=> ILE   73  - GLU   93 )                          
 167: s001-x 1ucu-A    22 -  26 <=>   97 - 101   (ILE   48  - GLY   52  <=> GLN   97  - SER  101 )                          
 167: s001-x 1ucu-A    29 -  53 <=>  104 - 128   (ILE  147  - LYS  171  <=> SER  104  - GLN  128 )                          
 167: s001-x 1ucu-A    54 -  57 <=>  135 - 138   (GLY  172  - LEU  175  <=> LYS  135  - ALA  138 )                          
 167: s001-x 1ucu-A    58 -  65 <=>  161 - 168   (GLY  176  - ILE  183  <=> GLN  161  - GLY  168 )                          
 167: s001-x 1ucu-A    66 -  70 <=>  413 - 417   (ALA  184  - CYS  188  <=> ALA  413  - GLN  417 )                          
 168: s001-x 6w1s-Q     1 -  21 <=>    6 -  26   (GLN   27  - GLN   47  <=> LEU   14  - THR   34 )                          
 168: s001-x 6w1s-Q    22 -  26 <=>   30 -  34   (ILE   48  - GLY   52  <=> LYS   38  - ILE   42 )                          
 168: s001-x 6w1s-Q    27 -  31 <=>   43 -  47   (SER  145  - LEU  149  <=> ALA   51  - GLU   55 )                          
 168: s001-x 6w1s-Q    32 -  52 <=>   49 -  69   (LEU  150  - GLN  170  <=> ASP   57  - LYS   77 )                          
 168: s001-x 6w1s-Q    54 -  58 <=>   70 -  74   (GLY  172  - GLY  176  <=> LEU   78  - LEU   82 )                          
 169: s001-x 6zh3-A     1 -  21 <=>   20 -  40   (GLN   27  - GLN   47  <=> ILE   20  - VAL   40 )                          
 169: s001-x 6zh3-A    22 -  25 <=>   44 -  47   (ILE   48  - PHE   51  <=> LYS   44  - GLN   47 )                          
 169: s001-x 6zh3-A    27 -  31 <=>   57 -  61   (SER  145  - LEU  149  <=> ASP   57  - VAL   61 )                          
 169: s001-x 6zh3-A    32 -  52 <=>   63 -  83   (LEU  150  - GLN  170  <=> LEU   63  - ALA   83 )                          
 169: s001-x 6zh3-A    54 -  58 <=>   84 -  88   (GLY  172  - GLY  176  <=> GLN   84  - VAL   88 )                          
 170: s001-x 6djb-B     2 -  22 <=>  106 - 126   (PHE   28  - ILE   48  <=> LYS  145  - ASP  165 )                          
 170: s001-x 6djb-B    23 -  26 <=>  130 - 133   (PRO   49  - GLY   52  <=> THR  169  - ALA  172 )                          
 170: s001-x 6djb-B    27 -  31 <=>  151 - 155   (SER  145  - LEU  149  <=> GLU  228  - LEU  232 )                          
 170: s001-x 6djb-B    32 -  51 <=>  158 - 177   (LEU  150  - LEU  169  <=> LYS  235  - VAL  254 )                          
 170: s001-x 6djb-B    56 -  59 <=>  179 - 182   (GLY  174  - SER  177  <=> GLU  256  - ILE  259 )                          
 170: s001-x 6djb-B    62 -  76 <=>  293 - 307   (SER  180  - LYS  194  <=> ASN  370  - PRO  384 )                          
 171: s001-x 4dci-B     1 -  21 <=>   33 -  53   (GLN   27  - GLN   47  <=> ILE   31  - THR   51 )                          
 171: s001-x 4dci-B    22 -  26 <=>   57 -  61   (ILE   48  - GLY   52  <=> GLN   55  - GLN   59 )                          
 171: s001-x 4dci-B    29 -  32 <=>   66 -  69   (ILE  147  - LEU  150  <=> LEU   64  - ARG   67 )                          
 171: s001-x 4dci-B    33 -  52 <=>   71 -  90   (ILE  151  - GLN  170  <=> GLN   69  - GLU   88 )                          
 171: s001-x 4dci-B    54 -  57 <=>   91 -  94   (GLY  172  - LEU  175  <=> GLN   89  - ASN   92 )                          
 172: s001-x 2yk0-A     1 -   5 <=>  532 - 536   (GLN   27  - LYS   31  <=> LYS  550  - VAL  554 )                          
 172: s001-x 2yk0-A     7 -  21 <=>  553 - 567   (LEU   33  - GLN   47  <=> THR  571  - GLU  585 )                          
 172: s001-x 2yk0-A    22 -  26 <=>  570 - 574   (ILE   48  - GLY   52  <=> LYS  588  - ARG  592 )                          
 172: s001-x 2yk0-A    27 -  30 <=>  589 - 592   (SER  145  - CYS  148  <=> LEU  607  - ASN  610 )                          
 172: s001-x 2yk0-A    31 -  54 <=>  595 - 618   (LEU  149  - GLY  172  <=> THR  613  - GLN  636 )                          
 172: s001-x 2yk0-A    58 -  73 <=>  624 - 639   (GLY  176  - ILE  191  <=> TYR  642  - ALA  657 )                          
 173: s001-x 4abx-A     1 -  16 <=>   43 -  58   (GLN   27  - PHE   42  <=> LEU  236  - SER  251 )                          
 173: s001-x 4abx-A    17 -  21 <=>   63 -  67   (LEU   43  - GLN   47  <=> ASN  256  - LEU  260 )                          
 173: s001-x 4abx-A    23 -  26 <=>   73 -  76   (PRO   49  - GLY   52  <=> ARG  266  - ASN  269 )                          
 173: s001-x 4abx-A    27 -  30 <=>   81 -  84   (SER  145  - CYS  148  <=> TYR  274  - THR  277 )                          
 173: s001-x 4abx-A    31 -  52 <=>   87 - 108   (LEU  149  - GLN  170  <=> GLN  280  - ASP  301 )                          
 173: s001-x 4abx-A    54 -  57 <=>  109 - 112   (GLY  172  - LEU  175  <=> VAL  302  - GLY  305 )                          
 174: s001-x 6ueb-A     2 -   6 <=>  263 - 267   (PHE   28  - VAL   32  <=> GLY  291  - TYR  295 )                          
 174: s001-x 6ueb-A     8 -  21 <=>  268 - 281   (TRP   34  - GLN   47  <=> GLU  296  - LEU  309 )                          
 174: s001-x 6ueb-A    22 -  26 <=>  284 - 288   (ILE   48  - GLY   52  <=> ARG  312  - PHE  316 )                          
 174: s001-x 6ueb-A    30 -  34 <=>  291 - 295   (CYS  148  - THR  152  <=> LEU  319  - LEU  323 )                          
 174: s001-x 6ueb-A    38 -  54 <=>  296 - 312   (PHE  156  - GLY  172  <=> GLY  324  - THR  340 )                          
 174: s001-x 6ueb-A    56 -  68 <=>  313 - 325   (GLY  174  - ASN  186  <=> PHE  341  - ASP  353 )                          
 174: s001-x 6ueb-A    70 -  73 <=>  326 - 329   (CYS  188  - ILE  191  <=> GLN  354  - ASN  357 )                          
 175: s001-x 3lqi-C     1 -  21 <=>  117 - 137   (GLN   27  - GLN   47  <=> TYR 1720  - SER 1740 )                          
 175: s001-x 3lqi-C    32 -  55 <=>  140 - 163   (LEU  150  - TYR  173  <=> GLY 1743  - PHE 1766 )                          
 175: s001-x 3lqi-C    58 -  63 <=>  166 - 171   (GLY  176  - LEU  181  <=> PHE 1769  - SER 1774 )                          
 175: s001-x 3lqi-C    64 -  67 <=>  174 - 177   (PHE  182  - THR  185  <=> TRP 1777  - ASN 1780 )                          
 175: s001-x 3lqi-C    70 -  73 <=>  178 - 181   (CYS  188  - ILE  191  <=> LYS 1781  - SER 1784 )                          
 176: s001-x 6wut-C     1 -  22 <=>  159 - 180   (GLN   27  - ILE   48  <=> SER  177  - VAL  256 )                          
 176: s001-x 6wut-C    23 -  26 <=>  183 - 186   (PRO   49  - GLY   52  <=> ALA  259  - GLY  262 )                          
 176: s001-x 6wut-C    33 -  49 <=>  192 - 208   (ILE  151  - GLU  167  <=> ALA  268  - LEU  284 )                          
 176: s001-x 6wut-C    57 -  69 <=>  213 - 225   (LEU  175  - ILE  187  <=> ARG  289  - PRO  301 )                          
 177: s001-x 3cwr-A     1 -  22 <=>   74 -  95   (GLN   27  - ILE   48  <=> PRO   83  - ARG  104 )                          
 177: s001-x 3cwr-A    26 -  29 <=>  106 - 109   (GLY   52  - ILE  147  <=> SER  115  - ASP  118 )                          
 177: s001-x 3cwr-A    30 -  40 <=>  112 - 122   (CYS  148  - ALA  158  <=> ASN  121  - GLY  131 )                          
 177: s001-x 3cwr-A    41 -  54 <=>  124 - 137   (GLY  159  - GLY  172  <=> GLU  133  - GLN  146 )                          
 177: s001-x 3cwr-A    59 -  67 <=>  152 - 160   (SER  177  - THR  185  <=> VAL  161  - VAL  169 )                          
 177: s001-x 3cwr-A    68 -  78 <=>  162 - 172   (ASN  186  - PHE  196  <=> ALA  171  - LEU  181 )                          
 178: s001-x 1gzs-B     1 -  21 <=>   28 -  48   (GLN   27  - GLN   47  <=> ASP  103  - LYS  123 )                          
 178: s001-x 1gzs-B    30 -  52 <=>  114 - 136   (CYS  148  - GLN  170  <=> ILE  189  - PRO  211 )                          
 178: s001-x 1gzs-B    55 -  58 <=>  137 - 140   (TYR  173  - GLY  176  <=> LEU  212  - GLU  215 )                          
 178: s001-x 1gzs-B    62 -  78 <=>  144 - 160   (SER  180  - PHE  196  <=> PRO  219  - TYR  235 )                          
 179: s001-x 3jc6-5     6 -  20 <=>    1 -  15   (VAL   32  - CYS   46  <=> ASP   21  - ILE   35 )                          
 179: s001-x 3jc6-5    21 -  26 <=>   17 -  22   (GLN   47  - GLY   52  <=> GLU   37  - SER   42 )                          
 179: s001-x 3jc6-5    36 -  41 <=>   44 -  49   (GLN  154  - GLY  159  <=> ASN   64  - ILE   69 )                          
 179: s001-x 3jc6-5    42 -  52 <=>   53 -  63   (LEU  160  - GLN  170  <=> GLU   73  - PRO   83 )                          
 179: s001-x 3jc6-5    58 -  78 <=>   64 -  84   (GLY  176  - PHE  196  <=> SER   84  - LEU  104 )                          
 180: s001-x 6x02-B     3 -  21 <=>    1 -  19   (LYS   29  - GLN   47  <=> GLY  519  - GLU  537 )                          
 180: s001-x 6x02-B    22 -  26 <=>   24 -  28   (ILE   48  - GLY   52  <=> ASN  542  - ILE  546 )                          
 180: s001-x 6x02-B    27 -  54 <=>   30 -  57   (SER  145  - GLY  172  <=> PRO  548  - PHE  575 )                          
 180: s001-x 6x02-B    57 -  66 <=>   63 -  72   (LEU  175  - ALA  184  <=> PRO  581  - LYS  590 )                          
 180: s001-x 6x02-B    72 -  78 <=>  122 - 128   (THR  190  - PHE  196  <=> ASP  640  - PHE  646 )                          
 181: s001-x 4wbd-A     1 -  21 <=>  420 - 440   (GLN   27  - GLN   47  <=> PRO  419  - THR  439 )                          
 181: s001-x 4wbd-A    22 -  25 <=>  444 - 447   (ILE   48  - PHE   51  <=> GLU  443  - LYS  446 )                          
 181: s001-x 4wbd-A    32 -  54 <=>  449 - 471   (LEU  150  - GLY  172  <=> ASP  448  - GLU  470 )                          
 182: s001-x 5t58-A     1 -  21 <=>   21 -  41   (GLN   27  - GLN   47  <=> ILE   21  - ALA   41 )                          
 182: s001-x 5t58-A    22 -  26 <=>   45 -  49   (ILE   48  - GLY   52  <=> TYR   45  - ARG   49 )                          
 182: s001-x 5t58-A    27 -  34 <=>   53 -  60   (SER  145  - THR  152  <=> GLY   53  - GLU   60 )                          
 182: s001-x 5t58-A    36 -  57 <=>   61 -  82   (GLN  154  - LEU  175  <=> ILE   61  - LYS   82 )                          
 183: s001-x 7kyc-A     1 -  21 <=> 1045 -1065   (GLN   27  - GLN   47  <=> ASP 1306  - TYR 1326 )                          
 183: s001-x 7kyc-A    22 -  25 <=> 1069 -1072   (ILE   48  - PHE   51  <=> HIS 1330  - ARG 1333 )                          
 183: s001-x 7kyc-A    33 -  54 <=> 1074 -1095   (ILE  151  - GLY  172  <=> ASP 1335  - TRP 1356 )                          
 183: s001-x 7kyc-A    55 -  58 <=> 1107 -1110   (TYR  173  - GLY  176  <=> ALA 1368  - ARG 1371 )                          
 183: s001-x 7kyc-A    64 -  70 <=> 1121 -1127   (PHE  182  - CYS  188  <=> PHE 1382  - PHE 1388 )                          
 184: s001-x 6njp-G     1 -  21 <=>    3 -  23   (GLN   27  - GLN   47  <=> LEU    2  - LYS   22 )                          
 184: s001-x 6njp-G    22 -  26 <=>   26 -  30   (ILE   48  - GLY   52  <=> SER   25  - GLU   29 )                          
 184: s001-x 6njp-G    32 -  52 <=>   32 -  52   (LEU  150  - GLN  170  <=> GLU   90  - LYS  110 )                          
 184: s001-x 6njp-G    54 -  57 <=>   53 -  56   (GLY  172  - LEU  175  <=> SER  111  - LYS  114 )                          
 185: s001-x 4i2w-A     1 -   9 <=>  326 - 334   (GLN   27  - THR   35  <=> PRO  330  - VAL  338 )                          
 185: s001-x 4i2w-A    10 -  24 <=>  337 - 351   (ALA   36  - LEU   50  <=> ARG  341  - GLU  355 )                          
 185: s001-x 4i2w-A    35 -  50 <=>  360 - 375   (ILE  153  - LEU  168  <=> GLU  364  - ASP  379 )                          
 185: s001-x 4i2w-A    52 -  55 <=>  376 - 379   (GLN  170  - TYR  173  <=> UNK  380  - ASP  383 )                          
 185: s001-x 4i2w-A    56 -  73 <=>  381 - 398   (GLY  174  - ILE  191  <=> LYS  385  - SER  402 )                          
 185: s001-x 4i2w-A    75 -  78 <=>  399 - 402   (TRP  193  - PHE  196  <=> ARG  403  - ASN  406 )                          
 186: s001-x 6zpa-A     1 -  21 <=>  104 - 124   (GLN   27  - GLN   47  <=> THR  106  - PHE  126 )                          
 186: s001-x 6zpa-A    22 -  25 <=>  127 - 130   (ILE   48  - PHE   51  <=> VAL  129  - LEU  132 )                          
 186: s001-x 6zpa-A    33 -  58 <=>  131 - 156   (ILE  151  - GLY  176  <=> GLY  133  - VAL  158 )                          
 186: s001-x 6zpa-A    59 -  72 <=>  158 - 171   (SER  177  - THR  190  <=> VAL  160  - LYS  173 )                          
 187: s001-x 1xfu-A     3 -  21 <=>  650 - 668   (LYS   29  - GLN   47  <=> SER  713  - GLU  731 )                          
 187: s001-x 1xfu-A    22 -  26 <=>  672 - 676   (ILE   48  - GLY   52  <=> VAL  735  - LYS  739 )                          
 187: s001-x 1xfu-A    29 -  67 <=>  679 - 717   (ILE  147  - THR  185  <=> ALA  742  - LEU  780 )                          
 187: s001-x 1xfu-A    70 -  75 <=>  718 - 723   (CYS  188  - TRP  193  <=> ASN  781  - GLU  786 )                          
 188: s001-x 6wu0-B     1 -  21 <=>  767 - 787   (GLN   27  - GLN   47  <=> ALA  773  - VAL  793 )                          
 188: s001-x 6wu0-B    22 -  25 <=>  790 - 793   (ILE   48  - PHE   51  <=> TRP  796  - GLY  799 )                          
 188: s001-x 6wu0-B    33 -  54 <=>  799 - 820   (ILE  151  - GLY  172  <=> GLN  805  - LEU  826 )                          
 188: s001-x 6wu0-B    56 -  73 <=>  835 - 852   (GLY  174  - ILE  191  <=> LEU  841  - VAL  858 )                          
 189: s001-x 4okv-F     1 -   6 <=>    2 -   7   (GLN   27  - VAL   32  <=> TYR  202  - GLU  207 )                          
 189: s001-x 4okv-F     8 -  21 <=>    8 -  21   (TRP   34  - GLN   47  <=> CYS  208  - GLU  221 )                          
 189: s001-x 4okv-F    22 -  25 <=>   25 -  28   (ILE   48  - PHE   51  <=> THR  225  - GLU  228 )                          
 189: s001-x 4okv-F    26 -  29 <=>   32 -  35   (GLY   52  - ILE  147  <=> LYS  232  - ASN  235 )                          
 189: s001-x 4okv-F    30 -  52 <=>   37 -  59   (CYS  148  - GLN  170  <=> PRO  237  - SER  259 )                          
 189: s001-x 4okv-F    54 -  57 <=>   60 -  63   (GLY  172  - LEU  175  <=> ASP  260  - VAL  263 )                          
 190: s001-x 5j5l-A     1 -  21 <=>   62 -  82   (GLN   27  - GLN   47  <=> SER   86  - THR  106 )                          
 190: s001-x 5j5l-A    22 -  26 <=>   86 -  90   (ILE   48  - GLY   52  <=> ALA  110  - LYS  114 )                          
 190: s001-x 5j5l-A    27 -  31 <=>   96 - 100   (SER  145  - LEU  149  <=> SER  120  - GLY  124 )                          
 190: s001-x 5j5l-A    32 -  55 <=>  102 - 125   (LEU  150  - TYR  173  <=> LEU  126  - ALA  149 )                          
 190: s001-x 5j5l-A    57 -  66 <=>  130 - 139   (LEU  175  - ALA  184  <=> LYS  154  - ASP  163 )                          
 191: s001-x 6zsi-D     1 -  21 <=>   65 -  85   (GLN   27  - GLN   47  <=> LEU 1138  - ALA 1158 )                          
 191: s001-x 6zsi-D    22 -  25 <=>   88 -  91   (ILE   48  - PHE   51  <=> ALA 1161  - ASP 1164 )                          
 191: s001-x 6zsi-D    32 -  52 <=>   94 - 114   (LEU  150  - GLN  170  <=> LYS 1167  - ASN 1187 )                          
 191: s001-x 6zsi-D    54 -  57 <=>  115 - 118   (GLY  172  - LEU  175  <=> LYS 1188  - ALA 1191 )                          
 192: s001-x 6swy-1     4 -  21 <=>  452 - 469   (GLU   30  - GLN   47  <=> UNK 3804  - UNK 3821 )                          
 192: s001-x 6swy-1    22 -  25 <=>  472 - 475   (ILE   48  - PHE   51  <=> UNK 3824  - UNK 3827 )                          
 192: s001-x 6swy-1    33 -  53 <=>  476 - 496   (ILE  151  - LYS  171  <=> UNK 3830  - UNK 3850 )                          
 192: s001-x 6swy-1    56 -  59 <=>  498 - 501   (GLY  174  - SER  177  <=> UNK 3856  - UNK 3859 )                          
 192: s001-x 6swy-1    60 -  66 <=>  504 - 510   (GLY  178  - ALA  184  <=> UNK 3862  - UNK 3868 )                          
 193: s001-x 5j10-A     1 -  21 <=>    7 -  27   (GLN   27  - GLN   47  <=> LEU    9  - ARG   29 )                          
 193: s001-x 5j10-A    22 -  25 <=>   31 -  34   (ILE   48  - PHE   51  <=> GLU   33  - GLU   36 )                          
 193: s001-x 5j10-A    33 -  52 <=>   37 -  56   (ILE  151  - GLN  170  <=> SER   39  - GLU   58 )                          
 193: s001-x 5j10-A    54 -  58 <=>   57 -  61   (GLY  172  - GLY  176  <=> ASP   59  - SER   63 )                          
 194: s001-x 3zta-A     3 -  21 <=>   20 -  38   (LYS   29  - GLN   47  <=> GLY   27  - LEU   45 )                          
 194: s001-x 3zta-A    22 -  25 <=>   42 -  45   (ILE   48  - PHE   51  <=> GLU   49  - GLY   52 )                          
 194: s001-x 3zta-A    36 -  54 <=>   47 -  65   (GLN  154  - GLY  172  <=> THR   54  - GLN   72 )                          
 194: s001-x 3zta-A    55 -  78 <=>   67 -  90   (TYR  173  - PHE  196  <=> TYR   74  - GLN   97 )                          
 195: s001-x 5uac-C     1 -  21 <=>  953 - 973   (GLN   27  - GLN   47  <=> LEU  953  - SER  973 )                          
 195: s001-x 5uac-C    23 -  26 <=>  979 - 982   (PRO   49  - GLY   52  <=> LEU  979  - GLY  982 )                          
 195: s001-x 5uac-C    29 -  55 <=> 1003 -1029   (ILE  147  - TYR  173  <=> THR 1003  - LEU 1029 )                          
 196: s001-x 4cgk-A     1 -  20 <=>   45 -  64   (GLN   27  - CYS   46  <=> LEU   86  - GLU  105 )                          
 196: s001-x 4cgk-A    21 -  24 <=>   68 -  71   (GLN   47  - LEU   50  <=> ARG  109  - GLN  112 )                          
 196: s001-x 4cgk-A    26 -  29 <=>   80 -  83   (GLY   52  - ILE  147  <=> ILE  121  - ILE  124 )                          
 196: s001-x 4cgk-A    31 -  52 <=>   97 - 118   (LEU  149  - GLN  170  <=> ALA  138  - LYS  159 )                          
 196: s001-x 4cgk-A    54 -  57 <=>  119 - 122   (GLY  172  - LEU  175  <=> ALA  160  - GLU  163 )                          
 196: s001-x 4cgk-A    69 -  72 <=>  311 - 314   (ILE  187  - THR  190  <=> SER  352  - ARG  355 )                          
 196: s001-x 4cgk-A    75 -  78 <=>  315 - 318   (TRP  193  - PHE  196  <=> ILE  356  - SER  359 )                          
 197: s001-x 2iai-A     3 -  20 <=>   85 - 102   (LYS   29  - CYS   46  <=> GLY   80  - LEU   97 )                          
 197: s001-x 2iai-A    21 -  24 <=>  109 - 112   (GLN   47  - LEU   50  <=> VAL  104  - LEU  107 )                          
 197: s001-x 2iai-A    30 -  51 <=>  118 - 139   (CYS  148  - LEU  169  <=> THR  114  - LEU  135 )                          
 197: s001-x 2iai-A    53 -  56 <=>  140 - 143   (LYS  171  - GLY  174  <=> LYS  136  - ALA  139 )                          
 197: s001-x 2iai-A    59 -  69 <=>  157 - 167   (SER  177  - ILE  187  <=> ALA  153  - SER  163 )                          
 197: s001-x 2iai-A    71 -  76 <=>  168 - 173   (GLU  189  - LYS  194  <=> ILE  164  - ARG  169 )                          
 198: s001-x 5cwb-A     1 -   4 <=>   94 -  97   (GLN   27  - GLU   30  <=> GLU   98  - SER  101 )                          
 198: s001-x 5cwb-A     7 -  21 <=>   98 - 112   (LEU   33  - GLN   47  <=> SER  102  - GLU  116 )                          
 198: s001-x 5cwb-A    22 -  26 <=>  116 - 120   (ILE   48  - GLY   52  <=> ALA  120  - SER  124 )                          
 198: s001-x 5cwb-A    32 -  59 <=>  123 - 150   (LEU  150  - SER  177  <=> SER  127  - GLU  154 )                          
 198: s001-x 5cwb-A    61 -  67 <=>  152 - 158   (ILE  179  - THR  185  <=> ILE  156  - ARG  162 )                          
 199: s001-x 6yp7-z     1 -  21 <=>    1 -  21   (GLN   27  - GLN   47  <=> MET    1  - ILE   21 )                          
 199: s001-x 6yp7-z    22 -  26 <=>   24 -  28   (ILE   48  - GLY   52  <=> PRO   24  - ALA   28 )                          
 199: s001-x 6yp7-z    29 -  32 <=>   31 -  34   (ILE  147  - LEU  150  <=> ASP   31  - SER   34 )                          
 199: s001-x 6yp7-z    33 -  54 <=>   36 -  57   (ILE  151  - GLY  172  <=> ASN   36  - LEU   57 )                          
 199: s001-x 6yp7-z    56 -  59 <=>   58 -  61   (GLY  174  - SER  177  <=> ASN   58  - ILE   61 )                          
 200: s001-x 6x80-C     1 -  21 <=>   72 -  92   (GLN   27  - GLN   47  <=> ILE   74  - THR   94 )                          
 200: s001-x 6x80-C    22 -  26 <=>   96 - 100   (ILE   48  - GLY   52  <=> GLN   98  - ASP  102 )                          
 200: s001-x 6x80-C    29 -  54 <=>  103 - 128   (ILE  147  - GLY  172  <=> SER  105  - THR  130 )                          
 200: s001-x 6x80-C    55 -  58 <=>  135 - 138   (TYR  173  - GLY  176  <=> LEU  137  - GLY  140 )                          
 200: s001-x 6x80-C    59 -  66 <=>  162 - 169   (SER  177  - ALA  184  <=> THR  164  - VAL  171 )                          
 200: s001-x 6x80-C    75 -  78 <=>  227 - 230   (TRP  193  - PHE  196  <=> GLY  229  - ALA  232 )                          
 201: s001-x 6npl-A     1 -  21 <=>  389 - 409   (GLN   27  - GLN   47  <=> ALA  594  - ILE  614 )                          
 201: s001-x 6npl-A    23 -  26 <=>  415 - 418   (PRO   49  - GLY   52  <=> HIS  620  - LEU  623 )                          
 201: s001-x 6npl-A    27 -  52 <=>  427 - 452   (SER  145  - GLN  170  <=> SER  632  - TRP  657 )                          
 201: s001-x 6npl-A    58 -  78 <=>  453 - 473   (GLY  176  - PHE  196  <=> TRP  658  - LYS  678 )                          
 202: s001-x 6o84-A     1 -  21 <=>   71 -  91   (GLN   27  - GLN   47  <=> HIS  179  - LEU  199 )                          
 202: s001-x 6o84-A    22 -  26 <=>   94 -  98   (ILE   48  - GLY   52  <=> PHE  202  - HIS  206 )                          
 202: s001-x 6o84-A    27 -  31 <=>  104 - 108   (SER  145  - LEU  149  <=> ASN  212  - LEU  216 )                          
 202: s001-x 6o84-A    32 -  54 <=>  110 - 132   (LEU  150  - GLY  172  <=> ASP  218  - CYS  240 )                          
 202: s001-x 6o84-A    62 -  78 <=>  215 - 231   (SER  180  - PHE  196  <=> UNK  363  - UNK  379 )                          
 203: s001-x 6ird-B     1 -  21 <=>  137 - 157   (GLN   27  - GLN   47  <=> HIS  147  - ALA  167 )                          
 203: s001-x 6ird-B    22 -  26 <=>  160 - 164   (ILE   48  - GLY   52  <=> ALA  170  - MET  174 )                          
 203: s001-x 6ird-B    27 -  30 <=>  186 - 189   (SER  145  - CYS  148  <=> VAL  196  - LEU  199 )                          
 203: s001-x 6ird-B    31 -  54 <=>  192 - 215   (LEU  149  - GLY  172  <=> SER  202  - LEU  225 )                          
 204: s001-x 1lrz-A     2 -  21 <=>  230 - 249   (PHE   28  - GLN   47  <=> TYR  242  - LYS  261 )                          
 204: s001-x 1lrz-A    23 -  26 <=>  256 - 259   (PRO   49  - GLY   52  <=> LYS  268  - GLU  271 )                          
 204: s001-x 1lrz-A    29 -  52 <=>  263 - 286   (ILE  147  - GLN  170  <=> GLU  275  - GLU  298 )                          
 204: s001-x 1lrz-A    54 -  58 <=>  287 - 291   (GLY  172  - GLY  176  <=> GLU  299  - LEU  303 )                          
 205: s001-x 3f72-B     1 -   4 <=>   16 -  19   (GLN   27  - GLU   30  <=> GLN   25  - ASP   28 )                          
 205: s001-x 3f72-B     6 -  18 <=>   20 -  32   (VAL   32  - VAL   44  <=> ILE   29  - ASP   41 )                          
 205: s001-x 3f72-B    19 -  22 <=>   35 -  38   (CYS   45  - ILE   48  <=> ARG   44  - ILE   47 )                          
 205: s001-x 3f72-B    23 -  26 <=>   53 -  56   (PRO   49  - GLY   52  <=> ILE   62  - ILE   65 )                          
 205: s001-x 3f72-B    32 -  48 <=>   59 -  75   (LEU  150  - ASP  166  <=> VAL   68  - GLY   84 )                          
 205: s001-x 3f72-B    60 -  77 <=>   91 - 108   (GLY  178  - ALA  195  <=> GLY  100  - GLU  117 )                          
 206: s001-x 4ix7-A     4 -  21 <=>   23 -  40   (GLU   30  - GLN   47  <=> ASN  273  - ASP  290 )                          
 206: s001-x 4ix7-A    40 -  58 <=>   69 -  87   (ALA  158  - GLY  176  <=> ASP  319  - SER  337 )                          
 206: s001-x 4ix7-A    59 -  78 <=>   90 - 109   (SER  177  - PHE  196  <=> GLU  340  - GLN  359 )                          
 207: s001-x 2k85-A     2 -  20 <=>    1 -  19   (PHE   28  - CYS   46  <=> SER    5  - VAL   23 )                          
 207: s001-x 2k85-A    41 -  46 <=>   31 -  36   (GLY  159  - LEU  164  <=> ARG   35  - SER   40 )                          
 207: s001-x 2k85-A    50 -  74 <=>   41 -  65   (LEU  168  - VAL  192  <=> ASP   45  - GLU   69 )                          
 208: s001-x 4ymk-A     2 -  21 <=>   54 -  73   (PHE   28  - GLN   47  <=> LYS   93  - THR  112 )                          
 208: s001-x 4ymk-A    22 -  25 <=>  106 - 109   (ILE   48  - PHE   51  <=> ASP  145  - GLU  148 )                          
 208: s001-x 4ymk-A    26 -  29 <=>  163 - 166   (GLY   52  - ILE  147  <=> LYS  202  - LYS  205 )                          
 208: s001-x 4ymk-A    32 -  43 <=>  171 - 182   (LEU  150  - ILE  161  <=> GLN  210  - MET  221 )                          
 208: s001-x 4ymk-A    44 -  54 <=>  184 - 194   (VAL  162  - GLY  172  <=> PHE  223  - CYS  233 )                          
 208: s001-x 4ymk-A    56 -  59 <=>  202 - 205   (GLY  174  - SER  177  <=> SER  241  - VAL  244 )                          
 208: s001-x 4ymk-A    60 -  78 <=>  207 - 225   (GLY  178  - PHE  196  <=> THR  246  - ALA  264 )                          
 209: s001-x 2eul-A     1 -  21 <=>    8 -  28   (GLN   27  - GLN   47  <=> THR    8  - GLU   28 )                          
 209: s001-x 2eul-A    23 -  26 <=>   35 -  38   (PRO   49  - GLY   52  <=> GLU   35  - GLU   38 )                          
 209: s001-x 2eul-A    28 -  31 <=>   42 -  45   (GLY  146  - LEU  149  <=> ASP   42  - ASP   45 )                          
 209: s001-x 2eul-A    32 -  52 <=>   47 -  67   (LEU  150  - GLN  170  <=> GLY   47  - ASP   67 )                          
 209: s001-x 2eul-A    54 -  57 <=>   68 -  71   (GLY  172  - LEU  175  <=> ILE   68  - ARG   71 )                          
 210: s001-x 6wq2-a     1 -   4 <=>   70 -  73   (GLN   27  - GLU   30  <=> GLY   72  - ALA   75 )                          
 210: s001-x 6wq2-a     6 -  18 <=>   74 -  86   (VAL   32  - VAL   44  <=> THR   76  - TYR   88 )                          
 210: s001-x 6wq2-a    19 -  22 <=>   88 -  91   (CYS   45  - ILE   48  <=> VAL   90  - THR   93 )                          
 210: s001-x 6wq2-a    40 -  49 <=>   95 - 104   (ALA  158  - GLU  167  <=> THR   97  - VAL  106 )                          
 210: s001-x 6wq2-a    50 -  53 <=>  107 - 110   (LEU  168  - LYS  171  <=> GLY  109  - ALA  112 )                          
 210: s001-x 6wq2-a    58 -  76 <=>  111 - 129   (GLY  176  - LYS  194  <=> MET  113  - PRO  131 )                          
 211: s001-x 6xf1-A     1 -  20 <=>  117 - 136   (GLN   27  - CYS   46  <=> LEU 1536  - GLU 1555 )                          
 211: s001-x 6xf1-A    21 -  26 <=>  138 - 143   (GLN   47  - GLY   52  <=> VAL 1557  - ALA 1562 )                          
 211: s001-x 6xf1-A    27 -  30 <=>  147 - 150   (SER  145  - CYS  148  <=> GLY 1566  - ASN 1569 )                          
 211: s001-x 6xf1-A    31 -  51 <=>  152 - 172   (LEU  149  - LEU  169  <=> LYS 1571  - VAL 1591 )                          
 211: s001-x 6xf1-A    53 -  56 <=>  173 - 176   (LYS  171  - GLY  174  <=> ASP 1592  - ASN 1595 )                          
 211: s001-x 6xf1-A    57 -  66 <=>  201 - 210   (LEU  175  - ALA  184  <=> ALA 1620  - ASP 1629 )                          
 212: s001-x 3to3-B     1 -   4 <=>  394 - 397   (GLN   27  - GLU   30  <=> ASP  399  - LEU  402 )                          
 212: s001-x 3to3-B     6 -  17 <=>  400 - 411   (VAL   32  - LEU   43  <=> TYR  405  - GLN  416 )                          
 212: s001-x 3to3-B    18 -  22 <=>  413 - 417   (VAL   44  - ILE   48  <=> ALA  418  - VAL  422 )                          
 212: s001-x 3to3-B    27 -  30 <=>  487 - 490   (SER  145  - CYS  148  <=> PHE  492  - UNK  495 )                          
 212: s001-x 3to3-B    32 -  36 <=>  495 - 499   (LEU  150  - GLN  154  <=> CYS  500  - UNK  504 )                          
 212: s001-x 3to3-B    37 -  40 <=>  501 - 504   (LEU  155  - ALA  158  <=> LEU  506  - LEU  509 )                          
 212: s001-x 3to3-B    41 -  53 <=>  506 - 518   (GLY  159  - LYS  171  <=> LEU  511  - ASP  523 )                          
 212: s001-x 3to3-B    54 -  57 <=>  520 - 523   (GLY  172  - LEU  175  <=> TYR  525  - LYS  528 )                          
 212: s001-x 3to3-B    58 -  78 <=>  525 - 545   (GLY  176  - PHE  196  <=> GLU  530  - LEU  550 )                          
 213: s001-x 3c2b-A     1 -  19 <=>   72 -  90   (GLN   27  - CYS   45  <=> SER   83  - VAL  101 )                          
 213: s001-x 3c2b-A    20 -  23 <=>   92 -  95   (CYS   46  - PRO   49  <=> ALA  103  - VAL  106 )                          
 213: s001-x 3c2b-A    31 -  55 <=>  110 - 134   (LEU  149  - TYR  173  <=> LYS  124  - GLY  148 )                          
 213: s001-x 3c2b-A    58 -  77 <=>  147 - 166   (GLY  176  - ALA  195  <=> GLU  161  - LEU  180 )                          
 214: s001-x 4uxv-A     2 -  21 <=>    1 -  20   (PHE   28  - GLN   47  <=> LYS   24  - SER   43 )                          
 214: s001-x 4uxv-A    22 -  25 <=>   23 -  26   (ILE   48  - PHE   51  <=> GLU   46  - SER   49 )                          
 214: s001-x 4uxv-A    27 -  31 <=>   35 -  39   (SER  145  - LEU  149  <=> GLY   58  - GLU   62 )                          
 214: s001-x 4uxv-A    32 -  54 <=>   41 -  63   (LEU  150  - GLY  172  <=> PHE   64  - LEU   86 )                          
 214: s001-x 4uxv-A    62 -  65 <=>   84 -  87   (SER  180  - ILE  183  <=> HIS  107  - ASP  110 )                          
 215: s001-x 1t7s-A     1 -  21 <=>   21 -  41   (GLN   27  - GLN   47  <=> LEU   94  - ARG  114 )                          
 215: s001-x 1t7s-A    23 -  26 <=>   47 -  50   (PRO   49  - GLY   52  <=> GLU  120  - PHE  123 )                          
 215: s001-x 1t7s-A    29 -  53 <=>   52 -  76   (ILE  147  - LYS  171  <=> GLU  125  - ARG  149 )                          
 215: s001-x 1t7s-A    55 -  58 <=>   77 -  80   (TYR  173  - GLY  176  <=> HIS  150  - THR  153 )                          
 216: s001-x 4f4c-A     9 -  22 <=>  229 - 242   (THR   35  - ILE   48  <=> SER  235  - ILE  248 )                          
 216: s001-x 4f4c-A    23 -  26 <=>  245 - 248   (PRO   49  - GLY   52  <=> LEU  251  - PHE  254 )                          
 216: s001-x 4f4c-A    27 -  31 <=>  311 - 315   (SER  145  - LEU  149  <=> LEU  317  - ILE  321 )                          
 216: s001-x 4f4c-A    32 -  53 <=>  319 - 340   (LEU  150  - LYS  171  <=> ALA  325  - HIS  346 )                          
 216: s001-x 4f4c-A    54 -  57 <=>  342 - 345   (GLY  172  - LEU  175  <=> GLY  348  - ASN  351 )                          
 216: s001-x 4f4c-A    58 -  78 <=>  347 - 367   (GLY  176  - PHE  196  <=> GLY  353  - GLY  373 )                          
 217: s001-x 1ux5-A     1 -  21 <=>  171 - 191   (GLN   27  - GLN   47  <=> ASN 1520  - ARG 1540 )                          
 217: s001-x 1ux5-A    23 -  26 <=>  197 - 200   (PRO   49  - GLY   52  <=> LEU 1546  - LEU 1549 )                          
 217: s001-x 1ux5-A    27 -  31 <=>  289 - 293   (SER  145  - LEU  149  <=> VAL 1638  - ILE 1642 )                          
 217: s001-x 1ux5-A    32 -  54 <=>  295 - 317   (LEU  150  - GLY  172  <=> GLN 1644  - GLY 1666 )                          
 217: s001-x 1ux5-A    55 -  58 <=>  319 - 322   (TYR  173  - GLY  176  <=> LEU 1668  - SER 1671 )                          
 217: s001-x 1ux5-A    61 -  67 <=>  332 - 338   (ILE  179  - THR  185  <=> LEU 1681  - VAL 1687 )                          
 218: s001-x 5img-A     1 -  21 <=>  389 - 409   (GLN   27  - GLN   47  <=> ASP  391  - ARG  411 )                          
 218: s001-x 5img-A    22 -  26 <=>  413 - 417   (ILE   48  - GLY   52  <=> ASN  415  - ALA  419 )                          
 218: s001-x 5img-A    27 -  31 <=>  422 - 426   (SER  145  - LEU  149  <=> GLN  424  - GLU  428 )                          
 218: s001-x 5img-A    32 -  53 <=>  428 - 449   (LEU  150  - LYS  171  <=> TYR  430  - GLY  451 )                          
 218: s001-x 5img-A    55 -  58 <=>  450 - 453   (TYR  173  - GLY  176  <=> ASP  452  - THR  455 )                          
 219: s001-x 3au4-A     3 -  19 <=>   63 -  79   (LYS   29  - CYS   45  <=> THR 1563  - LEU 1579 )                          
 219: s001-x 3au4-A    37 -  55 <=>   80 -  98   (LEU  155  - TYR  173  <=> MET 1582  - ARG 1600 )                          
 219: s001-x 3au4-A    56 -  59 <=>  100 - 103   (GLY  174  - SER  177  <=> LEU 1602  - GLU 1605 )                          
 219: s001-x 3au4-A    61 -  70 <=>  104 - 113   (ILE  179  - CYS  188  <=> LEU 1606  - ASN 1615 )                          
 219: s001-x 3au4-A    73 -  77 <=>  114 - 118   (ILE  191  - ALA  195  <=> LYS 1616  - PRO 1620 )                          
 220: s001-x 5n5e-A     1 -  21 <=>   17 -  37   (GLN   27  - GLN   47  <=> LYS   18  - LEU   38 )                          
 220: s001-x 5n5e-A    23 -  26 <=>   43 -  46   (PRO   49  - GLY   52  <=> ARG   44  - GLU   47 )                          
 220: s001-x 5n5e-A    30 -  52 <=>   48 -  70   (CYS  148  - GLN  170  <=> GLU   49  - ALA   71 )                          
 220: s001-x 5n5e-A    54 -  57 <=>   71 -  74   (GLY  172  - LEU  175  <=> LEU   72  - ASN   75 )                          
 221: s001-x 2g7l-A     3 -  20 <=>   69 -  86   (LYS   29  - CYS   46  <=> GLU   87  - LEU  104 )                          
 221: s001-x 2g7l-A    36 -  54 <=>  102 - 120   (GLN  154  - GLY  172  <=> SER  120  - SER  138 )                          
 221: s001-x 2g7l-A    58 -  72 <=>  129 - 143   (GLY  176  - THR  190  <=> TRP  147  - ALA  161 )                          
 221: s001-x 2g7l-A    74 -  77 <=>  144 - 147   (VAL  192  - ALA  195  <=> GLU  162  - THR  165 )                          
 222: s001-x 2dof-A     1 -  20 <=>   12 -  31   (GLN   27  - CYS   46  <=> GLU  892  - VAL  911 )                          
 222: s001-x 2dof-A    42 -  45 <=>   43 -  46   (LEU  160  - LEU  163  <=> ARG  923  - ARG  926 )                          
 222: s001-x 2dof-A    46 -  51 <=>   49 -  54   (LEU  164  - LEU  169  <=> HIS  929  - GLY  934 )                          
 222: s001-x 2dof-A    54 -  57 <=>   55 -  58   (GLY  172  - LEU  175  <=> SER  935  - GLU  938 )                          
 222: s001-x 2dof-A    58 -  78 <=>   60 -  80   (GLY  176  - PHE  196  <=> GLU  940  - SER  960 )                          
 223: s001-x 6qk7-A     1 -  21 <=> 1062 -1082   (GLN   27  - GLN   47  <=> VAL 1143  - GLY 1163 )                          
 223: s001-x 6qk7-A    22 -  26 <=> 1086 -1090   (ILE   48  - GLY   52  <=> SER 1167  - ARG 1171 )                          
 223: s001-x 6qk7-A    30 -  52 <=> 1092 -1114   (CYS  148  - GLN  170  <=> GLU 1252  - VAL 1274 )                          
 223: s001-x 6qk7-A    54 -  57 <=> 1115 -1118   (GLY  172  - LEU  175  <=> ARG 1275  - GLU 1278 )                          
 223: s001-x 6qk7-A    61 -  66 <=> 1133 -1138   (ILE  179  - ALA  184  <=> GLN 1293  - GLU 1298 )                          
 224: s001-x 4oe8-C     1 -  20 <=>    3 -  22   (GLN   27  - CYS   46  <=> ILE    4  - LYS   23 )                          
 224: s001-x 4oe8-C    21 -  24 <=>   24 -  27   (GLN   47  - LEU   50  <=> ILE   25  - MET   28 )                          
 224: s001-x 4oe8-C    34 -  54 <=>   28 -  48   (THR  152  - GLY  172  <=> MET   46  - GLN   66 )                          
 225: s001-x 6m49-A     5 -  21 <=>   81 -  97   (LYS   31  - GLN   47  <=> GLU  104  - HIS  120 )                          
 225: s001-x 6m49-A    22 -  25 <=>  100 - 103   (ILE   48  - PHE   51  <=> ALA  123  - ASP  126 )                          
 225: s001-x 6m49-A    31 -  53 <=>  105 - 127   (LEU  149  - LYS  171  <=> ASP  128  - ARG  150 )                          
 225: s001-x 6m49-A    61 -  66 <=>  167 - 172   (ILE  179  - ALA  184  <=> GLY  199  - GLY  204 )                          
 226: s001-x 3i5q-A     1 -  22 <=>   75 -  96   (GLN   27  - ILE   48  <=> ASP 1329  - GLU 1350 )                          
 226: s001-x 3i5q-A    23 -  26 <=>   98 - 101   (PRO   49  - GLY   52  <=> ASN 1352  - GLY 1355 )                          
 226: s001-x 3i5q-A    30 -  54 <=>  103 - 127   (CYS  148  - GLY  172  <=> LYS 1357  - SER 1381 )                          
 226: s001-x 3i5q-A    55 -  58 <=>  130 - 133   (TYR  173  - GLY  176  <=> ILE 1384  - ILE 1387 )                          
 226: s001-x 3i5q-A    61 -  68 <=>  136 - 143   (ILE  179  - ASN  186  <=> LEU 1390  - PHE 1397 )                          
 227: s001-x 3ilk-A     6 -  21 <=>  177 - 192   (VAL   32  - GLN   47  <=> THR  176  - TYR  191 )                          
 227: s001-x 3ilk-A    36 -  52 <=>  200 - 216   (GLN  154  - GLN  170  <=> ASN  199  - LEU  215 )                          
 227: s001-x 3ilk-A    56 -  78 <=>  217 - 239   (GLY  174  - PHE  196  <=> GLU  216  - LYS  238 )                          
 228: s001-x 5oxf-C     1 -  21 <=>  326 - 346   (GLN   27  - GLN   47  <=> GLU  329  - SER  349 )                          
 228: s001-x 5oxf-C    22 -  26 <=>  349 - 353   (ILE   48  - GLY   52  <=> ILE  352  - VAL  356 )                          
 228: s001-x 5oxf-C    34 -  37 <=>  394 - 397   (THR  152  - LEU  155  <=> TYR  397  - ASP  400 )                          
 228: s001-x 5oxf-C    39 -  55 <=>  398 - 414   (VAL  157  - TYR  173  <=> VAL  401  - PHE  417 )                          
 228: s001-x 5oxf-C    61 -  64 <=>  491 - 494   (ILE  179  - PHE  182  <=> ASN  494  - ALA  497 )                          
 228: s001-x 5oxf-C    67 -  71 <=>  538 - 542   (THR  185  - GLU  189  <=> LEU  548  - GLU  552 )                          
 229: s001-x 5t58-N     1 -  21 <=>    4 -  24   (GLN   27  - GLN   47  <=> LEU    8  - GLU   28 )                          
 229: s001-x 5t58-N    22 -  25 <=>   28 -  31   (ILE   48  - PHE   51  <=> THR   32  - PRO   35 )                          
 229: s001-x 5t58-N    32 -  55 <=>   36 -  59   (LEU  150  - TYR  173  <=> ASP   40  - GLY   63 )                          
 229: s001-x 5t58-N    58 -  67 <=>   75 -  84   (GLY  176  - THR  185  <=> SER   79  - TYR   88 )                          
 230: s001-x 4kxr-B     1 -  21 <=>   31 -  51   (GLN   27  - GLN   47  <=> TRP   31  - SER   51 )                          
 230: s001-x 4kxr-B    22 -  25 <=>   54 -  57   (ILE   48  - PHE   51  <=> ASP   54  - ALA   57 )                          
 230: s001-x 4kxr-B    33 -  52 <=>   58 -  77   (ILE  151  - GLN  170  <=> GLY   58  - ASP   77 )                          
 230: s001-x 4kxr-B    54 -  57 <=>   78 -  81   (GLY  172  - LEU  175  <=> LEU   78  - GLN   81 )                          
 231: s001-x 5jm8-A     1 -  18 <=>  381 - 398   (GLN   27  - VAL   44  <=> GLY  389  - GLN  406 )                          
 231: s001-x 5jm8-A    19 -  22 <=>  400 - 403   (CYS   45  - ILE   48  <=> LEU  408  - LEU  411 )                          
 231: s001-x 5jm8-A    27 -  30 <=>  460 - 463   (SER  145  - CYS  148  <=> GLU  468  - PHE  471 )                          
 231: s001-x 5jm8-A    31 -  40 <=>  467 - 476   (LEU  149  - ALA  158  <=> GLN  475  - LEU  484 )                          
 231: s001-x 5jm8-A    41 -  53 <=>  478 - 490   (GLY  159  - LYS  171  <=> VAL  486  - ALA  498 )                          
 231: s001-x 5jm8-A    54 -  57 <=>  492 - 495   (GLY  172  - LEU  175  <=> GLY  500  - SER  503 )                          
 231: s001-x 5jm8-A    58 -  75 <=>  497 - 514   (GLY  176  - TRP  193  <=> ALA  505  - VAL  522 )                          
 232: s001-x 6vvo-E     4 -  19 <=>  244 - 259   (GLU   30  - CYS   45  <=> PRO  247  - ILE  262 )                          
 232: s001-x 6vvo-E    20 -  23 <=>  261 - 264   (CYS   46  - PRO   49  <=> SER  264  - THR  267 )                          
 232: s001-x 6vvo-E    37 -  52 <=>  268 - 283   (LEU  155  - GLN  170  <=> LEU  271  - ILE  286 )                          
 232: s001-x 6vvo-E    56 -  72 <=>  284 - 300   (GLY  174  - THR  190  <=> PRO  287  - CYS  303 )                          
 232: s001-x 6vvo-E    75 -  78 <=>  301 - 304   (TRP  193  - PHE  196  <=> ASP  304  - LEU  307 )                          
 233: s001-x 4i0x-K     1 -  19 <=>   10 -  28   (GLN   27  - CYS   45  <=> ALA   11  - VAL   29 )                          
 233: s001-x 4i0x-K    20 -  24 <=>   30 -  34   (CYS   46  - LEU   50  <=> SER   31  - VAL   35 )                          
 233: s001-x 4i0x-K    33 -  52 <=>   37 -  56   (ILE  151  - GLN  170  <=> GLY   38  - LYS   57 )                          
 233: s001-x 4i0x-K    54 -  57 <=>   57 -  60   (GLY  172  - LEU  175  <=> VAL   58  - ALA   61 )                          
 234: s001-x 3zqg-A     7 -  20 <=>   73 -  86   (LEU   33  - CYS   46  <=> GLU   73  - PHE   86 )                          
 234: s001-x 3zqg-A    33 -  52 <=>  105 - 124   (ILE  151  - GLN  170  <=> PRO  105  - GLY  124 )                          
 234: s001-x 3zqg-A    58 -  78 <=>  128 - 148   (GLY  176  - PHE  196  <=> GLU  128  - ASP  148 )                          
 235: s001-x 6y1y-B     1 -  21 <=>    4 -  24   (GLN   27  - GLN   47  <=> VAL    5  - ALA   25 )                          
 235: s001-x 6y1y-B    23 -  26 <=>   31 -  34   (PRO   49  - GLY   52  <=> ILE   32  - ALA   35 )                          
 235: s001-x 6y1y-B    28 -  31 <=>   93 -  96   (GLY  146  - LEU  149  <=> ASP   94  - MET   97 )                          
 235: s001-x 6y1y-B    32 -  53 <=>   98 - 119   (LEU  150  - LYS  171  <=> ALA   99  - GLU  120 )                          
 235: s001-x 6y1y-B    55 -  58 <=>  120 - 123   (TYR  173  - GLY  176  <=> GLY  121  - LYS  124 )                          
 236: s001-x 6b4h-A     1 -  19 <=>   26 -  44   (GLN   27  - CYS   45  <=> THR  237  - SER  255 )                          
 236: s001-x 6b4h-A    20 -  24 <=>   46 -  50   (CYS   46  - LEU   50  <=> GLY  257  - THR  261 )                          
 236: s001-x 6b4h-A    33 -  55 <=>   52 -  74   (ILE  151  - TYR  173  <=> GLY  263  - GLN  285 )                          
 236: s001-x 6b4h-A    58 -  70 <=>  104 - 116   (GLY  176  - CYS  188  <=> PRO  315  - LYS  327 )                          
 236: s001-x 6b4h-A    71 -  78 <=>  160 - 167   (GLU  189  - PHE  196  <=> LEU  371  - VAL  378 )                          
 237: s001-x 5t2x-C     1 -  20 <=>  174 - 193   (GLN   27  - CYS   46  <=> SER  187  - LYS  206 )                          
 237: s001-x 5t2x-C    21 -  24 <=>  195 - 198   (GLN   47  - LEU   50  <=> SER  208  - GLN  211 )                          
 237: s001-x 5t2x-C    29 -  34 <=>  209 - 214   (ILE  147  - THR  152  <=> PHE  222  - ILE  227 )                          
 237: s001-x 5t2x-C    38 -  51 <=>  219 - 232   (PHE  156  - LEU  169  <=> GLU  235  - GLY  248 )                          
 237: s001-x 5t2x-C    54 -  59 <=>  233 - 238   (GLY  172  - SER  177  <=> LYS  249  - LEU  254 )                          
 237: s001-x 5t2x-C    61 -  78 <=>  239 - 256   (ILE  179  - PHE  196  <=> LEU  255  - GLU  272 )                          
 238: s001-x 6ejq-B     2 -  21 <=>   56 -  75   (PHE   28  - GLN   47  <=> LEU   53  - ILE   72 )                          
 238: s001-x 6ejq-B    22 -  25 <=>   79 -  82   (ILE   48  - PHE   51  <=> ASP   76  - ALA   79 )                          
 238: s001-x 6ejq-B    29 -  32 <=>  113 - 116   (ILE  147  - LEU  150  <=> ALA  110  - ALA  113 )                          
 238: s001-x 6ejq-B    33 -  56 <=>  118 - 141   (ILE  151  - GLY  174  <=> MET  115  - GLY  138 )                          
 239: s001-x 6bx3-F     1 -  15 <=>   83 -  97   (GLN   27  - ILE   41  <=> SER  199  - TYR  213 )                          
 239: s001-x 6bx3-F    16 -  21 <=>   99 - 104   (PHE   42  - GLN   47  <=> GLY  215  - VAL  220 )                          
 239: s001-x 6bx3-F    23 -  26 <=>  110 - 113   (PRO   49  - GLY   52  <=> LYS  226  - ASP  229 )                          
 239: s001-x 6bx3-F    27 -  53 <=>  171 - 197   (SER  145  - LYS  171  <=> ASP  306  - LEU  332 )                          
 239: s001-x 6bx3-F    56 -  59 <=>  198 - 201   (GLY  174  - SER  177  <=> ILE  333  - ARG  336 )                          
 240: s001-x 7nsb-a     1 -   4 <=>  411 - 414   (GLN   27  - GLU   30  <=> PRO  797  - LEU  800 )                          
 240: s001-x 7nsb-a     6 -  21 <=>  416 - 431   (VAL   32  - GLN   47  <=> ASN  802  - VAL  817 )                          
 240: s001-x 7nsb-a    22 -  25 <=>  434 - 437   (ILE   48  - PHE   51  <=> LYS  820  - SER  823 )                          
 240: s001-x 7nsb-a    31 -  50 <=>  438 - 457   (LEU  149  - LEU  168  <=> ASP  828  - ASP  847 )                          
 240: s001-x 7nsb-a    52 -  55 <=>  458 - 461   (GLN  170  - TYR  173  <=> THR  848  - PRO  851 )                          
 240: s001-x 7nsb-a    56 -  66 <=>  464 - 474   (GLY  174  - ALA  184  <=> LEU  854  - ASN  864 )                          
 240: s001-x 7nsb-a    71 -  74 <=>  491 - 494   (GLU  189  - VAL  192  <=> GLU  881  - GLY  884 )                          
 241: s001-x 4nqj-A     1 -  21 <=>   93 - 113   (GLN   27  - GLN   47  <=> GLU  235  - VAL  255 )                          
 241: s001-x 4nqj-A    22 -  26 <=>  116 - 120   (ILE   48  - GLY   52  <=> GLN  258  - GLU  262 )                          
 241: s001-x 4nqj-A    27 -  30 <=>  123 - 126   (SER  145  - CYS  148  <=> ASN  265  - ASP  268 )                          
 241: s001-x 4nqj-A    31 -  47 <=>  129 - 145   (LEU  149  - LEU  165  <=> LYS  271  - LEU  287 )                          
 241: s001-x 4nqj-A    49 -  52 <=>  146 - 149   (GLU  167  - GLN  170  <=> ALA  288  - GLU  291 )                          
 242: s001-x 3hfh-B     1 -  21 <=>   66 -  86   (GLN   27  - GLN   47  <=> UNK  721  - PHE  741 )                          
 242: s001-x 3hfh-B    39 -  47 <=>   94 - 102   (VAL  157  - LEU  165  <=> GLU  749  - ASP  757 )                          
 242: s001-x 3hfh-B    48 -  52 <=>  105 - 109   (ASP  166  - GLN  170  <=> PHE  760  - GLU  764 )                          
 242: s001-x 3hfh-B    56 -  78 <=>  110 - 132   (GLY  174  - PHE  196  <=> UNK  765  - ASP  787 )                          
 243: s001-x 6vme-C     1 -  21 <=>    5 -  25   (GLN   27  - GLN   47  <=> LEU  103  - ASN  123 )                          
 243: s001-x 6vme-C    22 -  25 <=>   29 -  32   (ILE   48  - PHE   51  <=> LYS  127  - ASP  130 )                          
 243: s001-x 6vme-C    32 -  52 <=>   36 -  56   (LEU  150  - GLN  170  <=> PRO  134  - VAL  154 )                          
 243: s001-x 6vme-C    54 -  57 <=>   57 -  60   (GLY  172  - LEU  175  <=> LYS  155  - LYS  158 )                          
 244: s001-x 2pms-C     1 -  21 <=>   43 -  63   (GLN   27  - GLN   47  <=> ALA  218  - ALA  238 )                          
 244: s001-x 2pms-C    22 -  25 <=>   67 -  70   (ILE   48  - PHE   51  <=> LYS  242  - ASP  245 )                          
 244: s001-x 2pms-C    27 -  30 <=>   78 -  81   (SER  145  - CYS  148  <=> GLU  257  - PHE  260 )                          
 244: s001-x 2pms-C    31 -  52 <=>   84 - 105   (LEU  149  - GLN  170  <=> GLY  263  - LYS  284 )                          
 244: s001-x 2pms-C    55 -  58 <=>  106 - 109   (TYR  173  - GLY  176  <=> ALA  285  - GLU  288 )                          
 245: s001-x 5yud-C     1 -  16 <=>    7 -  22   (GLN   27  - PHE   42  <=> SER  427  - ALA  442 )                          
 245: s001-x 5yud-C    18 -  21 <=>   23 -  26   (VAL   44  - GLN   47  <=> ILE  443  - SER  446 )                          
 245: s001-x 5yud-C    23 -  31 <=>   27 -  35   (PRO   49  - LEU  149  <=> GLY  447  - GLU  455 )                          
 245: s001-x 5yud-C    32 -  57 <=>   39 -  64   (LEU  150  - LEU  175  <=> TYR  459  - ASN  484 )                          
 246: s001-x 2iqc-A     3 -  20 <=>   82 -  99   (LYS   29  - CYS   46  <=> ARG  266  - GLN  283 )                          
 246: s001-x 2iqc-A    21 -  26 <=>  101 - 106   (GLN   47  - GLY   52  <=> LEU  285  - GLN  290 )                          
 246: s001-x 2iqc-A    36 -  50 <=>  119 - 133   (GLN  154  - LEU  168  <=> PRO  303  - ALA  317 )                          
 246: s001-x 2iqc-A    53 -  56 <=>  134 - 137   (LYS  171  - GLY  174  <=> PRO  318  - LEU  321 )                          
 246: s001-x 2iqc-A    58 -  74 <=>  139 - 155   (GLY  176  - VAL  192  <=> ASP  323  - PHE  339 )                          
 247: s001-x 1i6z-A     1 -  21 <=>   19 -  39   (GLN   27  - GLN   47  <=> GLU  103  - GLU  123 )                          
 247: s001-x 1i6z-A    22 -  26 <=>   43 -  47   (ILE   48  - GLY   52  <=> GLU  127  - ILE  131 )                          
 247: s001-x 1i6z-A    27 -  30 <=>   53 -  56   (SER  145  - CYS  148  <=> ALA  137  - LEU  140 )                          
 247: s001-x 1i6z-A    31 -  54 <=>   59 -  82   (LEU  149  - GLY  172  <=> GLU  143  - ILE  166 )                          
 247: s001-x 1i6z-A    57 -  64 <=>  101 - 108   (LEU  175  - PHE  182  <=> LEU  185  - PHE  192 )                          
 248: s001-x 6dkm-A     1 -  21 <=>   13 -  33   (GLN   27  - GLN   47  <=> GLU   12  - LYS   32 )                          
 248: s001-x 6dkm-A    22 -  25 <=>   36 -  39   (ILE   48  - PHE   51  <=> GLU   35  - ARG   38 )                          
 248: s001-x 6dkm-A    33 -  52 <=>   41 -  60   (ILE  151  - GLN  170  <=> SER   40  - ALA   59 )                          
 248: s001-x 6dkm-A    54 -  57 <=>   61 -  64   (GLY  172  - LEU  175  <=> GLU   60  - LYS   63 )                          
 249: s001-x 1yqf-A     1 -  18 <=>    3 -  20   (GLN   27  - VAL   44  <=> ASP   16  - ARG   33 )                          
 249: s001-x 1yqf-A    23 -  26 <=>   28 -  31   (PRO   49  - GLY   52  <=> THR   41  - ALA   44 )                          
 249: s001-x 1yqf-A    27 -  30 <=>  149 - 152   (SER  145  - CYS  148  <=> GLY  162  - GLU  165 )                          
 249: s001-x 1yqf-A    31 -  52 <=>  155 - 176   (LEU  149  - GLN  170  <=> GLY  168  - THR  189 )                          
 249: s001-x 1yqf-A    54 -  57 <=>  177 - 180   (GLY  172  - LEU  175  <=> MET  190  - PHE  193 )                          
 250: s001-x 5xpd-A     1 -  21 <=>   36 -  56   (GLN   27  - GLN   47  <=> GLU   41  - TYR   61 )                          
 250: s001-x 5xpd-A    22 -  26 <=>   59 -  63   (ILE   48  - GLY   52  <=> GLN   64  - THR   68 )                          
 250: s001-x 5xpd-A    38 -  54 <=>   69 -  85   (PHE  156  - GLY  172  <=> THR   74  - PHE   90 )                          
 250: s001-x 5xpd-A    56 -  59 <=>   97 - 100   (GLY  174  - SER  177  <=> THR  102  - VAL  105 )                          
 250: s001-x 5xpd-A    62 -  78 <=>  103 - 119   (SER  180  - PHE  196  <=> LEU  108  - LEU  124 )                          
 251: s001-x 1mhs-A     1 -  21 <=>  788 - 808   (GLN   27  - GLN   47  <=> GLN  788  - LEU  808 )                          
 251: s001-x 1mhs-A    22 -  26 <=>  811 - 815   (ILE   48  - GLY   52  <=> ILE  811  - ASN  815 )                          
 251: s001-x 1mhs-A    32 -  55 <=>  823 - 846   (LEU  150  - TYR  173  <=> PRO  823  - TRP  846 )                          
 251: s001-x 1mhs-A    56 -  59 <=>  850 - 853   (GLY  174  - SER  177  <=> SER  850  - SER  853 )                          
 251: s001-x 1mhs-A    62 -  70 <=>  855 - 863   (SER  180  - CYS  188  <=> VAL  855  - PHE  863 )                          
 252: s001-x 2hi3-A     5 -  20 <=>   10 -  25   (LYS   31  - CYS   46  <=> THR   10  - ASN   25 )                          
 252: s001-x 2hi3-A    40 -  51 <=>   29 -  40   (ALA  158  - LEU  169  <=> ASP   29  - ALA   40 )                          
 252: s001-x 2hi3-A    58 -  78 <=>   45 -  65   (GLY  176  - PHE  196  <=> GLU   45  - PRO   65 )                          
 253: s001-x 4eyy-Q     1 -  21 <=>    3 -  23   (GLN   27  - GLN   47  <=> ASP    3  - LYS   23 )                          
 253: s001-x 4eyy-Q    32 -  54 <=>   28 -  50   (LEU  150  - GLY  172  <=> LYS   28  - ILE   50 )                          
 253: s001-x 4eyy-Q    56 -  59 <=>   51 -  54   (GLY  174  - SER  177  <=> GLY   51  - SER   54 )                          
 254: s001-x 6wti-D     4 -  21 <=>    3 -  20   (GLU   30  - GLN   47  <=> GLY   13  - VAL   30 )                          
 254: s001-x 6wti-D    22 -  26 <=>   24 -  28   (ILE   48  - GLY   52  <=> TRP   34  - THR   38 )                          
 254: s001-x 6wti-D    29 -  32 <=>   31 -  34   (ILE  147  - LEU  150  <=> ALA   41  - ALA   44 )                          
 254: s001-x 6wti-D    33 -  50 <=>   36 -  53   (ILE  151  - LEU  168  <=> ILE   46  - VAL   63 )                          
 254: s001-x 6wti-D    51 -  54 <=>   55 -  58   (LEU  169  - GLY  172  <=> PHE   65  - MET   68 )                          
 255: s001-x 2gd5-D     1 -  21 <=>    8 -  28   (GLN   27  - GLN   47  <=> PRO   12  - ARG   32 )                          
 255: s001-x 2gd5-D    22 -  25 <=>   32 -  35   (ILE   48  - PHE   51  <=> ASP   36  - ARG   39 )                          
 255: s001-x 2gd5-D    28 -  31 <=>   59 -  62   (GLY  146  - LEU  149  <=> LEU   63  - GLU   66 )                          
 255: s001-x 2gd5-D    32 -  52 <=>   65 -  85   (LEU  150  - GLN  170  <=> ARG   69  - UNK   89 )                          
 255: s001-x 2gd5-D    54 -  59 <=>   86 -  91   (GLY  172  - SER  177  <=> GLY   90  - LEU   95 )                          
 255: s001-x 2gd5-D    64 -  67 <=>  119 - 122   (PHE  182  - THR  185  <=> ILE  123  - THR  126 )                          
 256: s001-x 1whu-A     2 -   9 <=>   15 -  22   (PHE   28  - THR   35  <=> SER  281  - THR  288 )                          
 256: s001-x 1whu-A    10 -  21 <=>   24 -  35   (ALA   36  - GLN   47  <=> ILE  290  - THR  301 )                          
 256: s001-x 1whu-A    35 -  55 <=>   39 -  59   (ILE  153  - TYR  173  <=> HIS  305  - LEU  325 )                          
 256: s001-x 1whu-A    56 -  59 <=>   72 -  75   (GLY  174  - SER  177  <=> ILE  338  - PHE  341 )                          
 256: s001-x 1whu-A    61 -  78 <=>   76 -  93   (ILE  179  - PHE  196  <=> ASN  342  - ARG  359 )                          
 257: s001-x 7nvr-n     4 -  21 <=>    1 -  18   (GLU   30  - GLN   47  <=> ASP    3  - CYS   20 )                          
 257: s001-x 7nvr-n    22 -  26 <=>   22 -  26   (ILE   48  - GLY   52  <=> GLY   24  - GLN   28 )                          
 257: s001-x 7nvr-n    28 -  31 <=>   43 -  46   (GLY  146  - LEU  149  <=> ASP   45  - ALA   48 )                          
 257: s001-x 7nvr-n    32 -  52 <=>   48 -  68   (LEU  150  - GLN  170  <=> PRO   50  - ASP   70 )                          
 257: s001-x 7nvr-n    54 -  58 <=>   69 -  73   (GLY  172  - GLY  176  <=> VAL   71  - SER   75 )                          
 258: s001-x 6ybw-y     1 -  20 <=>    2 -  21   (GLN   27  - CYS   46  <=> VAL   49  - ARG   68 )                          
 258: s001-x 6ybw-y    21 -  24 <=>   24 -  27   (GLN   47  - LEU   50  <=> MET   71  - ARG   74 )                          
 258: s001-x 6ybw-y    35 -  55 <=>   30 -  50   (ILE  153  - TYR  173  <=> THR   77  - VAL   97 )                          
 258: s001-x 6ybw-y    56 -  59 <=>   52 -  55   (GLY  174  - SER  177  <=> LYS   99  - VAL  102 )                          
 258: s001-x 6ybw-y    62 -  73 <=>   56 -  67   (SER  180  - ILE  191  <=> PRO  103  - GLU  114 )                          
 259: s001-x 6cfw-B     7 -  21 <=>    1 -  15   (LEU   33  - GLN   47  <=> ILE    2  - ILE   16 )                          
 259: s001-x 6cfw-B    22 -  26 <=>   18 -  22   (ILE   48  - GLY   52  <=> ILE   19  - LEU   23 )                          
 259: s001-x 6cfw-B    29 -  52 <=>   25 -  48   (ILE  147  - GLN  170  <=> THR   26  - GLY   49 )                          
 259: s001-x 6cfw-B    54 -  58 <=>   49 -  53   (GLY  172  - GLY  176  <=> ALA   50  - ARG   54 )                          
 260: s001-x 1zw0-D     1 -  21 <=>    4 -  24   (GLN   27  - GLN   47  <=> LEU    4  - ALA   24 )                          
 260: s001-x 1zw0-D    23 -  26 <=>   30 -  33   (PRO   49  - GLY   52  <=> LYS   30  - MET   33 )                          
 260: s001-x 1zw0-D    27 -  30 <=>   40 -  43   (SER  145  - CYS  148  <=> GLN   40  - VAL   43 )                          
 260: s001-x 1zw0-D    31 -  51 <=>   46 -  66   (LEU  149  - LEU  169  <=> ARG   46  - LYS   66 )                          
 261: s001-x 6csv-A     1 -  21 <=>   10 -  30   (GLN   27  - GLN   47  <=> GLU  508  - ARG  528 )                          
 261: s001-x 6csv-A    22 -  25 <=>   33 -  36   (ILE   48  - PHE   51  <=> GLU  531  - VAL  534 )                          
 261: s001-x 6csv-A    28 -  31 <=>   43 -  46   (GLY  146  - LEU  149  <=> LYS  541  - GLU 1204 )                          
 261: s001-x 6csv-A    32 -  53 <=>   48 -  69   (LEU  150  - LYS  171  <=> ALA 1206  - ARG 1227 )                          
 261: s001-x 6csv-A    55 -  58 <=>   70 -  73   (TYR  173  - GLY  176  <=> TYR 1228  - GLU 1231 )                          
 262: s001-x 6c48-D     1 -  21 <=>   14 -  34   (GLN   27  - GLN   47  <=> GLN  361  - GLU  381 )                          
 262: s001-x 6c48-D    22 -  26 <=>   37 -  41   (ILE   48  - GLY   52  <=> THR  384  - LYS  388 )                          
 262: s001-x 6c48-D    28 -  52 <=>   45 -  69   (GLY  146  - GLN  170  <=> TYR  392  - LYS  416 )                          
 262: s001-x 6c48-D    54 -  57 <=>   70 -  73   (GLY  172  - LEU  175  <=> ASP  417  - LYS  420 )                          
 263: s001-x 4nb5-B     1 -  21 <=>   85 - 105   (GLN   27  - GLN   47  <=> PRO   99  - LEU  119 )                          
 263: s001-x 4nb5-B    22 -  26 <=>  108 - 112   (ILE   48  - GLY   52  <=> VAL  122  - ALA  126 )                          
 263: s001-x 4nb5-B    28 -  31 <=>  115 - 118   (GLY  146  - LEU  149  <=> ASP  129  - PRO  132 )                          
 263: s001-x 4nb5-B    32 -  52 <=>  120 - 140   (LEU  150  - GLN  170  <=> ARG  134  - ASP  154 )                          
 263: s001-x 4nb5-B    54 -  59 <=>  141 - 146   (GLY  172  - SER  177  <=> ALA  155  - SER  160 )                          
 264: s001-x 5c5e-A     1 -  21 <=>  183 - 203   (GLN   27  - GLN   47  <=> PRO  183  - LEU  203 )                          
 264: s001-x 5c5e-A    22 -  25 <=>  206 - 209   (ILE   48  - PHE   51  <=> PHE  206  - ASN  209 )                          
 264: s001-x 5c5e-A    36 -  52 <=>  211 - 227   (GLN  154  - GLN  170  <=> ASN  211  - ASP  227 )                          
 264: s001-x 5c5e-A    59 -  78 <=>  228 - 247   (SER  177  - PHE  196  <=> VAL  228  - LYS  247 )                          
 265: s001-x 2v6e-A     1 -   4 <=>    2 -   5   (GLN   27  - GLU   30  <=> LYS    5  - GLU    8 )                          
 265: s001-x 2v6e-A     7 -  21 <=>    6 -  20   (LEU   33  - GLN   47  <=> LEU    9  - SER   23 )                          
 265: s001-x 2v6e-A    22 -  25 <=>   24 -  27   (ILE   48  - PHE   51  <=> GLN   27  - LYS   30 )                          
 265: s001-x 2v6e-A    32 -  53 <=>   28 -  49   (LEU  150  - LYS  171  <=> THR   31  - PHE   52 )                          
 265: s001-x 2v6e-A    56 -  59 <=>   63 -  66   (GLY  174  - SER  177  <=> PHE   66  - TYR   69 )                          
 265: s001-x 2v6e-A    61 -  68 <=>   67 -  74   (ILE  179  - ASN  186  <=> MET   70  - PHE   77 )                          
 265: s001-x 2v6e-A    70 -  73 <=>   75 -  78   (CYS  188  - ILE  191  <=> ASP   78  - LEU   81 )                          
 265: s001-x 2v6e-A    75 -  78 <=>  108 - 111   (TRP  193  - PHE  196  <=> ALA  111  - ILE  114 )                          
 266: s001-x 3uum-B     1 -  21 <=>    3 -  23   (GLN   27  - GLN   47  <=> ASP  310  - ASP  330 )                          
 266: s001-x 3uum-B    22 -  26 <=>   26 -  30   (ILE   48  - GLY   52  <=> GLN  333  - ASP  337 )                          
 266: s001-x 3uum-B    27 -  30 <=>   36 -  39   (SER  145  - CYS  148  <=> GLU  343  - LYS  346 )                          
 266: s001-x 3uum-B    31 -  52 <=>   42 -  63   (LEU  149  - GLN  170  <=> PHE  349  - LEU  370 )                          
 266: s001-x 3uum-B    54 -  57 <=>   64 -  67   (GLY  172  - LEU  175  <=> GLN  371  - ASN  374 )                          
 266: s001-x 3uum-B    61 -  70 <=>   87 -  96   (ILE  179  - CYS  188  <=> MET  394  - ALA  403 )                          
 267: s001-x 6uak-A     1 -  21 <=>  221 - 241   (GLN   27  - GLN   47  <=> ALA  224  - LYS  244 )                          
 267: s001-x 6uak-A    22 -  26 <=>  245 - 249   (ILE   48  - GLY   52  <=> ALA  248  - LEU  252 )                          
 267: s001-x 6uak-A    29 -  53 <=>  251 - 275   (ILE  147  - LYS  171  <=> ILE  257  - HIS  281 )                          
 267: s001-x 6uak-A    56 -  59 <=>  276 - 279   (GLY  174  - SER  177  <=> LEU  282  - ASN  285 )                          
 267: s001-x 6uak-A    75 -  78 <=>  287 - 290   (TRP  193  - PHE  196  <=> GLY  293  - LEU  296 )                          
 268: s001-x 6o9l-3     1 -  21 <=>  157 - 177   (GLN   27  - GLN   47  <=> GLU  157  - ARG  177 )                          
 268: s001-x 6o9l-3    22 -  26 <=>  180 - 184   (ILE   48  - GLY   52  <=> LYS  180  - LEU  184 )                          
 268: s001-x 6o9l-3    27 -  51 <=>  192 - 216   (SER  145  - LEU  169  <=> LEU  192  - LYS  216 )                          
 268: s001-x 6o9l-3    54 -  58 <=>  217 - 221   (GLY  172  - GLY  176  <=> PRO  217  - VAL  221 )                          
 269: s001-x 2pv7-B     1 -  15 <=>  151 - 165   (GLN   27  - ILE   41  <=> GLN  242  - GLN  256 )                          
 269: s001-x 2pv7-B    16 -  21 <=>  167 - 172   (PHE   42  - GLN   47  <=> LEU  258  - THR  263 )                          
 269: s001-x 2pv7-B    22 -  26 <=>  176 - 180   (ILE   48  - GLY   52  <=> GLY  267  - SER  271 )                          
 269: s001-x 2pv7-B    36 -  39 <=>  208 - 211   (GLN  154  - VAL  157  <=> PHE  299  - ASP  302 )                          
 269: s001-x 2pv7-B    41 -  47 <=>  212 - 218   (GLY  159  - LEU  165  <=> ALA  303  - ILE  309 )                          
 269: s001-x 2pv7-B    60 -  78 <=>  221 - 239   (GLY  178  - PHE  196  <=> ASP  312  - ALA  330 )                          
 270: s001-x 5wwl-N     1 -  21 <=>    1 -  21   (GLN   27  - GLN   47  <=> THR    2  - HIS   22 )                          
 270: s001-x 5wwl-N    23 -  26 <=>   26 -  29   (PRO   49  - GLY   52  <=> LYS   27  - GLN   30 )                          
 270: s001-x 5wwl-N    27 -  31 <=>   34 -  38   (SER  145  - LEU  149  <=> MET   35  - LYS   39 )                          
 270: s001-x 5wwl-N    32 -  55 <=>   40 -  63   (LEU  150  - TYR  173  <=> ILE   41  - ILE   64 )                          
 271: s001-x 4abn-B     1 -  21 <=>    6 -  26   (GLN   27  - GLN   47  <=> GLU    5  - CYS   25 )                          
 271: s001-x 4abn-B    22 -  25 <=>   29 -  32   (ILE   48  - PHE   51  <=> ASP   28  - PHE   31 )                          
 271: s001-x 4abn-B    31 -  40 <=>   41 -  50   (LEU  149  - ALA  158  <=> GLY   40  - GLU   49 )                          
 271: s001-x 4abn-B    41 -  53 <=>   52 -  64   (GLY  159  - LYS  171  <=> GLU   51  - SER   63 )                          
 271: s001-x 4abn-B    55 -  58 <=>   65 -  68   (TYR  173  - GLY  176  <=> ALA   64  - GLU   67 )                          
 271: s001-x 4abn-B    62 -  67 <=>   72 -  77   (SER  180  - THR  185  <=> LEU   71  - LYS   76 )                          
 271: s001-x 4abn-B    69 -  72 <=>  105 - 108   (ILE  187  - THR  190  <=> GLU  104  - ASN  107 )                          
 271: s001-x 4abn-B    75 -  78 <=>  138 - 141   (TRP  193  - PHE  196  <=> VAL  137  - GLN  140 )                          
 272: s001-x 4uis-B     6 -  20 <=>   55 -  69   (VAL   32  - CYS   46  <=> UNK  167  - TYR  181 )                          
 272: s001-x 4uis-B    21 -  24 <=>   72 -  75   (GLN   47  - LEU   50  <=> GLU  184  - LYS  187 )                          
 272: s001-x 4uis-B    32 -  54 <=>   81 - 103   (LEU  150  - GLY  172  <=> UNK  194  - UNK  216 )                          
 272: s001-x 4uis-B    58 -  76 <=>  110 - 128   (GLY  176  - LYS  194  <=> GLN  223  - UNK  241 )                          
 273: s001-x 2odm-B     1 -  22 <=>    8 -  29   (GLN   27  - ILE   48  <=> ALA   11  - ASN   32 )                          
 273: s001-x 2odm-B    37 -  55 <=>   30 -  48   (LEU  155  - TYR  173  <=> CYS   38  - VAL   56 )                          
 273: s001-x 2odm-B    62 -  70 <=>   67 -  75   (SER  180  - CYS  188  <=> LEU   75  - LYS   83 )                          
 274: s001-x 3bvo-A     1 -  21 <=>  139 - 159   (GLN   27  - GLN   47  <=> SER  177  - ASP  197 )                          
 274: s001-x 3bvo-A    22 -  25 <=>  163 - 166   (ILE   48  - PHE   51  <=> SER  201  - GLU  204 )                          
 274: s001-x 3bvo-A    33 -  53 <=>  169 - 189   (ILE  151  - LYS  171  <=> ASP  207  - LYS  227 )                          
 274: s001-x 3bvo-A    55 -  58 <=>  190 - 193   (TYR  173  - GLY  176  <=> ILE  228  - LYS  231 )                          
 275: s001-x 2da7-A     1 -  17 <=>   12 -  28   (GLN   27  - LEU   43  <=> PRO   12  - MET   28 )                          
 275: s001-x 2da7-A    44 -  55 <=>   31 -  42   (VAL  162  - TYR  173  <=> ASN   31  - VAL   42 )                          
 275: s001-x 2da7-A    58 -  73 <=>   47 -  62   (GLY  176  - ILE  191  <=> GLU   47  - SER   62 )                          
 275: s001-x 2da7-A    75 -  78 <=>   63 -  66   (TRP  193  - PHE  196  <=> ASN   63  - SER   66 )                          
 276: s001-x 4igg-B     1 -  21 <=>  118 - 138   (GLN   27  - GLN   47  <=> LYS  199  - PRO  219 )                          
 276: s001-x 4igg-B    23 -  26 <=>  145 - 148   (PRO   49  - GLY   52  <=> GLN  226  - LEU  229 )                          
 276: s001-x 4igg-B    29 -  52 <=>  152 - 175   (ILE  147  - GLN  170  <=> ASP  233  - SER  256 )                          
 276: s001-x 4igg-B    54 -  57 <=>  176 - 179   (GLY  172  - LEU  175  <=> ASN  257  - GLN  260 )                          
 276: s001-x 4igg-B    69 -  76 <=>  411 - 418   (ILE  187  - LYS  194  <=> GLU  492  - THR  499 )                          
 277: s001-x 6br8-A     2 -  21 <=>    1 -  20   (PHE   28  - GLN   47  <=> UNK  126  - SER  145 )                          
 277: s001-x 6br8-A    22 -  25 <=>   23 -  26   (ILE   48  - PHE   51  <=> LYS  148  - ASN  151 )                          
 277: s001-x 6br8-A    31 -  53 <=>   29 -  51   (LEU  149  - LYS  171  <=> HIS  154  - ALA  176 )                          
 277: s001-x 6br8-A    56 -  59 <=>   52 -  55   (GLY  174  - SER  177  <=> ASP  177  - TYR  180 )                          
 278: s001-x 6m9a-C     1 -  21 <=>  100 - 120   (GLN   27  - GLN   47  <=> ILE  112  - GLU  132 )                          
 278: s001-x 6m9a-C    22 -  25 <=>  124 - 127   (ILE   48  - PHE   51  <=> ARG  136  - SER  139 )                          
 278: s001-x 6m9a-C    32 -  55 <=>  129 - 152   (LEU  150  - TYR  173  <=> SER  141  - CYS  164 )                          
 279: s001-x 4tko-B     1 -   4 <=>   48 -  51   (GLN   27  - GLU   30  <=> LYS   74  - PRO   77 )                          
 279: s001-x 4tko-B     6 -  21 <=>   52 -  67   (VAL   32  - GLN   47  <=> THR   78  - ALA   93 )                          
 279: s001-x 4tko-B    23 -  26 <=>   73 -  76   (PRO   49  - GLY   52  <=> LYS   99  - GLU  102 )                          
 279: s001-x 4tko-B    27 -  31 <=>  187 - 191   (SER  145  - LEU  149  <=> ILE  213  - LYS  217 )                          
 279: s001-x 4tko-B    32 -  52 <=>  193 - 213   (LEU  150  - GLN  170  <=> GLU  219  - GLN  239 )                          
 279: s001-x 4tko-B    54 -  57 <=>  214 - 217   (GLY  172  - LEU  175  <=> LYS  240  - ASP  243 )                          
 280: s001-x 6idp-A     1 -  21 <=>  269 - 289   (GLN   27  - GLN   47  <=> GLY  272  - PRO  292 )                          
 280: s001-x 6idp-A    22 -  25 <=>  293 - 296   (ILE   48  - PHE   51  <=> ARG  296  - GLY  299 )                          
 280: s001-x 6idp-A    31 -  55 <=>  298 - 322   (LEU  149  - TYR  173  <=> LYS  301  - ALA  325 )                          
 280: s001-x 6idp-A    57 -  62 <=>  355 - 360   (LEU  175  - SER  180  <=> ILE  358  - LEU  363 )                          
 280: s001-x 6idp-A    70 -  73 <=>  378 - 381   (CYS  188  - ILE  191  <=> VAL  381  - THR  384 )                          
 281: s001-x 5u70-A     1 -  21 <=>  154 - 174   (GLN   27  - GLN   47  <=> THR  242  - PHE  262 )                          
 281: s001-x 5u70-A    22 -  26 <=>  177 - 181   (ILE   48  - GLY   52  <=> THR  265  - GLN  269 )                          
 281: s001-x 5u70-A    27 -  31 <=>  215 - 219   (SER  145  - LEU  149  <=> ILE  303  - GLN  307 )                          
 281: s001-x 5u70-A    32 -  52 <=>  221 - 241   (LEU  150  - GLN  170  <=> LEU  309  - VAL  329 )                          
 281: s001-x 5u70-A    54 -  58 <=>  242 - 246   (GLY  172  - GLY  176  <=> TYR  330  - GLU  334 )                          
 282: s001-x 7ad3-A     1 -  21 <=>   40 -  60   (GLN   27  - GLN   47  <=> THR   48  - VAL   68 )                          
 282: s001-x 7ad3-A    22 -  25 <=>   64 -  67   (ILE   48  - PHE   51  <=> THR   72  - SER   75 )                          
 282: s001-x 7ad3-A    32 -  52 <=>   69 -  89   (LEU  150  - GLN  170  <=> LYS   77  - LEU   97 )                          
 282: s001-x 7ad3-A    54 -  57 <=>   90 -  93   (GLY  172  - LEU  175  <=> TYR   98  - TYR  101 )                          
 282: s001-x 7ad3-A    73 -  76 <=>  241 - 244   (ILE  191  - LYS  194  <=> ILE  249  - CYS  252 )                          
 283: s001-x 6c26-3     1 -  21 <=>   53 -  73   (GLN   27  - GLN   47  <=> GLU  269  - LYS  289 )                          
 283: s001-x 6c26-3    22 -  25 <=>   77 -  80   (ILE   48  - PHE   51  <=> PHE  293  - SER  296 )                          
 283: s001-x 6c26-3    28 -  52 <=>   85 - 109   (GLY  146  - GLN  170  <=> GLU  301  - ALA  325 )                          
 283: s001-x 6c26-3    54 -  57 <=>  110 - 113   (GLY  172  - LEU  175  <=> ALA  326  - THR  329 )                          
 284: s001-x 6whg-A     5 -  21 <=>    6 -  22   (LYS   31  - GLN   47  <=> THR   31  - ASP   47 )                          
 284: s001-x 6whg-A    22 -  25 <=>   26 -  29   (ILE   48  - PHE   51  <=> PRO   51  - TYR   54 )                          
 284: s001-x 6whg-A    35 -  49 <=>   30 -  44   (ILE  153  - GLU  167  <=> ILE   66  - GLY   80 )                          
 284: s001-x 6whg-A    53 -  56 <=>   53 -  56   (LYS  171  - GLY  174  <=> LYS   89  - TYR   92 )                          
 284: s001-x 6whg-A    59 -  78 <=>   59 -  78   (SER  177  - PHE  196  <=> VAL   95  - GLU  114 )                          
 285: s001-x 6h02-A     1 -   6 <=>  242 - 247   (GLN   27  - VAL   32  <=> LYS  242  - THR  247 )                          
 285: s001-x 6h02-A     8 -  21 <=>  297 - 310   (TRP   34  - GLN   47  <=> CYS  297  - TYR  310 )                          
 285: s001-x 6h02-A    22 -  26 <=>  313 - 317   (ILE   48  - GLY   52  <=> GLU  313  - THR  317 )                          
 285: s001-x 6h02-A    27 -  33 <=>  320 - 326   (SER  145  - ILE  151  <=> LYS  320  - THR  326 )                          
 285: s001-x 6h02-A    34 -  51 <=>  328 - 345   (THR  152  - LEU  169  <=> GLN  328  - GLN  345 )                          
 285: s001-x 6h02-A    60 -  75 <=>  348 - 363   (GLY  178  - TRP  193  <=> SER  348  - ARG  363 )                          
 286: s001-x 5jwy-A     1 -   4 <=>  151 - 154   (GLN   27  - GLU   30  <=> TRP  151  - GLU  154 )                          
 286: s001-x 5jwy-A     9 -  20 <=>  161 - 172   (THR   35  - CYS   46  <=> SER  161  - LEU  172 )                          
 286: s001-x 5jwy-A    22 -  25 <=>  178 - 181   (ILE   48  - PHE   51  <=> LEU  178  - ARG  181 )                          
 286: s001-x 5jwy-A    33 -  53 <=>  183 - 203   (ILE  151  - LYS  171  <=> ARG  183  - LEU  203 )                          
 286: s001-x 5jwy-A    54 -  57 <=>  205 - 208   (GLY  172  - LEU  175  <=> GLY  205  - TRP  208 )                          
 286: s001-x 5jwy-A    58 -  78 <=>  210 - 230   (GLY  176  - PHE  196  <=> ARG  210  - ALA  230 )                          
 287: s001-x 6hn7-A     1 -   5 <=>   24 -  28   (GLN   27  - LYS   31  <=> LYS   29  - PRO   33 )                          
 287: s001-x 6hn7-A     6 -  23 <=>   65 -  82   (VAL   32  - PRO   49  <=> HIS   70  - GLY   87 )                          
 287: s001-x 6hn7-A    36 -  57 <=>   83 - 104   (GLN  154  - LEU  175  <=> GLU   88  - SER  109 )                          
 287: s001-x 6hn7-A    58 -  78 <=>  106 - 126   (GLY  176  - PHE  196  <=> ASP  111  - LEU  131 )                          
 288: s001-x 6weg-A     1 -  20 <=>   87 - 106   (GLN   27  - CYS   46  <=> VAL   88  - PHE  107 )                          
 288: s001-x 6weg-A    22 -  25 <=>  111 - 114   (ILE   48  - PHE   51  <=> ILE  112  - GLN  115 )                          
 288: s001-x 6weg-A    28 -  31 <=>  119 - 122   (GLY  146  - LEU  149  <=> ASP  120  - GLN  123 )                          
 288: s001-x 6weg-A    32 -  55 <=>  125 - 148   (LEU  150  - TYR  173  <=> GLU  126  - ASN  149 )                          
 288: s001-x 6weg-A    57 -  66 <=>  158 - 167   (LEU  175  - ALA  184  <=> ILE  159  - PHE  168 )                          
 288: s001-x 6weg-A    73 -  76 <=>  201 - 204   (ILE  191  - LYS  194  <=> LYS  202  - LYS  205 )                          
 289: s001-x 5tz0-B     1 -  21 <=>    4 -  24   (GLN   27  - GLN   47  <=> SER    8  - ASN   28 )                          
 289: s001-x 5tz0-B    22 -  26 <=>   28 -  32   (ILE   48  - GLY   52  <=> GLN   32  - ASP   36 )                          
 289: s001-x 5tz0-B    27 -  31 <=>   39 -  43   (SER  145  - LEU  149  <=> GLU   43  - ILE   47 )                          
 289: s001-x 5tz0-B    32 -  48 <=>   45 -  61   (LEU  150  - ASP  166  <=> ARG   49  - TYR   65 )                          
 289: s001-x 5tz0-B    50 -  53 <=>   62 -  65   (LEU  168  - LYS  171  <=> ASP   66  - TYR   69 )                          
 289: s001-x 5tz0-B    56 -  68 <=>   67 -  79   (GLY  174  - ASN  186  <=> VAL   71  - GLY   83 )                          
 290: s001-x 6i93-A     4 -  17 <=>  147 - 160   (GLU   30  - LEU   43  <=> ALA  148  - VAL  161 )                          
 290: s001-x 6i93-A    18 -  21 <=>  162 - 165   (VAL   44  - GLN   47  <=> ASN  163  - VAL  166 )                          
 290: s001-x 6i93-A    23 -  26 <=>  172 - 175   (PRO   49  - GLY   52  <=> SER  173  - TYR  176 )                          
 290: s001-x 6i93-A    27 -  30 <=>  190 - 193   (SER  145  - CYS  148  <=> LEU  191  - GLY  194 )                          
 290: s001-x 6i93-A    31 -  53 <=>  196 - 218   (LEU  149  - LYS  171  <=> TYR  197  - GLU  219 )                          
 290: s001-x 6i93-A    56 -  59 <=>  219 - 222   (GLY  174  - SER  177  <=> ASP  220  - TYR  223 )                          
 290: s001-x 6i93-A    61 -  78 <=>  223 - 240   (ILE  179  - PHE  196  <=> TYR  224  - TYR  241 )                          
 291: s001-x 5ijj-A     1 -  21 <=>   58 -  78   (GLN   27  - GLN   47  <=> VAL   58  - ASP   78 )                          
 291: s001-x 5ijj-A    23 -  26 <=>   86 -  89   (PRO   49  - GLY   52  <=> VAL   86  - ASN   89 )                          
 291: s001-x 5ijj-A    30 -  55 <=>   91 - 116   (CYS  148  - TYR  173  <=> ASP   91  - GLY  116 )                          
 291: s001-x 5ijj-A    57 -  66 <=>  156 - 165   (LEU  175  - ALA  184  <=> ASP  156  - GLU  165 )                          
 292: s001-x 5lsk-D     1 -  21 <=>   13 -  33   (GLN   27  - GLN   47  <=> LEU  128  - LYS  148 )                          
 292: s001-x 5lsk-D    22 -  26 <=>   36 -  40   (ILE   48  - GLY   52  <=> PRO  151  - ASP  155 )                          
 292: s001-x 5lsk-D    31 -  55 <=>   41 -  65   (LEU  149  - TYR  173  <=> PHE  159  - GLU  183 )                          
 293: s001-x 5nik-D     1 -  21 <=>   66 -  86   (GLN   27  - GLN   47  <=> ALA   97  - GLN  117 )                          
 293: s001-x 5nik-D    23 -  26 <=>   92 -  95   (PRO   49  - GLY   52  <=> LYS  123  - ARG  126 )                          
 293: s001-x 5nik-D    28 -  31 <=>  116 - 119   (GLY  146  - LEU  149  <=> ASP  147  - ALA  150 )                          
 293: s001-x 5nik-D    32 -  52 <=>  121 - 141   (LEU  150  - GLN  170  <=> GLU  152  - ALA  172 )                          
 293: s001-x 5nik-D    54 -  57 <=>  142 - 145   (GLY  172  - LEU  175  <=> SER  173  - THR  176 )                          
 294: s001-x 6s8h-F     1 -  21 <=>  147 - 167   (GLN   27  - GLN   47  <=> ARG  261  - LEU  281 )                          
 294: s001-x 6s8h-F    22 -  26 <=>  171 - 175   (ILE   48  - GLY   52  <=> PRO  285  - VAL  289 )                          
 294: s001-x 6s8h-F    27 -  30 <=>  177 - 180   (SER  145  - CYS  148  <=> PRO  291  - GLY  294 )                          
 294: s001-x 6s8h-F    31 -  54 <=>  183 - 206   (LEU  149  - GLY  172  <=> LEU  297  - GLY  320 )                          
 294: s001-x 6s8h-F    57 -  65 <=>  214 - 222   (LEU  175  - ILE  183  <=> THR  328  - LEU  336 )                          
 295: s001-x 6g2d-C     4 -  20 <=>  723 - 739   (GLU   30  - CYS   46  <=> LYS  848  - MET  864 )                          
 295: s001-x 6g2d-C    21 -  24 <=>  742 - 745   (GLN   47  - LEU   50  <=> TYR  867  - PRO  870 )                          
 295: s001-x 6g2d-C    33 -  54 <=>  746 - 767   (ILE  151  - GLY  172  <=> ASP  871  - PRO  892 )                          
 295: s001-x 6g2d-C    56 -  59 <=>  854 - 857   (GLY  174  - SER  177  <=> ILE  979  - HIS  982 )                          
 295: s001-x 6g2d-C    61 -  78 <=>  858 - 875   (ILE  179  - PHE  196  <=> MET  983  - GLN 1000 )                          
 296: s001-x 2spc-A     1 -  22 <=>    4 -  25   (GLN   27  - ILE   48  <=> ASP    3  - PHE   24 )                          
 296: s001-x 2spc-A    24 -  31 <=>   33 -  40   (LEU   50  - LEU  149  <=> ASN   32  - ALA   39 )                          
 296: s001-x 2spc-A    32 -  55 <=>   43 -  66   (LEU  150  - TYR  173  <=> LYS   42  - ALA   65 )                          
 297: s001-x 3aai-A     3 -  21 <=>    1 -  19   (LYS   29  - GLN   47  <=> HIS    7  - GLY   25 )                          
 297: s001-x 3aai-A    22 -  26 <=>   22 -  26   (ILE   48  - GLY   52  <=> GLU   28  - ARG   32 )                          
 297: s001-x 3aai-A    27 -  31 <=>   31 -  35   (SER  145  - LEU  149  <=> GLU   37  - CYS   41 )                          
 297: s001-x 3aai-A    32 -  52 <=>   37 -  57   (LEU  150  - GLN  170  <=> ASP   43  - LEU   63 )                          
 297: s001-x 3aai-A    54 -  59 <=>   58 -  63   (GLY  172  - SER  177  <=> ARG   64  - ASP   69 )                          
 298: s001-x 2fmm-E     1 -  21 <=>   11 -  31   (GLN   27  - GLN   47  <=> LYS   17  - ALA   37 )                          
 298: s001-x 2fmm-E    37 -  52 <=>   36 -  51   (LEU  155  - GLN  170  <=> THR   42  - SER   57 )                          
 298: s001-x 2fmm-E    59 -  73 <=>   55 -  69   (SER  177  - ILE  191  <=> GLU   61  - ARG   75 )                          
 299: s001-x 7cbb-A     1 -  20 <=>  388 - 407   (GLN   27  - CYS   46  <=> ASP  389  - LEU  408 )                          
 299: s001-x 7cbb-A    22 -  25 <=>  418 - 421   (ILE   48  - PHE   51  <=> ALA  419  - GLU  422 )                          
 299: s001-x 7cbb-A    28 -  31 <=>  471 - 474   (GLY  146  - LEU  149  <=> PRO  472  - LEU  475 )                          
 299: s001-x 7cbb-A    34 -  40 <=>  484 - 490   (THR  152  - ALA  158  <=> ALA  485  - ALA  491 )                          
 299: s001-x 7cbb-A    41 -  53 <=>  492 - 504   (GLY  159  - LYS  171  <=> SER  493  - ASP  505 )                          
 299: s001-x 7cbb-A    54 -  57 <=>  506 - 509   (GLY  172  - LEU  175  <=> PHE  507  - SER  510 )                          
 299: s001-x 7cbb-A    58 -  76 <=>  511 - 529   (GLY  176  - LYS  194  <=> HIS  512  - SER  530 )                          
 300: s001-x 6yjj-A     1 -  21 <=>   90 - 110   (GLN   27  - GLN   47  <=> LYS   89  - GLY  109 )                          
 300: s001-x 6yjj-A    22 -  25 <=>  113 - 116   (ILE   48  - PHE   51  <=> THR  112  - PRO  115 )                          
 300: s001-x 6yjj-A    32 -  54 <=>  121 - 143   (LEU  150  - GLY  172  <=> GLN  120  - PHE  142 )                          
 300: s001-x 6yjj-A    57 -  60 <=>  191 - 194   (LEU  175  - GLY  178  <=> THR  195  - LEU  198 )                          
 300: s001-x 6yjj-A    62 -  76 <=>  195 - 209   (SER  180  - LYS  194  <=> LYS  199  - LYS  213 )                          
 301: s001-x 2da3-A     5 -  20 <=>   25 -  40   (LYS   31  - CYS   46  <=> THR   25  - SER   40 )                          
 301: s001-x 2da3-A    40 -  52 <=>   43 -  55   (ALA  158  - GLN  170  <=> THR   43  - GLY   55 )                          
 301: s001-x 2da3-A    59 -  73 <=>   60 -  74   (SER  177  - ILE  191  <=> VAL   60  - LYS   74 )                          
 301: s001-x 2da3-A    75 -  78 <=>   75 -  78   (TRP  193  - PHE  196  <=> SER   75  - SER   78 )                          
 302: s001-x 4g80-I     1 -  21 <=>    9 -  29   (GLN   27  - GLN   47  <=> ASP  114  - ILE  134 )                          
 302: s001-x 4g80-I    22 -  25 <=>   33 -  36   (ILE   48  - PHE   51  <=> SER  138  - GLY  141 )                          
 302: s001-x 4g80-I    32 -  54 <=>   37 -  59   (LEU  150  - GLY  172  <=> LYS  142  - ASP  164 )                          
 302: s001-x 4g80-I    63 -  70 <=>  117 - 124   (LEU  181  - CYS  188  <=> ALA  222  - ARG  229 )                          
 303: s001-x 4mu6-A     1 -  21 <=>   64 -  84   (GLN   27  - GLN   47  <=> LYS   65  - GLU   85 )                          
 303: s001-x 4mu6-A    22 -  26 <=>   88 -  92   (ILE   48  - GLY   52  <=> ALA   89  - LYS   93 )                          
 303: s001-x 4mu6-A    28 -  31 <=>  162 - 165   (GLY  146  - LEU  149  <=> LEU  187  - ILE  190 )                          
 303: s001-x 4mu6-A    32 -  54 <=>  167 - 189   (LEU  150  - GLY  172  <=> LYS  192  - TYR  214 )                          
 303: s001-x 4mu6-A    56 -  60 <=>  195 - 199   (GLY  174  - GLY  178  <=> ASP  220  - THR  224 )                          
 303: s001-x 4mu6-A    64 -  67 <=>  201 - 204   (PHE  182  - THR  185  <=> SER  226  - ASN  229 )                          
 304: s001-x 6tdv-Q     1 -  21 <=>   12 -  32   (GLN   27  - GLN   47  <=> THR   13  - GLN   33 )                          
 304: s001-x 6tdv-Q    22 -  25 <=>   35 -  38   (ILE   48  - PHE   51  <=> ASP   36  - LYS   39 )                          
 304: s001-x 6tdv-Q    35 -  47 <=>   42 -  54   (ILE  153  - LEU  165  <=> GLU   43  - GLU   55 )                          
 304: s001-x 6tdv-Q    60 -  78 <=>   56 -  74   (GLY  178  - PHE  196  <=> PRO   57  - LYS   75 )                          
 305: s001-x 7kiy-A     1 -   4 <=>  907 - 910   (GLN   27  - GLU   30  <=> ILE  994  - ALA  997 )                          
 305: s001-x 7kiy-A     6 -  21 <=>  911 - 926   (VAL   32  - GLN   47  <=> THR  998  - SER 1013 )                          
 305: s001-x 7kiy-A    22 -  26 <=>  931 - 935   (ILE   48  - GLY   52  <=> VAL 1018  - LEU 1022 )                          
 305: s001-x 7kiy-A    41 -  50 <=>  996 -1005   (GLY  159  - LEU  168  <=> LYS 1153  - ASN 1162 )                          
 305: s001-x 7kiy-A    56 -  78 <=> 1013 -1035   (GLY  174  - PHE  196  <=> PHE 1204  - ALA 1226 )                          
 306: s001-x 3ogi-B     1 -  21 <=>    8 -  28   (GLN   27  - GLN   47  <=> UNK   12  - ARG   32 )                          
 306: s001-x 3ogi-B    22 -  26 <=>   32 -  36   (ILE   48  - GLY   52  <=> SER   36  - ILE   40 )                          
 306: s001-x 3ogi-B    27 -  52 <=>   40 -  65   (SER  145  - GLN  170  <=> UNK   48  - GLY   73 )                          
 306: s001-x 3ogi-B    54 -  57 <=>   66 -  69   (GLY  172  - LEU  175  <=> VAL   74  - GLY   77 )                          
 307: s001-x 7emf-0     1 -  21 <=>    3 -  23   (GLN   27  - GLN   47  <=> VAL    9  - SER   29 )                          
 307: s001-x 7emf-0    22 -  25 <=>   27 -  30   (ILE   48  - PHE   51  <=> ASP   33  - LYS   36 )                          
 307: s001-x 7emf-0    27 -  31 <=>   39 -  43   (SER  145  - LEU  149  <=> LEU   45  - GLU   49 )                          
 307: s001-x 7emf-0    32 -  52 <=>   45 -  65   (LEU  150  - GLN  170  <=> ALA   51  - GLU   71 )                          
 307: s001-x 7emf-0    54 -  58 <=>   66 -  70   (GLY  172  - GLY  176  <=> ARG   72  - LEU   76 )                          
 308: s001-x 2kmu-A     1 -  18 <=>    1 -  18   (GLN   27  - VAL   44  <=> GLY    1  - ARG   18 )                          
 308: s001-x 2kmu-A    19 -  22 <=>   20 -  23   (CYS   45  - ILE   48  <=> PHE   20  - GLN   23 )                          
 308: s001-x 2kmu-A    40 -  48 <=>   29 -  37   (ALA  158  - ASP  166  <=> SER   29  - PRO   37 )                          
 308: s001-x 2kmu-A    59 -  76 <=>   39 -  56   (SER  177  - LYS  194  <=> GLU   39  - GLN   56 )                          
 309: s001-x 1yoz-B     1 -  20 <=>   28 -  47   (GLN   27  - CYS   46  <=> LYS   36  - LEU   55 )                          
 309: s001-x 1yoz-B    21 -  24 <=>   51 -  54   (GLN   47  - LEU   50  <=> LYS   59  - LYS   62 )                          
 309: s001-x 1yoz-B    36 -  55 <=>   56 -  75   (GLN  154  - TYR  173  <=> GLU   64  - LEU   83 )                          
 309: s001-x 1yoz-B    57 -  67 <=>  102 - 112   (LEU  175  - THR  185  <=> ILE  110  - VAL  120 )                          
 310: s001-x 3f0c-A     1 -   5 <=>   74 -  78   (GLN   27  - LYS   31  <=> ASP   83  - LEU   87 )                          
 310: s001-x 3f0c-A     6 -  22 <=>   80 -  96   (VAL   32  - ILE   48  <=> LYS   89  - LEU  105 )                          
 310: s001-x 3f0c-A    33 -  54 <=>  105 - 126   (ILE  151  - GLY  172  <=> LYS  117  - ILE  138 )                          
 310: s001-x 3f0c-A    59 -  78 <=>  147 - 166   (SER  177  - PHE  196  <=> PHE  159  - ASN  178 )                          
 311: s001-x 5xg2-A     1 -  21 <=>    1 -  21   (GLN   27  - GLN   47  <=> THR  345  - ALA  365 )                          
 311: s001-x 5xg2-A    23 -  26 <=>   27 -  30   (PRO   49  - GLY   52  <=> ASN  371  - VAL  374 )                          
 311: s001-x 5xg2-A    28 -  31 <=>  205 - 208   (GLY  146  - LEU  149  <=> GLU  779  - GLU  782 )                          
 311: s001-x 5xg2-A    32 -  57 <=>  211 - 236   (LEU  150  - LEU  175  <=> GLU  785  - GLY  810 )                          
 312: s001-x 6whb-A     4 -  20 <=>   72 -  88   (GLU   30  - CYS   46  <=> VAL  647  - VAL  663 )                          
 312: s001-x 6whb-A    21 -  25 <=>   90 -  94   (GLN   47  - PHE   51  <=> THR  665  - SER  669 )                          
 312: s001-x 6whb-A    31 -  53 <=>   96 - 118   (LEU  149  - LYS  171  <=> ALA  671  - ASP  693 )                          
 312: s001-x 6whb-A    56 -  72 <=>  123 - 139   (GLY  174  - THR  190  <=> THR  698  - ALA  714 )                          
 313: s001-x 5n9j-V     2 -  21 <=>    1 -  20   (PHE   28  - GLN   47  <=> THR   14  - ASP   33 )                          
 313: s001-x 5n9j-V    23 -  26 <=>   26 -  29   (PRO   49  - GLY   52  <=> GLY   39  - ILE   42 )                          
 313: s001-x 5n9j-V    27 -  30 <=>   36 -  39   (SER  145  - CYS  148  <=> ASN   49  - GLU   52 )                          
 313: s001-x 5n9j-V    31 -  55 <=>   42 -  66   (LEU  149  - TYR  173  <=> ARG   55  - LEU   79 )                          
 314: s001-x 3p01-A     1 -  21 <=>   11 -  31   (GLN   27  - GLN   47  <=> LYS  147  - VAL  167 )                          
 314: s001-x 3p01-A    22 -  25 <=>   35 -  38   (ILE   48  - PHE   51  <=> GLN  171  - ASN  174 )                          
 314: s001-x 3p01-A    32 -  49 <=>   39 -  56   (LEU  150  - GLU  167  <=> SER  175  - ALA  192 )                          
 314: s001-x 3p01-A    57 -  71 <=>  153 - 167   (LEU  175  - GLU  189  <=> LEU  289  - LEU  303 )                          
 315: s001-x 3j6v-O     1 -   4 <=>   65 -  68   (GLN   27  - GLU   30  <=> PRO  118  - THR  121 )                          
 315: s001-x 3j6v-O     7 -  21 <=>   70 -  84   (LEU   33  - GLN   47  <=> SER  123  - SER  137 )                          
 315: s001-x 3j6v-O    22 -  26 <=>   87 -  91   (ILE   48  - GLY   52  <=> GLU  140  - LYS  144 )                          
 315: s001-x 3j6v-O    29 -  33 <=>   93 -  97   (ILE  147  - ILE  151  <=> GLN  146  - ALA  150 )                          
 315: s001-x 3j6v-O    34 -  54 <=>   99 - 119   (THR  152  - GLY  172  <=> LYS  152  - THR  172 )                          
 315: s001-x 3j6v-O    56 -  59 <=>  121 - 124   (GLY  174  - SER  177  <=> TYR  174  - PHE  177 )                          
 315: s001-x 3j6v-O    61 -  68 <=>  125 - 132   (ILE  179  - ASN  186  <=> GLU  178  - GLY  185 )                          
 316: s001-x 2rbd-A     1 -  21 <=>   11 -  31   (GLN   27  - GLN   47  <=> GLU   17  - SER   37 )                          
 316: s001-x 2rbd-A    22 -  25 <=>   34 -  37   (ILE   48  - PHE   51  <=> ASN   40  - GLY   43 )                          
 316: s001-x 2rbd-A    33 -  52 <=>   38 -  57   (ILE  151  - GLN  170  <=> ASP   44  - HIS   63 )                          
 316: s001-x 2rbd-A    54 -  57 <=>   58 -  61   (GLY  172  - LEU  175  <=> GLN   64  - GLU   67 )                          
 316: s001-x 2rbd-A    63 -  66 <=>   72 -  75   (LEU  181  - ALA  184  <=> PRO   78  - PRO   81 )                          
 317: s001-x 5y5a-A     3 -  19 <=>    1 -  17   (LYS   29  - CYS   45  <=> THR    7  - VAL   23 )                          
 317: s001-x 5y5a-A    37 -  54 <=>   18 -  35   (LEU  155  - GLY  172  <=> ASP   32  - MET   49 )                          
 317: s001-x 5y5a-A    56 -  59 <=>   46 -  49   (GLY  174  - SER  177  <=> ARG   81  - ASP   84 )                          
 317: s001-x 5y5a-A    61 -  64 <=>   51 -  54   (ILE  179  - PHE  182  <=> THR   86  - HIS   89 )                          
 317: s001-x 5y5a-A    65 -  78 <=>   56 -  69   (ILE  183  - PHE  196  <=> HIS   91  - ARG  104 )                          
 318: s001-x 5im8-A     1 -  23 <=>    6 -  28   (GLN   27  - PRO   49  <=> HIS    6  - GLN   28 )                          
 318: s001-x 5im8-A    32 -  55 <=>   32 -  55   (LEU  150  - TYR  173  <=> PRO   32  - GLU   55 )                          
 319: s001-x 5j2l-A     1 -  21 <=>    9 -  29   (GLN   27  - GLN   47  <=> ALA    9  - GLU   29 )                          
 319: s001-x 5j2l-A    22 -  25 <=>   32 -  35   (ILE   48  - PHE   51  <=> ARG   32  - ASP   35 )                          
 319: s001-x 5j2l-A    32 -  52 <=>   40 -  60   (LEU  150  - GLN  170  <=> THR   40  - GLU   60 )                          
 319: s001-x 5j2l-A    54 -  57 <=>   61 -  64   (GLY  172  - LEU  175  <=> LYS   61  - GLU   64 )                          
 320: s001-x 7c4o-A     4 -  21 <=>    1 -  18   (GLU   30  - GLN   47  <=> ASP    1  - GLU   18 )                          
 320: s001-x 7c4o-A    22 -  25 <=>   22 -  25   (ILE   48  - PHE   51  <=> PHE   22  - THR   25 )                          
 320: s001-x 7c4o-A    30 -  50 <=>   28 -  48   (CYS  148  - LEU  168  <=> GLY   28  - ILE   48 )                          
 321: s001-x 2m0c-A     5 -  20 <=>   17 -  32   (LYS   31  - CYS   46  <=> THR   17  - HIS   32 )                          
 321: s001-x 2m0c-A    40 -  52 <=>   35 -  47   (ALA  158  - GLN  170  <=> ASP   35  - ASP   47 )                          
 321: s001-x 2m0c-A    58 -  73 <=>   51 -  66   (GLY  176  - ILE  191  <=> ALA   51  - LYS   66 )                          
 321: s001-x 2m0c-A    75 -  78 <=>   67 -  70   (TRP  193  - PHE  196  <=> ARG   67  - PHE   70 )                          
 322: s001-x 4etr-B     1 -  21 <=>    4 -  24   (GLN   27  - GLN   47  <=> ASP    8  - HIS   28 )                          
 322: s001-x 4etr-B    22 -  26 <=>   28 -  32   (ILE   48  - GLY   52  <=> GLU   32  - ASP   36 )                          
 322: s001-x 4etr-B    32 -  54 <=>   65 -  87   (LEU  150  - GLY  172  <=> ASP   93  - ALA  115 )                          
 322: s001-x 4etr-B    57 -  66 <=>  100 - 109   (LEU  175  - ALA  184  <=> ILE  128  - ARG  137 )                          
 323: s001-x 3evy-B     2 -  21 <=>    2 -  21   (PHE   28  - GLN   47  <=> MET  662  - SER  681 )                          
 323: s001-x 3evy-B    22 -  25 <=>   28 -  31   (ILE   48  - PHE   51  <=> SER  688  - ASN  691 )                          
 323: s001-x 3evy-B    32 -  52 <=>   33 -  53   (LEU  150  - GLN  170  <=> GLU  693  - ASN  713 )                          
 323: s001-x 3evy-B    54 -  57 <=>   54 -  57   (GLY  172  - LEU  175  <=> GLU  714  - GLY  717 )                          
 323: s001-x 3evy-B    63 -  66 <=>   67 -  70   (LEU  181  - ALA  184  <=> THR  727  - GLU  730 )                          
 324: s001-x 5yu7-A     1 -   6 <=>  887 - 892   (GLN   27  - VAL   32  <=> PRO  904  - GLU  909 )                          
 324: s001-x 5yu7-A     7 -  20 <=>  894 - 907   (LEU   33  - CYS   46  <=> LEU  911  - HIS  924 )                          
 324: s001-x 5yu7-A    21 -  24 <=>  911 - 914   (GLN   47  - LEU   50  <=> SER  928  - TRP  931 )                          
 324: s001-x 5yu7-A    26 -  31 <=>  920 - 925   (GLY   52  - LEU  149  <=> ARG  937  - MET  956 )                          
 324: s001-x 5yu7-A    32 -  53 <=>  927 - 948   (LEU  150  - LYS  171  <=> GLU  958  - SER  979 )                          
 324: s001-x 5yu7-A    55 -  58 <=>  953 - 956   (TYR  173  - GLY  176  <=> LEU 1014  - CYS 1017 )                          
 324: s001-x 5yu7-A    63 -  67 <=>  962 - 966   (LEU  181  - THR  185  <=> ASP 1023  - ALA 1027 )                          
 324: s001-x 5yu7-A    72 -  78 <=> 1007 -1013   (THR  190  - PHE  196  <=> ALA 1068  - THR 1074 )                          
 325: s001-x 1au1-A     7 -  21 <=>    1 -  15   (LEU   33  - GLN   47  <=> MET    1  - PHE   15 )                          
 325: s001-x 1au1-A    23 -  26 <=>   21 -  24   (PRO   49  - GLY   52  <=> LEU   21  - LEU   24 )                          
 325: s001-x 1au1-A    27 -  52 <=>   77 - 102   (SER  145  - GLN  170  <=> THR   77  - LEU  102 )                          
 325: s001-x 1au1-A    54 -  57 <=>  103 - 106   (GLY  172  - LEU  175  <=> GLU  103  - LEU  106 )                          
 325: s001-x 1au1-A    64 -  70 <=>  157 - 163   (PHE  182  - CYS  188  <=> ILE  157  - TYR  163 )                          
 326: s001-x 6v4a-C     1 -  21 <=>  532 - 552   (GLN   27  - GLN   47  <=> VAL  575  - VAL  595 )                          
 326: s001-x 6v4a-C    22 -  26 <=>  556 - 560   (ILE   48  - GLY   52  <=> ARG  599  - VAL  603 )                          
 326: s001-x 6v4a-C    32 -  55 <=>  562 - 585   (LEU  150  - TYR  173  <=> LYS  605  - ILE  628 )                          
 327: s001-x 5lph-B     3 -  20 <=>   32 -  49   (LYS   29  - CYS   46  <=> LYS  446  - UNK  463 )                          
 327: s001-x 5lph-B    21 -  24 <=>   51 -  54   (GLN   47  - LEU   50  <=> UNK  465  - GLY  468 )                          
 327: s001-x 5lph-B    33 -  54 <=>   56 -  77   (ILE  151  - GLY  172  <=> PRO  470  - ASP  491 )                          
 327: s001-x 5lph-B    56 -  66 <=>   82 -  92   (GLY  174  - ALA  184  <=> VAL  496  - UNK  506 )                          
 328: s001-x 2a01-A     1 -  21 <=>   96 - 116   (GLN   27  - GLN   47  <=> LYS   96  - ARG  116 )                          
 328: s001-x 2a01-A    22 -  26 <=>  120 - 124   (ILE   48  - GLY   52  <=> GLU  120  - ALA  124 )                          
 328: s001-x 2a01-A    27 -  30 <=>  152 - 155   (SER  145  - CYS  148  <=> ALA  152  - HIS  155 )                          
 328: s001-x 2a01-A    31 -  55 <=>  157 - 181   (LEU  149  - TYR  173  <=> ASP  157  - LEU  181 )                          
 329: s001-x 3wcc-C     1 -  21 <=>   25 -  45   (GLN   27  - GLN   47  <=> GLU   51  - ASP   71 )                          
 329: s001-x 3wcc-C    22 -  25 <=>   79 -  82   (ILE   48  - PHE   51  <=> VAL  105  - GLY  108 )                          
 329: s001-x 3wcc-C    39 -  51 <=>   89 - 101   (VAL  157  - LEU  169  <=> GLU  115  - LEU  127 )                          
 329: s001-x 3wcc-C    56 -  59 <=>  102 - 105   (GLY  174  - SER  177  <=> GLY  128  - TYR  131 )                          
 329: s001-x 3wcc-C    61 -  78 <=>  106 - 123   (ILE  179  - PHE  196  <=> GLN  132  - PHE  149 )                          
 330: s001-x 4m0m-A     6 -  21 <=>  444 - 459   (VAL   32  - GLN   47  <=> SER  453  - LYS  468 )                          
 330: s001-x 4m0m-A    32 -  66 <=>  465 - 499   (LEU  150  - ALA  184  <=> PRO  474  - HIS  508 )                          
 331: s001-x 5jr9-A     1 -  21 <=>  134 - 154   (GLN   27  - GLN   47  <=> ILE  131  - ASP  151 )                          
 331: s001-x 5jr9-A    22 -  25 <=>  157 - 160   (ILE   48  - PHE   51  <=> TYR  154  - LEU  157 )                          
 331: s001-x 5jr9-A    32 -  52 <=>  161 - 181   (LEU  150  - GLN  170  <=> LYS  158  - GLU  178 )                          
 331: s001-x 5jr9-A    54 -  57 <=>  182 - 185   (GLY  172  - LEU  175  <=> PHE  179  - TRP  182 )                          
 332: s001-x 3qnk-C     1 -  21 <=>   72 -  92   (GLN   27  - GLN   47  <=> ASP   97  - ARG  117 )                          
 332: s001-x 3qnk-C    22 -  25 <=>   95 -  98   (ILE   48  - PHE   51  <=> THR  120  - ILE  123 )                          
 332: s001-x 3qnk-C    32 -  52 <=>   99 - 119   (LEU  150  - GLN  170  <=> GLU  124  - PHE  144 )                          
 332: s001-x 3qnk-C    54 -  57 <=>  120 - 123   (GLY  172  - LEU  175  <=> GLU  145  - LYS  148 )                          
 332: s001-x 3qnk-C    62 -  65 <=>  130 - 133   (SER  180  - ILE  183  <=> LEU  155  - LYS  158 )                          
 332: s001-x 3qnk-C    70 -  74 <=>  135 - 139   (CYS  188  - VAL  192  <=> LEU  160  - ASP  164 )                          
 333: s001-x 1vct-A     1 -  21 <=>   32 -  52   (GLN   27  - GLN   47  <=> ASP   40  - GLN   60 )                          
 333: s001-x 1vct-A    22 -  26 <=>   55 -  59   (ILE   48  - GLY   52  <=> MET   63  - LEU   67 )                          
 333: s001-x 1vct-A    27 -  30 <=>   63 -  66   (SER  145  - CYS  148  <=> ASN   71  - GLU   74 )                          
 333: s001-x 1vct-A    31 -  52 <=>   68 -  89   (LEU  149  - GLN  170  <=> GLU   76  - ASP   97 )                          
 333: s001-x 1vct-A    54 -  57 <=>   90 -  93   (GLY  172  - LEU  175  <=> LEU   98  - MET  101 )                          
 333: s001-x 1vct-A    75 -  78 <=>  158 - 161   (TRP  193  - PHE  196  <=> ASN  166  - PHE  169 )                          
 334: s001-x 1xkp-A     5 -  19 <=>  156 - 170   (LYS   31  - CYS   45  <=> PRO  194  - GLY  208 )                          
 334: s001-x 1xkp-A    40 -  78 <=>  173 - 211   (ALA  158  - PHE  196  <=> GLY  211  - GLY  249 )                          
 335: s001-x 2yev-B     1 -  21 <=>   16 -  36   (GLN   27  - GLN   47  <=> GLU   34  - ALA   54 )                          
 335: s001-x 2yev-B    27 -  31 <=>   57 -  61   (SER  145  - LEU  149  <=> PRO   75  - GLY   79 )                          
 335: s001-x 2yev-B    33 -  55 <=>   62 -  84   (ILE  151  - TYR  173  <=> ASN   80  - THR  102 )                          
 336: s001-x 3bqy-A     1 -  20 <=>   67 -  86   (GLN   27  - CYS   46  <=> GLY   82  - LEU  101 )                          
 336: s001-x 3bqy-A    36 -  54 <=>  101 - 119   (GLN  154  - GLY  172  <=> ALA  116  - GLU  134 )                          
 336: s001-x 3bqy-A    56 -  78 <=>  127 - 149   (GLY  174  - PHE  196  <=> ALA  142  - LEU  164 )                          
 337: s001-x 6ozu-A     1 -  21 <=>   84 - 104   (GLN   27  - GLN   47  <=> ARG  227  - GLN  247 )                          
 337: s001-x 6ozu-A    22 -  26 <=>  107 - 111   (ILE   48  - GLY   52  <=> ARG  250  - ASN  254 )                          
 337: s001-x 6ozu-A    29 -  54 <=>  113 - 138   (ILE  147  - GLY  172  <=> PRO  256  - LEU  281 )                          
 337: s001-x 6ozu-A    56 -  71 <=>  144 - 159   (GLY  174  - GLU  189  <=> VAL  287  - GLY  302 )                          
 337: s001-x 6ozu-A    72 -  75 <=>  162 - 165   (THR  190  - TRP  193  <=> ARG  305  - ARG  308 )                          
 338: s001-x 4zp0-A     1 -   4 <=>    4 -   7   (GLN   27  - GLU   30  <=> GLY   12  - ALA   15 )                          
 338: s001-x 4zp0-A     6 -  21 <=>    8 -  23   (VAL   32  - GLN   47  <=> LEU   16  - ILE   31 )                          
 338: s001-x 4zp0-A    27 -  30 <=>   96 -  99   (SER  145  - CYS  148  <=> ASN  104  - GLN  107 )                          
 338: s001-x 4zp0-A    31 -  38 <=>  102 - 109   (LEU  149  - PHE  156  <=> LEU  110  - ILE  117 )                          
 338: s001-x 4zp0-A    40 -  44 <=>  110 - 114   (ALA  158  - VAL  162  <=> SER  118  - ILE  122 )                          
 338: s001-x 4zp0-A    45 -  55 <=>  116 - 126   (LEU  163  - TYR  173  <=> ALA  124  - PHE  134 )                          
 338: s001-x 4zp0-A    57 -  78 <=>  131 - 152   (LEU  175  - PHE  196  <=> CYS  139  - VAL  160 )                          
 339: s001-x 2xgj-B     9 -  21 <=>  479 - 491   (THR   35  - GLN   47  <=> ASP  639  - GLN  651 )                          
 339: s001-x 2xgj-B    22 -  25 <=>  495 - 498   (ILE   48  - PHE   51  <=> GLY  655  - GLU  658 )                          
 339: s001-x 2xgj-B    27 -  31 <=>  518 - 522   (SER  145  - LEU  149  <=> ILE  816  - ASP  820 )                          
 339: s001-x 2xgj-B    32 -  47 <=>  525 - 540   (LEU  150  - LEU  165  <=> LYS  823  - ASN  838 )                          
 339: s001-x 2xgj-B    49 -  52 <=>  541 - 544   (GLU  167  - GLN  170  <=> PRO  839  - ASN  842 )                          
 339: s001-x 2xgj-B    56 -  59 <=>  545 - 548   (GLY  174  - SER  177  <=> SER  843  - LEU  846 )                          
 339: s001-x 2xgj-B    61 -  70 <=>  549 - 558   (ILE  179  - CYS  188  <=> GLU  847  - LYS  856 )                          
 339: s001-x 2xgj-B    72 -  78 <=>  559 - 565   (THR  190  - PHE  196  <=> ASP  858  - LYS  864 )                          
 340: s001-x 6vrb-C     1 -  21 <=>  175 - 195   (GLN   27  - GLN   47  <=> LYS  175  - THR  195 )                          
 340: s001-x 6vrb-C    22 -  25 <=>  198 - 201   (ILE   48  - PHE   51  <=> GLU  198  - GLU  201 )                          
 340: s001-x 6vrb-C    36 -  52 <=>  205 - 221   (GLN  154  - GLN  170  <=> PHE  205  - GLN  221 )                          
 340: s001-x 6vrb-C    54 -  57 <=>  222 - 225   (GLY  172  - LEU  175  <=> HIS  222  - GLN  225 )                          
 341: s001-x 4geh-D     6 -  11 <=>    2 -   7   (VAL   32  - ILE   37  <=> ASP  345  - LEU  350 )                          
 341: s001-x 4geh-D    13 -  16 <=>    8 -  11   (LEU   39  - PHE   42  <=> SER  351  - SER  354 )                          
 341: s001-x 4geh-D    17 -  21 <=>   13 -  17   (LEU   43  - GLN   47  <=> ILE  356  - ALA  360 )                          
 341: s001-x 4geh-D    22 -  25 <=>   20 -  23   (ILE   48  - PHE   51  <=> GLU  363  - GLN  366 )                          
 341: s001-x 4geh-D    30 -  51 <=>   29 -  50   (CYS  148  - LEU  169  <=> ALA  372  - PRO  393 )                          
 341: s001-x 4geh-D    63 -  70 <=>   55 -  62   (LEU  181  - CYS  188  <=> LYS  398  - GLU  405 )                          
 341: s001-x 4geh-D    72 -  78 <=>   63 -  69   (THR  190  - PHE  196  <=> LYS  406  - ALA  412 )                          
 342: s001-x 2wau-A     1 -   4 <=>   88 -  91   (GLN   27  - GLU   30  <=> GLY 2437  - MET 2440 )                          
 342: s001-x 2wau-A     6 -  21 <=>  157 - 172   (VAL   32  - GLN   47  <=> HIS 2506  - THR 2521 )                          
 342: s001-x 2wau-A    22 -  26 <=>  175 - 179   (ILE   48  - GLY   52  <=> ASN 2524  - GLU 2528 )                          
 342: s001-x 2wau-A    27 -  30 <=>  194 - 197   (SER  145  - CYS  148  <=> GLU 2550  - GLU 2553 )                          
 342: s001-x 2wau-A    31 -  57 <=>  200 - 226   (LEU  149  - LEU  175  <=> LYS 2556  - GLU 2582 )                          
 342: s001-x 2wau-A    62 -  72 <=>  233 - 243   (SER  180  - THR  190  <=> GLU 2589  - ASN 2599 )                          
 343: s001-x 5e5w-B     1 -  21 <=>   37 -  57   (GLN   27  - GLN   47  <=> GLY   45  - GLU   65 )
[truncated: 1,275,231 more chars]
