# Supplementary material for: A unified evolutionary origin for the ubiquitous protein transporters SecY and YidC
Source: BMC Biol. 2021 Dec 15;19:266. doi: 10.1186/s12915-021-01171-5 (PMC8675477; doi:10.1186/s12915-021-01171-5)
Supplement: Supplementary file 5 — Additional file 5. Predicted MJ0480/MJ0606 and TMCO1/C02orf24 structures. [file 12915_2021_1171_MOESM5_ESM.zip]

Archive with 122 entries (119 files):
- Additional file 5. Predicted structures/
- __MACOSX/._Additional file 5. Predicted structures
- Additional file 5. Predicted structures/prediction_TMCO1iso3_C20orf24iso2/
- __MACOSX/Additional file 5. Predicted structures/._prediction_TMCO1iso3_C20orf24iso2
- Additional file 5. Predicted structures/prediction_MJ0480_MJ0606/
- __MACOSX/Additional file 5. Predicted structures/._prediction_MJ0480_MJ0606
- Additional file 5. Predicted structures/prediction_TMCO1iso3_C20orf24iso2/rank_4_model_1_ptm_seed_0.png
- __MACOSX/Additional file 5. Predicted structures/prediction_TMCO1iso3_C20orf24iso2/._rank_4_model_1_ptm_seed_0.png
- Additional file 5. Predicted structures/prediction_TMCO1iso3_C20orf24iso2/predicted_alignment_error.png
- __MACOSX/Additional file 5. Predicted structures/prediction_TMCO1iso3_C20orf24iso2/._predicted_alignment_error.png
- Additional file 5. Predicted structures/prediction_TMCO1iso3_C20orf24iso2/rank_1_model_5_ptm_seed_0.png
- __MACOSX/Additional file 5. Predicted structures/prediction_TMCO1iso3_C20orf24iso2/._rank_1_model_5_ptm_seed_0.png
- Additional file 5. Predicted structures/prediction_TMCO1iso3_C20orf24iso2/predicted_LDDT.png
- __MACOSX/Additional file 5. Predicted structures/prediction_TMCO1iso3_C20orf24iso2/._predicted_LDDT.png
- Additional file 5. Predicted structures/prediction_TMCO1iso3_C20orf24iso2/predicted_distogram.png
- __MACOSX/Additional file 5. Predicted structures/prediction_TMCO1iso3_C20orf24iso2/._predicted_distogram.png
- Additional file 5. Predicted structures/prediction_TMCO1iso3_C20orf24iso2/rank_3_model_2_ptm_seed_0_pae.json
- __MACOSX/Additional file 5. Predicted structures/prediction_TMCO1iso3_C20orf24iso2/._rank_3_model_2_ptm_seed_0_pae.json
- Additional file 5. Predicted structures/prediction_TMCO1iso3_C20orf24iso2/msa_coverage.png
- __MACOSX/Additional file 5. Predicted structures/prediction_TMCO1iso3_C20orf24iso2/._msa_coverage.png
- Additional file 5. Predicted structures/prediction_TMCO1iso3_C20orf24iso2/rank_5_model_4_ptm_seed_0.png
- __MACOSX/Additional file 5. Predicted structures/prediction_TMCO1iso3_C20orf24iso2/._rank_5_model_4_ptm_seed_0.png
- Additional file 5. Predicted structures/prediction_TMCO1iso3_C20orf24iso2/rank_2_model_3_ptm_seed_0.png
- __MACOSX/Additional file 5. Predicted structures/prediction_TMCO1iso3_C20orf24iso2/._rank_2_model_3_ptm_seed_0.png
- Additional file 5. Predicted structures/prediction_TMCO1iso3_C20orf24iso2/predicted_contacts.png
- __MACOSX/Additional file 5. Predicted structures/prediction_TMCO1iso3_C20orf24iso2/._predicted_contacts.png
- Additional file 5. Predicted structures/prediction_TMCO1iso3_C20orf24iso2/rank_2_model_3_ptm_seed_0_unrelaxed.pdb
- __MACOSX/Additional file 5. Predicted structures/prediction_TMCO1iso3_C20orf24iso2/._rank_2_model_3_ptm_seed_0_unrelaxed.pdb
- Additional file 5. Predicted structures/prediction_TMCO1iso3_C20orf24iso2/rank_2_model_3_ptm_seed_0.raw.txt
- __MACOSX/Additional file 5. Predicted structures/prediction_TMCO1iso3_C20orf24iso2/._rank_2_model_3_ptm_seed_0.raw.txt
- Additional file 5. Predicted structures/prediction_TMCO1iso3_C20orf24iso2/rank_2_model_3_ptm_seed_0_pae.json
- __MACOSX/Additional file 5. Predicted structures/prediction_TMCO1iso3_C20orf24iso2/._rank_2_model_3_ptm_seed_0_pae.json
- Additional file 5. Predicted structures/prediction_TMCO1iso3_C20orf24iso2/rank_4_model_1_ptm_seed_0_unrelaxed.pdb
- __MACOSX/Additional file 5. Predicted structures/prediction_TMCO1iso3_C20orf24iso2/._rank_4_model_1_ptm_seed_0_unrelaxed.pdb
- Additional file 5. Predicted structures/prediction_TMCO1iso3_C20orf24iso2/rank_3_model_2_ptm_seed_0.png
- __MACOSX/Additional file 5. Predicted structures/prediction_TMCO1iso3_C20orf24iso2/._rank_3_model_2_ptm_seed_0.png
- Additional file 5. Predicted structures/prediction_TMCO1iso3_C20orf24iso2/settings.txt
- __MACOSX/Additional file 5. Predicted structures/prediction_TMCO1iso3_C20orf24iso2/._settings.txt
- Additional file 5. Predicted structures/prediction_TMCO1iso3_C20orf24iso2/rank_1_custom_pae.png
- __MACOSX/Additional file 5. Predicted structures/prediction_TMCO1iso3_C20orf24iso2/._rank_1_custom_pae.png
- Additional file 5. Predicted structures/prediction_TMCO1iso3_C20orf24iso2/rank_1_model_5_ptm_seed_0_pae.json
- __MACOSX/Additional file 5. Predicted structures/prediction_TMCO1iso3_C20orf24iso2/._rank_1_model_5_ptm_seed_0_pae.json
- Additional file 5. Predicted structures/prediction_TMCO1iso3_C20orf24iso2/rank_5_model_4_ptm_seed_0_unrelaxed.pdb
- __MACOSX/Additional file 5. Predicted structures/prediction_TMCO1iso3_C20orf24iso2/._rank_5_model_4_ptm_seed_0_unrelaxed.pdb
- Additional file 5. Predicted structures/prediction_TMCO1iso3_C20orf24iso2/rank_3_model_2_ptm_seed_0_unrelaxed.pdb
- __MACOSX/Additional file 5. Predicted structures/prediction_TMCO1iso3_C20orf24iso2/._rank_3_model_2_ptm_seed_0_unrelaxed.pdb
- Additional file 5. Predicted structures/prediction_TMCO1iso3_C20orf24iso2/rank_1_model_5_ptm_seed_0_relaxed.pdb
- __MACOSX/Additional file 5. Predicted structures/prediction_TMCO1iso3_C20orf24iso2/._rank_1_model_5_ptm_seed_0_relaxed.pdb
- Additional file 5. Predicted structures/prediction_TMCO1iso3_C20orf24iso2/rank_1_model_5_ptm_seed_0.raw.txt
- __MACOSX/Additional file 5. Predicted structures/prediction_TMCO1iso3_C20orf24iso2/._rank_1_model_5_ptm_seed_0.raw.txt
- Additional file 5. Predicted structures/prediction_TMCO1iso3_C20orf24iso2/rank_4_model_1_ptm_seed_0_pae.json
- __MACOSX/Additional file 5. Predicted structures/prediction_TMCO1iso3_C20orf24iso2/._rank_4_model_1_ptm_seed_0_pae.json
- Additional file 5. Predicted structures/prediction_TMCO1iso3_C20orf24iso2/msa.pickle
- __MACOSX/Additional file 5. Predicted structures/prediction_TMCO1iso3_C20orf24iso2/._msa.pickle
- Additional file 5. Predicted structures/prediction_TMCO1iso3_C20orf24iso2/rank_3_model_2_ptm_seed_0.raw.txt
- __MACOSX/Additional file 5. Predicted structures/prediction_TMCO1iso3_C20orf24iso2/._rank_3_model_2_ptm_seed_0.raw.txt
- Additional file 5. Predicted structures/prediction_TMCO1iso3_C20orf24iso2/rank_4_model_1_ptm_seed_0.raw.txt
- __MACOSX/Additional file 5. Predicted structures/prediction_TMCO1iso3_C20orf24iso2/._rank_4_model_1_ptm_seed_0.raw.txt
- Additional file 5. Predicted structures/prediction_TMCO1iso3_C20orf24iso2/rank_5_model_4_ptm_seed_0_pae.json
- __MACOSX/Additional file 5. Predicted structures/prediction_TMCO1iso3_C20orf24iso2/._rank_5_model_4_ptm_seed_0_pae.json
- Additional file 5. Predicted structures/prediction_TMCO1iso3_C20orf24iso2/rank_5_model_4_ptm_seed_0.raw.txt
- __MACOSX/Additional file 5. Predicted structures/prediction_TMCO1iso3_C20orf24iso2/._rank_5_model_4_ptm_seed_0.raw.txt
- Additional file 5. Predicted structures/prediction_TMCO1iso3_C20orf24iso2/rank_1_model_5_ptm_seed_0_unrelaxed.pdb
- __MACOSX/Additional file 5. Predicted structures/prediction_TMCO1iso3_C20orf24iso2/._rank_1_model_5_ptm_seed_0_unrelaxed.pdb
- Additional file 5. Predicted structures/prediction_MJ0480_MJ0606/rank_4_model_1_ptm_seed_0.png
- __MACOSX/Additional file 5. Predicted structures/prediction_MJ0480_MJ0606/._rank_4_model_1_ptm_seed_0.png
- Additional file 5. Predicted structures/prediction_MJ0480_MJ0606/predicted_alignment_error.png
- __MACOSX/Additional file 5. Predicted structures/prediction_MJ0480_MJ0606/._predicted_alignment_error.png
- Additional file 5. Predicted structures/prediction_MJ0480_MJ0606/rank_2_model_4_ptm_seed_0.png
- __MACOSX/Additional file 5. Predicted structures/prediction_MJ0480_MJ0606/._rank_2_model_4_ptm_seed_0.png
- Additional file 5. Predicted structures/prediction_MJ0480_MJ0606/predicted_LDDT.png
- __MACOSX/Additional file 5. Predicted structures/prediction_MJ0480_MJ0606/._predicted_LDDT.png
- Additional file 5. Predicted structures/prediction_MJ0480_MJ0606/predicted_distogram.png
- __MACOSX/Additional file 5. Predicted structures/prediction_MJ0480_MJ0606/._predicted_distogram.png
- Additional file 5. Predicted structures/prediction_MJ0480_MJ0606/msa_coverage.png
- __MACOSX/Additional file 5. Predicted structures/prediction_MJ0480_MJ0606/._msa_coverage.png
- Additional file 5. Predicted structures/prediction_MJ0480_MJ0606/rank_1_model_3_ptm_seed_0_unrelaxed.pdb
- __MACOSX/Additional file 5. Predicted structures/prediction_MJ0480_MJ0606/._rank_1_model_3_ptm_seed_0_unrelaxed.pdb
- Additional file 5. Predicted structures/prediction_MJ0480_MJ0606/rank_3_model_5_ptm_seed_0_pae.json
- __MACOSX/Additional file 5. Predicted structures/prediction_MJ0480_MJ0606/._rank_3_model_5_ptm_seed_0_pae.json
- Additional file 5. Predicted structures/prediction_MJ0480_MJ0606/rank_3_model_5_ptm_seed_0_unrelaxed.pdb
- __MACOSX/Additional file 5. Predicted structures/prediction_MJ0480_MJ0606/._rank_3_model_5_ptm_seed_0_unrelaxed.pdb
- Additional file 5. Predicted structures/prediction_MJ0480_MJ0606/rank_1_model_3_ptm_seed_0.png
- __MACOSX/Additional file 5. Predicted structures/prediction_MJ0480_MJ0606/._rank_1_model_3_ptm_seed_0.png
- Additional file 5. Predicted structures/prediction_MJ0480_MJ0606/rank_5_model_2_ptm_seed_0.png
- __MACOSX/Additional file 5. Predicted structures/prediction_MJ0480_MJ0606/._rank_5_model_2_ptm_seed_0.png
- Additional file 5. Predicted structures/prediction_MJ0480_MJ0606/predicted_contacts.png
- __MACOSX/Additional file 5. Predicted structures/prediction_MJ0480_MJ0606/._predicted_contacts.png
- Additional file 5. Predicted structures/prediction_MJ0480_MJ0606/rank_3_model_5_ptm_seed_0.png
- __MACOSX/Additional file 5. Predicted structures/prediction_MJ0480_MJ0606/._rank_3_model_5_ptm_seed_0.png
- Additional file 5. Predicted structures/prediction_MJ0480_MJ0606/rank_4_model_1_ptm_seed_0_unrelaxed.pdb
- __MACOSX/Additional file 5. Predicted structures/prediction_MJ0480_MJ0606/._rank_4_model_1_ptm_seed_0_unrelaxed.pdb
- Additional file 5. Predicted structures/prediction_MJ0480_MJ0606/rank_5_model_2_ptm_seed_0_unrelaxed.pdb
- __MACOSX/Additional file 5. Predicted structures/prediction_MJ0480_MJ0606/._rank_5_model_2_ptm_seed_0_unrelaxed.pdb
- Additional file 5. Predicted structures/prediction_MJ0480_MJ0606/rank_3_model_5_ptm_seed_0.raw.txt
- __MACOSX/Additional file 5. Predicted structures/prediction_MJ0480_MJ0606/._rank_3_model_5_ptm_seed_0.raw.txt
- Additional file 5. Predicted structures/prediction_MJ0480_MJ0606/settings.txt
- __MACOSX/Additional file 5. Predicted structures/prediction_MJ0480_MJ0606/._settings.txt
- Additional file 5. Predicted structures/prediction_MJ0480_MJ0606/rank_1_custom_pae.png
- __MACOSX/Additional file 5. Predicted structures/prediction_MJ0480_MJ0606/._rank_1_custom_pae.png
- Additional file 5. Predicted structures/prediction_MJ0480_MJ0606/rank_2_model_4_ptm_seed_0_pae.json
- __MACOSX/Additional file 5. Predicted structures/prediction_MJ0480_MJ0606/._rank_2_model_4_ptm_seed_0_pae.json
- Additional file 5. Predicted structures/prediction_MJ0480_MJ0606/rank_5_model_2_ptm_seed_0.raw.txt
- __MACOSX/Additional file 5. Predicted structures/prediction_MJ0480_MJ0606/._rank_5_model_2_ptm_seed_0.raw.txt
- Additional file 5. Predicted structures/prediction_MJ0480_MJ0606/rank_1_model_3_ptm_seed_0_pae.json
- __MACOSX/Additional file 5. Predicted structures/prediction_MJ0480_MJ0606/._rank_1_model_3_ptm_seed_0_pae.json
- Additional file 5. Predicted structures/prediction_MJ0480_MJ0606/rank_4_model_1_ptm_seed_0_pae.json
- __MACOSX/Additional file 5. Predicted structures/prediction_MJ0480_MJ0606/._rank_4_model_1_ptm_seed_0_pae.json
- Additional file 5. Predicted structures/prediction_MJ0480_MJ0606/msa.pickle
- __MACOSX/Additional file 5. Predicted structures/prediction_MJ0480_MJ0606/._msa.pickle
- Additional file 5. Predicted structures/prediction_MJ0480_MJ0606/rank_4_model_1_ptm_seed_0.raw.txt
- __MACOSX/Additional file 5. Predicted structures/prediction_MJ0480_MJ0606/._rank_4_model_1_ptm_seed_0.raw.txt
- Additional file 5. Predicted structures/prediction_MJ0480_MJ0606/rank_2_model_4_ptm_seed_0.raw.txt
- __MACOSX/Additional file 5. Predicted structures/prediction_MJ0480_MJ0606/._rank_2_model_4_ptm_seed_0.raw.txt
- Additional file 5. Predicted structures/prediction_MJ0480_MJ0606/rank_1_model_3_ptm_seed_0.raw.txt
- __MACOSX/Additional file 5. Predicted structures/prediction_MJ0480_MJ0606/._rank_1_model_3_ptm_seed_0.raw.txt
- Additional file 5. Predicted structures/prediction_MJ0480_MJ0606/rank_5_model_2_ptm_seed_0_pae.json
- __MACOSX/Additional file 5. Predicted structures/prediction_MJ0480_MJ0606/._rank_5_model_2_ptm_seed_0_pae.json
- Additional file 5. Predicted structures/prediction_MJ0480_MJ0606/rank_1_model_3_ptm_seed_0_relaxed.pdb
- __MACOSX/Additional file 5. Predicted structures/prediction_MJ0480_MJ0606/._rank_1_model_3_ptm_seed_0_relaxed.pdb
- Additional file 5. Predicted structures/prediction_MJ0480_MJ0606/rank_2_model_4_ptm_seed_0_unrelaxed.pdb
- __MACOSX/Additional file 5. Predicted structures/prediction_MJ0480_MJ0606/._rank_2_model_4_ptm_seed_0_unrelaxed.pdb
