# Supplementary material for: A unified evolutionary origin for the ubiquitous protein transporters SecY and YidC
Source: BMC Biol. 2021 Dec 15;19:266. doi: 10.1186/s12915-021-01171-5 (PMC8675477; doi:10.1186/s12915-021-01171-5)
Supplement: Supplementary file 5 — Additional file 5. Predicted MJ0480/MJ0606 and TMCO1/C02orf24 structures. [file 12915_2021_1171_MOESM5_ESM.zip › Additional file 5. Predicted structures/prediction_TMCO1iso3_C20orf24iso2/rank_2_model_3_ptm_seed_0_unrelaxed.pdb]

MODEL     1
ATOM      1  N   MET A   1      24.763 -11.242 -13.414  1.00 55.54           N  
ATOM      2  CA  MET A   1      23.416 -10.745 -13.146  1.00 55.54           C  
ATOM      3  C   MET A   1      22.815 -10.104 -14.392  1.00 55.54           C  
ATOM      4  CB  MET A   1      23.434  -9.736 -11.996  1.00 55.54           C  
ATOM      5  O   MET A   1      23.465  -9.294 -15.054  1.00 55.54           O  
ATOM      6  CG  MET A   1      22.091  -9.570 -11.305  1.00 55.54           C  
ATOM      7  SD  MET A   1      22.160  -8.380  -9.910  1.00 55.54           S  
ATOM      8  CE  MET A   1      22.812  -9.456  -8.603  1.00 55.54           C  
ATOM      9  N   SER A   2      21.995 -10.849 -15.216  1.00 69.24           N  
ATOM     10  CA  SER A   2      21.319 -10.349 -16.408  1.00 69.24           C  
ATOM     11  C   SER A   2      20.849  -8.911 -16.216  1.00 69.24           C  
ATOM     12  CB  SER A   2      20.127 -11.240 -16.762  1.00 69.24           C  
ATOM     13  O   SER A   2      20.584  -8.484 -15.090  1.00 69.24           O  
ATOM     14  OG  SER A   2      19.796 -12.091 -15.677  1.00 69.24           O  
ATOM     15  N   THR A   3      21.293  -7.937 -16.999  1.00 84.57           N  
ATOM     16  CA  THR A   3      20.891  -6.541 -17.124  1.00 84.57           C  
ATOM     17  C   THR A   3      19.442  -6.354 -16.684  1.00 84.57           C  
ATOM     18  CB  THR A   3      21.061  -6.037 -18.569  1.00 84.57           C  
ATOM     19  O   THR A   3      19.108  -5.361 -16.034  1.00 84.57           O  
ATOM     20  CG2 THR A   3      22.530  -6.017 -18.976  1.00 84.57           C  
ATOM     21  OG1 THR A   3      20.343  -6.903 -19.458  1.00 84.57           O  
ATOM     22  N   MET A   4      18.586  -7.392 -16.806  1.00 88.07           N  
ATOM     23  CA  MET A   4      17.163  -7.287 -16.496  1.00 88.07           C  
ATOM     24  C   MET A   4      16.928  -7.343 -14.990  1.00 88.07           C  
ATOM     25  CB  MET A   4      16.378  -8.402 -17.189  1.00 88.07           C  
ATOM     26  O   MET A   4      16.180  -6.530 -14.444  1.00 88.07           O  
ATOM     27  CG  MET A   4      14.871  -8.210 -17.144  1.00 88.07           C  
ATOM     28  SD  MET A   4      13.971  -9.480 -18.115  1.00 88.07           S  
ATOM     29  CE  MET A   4      14.061 -10.883 -16.968  1.00 88.07           C  
ATOM     30  N   PHE A   5      17.531  -8.314 -14.361  1.00 89.50           N  
ATOM     31  CA  PHE A   5      17.396  -8.443 -12.915  1.00 89.50           C  
ATOM     32  C   PHE A   5      17.979  -7.226 -12.206  1.00 89.50           C  
ATOM     33  CB  PHE A   5      18.086  -9.718 -12.420  1.00 89.50           C  
ATOM     34  O   PHE A   5      17.400  -6.728 -11.239  1.00 89.50           O  
ATOM     35  CG  PHE A   5      17.892  -9.982 -10.951  1.00 89.50           C  
ATOM     36  CD1 PHE A   5      18.983 -10.046 -10.093  1.00 89.50           C  
ATOM     37  CD2 PHE A   5      16.619 -10.167 -10.429  1.00 89.50           C  
ATOM     38  CE1 PHE A   5      18.807 -10.290  -8.733  1.00 89.50           C  
ATOM     39  CE2 PHE A   5      16.435 -10.412  -9.071  1.00 89.50           C  
ATOM     40  CZ  PHE A   5      17.531 -10.474  -8.225  1.00 89.50           C  
ATOM     41  N   ALA A   6      19.140  -6.751 -12.644  1.00 91.46           N  
ATOM     42  CA  ALA A   6      19.740  -5.539 -12.093  1.00 91.46           C  
ATOM     43  C   ALA A   6      18.790  -4.351 -12.219  1.00 91.46           C  
ATOM     44  CB  ALA A   6      21.063  -5.235 -12.792  1.00 91.46           C  
ATOM     45  O   ALA A   6      18.649  -3.560 -11.284  1.00 91.46           O  
ATOM     46  N   ASP A   7      18.142  -4.264 -13.352  1.00 91.67           N  
ATOM     47  CA  ASP A   7      17.177  -3.193 -13.583  1.00 91.67           C  
ATOM     48  C   ASP A   7      15.990  -3.307 -12.629  1.00 91.67           C  
ATOM     49  CB  ASP A   7      16.690  -3.213 -15.033  1.00 91.67           C  
ATOM     50  O   ASP A   7      15.510  -2.301 -12.103  1.00 91.67           O  
ATOM     51  CG  ASP A   7      17.745  -2.742 -16.020  1.00 91.67           C  
ATOM     52  OD1 ASP A   7      18.770  -2.170 -15.590  1.00 91.67           O  
ATOM     53  OD2 ASP A   7      17.548  -2.943 -17.238  1.00 91.67           O  
ATOM     54  N   THR A   8      15.550  -4.531 -12.452  1.00 93.32           N  
ATOM     55  CA  THR A   8      14.435  -4.778 -11.544  1.00 93.32           C  
ATOM     56  C   THR A   8      14.783  -4.333 -10.126  1.00 93.32           C  
ATOM     57  CB  THR A   8      14.041  -6.267 -11.534  1.00 93.32           C  
ATOM     58  O   THR A   8      13.999  -3.636  -9.479  1.00 93.32           O  
ATOM     59  CG2 THR A   8      12.857  -6.517 -10.606  1.00 93.32           C  
ATOM     60  OG1 THR A   8      13.686  -6.669 -12.863  1.00 93.32           O  
ATOM     61  N   LEU A   9      15.937  -4.667  -9.618  1.00 93.81           N  
ATOM     62  CA  LEU A   9      16.372  -4.306  -8.273  1.00 93.81           C  
ATOM     63  C   LEU A   9      16.561  -2.798  -8.149  1.00 93.81           C  
ATOM     64  CB  LEU A   9      17.676  -5.026  -7.919  1.00 93.81           C  
ATOM     65  O   LEU A   9      16.249  -2.212  -7.110  1.00 93.81           O  
ATOM     66  CG  LEU A   9      17.578  -6.537  -7.699  1.00 93.81           C  
ATOM     67  CD1 LEU A   9      18.944  -7.109  -7.338  1.00 93.81           C  
ATOM     68  CD2 LEU A   9      16.556  -6.854  -6.613  1.00 93.81           C  
ATOM     69  N   LEU A  10      17.119  -2.246  -9.219  1.00 92.85           N  
ATOM     70  CA  LEU A  10      17.309  -0.799  -9.231  1.00 92.85           C  
ATOM     71  C   LEU A  10      15.973  -0.074  -9.113  1.00 92.85           C  
ATOM     72  CB  LEU A  10      18.028  -0.364 -10.511  1.00 92.85           C  
ATOM     73  O   LEU A  10      15.853   0.898  -8.364  1.00 92.85           O  
ATOM     74  CG  LEU A  10      18.326   1.130 -10.646  1.00 92.85           C  
ATOM     75  CD1 LEU A  10      19.240   1.593  -9.517  1.00 92.85           C  
ATOM     76  CD2 LEU A  10      18.951   1.430 -12.004  1.00 92.85           C  
ATOM     77  N   ILE A  11      14.960  -0.556  -9.761  1.00 93.14           N  
ATOM     78  CA  ILE A  11      13.635   0.053  -9.731  1.00 93.14           C  
ATOM     79  C   ILE A  11      13.048  -0.058  -8.326  1.00 93.14           C  
ATOM     80  CB  ILE A  11      12.688  -0.602 -10.761  1.00 93.14           C  
ATOM     81  O   ILE A  11      12.432   0.888  -7.827  1.00 93.14           O  
ATOM     82  CG1 ILE A  11      13.146  -0.280 -12.188  1.00 93.14           C  
ATOM     83  CG2 ILE A  11      11.244  -0.147 -10.533  1.00 93.14           C  
ATOM     84  CD1 ILE A  11      12.417  -1.070 -13.266  1.00 93.14           C  
ATOM     85  N   VAL A  12      13.211  -1.199  -7.721  1.00 93.75           N  
ATOM     86  CA  VAL A  12      12.743  -1.389  -6.352  1.00 93.75           C  
ATOM     87  C   VAL A  12      13.443  -0.399  -5.423  1.00 93.75           C  
ATOM     88  CB  VAL A  12      12.982  -2.836  -5.866  1.00 93.75           C  
ATOM     89  O   VAL A  12      12.800   0.233  -4.582  1.00 93.75           O  
ATOM     90  CG1 VAL A  12      12.652  -2.968  -4.380  1.00 93.75           C  
ATOM     91  CG2 VAL A  12      12.153  -3.819  -6.690  1.00 93.75           C  
ATOM     92  N   PHE A  13      14.696  -0.270  -5.612  1.00 93.68           N  
ATOM     93  CA  PHE A  13      15.477   0.661  -4.806  1.00 93.68           C  
ATOM     94  C   PHE A  13      14.999   2.093  -5.017  1.00 93.68           C  
ATOM     95  CB  PHE A  13      16.966   0.549  -5.145  1.00 93.68           C  
ATOM     96  O   PHE A  13      14.818   2.841  -4.054  1.00 93.68           O  
ATOM     97  CG  PHE A  13      17.837   1.509  -4.379  1.00 93.68           C  
ATOM     98  CD1 PHE A  13      18.375   2.628  -5.002  1.00 93.68           C  
ATOM     99  CD2 PHE A  13      18.117   1.291  -3.037  1.00 93.68           C  
ATOM    100  CE1 PHE A  13      19.182   3.518  -4.295  1.00 93.68           C  
ATOM    101  CE2 PHE A  13      18.922   2.176  -2.324  1.00 93.68           C  
ATOM    102  CZ  PHE A  13      19.454   3.288  -2.956  1.00 93.68           C  
ATOM    103  N   ILE A  14      14.813   2.498  -6.214  1.00 92.17           N  
ATOM    104  CA  ILE A  14      14.326   3.831  -6.551  1.00 92.17           C  
ATOM    105  C   ILE A  14      12.958   4.057  -5.912  1.00 92.17           C  
ATOM    106  CB  ILE A  14      14.244   4.033  -8.081  1.00 92.17           C  
ATOM    107  O   ILE A  14      12.687   5.134  -5.374  1.00 92.17           O  
ATOM    108  CG1 ILE A  14      15.650   4.082  -8.689  1.00 92.17           C  
ATOM    109  CG2 ILE A  14      13.458   5.304  -8.416  1.00 92.17           C  
ATOM    110  CD1 ILE A  14      15.666   4.082 -10.212  1.00 92.17           C  
ATOM    111  N   SER A  15      12.148   3.047  -5.962  1.00 92.29           N  
ATOM    112  CA  SER A  15      10.810   3.154  -5.390  1.00 92.29           C  
ATOM    113  C   SER A  15      10.869   3.352  -3.879  1.00 92.29           C  
ATOM    114  CB  SER A  15       9.984   1.909  -5.717  1.00 92.29           C  
ATOM    115  O   SER A  15      10.088   4.123  -3.317  1.00 92.29           O  
ATOM    116  OG  SER A  15       9.781   1.794  -7.115  1.00 92.29           O  
ATOM    117  N   VAL A  16      11.741   2.654  -3.233  1.00 93.21           N  
ATOM    118  CA  VAL A  16      11.917   2.804  -1.792  1.00 93.21           C  
ATOM    119  C   VAL A  16      12.375   4.226  -1.472  1.00 93.21           C  
ATOM    120  CB  VAL A  16      12.931   1.780  -1.235  1.00 93.21           C  
ATOM    121  O   VAL A  16      11.837   4.869  -0.568  1.00 93.21           O  
ATOM    122  CG1 VAL A  16      13.273   2.095   0.220  1.00 93.21           C  
ATOM    123  CG2 VAL A  16      12.380   0.361  -1.362  1.00 93.21           C  
ATOM    124  N   CYS A  17      13.383   4.722  -2.240  1.00 92.28           N  
ATOM    125  CA  CYS A  17      13.898   6.072  -2.045  1.00 92.28           C  
ATOM    126  C   CYS A  17      12.807   7.111  -2.281  1.00 92.28           C  
ATOM    127  CB  CYS A  17      15.077   6.337  -2.980  1.00 92.28           C  
ATOM    128  O   CYS A  17      12.687   8.074  -1.521  1.00 92.28           O  
ATOM    129  SG  CYS A  17      16.571   5.419  -2.546  1.00 92.28           S  
ATOM    130  N   THR A  18      12.050   6.901  -3.325  1.00 90.13           N  
ATOM    131  CA  THR A  18      10.955   7.808  -3.650  1.00 90.13           C  
ATOM    132  C   THR A  18       9.908   7.812  -2.541  1.00 90.13           C  
ATOM    133  CB  THR A  18      10.291   7.425  -4.986  1.00 90.13           C  
ATOM    134  O   THR A  18       9.400   8.870  -2.162  1.00 90.13           O  
ATOM    135  CG2 THR A  18       9.166   8.393  -5.338  1.00 90.13           C  
ATOM    136  OG1 THR A  18      11.274   7.453  -6.027  1.00 90.13           O  
ATOM    137  N   ALA A  19       9.623   6.671  -2.090  1.00 91.03           N  
ATOM    138  CA  ALA A  19       8.631   6.558  -1.023  1.00 91.03           C  
ATOM    139  C   ALA A  19       9.108   7.261   0.245  1.00 91.03           C  
ATOM    140  CB  ALA A  19       8.327   5.091  -0.732  1.00 91.03           C  
ATOM    141  O   ALA A  19       8.333   7.957   0.906  1.00 91.03           O  
ATOM    142  N   LEU A  20      10.331   7.091   0.590  1.00 92.26           N  
ATOM    143  CA  LEU A  20      10.906   7.725   1.772  1.00 92.26           C  
ATOM    144  C   LEU A  20      10.934   9.242   1.616  1.00 92.26           C  
ATOM    145  CB  LEU A  20      12.322   7.201   2.025  1.00 92.26           C  
ATOM    146  O   LEU A  20      10.635   9.973   2.563  1.00 92.26           O  
ATOM    147  CG  LEU A  20      12.432   5.758   2.521  1.00 92.26           C  
ATOM    148  CD1 LEU A  20      13.894   5.325   2.570  1.00 92.26           C  
ATOM    149  CD2 LEU A  20      11.779   5.612   3.891  1.00 92.26           C  
ATOM    150  N   LEU A  21      11.360   9.671   0.416  1.00 91.31           N  
ATOM    151  CA  LEU A  21      11.360  11.099   0.118  1.00 91.31           C  
ATOM    152  C   LEU A  21       9.954  11.678   0.231  1.00 91.31           C  
ATOM    153  CB  LEU A  21      11.919  11.355  -1.284  1.00 91.31           C  
ATOM    154  O   LEU A  21       9.759  12.732   0.841  1.00 91.31           O  
ATOM    155  CG  LEU A  21      11.933  12.810  -1.754  1.00 91.31           C  
ATOM    156  CD1 LEU A  21      12.869  13.640  -0.881  1.00 91.31           C  
ATOM    157  CD2 LEU A  21      12.343  12.896  -3.220  1.00 91.31           C  
ATOM    158  N   ALA A  22       8.994  10.966  -0.338  1.00 89.65           N  
ATOM    159  CA  ALA A  22       7.601  11.403  -0.286  1.00 89.65           C  
ATOM    160  C   ALA A  22       7.117  11.519   1.157  1.00 89.65           C  
ATOM    161  CB  ALA A  22       6.711  10.438  -1.066  1.00 89.65           C  
ATOM    162  O   ALA A  22       6.501  12.519   1.533  1.00 89.65           O  
ATOM    163  N   GLU A  23       7.451  10.497   1.893  1.00 89.05           N  
ATOM    164  CA  GLU A  23       7.033  10.498   3.292  1.00 89.05           C  
ATOM    165  C   GLU A  23       7.759  11.581   4.085  1.00 89.05           C  
ATOM    166  CB  GLU A  23       7.278   9.127   3.927  1.00 89.05           C  
ATOM    167  O   GLU A  23       7.184  12.180   4.996  1.00 89.05           O  
ATOM    168  CG  GLU A  23       6.361   8.032   3.401  1.00 89.05           C  
ATOM    169  CD  GLU A  23       4.886   8.328   3.620  1.00 89.05           C  
ATOM    170  OE1 GLU A  23       4.047   7.859   2.818  1.00 89.05           O  
ATOM    171  OE2 GLU A  23       4.567   9.036   4.601  1.00 89.05           O  
ATOM    172  N   GLY A  24       9.041  11.793   3.765  1.00 91.70           N  
ATOM    173  CA  GLY A  24       9.793  12.877   4.377  1.00 91.70           C  
ATOM    174  C   GLY A  24       9.186  14.244   4.121  1.00 91.70           C  
ATOM    175  O   GLY A  24       9.068  15.058   5.038  1.00 91.70           O  
ATOM    176  N   ILE A  25       8.824  14.494   2.898  1.00 90.51           N  
ATOM    177  CA  ILE A  25       8.185  15.750   2.521  1.00 90.51           C  
ATOM    178  C   ILE A  25       6.866  15.905   3.275  1.00 90.51           C  
ATOM    179  CB  ILE A  25       7.944  15.828   0.997  1.00 90.51           C  
ATOM    180  O   ILE A  25       6.578  16.971   3.822  1.00 90.51           O  
ATOM    181  CG1 ILE A  25       9.280  15.885   0.247  1.00 90.51           C  
ATOM    182  CG2 ILE A  25       7.069  17.035   0.649  1.00 90.51           C  
ATOM    183  CD1 ILE A  25       9.144  15.810  -1.267  1.00 90.51           C  
ATOM    184  N   THR A  26       6.075  14.791   3.251  1.00 89.68           N  
ATOM    185  CA  THR A  26       4.806  14.831   3.969  1.00 89.68           C  
ATOM    186  C   THR A  26       5.032  15.121   5.450  1.00 89.68           C  
ATOM    187  CB  THR A  26       4.034  13.508   3.813  1.00 89.68           C  
ATOM    188  O   THR A  26       4.284  15.889   6.058  1.00 89.68           O  
ATOM    189  CG2 THR A  26       2.686  13.571   4.523  1.00 89.68           C  
ATOM    190  OG1 THR A  26       3.817  13.249   2.421  1.00 89.68           O  
ATOM    191  N   TRP A  27       5.959  14.489   5.961  1.00 90.11           N  
ATOM    192  CA  TRP A  27       6.266  14.686   7.374  1.00 90.11           C  
ATOM    193  C   TRP A  27       6.605  16.144   7.661  1.00 90.11           C  
ATOM    194  CB  TRP A  27       7.427  13.785   7.803  1.00 90.11           C  
ATOM    195  O   TRP A  27       6.069  16.741   8.597  1.00 90.11           O  
ATOM    196  CG  TRP A  27       7.769  13.883   9.259  1.00 90.11           C  
ATOM    197  CD1 TRP A  27       7.190  13.197  10.290  1.00 90.11           C  
ATOM    198  CD2 TRP A  27       8.768  14.723   9.847  1.00 90.11           C  
ATOM    199  CE2 TRP A  27       8.740  14.493  11.240  1.00 90.11           C  
ATOM    200  CE3 TRP A  27       9.686  15.647   9.330  1.00 90.11           C  
ATOM    201  NE1 TRP A  27       7.770  13.559  11.484  1.00 90.11           N  
ATOM    202  CH2 TRP A  27      10.484  16.055  11.591  1.00 90.11           C  
ATOM    203  CZ2 TRP A  27       9.596  15.156  12.123  1.00 90.11           C  
ATOM    204  CZ3 TRP A  27      10.536  16.305  10.210  1.00 90.11           C  
ATOM    205  N   VAL A  28       7.455  16.751   6.853  1.00 90.81           N  
ATOM    206  CA  VAL A  28       7.958  18.105   7.061  1.00 90.81           C  
ATOM    207  C   VAL A  28       6.838  19.115   6.819  1.00 90.81           C  
ATOM    208  CB  VAL A  28       9.160  18.411   6.141  1.00 90.81           C  
ATOM    209  O   VAL A  28       6.657  20.051   7.602  1.00 90.81           O  
ATOM    210  CG1 VAL A  28       9.494  19.902   6.165  1.00 90.81           C  
ATOM    211  CG2 VAL A  28      10.374  17.582   6.556  1.00 90.81           C  
ATOM    212  N   LEU A  29       6.014  18.916   5.858  1.00 88.35           N  
ATOM    213  CA  LEU A  29       5.030  19.912   5.449  1.00 88.35           C  
ATOM    214  C   LEU A  29       3.723  19.730   6.213  1.00 88.35           C  
ATOM    215  CB  LEU A  29       4.772  19.824   3.943  1.00 88.35           C  
ATOM    216  O   LEU A  29       3.027  20.706   6.503  1.00 88.35           O  
ATOM    217  CG  LEU A  29       5.898  20.315   3.032  1.00 88.35           C  
ATOM    218  CD1 LEU A  29       5.504  20.154   1.568  1.00 88.35           C  
ATOM    219  CD2 LEU A  29       6.242  21.768   3.341  1.00 88.35           C  
ATOM    220  N   VAL A  30       3.460  18.473   6.549  1.00 88.57           N  
ATOM    221  CA  VAL A  30       2.107  18.225   7.035  1.00 88.57           C  
ATOM    222  C   VAL A  30       2.156  17.771   8.492  1.00 88.57           C  
ATOM    223  CB  VAL A  30       1.379  17.171   6.172  1.00 88.57           C  
ATOM    224  O   VAL A  30       1.701  18.486   9.388  1.00 88.57           O  
ATOM    225  CG1 VAL A  30       0.010  16.840   6.764  1.00 88.57           C  
ATOM    226  CG2 VAL A  30       1.237  17.665   4.733  1.00 88.57           C  
ATOM    227  N   TYR A  31       2.868  16.608   8.723  1.00 86.65           N  
ATOM    228  CA  TYR A  31       2.810  15.948  10.022  1.00 86.65           C  
ATOM    229  C   TYR A  31       3.393  16.839  11.113  1.00 86.65           C  
ATOM    230  CB  TYR A  31       3.561  14.614   9.982  1.00 86.65           C  
ATOM    231  O   TYR A  31       2.976  16.766  12.271  1.00 86.65           O  
ATOM    232  CG  TYR A  31       2.906  13.575   9.104  1.00 86.65           C  
ATOM    233  CD1 TYR A  31       1.526  13.567   8.913  1.00 86.65           C  
ATOM    234  CD2 TYR A  31       3.664  12.600   8.466  1.00 86.65           C  
ATOM    235  CE1 TYR A  31       0.917  12.610   8.107  1.00 86.65           C  
ATOM    236  CE2 TYR A  31       3.066  11.638   7.658  1.00 86.65           C  
ATOM    237  OH  TYR A  31       1.098  10.703   6.685  1.00 86.65           O  
ATOM    238  CZ  TYR A  31       1.695  11.652   7.484  1.00 86.65           C  
ATOM    239  N   ARG A  32       4.252  17.755  10.808  1.00 89.30           N  
ATOM    240  CA  ARG A  32       4.914  18.597  11.799  1.00 89.30           C  
ATOM    241  C   ARG A  32       4.084  19.839  12.104  1.00 89.30           C  
ATOM    242  CB  ARG A  32       6.308  19.003  11.315  1.00 89.30           C  
ATOM    243  O   ARG A  32       4.307  20.508  13.116  1.00 89.30           O  
ATOM    244  CG  ARG A  32       6.295  19.988  10.157  1.00 89.30           C  
ATOM    245  CD  ARG A  32       7.701  20.432   9.779  1.00 89.30           C  
ATOM    246  NE  ARG A  32       7.847  21.883   9.857  1.00 89.30           N  
ATOM    247  NH1 ARG A  32      10.073  21.899   9.241  1.00 89.30           N  
ATOM    248  NH2 ARG A  32       8.993  23.867   9.702  1.00 89.30           N  
ATOM    249  CZ  ARG A  32       8.971  22.547   9.600  1.00 89.30           C  
ATOM    250  N   THR A  33       3.127  20.134  11.207  1.00 90.55           N  
ATOM    251  CA  THR A  33       2.341  21.353  11.367  1.00 90.55           C  
ATOM    252  C   THR A  33       1.362  21.217  12.530  1.00 90.55           C  
ATOM    253  CB  THR A  33       1.568  21.692  10.079  1.00 90.55           C  
ATOM    254  O   THR A  33       0.785  20.148  12.740  1.00 90.55           O  
ATOM    255  CG2 THR A  33       2.522  21.975   8.924  1.00 90.55           C  
ATOM    256  OG1 THR A  33       0.726  20.587   9.729  1.00 90.55           O  
ATOM    257  N   ASP A  34       1.229  22.259  13.349  1.00 92.11           N  
ATOM    258  CA  ASP A  34       0.344  22.311  14.508  1.00 92.11           C  
ATOM    259  C   ASP A  34      -1.116  22.149  14.093  1.00 92.11           C  
ATOM    260  CB  ASP A  34       0.532  23.626  15.268  1.00 92.11           C  
ATOM    261  O   ASP A  34      -1.901  21.514  14.800  1.00 92.11           O  
ATOM    262  CG  ASP A  34       1.913  23.764  15.883  1.00 92.11           C  
ATOM    263  OD1 ASP A  34       2.369  22.828  16.575  1.00 92.11           O  
ATOM    264  OD2 ASP A  34       2.551  24.819  15.677  1.00 92.11           O  
ATOM    265  N   LYS A  35      -1.384  22.682  12.952  1.00 91.41           N  
ATOM    266  CA  LYS A  35      -2.739  22.595  12.416  1.00 91.41           C  
ATOM    267  C   LYS A  35      -3.153  21.142  12.198  1.00 91.41           C  
ATOM    268  CB  LYS A  35      -2.849  23.373  11.104  1.00 91.41           C  
ATOM    269  O   LYS A  35      -4.269  20.750  12.544  1.00 91.41           O  
ATOM    270  CG  LYS A  35      -4.265  23.463  10.554  1.00 91.41           C  
ATOM    271  CD  LYS A  35      -4.327  24.342   9.312  1.00 91.41           C  
ATOM    272  CE  LYS A  35      -5.743  24.428   8.757  1.00 91.41           C  
ATOM    273  NZ  LYS A  35      -5.806  25.277   7.530  1.00 91.41           N  
ATOM    274  N   TYR A  36      -2.258  20.317  11.649  1.00 89.76           N  
ATOM    275  CA  TYR A  36      -2.524  18.902  11.420  1.00 89.76           C  
ATOM    276  C   TYR A  36      -2.730  18.165  12.738  1.00 89.76           C  
ATOM    277  CB  TYR A  36      -1.375  18.259  10.637  1.00 89.76           C  
ATOM    278  O   TYR A  36      -3.684  17.398  12.884  1.00 89.76           O  
ATOM    279  CG  TYR A  36      -1.540  16.773  10.428  1.00 89.76           C  
ATOM    280  CD1 TYR A  36      -0.892  15.857  11.254  1.00 89.76           C  
ATOM    281  CD2 TYR A  36      -2.343  16.282   9.404  1.00 89.76           C  
ATOM    282  CE1 TYR A  36      -1.039  14.487  11.063  1.00 89.76           C  
ATOM    283  CE2 TYR A  36      -2.497  14.914   9.204  1.00 89.76           C  
ATOM    284  OH  TYR A  36      -1.992  12.671   9.845  1.00 89.76           O  
ATOM    285  CZ  TYR A  36      -1.843  14.026  10.038  1.00 89.76           C  
ATOM    286  N   LYS A  37      -1.858  18.346  13.642  1.00 90.13           N  
ATOM    287  CA  LYS A  37      -1.936  17.679  14.938  1.00 90.13           C  
ATOM    288  C   LYS A  37      -3.252  17.999  15.642  1.00 90.13           C  
ATOM    289  CB  LYS A  37      -0.756  18.086  15.823  1.00 90.13           C  
ATOM    290  O   LYS A  37      -3.894  17.108  16.202  1.00 90.13           O  
ATOM    291  CG  LYS A  37       0.591  17.583  15.328  1.00 90.13           C  
ATOM    292  CD  LYS A  37       1.724  18.023  16.246  1.00 90.13           C  
ATOM    293  CE  LYS A  37       3.081  17.586  15.711  1.00 90.13           C  
ATOM    294  NZ  LYS A  37       4.199  18.069  16.575  1.00 90.13           N  
ATOM    295  N   ARG A  38      -3.649  19.271  15.580  1.00 92.05           N  
ATOM    296  CA  ARG A  38      -4.886  19.718  16.211  1.00 92.05           C  
ATOM    297  C   ARG A  38      -6.103  19.111  15.521  1.00 92.05           C  
ATOM    298  CB  ARG A  38      -4.979  21.245  16.191  1.00 92.05           C  
ATOM    299  O   ARG A  38      -7.012  18.607  16.184  1.00 92.05           O  
ATOM    300  CG  ARG A  38      -4.019  21.933  17.148  1.00 92.05           C  
ATOM    301  CD  ARG A  38      -4.178  23.447  17.115  1.00 92.05           C  
ATOM    302  NE  ARG A  38      -3.218  24.109  17.994  1.00 92.05           N  
ATOM    303  NH1 ARG A  38      -3.685  26.242  17.239  1.00 92.05           N  
ATOM    304  NH2 ARG A  38      -2.108  25.918  18.872  1.00 92.05           N  
ATOM    305  CZ  ARG A  38      -3.006  25.422  18.033  1.00 92.05           C  
ATOM    306  N   LEU A  39      -6.123  19.192  14.209  1.00 90.83           N  
ATOM    307  CA  LEU A  39      -7.241  18.680  13.424  1.00 90.83           C  
ATOM    308  C   LEU A  39      -7.358  17.166  13.569  1.00 90.83           C  
ATOM    309  CB  LEU A  39      -7.074  19.052  11.948  1.00 90.83           C  
ATOM    310  O   LEU A  39      -8.464  16.633  13.680  1.00 90.83           O  
ATOM    311  CG  LEU A  39      -7.408  20.496  11.571  1.00 90.83           C  
ATOM    312  CD1 LEU A  39      -6.730  20.871  10.257  1.00 90.83           C  
ATOM    313  CD2 LEU A  39      -8.918  20.687  11.473  1.00 90.83           C  
ATOM    314  N   LYS A  40      -6.234  16.484  13.495  1.00 89.43           N  
ATOM    315  CA  LYS A  40      -6.210  15.035  13.677  1.00 89.43           C  
ATOM    316  C   LYS A  40      -6.796  14.641  15.029  1.00 89.43           C  
ATOM    317  CB  LYS A  40      -4.782  14.501  13.549  1.00 89.43           C  
ATOM    318  O   LYS A  40      -7.594  13.705  15.117  1.00 89.43           O  
ATOM    319  CG  LYS A  40      -4.683  12.984  13.594  1.00 89.43           C  
ATOM    320  CD  LYS A  40      -3.238  12.515  13.479  1.00 89.43           C  
ATOM    321  CE  LYS A  40      -3.135  10.997  13.537  1.00 89.43           C  
ATOM    322  NZ  LYS A  40      -1.715  10.536  13.516  1.00 89.43           N  
ATOM    323  N   ALA A  41      -6.376  15.309  16.104  1.00 90.49           N  
ATOM    324  CA  ALA A  41      -6.877  15.030  17.447  1.00 90.49           C  
ATOM    325  C   ALA A  41      -8.380  15.276  17.534  1.00 90.49           C  
ATOM    326  CB  ALA A  41      -6.141  15.883  18.477  1.00 90.49           C  
ATOM    327  O   ALA A  41      -9.109  14.497  18.153  1.00 90.49           O  
ATOM    328  N   GLU A  42      -8.855  16.382  16.908  1.00 91.44           N  
ATOM    329  CA  GLU A  42     -10.272  16.733  16.909  1.00 91.44           C  
ATOM    330  C   GLU A  42     -11.097  15.699  16.149  1.00 91.44           C  
ATOM    331  CB  GLU A  42     -10.482  18.123  16.302  1.00 91.44           C  
ATOM    332  O   GLU A  42     -12.180  15.312  16.594  1.00 91.44           O  
ATOM    333  CG  GLU A  42     -11.906  18.643  16.437  1.00 91.44           C  
ATOM    334  CD  GLU A  42     -12.280  19.005  17.866  1.00 91.44           C  
ATOM    335  OE1 GLU A  42     -13.489  19.141  18.160  1.00 91.44           O  
ATOM    336  OE2 GLU A  42     -11.356  19.154  18.696  1.00 91.44           O  
ATOM    337  N   VAL A  43     -10.603  15.252  15.006  1.00 89.13           N  
ATOM    338  CA  VAL A  43     -11.298  14.280  14.169  1.00 89.13           C  
ATOM    339  C   VAL A  43     -11.399  12.944  14.901  1.00 89.13           C  
ATOM    340  CB  VAL A  43     -10.587  14.091  12.810  1.00 89.13           C  
ATOM    341  O   VAL A  43     -12.453  12.304  14.896  1.00 89.13           O  
ATOM    342  CG1 VAL A  43     -11.100  12.838  12.102  1.00 89.13           C  
ATOM    343  CG2 VAL A  43     -10.783  15.324  11.929  1.00 89.13           C  
ATOM    344  N   GLU A  44     -10.357  12.515  15.554  1.00 88.82           N  
ATOM    345  CA  GLU A  44     -10.345  11.265  16.307  1.00 88.82           C  
ATOM    346  C   GLU A  44     -11.309  11.323  17.489  1.00 88.82           C  
ATOM    347  CB  GLU A  44      -8.931  10.945  16.797  1.00 88.82           C  
ATOM    348  O   GLU A  44     -12.060  10.377  17.732  1.00 88.82           O  
ATOM    349  CG  GLU A  44      -8.775   9.535  17.348  1.00 88.82           C  
ATOM    350  CD  GLU A  44      -7.335   9.176  17.678  1.00 88.82           C  
ATOM    351  OE1 GLU A  44      -7.087   8.053  18.173  1.00 88.82           O  
ATOM    352  OE2 GLU A  44      -6.446  10.025  17.441  1.00 88.82           O  
ATOM    353  N   LYS A  45     -11.228  12.400  18.171  1.00 90.31           N  
ATOM    354  CA  LYS A  45     -12.092  12.567  19.336  1.00 90.31           C  
ATOM    355  C   LYS A  45     -13.563  12.587  18.932  1.00 90.31           C  
ATOM    356  CB  LYS A  45     -11.738  13.851  20.088  1.00 90.31           C  
ATOM    357  O   LYS A  45     -14.389  11.903  19.540  1.00 90.31           O  
ATOM    358  CG  LYS A  45     -12.507  14.040  21.387  1.00 90.31           C  
ATOM    359  CD  LYS A  45     -12.104  15.328  22.093  1.00 90.31           C  
ATOM    360  CE  LYS A  45     -12.935  15.563  23.347  1.00 90.31           C  
ATOM    361  NZ  LYS A  45     -12.566  16.842  24.025  1.00 90.31           N  
ATOM    362  N   GLN A  46     -13.898  13.329  17.876  1.00 89.48           N  
ATOM    363  CA  GLN A  46     -15.275  13.474  17.415  1.00 89.48           C  
ATOM    364  C   GLN A  46     -15.785  12.179  16.789  1.00 89.48           C  
ATOM    365  CB  GLN A  46     -15.387  14.622  16.411  1.00 89.48           C  
ATOM    366  O   GLN A  46     -16.954  11.824  16.950  1.00 89.48           O  
ATOM    367  CG  GLN A  46     -15.200  16.001  17.029  1.00 89.48           C  
ATOM    368  CD  GLN A  46     -16.323  16.377  17.977  1.00 89.48           C  
ATOM    369  NE2 GLN A  46     -15.972  17.004  19.094  1.00 89.48           N  
ATOM    370  OE1 GLN A  46     -17.498  16.106  17.707  1.00 89.48           O  
ATOM    371  N   SER A  47     -14.886  11.524  16.102  1.00 87.11           N  
ATOM    372  CA  SER A  47     -15.253  10.252  15.488  1.00 87.11           C  
ATOM    373  C   SER A  47     -15.610   9.211  16.544  1.00 87.11           C  
ATOM    374  CB  SER A  47     -14.114   9.731  14.611  1.00 87.11           C  
ATOM    375  O   SER A  47     -16.596   8.486  16.400  1.00 87.11           O  
ATOM    376  OG  SER A  47     -14.472   8.505  13.997  1.00 87.11           O  
ATOM    377  N   LYS A  48     -14.872   9.136  17.596  1.00 87.17           N  
ATOM    378  CA  LYS A  48     -15.136   8.190  18.676  1.00 87.17           C  
ATOM    379  C   LYS A  48     -16.440   8.526  19.394  1.00 87.17           C  
ATOM    380  CB  LYS A  48     -13.977   8.178  19.674  1.00 87.17           C  
ATOM    381  O   LYS A  48     -17.224   7.631  19.719  1.00 87.17           O  
ATOM    382  CG  LYS A  48     -12.735   7.457  19.171  1.00 87.17           C  
ATOM    383  CD  LYS A  48     -11.643   7.418  20.233  1.00 87.17           C  
ATOM    384  CE  LYS A  48     -10.380   6.745  19.713  1.00 87.17           C  
ATOM    385  NZ  LYS A  48      -9.297   6.729  20.741  1.00 87.17           N  
ATOM    386  N   LYS A  49     -16.673   9.802  19.647  1.00 88.97           N  
ATOM    387  CA  LYS A  49     -17.891  10.262  20.307  1.00 88.97           C  
ATOM    388  C   LYS A  49     -19.125   9.948  19.465  1.00 88.97           C  
ATOM    389  CB  LYS A  49     -17.817  11.764  20.587  1.00 88.97           C  
ATOM    390  O   LYS A  49     -20.155   9.528  19.996  1.00 88.97           O  
ATOM    391  CG  LYS A  49     -16.888  12.134  21.734  1.00 88.97           C  
ATOM    392  CD  LYS A  49     -16.949  13.624  22.044  1.00 88.97           C  
ATOM    393  CE  LYS A  49     -16.006  13.999  23.180  1.00 88.97           C  
ATOM    394  NZ  LYS A  49     -16.023  15.467  23.452  1.00 88.97           N  
ATOM    395  N   LEU A  50     -18.950  10.221  18.204  1.00 87.41           N  
ATOM    396  CA  LEU A  50     -20.056   9.984  17.283  1.00 87.41           C  
ATOM    397  C   LEU A  50     -20.384   8.497  17.200  1.00 87.41           C  
ATOM    398  CB  LEU A  50     -19.718  10.522  15.890  1.00 87.41           C  
ATOM    399  O   LEU A  50     -21.557   8.116  17.172  1.00 87.41           O  
ATOM    400  CG  LEU A  50     -20.820  10.411  14.835  1.00 87.41           C  
ATOM    401  CD1 LEU A  50     -22.049  11.204  15.267  1.00 87.41           C  
ATOM    402  CD2 LEU A  50     -20.314  10.896  13.480  1.00 87.41           C  
ATOM    403  N   GLU A  51     -19.429   7.574  17.158  1.00 84.42           N  
ATOM    404  CA  GLU A  51     -19.637   6.130  17.115  1.00 84.42           C  
ATOM    405  C   GLU A  51     -20.333   5.635  18.380  1.00 84.42           C  
ATOM    406  CB  GLU A  51     -18.304   5.401  16.929  1.00 84.42           C  
ATOM    407  O   GLU A  51     -21.214   4.775  18.314  1.00 84.42           O  
ATOM    408  CG  GLU A  51     -17.755   5.476  15.511  1.00 84.42           C  
ATOM    409  CD  GLU A  51     -16.508   4.631  15.305  1.00 84.42           C  
ATOM    410  OE1 GLU A  51     -16.234   4.223  14.154  1.00 84.42           O  
ATOM    411  OE2 GLU A  51     -15.799   4.373  16.304  1.00 84.42           O  
ATOM    412  N   LYS A  52     -19.914   6.120  19.472  1.00 86.35           N  
ATOM    413  CA  LYS A  52     -20.523   5.729  20.740  1.00 86.35           C  
ATOM    414  C   LYS A  52     -21.980   6.178  20.812  1.00 86.35           C  
ATOM    415  CB  LYS A  52     -19.736   6.311  21.915  1.00 86.35           C  
ATOM    416  O   LYS A  52     -22.837   5.444  21.307  1.00 86.35           O  
ATOM    417  CG  LYS A  52     -18.379   5.659  22.135  1.00 86.35           C  
ATOM    418  CD  LYS A  52     -17.674   6.234  23.357  1.00 86.35           C  
ATOM    419  CE  LYS A  52     -16.299   5.612  23.554  1.00 86.35           C  
ATOM    420  NZ  LYS A  52     -15.575   6.222  24.710  1.00 86.35           N  
ATOM    421  N   LYS A  53     -22.232   7.366  20.309  1.00 86.62           N  
ATOM    422  CA  LYS A  53     -23.591   7.899  20.315  1.00 86.62           C  
ATOM    423  C   LYS A  53     -24.491   7.121  19.358  1.00 86.62           C  
ATOM    424  CB  LYS A  53     -23.588   9.382  19.941  1.00 86.62           C  
ATOM    425  O   LYS A  53     -25.666   6.892  19.651  1.00 86.62           O  
ATOM    426  CG  LYS A  53     -23.193  10.307  21.083  1.00 86.62           C  
ATOM    427  CD  LYS A  53     -23.376  11.771  20.705  1.00 86.62           C  
ATOM    428  CE  LYS A  53     -22.940  12.699  21.831  1.00 86.62           C  
ATOM    429  NZ  LYS A  53     -23.217  14.131  21.508  1.00 86.62           N  
ATOM    430  N   LYS A  54     -23.898   6.735  18.188  1.00 83.91           N  
ATOM    431  CA  LYS A  54     -24.655   5.978  17.196  1.00 83.91           C  
ATOM    432  C   LYS A  54     -25.002   4.585  17.715  1.00 83.91           C  
ATOM    433  CB  LYS A  54     -23.868   5.868  15.889  1.00 83.91           C  
ATOM    434  O   LYS A  54     -26.043   4.026  17.361  1.00 83.91           O  
ATOM    435  CG  LYS A  54     -23.871   7.142  15.056  1.00 83.91           C  
ATOM    436  CD  LYS A  54     -23.275   6.907  13.674  1.00 83.91           C  
ATOM    437  CE  LYS A  54     -23.392   8.146  12.797  1.00 83.91           C  
ATOM    438  NZ  LYS A  54     -22.869   7.901  11.419  1.00 83.91           N  
ATOM    439  N   GLU A  55     -24.186   4.029  18.510  1.00 81.36           N  
ATOM    440  CA  GLU A  55     -24.435   2.713  19.092  1.00 81.36           C  
ATOM    441  C   GLU A  55     -25.532   2.777  20.151  1.00 81.36           C  
ATOM    442  CB  GLU A  55     -23.151   2.141  19.698  1.00 81.36           C  
ATOM    443  O   GLU A  55     -26.271   1.810  20.346  1.00 81.36           O  
ATOM    444  CG  GLU A  55     -22.122   1.710  18.663  1.00 81.36           C  
ATOM    445  CD  GLU A  55     -20.850   1.149  19.279  1.00 81.36           C  
ATOM    446  OE1 GLU A  55     -19.936   0.746  18.524  1.00 81.36           O  
ATOM    447  OE2 GLU A  55     -20.768   1.110  20.527  1.00 81.36           O  
ATOM    448  N   THR A  56     -25.616   3.871  20.811  1.00 81.63           N  
ATOM    449  CA  THR A  56     -26.581   4.019  21.894  1.00 81.63           C  
ATOM    450  C   THR A  56     -27.938   4.459  21.353  1.00 81.63           C  
ATOM    451  CB  THR A  56     -26.091   5.032  22.945  1.00 81.63           C  
ATOM    452  O   THR A  56     -28.978   4.140  21.934  1.00 81.63           O  
ATOM    453  CG2 THR A  56     -26.970   5.002  24.190  1.00 81.63           C  
ATOM    454  OG1 THR A  56     -24.744   4.714  23.316  1.00 81.63           O  
ATOM    455  N   ILE A  57     -27.891   5.005  20.191  1.00 74.44           N  
ATOM    456  CA  ILE A  57     -29.121   5.576  19.655  1.00 74.44           C  
ATOM    457  C   ILE A  57     -29.886   4.511  18.872  1.00 74.44           C  
ATOM    458  CB  ILE A  57     -28.832   6.799  18.755  1.00 74.44           C  
ATOM    459  O   ILE A  57     -29.310   3.817  18.031  1.00 74.44           O  
ATOM    460  CG1 ILE A  57     -28.236   7.942  19.584  1.00 74.44           C  
ATOM    461  CG2 ILE A  57     -30.105   7.251  18.034  1.00 74.44           C  
ATOM    462  CD1 ILE A  57     -27.780   9.135  18.755  1.00 74.44           C  
ATOM    463  N   THR A  58     -31.005   4.116  19.375  1.00 71.82           N  
ATOM    464  CA  THR A  58     -31.983   3.226  18.758  1.00 71.82           C  
ATOM    465  C   THR A  58     -32.836   3.980  17.742  1.00 71.82           C  
ATOM    466  CB  THR A  58     -32.894   2.578  19.817  1.00 71.82           C  
ATOM    467  O   THR A  58     -32.943   5.207  17.802  1.00 71.82           O  
ATOM    468  CG2 THR A  58     -33.650   1.387  19.238  1.00 71.82           C  
ATOM    469  OG1 THR A  58     -32.093   2.131  20.919  1.00 71.82           O  
ATOM    470  N   GLU A  59     -33.013   3.486  16.560  1.00 67.18           N  
ATOM    471  CA  GLU A  59     -33.836   3.948  15.447  1.00 67.18           C  
ATOM    472  C   GLU A  59     -35.034   4.753  15.943  1.00 67.18           C  
ATOM    473  CB  GLU A  59     -34.312   2.764  14.601  1.00 67.18           C  
ATOM    474  O   GLU A  59     -35.489   5.679  15.268  1.00 67.18           O  
ATOM    475  CG  GLU A  59     -33.300   2.305  13.561  1.00 67.18           C  
ATOM    476  CD  GLU A  59     -33.756   1.083  12.779  1.00 67.18           C  
ATOM    477  OE1 GLU A  59     -32.966   0.554  11.965  1.00 67.18           O  
ATOM    478  OE2 GLU A  59     -34.913   0.653  12.981  1.00 67.18           O  
ATOM    479  N   SER A  60     -35.385   4.721  17.281  1.00 69.89           N  
ATOM    480  CA  SER A  60     -36.569   5.407  17.788  1.00 69.89           C  
ATOM    481  C   SER A  60     -36.195   6.708  18.491  1.00 69.89           C  
ATOM    482  CB  SER A  60     -37.342   4.503  18.750  1.00 69.89           C  
ATOM    483  O   SER A  60     -37.021   7.303  19.186  1.00 69.89           O  
ATOM    484  OG  SER A  60     -37.586   3.236  18.162  1.00 69.89           O  
ATOM    485  N   ALA A  61     -34.916   7.163  18.229  1.00 69.20           N  
ATOM    486  CA  ALA A  61     -34.462   8.397  18.865  1.00 69.20           C  
ATOM    487  C   ALA A  61     -35.208   9.607  18.311  1.00 69.20           C  
ATOM    488  CB  ALA A  61     -32.957   8.570  18.675  1.00 69.20           C  
ATOM    489  O   ALA A  61     -35.619   9.612  17.148  1.00 69.20           O  
ATOM    490  N   GLY A  62     -35.840  10.445  19.221  1.00 80.63           N  
ATOM    491  CA  GLY A  62     -36.517  11.712  18.993  1.00 80.63           C  
ATOM    492  C   GLY A  62     -35.751  12.641  18.071  1.00 80.63           C  
ATOM    493  O   GLY A  62     -34.575  12.408  17.784  1.00 80.63           O  
ATOM    494  N   ARG A  63     -36.474  13.394  17.165  1.00 84.45           N  
ATOM    495  CA  ARG A  63     -36.052  14.407  16.202  1.00 84.45           C  
ATOM    496  C   ARG A  63     -34.911  15.251  16.760  1.00 84.45           C  
ATOM    497  CB  ARG A  63     -37.229  15.306  15.817  1.00 84.45           C  
ATOM    498  O   ARG A  63     -33.973  15.592  16.037  1.00 84.45           O  
ATOM    499  CG  ARG A  63     -36.974  16.162  14.586  1.00 84.45           C  
ATOM    500  CD  ARG A  63     -38.226  16.907  14.147  1.00 84.45           C  
ATOM    501  NE  ARG A  63     -37.946  17.837  13.057  1.00 84.45           N  
ATOM    502  NH1 ARG A  63     -40.129  18.562  12.839  1.00 84.45           N  
ATOM    503  NH2 ARG A  63     -38.491  19.414  11.479  1.00 84.45           N  
ATOM    504  CZ  ARG A  63     -38.856  18.602  12.461  1.00 84.45           C  
ATOM    505  N   GLN A  64     -34.920  15.508  18.082  1.00 85.34           N  
ATOM    506  CA  GLN A  64     -33.919  16.371  18.700  1.00 85.34           C  
ATOM    507  C   GLN A  64     -32.559  15.681  18.757  1.00 85.34           C  
ATOM    508  CB  GLN A  64     -34.358  16.783  20.106  1.00 85.34           C  
ATOM    509  O   GLN A  64     -31.532  16.296  18.462  1.00 85.34           O  
ATOM    510  CG  GLN A  64     -35.405  17.888  20.124  1.00 85.34           C  
ATOM    511  CD  GLN A  64     -35.764  18.334  21.529  1.00 85.34           C  
ATOM    512  NE2 GLN A  64     -36.465  19.458  21.633  1.00 85.34           N  
ATOM    513  OE1 GLN A  64     -35.415  17.674  22.512  1.00 85.34           O  
ATOM    514  N   GLN A  65     -32.498  14.405  19.126  1.00 85.21           N  
ATOM    515  CA  GLN A  65     -31.262  13.635  19.209  1.00 85.21           C  
ATOM    516  C   GLN A  65     -30.659  13.412  17.825  1.00 85.21           C  
ATOM    517  CB  GLN A  65     -31.511  12.291  19.895  1.00 85.21           C  
ATOM    518  O   GLN A  65     -29.442  13.497  17.651  1.00 85.21           O  
ATOM    519  CG  GLN A  65     -31.679  12.393  21.405  1.00 85.21           C  
ATOM    520  CD  GLN A  65     -31.908  11.045  22.063  1.00 85.21           C  
ATOM    521  NE2 GLN A  65     -31.688  10.979  23.371  1.00 85.21           N  
ATOM    522  OE1 GLN A  65     -32.281  10.071  21.400  1.00 85.21           O  
ATOM    523  N   LYS A  66     -31.547  13.192  16.893  1.00 85.76           N  
ATOM    524  CA  LYS A  66     -31.123  13.024  15.506  1.00 85.76           C  
ATOM    525  C   LYS A  66     -30.464  14.295  14.975  1.00 85.76           C  
ATOM    526  CB  LYS A  66     -32.312  12.643  14.623  1.00 85.76           C  
ATOM    527  O   LYS A  66     -29.460  14.229  14.264  1.00 85.76           O  
ATOM    528  CG  LYS A  66     -31.922  12.150  13.238  1.00 85.76           C  
ATOM    529  CD  LYS A  66     -33.132  11.647  12.462  1.00 85.76           C  
ATOM    530  CE  LYS A  66     -32.765  11.273  11.032  1.00 85.76           C  
ATOM    531  NZ  LYS A  66     -33.963  10.859  10.243  1.00 85.76           N  
ATOM    532  N   LYS A  67     -31.008  15.440  15.270  1.00 89.67           N  
ATOM    533  CA  LYS A  67     -30.458  16.724  14.847  1.00 89.67           C  
ATOM    534  C   LYS A  67     -29.090  16.971  15.477  1.00 89.67           C  
ATOM    535  CB  LYS A  67     -31.414  17.863  15.209  1.00 89.67           C  
ATOM    536  O   LYS A  67     -28.189  17.506  14.827  1.00 89.67           O  
ATOM    537  CG  LYS A  67     -32.591  18.008  14.256  1.00 89.67           C  
ATOM    538  CD  LYS A  67     -33.443  19.223  14.601  1.00 89.67           C  
ATOM    539  CE  LYS A  67     -34.658  19.332  13.690  1.00 89.67           C  
ATOM    540  NZ  LYS A  67     -35.499  20.519  14.029  1.00 89.67           N  
ATOM    541  N   LYS A  68     -28.932  16.595  16.737  1.00 89.66           N  
ATOM    542  CA  LYS A  68     -27.659  16.739  17.436  1.00 89.66           C  
ATOM    543  C   LYS A  68     -26.581  15.865  16.801  1.00 89.66           C  
ATOM    544  CB  LYS A  68     -27.815  16.385  18.916  1.00 89.66           C  
ATOM    545  O   LYS A  68     -25.434  16.293  16.654  1.00 89.66           O  
ATOM    546  CG  LYS A  68     -28.497  17.465  19.742  1.00 89.66           C  
ATOM    547  CD  LYS A  68     -28.483  17.126  21.227  1.00 89.66           C  
ATOM    548  CE  LYS A  68     -29.183  18.196  22.053  1.00 89.66           C  
ATOM    549  NZ  LYS A  68     -29.189  17.859  23.508  1.00 89.66           N  
ATOM    550  N   ILE A  69     -26.893  14.689  16.409  1.00 87.89           N  
ATOM    551  CA  ILE A  69     -25.981  13.755  15.757  1.00 87.89           C  
ATOM    552  C   ILE A  69     -25.584  14.295  14.385  1.00 87.89           C  
ATOM    553  CB  ILE A  69     -26.614  12.352  15.618  1.00 87.89           C  
ATOM    554  O   ILE A  69     -24.419  14.202  13.988  1.00 87.89           O  
ATOM    555  CG1 ILE A  69     -26.723  11.678  16.991  1.00 87.89           C  
ATOM    556  CG2 ILE A  69     -25.805  11.489  14.646  1.00 87.89           C  
ATOM    557  CD1 ILE A  69     -27.415  10.322  16.961  1.00 87.89           C  
ATOM    558  N   GLU A  70     -26.595  14.809  13.713  1.00 89.02           N  
ATOM    559  CA  GLU A  70     -26.337  15.389  12.398  1.00 89.02           C  
ATOM    560  C   GLU A  70     -25.372  16.567  12.494  1.00 89.02           C  
ATOM    561  CB  GLU A  70     -27.646  15.833  11.741  1.00 89.02           C  
ATOM    562  O   GLU A  70     -24.516  16.747  11.625  1.00 89.02           O  
ATOM    563  CG  GLU A  70     -28.479  14.685  11.190  1.00 89.02           C  
ATOM    564  CD  GLU A  70     -29.781  15.140  10.551  1.00 89.02           C  
ATOM    565  OE1 GLU A  70     -30.525  14.287  10.015  1.00 89.02           O  
ATOM    566  OE2 GLU A  70     -30.060  16.359  10.587  1.00 89.02           O  
ATOM    567  N   ARG A  71     -25.502  17.326  13.516  1.00 90.68           N  
ATOM    568  CA  ARG A  71     -24.619  18.465  13.747  1.00 90.68           C  
ATOM    569  C   ARG A  71     -23.190  18.006  14.016  1.00 90.68           C  
ATOM    570  CB  ARG A  71     -25.127  19.311  14.916  1.00 90.68           C  
ATOM    571  O   ARG A  71     -22.236  18.601  13.511  1.00 90.68           O  
ATOM    572  CG  ARG A  71     -26.340  20.163  14.579  1.00 90.68           C  
ATOM    573  CD  ARG A  71     -26.752  21.045  15.750  1.00 90.68           C  
ATOM    574  NE  ARG A  71     -27.980  21.782  15.463  1.00 90.68           N  
ATOM    575  NH1 ARG A  71     -28.117  22.773  17.546  1.00 90.68           N  
ATOM    576  NH2 ARG A  71     -29.712  23.208  15.957  1.00 90.68           N  
ATOM    577  CZ  ARG A  71     -28.600  22.586  16.323  1.00 90.68           C  
ATOM    578  N   GLN A  72     -23.029  16.967  14.812  1.00 90.32           N  
ATOM    579  CA  GLN A  72     -21.717  16.406  15.120  1.00 90.32           C  
ATOM    580  C   GLN A  72     -21.072  15.802  13.876  1.00 90.32           C  
ATOM    581  CB  GLN A  72     -21.830  15.348  16.219  1.00 90.32           C  
ATOM    582  O   GLN A  72     -19.859  15.912  13.684  1.00 90.32           O  
ATOM    583  CG  GLN A  72     -22.025  15.928  17.613  1.00 90.32           C  
ATOM    584  CD  GLN A  72     -21.988  14.870  18.700  1.00 90.32           C  
ATOM    585  NE2 GLN A  72     -21.737  15.295  19.933  1.00 90.32           N  
ATOM    586  OE1 GLN A  72     -22.184  13.680  18.433  1.00 90.32           O  
ATOM    587  N   GLU A  73     -21.935  15.175  13.115  1.00 88.97           N  
ATOM    588  CA  GLU A  73     -21.459  14.611  11.856  1.00 88.97           C  
ATOM    589  C   GLU A  73     -20.947  15.702  10.920  1.00 88.97           C  
ATOM    590  CB  GLU A  73     -22.569  13.809  11.172  1.00 88.97           C  
ATOM    591  O   GLU A  73     -19.933  15.522  10.244  1.00 88.97           O  
ATOM    592  CG  GLU A  73     -22.808  12.439  11.789  1.00 88.97           C  
ATOM    593  CD  GLU A  73     -23.841  11.614  11.037  1.00 88.97           C  
ATOM    594  OE1 GLU A  73     -23.950  10.394  11.297  1.00 88.97           O  
ATOM    595  OE2 GLU A  73     -24.546  12.192  10.181  1.00 88.97           O  
ATOM    596  N   GLU A  74     -21.654  16.814  10.870  1.00 90.45           N  
ATOM    597  CA  GLU A  74     -21.261  17.938  10.026  1.00 90.45           C  
ATOM    598  C   GLU A  74     -19.942  18.545  10.495  1.00 90.45           C  
ATOM    599  CB  GLU A  74     -22.356  19.007  10.009  1.00 90.45           C  
ATOM    600  O   GLU A  74     -19.084  18.885   9.678  1.00 90.45           O  
ATOM    601  CG  GLU A  74     -22.178  20.053   8.917  1.00 90.45           C  
ATOM    602  CD  GLU A  74     -23.320  21.055   8.855  1.00 90.45           C  
ATOM    603  OE1 GLU A  74     -23.252  22.002   8.039  1.00 90.45           O  
ATOM    604  OE2 GLU A  74     -24.289  20.893   9.630  1.00 90.45           O  
ATOM    605  N   LYS A  75     -19.806  18.733  11.827  1.00 89.99           N  
ATOM    606  CA  LYS A  75     -18.562  19.245  12.393  1.00 89.99           C  
ATOM    607  C   LYS A  75     -17.391  18.318  12.077  1.00 89.99           C  
ATOM    608  CB  LYS A  75     -18.694  19.425  13.906  1.00 89.99           C  
ATOM    609  O   LYS A  75     -16.295  18.781  11.758  1.00 89.99           O  
ATOM    610  CG  LYS A  75     -19.547  20.617  14.315  1.00 89.99           C  
ATOM    611  CD  LYS A  75     -19.593  20.778  15.829  1.00 89.99           C  
ATOM    612  CE  LYS A  75     -20.500  21.929  16.243  1.00 89.99           C  
ATOM    613  NZ  LYS A  75     -20.613  22.040  17.728  1.00 89.99           N  
ATOM    614  N   LEU A  76     -17.625  17.001  12.258  1.00 90.01           N  
ATOM    615  CA  LEU A  76     -16.615  15.995  11.949  1.00 90.01           C  
ATOM    616  C   LEU A  76     -16.219  16.056  10.477  1.00 90.01           C  
ATOM    617  CB  LEU A  76     -17.129  14.594  12.293  1.00 90.01           C  
ATOM    618  O   LEU A  76     -15.032  16.002  10.146  1.00 90.01           O  
ATOM    619  CG  LEU A  76     -16.170  13.434  12.022  1.00 90.01           C  
ATOM    620  CD1 LEU A  76     -14.915  13.573  12.878  1.00 90.01           C  
ATOM    621  CD2 LEU A  76     -16.858  12.099  12.285  1.00 90.01           C  
ATOM    622  N   LYS A  77     -17.227  16.155   9.604  1.00 88.78           N  
ATOM    623  CA  LYS A  77     -16.984  16.258   8.168  1.00 88.78           C  
ATOM    624  C   LYS A  77     -16.154  17.495   7.838  1.00 88.78           C  
ATOM    625  CB  LYS A  77     -18.307  16.294   7.402  1.00 88.78           C  
ATOM    626  O   LYS A  77     -15.243  17.434   7.010  1.00 88.78           O  
ATOM    627  CG  LYS A  77     -18.150  16.196   5.891  1.00 88.78           C  
ATOM    628  CD  LYS A  77     -19.502  16.169   5.189  1.00 88.78           C  
ATOM    629  CE  LYS A  77     -19.347  16.188   3.675  1.00 88.78           C  
ATOM    630  NZ  LYS A  77     -20.670  16.189   2.982  1.00 88.78           N  
ATOM    631  N   ASN A  78     -16.473  18.602   8.429  1.00 90.00           N  
ATOM    632  CA  ASN A  78     -15.739  19.844   8.208  1.00 90.00           C  
ATOM    633  C   ASN A  78     -14.289  19.727   8.666  1.00 90.00           C  
ATOM    634  CB  ASN A  78     -16.430  21.008   8.921  1.00 90.00           C  
ATOM    635  O   ASN A  78     -13.375  20.172   7.969  1.00 90.00           O  
ATOM    636  CG  ASN A  78     -17.709  21.439   8.231  1.00 90.00           C  
ATOM    637  ND2 ASN A  78     -18.584  22.110   8.970  1.00 90.00           N  
ATOM    638  OD1 ASN A  78     -17.910  21.171   7.044  1.00 90.00           O  
ATOM    639  N   ASN A  79     -14.108  19.191   9.862  1.00 89.49           N  
ATOM    640  CA  ASN A  79     -12.755  18.985  10.367  1.00 89.49           C  
ATOM    641  C   ASN A  79     -11.971  18.012   9.491  1.00 89.49           C  
ATOM    642  CB  ASN A  79     -12.792  18.485  11.813  1.00 89.49           C  
ATOM    643  O   ASN A  79     -10.768  18.184   9.288  1.00 89.49           O  
ATOM    644  CG  ASN A  79     -13.189  19.569  12.796  1.00 89.49           C  
ATOM    645  ND2 ASN A  79     -13.458  19.176  14.035  1.00 89.49           N  
ATOM    646  OD1 ASN A  79     -13.253  20.749  12.444  1.00 89.49           O  
ATOM    647  N   ASN A  80     -12.671  16.932   9.085  1.00 86.99           N  
ATOM    648  CA  ASN A  80     -12.050  15.963   8.187  1.00 86.99           C  
ATOM    649  C   ASN A  80     -11.676  16.597   6.850  1.00 86.99           C  
ATOM    650  CB  ASN A  80     -12.977  14.766   7.966  1.00 86.99           C  
ATOM    651  O   ASN A  80     -10.652  16.250   6.259  1.00 86.99           O  
ATOM    652  CG  ASN A  80     -12.256  13.571   7.375  1.00 86.99           C  
ATOM    653  ND2 ASN A  80     -12.853  12.961   6.358  1.00 86.99           N  
ATOM    654  OD1 ASN A  80     -11.171  13.198   7.829  1.00 86.99           O  
ATOM    655  N   ARG A  81     -12.506  17.501   6.367  1.00 87.26           N  
ATOM    656  CA  ARG A  81     -12.209  18.229   5.138  1.00 87.26           C  
ATOM    657  C   ARG A  81     -10.955  19.083   5.296  1.00 87.26           C  
ATOM    658  CB  ARG A  81     -13.394  19.109   4.734  1.00 87.26           C  
ATOM    659  O   ARG A  81     -10.110  19.126   4.400  1.00 87.26           O  
ATOM    660  CG  ARG A  81     -13.227  19.786   3.383  1.00 87.26           C  
ATOM    661  CD  ARG A  81     -14.449  20.614   3.011  1.00 87.26           C  
ATOM    662  NE  ARG A  81     -14.154  21.557   1.936  1.00 87.26           N  
ATOM    663  NH1 ARG A  81     -16.334  22.285   1.698  1.00 87.26           N  
ATOM    664  NH2 ARG A  81     -14.680  23.152   0.369  1.00 87.26           N  
ATOM    665  CZ  ARG A  81     -15.057  22.329   1.337  1.00 87.26           C  
ATOM    666  N   ASP A  82     -10.861  19.822   6.365  1.00 88.79           N  
ATOM    667  CA  ASP A  82      -9.694  20.653   6.645  1.00 88.79           C  
ATOM    668  C   ASP A  82      -8.430  19.804   6.755  1.00 88.79           C  
ATOM    669  CB  ASP A  82      -9.902  21.456   7.930  1.00 88.79           C  
ATOM    670  O   ASP A  82      -7.365  20.201   6.276  1.00 88.79           O  
ATOM    671  CG  ASP A  82     -10.889  22.599   7.762  1.00 88.79           C  
ATOM    672  OD1 ASP A  82     -11.192  22.978   6.610  1.00 88.79           O  
ATOM    673  OD2 ASP A  82     -11.364  23.126   8.791  1.00 88.79           O  
ATOM    674  N   LEU A  83      -8.609  18.663   7.474  1.00 87.33           N  
ATOM    675  CA  LEU A  83      -7.495  17.729   7.594  1.00 87.33           C  
ATOM    676  C   LEU A  83      -7.032  17.256   6.220  1.00 87.33           C  
ATOM    677  CB  LEU A  83      -7.894  16.526   8.453  1.00 87.33           C  
ATOM    678  O   LEU A  83      -5.830  17.208   5.947  1.00 87.33           O  
ATOM    679  CG  LEU A  83      -6.801  15.489   8.715  1.00 87.33           C  
ATOM    680  CD1 LEU A  83      -5.642  16.121   9.478  1.00 87.33           C  
ATOM    681  CD2 LEU A  83      -7.367  14.299   9.483  1.00 87.33           C  
ATOM    682  N   SER A  84      -8.039  16.908   5.346  1.00 84.65           N  
ATOM    683  CA  SER A  84      -7.720  16.471   3.991  1.00 84.65           C  
ATOM    684  C   SER A  84      -7.035  17.579   3.198  1.00 84.65           C  
ATOM    685  CB  SER A  84      -8.987  16.019   3.262  1.00 84.65           C  
ATOM    686  O   SER A  84      -6.148  17.310   2.385  1.00 84.65           O  
ATOM    687  OG  SER A  84      -9.528  14.857   3.865  1.00 84.65           O  
ATOM    688  N   MET A  85      -7.383  18.862   3.400  1.00 84.71           N  
ATOM    689  CA  MET A  85      -6.810  19.996   2.682  1.00 84.71           C  
ATOM    690  C   MET A  85      -5.342  20.186   3.047  1.00 84.71           C  
ATOM    691  CB  MET A  85      -7.594  21.275   2.983  1.00 84.71           C  
ATOM    692  O   MET A  85      -4.522  20.519   2.189  1.00 84.71           O  
ATOM    693  CG  MET A  85      -8.937  21.352   2.275  1.00 84.71           C  
ATOM    694  SD  MET A  85      -9.742  22.989   2.471  1.00 84.71           S  
ATOM    695  CE  MET A  85     -10.270  22.880   4.204  1.00 84.71           C  
ATOM    696  N   VAL A  86      -5.061  19.942   4.280  1.00 84.22           N  
ATOM    697  CA  VAL A  86      -3.684  20.084   4.741  1.00 84.22           C  
ATOM    698  C   VAL A  86      -2.808  19.016   4.090  1.00 84.22           C  
ATOM    699  CB  VAL A  86      -3.587  19.987   6.280  1.00 84.22           C  
ATOM    700  O   VAL A  86      -1.683  19.298   3.671  1.00 84.22           O  
ATOM    701  CG1 VAL A  86      -2.128  19.944   6.728  1.00 84.22           C  
ATOM    702  CG2 VAL A  86      -4.317  21.159   6.935  1.00 84.22           C  
ATOM    703  N   ARG A  87      -3.344  17.848   3.987  1.00 83.25           N  
ATOM    704  CA  ARG A  87      -2.631  16.737   3.365  1.00 83.25           C  
ATOM    705  C   ARG A  87      -2.526  16.930   1.856  1.00 83.25           C  
ATOM    706  CB  ARG A  87      -3.327  15.410   3.677  1.00 83.25           C  
ATOM    707  O   ARG A  87      -1.554  16.496   1.236  1.00 83.25           O  
ATOM    708  CG  ARG A  87      -3.169  14.956   5.119  1.00 83.25           C  
ATOM    709  CD  ARG A  87      -3.633  13.518   5.311  1.00 83.25           C  
ATOM    710  NE  ARG A  87      -3.661  13.146   6.723  1.00 83.25           N  
ATOM    711  NH1 ARG A  87      -4.889  11.215   6.401  1.00 83.25           N  
ATOM    712  NH2 ARG A  87      -4.222  11.817   8.510  1.00 83.25           N  
ATOM    713  CZ  ARG A  87      -4.257  12.060   7.208  1.00 83.25           C  
ATOM    714  N   MET A  88      -3.571  17.611   1.316  1.00 81.81           N  
ATOM    715  CA  MET A  88      -3.605  17.843  -0.125  1.00 81.81           C  
ATOM    716  C   MET A  88      -2.450  18.738  -0.560  1.00 81.81           C  
ATOM    717  CB  MET A  88      -4.938  18.470  -0.538  1.00 81.81           C  
ATOM    718  O   MET A  88      -1.904  18.568  -1.652  1.00 81.81           O  
ATOM    719  CG  MET A  88      -5.161  18.501  -2.041  1.00 81.81           C  
ATOM    720  SD  MET A  88      -6.833  19.110  -2.491  1.00 81.81           S  
ATOM    721  CE  MET A  88      -6.601  20.893  -2.242  1.00 81.81           C  
ATOM    722  N   LYS A  89      -2.099  19.702   0.304  1.00 80.77           N  
ATOM    723  CA  LYS A  89      -0.972  20.580   0.003  1.00 80.77           C  
ATOM    724  C   LYS A  89       0.313  19.780  -0.188  1.00 80.77           C  
ATOM    725  CB  LYS A  89      -0.785  21.614   1.115  1.00 80.77           C  
ATOM    726  O   LYS A  89       1.090  20.053  -1.106  1.00 80.77           O  
ATOM    727  CG  LYS A  89      -1.884  22.665   1.174  1.00 80.77           C  
ATOM    728  CD  LYS A  89      -1.623  23.686   2.274  1.00 80.77           C  
ATOM    729  CE  LYS A  89      -2.755  24.699   2.379  1.00 80.77           C  
ATOM    730  NZ  LYS A  89      -2.523  25.676   3.484  1.00 80.77           N  
ATOM    731  N   SER A  90       0.527  18.853   0.605  1.00 83.61           N  
ATOM    732  CA  SER A  90       1.687  17.971   0.546  1.00 83.61           C  
ATOM    733  C   SER A  90       1.630  17.063  -0.678  1.00 83.61           C  
ATOM    734  CB  SER A  90       1.782  17.123   1.815  1.00 83.61           C  
ATOM    735  O   SER A  90       2.650  16.823  -1.328  1.00 83.61           O  
ATOM    736  OG  SER A  90       2.870  16.218   1.736  1.00 83.61           O  
ATOM    737  N   MET A  91       0.380  16.631  -1.047  1.00 85.64           N  
ATOM    738  CA  MET A  91       0.190  15.752  -2.197  1.00 85.64           C  
ATOM    739  C   MET A  91       0.637  16.435  -3.484  1.00 85.64           C  
ATOM    740  CB  MET A  91      -1.275  15.325  -2.312  1.00 85.64           C  
ATOM    741  O   MET A  91       1.173  15.785  -4.383  1.00 85.64           O  
ATOM    742  CG  MET A  91      -1.479  14.042  -3.100  1.00 85.64           C  
ATOM    743  SD  MET A  91      -3.056  13.203  -2.680  1.00 85.64           S  
ATOM    744  CE  MET A  91      -3.047  11.869  -3.910  1.00 85.64           C  
ATOM    745  N   PHE A  92       0.400  17.781  -3.539  1.00 87.36           N  
ATOM    746  CA  PHE A  92       0.826  18.539  -4.710  1.00 87.36           C  
ATOM    747  C   PHE A  92       2.347  18.607  -4.786  1.00 87.36           C  
ATOM    748  CB  PHE A  92       0.237  19.953  -4.680  1.00 87.36           C  
ATOM    749  O   PHE A  92       2.928  18.437  -5.860  1.00 87.36           O  
ATOM    750  CG  PHE A  92      -1.200  20.021  -5.119  1.00 87.36           C  
ATOM    751  CD1 PHE A  92      -1.542  19.851  -6.455  1.00 87.36           C  
ATOM    752  CD2 PHE A  92      -2.210  20.256  -4.196  1.00 87.36           C  
ATOM    753  CE1 PHE A  92      -2.872  19.913  -6.865  1.00 87.36           C  
ATOM    754  CE2 PHE A  92      -3.542  20.320  -4.598  1.00 87.36           C  
ATOM    755  CZ  PHE A  92      -3.870  20.150  -5.933  1.00 87.36           C  
ATOM    756  N   ALA A  93       2.985  18.868  -3.618  1.00 86.78           N  
ATOM    757  CA  ALA A  93       4.444  18.900  -3.568  1.00 86.78           C  
ATOM    758  C   ALA A  93       5.035  17.541  -3.934  1.00 86.78           C  
ATOM    759  CB  ALA A  93       4.921  19.327  -2.182  1.00 86.78           C  
ATOM    760  O   ALA A  93       5.987  17.461  -4.713  1.00 86.78           O  
ATOM    761  N   ILE A  94       4.456  16.557  -3.413  1.00 87.97           N  
ATOM    762  CA  ILE A  94       4.874  15.191  -3.711  1.00 87.97           C  
ATOM    763  C   ILE A  94       4.659  14.898  -5.194  1.00 87.97           C  
ATOM    764  CB  ILE A  94       4.110  14.164  -2.845  1.00 87.97           C  
ATOM    765  O   ILE A  94       5.498  14.260  -5.835  1.00 87.97           O  
ATOM    766  CG1 ILE A  94       4.506  14.309  -1.371  1.00 87.97           C  
ATOM    767  CG2 ILE A  94       4.367  12.739  -3.344  1.00 87.97           C  
ATOM    768  CD1 ILE A  94       3.646  13.493  -0.416  1.00 87.97           C  
ATOM    769  N   GLY A  95       3.465  15.338  -5.701  1.00 87.68           N  
ATOM    770  CA  GLY A  95       3.159  15.182  -7.114  1.00 87.68           C  
ATOM    771  C   GLY A  95       4.232  15.752  -8.023  1.00 87.68           C  
ATOM    772  O   GLY A  95       4.629  15.113  -8.999  1.00 87.68           O  
ATOM    773  N   PHE A  96       4.757  16.938  -7.733  1.00 88.76           N  
ATOM    774  CA  PHE A  96       5.812  17.564  -8.520  1.00 88.76           C  
ATOM    775  C   PHE A  96       7.097  16.748  -8.451  1.00 88.76           C  
ATOM    776  CB  PHE A  96       6.072  18.994  -8.033  1.00 88.76           C  
ATOM    777  O   PHE A  96       7.764  16.543  -9.467  1.00 88.76           O  
ATOM    778  CG  PHE A  96       5.069  19.997  -8.535  1.00 88.76           C  
ATOM    779  CD1 PHE A  96       5.099  20.431  -9.854  1.00 88.76           C  
ATOM    780  CD2 PHE A  96       4.095  20.506  -7.685  1.00 88.76           C  
ATOM    781  CE1 PHE A  96       4.171  21.360 -10.321  1.00 88.76           C  
ATOM    782  CE2 PHE A  96       3.165  21.435  -8.144  1.00 88.76           C  
ATOM    783  CZ  PHE A  96       3.205  21.861  -9.462  1.00 88.76           C  
ATOM    784  N   CYS A  97       7.426  16.237  -7.301  1.00 86.40           N  
ATOM    785  CA  CYS A  97       8.615  15.411  -7.118  1.00 86.40           C  
ATOM    786  C   CYS A  97       8.487  14.097  -7.880  1.00 86.40           C  
ATOM    787  CB  CYS A  97       8.850  15.131  -5.635  1.00 86.40           C  
ATOM    788  O   CYS A  97       9.424  13.676  -8.561  1.00 86.40           O  
ATOM    789  SG  CYS A  97       9.475  16.554  -4.715  1.00 86.40           S  
ATOM    790  N   PHE A  98       7.275  13.518  -7.833  1.00 86.16           N  
ATOM    791  CA  PHE A  98       7.016  12.241  -8.488  1.00 86.16           C  
ATOM    792  C   PHE A  98       7.054  12.392 -10.004  1.00 86.16           C  
ATOM    793  CB  PHE A  98       5.660  11.677  -8.051  1.00 86.16           C  
ATOM    794  O   PHE A  98       7.604  11.540 -10.705  1.00 86.16           O  
ATOM    795  CG  PHE A  98       5.572  10.177  -8.132  1.00 86.16           C  
ATOM    796  CD1 PHE A  98       4.713   9.565  -9.036  1.00 86.16           C  
ATOM    797  CD2 PHE A  98       6.351   9.378  -7.304  1.00 86.16           C  
ATOM    798  CE1 PHE A  98       4.629   8.177  -9.113  1.00 86.16           C  
ATOM    799  CE2 PHE A  98       6.273   7.990  -7.376  1.00 86.16           C  
ATOM    800  CZ  PHE A  98       5.411   7.391  -8.280  1.00 86.16           C  
ATOM    801  N   THR A  99       6.413  13.446 -10.515  1.00 87.37           N  
ATOM    802  CA  THR A  99       6.423  13.720 -11.948  1.00 87.37           C  
ATOM    803  C   THR A  99       7.851  13.909 -12.453  1.00 87.37           C  
ATOM    804  CB  THR A  99       5.587  14.969 -12.284  1.00 87.37           C  
ATOM    805  O   THR A  99       8.215  13.391 -13.510  1.00 87.37           O  
ATOM    806  CG2 THR A  99       5.610  15.260 -13.781  1.00 87.37           C  
ATOM    807  OG1 THR A  99       4.232  14.755 -11.871  1.00 87.37           O  
ATOM    808  N   ALA A 100       8.725  14.617 -11.778  1.00 88.29           N  
ATOM    809  CA  ALA A 100      10.124  14.829 -12.141  1.00 88.29           C  
ATOM    810  C   ALA A 100      10.892  13.511 -12.159  1.00 88.29           C  
ATOM    811  CB  ALA A 100      10.781  15.811 -11.175  1.00 88.29           C  
ATOM    812  O   ALA A 100      11.640  13.233 -13.099  1.00 88.29           O  
ATOM    813  N   LEU A 101      10.625  12.635 -11.136  1.00 86.54           N  
ATOM    814  CA  LEU A 101      11.313  11.353 -11.025  1.00 86.54           C  
ATOM    815  C   LEU A 101      10.860  10.397 -12.124  1.00 86.54           C  
ATOM    816  CB  LEU A 101      11.061  10.726  -9.652  1.00 86.54           C  
ATOM    817  O   LEU A 101      11.678   9.675 -12.700  1.00 86.54           O  
ATOM    818  CG  LEU A 101      11.843  11.322  -8.481  1.00 86.54           C  
ATOM    819  CD1 LEU A 101      11.357  10.730  -7.162  1.00 86.54           C  
ATOM    820  CD2 LEU A 101      13.339  11.084  -8.660  1.00 86.54           C  
ATOM    821  N   MET A 102       9.521  10.504 -12.320  1.00 83.92           N  
ATOM    822  CA  MET A 102       8.955   9.669 -13.376  1.00 83.92           C  
ATOM    823  C   MET A 102       9.569  10.012 -14.729  1.00 83.92           C  
ATOM    824  CB  MET A 102       7.436   9.831 -13.435  1.00 83.92           C  
ATOM    825  O   MET A 102       9.903   9.119 -15.510  1.00 83.92           O  
ATOM    826  CG  MET A 102       6.758   8.901 -14.429  1.00 83.92           C  
ATOM    827  SD  MET A 102       6.923   7.134 -13.962  1.00 83.92           S  
ATOM    828  CE  MET A 102       6.071   6.353 -15.361  1.00 83.92           C  
ATOM    829  N   GLY A 103       9.745  11.299 -15.064  1.00 86.85           N  
ATOM    830  CA  GLY A 103      10.365  11.743 -16.303  1.00 86.85           C  
ATOM    831  C   GLY A 103      11.814  11.314 -16.432  1.00 86.85           C  
ATOM    832  O   GLY A 103      12.239  10.858 -17.496  1.00 86.85           O  
ATOM    833  N   MET A 104      12.536  11.458 -15.395  1.00 88.50           N  
ATOM    834  CA  MET A 104      13.951  11.094 -15.383  1.00 88.50           C  
ATOM    835  C   MET A 104      14.131   9.600 -15.629  1.00 88.50           C  
ATOM    836  CB  MET A 104      14.596  11.488 -14.054  1.00 88.50           C  
ATOM    837  O   MET A 104      14.952   9.197 -16.454  1.00 88.50           O  
ATOM    838  CG  MET A 104      16.092  11.225 -13.997  1.00 88.50           C  
ATOM    839  SD  MET A 104      16.837  11.743 -12.402  1.00 88.50           S  
ATOM    840  CE  MET A 104      16.563  13.535 -12.488  1.00 88.50           C  
ATOM    841  N   PHE A 105      13.268   8.806 -15.077  1.00 85.97           N  
ATOM    842  CA  PHE A 105      13.428   7.359 -15.168  1.00 85.97           C  
ATOM    843  C   PHE A 105      12.834   6.829 -16.467  1.00 85.97           C  
ATOM    844  CB  PHE A 105      12.769   6.668 -13.970  1.00 85.97           C  
ATOM    845  O   PHE A 105      13.304   5.825 -17.007  1.00 85.97           O  
ATOM    846  CG  PHE A 105      13.454   6.943 -12.658  1.00 85.97           C  
ATOM    847  CD1 PHE A 105      14.841   6.945 -12.570  1.00 85.97           C  
ATOM    848  CD2 PHE A 105      12.711   7.199 -11.513  1.00 85.97           C  
ATOM    849  CE1 PHE A 105      15.478   7.198 -11.357  1.00 85.97           C  
ATOM    850  CE2 PHE A 105      13.341   7.454 -10.298  1.00 85.97           C  
ATOM    851  CZ  PHE A 105      14.724   7.452 -10.222  1.00 85.97           C  
ATOM    852  N   ASN A 106      11.695   7.473 -16.776  1.00 84.43           N  
ATOM    853  CA  ASN A 106      11.120   7.084 -18.059  1.00 84.43           C  
ATOM    854  C   ASN A 106      12.134   7.221 -19.192  1.00 84.43           C  
ATOM    855  CB  ASN A 106       9.871   7.914 -18.361  1.00 84.43           C  
ATOM    856  O   ASN A 106      12.162   6.397 -20.108  1.00 84.43           O  
ATOM    857  CG  ASN A 106       9.018   7.308 -19.459  1.00 84.43           C  
ATOM    858  ND2 ASN A 106       7.777   7.766 -19.567  1.00 84.43           N  
ATOM    859  OD1 ASN A 106       9.471   6.434 -20.202  1.00 84.43           O  
ATOM    860  N   SER A 107      12.971   8.250 -19.126  1.00 86.13           N  
ATOM    861  CA  SER A 107      13.989   8.511 -20.138  1.00 86.13           C  
ATOM    862  C   SER A 107      15.114   7.484 -20.068  1.00 86.13           C  
ATOM    863  CB  SER A 107      14.562   9.919 -19.971  1.00 86.13           C  
ATOM    864  O   SER A 107      15.623   7.041 -21.100  1.00 86.13           O  
ATOM    865  OG  SER A 107      15.568  10.170 -20.938  1.00 86.13           O  
ATOM    866  N   ILE A 108      15.419   7.051 -18.887  1.00 86.55           N  
ATOM    867  CA  ILE A 108      16.549   6.154 -18.670  1.00 86.55           C  
ATOM    868  C   ILE A 108      16.171   4.737 -19.097  1.00 86.55           C  
ATOM    869  CB  ILE A 108      17.005   6.165 -17.194  1.00 86.55           C  
ATOM    870  O   ILE A 108      16.990   4.016 -19.673  1.00 86.55           O  
ATOM    871  CG1 ILE A 108      17.569   7.540 -16.820  1.00 86.55           C  
ATOM    872  CG2 ILE A 108      18.036   5.062 -16.939  1.00 86.55           C  
ATOM    873  CD1 ILE A 108      17.871   7.703 -15.337  1.00 86.55           C  
ATOM    874  N   PHE A 109      14.871   4.336 -18.860  1.00 85.91           N  
ATOM    875  CA  PHE A 109      14.423   2.963 -19.063  1.00 85.91           C  
ATOM    876  C   PHE A 109      13.539   2.860 -20.299  1.00 85.91           C  
ATOM    877  CB  PHE A 109      13.665   2.456 -17.832  1.00 85.91           C  
ATOM    878  O   PHE A 109      12.792   1.891 -20.456  1.00 85.91           O  
ATOM    879  CG  PHE A 109      14.528   2.303 -16.608  1.00 85.91           C  
ATOM    880  CD1 PHE A 109      15.352   1.194 -16.457  1.00 85.91           C  
ATOM    881  CD2 PHE A 109      14.515   3.267 -15.609  1.00 85.91           C  
ATOM    882  CE1 PHE A 109      16.152   1.050 -15.325  1.00 85.91           C  
ATOM    883  CE2 PHE A 109      15.311   3.130 -14.476  1.00 85.91           C  
ATOM    884  CZ  PHE A 109      16.128   2.020 -14.336  1.00 85.91           C  
ATOM    885  N   ASP A 110      13.617   3.768 -21.190  1.00 83.61           N  
ATOM    886  CA  ASP A 110      12.771   3.797 -22.379  1.00 83.61           C  
ATOM    887  C   ASP A 110      13.059   2.603 -23.286  1.00 83.61           C  
ATOM    888  CB  ASP A 110      12.972   5.104 -23.149  1.00 83.61           C  
ATOM    889  O   ASP A 110      14.197   2.403 -23.716  1.00 83.61           O  
ATOM    890  CG  ASP A 110      11.887   5.356 -24.182  1.00 83.61           C  
ATOM    891  OD1 ASP A 110      10.787   4.775 -24.065  1.00 83.61           O  
ATOM    892  OD2 ASP A 110      12.137   6.140 -25.123  1.00 83.61           O  
ATOM    893  N   GLY A 111      12.044   1.828 -23.606  1.00 84.80           N  
ATOM    894  CA  GLY A 111      12.086   0.719 -24.545  1.00 84.80           C  
ATOM    895  C   GLY A 111      12.762  -0.516 -23.981  1.00 84.80           C  
ATOM    896  O   GLY A 111      13.005  -1.483 -24.705  1.00 84.80           O  
ATOM    897  N   ARG A 112      13.066  -0.495 -22.772  1.00 87.24           N  
ATOM    898  CA  ARG A 112      13.769  -1.607 -22.142  1.00 87.24           C  
ATOM    899  C   ARG A 112      12.811  -2.469 -21.326  1.00 87.24           C  
ATOM    900  CB  ARG A 112      14.900  -1.093 -21.249  1.00 87.24           C  
ATOM    901  O   ARG A 112      11.916  -1.949 -20.657  1.00 87.24           O  
ATOM    902  CG  ARG A 112      16.053  -0.464 -22.015  1.00 87.24           C  
ATOM    903  CD  ARG A 112      17.186  -0.046 -21.088  1.00 87.24           C  
ATOM    904  NE  ARG A 112      18.264   0.615 -21.817  1.00 87.24           N  
ATOM    905  NH1 ARG A 112      19.630   0.877 -19.973  1.00 87.24           N  
ATOM    906  NH2 ARG A 112      20.314   1.628 -22.028  1.00 87.24           N  
ATOM    907  CZ  ARG A 112      19.400   1.039 -21.271  1.00 87.24           C  
ATOM    908  N   VAL A 113      13.058  -3.799 -21.439  1.00 91.68           N  
ATOM    909  CA  VAL A 113      12.306  -4.726 -20.601  1.00 91.68           C  
ATOM    910  C   VAL A 113      12.990  -4.866 -19.243  1.00 91.68           C  
ATOM    911  CB  VAL A 113      12.165  -6.111 -21.272  1.00 91.68           C  
ATOM    912  O   VAL A 113      14.124  -5.344 -19.158  1.00 91.68           O  
ATOM    913  CG1 VAL A 113      11.384  -7.069 -20.373  1.00 91.68           C  
ATOM    914  CG2 VAL A 113      11.485  -5.977 -22.633  1.00 91.68           C  
ATOM    915  N   VAL A 114      12.299  -4.498 -18.148  1.00 92.46           N  
ATOM    916  CA  VAL A 114      12.932  -4.437 -16.834  1.00 92.46           C  
ATOM    917  C   VAL A 114      12.567  -5.680 -16.026  1.00 92.46           C  
ATOM    918  CB  VAL A 114      12.521  -3.161 -16.065  1.00 92.46           C  
ATOM    919  O   VAL A 114      13.227  -5.999 -15.034  1.00 92.46           O  
ATOM    920  CG1 VAL A 114      13.000  -1.910 -16.799  1.00 92.46           C  
ATOM    921  CG2 VAL A 114      11.006  -3.122 -15.868  1.00 92.46           C  
ATOM    922  N   ALA A 115      11.493  -6.373 -16.394  1.00 93.59           N  
ATOM    923  CA  ALA A 115      11.085  -7.585 -15.689  1.00 93.59           C  
ATOM    924  C   ALA A 115      10.151  -8.433 -16.549  1.00 93.59           C  
ATOM    925  CB  ALA A 115      10.410  -7.230 -14.367  1.00 93.59           C  
ATOM    926  O   ALA A 115       9.553  -7.933 -17.504  1.00 93.59           O  
ATOM    927  N   LYS A 116      10.140  -9.734 -16.159  1.00 93.68           N  
ATOM    928  CA  LYS A 116       9.194 -10.650 -16.790  1.00 93.68           C  
ATOM    929  C   LYS A 116       8.029 -10.966 -15.856  1.00 93.68           C  
ATOM    930  CB  LYS A 116       9.895 -11.943 -17.208  1.00 93.68           C  
ATOM    931  O   LYS A 116       8.234 -11.449 -14.740  1.00 93.68           O  
ATOM    932  CG  LYS A 116      10.822 -11.785 -18.404  1.00 93.68           C  
ATOM    933  CD  LYS A 116      10.039 -11.634 -19.702  1.00 93.68           C  
ATOM    934  CE  LYS A 116      10.954 -11.693 -20.918  1.00 93.68           C  
ATOM    935  NZ  LYS A 116      10.181 -11.655 -22.195  1.00 93.68           N  
ATOM    936  N   LEU A 117       6.770 -10.653 -16.401  1.00 93.80           N  
ATOM    937  CA  LEU A 117       5.577 -10.923 -15.606  1.00 93.80           C  
ATOM    938  C   LEU A 117       5.202 -12.400 -15.672  1.00 93.80           C  
ATOM    939  CB  LEU A 117       4.405 -10.065 -16.091  1.00 93.80           C  
ATOM    940  O   LEU A 117       5.229 -13.004 -16.746  1.00 93.80           O  
ATOM    941  CG  LEU A 117       4.622  -8.551 -16.076  1.00 93.80           C  
ATOM    942  CD1 LEU A 117       3.450  -7.841 -16.746  1.00 93.80           C  
ATOM    943  CD2 LEU A 117       4.810  -8.051 -14.648  1.00 93.80           C  
ATOM    944  N   PRO A 118       4.933 -13.027 -14.544  1.00 92.47           N  
ATOM    945  CA  PRO A 118       4.509 -14.429 -14.521  1.00 92.47           C  
ATOM    946  C   PRO A 118       3.081 -14.622 -15.026  1.00 92.47           C  
ATOM    947  CB  PRO A 118       4.622 -14.807 -13.042  1.00 92.47           C  
ATOM    948  O   PRO A 118       2.557 -15.738 -14.995  1.00 92.47           O  
ATOM    949  CG  PRO A 118       4.396 -13.528 -12.302  1.00 92.47           C  
ATOM    950  CD  PRO A 118       4.918 -12.395 -13.138  1.00 92.47           C  
ATOM    951  N   PHE A 119       2.393 -13.560 -15.398  1.00 92.38           N  
ATOM    952  CA  PHE A 119       1.024 -13.600 -15.899  1.00 92.38           C  
ATOM    953  C   PHE A 119       0.854 -12.658 -17.085  1.00 92.38           C  
ATOM    954  CB  PHE A 119       0.033 -13.234 -14.790  1.00 92.38           C  
ATOM    955  O   PHE A 119       1.724 -11.826 -17.354  1.00 92.38           O  
ATOM    956  CG  PHE A 119       0.266 -11.871 -14.195  1.00 92.38           C  
ATOM    957  CD1 PHE A 119       1.102 -11.711 -13.097  1.00 92.38           C  
ATOM    958  CD2 PHE A 119      -0.353 -10.750 -14.733  1.00 92.38           C  
ATOM    959  CE1 PHE A 119       1.319 -10.451 -12.543  1.00 92.38           C  
ATOM    960  CE2 PHE A 119      -0.141  -9.488 -14.186  1.00 92.38           C  
ATOM    961  CZ  PHE A 119       0.694  -9.341 -13.090  1.00 92.38           C  
ATOM    962  N   THR A 120      -0.194 -12.856 -17.790  1.00 89.91           N  
ATOM    963  CA  THR A 120      -0.565 -11.964 -18.883  1.00 89.91           C  
ATOM    964  C   THR A 120      -1.517 -10.877 -18.394  1.00 89.91           C  
ATOM    965  CB  THR A 120      -1.219 -12.741 -20.040  1.00 89.91           C  
ATOM    966  O   THR A 120      -2.637 -11.169 -17.970  1.00 89.91           O  
ATOM    967  CG2 THR A 120      -1.456 -11.837 -21.245  1.00 89.91           C  
ATOM    968  OG1 THR A 120      -0.361 -13.821 -20.428  1.00 89.91           O  
ATOM    969  N   PRO A 121      -0.983  -9.665 -18.266  1.00 89.14           N  
ATOM    970  CA  PRO A 121      -1.800  -8.564 -17.751  1.00 89.14           C  
ATOM    971  C   PRO A 121      -3.120  -8.407 -18.501  1.00 89.14           C  
ATOM    972  CB  PRO A 121      -0.906  -7.337 -17.955  1.00 89.14           C  
ATOM    973  O   PRO A 121      -3.197  -8.712 -19.694  1.00 89.14           O  
ATOM    974  CG  PRO A 121       0.469  -7.893 -18.140  1.00 89.14           C  
ATOM    975  CD  PRO A 121       0.353  -9.255 -18.763  1.00 89.14           C  
ATOM    976  N   LEU A 122      -4.154  -8.020 -17.728  1.00 89.21           N  
ATOM    977  CA  LEU A 122      -5.440  -7.725 -18.351  1.00 89.21           C  
ATOM    978  C   LEU A 122      -5.312  -6.573 -19.341  1.00 89.21           C  
ATOM    979  CB  LEU A 122      -6.486  -7.386 -17.286  1.00 89.21           C  
ATOM    980  O   LEU A 122      -4.393  -5.757 -19.237  1.00 89.21           O  
ATOM    981  CG  LEU A 122      -6.812  -8.490 -16.280  1.00 89.21           C  
ATOM    982  CD1 LEU A 122      -7.711  -7.949 -15.172  1.00 89.21           C  
ATOM    983  CD2 LEU A 122      -7.471  -9.674 -16.979  1.00 89.21           C  
ATOM    984  N   SER A 123      -6.157  -6.527 -20.370  1.00 87.13           N  
ATOM    985  CA  SER A 123      -6.074  -5.575 -21.474  1.00 87.13           C  
ATOM    986  C   SER A 123      -6.061  -4.138 -20.964  1.00 87.13           C  
ATOM    987  CB  SER A 123      -7.244  -5.771 -22.439  1.00 87.13           C  
ATOM    988  O   SER A 123      -5.383  -3.279 -21.532  1.00 87.13           O  
ATOM    989  OG  SER A 123      -8.481  -5.694 -21.753  1.00 87.13           O  
ATOM    990  N   TYR A 124      -6.710  -3.876 -19.875  1.00 87.34           N  
ATOM    991  CA  TYR A 124      -6.773  -2.529 -19.320  1.00 87.34           C  
ATOM    992  C   TYR A 124      -5.425  -2.114 -18.742  1.00 87.34           C  
ATOM    993  CB  TYR A 124      -7.853  -2.443 -18.238  1.00 87.34           C  
ATOM    994  O   TYR A 124      -4.979  -0.982 -18.941  1.00 87.34           O  
ATOM    995  CG  TYR A 124      -8.061  -1.050 -17.696  1.00 87.34           C  
ATOM    996  CD1 TYR A 124      -7.611  -0.702 -16.424  1.00 87.34           C  
ATOM    997  CD2 TYR A 124      -8.707  -0.079 -18.453  1.00 87.34           C  
ATOM    998  CE1 TYR A 124      -7.801   0.580 -15.920  1.00 87.34           C  
ATOM    999  CE2 TYR A 124      -8.902   1.207 -17.959  1.00 87.34           C  
ATOM   1000  OH  TYR A 124      -8.638   2.797 -16.199  1.00 87.34           O  
ATOM   1001  CZ  TYR A 124      -8.446   1.526 -16.693  1.00 87.34           C  
ATOM   1002  N   ILE A 125      -4.690  -3.029 -18.054  1.00 88.67           N  
ATOM   1003  CA  ILE A 125      -3.431  -2.733 -17.379  1.00 88.67           C  
ATOM   1004  C   ILE A 125      -2.267  -2.940 -18.345  1.00 88.67           C  
ATOM   1005  CB  ILE A 125      -3.245  -3.608 -16.120  1.00 88.67           C  
ATOM   1006  O   ILE A 125      -1.135  -2.543 -18.058  1.00 88.67           O  
ATOM   1007  CG1 ILE A 125      -3.310  -5.095 -16.488  1.00 88.67           C  
ATOM   1008  CG2 ILE A 125      -4.295  -3.260 -15.060  1.00 88.67           C  
ATOM   1009  CD1 ILE A 125      -2.952  -6.032 -15.344  1.00 88.67           C  
ATOM   1010  N   GLN A 126      -2.634  -3.635 -19.449  1.00 86.87           N  
ATOM   1011  CA  GLN A 126      -1.626  -3.936 -20.460  1.00 86.87           C  
ATOM   1012  C   GLN A 126      -1.059  -2.657 -21.070  1.00 86.87           C  
ATOM   1013  CB  GLN A 126      -2.214  -4.825 -21.557  1.00 86.87           C  
ATOM   1014  O   GLN A 126       0.106  -2.618 -21.472  1.00 86.87           O  
ATOM   1015  CG  GLN A 126      -2.314  -6.295 -21.170  1.00 86.87           C  
ATOM   1016  CD  GLN A 126      -2.860  -7.161 -22.289  1.00 86.87           C  
ATOM   1017  NE2 GLN A 126      -3.132  -8.425 -21.983  1.00 86.87           N  
ATOM   1018  OE1 GLN A 126      -3.038  -6.698 -23.420  1.00 86.87           O  
ATOM   1019  N   GLY A 127      -1.863  -1.623 -21.172  1.00 88.46           N  
ATOM   1020  CA  GLY A 127      -1.385  -0.341 -21.664  1.00 88.46           C  
ATOM   1021  C   GLY A 127      -0.232   0.218 -20.853  1.00 88.46           C  
ATOM   1022  O   GLY A 127       0.696   0.811 -21.408  1.00 88.46           O  
ATOM   1023  N   LEU A 128      -0.338  -0.033 -19.566  1.00 88.00           N  
ATOM   1024  CA  LEU A 128       0.695   0.467 -18.665  1.00 88.00           C  
ATOM   1025  C   LEU A 128       1.866  -0.506 -18.587  1.00 88.00           C  
ATOM   1026  CB  LEU A 128       0.118   0.703 -17.266  1.00 88.00           C  
ATOM   1027  O   LEU A 128       3.027  -0.089 -18.596  1.00 88.00           O  
ATOM   1028  CG  LEU A 128      -0.872   1.860 -17.128  1.00 88.00           C  
ATOM   1029  CD1 LEU A 128      -1.472   1.879 -15.725  1.00 88.00           C  
ATOM   1030  CD2 LEU A 128      -0.191   3.188 -17.442  1.00 88.00           C  
ATOM   1031  N   SER A 129       1.517  -1.821 -18.470  1.00 90.37           N  
ATOM   1032  CA  SER A 129       2.533  -2.855 -18.302  1.00 90.37           C  
ATOM   1033  C   SER A 129       3.429  -2.955 -19.532  1.00 90.37           C  
ATOM   1034  CB  SER A 129       1.879  -4.209 -18.025  1.00 90.37           C  
ATOM   1035  O   SER A 129       4.612  -3.282 -19.419  1.00 90.37           O  
ATOM   1036  OG  SER A 129       1.095  -4.624 -19.130  1.00 90.37           O  
ATOM   1037  N   HIS A 130       2.992  -2.659 -20.677  1.00 89.83           N  
ATOM   1038  CA  HIS A 130       3.724  -2.804 -21.930  1.00 89.83           C  
ATOM   1039  C   HIS A 130       3.929  -1.453 -22.607  1.00 89.83           C  
ATOM   1040  CB  HIS A 130       2.987  -3.757 -22.873  1.00 89.83           C  
ATOM   1041  O   HIS A 130       4.334  -1.392 -23.771  1.00 89.83           O  
ATOM   1042  CG  HIS A 130       3.853  -4.317 -23.957  1.00 89.83           C  
ATOM   1043  CD2 HIS A 130       4.676  -5.392 -23.971  1.00 89.83           C  
ATOM   1044  ND1 HIS A 130       3.935  -3.751 -25.210  1.00 89.83           N  
ATOM   1045  CE1 HIS A 130       4.774  -4.456 -25.951  1.00 89.83           C  
ATOM   1046  NE2 HIS A 130       5.237  -5.457 -25.222  1.00 89.83           N  
ATOM   1047  N   ARG A 131       3.782  -0.398 -21.872  1.00 85.57           N  
ATOM   1048  CA  ARG A 131       3.916   0.936 -22.446  1.00 85.57           C  
ATOM   1049  C   ARG A 131       5.339   1.181 -22.937  1.00 85.57           C  
ATOM   1050  CB  ARG A 131       3.525   2.004 -21.422  1.00 85.57           C  
ATOM   1051  O   ARG A 131       6.304   0.925 -22.213  1.00 85.57           O  
ATOM   1052  CG  ARG A 131       3.456   3.411 -21.995  1.00 85.57           C  
ATOM   1053  CD  ARG A 131       2.918   4.408 -20.979  1.00 85.57           C  
ATOM   1054  NE  ARG A 131       2.984   5.778 -21.480  1.00 85.57           N  
ATOM   1055  NH1 ARG A 131       1.270   6.568 -20.148  1.00 85.57           N  
ATOM   1056  NH2 ARG A 131       2.347   7.981 -21.597  1.00 85.57           N  
ATOM   1057  CZ  ARG A 131       2.200   6.773 -21.074  1.00 85.57           C  
ATOM   1058  N   ASN A 132       5.580   1.635 -24.128  1.00 84.36           N  
ATOM   1059  CA  ASN A 132       6.842   2.052 -24.730  1.00 84.36           C  
ATOM   1060  C   ASN A 132       7.772   0.865 -24.965  1.00 84.36           C  
ATOM   1061  CB  ASN A 132       7.532   3.103 -23.857  1.00 84.36           C  
ATOM   1062  O   ASN A 132       8.984   1.038 -25.101  1.00 84.36           O  
ATOM   1063  CG  ASN A 132       6.975   4.496 -24.070  1.00 84.36           C  
ATOM   1064  ND2 ASN A 132       7.640   5.494 -23.500  1.00 84.36           N  
ATOM   1065  OD1 ASN A 132       5.955   4.675 -24.741  1.00 84.36           O  
ATOM   1066  N   LEU A 133       7.255  -0.416 -24.777  1.00 87.16           N  
ATOM   1067  CA  LEU A 133       8.121  -1.564 -25.023  1.00 87.16           C  
ATOM   1068  C   LEU A 133       7.988  -2.047 -26.464  1.00 87.16           C  
ATOM   1069  CB  LEU A 133       7.788  -2.704 -24.058  1.00 87.16           C  
ATOM   1070  O   LEU A 133       6.899  -2.000 -27.040  1.00 87.16           O  
ATOM   1071  CG  LEU A 133       8.057  -2.438 -22.576  1.00 87.16           C  
ATOM   1072  CD1 LEU A 133       7.557  -3.604 -21.729  1.00 87.16           C  
ATOM   1073  CD2 LEU A 133       9.543  -2.194 -22.337  1.00 87.16           C  
ATOM   1074  N   LEU A 134       9.123  -2.330 -26.990  1.00 82.37           N  
ATOM   1075  CA  LEU A 134       9.194  -2.886 -28.337  1.00 82.37           C  
ATOM   1076  C   LEU A 134       9.122  -4.409 -28.300  1.00 82.37           C  
ATOM   1077  CB  LEU A 134      10.484  -2.441 -29.032  1.00 82.37           C  
ATOM   1078  O   LEU A 134       9.619  -5.036 -27.362  1.00 82.37           O  
ATOM   1079  CG  LEU A 134      10.636  -0.940 -29.282  1.00 82.37           C  
ATOM   1080  CD1 LEU A 134      12.104  -0.584 -29.492  1.00 82.37           C  
ATOM   1081  CD2 LEU A 134       9.799  -0.510 -30.483  1.00 82.37           C  
ATOM   1082  N   GLY A 135       8.013  -5.063 -28.733  1.00 82.71           N  
ATOM   1083  CA  GLY A 135       7.823  -6.503 -28.794  1.00 82.71           C  
ATOM   1084  C   GLY A 135       6.375  -6.922 -28.620  1.00 82.71           C  
ATOM   1085  O   GLY A 135       5.516  -6.093 -28.313  1.00 82.71           O  
ATOM   1086  N   ASP A 136       6.148  -8.189 -29.066  1.00 85.73           N  
ATOM   1087  CA  ASP A 136       4.794  -8.733 -29.106  1.00 85.73           C  
ATOM   1088  C   ASP A 136       4.483  -9.527 -27.839  1.00 85.73           C  
ATOM   1089  CB  ASP A 136       4.608  -9.619 -30.340  1.00 85.73           C  
ATOM   1090  O   ASP A 136       3.333  -9.903 -27.602  1.00 85.73           O  
ATOM   1091  CG  ASP A 136       4.672  -8.842 -31.643  1.00 85.73           C  
ATOM   1092  OD1 ASP A 136       4.283  -7.654 -31.665  1.00 85.73           O  
ATOM   1093  OD2 ASP A 136       5.115  -9.423 -32.657  1.00 85.73           O  
ATOM   1094  N   ASP A 137       5.627  -9.652 -27.027  1.00 89.69           N  
ATOM   1095  CA  ASP A 137       5.436 -10.408 -25.793  1.00 89.69           C  
ATOM   1096  C   ASP A 137       4.806  -9.538 -24.708  1.00 89.69           C  
ATOM   1097  CB  ASP A 137       6.768 -10.979 -25.302  1.00 89.69           C  
ATOM   1098  O   ASP A 137       5.441  -8.610 -24.202  1.00 89.69           O  
ATOM   1099  CG  ASP A 137       6.610 -11.928 -24.127  1.00 89.69           C  
ATOM   1100  OD1 ASP A 137       5.461 -12.217 -23.727  1.00 89.69           O  
ATOM   1101  OD2 ASP A 137       7.643 -12.391 -23.596  1.00 89.69           O  
ATOM   1102  N   THR A 138       3.509  -9.818 -24.316  1.00 88.60           N  
ATOM   1103  CA  THR A 138       2.737  -9.000 -23.386  1.00 88.60           C  
ATOM   1104  C   THR A 138       3.187  -9.245 -21.949  1.00 88.60           C  
ATOM   1105  CB  THR A 138       1.229  -9.286 -23.511  1.00 88.60           C  
ATOM   1106  O   THR A 138       2.772  -8.532 -21.033  1.00 88.60           O  
ATOM   1107  CG2 THR A 138       0.705  -8.885 -24.886  1.00 88.60           C  
ATOM   1108  OG1 THR A 138       0.996 -10.686 -23.313  1.00 88.60           O  
ATOM   1109  N   THR A 139       4.079 -10.183 -21.723  1.00 91.96           N  
ATOM   1110  CA  THR A 139       4.576 -10.499 -20.388  1.00 91.96           C  
ATOM   1111  C   THR A 139       5.802  -9.655 -20.053  1.00 91.96           C  
ATOM   1112  CB  THR A 139       4.928 -11.993 -20.263  1.00 91.96           C  
ATOM   1113  O   THR A 139       6.308  -9.704 -18.930  1.00 91.96           O  
ATOM   1114  CG2 THR A 139       3.712 -12.870 -20.539  1.00 91.96           C  
ATOM   1115  OG1 THR A 139       5.959 -12.315 -21.204  1.00 91.96           O  
ATOM   1116  N   ASP A 140       6.266  -8.900 -21.057  1.00 93.05           N  
ATOM   1117  CA  ASP A 140       7.354  -7.961 -20.805  1.00 93.05           C  
ATOM   1118  C   ASP A 140       6.874  -6.777 -19.968  1.00 93.05           C  
ATOM   1119  CB  ASP A 140       7.952  -7.465 -22.123  1.00 93.05           C  
ATOM   1120  O   ASP A 140       5.847  -6.169 -20.275  1.00 93.05           O  
ATOM   1121  CG  ASP A 140       8.739  -8.536 -22.857  1.00 93.05           C  
ATOM   1122  OD1 ASP A 140       9.083  -9.569 -22.243  1.00 93.05           O  
ATOM   1123  OD2 ASP A 140       9.022  -8.344 -24.059  1.00 93.05           O  
ATOM   1124  N   CYS A 141       7.606  -6.502 -18.946  1.00 93.44           N  
ATOM   1125  CA  CYS A 141       7.175  -5.504 -17.974  1.00 93.44           C  
ATOM   1126  C   CYS A 141       7.913  -4.186 -18.182  1.00 93.44           C  
ATOM   1127  CB  CYS A 141       7.406  -6.007 -16.549  1.00 93.44           C  
ATOM   1128  O   CYS A 141       9.142  -4.165 -18.266  1.00 93.44           O  
ATOM   1129  SG  CYS A 141       6.804  -4.881 -15.272  1.00 93.44           S  
ATOM   1130  N   SER A 142       7.138  -3.135 -18.283  1.00 92.99           N  
ATOM   1131  CA  SER A 142       7.699  -1.794 -18.410  1.00 92.99           C  
ATOM   1132  C   SER A 142       8.117  -1.238 -17.052  1.00 92.99           C  
ATOM   1133  CB  SER A 142       6.692  -0.851 -19.068  1.00 92.99           C  
ATOM   1134  O   SER A 142       7.652  -1.711 -16.013  1.00 92.99           O  
ATOM   1135  OG  SER A 142       5.586  -0.619 -18.212  1.00 92.99           O  
ATOM   1136  N   PHE A 143       8.957  -0.400 -17.081  1.00 92.10           N  
ATOM   1137  CA  PHE A 143       9.437   0.285 -15.887  1.00 92.10           C  
ATOM   1138  C   PHE A 143       8.279   0.910 -15.119  1.00 92.10           C  
ATOM   1139  CB  PHE A 143      10.462   1.361 -16.258  1.00 92.10           C  
ATOM   1140  O   PHE A 143       8.202   0.789 -13.894  1.00 92.10           O  
ATOM   1141  CG  PHE A 143      10.707   2.368 -15.167  1.00 92.10           C  
ATOM   1142  CD1 PHE A 143      10.092   3.614 -15.202  1.00 92.10           C  
ATOM   1143  CD2 PHE A 143      11.552   2.070 -14.106  1.00 92.10           C  
ATOM   1144  CE1 PHE A 143      10.316   4.549 -14.193  1.00 92.10           C  
ATOM   1145  CE2 PHE A 143      11.781   2.999 -13.095  1.00 92.10           C  
ATOM   1146  CZ  PHE A 143      11.163   4.238 -13.141  1.00 92.10           C  
ATOM   1147  N   ILE A 144       7.413   1.539 -15.758  1.00 90.87           N  
ATOM   1148  CA  ILE A 144       6.324   2.300 -15.156  1.00 90.87           C  
ATOM   1149  C   ILE A 144       5.421   1.364 -14.355  1.00 90.87           C  
ATOM   1150  CB  ILE A 144       5.501   3.053 -16.225  1.00 90.87           C  
ATOM   1151  O   ILE A 144       5.009   1.693 -13.240  1.00 90.87           O  
ATOM   1152  CG1 ILE A 144       6.356   4.137 -16.891  1.00 90.87           C  
ATOM   1153  CG2 ILE A 144       4.236   3.655 -15.608  1.00 90.87           C  
ATOM   1154  CD1 ILE A 144       5.761   4.692 -18.177  1.00 90.87           C  
ATOM   1155  N   PHE A 145       5.235   0.279 -14.971  1.00 92.54           N  
ATOM   1156  CA  PHE A 145       4.352  -0.683 -14.323  1.00 92.54           C  
ATOM   1157  C   PHE A 145       4.957  -1.178 -13.015  1.00 92.54           C  
ATOM   1158  CB  PHE A 145       4.070  -1.868 -15.252  1.00 92.54           C  
ATOM   1159  O   PHE A 145       4.290  -1.180 -11.978  1.00 92.54           O  
ATOM   1160  CG  PHE A 145       3.064  -2.844 -14.703  1.00 92.54           C  
ATOM   1161  CD1 PHE A 145       3.449  -4.129 -14.341  1.00 92.54           C  
ATOM   1162  CD2 PHE A 145       1.734  -2.476 -14.549  1.00 92.54           C  
ATOM   1163  CE1 PHE A 145       2.521  -5.035 -13.833  1.00 92.54           C  
ATOM   1164  CE2 PHE A 145       0.801  -3.375 -14.042  1.00 92.54           C  
ATOM   1165  CZ  PHE A 145       1.196  -4.655 -13.685  1.00 92.54           C  
ATOM   1166  N   LEU A 146       6.169  -1.671 -13.067  1.00 93.70           N  
ATOM   1167  CA  LEU A 146       6.855  -2.171 -11.881  1.00 93.70           C  
ATOM   1168  C   LEU A 146       7.025  -1.066 -10.845  1.00 93.70           C  
ATOM   1169  CB  LEU A 146       8.222  -2.750 -12.257  1.00 93.70           C  
ATOM   1170  O   LEU A 146       6.877  -1.306  -9.644  1.00 93.70           O  
ATOM   1171  CG  LEU A 146       8.993  -3.448 -11.136  1.00 93.70           C  
ATOM   1172  CD1 LEU A 146       8.145  -4.556 -10.519  1.00 93.70           C  
ATOM   1173  CD2 LEU A 146      10.312  -4.006 -11.661  1.00 93.70           C  
ATOM   1174  N   TYR A 147       7.300   0.098 -11.270  1.00 92.14           N  
ATOM   1175  CA  TYR A 147       7.452   1.248 -10.385  1.00 92.14           C  
ATOM   1176  C   TYR A 147       6.156   1.537  -9.638  1.00 92.14           C  
ATOM   1177  CB  TYR A 147       7.883   2.485 -11.180  1.00 92.14           C  
ATOM   1178  O   TYR A 147       6.167   1.754  -8.424  1.00 92.14           O  
ATOM   1179  CG  TYR A 147       8.021   3.730 -10.338  1.00 92.14           C  
ATOM   1180  CD1 TYR A 147       7.117   4.783 -10.464  1.00 92.14           C  
ATOM   1181  CD2 TYR A 147       9.054   3.857  -9.416  1.00 92.14           C  
ATOM   1182  CE1 TYR A 147       7.241   5.933  -9.691  1.00 92.14           C  
ATOM   1183  CE2 TYR A 147       9.188   5.002  -8.638  1.00 92.14           C  
ATOM   1184  OH  TYR A 147       8.405   7.169  -8.015  1.00 92.14           O  
ATOM   1185  CZ  TYR A 147       8.277   6.033  -8.783  1.00 92.14           C  
ATOM   1186  N   ILE A 148       5.000   1.568 -10.288  1.00 90.95           N  
ATOM   1187  CA  ILE A 148       3.699   1.824  -9.679  1.00 90.95           C  
ATOM   1188  C   ILE A 148       3.386   0.736  -8.655  1.00 90.95           C  
ATOM   1189  CB  ILE A 148       2.581   1.898 -10.743  1.00 90.95           C  
ATOM   1190  O   ILE A 148       2.936   1.030  -7.545  1.00 90.95           O  
ATOM   1191  CG1 ILE A 148       2.747   3.154 -11.605  1.00 90.95           C  
ATOM   1192  CG2 ILE A 148       1.201   1.867 -10.079  1.00 90.95           C  
ATOM   1193  CD1 ILE A 148       1.797   3.218 -12.794  1.00 90.95           C  
ATOM   1194  N   LEU A 149       3.667  -0.511  -9.027  1.00 92.55           N  
ATOM   1195  CA  LEU A 149       3.416  -1.626  -8.121  1.00 92.55           C  
ATOM   1196  C   LEU A 149       4.279  -1.514  -6.868  1.00 92.55           C  
ATOM   1197  CB  LEU A 149       3.687  -2.960  -8.823  1.00 92.55           C  
ATOM   1198  O   LEU A 149       3.800  -1.746  -5.756  1.00 92.55           O  
ATOM   1199  CG  LEU A 149       2.597  -3.458  -9.774  1.00 92.55           C  
ATOM   1200  CD1 LEU A 149       3.032  -4.758 -10.443  1.00 92.55           C  
ATOM   1201  CD2 LEU A 149       1.282  -3.650  -9.026  1.00 92.55           C  
ATOM   1202  N   CYS A 150       5.525  -1.144  -7.087  1.00 93.44           N  
ATOM   1203  CA  CYS A 150       6.456  -1.012  -5.972  1.00 93.44           C  
ATOM   1204  C   CYS A 150       6.059   0.146  -5.064  1.00 93.44           C  
ATOM   1205  CB  CYS A 150       7.880  -0.806  -6.485  1.00 93.44           C  
ATOM   1206  O   CYS A 150       6.110   0.025  -3.839  1.00 93.44           O  
ATOM   1207  SG  CYS A 150       8.629  -2.297  -7.176  1.00 93.44           S  
ATOM   1208  N   THR A 151       5.716   1.238  -5.663  1.00 89.36           N  
ATOM   1209  CA  THR A 151       5.328   2.407  -4.881  1.00 89.36           C  
ATOM   1210  C   THR A 151       4.092   2.106  -4.037  1.00 89.36           C  
ATOM   1211  CB  THR A 151       5.050   3.620  -5.788  1.00 89.36           C  
ATOM   1212  O   THR A 151       4.006   2.526  -2.881  1.00 89.36           O  
ATOM   1213  CG2 THR A 151       4.667   4.845  -4.966  1.00 89.36           C  
ATOM   1214  OG1 THR A 151       6.227   3.918  -6.549  1.00 89.36           O  
ATOM   1215  N   MET A 152       3.144   1.421  -4.541  1.00 88.04           N  
ATOM   1216  CA  MET A 152       1.924   1.064  -3.823  1.00 88.04           C  
ATOM   1217  C   MET A 152       2.228   0.104  -2.677  1.00 88.04           C  
ATOM   1218  CB  MET A 152       0.904   0.437  -4.774  1.00 88.04           C  
ATOM   1219  O   MET A 152       1.631   0.203  -1.604  1.00 88.04           O  
ATOM   1220  CG  MET A 152       0.319   1.417  -5.778  1.00 88.04           C  
ATOM   1221  SD  MET A 152      -0.948   0.645  -6.858  1.00 88.04           S  
ATOM   1222  CE  MET A 152      -2.058   2.058  -7.109  1.00 88.04           C  
ATOM   1223  N   SER A 153       3.167  -0.778  -2.912  1.00 91.67           N  
ATOM   1224  CA  SER A 153       3.512  -1.792  -1.921  1.00 91.67           C  
ATOM   1225  C   SER A 153       4.387  -1.211  -0.815  1.00 91.67           C  
ATOM   1226  CB  SER A 153       4.230  -2.968  -2.585  1.00 91.67           C  
ATOM   1227  O   SER A 153       4.154  -1.468   0.368  1.00 91.67           O  
ATOM   1228  OG  SER A 153       4.673  -3.901  -1.613  1.00 91.67           O  
ATOM   1229  N   ILE A 154       5.280  -0.328  -1.139  1.00 91.59           N  
ATOM   1230  CA  ILE A 154       6.319   0.151  -0.233  1.00 91.59           C  
ATOM   1231  C   ILE A 154       5.808   1.363   0.542  1.00 91.59           C  
ATOM   1232  CB  ILE A 154       7.614   0.508  -0.996  1.00 91.59           C  
ATOM   1233  O   ILE A 154       6.001   1.457   1.757  1.00 91.59           O  
ATOM   1234  CG1 ILE A 154       8.249  -0.754  -1.591  1.00 91.59           C  
ATOM   1235  CG2 ILE A 154       8.599   1.236  -0.076  1.00 91.59           C  
ATOM   1236  CD1 ILE A 154       9.354  -0.473  -2.600  1.00 91.59           C  
ATOM   1237  N   ARG A 155       5.171   2.222  -0.172  1.00 87.15           N  
ATOM   1238  CA  ARG A 155       4.721   3.473   0.431  1.00 87.15           C  
ATOM   1239  C   ARG A 155       3.796   3.209   1.614  1.00 87.15           C  
ATOM   1240  CB  ARG A 155       4.011   4.345  -0.606  1.00 87.15           C  
ATOM   1241  O   ARG A 155       3.993   3.761   2.698  1.00 87.15           O  
ATOM   1242  CG  ARG A 155       3.541   5.686  -0.064  1.00 87.15           C  
ATOM   1243  CD  ARG A 155       2.790   6.488  -1.118  1.00 87.15           C  
ATOM   1244  NE  ARG A 155       2.291   7.751  -0.581  1.00 87.15           N  
ATOM   1245  NH1 ARG A 155       0.969   8.245  -2.409  1.00 87.15           N  
ATOM   1246  NH2 ARG A 155       1.049   9.682  -0.625  1.00 87.15           N  
ATOM   1247  CZ  ARG A 155       1.437   8.556  -1.206  1.00 87.15           C  
ATOM   1248  N   GLN A 156       2.793   2.375   1.408  1.00 87.07           N  
ATOM   1249  CA  GLN A 156       1.809   2.087   2.447  1.00 87.07           C  
ATOM   1250  C   GLN A 156       2.456   1.387   3.638  1.00 87.07           C  
ATOM   1251  CB  GLN A 156       0.673   1.230   1.888  1.00 87.07           C  
ATOM   1252  O   GLN A 156       2.124   1.676   4.790  1.00 87.07           O  
ATOM   1253  CG  GLN A 156      -0.215   1.960   0.889  1.00 87.07           C  
ATOM   1254  CD  GLN A 156      -1.339   1.091   0.357  1.00 87.07           C  
ATOM   1255  NE2 GLN A 156      -2.316   1.716  -0.291  1.00 87.07           N  
ATOM   1256  OE1 GLN A 156      -1.328  -0.133   0.525  1.00 87.07           O  
ATOM   1257  N   ASN A 157       3.366   0.537   3.335  1.00 91.43           N  
ATOM   1258  CA  ASN A 157       4.062  -0.172   4.404  1.00 91.43           C  
ATOM   1259  C   ASN A 157       4.960   0.764   5.206  1.00 91.43           C  
ATOM   1260  CB  ASN A 157       4.880  -1.333   3.834  1.00 91.43           C  
ATOM   1261  O   ASN A 157       5.021   0.672   6.434  1.00 91.43           O  
ATOM   1262  CG  ASN A 157       4.031  -2.552   3.530  1.00 91.43           C  
ATOM   1263  ND2 ASN A 157       3.937  -2.907   2.254  1.00 91.43           N  
ATOM   1264  OD1 ASN A 157       3.463  -3.169   4.435  1.00 91.43           O  
ATOM   1265  N   ILE A 158       5.600   1.688   4.528  1.00 88.97           N  
ATOM   1266  CA  ILE A 158       6.468   2.657   5.188  1.00 88.97           C  
ATOM   1267  C   ILE A 158       5.634   3.575   6.079  1.00 88.97           C  
ATOM   1268  CB  ILE A 158       7.268   3.490   4.161  1.00 88.97           C  
ATOM   1269  O   ILE A 158       6.019   3.865   7.214  1.00 88.97           O  
ATOM   1270  CG1 ILE A 158       8.354   2.629   3.506  1.00 88.97           C  
ATOM   1271  CG2 ILE A 158       7.876   4.728   4.826  1.00 88.97           C  
ATOM   1272  CD1 ILE A 158       9.164   3.358   2.442  1.00 88.97           C  
ATOM   1273  N   GLN A 159       4.535   4.008   5.585  1.00 86.67           N  
ATOM   1274  CA  GLN A 159       3.641   4.854   6.369  1.00 86.67           C  
ATOM   1275  C   GLN A 159       3.180   4.142   7.637  1.00 86.67           C  
ATOM   1276  CB  GLN A 159       2.430   5.274   5.534  1.00 86.67           C  
ATOM   1277  O   GLN A 159       3.118   4.749   8.708  1.00 86.67           O  
ATOM   1278  CG  GLN A 159       2.753   6.299   4.454  1.00 86.67           C  
ATOM   1279  CD  GLN A 159       1.542   6.675   3.621  1.00 86.67           C  
ATOM   1280  NE2 GLN A 159       1.626   7.807   2.931  1.00 86.67           N  
ATOM   1281  OE1 GLN A 159       0.539   5.954   3.598  1.00 86.67           O  
ATOM   1282  N   LYS A 160       2.884   2.911   7.431  1.00 88.06           N  
ATOM   1283  CA  LYS A 160       2.400   2.144   8.575  1.00 88.06           C  
ATOM   1284  C   LYS A 160       3.519   1.897   9.584  1.00 88.06           C  
ATOM   1285  CB  LYS A 160       1.806   0.811   8.116  1.00 88.06           C  
ATOM   1286  O   LYS A 160       3.307   2.010  10.793  1.00 88.06           O  
ATOM   1287  CG  LYS A 160       1.038   0.070   9.200  1.00 88.06           C  
ATOM   1288  CD  LYS A 160      -0.328   0.697   9.447  1.00 88.06           C  
ATOM   1289  CE  LYS A 160      -1.185  -0.168  10.360  1.00 88.06           C  
ATOM   1290  NZ  LYS A 160      -2.515   0.457  10.628  1.00 88.06           N  
ATOM   1291  N   ILE A 161       4.678   1.553   9.109  1.00 87.85           N  
ATOM   1292  CA  ILE A 161       5.823   1.275   9.970  1.00 87.85           C  
ATOM   1293  C   ILE A 161       6.213   2.540  10.733  1.00 87.85           C  
ATOM   1294  CB  ILE A 161       7.026   0.746   9.158  1.00 87.85           C  
ATOM   1295  O   ILE A 161       6.533   2.481  11.922  1.00 87.85           O  
ATOM   1296  CG1 ILE A 161       6.742  -0.670   8.645  1.00 87.85           C  
ATOM   1297  CG2 ILE A 161       8.303   0.776  10.003  1.00 87.85           C  
ATOM   1298  CD1 ILE A 161       7.760  -1.177   7.632  1.00 87.85           C  
ATOM   1299  N   LEU A 162       6.130   3.686  10.065  1.00 85.02           N  
ATOM   1300  CA  LEU A 162       6.517   4.958  10.665  1.00 85.02           C  
ATOM   1301  C   LEU A 162       5.388   5.522  11.520  1.00 85.02           C  
ATOM   1302  CB  LEU A 162       6.904   5.967   9.580  1.00 85.02           C  
ATOM   1303  O   LEU A 162       5.580   6.502  12.243  1.00 85.02           O  
ATOM   1304  CG  LEU A 162       8.158   5.641   8.768  1.00 85.02           C  
ATOM   1305  CD1 LEU A 162       8.403   6.718   7.716  1.00 85.02           C  
ATOM   1306  CD2 LEU A 162       9.368   5.498   9.685  1.00 85.02           C  
ATOM   1307  N   GLY A 163       4.193   4.827  11.447  1.00 80.79           N  
ATOM   1308  CA  GLY A 163       3.048   5.270  12.227  1.00 80.79           C  
ATOM   1309  C   GLY A 163       2.466   6.583  11.740  1.00 80.79           C  
ATOM   1310  O   GLY A 163       1.894   7.343  12.524  1.00 80.79           O  
ATOM   1311  N   LEU A 164       2.829   6.913  10.502  1.00 79.61           N  
ATOM   1312  CA  LEU A 164       2.429   8.199   9.942  1.00 79.61           C  
ATOM   1313  C   LEU A 164       1.149   8.060   9.124  1.00 79.61           C  
ATOM   1314  CB  LEU A 164       3.547   8.775   9.069  1.00 79.61           C  
ATOM   1315  O   LEU A 164       0.688   9.029   8.517  1.00 79.61           O  
ATOM   1316  CG  LEU A 164       4.859   9.109   9.781  1.00 79.61           C  
ATOM   1317  CD1 LEU A 164       5.910   9.557   8.772  1.00 79.61           C  
ATOM   1318  CD2 LEU A 164       4.635  10.182  10.841  1.00 79.61           C  
ATOM   1319  N   ALA A 165       0.621   6.792   9.101  1.00 74.80           N  
ATOM   1320  CA  ALA A 165      -0.603   6.573   8.334  1.00 74.80           C  
ATOM   1321  C   ALA A 165      -1.790   7.279   8.982  1.00 74.80           C  
ATOM   1322  CB  ALA A 165      -0.885   5.078   8.199  1.00 74.80           C  
ATOM   1323  O   ALA A 165      -1.881   7.355  10.210  1.00 74.80           O  
ATOM   1324  N   PRO A 166      -2.521   7.987   8.125  1.00 72.62           N  
ATOM   1325  CA  PRO A 166      -3.733   8.589   8.684  1.00 72.62           C  
ATOM   1326  C   PRO A 166      -4.593   7.585   9.447  1.00 72.62           C  
ATOM   1327  CB  PRO A 166      -4.470   9.112   7.448  1.00 72.62           C  
ATOM   1328  O   PRO A 166      -4.582   6.392   9.132  1.00 72.62           O  
ATOM   1329  CG  PRO A 166      -3.442   9.111   6.362  1.00 72.62           C  
ATOM   1330  CD  PRO A 166      -2.371   8.121   6.720  1.00 72.62           C  
ATOM   1331  N   SER A 167      -5.146   8.073  10.557  1.00 73.36           N  
ATOM   1332  CA  SER A 167      -6.000   7.212  11.370  1.00 73.36           C  
ATOM   1333  C   SER A 167      -7.172   6.670  10.559  1.00 73.36           C  
ATOM   1334  CB  SER A 167      -6.521   7.972  12.590  1.00 73.36           C  
ATOM   1335  O   SER A 167      -7.612   7.302   9.596  1.00 73.36           O  
ATOM   1336  OG  SER A 167      -7.481   8.942  12.206  1.00 73.36           O  
ATOM   1337  N   ARG A 168      -7.520   5.369  10.735  1.00 77.03           N  
ATOM   1338  CA  ARG A 168      -8.626   4.684  10.073  1.00 77.03           C  
ATOM   1339  C   ARG A 168      -9.920   5.479  10.205  1.00 77.03           C  
ATOM   1340  CB  ARG A 168      -8.813   3.279  10.650  1.00 77.03           C  
ATOM   1341  O   ARG A 168     -10.726   5.524   9.272  1.00 77.03           O  
ATOM   1342  CG  ARG A 168      -7.708   2.305  10.271  1.00 77.03           C  
ATOM   1343  CD  ARG A 168      -7.909   0.944  10.922  1.00 77.03           C  
ATOM   1344  NE  ARG A 168      -6.803   0.037  10.626  1.00 77.03           N  
ATOM   1345  NH1 ARG A 168      -7.189  -1.354  12.430  1.00 77.03           N  
ATOM   1346  NH2 ARG A 168      -5.461  -1.790  10.989  1.00 77.03           N  
ATOM   1347  CZ  ARG A 168      -6.487  -1.034  11.349  1.00 77.03           C  
ATOM   1348  N   ALA A 169     -10.071   6.066  11.354  1.00 71.68           N  
ATOM   1349  CA  ALA A 169     -11.253   6.884  11.608  1.00 71.68           C  
ATOM   1350  C   ALA A 169     -11.320   8.067  10.646  1.00 71.68           C  
ATOM   1351  CB  ALA A 169     -11.258   7.377  13.053  1.00 71.68           C  
ATOM   1352  O   ALA A 169     -12.392   8.401  10.137  1.00 71.68           O  
ATOM   1353  N   ALA A 170     -10.188   8.632  10.441  1.00 68.76           N  
ATOM   1354  CA  ALA A 170     -10.116   9.773   9.531  1.00 68.76           C  
ATOM   1355  C   ALA A 170     -10.356   9.340   8.088  1.00 68.76           C  
ATOM   1356  CB  ALA A 170      -8.763  10.469   9.657  1.00 68.76           C  
ATOM   1357  O   ALA A 170     -10.984  10.064   7.312  1.00 68.76           O  
ATOM   1358  N   THR A 171      -9.918   8.097   7.766  1.00 68.56           N  
ATOM   1359  CA  THR A 171     -10.049   7.581   6.407  1.00 68.56           C  
ATOM   1360  C   THR A 171     -11.488   7.159   6.125  1.00 68.56           C  
ATOM   1361  CB  THR A 171      -9.105   6.387   6.170  1.00 68.56           C  
ATOM   1362  O   THR A 171     -11.973   7.301   5.001  1.00 68.56           O  
ATOM   1363  CG2 THR A 171      -9.118   5.959   4.707  1.00 68.56           C  
ATOM   1364  OG1 THR A 171      -7.771   6.761   6.536  1.00 68.56           O  
ATOM   1365  N   LYS A 172     -12.204   6.560   7.132  1.00 67.05           N  
ATOM   1366  CA  LYS A 172     -13.585   6.119   6.964  1.00 67.05           C  
ATOM   1367  C   LYS A 172     -14.500   7.292   6.624  1.00 67.05           C  
ATOM   1368  CB  LYS A 172     -14.083   5.416   8.228  1.00 67.05           C  
ATOM   1369  O   LYS A 172     -15.443   7.146   5.845  1.00 67.05           O  
ATOM   1370  CG  LYS A 172     -13.669   3.955   8.327  1.00 67.05           C  
ATOM   1371  CD  LYS A 172     -14.287   3.281   9.546  1.00 67.05           C  
ATOM   1372  CE  LYS A 172     -13.795   1.848   9.703  1.00 67.05           C  
ATOM   1373  NZ  LYS A 172     -14.392   1.186  10.901  1.00 67.05           N  
ATOM   1374  N   GLN A 173     -14.157   8.458   7.159  1.00 59.15           N  
ATOM   1375  CA  GLN A 173     -15.024   9.615   6.968  1.00 59.15           C  
ATOM   1376  C   GLN A 173     -14.665  10.367   5.689  1.00 59.15           C  
ATOM   1377  CB  GLN A 173     -14.939  10.555   8.171  1.00 59.15           C  
ATOM   1378  O   GLN A 173     -15.478  11.130   5.163  1.00 59.15           O  
ATOM   1379  CG  GLN A 173     -15.684  10.051   9.400  1.00 59.15           C  
ATOM   1380  CD  GLN A 173     -15.645  11.035  10.554  1.00 59.15           C  
ATOM   1381  NE2 GLN A 173     -16.402  10.744  11.607  1.00 59.15           N  
ATOM   1382  OE1 GLN A 173     -14.940  12.048  10.501  1.00 59.15           O  
ATOM   1383  N   ALA A 174     -13.350  10.191   5.291  1.00 50.20           N  
ATOM   1384  CA  ALA A 174     -12.891  10.803   4.046  1.00 50.20           C  
ATOM   1385  C   ALA A 174     -13.529  10.128   2.836  1.00 50.20           C  
ATOM   1386  CB  ALA A 174     -11.369  10.735   3.949  1.00 50.20           C  
ATOM   1387  O   ALA A 174     -13.475  10.656   1.722  1.00 50.20           O  
ATOM   1388  N   GLY A 175     -14.793   9.573   3.021  1.00 41.07           N  
ATOM   1389  CA  GLY A 175     -15.466   9.214   1.783  1.00 41.07           C  
ATOM   1390  C   GLY A 175     -14.577   9.344   0.561  1.00 41.07           C  
ATOM   1391  O   GLY A 175     -14.074  10.430   0.265  1.00 41.07           O  
ATOM   1392  N   GLY A 176     -13.345   8.697   0.563  1.00 37.27           N  
ATOM   1393  CA  GLY A 176     -12.585   8.490  -0.659  1.00 37.27           C  
ATOM   1394  C   GLY A 176     -12.978   9.439  -1.775  1.00 37.27           C  
ATOM   1395  O   GLY A 176     -14.165   9.693  -1.992  1.00 37.27           O  
ATOM   1396  N   PHE A 177     -12.661  10.687  -1.743  1.00 36.27           N  
ATOM   1397  CA  PHE A 177     -12.718  11.490  -2.959  1.00 36.27           C  
ATOM   1398  C   PHE A 177     -13.052  10.621  -4.166  1.00 36.27           C  
ATOM   1399  CB  PHE A 177     -11.389  12.217  -3.187  1.00 36.27           C  
ATOM   1400  O   PHE A 177     -13.816  11.032  -5.041  1.00 36.27           O  
ATOM   1401  CG  PHE A 177     -11.415  13.181  -4.342  1.00 36.27           C  
ATOM   1402  CD1 PHE A 177     -10.862  12.834  -5.569  1.00 36.27           C  
ATOM   1403  CD2 PHE A 177     -11.994  14.436  -4.202  1.00 36.27           C  
ATOM   1404  CE1 PHE A 177     -10.885  13.724  -6.640  1.00 36.27           C  
ATOM   1405  CE2 PHE A 177     -12.021  15.331  -5.267  1.00 36.27           C  
ATOM   1406  CZ  PHE A 177     -11.465  14.974  -6.485  1.00 36.27           C  
ATOM   1407  N   LEU A 178     -12.898   9.208  -4.189  1.00 30.44           N  
ATOM   1408  CA  LEU A 178     -13.285   8.254  -5.223  1.00 30.44           C  
ATOM   1409  C   LEU A 178     -14.023   7.065  -4.618  1.00 30.44           C  
ATOM   1410  CB  LEU A 178     -12.054   7.769  -5.992  1.00 30.44           C  
ATOM   1411  O   LEU A 178     -14.382   6.124  -5.330  1.00 30.44           O  
ATOM   1412  CG  LEU A 178     -11.531   8.695  -7.091  1.00 30.44           C  
ATOM   1413  CD1 LEU A 178     -10.017   8.563  -7.221  1.00 30.44           C  
ATOM   1414  CD2 LEU A 178     -12.215   8.389  -8.419  1.00 30.44           C  
ATOM   1415  N   GLY A 179     -14.509   7.052  -3.347  1.00 31.08           N  
ATOM   1416  CA  GLY A 179     -15.390   6.034  -2.798  1.00 31.08           C  
ATOM   1417  C   GLY A 179     -16.816   6.518  -2.612  1.00 31.08           C  
ATOM   1418  O   GLY A 179     -17.081   7.721  -2.663  1.00 31.08           O  
ATOM   1419  N   PRO A 180     -17.792   5.540  -3.042  1.00 26.91           N  
ATOM   1420  CA  PRO A 180     -19.192   5.971  -3.010  1.00 26.91           C  
ATOM   1421  C   PRO A 180     -19.567   6.662  -1.701  1.00 26.91           C  
ATOM   1422  CB  PRO A 180     -19.968   4.663  -3.178  1.00 26.91           C  
ATOM   1423  O   PRO A 180     -18.924   6.436  -0.673  1.00 26.91           O  
ATOM   1424  CG  PRO A 180     -18.955   3.586  -2.957  1.00 26.91           C  
ATOM   1425  CD  PRO A 180     -17.592   4.215  -2.913  1.00 26.91           C  
ATOM   1426  N   PRO A 181     -20.100   7.960  -1.842  1.00 25.83           N  
ATOM   1427  CA  PRO A 181     -20.677   8.641  -0.680  1.00 25.83           C  
ATOM   1428  C   PRO A 181     -21.261   7.670   0.343  1.00 25.83           C  
ATOM   1429  CB  PRO A 181     -21.775   9.514  -1.293  1.00 25.83           C  
ATOM   1430  O   PRO A 181     -21.616   6.541  -0.004  1.00 25.83           O  
ATOM   1431  CG  PRO A 181     -21.911   9.027  -2.699  1.00 25.83           C  
ATOM   1432  CD  PRO A 181     -20.819   8.031  -2.966  1.00 25.83           C  
ATOM   1433  N   PRO A 182     -20.829   7.769   1.654  1.00 35.22           N  
ATOM   1434  CA  PRO A 182     -21.583   6.976   2.628  1.00 35.22           C  
ATOM   1435  C   PRO A 182     -23.057   6.829   2.254  1.00 35.22           C  
ATOM   1436  CB  PRO A 182     -21.427   7.771   3.927  1.00 35.22           C  
ATOM   1437  O   PRO A 182     -23.597   7.661   1.520  1.00 35.22           O  
ATOM   1438  CG  PRO A 182     -20.769   9.049   3.516  1.00 35.22           C  
ATOM   1439  CD  PRO A 182     -20.410   8.954   2.061  1.00 35.22           C  
ATOM   1440  N   PRO A 183     -23.479   5.530   2.117  1.00 32.99           N  
ATOM   1441  CA  PRO A 183     -24.896   5.338   1.800  1.00 32.99           C  
ATOM   1442  C   PRO A 183     -25.789   6.412   2.419  1.00 32.99           C  
ATOM   1443  CB  PRO A 183     -25.208   3.962   2.393  1.00 32.99           C  
ATOM   1444  O   PRO A 183     -25.575   6.812   3.566  1.00 32.99           O  
ATOM   1445  CG  PRO A 183     -23.995   3.606   3.190  1.00 32.99           C  
ATOM   1446  CD  PRO A 183     -22.973   4.693   3.016  1.00 32.99           C  
ATOM   1447  N   SER A 184     -25.946   7.554   1.760  1.00 34.08           N  
ATOM   1448  CA  SER A 184     -27.112   8.390   2.023  1.00 34.08           C  
ATOM   1449  C   SER A 184     -28.303   7.552   2.476  1.00 34.08           C  
ATOM   1450  CB  SER A 184     -27.488   9.193   0.778  1.00 34.08           C  
ATOM   1451  O   SER A 184     -28.564   6.483   1.919  1.00 34.08           O  
ATOM   1452  OG  SER A 184     -27.724   8.333  -0.324  1.00 34.08           O  
ATOM   1453  N   GLY A 185     -28.213   6.830   3.667  1.00 34.26           N  
ATOM   1454  CA  GLY A 185     -29.470   6.564   4.348  1.00 34.26           C  
ATOM   1455  C   GLY A 185     -30.678   6.680   3.438  1.00 34.26           C  
ATOM   1456  O   GLY A 185     -30.829   7.672   2.721  1.00 34.26           O  
ATOM   1457  N   LYS A 186     -30.832   5.823   2.406  1.00 27.08           N  
ATOM   1458  CA  LYS A 186     -32.172   5.552   1.893  1.00 27.08           C  
ATOM   1459  C   LYS A 186     -33.239   5.952   2.908  1.00 27.08           C  
ATOM   1460  CB  LYS A 186     -32.320   4.074   1.531  1.00 27.08           C  
ATOM   1461  O   LYS A 186     -33.163   5.575   4.079  1.00 27.08           O  
ATOM   1462  CG  LYS A 186     -31.699   3.699   0.194  1.00 27.08           C  
ATOM   1463  CD  LYS A 186     -32.067   2.278  -0.214  1.00 27.08           C  
ATOM   1464  CE  LYS A 186     -31.469   1.911  -1.566  1.00 27.08           C  
ATOM   1465  NZ  LYS A 186     -31.799   0.507  -1.955  1.00 27.08           N  
ATOM   1466  N   PHE A 187     -33.574   7.294   3.009  1.00 28.62           N  
ATOM   1467  CA  PHE A 187     -34.878   7.926   2.845  1.00 28.62           C  
ATOM   1468  C   PHE A 187     -35.882   6.948   2.248  1.00 28.62           C  
ATOM   1469  CB  PHE A 187     -34.767   9.171   1.959  1.00 28.62           C  
ATOM   1470  O   PHE A 187     -35.608   6.316   1.226  1.00 28.62           O  
ATOM   1471  CG  PHE A 187     -34.550  10.446   2.728  1.00 28.62           C  
ATOM   1472  CD1 PHE A 187     -35.626  11.137   3.273  1.00 28.62           C  
ATOM   1473  CD2 PHE A 187     -33.270  10.954   2.907  1.00 28.62           C  
ATOM   1474  CE1 PHE A 187     -35.428  12.318   3.985  1.00 28.62           C  
ATOM   1475  CE2 PHE A 187     -33.065  12.133   3.617  1.00 28.62           C  
ATOM   1476  CZ  PHE A 187     -34.145  12.814   4.155  1.00 28.62           C  
ATOM   1477  N   SER A 188     -36.387   5.996   3.034  1.00 32.26           N  
ATOM   1478  CA  SER A 188     -37.804   5.664   3.143  1.00 32.26           C  
ATOM   1479  C   SER A 188     -38.073   4.777   4.354  1.00 32.26           C  
ATOM   1480  CB  SER A 188     -38.291   4.966   1.872  1.00 32.26           C  
ATOM   1481  O   SER A 188     -37.269   3.901   4.679  1.00 32.26           O  
ATOM   1482  OG  SER A 188     -39.706   4.976   1.803  1.00 32.26           O  
TER
ATOM   1483  N   MET B   1     -15.077  29.612  45.049  1.00 39.41           N  
ATOM   1484  CA  MET B   1     -15.513  28.258  44.718  1.00 39.41           C  
ATOM   1485  C   MET B   1     -14.522  27.583  43.775  1.00 39.41           C  
ATOM   1486  CB  MET B   1     -16.905  28.280  44.084  1.00 39.41           C  
ATOM   1487  O   MET B   1     -14.272  28.076  42.674  1.00 39.41           O  
ATOM   1488  CG  MET B   1     -18.030  28.492  45.084  1.00 39.41           C  
ATOM   1489  SD  MET B   1     -19.689  28.409  44.304  1.00 39.41           S  
ATOM   1490  CE  MET B   1     -20.547  27.336  45.489  1.00 39.41           C  
ATOM   1491  N   SER B   2     -13.295  27.246  44.290  1.00 40.37           N  
ATOM   1492  CA  SER B   2     -12.172  26.320  44.195  1.00 40.37           C  
ATOM   1493  C   SER B   2     -12.349  25.354  43.028  1.00 40.37           C  
ATOM   1494  CB  SER B   2     -12.013  25.534  45.498  1.00 40.37           C  
ATOM   1495  O   SER B   2     -13.330  24.610  42.975  1.00 40.37           O  
ATOM   1496  OG  SER B   2     -10.830  24.754  45.473  1.00 40.37           O  
ATOM   1497  N   GLY B   3     -12.207  25.749  41.774  1.00 39.30           N  
ATOM   1498  CA  GLY B   3     -12.232  25.026  40.513  1.00 39.30           C  
ATOM   1499  C   GLY B   3     -11.023  24.132  40.314  1.00 39.30           C  
ATOM   1500  O   GLY B   3      -9.884  24.603  40.346  1.00 39.30           O  
ATOM   1501  N   GLY B   4     -10.885  23.088  41.164  1.00 41.10           N  
ATOM   1502  CA  GLY B   4     -10.250  21.781  41.105  1.00 41.10           C  
ATOM   1503  C   GLY B   4      -9.647  21.471  39.748  1.00 41.10           C  
ATOM   1504  O   GLY B   4     -10.309  21.625  38.719  1.00 41.10           O  
ATOM   1505  N   ARG B   5      -8.510  22.089  39.404  1.00 43.99           N  
ATOM   1506  CA  ARG B   5      -7.300  21.783  38.648  1.00 43.99           C  
ATOM   1507  C   ARG B   5      -7.311  20.338  38.160  1.00 43.99           C  
ATOM   1508  CB  ARG B   5      -6.054  22.039  39.499  1.00 43.99           C  
ATOM   1509  O   ARG B   5      -7.447  19.408  38.958  1.00 43.99           O  
ATOM   1510  CG  ARG B   5      -5.387  23.378  39.225  1.00 43.99           C  
ATOM   1511  CD  ARG B   5      -4.151  23.579  40.091  1.00 43.99           C  
ATOM   1512  NE  ARG B   5      -3.583  24.913  39.918  1.00 43.99           N  
ATOM   1513  NH1 ARG B   5      -1.839  24.588  41.397  1.00 43.99           N  
ATOM   1514  NH2 ARG B   5      -2.067  26.593  40.310  1.00 43.99           N  
ATOM   1515  CZ  ARG B   5      -2.498  25.362  40.542  1.00 43.99           C  
ATOM   1516  N   ARG B   6      -8.164  19.949  37.193  1.00 44.42           N  
ATOM   1517  CA  ARG B   6      -8.089  18.807  36.289  1.00 44.42           C  
ATOM   1518  C   ARG B   6      -6.640  18.395  36.046  1.00 44.42           C  
ATOM   1519  CB  ARG B   6      -8.772  19.128  34.958  1.00 44.42           C  
ATOM   1520  O   ARG B   6      -5.804  19.228  35.689  1.00 44.42           O  
ATOM   1521  CG  ARG B   6      -9.613  17.988  34.407  1.00 44.42           C  
ATOM   1522  CD  ARG B   6     -10.346  18.391  33.135  1.00 44.42           C  
ATOM   1523  NE  ARG B   6     -11.261  17.346  32.685  1.00 44.42           N  
ATOM   1524  NH1 ARG B   6     -11.983  18.494  30.815  1.00 44.42           N  
ATOM   1525  NH2 ARG B   6     -12.816  16.409  31.278  1.00 44.42           N  
ATOM   1526  CZ  ARG B   6     -12.018  17.419  31.594  1.00 44.42           C  
ATOM   1527  N   LYS B   7      -5.994  17.747  37.018  1.00 38.76           N  
ATOM   1528  CA  LYS B   7      -4.901  16.782  36.954  1.00 38.76           C  
ATOM   1529  C   LYS B   7      -4.642  16.339  35.517  1.00 38.76           C  
ATOM   1530  CB  LYS B   7      -5.206  15.566  37.830  1.00 38.76           C  
ATOM   1531  O   LYS B   7      -5.546  15.844  34.841  1.00 38.76           O  
ATOM   1532  CG  LYS B   7      -4.325  15.457  39.066  1.00 38.76           C  
ATOM   1533  CD  LYS B   7      -4.679  14.231  39.898  1.00 38.76           C  
ATOM   1534  CE  LYS B   7      -3.818  14.137  41.150  1.00 38.76           C  
ATOM   1535  NZ  LYS B   7      -4.151  12.928  41.962  1.00 38.76           N  
ATOM   1536  N   GLU B   8      -4.043  17.176  34.662  1.00 35.93           N  
ATOM   1537  CA  GLU B   8      -3.238  16.982  33.459  1.00 35.93           C  
ATOM   1538  C   GLU B   8      -2.532  15.629  33.480  1.00 35.93           C  
ATOM   1539  CB  GLU B   8      -2.213  18.109  33.310  1.00 35.93           C  
ATOM   1540  O   GLU B   8      -1.798  15.321  34.422  1.00 35.93           O  
ATOM   1541  CG  GLU B   8      -2.765  19.359  32.640  1.00 35.93           C  
ATOM   1542  CD  GLU B   8      -1.707  20.421  32.386  1.00 35.93           C  
ATOM   1543  OE1 GLU B   8      -2.029  21.462  31.771  1.00 35.93           O  
ATOM   1544  OE2 GLU B   8      -0.547  20.208  32.805  1.00 35.93           O  
ATOM   1545  N   GLU B   9      -3.233  14.508  33.303  1.00 33.48           N  
ATOM   1546  CA  GLU B   9      -2.540  13.265  32.975  1.00 33.48           C  
ATOM   1547  C   GLU B   9      -1.357  13.521  32.045  1.00 33.48           C  
ATOM   1548  CB  GLU B   9      -3.505  12.264  32.336  1.00 33.48           C  
ATOM   1549  O   GLU B   9      -1.474  14.278  31.079  1.00 33.48           O  
ATOM   1550  CG  GLU B   9      -4.126  11.290  33.326  1.00 33.48           C  
ATOM   1551  CD  GLU B   9      -4.952  10.201  32.660  1.00 33.48           C  
ATOM   1552  OE1 GLU B   9      -5.340   9.228  33.346  1.00 33.48           O  
ATOM   1553  OE2 GLU B   9      -5.212  10.321  31.442  1.00 33.48           O  
ATOM   1554  N   PRO B  10      -0.108  13.350  32.532  1.00 30.69           N  
ATOM   1555  CA  PRO B  10       1.130  13.492  31.762  1.00 30.69           C  
ATOM   1556  C   PRO B  10       1.067  12.785  30.409  1.00 30.69           C  
ATOM   1557  CB  PRO B  10       2.184  12.848  32.666  1.00 30.69           C  
ATOM   1558  O   PRO B  10       0.307  11.828  30.244  1.00 30.69           O  
ATOM   1559  CG  PRO B  10       1.399  12.137  33.720  1.00 30.69           C  
ATOM   1560  CD  PRO B  10      -0.048  12.512  33.573  1.00 30.69           C  
ATOM   1561  N   PRO B  11       1.305  13.512  29.293  1.00 37.33           N  
ATOM   1562  CA  PRO B  11       1.381  12.957  27.940  1.00 37.33           C  
ATOM   1563  C   PRO B  11       2.116  11.619  27.892  1.00 37.33           C  
ATOM   1564  CB  PRO B  11       2.146  14.029  27.161  1.00 37.33           C  
ATOM   1565  O   PRO B  11       3.126  11.440  28.578  1.00 37.33           O  
ATOM   1566  CG  PRO B  11       2.683  14.952  28.207  1.00 37.33           C  
ATOM   1567  CD  PRO B  11       2.144  14.525  29.542  1.00 37.33           C  
ATOM   1568  N   GLN B  12       1.475  10.551  28.316  1.00 29.88           N  
ATOM   1569  CA  GLN B  12       2.130   9.281  28.016  1.00 29.88           C  
ATOM   1570  C   GLN B  12       3.205   9.456  26.947  1.00 29.88           C  
ATOM   1571  CB  GLN B  12       1.103   8.241  27.564  1.00 29.88           C  
ATOM   1572  O   GLN B  12       2.944  10.022  25.884  1.00 29.88           O  
ATOM   1573  CG  GLN B  12       0.864   7.132  28.579  1.00 29.88           C  
ATOM   1574  CD  GLN B  12      -0.384   6.323  28.280  1.00 29.88           C  
ATOM   1575  NE2 GLN B  12      -0.944   5.695  29.309  1.00 29.88           N  
ATOM   1576  OE1 GLN B  12      -0.842   6.263  27.135  1.00 29.88           O  
ATOM   1577  N   PRO B  13       4.494   9.500  27.331  1.00 34.18           N  
ATOM   1578  CA  PRO B  13       5.688   9.512  26.483  1.00 34.18           C  
ATOM   1579  C   PRO B  13       5.647   8.444  25.392  1.00 34.18           C  
ATOM   1580  CB  PRO B  13       6.825   9.240  27.471  1.00 34.18           C  
ATOM   1581  O   PRO B  13       5.201   7.320  25.640  1.00 34.18           O  
ATOM   1582  CG  PRO B  13       6.141   8.875  28.749  1.00 34.18           C  
ATOM   1583  CD  PRO B  13       4.657   8.908  28.523  1.00 34.18           C  
ATOM   1584  N   GLN B  14       5.074   8.710  24.183  1.00 38.18           N  
ATOM   1585  CA  GLN B  14       5.386   8.203  22.850  1.00 38.18           C  
ATOM   1586  C   GLN B  14       6.623   7.309  22.877  1.00 38.18           C  
ATOM   1587  CB  GLN B  14       5.595   9.359  21.871  1.00 38.18           C  
ATOM   1588  O   GLN B  14       7.051   6.801  21.839  1.00 38.18           O  
ATOM   1589  CG  GLN B  14       4.592   9.383  20.726  1.00 38.18           C  
ATOM   1590  CD  GLN B  14       3.790  10.670  20.676  1.00 38.18           C  
ATOM   1591  NE2 GLN B  14       2.940  10.800  19.662  1.00 38.18           N  
ATOM   1592  OE1 GLN B  14       3.932  11.540  21.541  1.00 38.18           O  
ATOM   1593  N   LEU B  15       6.993   6.678  24.128  1.00 35.45           N  
ATOM   1594  CA  LEU B  15       8.087   5.714  24.119  1.00 35.45           C  
ATOM   1595  C   LEU B  15       7.560   4.291  24.265  1.00 35.45           C  
ATOM   1596  CB  LEU B  15       9.081   6.020  25.243  1.00 35.45           C  
ATOM   1597  O   LEU B  15       8.322   3.328  24.159  1.00 35.45           O  
ATOM   1598  CG  LEU B  15      10.498   6.401  24.811  1.00 35.45           C  
ATOM   1599  CD1 LEU B  15      10.829   7.817  25.270  1.00 35.45           C  
ATOM   1600  CD2 LEU B  15      11.511   5.404  25.362  1.00 35.45           C  
ATOM   1601  N   ALA B  16       6.556   3.781  23.484  1.00 39.99           N  
ATOM   1602  CA  ALA B  16       6.323   2.340  23.545  1.00 39.99           C  
ATOM   1603  C   ALA B  16       5.729   1.825  22.237  1.00 39.99           C  
ATOM   1604  CB  ALA B  16       5.402   1.999  24.714  1.00 39.99           C  
ATOM   1605  O   ALA B  16       4.717   1.121  22.242  1.00 39.99           O  
ATOM   1606  N   ASN B  17       5.953   2.323  21.071  1.00 42.79           N  
ATOM   1607  CA  ASN B  17       5.344   1.674  19.915  1.00 42.79           C  
ATOM   1608  C   ASN B  17       5.993   0.324  19.623  1.00 42.79           C  
ATOM   1609  CB  ASN B  17       5.427   2.580  18.685  1.00 42.79           C  
ATOM   1610  O   ASN B  17       5.314  -0.621  19.217  1.00 42.79           O  
ATOM   1611  CG  ASN B  17       4.278   3.565  18.605  1.00 42.79           C  
ATOM   1612  ND2 ASN B  17       4.374   4.516  17.684  1.00 42.79           N  
ATOM   1613  OD1 ASN B  17       3.311   3.472  19.366  1.00 42.79           O  
ATOM   1614  N   GLY B  18       7.264   0.043  20.117  1.00 41.82           N  
ATOM   1615  CA  GLY B  18       7.878  -1.243  19.824  1.00 41.82           C  
ATOM   1616  C   GLY B  18       7.551  -2.309  20.852  1.00 41.82           C  
ATOM   1617  O   GLY B  18       7.305  -3.464  20.500  1.00 41.82           O  
ATOM   1618  N   ALA B  19       7.588  -1.906  22.232  1.00 43.90           N  
ATOM   1619  CA  ALA B  19       7.214  -2.806  23.320  1.00 43.90           C  
ATOM   1620  C   ALA B  19       5.722  -3.124  23.279  1.00 43.90           C  
ATOM   1621  CB  ALA B  19       7.588  -2.195  24.668  1.00 43.90           C  
ATOM   1622  O   ALA B  19       5.313  -4.252  23.565  1.00 43.90           O  
ATOM   1623  N   LEU B  20       4.850  -2.205  22.805  1.00 48.92           N  
ATOM   1624  CA  LEU B  20       3.416  -2.405  22.633  1.00 48.92           C  
ATOM   1625  C   LEU B  20       3.135  -3.370  21.486  1.00 48.92           C  
ATOM   1626  CB  LEU B  20       2.715  -1.069  22.375  1.00 48.92           C  
ATOM   1627  O   LEU B  20       2.241  -4.213  21.583  1.00 48.92           O  
ATOM   1628  CG  LEU B  20       1.474  -0.780  23.220  1.00 48.92           C  
ATOM   1629  CD1 LEU B  20       1.764   0.331  24.225  1.00 48.92           C  
ATOM   1630  CD2 LEU B  20       0.294  -0.406  22.329  1.00 48.92           C  
ATOM   1631  N   LYS B  21       4.065  -3.330  20.348  1.00 53.50           N  
ATOM   1632  CA  LYS B  21       3.825  -4.193  19.195  1.00 53.50           C  
ATOM   1633  C   LYS B  21       4.051  -5.660  19.549  1.00 53.50           C  
ATOM   1634  CB  LYS B  21       4.728  -3.791  18.027  1.00 53.50           C  
ATOM   1635  O   LYS B  21       3.276  -6.528  19.142  1.00 53.50           O  
ATOM   1636  CG  LYS B  21       4.263  -2.547  17.285  1.00 53.50           C  
ATOM   1637  CD  LYS B  21       5.120  -2.276  16.055  1.00 53.50           C  
ATOM   1638  CE  LYS B  21       4.718  -0.979  15.367  1.00 53.50           C  
ATOM   1639  NZ  LYS B  21       5.549  -0.714  14.154  1.00 53.50           N  
ATOM   1640  N   VAL B  22       5.268  -5.858  20.354  1.00 57.08           N  
ATOM   1641  CA  VAL B  22       5.537  -7.229  20.777  1.00 57.08           C  
ATOM   1642  C   VAL B  22       4.390  -7.736  21.647  1.00 57.08           C  
ATOM   1643  CB  VAL B  22       6.875  -7.334  21.543  1.00 57.08           C  
ATOM   1644  O   VAL B  22       3.943  -8.875  21.495  1.00 57.08           O  
ATOM   1645  CG1 VAL B  22       7.064  -8.741  22.108  1.00 57.08           C  
ATOM   1646  CG2 VAL B  22       8.042  -6.959  20.632  1.00 57.08           C  
ATOM   1647  N   SER B  23       3.927  -6.822  22.508  1.00 68.03           N  
ATOM   1648  CA  SER B  23       2.839  -7.171  23.416  1.00 68.03           C  
ATOM   1649  C   SER B  23       1.556  -7.477  22.650  1.00 68.03           C  
ATOM   1650  CB  SER B  23       2.588  -6.039  24.413  1.00 68.03           C  
ATOM   1651  O   SER B  23       0.833  -8.416  22.990  1.00 68.03           O  
ATOM   1652  OG  SER B  23       1.506  -6.355  25.272  1.00 68.03           O  
ATOM   1653  N   VAL B  24       1.394  -6.754  21.542  1.00 70.09           N  
ATOM   1654  CA  VAL B  24       0.205  -6.908  20.711  1.00 70.09           C  
ATOM   1655  C   VAL B  24       0.252  -8.250  19.985  1.00 70.09           C  
ATOM   1656  CB  VAL B  24       0.072  -5.754  19.692  1.00 70.09           C  
ATOM   1657  O   VAL B  24      -0.753  -8.962  19.917  1.00 70.09           O  
ATOM   1658  CG1 VAL B  24      -1.089  -6.013  18.732  1.00 70.09           C  
ATOM   1659  CG2 VAL B  24      -0.116  -4.422  20.416  1.00 70.09           C  
ATOM   1660  N   TRP B  25       1.454  -8.626  19.479  1.00 70.65           N  
ATOM   1661  CA  TRP B  25       1.617  -9.891  18.770  1.00 70.65           C  
ATOM   1662  C   TRP B  25       1.439 -11.073  19.717  1.00 70.65           C  
ATOM   1663  CB  TRP B  25       2.993  -9.959  18.101  1.00 70.65           C  
ATOM   1664  O   TRP B  25       0.911 -12.116  19.325  1.00 70.65           O  
ATOM   1665  CG  TRP B  25       3.140  -9.051  16.918  1.00 70.65           C  
ATOM   1666  CD1 TRP B  25       3.745  -7.825  16.890  1.00 70.65           C  
ATOM   1667  CD2 TRP B  25       2.669  -9.295  15.589  1.00 70.65           C  
ATOM   1668  CE2 TRP B  25       3.024  -8.174  14.806  1.00 70.65           C  
ATOM   1669  CE3 TRP B  25       1.982 -10.355  14.983  1.00 70.65           C  
ATOM   1670  NE1 TRP B  25       3.679  -7.292  15.624  1.00 70.65           N  
ATOM   1671  CH2 TRP B  25       2.041  -9.134  12.880  1.00 70.65           C  
ATOM   1672  CZ2 TRP B  25       2.714  -8.083  13.447  1.00 70.65           C  
ATOM   1673  CZ3 TRP B  25       1.674 -10.263  13.630  1.00 70.65           C  
ATOM   1674  N   SER B  26       1.829 -10.838  20.961  1.00 68.62           N  
ATOM   1675  CA  SER B  26       1.632 -11.879  21.965  1.00 68.62           C  
ATOM   1676  C   SER B  26       0.152 -12.066  22.284  1.00 68.62           C  
ATOM   1677  CB  SER B  26       2.399 -11.544  23.244  1.00 68.62           C  
ATOM   1678  O   SER B  26      -0.300 -13.187  22.523  1.00 68.62           O  
ATOM   1679  OG  SER B  26       1.910 -10.347  23.825  1.00 68.62           O  
ATOM   1680  N   LYS B  27      -0.563 -11.002  22.204  1.00 71.42           N  
ATOM   1681  CA  LYS B  27      -2.003 -11.027  22.444  1.00 71.42           C  
ATOM   1682  C   LYS B  27      -2.731 -11.793  21.343  1.00 71.42           C  
ATOM   1683  CB  LYS B  27      -2.555  -9.604  22.545  1.00 71.42           C  
ATOM   1684  O   LYS B  27      -3.742 -12.450  21.601  1.00 71.42           O  
ATOM   1685  CG  LYS B  27      -2.260  -8.918  23.871  1.00 71.42           C  
ATOM   1686  CD  LYS B  27      -2.917  -7.546  23.949  1.00 71.42           C  
ATOM   1687  CE  LYS B  27      -2.527  -6.811  25.224  1.00 71.42           C  
ATOM   1688  NZ  LYS B  27      -3.142  -5.451  25.290  1.00 71.42           N  
ATOM   1689  N   VAL B  28      -2.185 -11.604  20.137  1.00 69.37           N  
ATOM   1690  CA  VAL B  28      -2.787 -12.243  18.971  1.00 69.37           C  
ATOM   1691  C   VAL B  28      -2.778 -13.759  19.150  1.00 69.37           C  
ATOM   1692  CB  VAL B  28      -2.052 -11.855  17.668  1.00 69.37           C  
ATOM   1693  O   VAL B  28      -3.691 -14.450  18.693  1.00 69.37           O  
ATOM   1694  CG1 VAL B  28      -2.558 -12.691  16.494  1.00 69.37           C  
ATOM   1695  CG2 VAL B  28      -2.225 -10.365  17.382  1.00 69.37           C  
ATOM   1696  N   LEU B  29      -1.770 -14.233  19.907  1.00 69.92           N  
ATOM   1697  CA  LEU B  29      -1.632 -15.669  20.124  1.00 69.92           C  
ATOM   1698  C   LEU B  29      -2.569 -16.145  21.229  1.00 69.92           C  
ATOM   1699  CB  LEU B  29      -0.185 -16.020  20.481  1.00 69.92           C  
ATOM   1700  O   LEU B  29      -2.953 -17.316  21.261  1.00 69.92           O  
ATOM   1701  CG  LEU B  29       0.568 -16.894  19.476  1.00 69.92           C  
ATOM   1702  CD1 LEU B  29       0.952 -16.078  18.247  1.00 69.92           C  
ATOM   1703  CD2 LEU B  29       1.804 -17.510  20.123  1.00 69.92           C  
ATOM   1704  N   ARG B  30      -3.161 -15.155  21.926  1.00 66.35           N  
ATOM   1705  CA  ARG B  30      -4.116 -15.489  22.977  1.00 66.35           C  
ATOM   1706  C   ARG B  30      -5.549 -15.248  22.513  1.00 66.35           C  
ATOM   1707  CB  ARG B  30      -3.831 -14.675  24.242  1.00 66.35           C  
ATOM   1708  O   ARG B  30      -5.887 -14.148  22.071  1.00 66.35           O  
ATOM   1709  CG  ARG B  30      -2.517 -15.031  24.919  1.00 66.35           C  
ATOM   1710  CD  ARG B  30      -2.325 -14.259  26.218  1.00 66.35           C  
ATOM   1711  NE  ARG B  30      -1.058 -14.594  26.862  1.00 66.35           N  
ATOM   1712  NH1 ARG B  30      -1.542 -13.510  28.843  1.00 66.35           N  
ATOM   1713  NH2 ARG B  30       0.463 -14.590  28.582  1.00 66.35           N  
ATOM   1714  CZ  ARG B  30      -0.715 -14.230  28.094  1.00 66.35           C  
ATOM   1715  N   SER B  31      -6.333 -16.230  22.145  1.00 55.97           N  
ATOM   1716  CA  SER B  31      -7.687 -16.230  21.603  1.00 55.97           C  
ATOM   1717  C   SER B  31      -8.654 -15.500  22.529  1.00 55.97           C  
ATOM   1718  CB  SER B  31      -8.172 -17.662  21.372  1.00 55.97           C  
ATOM   1719  O   SER B  31      -9.661 -14.952  22.076  1.00 55.97           O  
ATOM   1720  OG  SER B  31      -8.328 -18.345  22.603  1.00 55.97           O  
ATOM   1721  N   ASP B  32      -8.279 -15.212  23.823  1.00 58.06           N  
ATOM   1722  CA  ASP B  32      -9.285 -14.757  24.777  1.00 58.06           C  
ATOM   1723  C   ASP B  32      -9.107 -13.274  25.098  1.00 58.06           C  
ATOM   1724  CB  ASP B  32      -9.220 -15.584  26.062  1.00 58.06           C  
ATOM   1725  O   ASP B  32      -9.777 -12.741  25.984  1.00 58.06           O  
ATOM   1726  CG  ASP B  32      -9.464 -14.758  27.313  1.00 58.06           C  
ATOM   1727  OD1 ASP B  32      -9.594 -13.519  27.210  1.00 58.06           O  
ATOM   1728  OD2 ASP B  32      -9.524 -15.351  28.411  1.00 58.06           O  
ATOM   1729  N   ALA B  33      -8.283 -12.556  24.308  1.00 57.97           N  
ATOM   1730  CA  ALA B  33      -8.048 -11.179  24.734  1.00 57.97           C  
ATOM   1731  C   ALA B  33      -9.061 -10.229  24.101  1.00 57.97           C  
ATOM   1732  CB  ALA B  33      -6.627 -10.748  24.382  1.00 57.97           C  
ATOM   1733  O   ALA B  33      -9.403 -10.371  22.925  1.00 57.97           O  
ATOM   1734  N   ALA B  34     -10.123  -9.870  24.767  1.00 62.32           N  
ATOM   1735  CA  ALA B  34     -11.031  -8.806  24.348  1.00 62.32           C  
ATOM   1736  C   ALA B  34     -10.259  -7.615  23.787  1.00 62.32           C  
ATOM   1737  CB  ALA B  34     -11.909  -8.365  25.516  1.00 62.32           C  
ATOM   1738  O   ALA B  34      -9.322  -7.122  24.419  1.00 62.32           O  
ATOM   1739  N   TRP B  35     -10.136  -7.614  22.412  1.00 66.82           N  
ATOM   1740  CA  TRP B  35      -9.454  -6.487  21.784  1.00 66.82           C  
ATOM   1741  C   TRP B  35     -10.191  -5.181  22.063  1.00 66.82           C  
ATOM   1742  CB  TRP B  35      -9.332  -6.706  20.273  1.00 66.82           C  
ATOM   1743  O   TRP B  35     -11.303  -4.971  21.572  1.00 66.82           O  
ATOM   1744  CG  TRP B  35      -8.470  -7.873  19.895  1.00 66.82           C  
ATOM   1745  CD1 TRP B  35      -8.875  -9.162  19.685  1.00 66.82           C  
ATOM   1746  CD2 TRP B  35      -7.055  -7.857  19.685  1.00 66.82           C  
ATOM   1747  CE2 TRP B  35      -6.667  -9.173  19.350  1.00 66.82           C  
ATOM   1748  CE3 TRP B  35      -6.076  -6.856  19.748  1.00 66.82           C  
ATOM   1749  NE1 TRP B  35      -7.795  -9.949  19.357  1.00 66.82           N  
ATOM   1750  CH2 TRP B  35      -4.403  -8.517  19.147  1.00 66.82           C  
ATOM   1751  CZ2 TRP B  35      -5.340  -9.514  19.079  1.00 66.82           C  
ATOM   1752  CZ3 TRP B  35      -4.756  -7.198  19.477  1.00 66.82           C  
ATOM   1753  N   GLU B  36      -9.822  -4.396  23.073  1.00 67.40           N  
ATOM   1754  CA  GLU B  36     -10.463  -3.131  23.417  1.00 67.40           C  
ATOM   1755  C   GLU B  36     -10.247  -2.087  22.325  1.00 67.40           C  
ATOM   1756  CB  GLU B  36      -9.937  -2.608  24.756  1.00 67.40           C  
ATOM   1757  O   GLU B  36     -11.143  -1.293  22.032  1.00 67.40           O  
ATOM   1758  CG  GLU B  36     -10.442  -3.387  25.962  1.00 67.40           C  
ATOM   1759  CD  GLU B  36      -9.907  -2.860  27.284  1.00 67.40           C  
ATOM   1760  OE1 GLU B  36     -10.234  -3.437  28.345  1.00 67.40           O  
ATOM   1761  OE2 GLU B  36      -9.155  -1.860  27.258  1.00 67.40           O  
ATOM   1762  N   ASP B  37      -9.094  -2.283  21.657  1.00 73.99           N  
ATOM   1763  CA  ASP B  37      -8.771  -1.327  20.602  1.00 73.99           C  
ATOM   1764  C   ASP B  37      -8.830  -1.988  19.226  1.00 73.99           C  
ATOM   1765  CB  ASP B  37      -7.387  -0.718  20.834  1.00 73.99           C  
ATOM   1766  O   ASP B  37      -7.925  -2.736  18.852  1.00 73.99           O  
ATOM   1767  CG  ASP B  37      -7.106   0.475  19.938  1.00 73.99           C  
ATOM   1768  OD1 ASP B  37      -7.894   0.734  19.003  1.00 73.99           O  
ATOM   1769  OD2 ASP B  37      -6.087   1.161  20.167  1.00 73.99           O  
ATOM   1770  N   LYS B  38      -9.906  -1.787  18.439  1.00 77.25           N  
ATOM   1771  CA  LYS B  38     -10.174  -2.378  17.131  1.00 77.25           C  
ATOM   1772  C   LYS B  38      -9.039  -2.087  16.153  1.00 77.25           C  
ATOM   1773  CB  LYS B  38     -11.497  -1.857  16.567  1.00 77.25           C  
ATOM   1774  O   LYS B  38      -8.679  -2.941  15.340  1.00 77.25           O  
ATOM   1775  CG  LYS B  38     -12.720  -2.278  17.369  1.00 77.25           C  
ATOM   1776  CD  LYS B  38     -14.005  -1.747  16.748  1.00 77.25           C  
ATOM   1777  CE  LYS B  38     -15.224  -2.115  17.583  1.00 77.25           C  
ATOM   1778  NZ  LYS B  38     -16.484  -1.569  16.995  1.00 77.25           N  
ATOM   1779  N   ASP B  39      -8.410  -0.981  16.257  1.00 79.67           N  
ATOM   1780  CA  ASP B  39      -7.345  -0.557  15.353  1.00 79.67           C  
ATOM   1781  C   ASP B  39      -6.102  -1.426  15.522  1.00 79.67           C  
ATOM   1782  CB  ASP B  39      -6.995   0.914  15.588  1.00 79.67           C  
ATOM   1783  O   ASP B  39      -5.422  -1.745  14.544  1.00 79.67           O  
ATOM   1784  CG  ASP B  39      -8.057   1.867  15.068  1.00 79.67           C  
ATOM   1785  OD1 ASP B  39      -8.812   1.494  14.144  1.00 79.67           O  
ATOM   1786  OD2 ASP B  39      -8.137   3.002  15.584  1.00 79.67           O  
ATOM   1787  N   GLU B  40      -5.820  -1.797  16.746  1.00 82.85           N  
ATOM   1788  CA  GLU B  40      -4.673  -2.657  17.023  1.00 82.85           C  
ATOM   1789  C   GLU B  40      -4.838  -4.025  16.368  1.00 82.85           C  
ATOM   1790  CB  GLU B  40      -4.473  -2.817  18.533  1.00 82.85           C  
ATOM   1791  O   GLU B  40      -3.893  -4.555  15.780  1.00 82.85           O  
ATOM   1792  CG  GLU B  40      -3.921  -1.574  19.215  1.00 82.85           C  
ATOM   1793  CD  GLU B  40      -3.712  -1.753  20.710  1.00 82.85           C  
ATOM   1794  OE1 GLU B  40      -3.287  -0.787  21.384  1.00 82.85           O  
ATOM   1795  OE2 GLU B  40      -3.973  -2.869  21.212  1.00 82.85           O  
ATOM   1796  N   PHE B  41      -5.968  -4.571  16.620  1.00 82.19           N  
ATOM   1797  CA  PHE B  41      -6.286  -5.853  16.003  1.00 82.19           C  
ATOM   1798  C   PHE B  41      -6.166  -5.769  14.486  1.00 82.19           C  
ATOM   1799  CB  PHE B  41      -7.698  -6.303  16.394  1.00 82.19           C  
ATOM   1800  O   PHE B  41      -5.585  -6.654  13.855  1.00 82.19           O  
ATOM   1801  CG  PHE B  41      -8.126  -7.591  15.743  1.00 82.19           C  
ATOM   1802  CD1 PHE B  41      -9.144  -7.602  14.797  1.00 82.19           C  
ATOM   1803  CD2 PHE B  41      -7.511  -8.790  16.077  1.00 82.19           C  
ATOM   1804  CE1 PHE B  41      -9.542  -8.792  14.192  1.00 82.19           C  
ATOM   1805  CE2 PHE B  41      -7.904  -9.983  15.477  1.00 82.19           C  
ATOM   1806  CZ  PHE B  41      -8.920  -9.982  14.536  1.00 82.19           C  
ATOM   1807  N   LEU B  42      -6.694  -4.747  13.832  1.00 85.53           N  
ATOM   1808  CA  LEU B  42      -6.632  -4.548  12.388  1.00 85.53           C  
ATOM   1809  C   LEU B  42      -5.188  -4.396  11.922  1.00 85.53           C  
ATOM   1810  CB  LEU B  42      -7.443  -3.314  11.982  1.00 85.53           C  
ATOM   1811  O   LEU B  42      -4.840  -4.820  10.817  1.00 85.53           O  
ATOM   1812  CG  LEU B  42      -8.963  -3.429  12.114  1.00 85.53           C  
ATOM   1813  CD1 LEU B  42      -9.626  -2.098  11.775  1.00 85.53           C  
ATOM   1814  CD2 LEU B  42      -9.495  -4.542  11.218  1.00 85.53           C  
ATOM   1815  N   ASP B  43      -4.386  -3.804  12.729  1.00 86.82           N  
ATOM   1816  CA  ASP B  43      -2.965  -3.685  12.416  1.00 86.82           C  
ATOM   1817  C   ASP B  43      -2.300  -5.058  12.351  1.00 86.82           C  
ATOM   1818  CB  ASP B  43      -2.259  -2.806  13.451  1.00 86.82           C  
ATOM   1819  O   ASP B  43      -1.469  -5.310  11.475  1.00 86.82           O  
ATOM   1820  CG  ASP B  43      -2.586  -1.331  13.298  1.00 86.82           C  
ATOM   1821  OD1 ASP B  43      -3.158  -0.937  12.258  1.00 86.82           O  
ATOM   1822  OD2 ASP B  43      -2.265  -0.555  14.224  1.00 86.82           O  
ATOM   1823  N   VAL B  44      -2.628  -5.922  13.266  1.00 86.66           N  
ATOM   1824  CA  VAL B  44      -2.093  -7.279  13.288  1.00 86.66           C  
ATOM   1825  C   VAL B  44      -2.492  -8.014  12.011  1.00 86.66           C  
ATOM   1826  CB  VAL B  44      -2.581  -8.062  14.528  1.00 86.66           C  
ATOM   1827  O   VAL B  44      -1.664  -8.682  11.386  1.00 86.66           O  
ATOM   1828  CG1 VAL B  44      -2.178  -9.532  14.432  1.00 86.66           C  
ATOM   1829  CG2 VAL B  44      -2.027  -7.435  15.806  1.00 86.66           C  
ATOM   1830  N   ILE B  45      -3.717  -7.848  11.666  1.00 87.64           N  
ATOM   1831  CA  ILE B  45      -4.224  -8.472  10.448  1.00 87.64           C  
ATOM   1832  C   ILE B  45      -3.449  -7.951   9.240  1.00 87.64           C  
ATOM   1833  CB  ILE B  45      -5.736  -8.212  10.267  1.00 87.64           C  
ATOM   1834  O   ILE B  45      -3.056  -8.727   8.365  1.00 87.64           O  
ATOM   1835  CG1 ILE B  45      -6.536  -8.931  11.359  1.00 87.64           C  
ATOM   1836  CG2 ILE B  45      -6.196  -8.650   8.873  1.00 87.64           C  
ATOM   1837  CD1 ILE B  45      -8.029  -8.633  11.331  1.00 87.64           C  
ATOM   1838  N   TYR B  46      -3.312  -6.670   9.210  1.00 90.12           N  
ATOM   1839  CA  TYR B  46      -2.571  -6.028   8.129  1.00 90.12           C  
ATOM   1840  C   TYR B  46      -1.194  -6.658   7.962  1.00 90.12           C  
ATOM   1841  CB  TYR B  46      -2.429  -4.526   8.393  1.00 90.12           C  
ATOM   1842  O   TYR B  46      -0.800  -7.019   6.851  1.00 90.12           O  
ATOM   1843  CG  TYR B  46      -1.533  -3.818   7.406  1.00 90.12           C  
ATOM   1844  CD1 TYR B  46      -0.171  -3.663   7.658  1.00 90.12           C  
ATOM   1845  CD2 TYR B  46      -2.045  -3.303   6.220  1.00 90.12           C  
ATOM   1846  CE1 TYR B  46       0.658  -3.010   6.753  1.00 90.12           C  
ATOM   1847  CE2 TYR B  46      -1.225  -2.648   5.307  1.00 90.12           C  
ATOM   1848  OH  TYR B  46       0.940  -1.860   4.681  1.00 90.12           O  
ATOM   1849  CZ  TYR B  46       0.123  -2.507   5.581  1.00 90.12           C  
ATOM   1850  N   TRP B  47      -0.386  -6.794   9.055  1.00 91.53           N  
ATOM   1851  CA  TRP B  47       0.984  -7.295   9.000  1.00 91.53           C  
ATOM   1852  C   TRP B  47       1.005  -8.792   8.711  1.00 91.53           C  
ATOM   1853  CB  TRP B  47       1.715  -7.005  10.314  1.00 91.53           C  
ATOM   1854  O   TRP B  47       1.889  -9.282   8.004  1.00 91.53           O  
ATOM   1855  CG  TRP B  47       2.182  -5.587  10.451  1.00 91.53           C  
ATOM   1856  CD1 TRP B  47       1.691  -4.637  11.303  1.00 91.53           C  
ATOM   1857  CD2 TRP B  47       3.231  -4.957   9.709  1.00 91.53           C  
ATOM   1858  CE2 TRP B  47       3.322  -3.623  10.164  1.00 91.53           C  
ATOM   1859  CE3 TRP B  47       4.104  -5.392   8.703  1.00 91.53           C  
ATOM   1860  NE1 TRP B  47       2.372  -3.453  11.136  1.00 91.53           N  
ATOM   1861  CH2 TRP B  47       5.095  -3.171   8.663  1.00 91.53           C  
ATOM   1862  CZ2 TRP B  47       4.253  -2.719   9.646  1.00 91.53           C  
ATOM   1863  CZ3 TRP B  47       5.030  -4.491   8.189  1.00 91.53           C  
ATOM   1864  N   PHE B  48       0.049  -9.501   9.307  1.00 90.81           N  
ATOM   1865  CA  PHE B  48      -0.084 -10.920   8.998  1.00 90.81           C  
ATOM   1866  C   PHE B  48      -0.242 -11.135   7.498  1.00 90.81           C  
ATOM   1867  CB  PHE B  48      -1.277 -11.524   9.744  1.00 90.81           C  
ATOM   1868  O   PHE B  48       0.418 -11.998   6.916  1.00 90.81           O  
ATOM   1869  CG  PHE B  48      -1.363 -13.023   9.638  1.00 90.81           C  
ATOM   1870  CD1 PHE B  48      -2.353 -13.624   8.870  1.00 90.81           C  
ATOM   1871  CD2 PHE B  48      -0.453 -13.832  10.307  1.00 90.81           C  
ATOM   1872  CE1 PHE B  48      -2.435 -15.011   8.771  1.00 90.81           C  
ATOM   1873  CE2 PHE B  48      -0.529 -15.218  10.212  1.00 90.81           C  
ATOM   1874  CZ  PHE B  48      -1.521 -15.806   9.444  1.00 90.81           C  
ATOM   1875  N   ARG B  49      -0.895 -10.326   6.873  1.00 91.54           N  
ATOM   1876  CA  ARG B  49      -1.119 -10.413   5.434  1.00 91.54           C  
ATOM   1877  C   ARG B  49       0.159 -10.105   4.661  1.00 91.54           C  
ATOM   1878  CB  ARG B  49      -2.234  -9.457   5.004  1.00 91.54           C  
ATOM   1879  O   ARG B  49       0.420 -10.707   3.617  1.00 91.54           O  
ATOM   1880  CG  ARG B  49      -3.630  -9.935   5.370  1.00 91.54           C  
ATOM   1881  CD  ARG B  49      -4.704  -8.988   4.855  1.00 91.54           C  
ATOM   1882  NE  ARG B  49      -5.946  -9.694   4.552  1.00 91.54           N  
ATOM   1883  NH1 ARG B  49      -6.981  -9.154   6.545  1.00 91.54           N  
ATOM   1884  NH2 ARG B  49      -8.078 -10.427   4.986  1.00 91.54           N  
ATOM   1885  CZ  ARG B  49      -6.999  -9.757   5.362  1.00 91.54           C  
ATOM   1886  N   GLN B  50       0.810  -9.117   5.216  1.00 94.56           N  
ATOM   1887  CA  GLN B  50       2.060  -8.750   4.558  1.00 94.56           C  
ATOM   1888  C   GLN B  50       3.044  -9.917   4.558  1.00 94.56           C  
ATOM   1889  CB  GLN B  50       2.689  -7.534   5.239  1.00 94.56           C  
ATOM   1890  O   GLN B  50       3.698 -10.184   3.548  1.00 94.56           O  
ATOM   1891  CG  GLN B  50       1.861  -6.262   5.110  1.00 94.56           C  
ATOM   1892  CD  GLN B  50       1.652  -5.840   3.668  1.00 94.56           C  
ATOM   1893  NE2 GLN B  50       2.720  -5.383   3.023  1.00 94.56           N  
ATOM   1894  OE1 GLN B  50       0.540  -5.926   3.138  1.00 94.56           O  
ATOM   1895  N   ILE B  51       3.014 -10.610   5.639  1.00 94.59           N  
ATOM   1896  CA  ILE B  51       3.905 -11.757   5.781  1.00 94.59           C  
ATOM   1897  C   ILE B  51       3.488 -12.857   4.807  1.00 94.59           C  
ATOM   1898  CB  ILE B  51       3.907 -12.295   7.229  1.00 94.59           C  
ATOM   1899  O   ILE B  51       4.330 -13.429   4.111  1.00 94.59           O  
ATOM   1900  CG1 ILE B  51       4.540 -11.271   8.178  1.00 94.59           C  
ATOM   1901  CG2 ILE B  51       4.640 -13.638   7.305  1.00 94.59           C  
ATOM   1902  CD1 ILE B  51       4.374 -11.610   9.653  1.00 94.59           C  
ATOM   1903  N   ILE B  52       2.225 -13.107   4.728  1.00 94.41           N  
ATOM   1904  CA  ILE B  52       1.686 -14.107   3.813  1.00 94.41           C  
ATOM   1905  C   ILE B  52       2.034 -13.731   2.374  1.00 94.41           C  
ATOM   1906  CB  ILE B  52       0.157 -14.254   3.974  1.00 94.41           C  
ATOM   1907  O   ILE B  52       2.433 -14.587   1.581  1.00 94.41           O  
ATOM   1908  CG1 ILE B  52      -0.180 -14.861   5.341  1.00 94.41           C  
ATOM   1909  CG2 ILE B  52      -0.427 -15.102   2.840  1.00 94.41           C  
ATOM   1910  CD1 ILE B  52      -1.668 -14.866   5.666  1.00 94.41           C  
ATOM   1911  N   ALA B  53       1.912 -12.459   2.105  1.00 96.23           N  
ATOM   1912  CA  ALA B  53       2.202 -11.969   0.760  1.00 96.23           C  
ATOM   1913  C   ALA B  53       3.656 -12.235   0.381  1.00 96.23           C  
ATOM   1914  CB  ALA B  53       1.895 -10.477   0.660  1.00 96.23           C  
ATOM   1915  O   ALA B  53       3.941 -12.700  -0.725  1.00 96.23           O  
ATOM   1916  N   VAL B  54       4.558 -11.975   1.283  1.00 96.57           N  
ATOM   1917  CA  VAL B  54       5.988 -12.140   1.039  1.00 96.57           C  
ATOM   1918  C   VAL B  54       6.311 -13.619   0.840  1.00 96.57           C  
ATOM   1919  CB  VAL B  54       6.832 -11.561   2.196  1.00 96.57           C  
ATOM   1920  O   VAL B  54       6.989 -13.989  -0.121  1.00 96.57           O  
ATOM   1921  CG1 VAL B  54       8.303 -11.935   2.031  1.00 96.57           C  
ATOM   1922  CG2 VAL B  54       6.667 -10.044   2.268  1.00 96.57           C  
ATOM   1923  N   VAL B  55       5.739 -14.481   1.752  1.00 96.34           N  
ATOM   1924  CA  VAL B  55       6.007 -15.915   1.715  1.00 96.34           C  
ATOM   1925  C   VAL B  55       5.464 -16.510   0.418  1.00 96.34           C  
ATOM   1926  CB  VAL B  55       5.392 -16.639   2.933  1.00 96.34           C  
ATOM   1927  O   VAL B  55       6.184 -17.205  -0.303  1.00 96.34           O  
ATOM   1928  CG1 VAL B  55       5.473 -18.155   2.758  1.00 96.34           C  
ATOM   1929  CG2 VAL B  55       6.093 -16.209   4.220  1.00 96.34           C  
ATOM   1930  N   LEU B  56       4.217 -16.192   0.103  1.00 95.36           N  
ATOM   1931  CA  LEU B  56       3.591 -16.728  -1.101  1.00 95.36           C  
ATOM   1932  C   LEU B  56       4.253 -16.166  -2.354  1.00 95.36           C  
ATOM   1933  CB  LEU B  56       2.094 -16.408  -1.114  1.00 95.36           C  
ATOM   1934  O   LEU B  56       4.390 -16.869  -3.358  1.00 95.36           O  
ATOM   1935  CG  LEU B  56       1.223 -17.198  -0.135  1.00 95.36           C  
ATOM   1936  CD1 LEU B  56      -0.240 -16.796  -0.283  1.00 95.36           C  
ATOM   1937  CD2 LEU B  56       1.396 -18.697  -0.354  1.00 95.36           C  
ATOM   1938  N   GLY B  57       4.625 -14.913  -2.329  1.00 96.04           N  
ATOM   1939  CA  GLY B  57       5.338 -14.313  -3.445  1.00 96.04           C  
ATOM   1940  C   GLY B  57       6.635 -15.027  -3.777  1.00 96.04           C  
ATOM   1941  O   GLY B  57       6.929 -15.278  -4.948  1.00 96.04           O  
ATOM   1942  N   VAL B  58       7.374 -15.370  -2.758  1.00 96.00           N  
ATOM   1943  CA  VAL B  58       8.648 -16.058  -2.937  1.00 96.00           C  
ATOM   1944  C   VAL B  58       8.404 -17.469  -3.468  1.00 96.00           C  
ATOM   1945  CB  VAL B  58       9.452 -16.116  -1.619  1.00 96.00           C  
ATOM   1946  O   VAL B  58       9.038 -17.893  -4.437  1.00 96.00           O  
ATOM   1947  CG1 VAL B  58      10.693 -16.993  -1.781  1.00 96.00           C  
ATOM   1948  CG2 VAL B  58       9.843 -14.709  -1.171  1.00 96.00           C  
ATOM   1949  N   ILE B  59       7.410 -18.194  -2.815  1.00 94.70           N  
ATOM   1950  CA  ILE B  59       7.119 -19.577  -3.174  1.00 94.70           C  
ATOM   1951  C   ILE B  59       6.648 -19.645  -4.625  1.00 94.70           C  
ATOM   1952  CB  ILE B  59       6.057 -20.193  -2.236  1.00 94.70           C  
ATOM   1953  O   ILE B  59       7.159 -20.444  -5.414  1.00 94.70           O  
ATOM   1954  CG1 ILE B  59       6.612 -20.323  -0.813  1.00 94.70           C  
ATOM   1955  CG2 ILE B  59       5.590 -21.552  -2.768  1.00 94.70           C  
ATOM   1956  CD1 ILE B  59       5.587 -20.789   0.211  1.00 94.70           C  
ATOM   1957  N   TRP B  60       5.683 -18.735  -5.052  1.00 93.98           N  
ATOM   1958  CA  TRP B  60       5.153 -18.708  -6.411  1.00 93.98           C  
ATOM   1959  C   TRP B  60       6.219 -18.253  -7.402  1.00 93.98           C  
ATOM   1960  CB  TRP B  60       3.934 -17.785  -6.495  1.00 93.98           C  
ATOM   1961  O   TRP B  60       6.180 -18.623  -8.578  1.00 93.98           O  
ATOM   1962  CG  TRP B  60       2.620 -18.505  -6.425  1.00 93.98           C  
ATOM   1963  CD1 TRP B  60       1.577 -18.402  -7.302  1.00 93.98           C  
ATOM   1964  CD2 TRP B  60       2.208 -19.435  -5.418  1.00 93.98           C  
ATOM   1965  CE2 TRP B  60       0.902 -19.857  -5.750  1.00 93.98           C  
ATOM   1966  CE3 TRP B  60       2.818 -19.953  -4.268  1.00 93.98           C  
ATOM   1967  NE1 TRP B  60       0.540 -19.213  -6.902  1.00 93.98           N  
ATOM   1968  CH2 TRP B  60       0.814 -21.267  -3.850  1.00 93.98           C  
ATOM   1969  CZ2 TRP B  60       0.194 -20.776  -4.970  1.00 93.98           C  
ATOM   1970  CZ3 TRP B  60       2.112 -20.866  -3.494  1.00 93.98           C  
ATOM   1971  N   GLY B  61       7.075 -17.395  -6.950  1.00 92.74           N  
ATOM   1972  CA  GLY B  61       8.150 -16.925  -7.809  1.00 92.74           C  
ATOM   1973  C   GLY B  61       9.168 -18.002  -8.135  1.00 92.74           C  
ATOM   1974  O   GLY B  61       9.685 -18.058  -9.252  1.00 92.74           O  
ATOM   1975  N   VAL B  62       9.354 -18.873  -7.098  1.00 93.56           N  
ATOM   1976  CA  VAL B  62      10.302 -19.967  -7.281  1.00 93.56           C  
ATOM   1977  C   VAL B  62       9.649 -21.086  -8.090  1.00 93.56           C  
ATOM   1978  CB  VAL B  62      10.808 -20.512  -5.927  1.00 93.56           C  
ATOM   1979  O   VAL B  62      10.290 -21.694  -8.951  1.00 93.56           O  
ATOM   1980  CG1 VAL B  62      11.662 -21.762  -6.134  1.00 93.56           C  
ATOM   1981  CG2 VAL B  62      11.598 -19.438  -5.182  1.00 93.56           C  
ATOM   1982  N   LEU B  63       8.242 -21.248  -7.791  1.00 91.17           N  
ATOM   1983  CA  LEU B  63       7.466 -22.238  -8.530  1.00 91.17           C  
ATOM   1984  C   LEU B  63       7.014 -21.679  -9.876  1.00 91.17           C  
ATOM   1985  CB  LEU B  63       6.248 -22.683  -7.715  1.00 91.17           C  
ATOM   1986  O   LEU B  63       6.631 -20.511  -9.971  1.00 91.17           O  
ATOM   1987  CG  LEU B  63       6.541 -23.439  -6.418  1.00 91.17           C  
ATOM   1988  CD1 LEU B  63       5.245 -23.714  -5.662  1.00 91.17           C  
ATOM   1989  CD2 LEU B  63       7.280 -24.740  -6.713  1.00 91.17           C  
ATOM   1990  N   PRO B  64       7.533 -22.146 -11.027  1.00 81.43           N  
ATOM   1991  CA  PRO B  64       7.167 -21.596 -12.334  1.00 81.43           C  
ATOM   1992  C   PRO B  64       5.656 -21.512 -12.538  1.00 81.43           C  
ATOM   1993  CB  PRO B  64       7.797 -22.582 -13.321  1.00 81.43           C  
ATOM   1994  O   PRO B  64       5.131 -22.048 -13.517  1.00 81.43           O  
ATOM   1995  CG  PRO B  64       7.804 -23.891 -12.601  1.00 81.43           C  
ATOM   1996  CD  PRO B  64       7.914 -23.624 -11.127  1.00 81.43           C  
ATOM   1997  N   LEU B  65       4.964 -20.945 -11.550  1.00 82.22           N  
ATOM   1998  CA  LEU B  65       3.526 -20.764 -11.718  1.00 82.22           C  
ATOM   1999  C   LEU B  65       3.229 -19.545 -12.586  1.00 82.22           C  
ATOM   2000  CB  LEU B  65       2.842 -20.615 -10.357  1.00 82.22           C  
ATOM   2001  O   LEU B  65       3.729 -18.450 -12.318  1.00 82.22           O  
ATOM   2002  CG  LEU B  65       2.823 -21.859  -9.468  1.00 82.22           C  
ATOM   2003  CD1 LEU B  65       2.228 -21.527  -8.104  1.00 82.22           C  
ATOM   2004  CD2 LEU B  65       2.042 -22.985 -10.138  1.00 82.22           C  
ATOM   2005  N   ARG B  66       2.613 -19.834 -13.729  1.00 81.43           N  
ATOM   2006  CA  ARG B  66       2.262 -18.789 -14.685  1.00 81.43           C  
ATOM   2007  C   ARG B  66       0.750 -18.616 -14.776  1.00 81.43           C  
ATOM   2008  CB  ARG B  66       2.838 -19.107 -16.066  1.00 81.43           C  
ATOM   2009  O   ARG B  66      -0.006 -19.529 -14.438  1.00 81.43           O  
ATOM   2010  CG  ARG B  66       4.356 -19.174 -16.101  1.00 81.43           C  
ATOM   2011  CD  ARG B  66       4.876 -19.470 -17.500  1.00 81.43           C  
ATOM   2012  NE  ARG B  66       6.336 -19.482 -17.542  1.00 81.43           N  
ATOM   2013  NH1 ARG B  66       6.474 -20.031 -19.781  1.00 81.43           N  
ATOM   2014  NH2 ARG B  66       8.384 -19.732 -18.550  1.00 81.43           N  
ATOM   2015  CZ  ARG B  66       7.061 -19.748 -18.624  1.00 81.43           C  
ATOM   2016  N   GLY B  67       0.421 -17.356 -14.835  1.00 88.63           N  
ATOM   2017  CA  GLY B  67      -0.966 -17.080 -15.175  1.00 88.63           C  
ATOM   2018  C   GLY B  67      -1.786 -16.598 -13.993  1.00 88.63           C  
ATOM   2019  O   GLY B  67      -1.234 -16.270 -12.941  1.00 88.63           O  
ATOM   2020  N   PHE B  68      -3.041 -16.559 -14.102  1.00 90.61           N  
ATOM   2021  CA  PHE B  68      -4.005 -16.032 -13.143  1.00 90.61           C  
ATOM   2022  C   PHE B  68      -4.212 -17.009 -11.992  1.00 90.61           C  
ATOM   2023  CB  PHE B  68      -5.342 -15.738 -13.830  1.00 90.61           C  
ATOM   2024  O   PHE B  68      -4.745 -16.637 -10.944  1.00 90.61           O  
ATOM   2025  CG  PHE B  68      -5.324 -14.506 -14.693  1.00 90.61           C  
ATOM   2026  CD1 PHE B  68      -5.347 -13.240 -14.121  1.00 90.61           C  
ATOM   2027  CD2 PHE B  68      -5.282 -14.613 -16.077  1.00 90.61           C  
ATOM   2028  CE1 PHE B  68      -5.330 -12.097 -14.918  1.00 90.61           C  
ATOM   2029  CE2 PHE B  68      -5.265 -13.476 -16.879  1.00 90.61           C  
ATOM   2030  CZ  PHE B  68      -5.290 -12.219 -16.298  1.00 90.61           C  
ATOM   2031  N   LEU B  69      -3.675 -18.225 -12.196  1.00 90.63           N  
ATOM   2032  CA  LEU B  69      -3.790 -19.218 -11.133  1.00 90.63           C  
ATOM   2033  C   LEU B  69      -3.006 -18.785  -9.899  1.00 90.63           C  
ATOM   2034  CB  LEU B  69      -3.291 -20.582 -11.617  1.00 90.63           C  
ATOM   2035  O   LEU B  69      -3.451 -19.002  -8.769  1.00 90.63           O  
ATOM   2036  CG  LEU B  69      -4.194 -21.322 -12.606  1.00 90.63           C  
ATOM   2037  CD1 LEU B  69      -3.492 -22.569 -13.133  1.00 90.63           C  
ATOM   2038  CD2 LEU B  69      -5.521 -21.686 -11.950  1.00 90.63           C  
ATOM   2039  N   GLY B  70      -1.867 -18.183 -10.157  1.00 90.12           N  
ATOM   2040  CA  GLY B  70      -1.071 -17.670  -9.054  1.00 90.12           C  
ATOM   2041  C   GLY B  70      -1.759 -16.554  -8.290  1.00 90.12           C  
ATOM   2042  O   GLY B  70      -1.771 -16.554  -7.057  1.00 90.12           O  
ATOM   2043  N   ILE B  71      -2.348 -15.644  -9.046  1.00 92.99           N  
ATOM   2044  CA  ILE B  71      -3.071 -14.527  -8.449  1.00 92.99           C  
ATOM   2045  C   ILE B  71      -4.286 -15.049  -7.686  1.00 92.99           C  
ATOM   2046  CB  ILE B  71      -3.509 -13.501  -9.518  1.00 92.99           C  
ATOM   2047  O   ILE B  71      -4.528 -14.650  -6.544  1.00 92.99           O  
ATOM   2048  CG1 ILE B  71      -2.283 -12.885 -10.201  1.00 92.99           C  
ATOM   2049  CG2 ILE B  71      -4.392 -12.416  -8.895  1.00 92.99           C  
ATOM   2050  CD1 ILE B  71      -2.618 -12.000 -11.394  1.00 92.99           C  
ATOM   2051  N   ALA B  72      -5.035 -15.941  -8.304  1.00 93.62           N  
ATOM   2052  CA  ALA B  72      -6.211 -16.530  -7.670  1.00 93.62           C  
ATOM   2053  C   ALA B  72      -5.827 -17.292  -6.404  1.00 93.62           C  
ATOM   2054  CB  ALA B  72      -6.934 -17.455  -8.645  1.00 93.62           C  
ATOM   2055  O   ALA B  72      -6.521 -17.209  -5.388  1.00 93.62           O  
ATOM   2056  N   GLY B  73      -4.752 -18.023  -6.508  1.00 93.18           N  
ATOM   2057  CA  GLY B  73      -4.264 -18.755  -5.350  1.00 93.18           C  
ATOM   2058  C   GLY B  73      -3.921 -17.856  -4.177  1.00 93.18           C  
ATOM   2059  O   GLY B  73      -4.267 -18.160  -3.034  1.00 93.18           O  
ATOM   2060  N   PHE B  74      -3.298 -16.744  -4.436  1.00 93.64           N  
ATOM   2061  CA  PHE B  74      -2.978 -15.786  -3.384  1.00 93.64           C  
ATOM   2062  C   PHE B  74      -4.248 -15.241  -2.743  1.00 93.64           C  
ATOM   2063  CB  PHE B  74      -2.136 -14.634  -3.942  1.00 93.64           C  
ATOM   2064  O   PHE B  74      -4.358 -15.191  -1.516  1.00 93.64           O  
ATOM   2065  CG  PHE B  74      -2.044 -13.447  -3.022  1.00 93.64           C  
ATOM   2066  CD1 PHE B  74      -2.805 -12.309  -3.256  1.00 93.64           C  
ATOM   2067  CD2 PHE B  74      -1.197 -13.471  -1.921  1.00 93.64           C  
ATOM   2068  CE1 PHE B  74      -2.723 -11.208  -2.405  1.00 93.64           C  
ATOM   2069  CE2 PHE B  74      -1.110 -12.376  -1.067  1.00 93.64           C  
ATOM   2070  CZ  PHE B  74      -1.872 -11.245  -1.311  1.00 93.64           C  
ATOM   2071  N   CYS B  75      -5.199 -14.837  -3.618  1.00 93.17           N  
ATOM   2072  CA  CYS B  75      -6.438 -14.252  -3.117  1.00 93.17           C  
ATOM   2073  C   CYS B  75      -7.199 -15.247  -2.250  1.00 93.17           C  
ATOM   2074  CB  CYS B  75      -7.321 -13.792  -4.277  1.00 93.17           C  
ATOM   2075  O   CYS B  75      -7.712 -14.886  -1.189  1.00 93.17           O  
ATOM   2076  SG  CYS B  75      -6.670 -12.360  -5.164  1.00 93.17           S  
ATOM   2077  N   LEU B  76      -7.208 -16.500  -2.643  1.00 93.06           N  
ATOM   2078  CA  LEU B  76      -7.941 -17.533  -1.920  1.00 93.06           C  
ATOM   2079  C   LEU B  76      -7.252 -17.867  -0.601  1.00 93.06           C  
ATOM   2080  CB  LEU B  76      -8.072 -18.796  -2.775  1.00 93.06           C  
ATOM   2081  O   LEU B  76      -7.905 -17.954   0.441  1.00 93.06           O  
ATOM   2082  CG  LEU B  76      -9.027 -18.713  -3.967  1.00 93.06           C  
ATOM   2083  CD1 LEU B  76      -8.977 -20.003  -4.778  1.00 93.06           C  
ATOM   2084  CD2 LEU B  76     -10.448 -18.427  -3.494  1.00 93.06           C  
ATOM   2085  N   ILE B  77      -5.961 -18.019  -0.639  1.00 92.74           N  
ATOM   2086  CA  ILE B  77      -5.200 -18.382   0.552  1.00 92.74           C  
ATOM   2087  C   ILE B  77      -5.228 -17.230   1.553  1.00 92.74           C  
ATOM   2088  CB  ILE B  77      -3.741 -18.751   0.200  1.00 92.74           C  
ATOM   2089  O   ILE B  77      -5.438 -17.444   2.750  1.00 92.74           O  
ATOM   2090  CG1 ILE B  77      -3.698 -20.067  -0.585  1.00 92.74           C  
ATOM   2091  CG2 ILE B  77      -2.886 -18.840   1.467  1.00 92.74           C  
ATOM   2092  CD1 ILE B  77      -2.326 -20.403  -1.154  1.00 92.74           C  
ATOM   2093  N   ASN B  78      -5.008 -16.055   1.007  1.00 91.13           N  
ATOM   2094  CA  ASN B  78      -5.032 -14.877   1.866  1.00 91.13           C  
ATOM   2095  C   ASN B  78      -6.381 -14.720   2.564  1.00 91.13           C  
ATOM   2096  CB  ASN B  78      -4.701 -13.618   1.062  1.00 91.13           C  
ATOM   2097  O   ASN B  78      -6.436 -14.510   3.777  1.00 91.13           O  
ATOM   2098  CG  ASN B  78      -4.541 -12.391   1.937  1.00 91.13           C  
ATOM   2099  ND2 ASN B  78      -3.301 -12.067   2.283  1.00 91.13           N  
ATOM   2100  OD1 ASN B  78      -5.524 -11.739   2.300  1.00 91.13           O  
ATOM   2101  N   ALA B  79      -7.486 -14.795   1.798  1.00 89.29           N  
ATOM   2102  CA  ALA B  79      -8.837 -14.674   2.340  1.00 89.29           C  
ATOM   2103  C   ALA B  79      -9.169 -15.850   3.254  1.00 89.29           C  
ATOM   2104  CB  ALA B  79      -9.857 -14.578   1.209  1.00 89.29           C  
ATOM   2105  O   ALA B  79      -9.749 -15.666   4.327  1.00 89.29           O  
ATOM   2106  N   GLY B  80      -8.826 -17.052   2.833  1.00 90.46           N  
ATOM   2107  CA  GLY B  80      -9.103 -18.258   3.596  1.00 90.46           C  
ATOM   2108  C   GLY B  80      -8.399 -18.288   4.940  1.00 90.46           C  
ATOM   2109  O   GLY B  80      -9.019 -18.583   5.964  1.00 90.46           O  
ATOM   2110  N   VAL B  81      -7.062 -18.016   4.972  1.00 89.42           N  
ATOM   2111  CA  VAL B  81      -6.263 -18.058   6.192  1.00 89.42           C  
ATOM   2112  C   VAL B  81      -6.783 -17.022   7.186  1.00 89.42           C  
ATOM   2113  CB  VAL B  81      -4.766 -17.812   5.899  1.00 89.42           C  
ATOM   2114  O   VAL B  81      -6.916 -17.308   8.379  1.00 89.42           O  
ATOM   2115  CG1 VAL B  81      -3.993 -17.582   7.196  1.00 89.42           C  
ATOM   2116  CG2 VAL B  81      -4.175 -18.986   5.121  1.00 89.42           C  
ATOM   2117  N   LEU B  82      -7.150 -15.917   6.639  1.00 85.79           N  
ATOM   2118  CA  LEU B  82      -7.656 -14.858   7.506  1.00 85.79           C  
ATOM   2119  C   LEU B  82      -9.014 -15.235   8.088  1.00 85.79           C  
ATOM   2120  CB  LEU B  82      -7.767 -13.541   6.734  1.00 85.79           C  
ATOM   2121  O   LEU B  82      -9.271 -15.007   9.273  1.00 85.79           O  
ATOM   2122  CG  LEU B  82      -7.974 -12.279   7.573  1.00 85.79           C  
ATOM   2123  CD1 LEU B  82      -6.809 -12.087   8.538  1.00 85.79           C  
ATOM   2124  CD2 LEU B  82      -8.135 -11.058   6.673  1.00 85.79           C  
ATOM   2125  N   TYR B  83      -9.844 -15.706   7.170  1.00 85.56           N  
ATOM   2126  CA  TYR B  83     -11.166 -16.129   7.619  1.00 85.56           C  
ATOM   2127  C   TYR B  83     -11.058 -17.217   8.681  1.00 85.56           C  
ATOM   2128  CB  TYR B  83     -11.999 -16.634   6.438  1.00 85.56           C  
ATOM   2129  O   TYR B  83     -11.745 -17.165   9.704  1.00 85.56           O  
ATOM   2130  CG  TYR B  83     -13.368 -17.135   6.830  1.00 85.56           C  
ATOM   2131  CD1 TYR B  83     -13.625 -18.499   6.947  1.00 85.56           C  
ATOM   2132  CD2 TYR B  83     -14.407 -16.245   7.083  1.00 85.56           C  
ATOM   2133  CE1 TYR B  83     -14.886 -18.965   7.306  1.00 85.56           C  
ATOM   2134  CE2 TYR B  83     -15.671 -16.700   7.444  1.00 85.56           C  
ATOM   2135  OH  TYR B  83     -17.150 -18.515   7.909  1.00 85.56           O  
ATOM   2136  CZ  TYR B  83     -15.900 -18.060   7.553  1.00 85.56           C  
ATOM   2137  N   LEU B  84     -10.225 -18.218   8.457  1.00 85.83           N  
ATOM   2138  CA  LEU B  84     -10.041 -19.315   9.402  1.00 85.83           C  
ATOM   2139  C   LEU B  84      -9.475 -18.805  10.723  1.00 85.83           C  
ATOM   2140  CB  LEU B  84      -9.114 -20.380   8.813  1.00 85.83           C  
ATOM   2141  O   LEU B  84      -9.862 -19.280  11.793  1.00 85.83           O  
ATOM   2142  CG  LEU B  84      -9.683 -21.216   7.665  1.00 85.83           C  
ATOM   2143  CD1 LEU B  84      -8.612 -22.144   7.102  1.00 85.83           C  
ATOM   2144  CD2 LEU B  84     -10.896 -22.013   8.135  1.00 85.83           C  
ATOM   2145  N   TYR B  85      -8.536 -17.855  10.578  1.00 82.99           N  
ATOM   2146  CA  TYR B  85      -7.928 -17.278  11.772  1.00 82.99           C  
ATOM   2147  C   TYR B  85      -8.970 -16.563  12.624  1.00 82.99           C  
ATOM   2148  CB  TYR B  85      -6.810 -16.303  11.388  1.00 82.99           C  
ATOM   2149  O   TYR B  85      -9.060 -16.797  13.831  1.00 82.99           O  
ATOM   2150  CG  TYR B  85      -6.088 -15.711  12.574  1.00 82.99           C  
ATOM   2151  CD1 TYR B  85      -6.273 -14.378  12.933  1.00 82.99           C  
ATOM   2152  CD2 TYR B  85      -5.217 -16.483  13.336  1.00 82.99           C  
ATOM   2153  CE1 TYR B  85      -5.608 -13.828  14.024  1.00 82.99           C  
ATOM   2154  CE2 TYR B  85      -4.546 -15.943  14.428  1.00 82.99           C  
ATOM   2155  OH  TYR B  85      -4.087 -14.077  15.845  1.00 82.99           O  
ATOM   2156  CZ  TYR B  85      -4.748 -14.617  14.764  1.00 82.99           C  
ATOM   2157  N   PHE B  86      -9.880 -15.820  12.002  1.00 79.32           N  
ATOM   2158  CA  PHE B  86     -10.881 -15.014  12.689  1.00 79.32           C  
ATOM   2159  C   PHE B  86     -12.012 -15.889  13.217  1.00 79.32           C  
ATOM   2160  CB  PHE B  86     -11.443 -13.939  11.752  1.00 79.32           C  
ATOM   2161  O   PHE B  86     -12.495 -15.681  14.332  1.00 79.32           O  
ATOM   2162  CG  PHE B  86     -10.421 -12.926  11.309  1.00 79.32           C  
ATOM   2163  CD1 PHE B  86      -9.592 -12.305  12.234  1.00 79.32           C  
ATOM   2164  CD2 PHE B  86     -10.291 -12.596   9.966  1.00 79.32           C  
ATOM   2165  CE1 PHE B  86      -8.645 -11.367  11.826  1.00 79.32           C  
ATOM   2166  CE2 PHE B  86      -9.348 -11.661   9.551  1.00 79.32           C  
ATOM   2167  CZ  PHE B  86      -8.527 -11.046  10.483  1.00 79.32           C  
ATOM   2168  N   SER B  87     -12.469 -16.745  12.306  1.00 77.85           N  
ATOM   2169  CA  SER B  87     -13.613 -17.584  12.649  1.00 77.85           C  
ATOM   2170  C   SER B  87     -13.235 -18.641  13.681  1.00 77.85           C  
ATOM   2171  CB  SER B  87     -14.176 -18.260  11.398  1.00 77.85           C  
ATOM   2172  O   SER B  87     -13.923 -18.804  14.691  1.00 77.85           O  
ATOM   2173  OG  SER B  87     -15.326 -19.026  11.714  1.00 77.85           O  
ATOM   2174  N   ASN B  88     -12.088 -19.279  13.415  1.00 74.37           N  
ATOM   2175  CA  ASN B  88     -11.743 -20.458  14.201  1.00 74.37           C  
ATOM   2176  C   ASN B  88     -10.942 -20.086  15.446  1.00 74.37           C  
ATOM   2177  CB  ASN B  88     -10.964 -21.462  13.350  1.00 74.37           C  
ATOM   2178  O   ASN B  88     -11.248 -20.549  16.547  1.00 74.37           O  
ATOM   2179  CG  ASN B  88     -10.896 -22.837  13.984  1.00 74.37           C  
ATOM   2180  ND2 ASN B  88      -9.967 -23.662  13.514  1.00 74.37           N  
ATOM   2181  OD1 ASN B  88     -11.673 -23.157  14.887  1.00 74.37           O  
ATOM   2182  N   TYR B  89      -9.902 -19.192  15.273  1.00 67.22           N  
ATOM   2183  CA  TYR B  89      -8.944 -18.943  16.345  1.00 67.22           C  
ATOM   2184  C   TYR B  89      -9.408 -17.796  17.235  1.00 67.22           C  
ATOM   2185  CB  TYR B  89      -7.561 -18.629  15.768  1.00 67.22           C  
ATOM   2186  O   TYR B  89      -9.443 -17.928  18.461  1.00 67.22           O  
ATOM   2187  CG  TYR B  89      -6.472 -18.546  16.810  1.00 67.22           C  
ATOM   2188  CD1 TYR B  89      -5.988 -17.313  17.243  1.00 67.22           C  
ATOM   2189  CD2 TYR B  89      -5.926 -19.699  17.364  1.00 67.22           C  
ATOM   2190  CE1 TYR B  89      -4.984 -17.232  18.203  1.00 67.22           C  
ATOM   2191  CE2 TYR B  89      -4.921 -19.629  18.323  1.00 67.22           C  
ATOM   2192  OH  TYR B  89      -3.464 -18.319  19.686  1.00 67.22           O  
ATOM   2193  CZ  TYR B  89      -4.458 -18.393  18.736  1.00 67.22           C  
ATOM   2194  N   LEU B  90     -10.018 -16.743  16.740  1.00 70.50           N  
ATOM   2195  CA  LEU B  90     -10.341 -15.579  17.559  1.00 70.50           C  
ATOM   2196  C   LEU B  90     -11.816 -15.578  17.945  1.00 70.50           C  
ATOM   2197  CB  LEU B  90      -9.995 -14.287  16.815  1.00 70.50           C  
ATOM   2198  O   LEU B  90     -12.199 -14.975  18.950  1.00 70.50           O  
ATOM   2199  CG  LEU B  90      -8.574 -13.755  17.005  1.00 70.50           C  
ATOM   2200  CD1 LEU B  90      -7.596 -14.530  16.128  1.00 70.50           C  
ATOM   2201  CD2 LEU B  90      -8.514 -12.263  16.692  1.00 70.50           C  
ATOM   2202  N   GLN B  91     -12.684 -16.446  17.271  1.00 67.22           N  
ATOM   2203  CA  GLN B  91     -14.117 -16.502  17.541  1.00 67.22           C  
ATOM   2204  C   GLN B  91     -14.699 -15.103  17.722  1.00 67.22           C  
ATOM   2205  CB  GLN B  91     -14.397 -17.352  18.781  1.00 67.22           C  
ATOM   2206  O   GLN B  91     -15.526 -14.879  18.608  1.00 67.22           O  
ATOM   2207  CG  GLN B  91     -14.113 -18.836  18.587  1.00 67.22           C  
ATOM   2208  CD  GLN B  91     -14.514 -19.672  19.788  1.00 67.22           C  
ATOM   2209  NE2 GLN B  91     -14.573 -20.986  19.603  1.00 67.22           N  
ATOM   2210  OE1 GLN B  91     -14.767 -19.141  20.874  1.00 67.22           O  
ATOM   2211  N   ILE B  92     -14.088 -14.160  17.027  1.00 67.44           N  
ATOM   2212  CA  ILE B  92     -14.526 -12.771  17.114  1.00 67.44           C  
ATOM   2213  C   ILE B  92     -15.846 -12.599  16.366  1.00 67.44           C  
ATOM   2214  CB  ILE B  92     -13.460 -11.805  16.551  1.00 67.44           C  
ATOM   2215  O   ILE B  92     -16.071 -13.238  15.336  1.00 67.44           O  
ATOM   2216  CG1 ILE B  92     -12.197 -11.838  17.420  1.00 67.44           C  
ATOM   2217  CG2 ILE B  92     -14.019 -10.383  16.450  1.00 67.44           C  
ATOM   2218  CD1 ILE B  92     -11.017 -11.083  16.825  1.00 67.44           C  
ATOM   2219  N   ASP B  93     -16.881 -12.036  17.089  1.00 67.44           N  
ATOM   2220  CA  ASP B  93     -18.090 -11.596  16.399  1.00 67.44           C  
ATOM   2221  C   ASP B  93     -17.767 -10.540  15.345  1.00 67.44           C  
ATOM   2222  CB  ASP B  93     -19.110 -11.048  17.399  1.00 67.44           C  
ATOM   2223  O   ASP B  93     -17.425  -9.404  15.682  1.00 67.44           O  
ATOM   2224  CG  ASP B  93     -20.495 -10.878  16.801  1.00 67.44           C  
ATOM   2225  OD1 ASP B  93     -20.662 -11.087  15.580  1.00 67.44           O  
ATOM   2226  OD2 ASP B  93     -21.428 -10.531  17.557  1.00 67.44           O  
ATOM   2227  N   GLU B  94     -17.594 -10.873  14.108  1.00 66.57           N  
ATOM   2228  CA  GLU B  94     -17.186 -10.092  12.943  1.00 66.57           C  
ATOM   2229  C   GLU B  94     -18.014  -8.817  12.816  1.00 66.57           C  
ATOM   2230  CB  GLU B  94     -17.306 -10.928  11.666  1.00 66.57           C  
ATOM   2231  O   GLU B  94     -17.543  -7.817  12.270  1.00 66.57           O  
ATOM   2232  CG  GLU B  94     -16.450 -12.186  11.671  1.00 66.57           C  
ATOM   2233  CD  GLU B  94     -16.732 -13.109  10.496  1.00 66.57           C  
ATOM   2234  OE1 GLU B  94     -16.218 -14.250  10.484  1.00 66.57           O  
ATOM   2235  OE2 GLU B  94     -17.473 -12.686   9.580  1.00 66.57           O  
ATOM   2236  N   GLU B  95     -19.242  -8.945  13.395  1.00 68.29           N  
ATOM   2237  CA  GLU B  95     -20.150  -7.808  13.274  1.00 68.29           C  
ATOM   2238  C   GLU B  95     -19.661  -6.622  14.100  1.00 68.29           C  
ATOM   2239  CB  GLU B  95     -21.565  -8.202  13.706  1.00 68.29           C  
ATOM   2240  O   GLU B  95     -19.963  -5.470  13.781  1.00 68.29           O  
ATOM   2241  CG  GLU B  95     -22.289  -9.090  12.704  1.00 68.29           C  
ATOM   2242  CD  GLU B  95     -23.744  -9.340  13.065  1.00 68.29           C  
ATOM   2243  OE1 GLU B  95     -24.445 -10.048  12.307  1.00 68.29           O  
ATOM   2244  OE2 GLU B  95     -24.187  -8.824  14.115  1.00 68.29           O  
ATOM   2245  N   GLU B  96     -18.808  -6.935  15.002  1.00 68.78           N  
ATOM   2246  CA  GLU B  96     -18.286  -5.881  15.866  1.00 68.78           C  
ATOM   2247  C   GLU B  96     -17.220  -5.057  15.149  1.00 68.78           C  
ATOM   2248  CB  GLU B  96     -17.712  -6.476  17.154  1.00 68.78           C  
ATOM   2249  O   GLU B  96     -17.039  -3.874  15.445  1.00 68.78           O  
ATOM   2250  CG  GLU B  96     -17.298  -5.433  18.182  1.00 68.78           C  
ATOM   2251  CD  GLU B  96     -16.917  -6.034  19.526  1.00 68.78           C  
ATOM   2252  OE1 GLU B  96     -16.554  -5.272  20.450  1.00 68.78           O  
ATOM   2253  OE2 GLU B  96     -16.981  -7.277  19.655  1.00 68.78           O  
ATOM   2254  N   TYR B  97     -16.671  -5.543  14.112  1.00 67.81           N  
ATOM   2255  CA  TYR B  97     -15.579  -4.871  13.418  1.00 67.81           C  
ATOM   2256  C   TYR B  97     -16.015  -4.408  12.033  1.00 67.81           C  
ATOM   2257  CB  TYR B  97     -14.365  -5.798  13.300  1.00 67.81           C  
ATOM   2258  O   TYR B  97     -15.177  -4.128  11.173  1.00 67.81           O  
ATOM   2259  CG  TYR B  97     -13.698  -6.095  14.621  1.00 67.81           C  
ATOM   2260  CD1 TYR B  97     -12.684  -5.274  15.112  1.00 67.81           C  
ATOM   2261  CD2 TYR B  97     -14.078  -7.196  15.380  1.00 67.81           C  
ATOM   2262  CE1 TYR B  97     -12.065  -5.545  16.327  1.00 67.81           C  
ATOM   2263  CE2 TYR B  97     -13.465  -7.477  16.597  1.00 67.81           C  
ATOM   2264  OH  TYR B  97     -11.852  -6.920  18.266  1.00 67.81           O  
ATOM   2265  CZ  TYR B  97     -12.462  -6.647  17.062  1.00 67.81           C  
ATOM   2266  N   GLY B  98     -17.276  -4.267  11.739  1.00 67.02           N  
ATOM   2267  CA  GLY B  98     -17.749  -3.702  10.485  1.00 67.02           C  
ATOM   2268  C   GLY B  98     -18.150  -4.755   9.469  1.00 67.02           C  
ATOM   2269  O   GLY B  98     -18.490  -4.428   8.330  1.00 67.02           O  
ATOM   2270  N   GLY B  99     -18.135  -6.065   9.914  1.00 71.21           N  
ATOM   2271  CA  GLY B  99     -18.462  -7.173   9.032  1.00 71.21           C  
ATOM   2272  C   GLY B  99     -17.242  -7.806   8.390  1.00 71.21           C  
ATOM   2273  O   GLY B  99     -16.137  -7.266   8.479  1.00 71.21           O  
ATOM   2274  N   THR B 100     -17.360  -8.973   7.875  1.00 73.79           N  
ATOM   2275  CA  THR B 100     -16.334  -9.795   7.243  1.00 73.79           C  
ATOM   2276  C   THR B 100     -15.710  -9.064   6.058  1.00 73.79           C  
ATOM   2277  CB  THR B 100     -16.910 -11.144   6.773  1.00 73.79           C  
ATOM   2278  O   THR B 100     -14.496  -9.129   5.852  1.00 73.79           O  
ATOM   2279  CG2 THR B 100     -15.813 -12.047   6.218  1.00 73.79           C  
ATOM   2280  OG1 THR B 100     -17.540 -11.800   7.880  1.00 73.79           O  
ATOM   2281  N   TRP B 101     -16.507  -8.273   5.461  1.00 77.19           N  
ATOM   2282  CA  TRP B 101     -16.070  -7.582   4.253  1.00 77.19           C  
ATOM   2283  C   TRP B 101     -15.072  -6.479   4.588  1.00 77.19           C  
ATOM   2284  CB  TRP B 101     -17.270  -6.992   3.506  1.00 77.19           C  
ATOM   2285  O   TRP B 101     -14.068  -6.310   3.892  1.00 77.19           O  
ATOM   2286  CG  TRP B 101     -16.904  -6.242   2.261  1.00 77.19           C  
ATOM   2287  CD1 TRP B 101     -16.863  -4.885   2.098  1.00 77.19           C  
ATOM   2288  CD2 TRP B 101     -16.532  -6.808   1.001  1.00 77.19           C  
ATOM   2289  CE2 TRP B 101     -16.277  -5.735   0.119  1.00 77.19           C  
ATOM   2290  CE3 TRP B 101     -16.387  -8.121   0.532  1.00 77.19           C  
ATOM   2291  NE1 TRP B 101     -16.487  -4.574   0.812  1.00 77.19           N  
ATOM   2292  CH2 TRP B 101     -15.752  -7.229  -1.640  1.00 77.19           C  
ATOM   2293  CZ2 TRP B 101     -15.886  -5.935  -1.207  1.00 77.19           C  
ATOM   2294  CZ3 TRP B 101     -15.997  -8.318  -0.787  1.00 77.19           C  
ATOM   2295  N   GLU B 102     -15.225  -5.672   5.634  1.00 76.14           N  
ATOM   2296  CA  GLU B 102     -14.326  -4.592   6.030  1.00 76.14           C  
ATOM   2297  C   GLU B 102     -12.986  -5.139   6.513  1.00 76.14           C  
ATOM   2298  CB  GLU B 102     -14.968  -3.732   7.122  1.00 76.14           C  
ATOM   2299  O   GLU B 102     -11.933  -4.577   6.205  1.00 76.14           O  
ATOM   2300  CG  GLU B 102     -16.116  -2.865   6.626  1.00 76.14           C  
ATOM   2301  CD  GLU B 102     -15.699  -1.871   5.555  1.00 76.14           C  
ATOM   2302  OE1 GLU B 102     -16.551  -1.476   4.728  1.00 76.14           O  
ATOM   2303  OE2 GLU B 102     -14.508  -1.485   5.542  1.00 76.14           O  
ATOM   2304  N   LEU B 103     -13.132  -6.245   7.131  1.00 75.99           N  
ATOM   2305  CA  LEU B 103     -11.925  -6.879   7.650  1.00 75.99           C  
ATOM   2306  C   LEU B 103     -11.082  -7.453   6.516  1.00 75.99           C  
ATOM   2307  CB  LEU B 103     -12.286  -7.987   8.643  1.00 75.99           C  
ATOM   2308  O   LEU B 103      -9.856  -7.323   6.522  1.00 75.99           O  
ATOM   2309  CG  LEU B 103     -12.484  -7.555  10.097  1.00 75.99           C  
ATOM   2310  CD1 LEU B 103     -13.844  -6.886  10.271  1.00 75.99           C  
ATOM   2311  CD2 LEU B 103     -12.348  -8.751  11.034  1.00 75.99           C  
ATOM   2312  N   THR B 104     -11.819  -8.006   5.604  1.00 78.34           N  
ATOM   2313  CA  THR B 104     -11.140  -8.627   4.472  1.00 78.34           C  
ATOM   2314  C   THR B 104     -10.491  -7.569   3.585  1.00 78.34           C  
ATOM   2315  CB  THR B 104     -12.113  -9.477   3.634  1.00 78.34           C  
ATOM   2316  O   THR B 104      -9.422  -7.799   3.016  1.00 78.34           O  
ATOM   2317  CG2 THR B 104     -11.387 -10.176   2.490  1.00 78.34           C  
ATOM   2318  OG1 THR B 104     -12.721 -10.465   4.475  1.00 78.34           O  
ATOM   2319  N   LYS B 105     -10.976  -6.377   3.515  1.00 81.55           N  
ATOM   2320  CA  LYS B 105     -10.472  -5.317   2.647  1.00 81.55           C  
ATOM   2321  C   LYS B 105      -9.222  -4.671   3.237  1.00 81.55           C  
ATOM   2322  CB  LYS B 105     -11.549  -4.257   2.413  1.00 81.55           C  
ATOM   2323  O   LYS B 105      -8.353  -4.200   2.500  1.00 81.55           O  
ATOM   2324  CG  LYS B 105     -12.627  -4.678   1.425  1.00 81.55           C  
ATOM   2325  CD  LYS B 105     -13.612  -3.547   1.158  1.00 81.55           C  
ATOM   2326  CE  LYS B 105     -14.662  -3.950   0.130  1.00 81.55           C  
ATOM   2327  NZ  LYS B 105     -15.710  -2.898  -0.032  1.00 81.55           N  
ATOM   2328  N   GLU B 106      -9.186  -4.774   4.589  1.00 82.87           N  
ATOM   2329  CA  GLU B 106      -8.072  -4.104   5.252  1.00 82.87           C  
ATOM   2330  C   GLU B 106      -6.737  -4.725   4.851  1.00 82.87           C  
ATOM   2331  CB  GLU B 106      -8.241  -4.156   6.773  1.00 82.87           C  
ATOM   2332  O   GLU B 106      -6.482  -5.898   5.133  1.00 82.87           O  
ATOM   2333  CG  GLU B 106      -7.189  -3.364   7.536  1.00 82.87           C  
ATOM   2334  CD  GLU B 106      -7.354  -1.859   7.396  1.00 82.87           C  
ATOM   2335  OE1 GLU B 106      -6.384  -1.114   7.666  1.00 82.87           O  
ATOM   2336  OE2 GLU B 106      -8.462  -1.420   7.014  1.00 82.87           O  
ATOM   2337  N   GLY B 107      -5.848  -3.925   4.263  1.00 86.43           N  
ATOM   2338  CA  GLY B 107      -4.486  -4.334   3.957  1.00 86.43           C  
ATOM   2339  C   GLY B 107      -4.394  -5.239   2.743  1.00 86.43           C  
ATOM   2340  O   GLY B 107      -3.304  -5.679   2.372  1.00 86.43           O  
ATOM   2341  N   PHE B 108      -5.546  -5.602   2.132  1.00 90.70           N  
ATOM   2342  CA  PHE B 108      -5.562  -6.532   1.009  1.00 90.70           C  
ATOM   2343  C   PHE B 108      -4.835  -5.941  -0.193  1.00 90.70           C  
ATOM   2344  CB  PHE B 108      -7.001  -6.892   0.627  1.00 90.70           C  
ATOM   2345  O   PHE B 108      -4.006  -6.610  -0.815  1.00 90.70           O  
ATOM   2346  CG  PHE B 108      -7.102  -7.816  -0.557  1.00 90.70           C  
ATOM   2347  CD1 PHE B 108      -7.415  -7.322  -1.817  1.00 90.70           C  
ATOM   2348  CD2 PHE B 108      -6.884  -9.180  -0.408  1.00 90.70           C  
ATOM   2349  CE1 PHE B 108      -7.509  -8.175  -2.914  1.00 90.70           C  
ATOM   2350  CE2 PHE B 108      -6.976 -10.038  -1.500  1.00 90.70           C  
ATOM   2351  CZ  PHE B 108      -7.290  -9.534  -2.752  1.00 90.70           C  
ATOM   2352  N   MET B 109      -5.111  -4.730  -0.500  1.00 89.81           N  
ATOM   2353  CA  MET B 109      -4.553  -4.109  -1.698  1.00 89.81           C  
ATOM   2354  C   MET B 109      -3.038  -3.972  -1.584  1.00 89.81           C  
ATOM   2355  CB  MET B 109      -5.186  -2.737  -1.938  1.00 89.81           C  
ATOM   2356  O   MET B 109      -2.311  -4.258  -2.537  1.00 89.81           O  
ATOM   2357  CG  MET B 109      -6.663  -2.797  -2.291  1.00 89.81           C  
ATOM   2358  SD  MET B 109      -6.972  -3.664  -3.878  1.00 89.81           S  
ATOM   2359  CE  MET B 109      -6.520  -2.355  -5.051  1.00 89.81           C  
ATOM   2360  N   THR B 110      -2.617  -3.534  -0.402  1.00 91.33           N  
ATOM   2361  CA  THR B 110      -1.186  -3.363  -0.180  1.00 91.33           C  
ATOM   2362  C   THR B 110      -0.470  -4.710  -0.203  1.00 91.33           C  
ATOM   2363  CB  THR B 110      -0.910  -2.654   1.159  1.00 91.33           C  
ATOM   2364  O   THR B 110       0.616  -4.832  -0.775  1.00 91.33           O  
ATOM   2365  CG2 THR B 110      -1.413  -1.215   1.134  1.00 91.33           C  
ATOM   2366  OG1 THR B 110      -1.573  -3.363   2.214  1.00 91.33           O  
ATOM   2367  N   SER B 111      -1.045  -5.707   0.428  1.00 93.85           N  
ATOM   2368  CA  SER B 111      -0.459  -7.043   0.424  1.00 93.85           C  
ATOM   2369  C   SER B 111      -0.462  -7.644  -0.977  1.00 93.85           C  
ATOM   2370  CB  SER B 111      -1.214  -7.963   1.384  1.00 93.85           C  
ATOM   2371  O   SER B 111       0.456  -8.380  -1.345  1.00 93.85           O  
ATOM   2372  OG  SER B 111      -2.572  -8.087   0.998  1.00 93.85           O  
ATOM   2373  N   PHE B 112      -1.535  -7.397  -1.678  1.00 94.52           N  
ATOM   2374  CA  PHE B 112      -1.619  -7.850  -3.061  1.00 94.52           C  
ATOM   2375  C   PHE B 112      -0.489  -7.258  -3.895  1.00 94.52           C  
ATOM   2376  CB  PHE B 112      -2.974  -7.474  -3.670  1.00 94.52           C  
ATOM   2377  O   PHE B 112       0.177  -7.973  -4.646  1.00 94.52           O  
ATOM   2378  CG  PHE B 112      -3.133  -7.898  -5.105  1.00 94.52           C  
ATOM   2379  CD1 PHE B 112      -3.042  -6.968  -6.133  1.00 94.52           C  
ATOM   2380  CD2 PHE B 112      -3.374  -9.228  -5.426  1.00 94.52           C  
ATOM   2381  CE1 PHE B 112      -3.190  -7.357  -7.463  1.00 94.52           C  
ATOM   2382  CE2 PHE B 112      -3.522  -9.624  -6.752  1.00 94.52           C  
ATOM   2383  CZ  PHE B 112      -3.430  -8.687  -7.769  1.00 94.52           C  
ATOM   2384  N   ALA B 113      -0.315  -5.983  -3.795  1.00 94.26           N  
ATOM   2385  CA  ALA B 113       0.756  -5.299  -4.515  1.00 94.26           C  
ATOM   2386  C   ALA B 113       2.122  -5.857  -4.126  1.00 94.26           C  
ATOM   2387  CB  ALA B 113       0.702  -3.797  -4.249  1.00 94.26           C  
ATOM   2388  O   ALA B 113       2.976  -6.083  -4.986  1.00 94.26           O  
ATOM   2389  N   LEU B 114       2.319  -6.069  -2.805  1.00 95.97           N  
ATOM   2390  CA  LEU B 114       3.575  -6.618  -2.303  1.00 95.97           C  
ATOM   2391  C   LEU B 114       3.813  -8.021  -2.852  1.00 95.97           C  
ATOM   2392  CB  LEU B 114       3.573  -6.649  -0.773  1.00 95.97           C  
ATOM   2393  O   LEU B 114       4.926  -8.348  -3.269  1.00 95.97           O  
ATOM   2394  CG  LEU B 114       4.851  -7.158  -0.103  1.00 95.97           C  
ATOM   2395  CD1 LEU B 114       6.039  -6.287  -0.499  1.00 95.97           C  
ATOM   2396  CD2 LEU B 114       4.685  -7.188   1.412  1.00 95.97           C  
ATOM   2397  N   PHE B 115       2.788  -8.805  -2.832  1.00 96.41           N  
ATOM   2398  CA  PHE B 115       2.854 -10.142  -3.410  1.00 96.41           C  
ATOM   2399  C   PHE B 115       3.282 -10.079  -4.871  1.00 96.41           C  
ATOM   2400  CB  PHE B 115       1.500 -10.848  -3.290  1.00 96.41           C  
ATOM   2401  O   PHE B 115       4.159 -10.832  -5.299  1.00 96.41           O  
ATOM   2402  CG  PHE B 115       1.352 -12.036  -4.202  1.00 96.41           C  
ATOM   2403  CD1 PHE B 115       0.601 -11.946  -5.368  1.00 96.41           C  
ATOM   2404  CD2 PHE B 115       1.964 -13.243  -3.893  1.00 96.41           C  
ATOM   2405  CE1 PHE B 115       0.462 -13.043  -6.214  1.00 96.41           C  
ATOM   2406  CE2 PHE B 115       1.830 -14.345  -4.734  1.00 96.41           C  
ATOM   2407  CZ  PHE B 115       1.078 -14.243  -5.893  1.00 96.41           C  
ATOM   2408  N   MET B 116       2.662  -9.210  -5.669  1.00 95.26           N  
ATOM   2409  CA  MET B 116       2.954  -9.057  -7.092  1.00 95.26           C  
ATOM   2410  C   MET B 116       4.417  -8.687  -7.310  1.00 95.26           C  
ATOM   2411  CB  MET B 116       2.047  -7.995  -7.716  1.00 95.26           C  
ATOM   2412  O   MET B 116       5.082  -9.255  -8.179  1.00 95.26           O  
ATOM   2413  CG  MET B 116       0.599  -8.435  -7.862  1.00 95.26           C  
ATOM   2414  SD  MET B 116       0.421  -9.929  -8.913  1.00 95.26           S  
ATOM   2415  CE  MET B 116       0.795  -9.221 -10.542  1.00 95.26           C  
ATOM   2416  N   VAL B 117       4.929  -7.776  -6.512  1.00 95.64           N  
ATOM   2417  CA  VAL B 117       6.295  -7.283  -6.655  1.00 95.64           C  
ATOM   2418  C   VAL B 117       7.284  -8.411  -6.371  1.00 95.64           C  
ATOM   2419  CB  VAL B 117       6.567  -6.086  -5.715  1.00 95.64           C  
ATOM   2420  O   VAL B 117       8.203  -8.651  -7.158  1.00 95.64           O  
ATOM   2421  CG1 VAL B 117       8.057  -5.750  -5.686  1.00 95.64           C  
ATOM   2422  CG2 VAL B 117       5.750  -4.871  -6.150  1.00 95.64           C  
ATOM   2423  N   ILE B 118       7.030  -9.127  -5.272  1.00 96.18           N  
ATOM   2424  CA  ILE B 118       7.932 -10.204  -4.877  1.00 96.18           C  
ATOM   2425  C   ILE B 118       7.848 -11.344  -5.889  1.00 96.18           C  
ATOM   2426  CB  ILE B 118       7.607 -10.722  -3.458  1.00 96.18           C  
ATOM   2427  O   ILE B 118       8.869 -11.922  -6.269  1.00 96.18           O  
ATOM   2428  CG1 ILE B 118       7.829  -9.614  -2.422  1.00 96.18           C  
ATOM   2429  CG2 ILE B 118       8.450 -11.957  -3.128  1.00 96.18           C  
ATOM   2430  CD1 ILE B 118       9.269  -9.128  -2.334  1.00 96.18           C  
ATOM   2431  N   TRP B 119       6.684 -11.684  -6.325  1.00 95.52           N  
ATOM   2432  CA  TRP B 119       6.452 -12.721  -7.325  1.00 95.52           C  
ATOM   2433  C   TRP B 119       7.191 -12.403  -8.620  1.00 95.52           C  
ATOM   2434  CB  TRP B 119       4.954 -12.875  -7.602  1.00 95.52           C  
ATOM   2435  O   TRP B 119       7.897 -13.256  -9.164  1.00 95.52           O  
ATOM   2436  CG  TRP B 119       4.609 -14.068  -8.441  1.00 95.52           C  
ATOM   2437  CD1 TRP B 119       5.430 -15.113  -8.765  1.00 95.52           C  
ATOM   2438  CD2 TRP B 119       3.351 -14.337  -9.069  1.00 95.52           C  
ATOM   2439  CE2 TRP B 119       3.481 -15.564  -9.756  1.00 95.52           C  
ATOM   2440  CE3 TRP B 119       2.126 -13.659  -9.115  1.00 95.52           C  
ATOM   2441  NE1 TRP B 119       4.757 -16.016  -9.555  1.00 95.52           N  
ATOM   2442  CH2 TRP B 119       1.241 -15.443 -10.513  1.00 95.52           C  
ATOM   2443  CZ2 TRP B 119       2.429 -16.127 -10.483  1.00 95.52           C  
ATOM   2444  CZ3 TRP B 119       1.081 -14.221  -9.839  1.00 95.52           C  
ATOM   2445  N   ILE B 120       7.138 -11.146  -9.087  1.00 94.77           N  
ATOM   2446  CA  ILE B 120       7.753 -10.693 -10.330  1.00 94.77           C  
ATOM   2447  C   ILE B 120       9.273 -10.726 -10.195  1.00 94.77           C  
ATOM   2448  CB  ILE B 120       7.278  -9.273 -10.711  1.00 94.77           C  
ATOM   2449  O   ILE B 120       9.973 -11.188 -11.100  1.00 94.77           O  
ATOM   2450  CG1 ILE B 120       5.796  -9.291 -11.102  1.00 94.77           C  
ATOM   2451  CG2 ILE B 120       8.136  -8.702 -11.844  1.00 94.77           C  
ATOM   2452  CD1 ILE B 120       5.173  -7.908 -11.233  1.00 94.77           C  
ATOM   2453  N   ILE B 121       9.775 -10.342  -9.057  1.00 94.61           N  
ATOM   2454  CA  ILE B 121      11.214 -10.255  -8.829  1.00 94.61           C  
ATOM   2455  C   ILE B 121      11.829 -11.652  -8.879  1.00 94.61           C  
ATOM   2456  CB  ILE B 121      11.531  -9.578  -7.477  1.00 94.61           C  
ATOM   2457  O   ILE B 121      12.801 -11.883  -9.601  1.00 94.61           O  
ATOM   2458  CG1 ILE B 121      11.184  -8.086  -7.532  1.00 94.61           C  
ATOM   2459  CG2 ILE B 121      13.002  -9.785  -7.102  1.00 94.61           C  
ATOM   2460  CD1 ILE B 121      11.304  -7.372  -6.193  1.00 94.61           C  
ATOM   2461  N   PHE B 122      11.204 -12.562  -8.095  1.00 94.40           N  
ATOM   2462  CA  PHE B 122      11.760 -13.906  -7.997  1.00 94.40           C  
ATOM   2463  C   PHE B 122      11.543 -14.678  -9.293  1.00 94.40           C  
ATOM   2464  CB  PHE B 122      11.132 -14.665  -6.823  1.00 94.40           C  
ATOM   2465  O   PHE B 122      12.414 -15.436  -9.724  1.00 94.40           O  
ATOM   2466  CG  PHE B 122      11.802 -14.400  -5.502  1.00 94.40           C  
ATOM   2467  CD1 PHE B 122      12.844 -15.206  -5.061  1.00 94.40           C  
ATOM   2468  CD2 PHE B 122      11.389 -13.344  -4.700  1.00 94.40           C  
ATOM   2469  CE1 PHE B 122      13.466 -14.963  -3.838  1.00 94.40           C  
ATOM   2470  CE2 PHE B 122      12.005 -13.095  -3.477  1.00 94.40           C  
ATOM   2471  CZ  PHE B 122      13.043 -13.906  -3.048  1.00 94.40           C  
ATOM   2472  N   TYR B 123      10.394 -14.517  -9.894  1.00 93.85           N  
ATOM   2473  CA  TYR B 123      10.134 -15.157 -11.179  1.00 93.85           C  
ATOM   2474  C   TYR B 123      11.140 -14.700 -12.229  1.00 93.85           C  
ATOM   2475  CB  TYR B 123       8.710 -14.853 -11.654  1.00 93.85           C  
ATOM   2476  O   TYR B 123      11.686 -15.518 -12.972  1.00 93.85           O  
ATOM   2477  CG  TYR B 123       8.349 -15.520 -12.959  1.00 93.85           C  
ATOM   2478  CD1 TYR B 123       8.384 -14.812 -14.158  1.00 93.85           C  
ATOM   2479  CD2 TYR B 123       7.973 -16.858 -12.995  1.00 93.85           C  
ATOM   2480  CE1 TYR B 123       8.051 -15.422 -15.363  1.00 93.85           C  
ATOM   2481  CE2 TYR B 123       7.637 -17.478 -14.195  1.00 93.85           C  
ATOM   2482  OH  TYR B 123       7.349 -17.362 -16.561  1.00 93.85           O  
ATOM   2483  CZ  TYR B 123       7.680 -16.753 -15.371  1.00 93.85           C  
ATOM   2484  N   THR B 124      11.401 -13.361 -12.273  1.00 92.51           N  
ATOM   2485  CA  THR B 124      12.350 -12.793 -13.224  1.00 92.51           C  
ATOM   2486  C   THR B 124      13.768 -13.272 -12.924  1.00 92.51           C  
ATOM   2487  CB  THR B 124      12.310 -11.254 -13.202  1.00 92.51           C  
ATOM   2488  O   THR B 124      14.514 -13.631 -13.838  1.00 92.51           O  
ATOM   2489  CG2 THR B 124      13.277 -10.664 -14.224  1.00 92.51           C  
ATOM   2490  OG1 THR B 124      10.982 -10.812 -13.507  1.00 92.51           O  
ATOM   2491  N   ALA B 125      14.115 -13.348 -11.689  1.00 92.42           N  
ATOM   2492  CA  ALA B 125      15.459 -13.720 -11.255  1.00 92.42           C  
ATOM   2493  C   ALA B 125      15.754 -15.182 -11.576  1.00 92.42           C  
ATOM   2494  CB  ALA B 125      15.624 -13.464  -9.759  1.00 92.42           C  
ATOM   2495  O   ALA B 125      16.838 -15.511 -12.064  1.00 92.42           O  
ATOM   2496  N   ILE B 126      14.795 -16.088 -11.422  1.00 91.18           N  
ATOM   2497  CA  ILE B 126      15.041 -17.525 -11.487  1.00 91.18           C  
ATOM   2498  C   ILE B 126      14.805 -18.024 -12.911  1.00 91.18           C  
ATOM   2499  CB  ILE B 126      14.146 -18.297 -10.493  1.00 91.18           C  
ATOM   2500  O   ILE B 126      15.566 -18.851 -13.419  1.00 91.18           O  
ATOM   2501  CG1 ILE B 126      14.506 -17.925  -9.050  1.00 91.18           C  
ATOM   2502  CG2 ILE B 126      14.268 -19.807 -10.716  1.00 91.18           C  
ATOM   2503  CD1 ILE B 126      13.566 -18.513  -8.006  1.00 91.18           C  
ATOM   2504  N   HIS B 127      13.865 -17.525 -13.635  1.00 88.41           N  
ATOM   2505  CA  HIS B 127      13.438 -18.153 -14.880  1.00 88.41           C  
ATOM   2506  C   HIS B 127      13.933 -17.368 -16.091  1.00 88.41           C  
ATOM   2507  CB  HIS B 127      11.913 -18.276 -14.923  1.00 88.41           C  
ATOM   2508  O   HIS B 127      13.998 -17.903 -17.199  1.00 88.41           O  
ATOM   2509  CG  HIS B 127      11.356 -19.182 -13.872  1.00 88.41           C  
ATOM   2510  CD2 HIS B 127      10.203 -19.120 -13.165  1.00 88.41           C  
ATOM   2511  ND1 HIS B 127      12.013 -20.314 -13.440  1.00 88.41           N  
ATOM   2512  CE1 HIS B 127      11.285 -20.911 -12.510  1.00 88.41           C  
ATOM   2513  NE2 HIS B 127      10.182 -20.206 -12.325  1.00 88.41           N  
ATOM   2514  N   TYR B 128      14.346 -16.151 -15.924  1.00 82.92           N  
ATOM   2515  CA  TYR B 128      14.678 -15.348 -17.096  1.00 82.92           C  
ATOM   2516  C   TYR B 128      16.059 -14.719 -16.953  1.00 82.92           C  
ATOM   2517  CB  TYR B 128      13.627 -14.256 -17.315  1.00 82.92           C  
ATOM   2518  O   TYR B 128      16.610 -14.189 -17.920  1.00 82.92           O  
ATOM   2519  CG  TYR B 128      12.330 -14.769 -17.891  1.00 82.92           C  
ATOM   2520  CD1 TYR B 128      12.140 -14.848 -19.269  1.00 82.92           C  
ATOM   2521  CD2 TYR B 128      11.291 -15.174 -17.060  1.00 82.92           C  
ATOM   2522  CE1 TYR B 128      10.945 -15.318 -19.805  1.00 82.92           C  
ATOM   2523  CE2 TYR B 128      10.092 -15.646 -17.585  1.00 82.92           C  
ATOM   2524  OH  TYR B 128       8.745 -16.181 -19.481  1.00 82.92           O  
ATOM   2525  CZ  TYR B 128       9.929 -15.715 -18.956  1.00 82.92           C  
ATOM   2526  N   ASP B 129      16.559 -14.856 -15.599  1.00 65.69           N  
ATOM   2527  CA  ASP B 129      17.987 -14.586 -15.460  1.00 65.69           C  
ATOM   2528  C   ASP B 129      18.811 -15.848 -15.706  1.00 65.69           C  
ATOM   2529  CB  ASP B 129      18.293 -14.021 -14.072  1.00 65.69           C  
ATOM   2530  O   ASP B 129      19.879 -15.788 -16.318  1.00 65.69           O  
ATOM   2531  CG  ASP B 129      19.453 -13.040 -14.073  1.00 65.69           C  
ATOM   2532  OD1 ASP B 129      20.052 -12.806 -15.145  1.00 65.69           O  
ATOM   2533  OD2 ASP B 129      19.773 -12.500 -12.992  1.00 65.69           O  
TER    2534      ASP B 517
ENDMDL
END
