# Supplementary material for: A unified evolutionary origin for the ubiquitous protein transporters SecY and YidC
Source: BMC Biol. 2021 Dec 15;19:266. doi: 10.1186/s12915-021-01171-5 (PMC8675477; doi:10.1186/s12915-021-01171-5)
Supplement: Supplementary file 5 — Additional file 5. Predicted MJ0480/MJ0606 and TMCO1/C02orf24 structures. [file 12915_2021_1171_MOESM5_ESM.zip › Additional file 5. Predicted structures/prediction_TMCO1iso3_C20orf24iso2/rank_2_model_3_ptm_seed_0.raw.txt]

i	j	aa_i	aa_j	p(cbcb<8)	maxdistbin	pae_ij	pae_ji
1	2	M	S	1.000	5.44	1.582	1.736
1	3	M	T	0.768	7.62	4.481	4.151
1	4	M	M	0.369	9.50	4.526	5.237
1	5	M	F	0.631	6.06	6.221	6.784
1	6	M	A	0.523	5.44	6.669	7.470
1	7	M	D	0.063	10.44	10.407	6.065
1	8	M	T	0.010	10.44	11.830	5.831
1	9	M	L	0.125	8.25	12.237	5.365
1	10	M	L	0.021	14.81	13.325	5.922
1	11	M	I	0.001	15.12	16.172	5.897
1	12	M	V	0.000	13.87	17.427	5.923
1	13	M	F	0.002	13.87	19.442	5.841
1	14	M	I	0.000	>21.69	20.777	6.413
1	15	M	S	0.000	>21.69	19.780	6.229
1	16	M	V	0.000	>21.69	24.719	5.666
1	17	M	C	0.000	>21.69	24.950	5.678
1	18	M	T	0.000	>21.69	24.626	5.964
1	19	M	A	0.000	>21.69	24.911	5.822
1	20	M	L	0.000	>21.69	25.285	5.569
1	21	M	L	0.000	>21.69	25.661	6.494
1	22	M	A	0.000	>21.69	25.458	7.156
1	23	M	E	0.000	>21.69	26.657	7.355
1	24	M	G	0.000	>21.69	27.976	8.085
1	25	M	I	0.000	>21.69	27.349	7.197
1	26	M	T	0.000	>21.69	25.787	6.911
1	27	M	W	0.000	>21.69	28.424	7.791
1	28	M	V	0.000	>21.69	28.740	7.578
1	29	M	L	0.000	>21.69	27.055	7.871
1	30	M	V	0.000	>21.69	26.889	8.621
1	31	M	Y	0.000	>21.69	27.236	8.465
1	32	M	R	0.000	>21.69	29.297	9.788
1	33	M	T	0.000	>21.69	27.801	9.758
1	34	M	D	0.000	>21.69	27.791	11.412
1	35	M	K	0.000	>21.69	28.101	9.353
1	36	M	Y	0.000	>21.69	27.866	8.778
1	37	M	K	0.000	>21.69	28.549	8.171
1	38	M	R	0.000	>21.69	28.016	9.272
1	39	M	L	0.000	>21.69	28.791	8.668
1	40	M	K	0.000	>21.69	28.162	8.759
1	41	M	A	0.000	>21.69	28.338	9.522
1	42	M	E	0.000	>21.69	28.580	9.250
1	43	M	V	0.000	>21.69	28.940	9.403
1	44	M	E	0.000	>21.69	28.030	10.102
1	45	M	K	0.000	>21.69	28.978	9.854
1	46	M	Q	0.000	>21.69	28.510	9.272
1	47	M	S	0.000	>21.69	27.979	10.561
1	48	M	K	0.000	>21.69	28.792	10.659
1	49	M	K	0.000	>21.69	29.387	10.526
1	50	M	L	0.000	>21.69	29.257	10.829
1	51	M	E	0.000	>21.69	28.043	12.521
1	52	M	K	0.000	>21.69	29.243	12.334
1	53	M	K	0.000	>21.69	29.495	12.017
1	54	M	K	0.000	>21.69	27.999	14.711
1	55	M	E	0.000	>21.69	28.454	16.308
1	56	M	T	0.000	>21.69	28.036	18.630
1	57	M	I	0.000	>21.69	28.818	19.514
1	58	M	T	0.000	>21.69	28.609	25.153
1	59	M	E	0.000	>21.69	28.395	26.907
1	60	M	S	0.000	>21.69	27.361	27.005
1	61	M	A	0.000	>21.69	28.230	24.104
1	62	M	G	0.000	>21.69	29.129	24.339
1	63	M	R	0.000	>21.69	29.133	20.378
1	64	M	Q	0.000	>21.69	29.139	17.726
1	65	M	Q	0.000	>21.69	29.760	16.562
1	66	M	K	0.000	>21.69	29.230	15.992
1	67	M	K	0.000	>21.69	29.227	15.152
1	68	M	K	0.000	>21.69	29.326	14.385
1	69	M	I	0.000	>21.69	29.216	12.473
1	70	M	E	0.000	>21.69	28.163	12.878
1	71	M	R	0.000	>21.69	28.844	13.398
1	72	M	Q	0.000	>21.69	29.710	11.709
1	73	M	E	0.000	>21.69	29.324	12.648
1	74	M	E	0.000	>21.69	28.302	11.363
1	75	M	K	0.000	>21.69	29.250	12.051
1	76	M	L	0.000	>21.69	29.039	10.897
1	77	M	K	0.000	>21.69	27.826	11.004
1	78	M	N	0.000	>21.69	28.231	11.631
1	79	M	N	0.000	>21.69	28.793	10.593
1	80	M	N	0.000	>21.69	28.229	11.153
1	81	M	R	0.000	>21.69	27.936	11.432
1	82	M	D	0.000	>21.69	28.599	10.491
1	83	M	L	0.000	>21.69	27.714	10.223
1	84	M	S	0.000	>21.69	26.242	10.578
1	85	M	M	0.000	>21.69	27.748	11.800
1	86	M	V	0.000	>21.69	28.376	10.168
1	87	M	R	0.000	>21.69	26.990	12.022
1	88	M	M	0.000	>21.69	27.758	11.675
1	89	M	K	0.000	>21.69	28.346	13.238
1	90	M	S	0.000	>21.69	25.601	14.069
1	91	M	M	0.000	>21.69	24.484	10.901
1	92	M	F	0.000	>21.69	27.842	10.732
1	93	M	A	0.000	>21.69	28.174	10.054
1	94	M	I	0.000	>21.69	25.612	10.112
1	95	M	G	0.000	>21.69	26.187	10.267
1	96	M	F	0.000	>21.69	28.212	9.978
1	97	M	C	0.000	>21.69	25.261	8.869
1	98	M	F	0.000	>21.69	24.516	11.247
1	99	M	T	0.000	>21.69	23.944	10.454
1	100	M	A	0.000	>21.69	23.896	9.563
1	101	M	L	0.000	>21.69	20.737	10.763
1	102	M	M	0.000	>21.69	20.951	10.963
1	103	M	G	0.000	>21.69	21.593	12.337
1	104	M	M	0.001	>21.69	21.555	10.205
1	105	M	F	0.001	>21.69	18.816	10.838
1	106	M	N	0.000	>21.69	20.792	10.506
1	107	M	S	0.001	>21.69	21.655	10.225
1	108	M	I	0.013	>21.69	17.014	7.974
1	109	M	F	0.010	17.31	16.781	7.943
1	110	M	D	0.004	>21.69	19.955	10.646
1	111	M	G	0.009	>21.69	18.363	9.397
1	112	M	R	0.057	15.75	14.059	8.831
1	113	M	V	0.091	15.44	13.810	6.202
1	114	M	V	0.017	14.19	14.415	6.536
1	115	M	A	0.011	13.87	13.799	7.239
1	116	M	K	0.051	15.12	15.415	6.402
1	117	M	L	0.000	>21.69	19.372	6.617
1	118	M	P	0.000	>21.69	20.326	7.305
1	119	M	F	0.000	>21.69	22.545	8.190
1	120	M	T	0.000	>21.69	20.615	10.203
1	121	M	P	0.000	>21.69	23.513	11.761
1	122	M	L	0.000	>21.69	21.867	9.713
1	123	M	S	0.000	>21.69	22.158	10.759
1	124	M	Y	0.000	>21.69	22.901	10.500
1	125	M	I	0.000	>21.69	22.772	9.065
1	126	M	Q	0.000	>21.69	22.424	11.419
1	127	M	G	0.000	>21.69	23.600	11.424
1	128	M	L	0.000	>21.69	20.785	8.988
1	129	M	S	0.000	>21.69	19.613	9.190
1	130	M	H	0.000	>21.69	22.410	10.230
1	131	M	R	0.000	>21.69	22.689	11.318
1	132	M	N	0.001	>21.69	21.657	11.806
1	133	M	L	0.002	>21.69	19.331	10.516
1	134	M	L	0.006	>21.69	20.473	11.835
1	135	M	G	0.006	>21.69	20.009	12.452
1	136	M	D	0.003	>21.69	21.034	12.877
1	137	M	D	0.007	>21.69	15.848	8.705
1	138	M	T	0.000	>21.69	21.600	10.058
1	139	M	T	0.003	>21.69	18.841	7.632
1	140	M	D	0.016	18.88	15.332	6.961
1	141	M	C	0.002	17.31	19.432	7.358
1	142	M	S	0.001	>21.69	20.121	7.783
1	143	M	F	0.001	18.25	19.303	7.392
1	144	M	I	0.000	>21.69	18.968	6.820
1	145	M	F	0.000	>21.69	20.074	6.778
1	146	M	L	0.000	17.31	18.271	6.704
1	147	M	Y	0.000	>21.69	18.919	5.724
1	148	M	I	0.000	>21.69	21.962	6.681
1	149	M	L	0.000	>21.69	20.137	5.920
1	150	M	C	0.000	>21.69	20.216	6.770
1	151	M	T	0.000	>21.69	23.601	6.232
1	152	M	M	0.000	>21.69	22.152	8.269
1	153	M	S	0.000	>21.69	21.266	6.874
1	154	M	I	0.000	>21.69	22.833	6.480
1	155	M	R	0.000	>21.69	26.740	8.184
1	156	M	Q	0.000	>21.69	25.327	8.538
1	157	M	N	0.000	>21.69	24.447	7.310
1	158	M	I	0.000	>21.69	25.512	7.432
1	159	M	Q	0.000	>21.69	27.098	7.855
1	160	M	K	0.000	>21.69	26.624	7.424
1	161	M	I	0.000	>21.69	27.411	7.358
1	162	M	L	0.000	>21.69	25.178	8.360
1	163	M	G	0.000	>21.69	27.315	10.675
1	164	M	L	0.000	>21.69	27.442	11.615
1	165	M	A	0.000	>21.69	26.116	14.010
1	166	M	P	0.000	>21.69	26.748	14.138
1	167	M	S	0.000	>21.69	26.420	16.804
1	168	M	R	0.000	>21.69	27.139	12.539
1	169	M	A	0.000	>21.69	27.302	16.110
1	170	M	A	0.000	>21.69	27.409	16.809
1	171	M	T	0.000	>21.69	25.466	16.331
1	172	M	K	0.000	>21.69	27.868	18.287
1	173	M	Q	0.000	>21.69	26.954	20.949
1	174	M	A	0.000	>21.69	26.593	25.027
1	175	M	G	0.000	>21.69	27.115	27.467
1	176	M	G	0.000	>21.69	26.885	28.787
1	177	M	F	0.000	>21.69	26.703	28.740
1	178	M	L	0.000	>21.69	26.571	28.909
1	179	M	G	0.000	>21.69	26.980	28.946
1	180	M	P	0.000	>21.69	27.803	29.481
1	181	M	P	0.000	>21.69	28.330	29.391
1	182	M	P	0.000	>21.69	28.388	28.891
1	183	M	P	0.000	>21.69	28.367	29.108
1	184	M	S	0.000	>21.69	28.870	29.532
1	185	M	G	0.000	>21.69	28.859	29.883
1	186	M	K	0.000	>21.69	28.986	30.165
1	187	M	F	0.000	>21.69	28.419	30.031
1	188	M	S	0.001	>21.69	27.156	29.907
1	189	M	M	0.000	>21.69	29.607	30.434
1	190	M	S	0.000	>21.69	29.852	30.499
1	191	M	G	0.000	>21.69	30.143	30.599
1	192	M	G	0.000	>21.69	30.254	30.535
1	193	M	R	0.000	>21.69	29.965	30.772
1	194	M	R	0.000	>21.69	29.313	30.447
1	195	M	K	0.000	>21.69	29.817	30.487
1	196	M	E	0.000	>21.69	29.790	30.395
1	197	M	E	0.000	>21.69	29.458	30.157
1	198	M	P	0.000	>21.69	29.488	30.129
1	199	M	P	0.000	>21.69	29.373	29.967
1	200	M	Q	0.000	>21.69	28.988	28.998
1	201	M	P	0.000	>21.69	29.119	29.905
1	202	M	Q	0.000	>21.69	28.132	29.507
1	203	M	L	0.000	>21.69	28.661	30.157
1	204	M	A	0.000	>21.69	28.717	29.653
1	205	M	N	0.000	>21.69	28.152	28.426
1	206	M	G	0.000	>21.69	27.200	27.803
1	207	M	A	0.000	>21.69	28.200	27.646
1	208	M	L	0.000	>21.69	28.561	25.781
1	209	M	K	0.000	>21.69	27.001	24.642
1	210	M	V	0.000	>21.69	27.824	22.248
1	211	M	S	0.000	>21.69	28.489	22.305
1	212	M	V	0.000	>21.69	27.597	17.055
1	213	M	W	0.000	>21.69	27.221	16.893
1	214	M	S	0.000	>21.69	29.741	18.094
1	215	M	K	0.000	>21.69	28.960	18.815
1	216	M	V	0.000	>21.69	28.128	18.918
1	217	M	L	0.000	>21.69	28.080	19.646
1	218	M	R	0.000	>21.69	28.314	21.557
1	219	M	S	0.000	>21.69	28.609	26.091
1	220	M	D	0.000	>21.69	28.175	24.434
1	221	M	A	0.000	>21.69	28.169	26.022
1	222	M	A	0.000	>21.69	28.240	22.982
1	223	M	W	0.000	>21.69	27.946	20.069
1	224	M	E	0.000	>21.69	28.182	19.854
1	225	M	D	0.000	>21.69	28.443	15.462
1	226	M	K	0.000	>21.69	28.500	11.531
1	227	M	D	0.000	>21.69	28.131	10.150
1	228	M	E	0.000	>21.69	28.388	9.225
1	229	M	F	0.000	>21.69	28.717	8.991
1	230	M	L	0.000	>21.69	26.498	7.749
1	231	M	D	0.000	>21.69	28.141	8.322
1	232	M	V	0.000	>21.69	29.397	8.311
1	233	M	I	0.000	>21.69	27.448	7.491
1	234	M	Y	0.000	>21.69	25.743	6.116
1	235	M	W	0.000	>21.69	28.061	6.517
1	236	M	F	0.000	>21.69	27.744	6.887
1	237	M	R	0.000	>21.69	28.901	6.173
1	238	M	Q	0.000	>21.69	25.410	5.304
1	239	M	I	0.000	>21.69	26.827	5.551
1	240	M	I	0.000	>21.69	26.816	6.093
1	241	M	A	0.000	>21.69	23.936	5.190
1	242	M	V	0.000	>21.69	24.087	5.417
1	243	M	V	0.000	>21.69	25.591	5.435
1	244	M	L	0.000	>21.69	23.717	6.747
1	245	M	G	0.000	>21.69	22.002	7.380
1	246	M	V	0.000	>21.69	23.710	5.665
1	247	M	I	0.000	>21.69	21.871	6.226
1	248	M	W	0.000	>21.69	21.241	9.472
1	249	M	G	0.000	>21.69	20.874	8.737
1	250	M	V	0.001	>21.69	22.314	6.765
1	251	M	L	0.000	>21.69	20.400	8.163
1	252	M	P	0.001	>21.69	21.793	13.217
1	253	M	L	0.000	>21.69	21.364	10.949
1	254	M	R	0.000	>21.69	21.619	13.512
1	255	M	G	0.000	>21.69	22.293	11.186
1	256	M	F	0.000	>21.69	23.556	11.577
1	257	M	L	0.000	>21.69	23.737	11.056
1	258	M	G	0.000	>21.69	24.328	8.950
1	259	M	I	0.000	>21.69	23.037	7.199
1	260	M	A	0.000	>21.69	25.200	8.186
1	261	M	G	0.000	>21.69	26.119	8.372
1	262	M	F	0.000	>21.69	25.818	7.174
1	263	M	C	0.000	>21.69	26.605	7.185
1	264	M	L	0.000	>21.69	27.592	7.752
1	265	M	I	0.000	>21.69	27.946	7.127
1	266	M	N	0.000	>21.69	26.610	9.177
1	267	M	A	0.000	>21.69	26.554	9.141
1	268	M	G	0.000	>21.69	27.447	9.820
1	269	M	V	0.000	>21.69	28.564	9.712
1	270	M	L	0.000	>21.69	26.768	10.766
1	271	M	Y	0.000	>21.69	26.589	9.514
1	272	M	L	0.000	>21.69	27.750	9.738
1	273	M	Y	0.000	>21.69	27.223	10.988
1	274	M	F	0.000	>21.69	28.304	12.986
1	275	M	S	0.000	>21.69	27.290	11.996
1	276	M	N	0.000	>21.69	28.234	16.616
1	277	M	Y	0.000	>21.69	28.231	17.573
1	278	M	L	0.000	>21.69	26.353	14.098
1	279	M	Q	0.000	>21.69	28.243	16.519
1	280	M	I	0.000	>21.69	27.882	20.079
1	281	M	D	0.000	>21.69	28.118	20.609
1	282	M	E	0.000	>21.69	28.683	22.204
1	283	M	E	0.000	>21.69	27.268	18.073
1	284	M	E	0.000	>21.69	28.100	18.834
1	285	M	Y	0.000	>21.69	28.915	17.672
1	286	M	G	0.000	>21.69	28.048	19.429
1	287	M	G	0.000	>21.69	28.007	16.741
1	288	M	T	0.000	>21.69	27.819	15.472
1	289	M	W	0.000	>21.69	25.956	13.684
1	290	M	E	0.000	>21.69	27.511	12.276
1	291	M	L	0.000	>21.69	26.914	13.174
1	292	M	T	0.000	>21.69	26.655	12.464
1	293	M	K	0.000	>21.69	26.093	11.448
1	294	M	E	0.000	>21.69	26.324	10.607
1	295	M	G	0.000	>21.69	26.649	9.704
1	296	M	F	0.000	>21.69	26.946	8.057
1	297	M	M	0.000	>21.69	25.913	7.110
1	298	M	T	0.000	>21.69	24.828	6.738
1	299	M	S	0.000	>21.69	24.704	6.948
1	300	M	F	0.000	>21.69	25.438	5.473
1	301	M	A	0.000	>21.69	23.506	5.964
1	302	M	L	0.000	>21.69	22.359	4.603
1	303	M	F	0.000	>21.69	23.085	5.317
1	304	M	M	0.000	>21.69	20.338	5.592
1	305	M	V	0.000	>21.69	21.510	5.650
1	306	M	I	0.000	>21.69	23.487	5.497
1	307	M	W	0.000	>21.69	22.758	6.427
1	308	M	I	0.000	16.06	18.940	5.764
1	309	M	I	0.002	12.94	14.447	6.275
1	310	M	F	0.002	>21.69	19.418	5.678
1	311	M	Y	0.001	15.12	18.024	6.327
1	312	M	T	0.037	11.38	12.432	6.578
1	313	M	A	0.160	8.88	11.751	6.947
1	314	M	I	0.032	12.31	15.425	7.231
1	315	M	H	0.025	14.19	16.019	8.296
1	316	M	Y	0.191	11.69	12.601	9.713
1	317	M	D	0.448	7.94	7.535	9.210
2	3	S	T	1.000	5.12	1.590	1.297
2	4	S	M	0.891	5.12	5.825	3.715
2	5	S	F	0.844	4.50	4.926	3.346
2	6	S	A	0.912	6.38	4.972	2.106
2	7	S	D	0.179	8.88	6.277	2.418
2	8	S	T	0.014	9.50	8.423	2.412
2	9	S	L	0.017	10.44	8.524	2.640
2	10	S	L	0.030	12.31	8.623	2.733
2	11	S	I	0.001	14.50	11.889	2.740
2	12	S	V	0.000	15.44	12.708	2.960
2	13	S	F	0.000	16.38	12.753	2.940
2	14	S	I	0.000	18.25	13.471	3.233
2	15	S	S	0.000	19.81	13.407	3.802
2	16	S	V	0.000	>21.69	17.119	3.260
2	17	S	C	0.000	>21.69	16.504	3.721
2	18	S	T	0.000	>21.69	17.387	3.991
2	19	S	A	0.000	>21.69	17.931	3.855
2	20	S	L	0.000	>21.69	20.249	3.756
2	21	S	L	0.000	>21.69	18.944	4.302
2	22	S	A	0.000	>21.69	18.228	4.552
2	23	S	E	0.000	>21.69	19.937	4.811
2	24	S	G	0.000	>21.69	23.149	5.399
2	25	S	I	0.000	>21.69	21.122	4.973
2	26	S	T	0.000	>21.69	18.985	4.742
2	27	S	W	0.000	>21.69	22.570	5.515
2	28	S	V	0.000	>21.69	23.411	5.355
2	29	S	L	0.000	>21.69	21.142	6.362
2	30	S	V	0.000	>21.69	20.004	7.077
2	31	S	Y	0.000	>21.69	21.388	6.569
2	32	S	R	0.000	>21.69	23.022	8.407
2	33	S	T	0.000	>21.69	21.840	8.858
2	34	S	D	0.000	>21.69	20.910	8.639
2	35	S	K	0.000	>21.69	22.288	7.473
2	36	S	Y	0.000	>21.69	22.324	7.436
2	37	S	K	0.000	>21.69	22.956	6.438
2	38	S	R	0.000	>21.69	21.668	7.690
2	39	S	L	0.000	>21.69	23.153	7.272
2	40	S	K	0.000	>21.69	22.920	7.179
2	41	S	A	0.000	>21.69	23.696	7.426
2	42	S	E	0.000	>21.69	23.081	8.147
2	43	S	V	0.000	>21.69	25.021	7.695
2	44	S	E	0.000	>21.69	24.938	8.826
2	45	S	K	0.000	>21.69	23.293	8.055
2	46	S	Q	0.000	>21.69	23.895	7.802
2	47	S	S	0.000	>21.69	22.550	8.632
2	48	S	K	0.000	>21.69	24.590	8.504
2	49	S	K	0.000	>21.69	23.948	8.695
2	50	S	L	0.000	>21.69	24.569	8.559
2	51	S	E	0.000	>21.69	23.499	10.975
2	52	S	K	0.000	>21.69	24.913	10.116
2	53	S	K	0.000	>21.69	26.599	9.869
2	54	S	K	0.000	>21.69	23.695	12.464
2	55	S	E	0.000	>21.69	24.447	13.546
2	56	S	T	0.000	>21.69	25.035	15.379
2	57	S	I	0.000	>21.69	25.402	18.361
2	58	S	T	0.000	>21.69	26.357	23.281
2	59	S	E	0.000	>21.69	25.150	27.002
2	60	S	S	0.000	>21.69	25.087	26.150
2	61	S	A	0.000	>21.69	25.942	22.932
2	62	S	G	0.000	>21.69	25.670	21.729
2	63	S	R	0.000	>21.69	25.259	18.335
2	64	S	Q	0.000	>21.69	25.509	15.045
2	65	S	Q	0.000	>21.69	26.567	13.645
2	66	S	K	0.000	>21.69	25.515	13.495
2	67	S	K	0.000	>21.69	24.327	12.573
2	68	S	K	0.000	>21.69	24.731	11.670
2	69	S	I	0.000	>21.69	25.977	10.339
2	70	S	E	0.000	>21.69	23.603	11.161
2	71	S	R	0.000	>21.69	23.313	10.251
2	72	S	Q	0.000	>21.69	25.547	9.398
2	73	S	E	0.000	>21.69	24.066	10.444
2	74	S	E	0.000	>21.69	22.687	9.047
2	75	S	K	0.000	>21.69	24.587	8.910
2	76	S	L	0.000	>21.69	24.413	8.416
2	77	S	K	0.000	>21.69	22.774	8.884
2	78	S	N	0.000	>21.69	23.523	8.994
2	79	S	N	0.000	>21.69	24.239	7.954
2	80	S	N	0.000	>21.69	23.688	8.618
2	81	S	R	0.000	>21.69	21.957	8.518
2	82	S	D	0.000	>21.69	22.605	8.289
2	83	S	L	0.000	>21.69	23.357	8.512
2	84	S	S	0.000	>21.69	21.078	9.530
2	85	S	M	0.000	>21.69	22.656	9.326
2	86	S	V	0.000	>21.69	21.892	8.324
2	87	S	R	0.000	>21.69	18.747	9.773
2	88	S	M	0.000	>21.69	21.509	10.138
2	89	S	K	0.000	>21.69	20.961	11.689
2	90	S	S	0.000	>21.69	18.448	11.345
2	91	S	M	0.000	>21.69	18.814	9.235
2	92	S	F	0.000	>21.69	21.876	7.910
2	93	S	A	0.000	>21.69	22.132	7.346
2	94	S	I	0.000	>21.69	17.671	7.270
2	95	S	G	0.000	>21.69	19.549	7.874
2	96	S	F	0.000	>21.69	20.284	7.281
2	97	S	C	0.000	>21.69	18.931	6.771
2	98	S	F	0.000	>21.69	17.213	7.563
2	99	S	T	0.000	>21.69	15.514	7.092
2	100	S	A	0.000	>21.69	17.511	6.432
2	101	S	L	0.000	>21.69	15.502	7.337
2	102	S	M	0.000	>21.69	15.750	7.740
2	103	S	G	0.000	>21.69	15.984	8.502
2	104	S	M	0.000	>21.69	14.566	6.670
2	105	S	F	0.000	19.81	11.242	6.109
2	106	S	N	0.000	>21.69	12.389	6.465
2	107	S	S	0.001	>21.69	13.477	5.742
2	108	S	I	0.008	17.31	9.908	5.928
2	109	S	F	0.007	15.12	10.639	5.997
2	110	S	D	0.002	18.88	13.662	7.017
2	111	S	G	0.003	17.00	13.693	5.914
2	112	S	R	0.029	12.62	8.778	5.022
2	113	S	V	0.025	11.38	11.118	4.191
2	114	S	V	0.015	11.69	8.827	3.942
2	115	S	A	0.004	11.06	10.073	4.532
2	116	S	K	0.009	10.75	12.492	4.552
2	117	S	L	0.000	16.38	13.715	4.088
2	118	S	P	0.000	>21.69	15.491	4.727
2	119	S	F	0.000	>21.69	17.916	4.785
2	120	S	T	0.000	>21.69	16.042	6.141
2	121	S	P	0.000	>21.69	17.308	6.515
2	122	S	L	0.000	>21.69	20.466	7.636
2	123	S	S	0.000	>21.69	18.330	9.339
2	124	S	Y	0.000	>21.69	20.892	8.249
2	125	S	I	0.000	>21.69	19.146	6.409
2	126	S	Q	0.000	>21.69	18.556	6.438
2	127	S	G	0.000	>21.69	17.811	7.669
2	128	S	L	0.000	>21.69	16.733	5.487
2	129	S	S	0.000	>21.69	14.154	6.142
2	130	S	H	0.000	>21.69	17.697	5.998
2	131	S	R	0.000	>21.69	15.601	7.399
2	132	S	N	0.000	>21.69	15.057	7.009
2	133	S	L	0.000	17.94	13.857	6.783
2	134	S	L	0.001	>21.69	14.534	8.765
2	135	S	G	0.000	>21.69	16.692	11.403
2	136	S	D	0.001	>21.69	16.396	8.020
2	137	S	D	0.000	>21.69	16.206	6.410
2	138	S	T	0.000	>21.69	16.659	6.013
2	139	S	T	0.000	16.69	13.238	4.938
2	140	S	D	0.001	14.81	12.399	4.429
2	141	S	C	0.000	14.19	13.365	4.585
2	142	S	S	0.000	17.94	13.962	5.867
2	143	S	F	0.000	16.38	10.810	4.786
2	144	S	I	0.000	>21.69	13.875	4.009
2	145	S	F	0.000	19.50	15.518	4.352
2	146	S	L	0.000	15.75	13.653	3.967
2	147	S	Y	0.000	19.50	13.553	3.721
2	148	S	I	0.000	>21.69	16.326	3.654
2	149	S	L	0.000	>21.69	14.403	4.181
2	150	S	C	0.000	19.19	13.438	4.979
2	151	S	T	0.000	>21.69	15.995	4.245
2	152	S	M	0.000	>21.69	17.290	6.219
2	153	S	S	0.000	>21.69	17.517	6.026
2	154	S	I	0.000	>21.69	18.264	5.326
2	155	S	R	0.000	>21.69	19.919	6.136
2	156	S	Q	0.000	>21.69	20.492	5.930
2	157	S	N	0.000	>21.69	21.016	5.094
2	158	S	I	0.000	>21.69	20.638	5.420
2	159	S	Q	0.000	>21.69	21.535	5.451
2	160	S	K	0.000	>21.69	21.473	5.228
2	161	S	I	0.000	>21.69	22.887	5.558
2	162	S	L	0.000	>21.69	20.944	6.342
2	163	S	G	0.000	>21.69	21.893	7.637
2	164	S	L	0.000	>21.69	19.995	10.042
2	165	S	A	0.000	>21.69	18.417	13.141
2	166	S	P	0.000	>21.69	21.033	12.800
2	167	S	S	0.000	>21.69	22.442	14.993
2	168	S	R	0.000	>21.69	20.326	11.752
2	169	S	A	0.000	>21.69	22.374	13.818
2	170	S	A	0.000	>21.69	22.964	15.034
2	171	S	T	0.000	>21.69	20.686	14.873
2	172	S	K	0.000	>21.69	23.694	16.762
2	173	S	Q	0.000	>21.69	23.599	20.074
2	174	S	A	0.000	>21.69	21.566	23.807
2	175	S	G	0.000	>21.69	22.482	27.165
2	176	S	G	0.000	>21.69	21.583	28.548
2	177	S	F	0.000	>21.69	23.159	28.411
2	178	S	L	0.000	>21.69	22.556	28.934
2	179	S	G	0.000	>21.69	23.234	28.527
2	180	S	P	0.000	>21.69	24.923	29.364
2	181	S	P	0.000	>21.69	25.500	29.376
2	182	S	P	0.000	>21.69	25.946	28.658
2	183	S	P	0.000	>21.69	26.483	28.913
2	184	S	S	0.000	>21.69	26.907	29.573
2	185	S	G	0.000	>21.69	27.825	30.093
2	186	S	K	0.000	>21.69	27.827	30.200
2	187	S	F	0.000	>21.69	27.534	30.332
2	188	S	S	0.001	>21.69	26.992	30.320
2	189	S	M	0.000	>21.69	29.122	30.641
2	190	S	S	0.000	>21.69	28.792	30.835
2	191	S	G	0.000	>21.69	29.290	30.888
2	192	S	G	0.000	>21.69	29.446	30.772
2	193	S	R	0.000	>21.69	28.769	30.823
2	194	S	R	0.000	>21.69	27.780	30.544
2	195	S	K	0.000	>21.69	28.312	30.642
2	196	S	E	0.000	>21.69	27.804	30.576
2	197	S	E	0.000	>21.69	27.248	30.171
2	198	S	P	0.000	>21.69	27.719	30.167
2	199	S	P	0.000	>21.69	27.233	30.005
2	200	S	Q	0.000	>21.69	26.763	29.504
2	201	S	P	0.000	>21.69	26.263	29.814
2	202	S	Q	0.000	>21.69	25.606	30.029
2	203	S	L	0.000	>21.69	25.885	30.132
2	204	S	A	0.000	>21.69	25.728	29.328
2	205	S	N	0.000	>21.69	23.795	27.871
2	206	S	G	0.000	>21.69	24.411	27.515
2	207	S	A	0.000	>21.69	25.020	26.656
2	208	S	L	0.000	>21.69	24.366	24.621
2	209	S	K	0.000	>21.69	24.056	23.399
2	210	S	V	0.000	>21.69	24.606	23.341
2	211	S	S	0.000	>21.69	24.220	19.301
2	212	S	V	0.000	>21.69	22.265	15.279
2	213	S	W	0.000	>21.69	25.120	17.055
2	214	S	S	0.000	>21.69	24.504	15.210
2	215	S	K	0.000	>21.69	25.689	16.337
2	216	S	V	0.000	>21.69	25.431	17.553
2	217	S	L	0.000	>21.69	24.639	19.037
2	218	S	R	0.000	>21.69	25.958	20.009
2	219	S	S	0.000	>21.69	24.882	23.868
2	220	S	D	0.000	>21.69	24.625	23.475
2	221	S	A	0.000	>21.69	24.888	26.565
2	222	S	A	0.000	>21.69	23.378	22.350
2	223	S	W	0.000	>21.69	23.574	21.551
2	224	S	E	0.000	>21.69	23.484	18.286
2	225	S	D	0.000	>21.69	24.627	14.978
2	226	S	K	0.000	>21.69	24.409	10.959
2	227	S	D	0.000	>21.69	23.269	8.548
2	228	S	E	0.000	>21.69	23.368	8.248
2	229	S	F	0.000	>21.69	24.575	7.510
2	230	S	L	0.000	>21.69	20.986	6.339
2	231	S	D	0.000	>21.69	23.130	5.790
2	232	S	V	0.000	>21.69	23.215	5.751
2	233	S	I	0.000	>21.69	22.181	5.406
2	234	S	Y	0.000	>21.69	21.019	4.385
2	235	S	W	0.000	>21.69	23.296	4.886
2	236	S	F	0.000	>21.69	22.161	5.256
2	237	S	R	0.000	>21.69	21.420	4.541
2	238	S	Q	0.000	>21.69	20.196	3.848
2	239	S	I	0.000	>21.69	22.228	3.995
2	240	S	I	0.000	>21.69	20.414	4.250
2	241	S	A	0.000	>21.69	17.983	3.846
2	242	S	V	0.000	>21.69	18.414	3.770
2	243	S	V	0.000	>21.69	19.548	3.723
2	244	S	L	0.000	>21.69	18.389	4.209
2	245	S	G	0.000	>21.69	17.354	4.285
2	246	S	V	0.000	>21.69	17.570	3.831
2	247	S	I	0.000	>21.69	17.186	4.078
2	248	S	W	0.000	>21.69	16.909	5.504
2	249	S	G	0.000	>21.69	15.966	5.328
2	250	S	V	0.000	>21.69	16.920	4.753
2	251	S	L	0.000	>21.69	16.732	6.712
2	252	S	P	0.000	>21.69	17.857	11.128
2	253	S	L	0.000	>21.69	16.846	8.741
2	254	S	R	0.000	>21.69	16.532	11.422
2	255	S	G	0.000	>21.69	19.202	7.894
2	256	S	F	0.000	>21.69	20.396	7.834
2	257	S	L	0.000	>21.69	21.095	8.824
2	258	S	G	0.000	>21.69	20.380	7.218
2	259	S	I	0.000	>21.69	18.786	5.145
2	260	S	A	0.000	>21.69	21.846	5.971
2	261	S	G	0.000	>21.69	23.366	7.113
2	262	S	F	0.000	>21.69	22.260	5.889
2	263	S	C	0.000	>21.69	22.619	5.281
2	264	S	L	0.000	>21.69	24.345	6.123
2	265	S	I	0.000	>21.69	25.184	6.578
2	266	S	N	0.000	>21.69	20.444	6.958
2	267	S	A	0.000	>21.69	22.503	7.210
2	268	S	G	0.000	>21.69	23.547	7.971
2	269	S	V	0.000	>21.69	24.639	8.536
2	270	S	L	0.000	>21.69	22.251	8.948
2	271	S	Y	0.000	>21.69	22.653	7.174
2	272	S	L	0.000	>21.69	24.061	8.139
2	273	S	Y	0.000	>21.69	23.931	9.657
2	274	S	F	0.000	>21.69	23.275	11.947
2	275	S	S	0.000	>21.69	24.154	10.699
2	276	S	N	0.000	>21.69	25.033	14.364
2	277	S	Y	0.000	>21.69	24.279	16.408
2	278	S	L	0.000	>21.69	22.859	13.443
2	279	S	Q	0.000	>21.69	24.158	15.261
2	280	S	I	0.000	>21.69	24.643	20.146
2	281	S	D	0.000	>21.69	23.691	19.237
2	282	S	E	0.000	>21.69	23.834	21.815
2	283	S	E	0.000	>21.69	22.667	17.259
2	284	S	E	0.000	>21.69	22.446	17.837
2	285	S	Y	0.000	>21.69	23.638	16.765
2	286	S	G	0.000	>21.69	23.052	18.301
2	287	S	G	0.000	>21.69	23.700	15.022
2	288	S	T	0.000	>21.69	24.262	13.574
2	289	S	W	0.000	>21.69	21.683	12.278
2	290	S	E	0.000	>21.69	22.213	10.625
2	291	S	L	0.000	>21.69	22.606	11.802
2	292	S	T	0.000	>21.69	22.725	11.381
2	293	S	K	0.000	>21.69	20.000	9.529
2	294	S	E	0.000	>21.69	20.896	9.042
2	295	S	G	0.000	>21.69	22.472	7.330
2	296	S	F	0.000	>21.69	20.600	5.950
2	297	S	M	0.000	>21.69	20.632	5.879
2	298	S	T	0.000	>21.69	18.811	4.784
2	299	S	S	0.000	>21.69	21.235	4.716
2	300	S	F	0.000	>21.69	20.122	3.726
2	301	S	A	0.000	>21.69	17.831	3.926
2	302	S	L	0.000	>21.69	17.583	3.439
2	303	S	F	0.000	>21.69	19.444	3.378
2	304	S	M	0.000	>21.69	14.412	3.317
2	305	S	V	0.000	18.56	12.419	3.613
2	306	S	I	0.000	>21.69	14.668	3.448
2	307	S	W	0.000	>21.69	15.183	3.981
2	308	S	I	0.000	14.81	12.529	3.335
2	309	S	I	0.001	12.62	12.179	3.273
2	310	S	F	0.000	13.87	13.752	3.398
2	311	S	Y	0.000	13.56	13.240	3.527
2	312	S	T	0.067	9.19	9.298	4.106
2	313	S	A	0.163	8.56	10.285	4.616
2	314	S	I	0.008	11.38	12.272	4.555
2	315	S	H	0.009	11.69	12.091	5.475
2	316	S	Y	0.320	8.25	10.465	6.122
2	317	S	D	0.647	4.50	11.430	7.220
3	4	T	M	1.000	5.12	1.034	0.904
3	5	T	F	0.984	7.31	2.553	1.555
3	6	T	A	0.984	5.44	2.280	1.595
3	7	T	D	0.957	6.06	3.332	1.440
3	8	T	T	0.033	9.50	3.691	1.377
3	9	T	L	0.007	10.75	4.176	1.670
3	10	T	L	0.009	10.12	4.613	1.834
3	11	T	I	0.000	12.62	5.224	1.783
3	12	T	V	0.000	15.12	5.623	2.039
3	13	T	F	0.000	15.12	6.259	2.277
3	14	T	I	0.000	16.06	6.402	2.459
3	15	T	S	0.000	18.56	5.754	2.661
3	16	T	V	0.000	20.44	9.495	2.367
3	17	T	C	0.000	20.44	9.826	2.605
3	18	T	T	0.000	>21.69	8.122	2.674
3	19	T	A	0.000	>21.69	9.622	2.805
3	20	T	L	0.000	>21.69	11.960	2.942
3	21	T	L	0.000	>21.69	11.198	3.254
3	22	T	A	0.000	>21.69	9.381	3.678
3	23	T	E	0.000	>21.69	10.161	3.670
3	24	T	G	0.000	>21.69	13.125	4.845
3	25	T	I	0.000	>21.69	13.487	4.272
3	26	T	T	0.000	>21.69	11.276	4.099
3	27	T	W	0.000	>21.69	13.785	4.845
3	28	T	V	0.000	>21.69	16.935	4.931
3	29	T	L	0.000	>21.69	14.694	5.685
3	30	T	V	0.000	>21.69	13.430	5.736
3	31	T	Y	0.000	>21.69	13.382	5.998
3	32	T	R	0.000	>21.69	15.004	7.625
3	33	T	T	0.000	>21.69	15.177	7.050
3	34	T	D	0.000	>21.69	14.194	8.681
3	35	T	K	0.000	>21.69	15.801	6.724
3	36	T	Y	0.000	>21.69	14.746	6.385
3	37	T	K	0.000	>21.69	15.018	5.835
3	38	T	R	0.000	>21.69	14.831	6.636
3	39	T	L	0.000	>21.69	15.422	6.783
3	40	T	K	0.000	>21.69	13.744	6.257
3	41	T	A	0.000	>21.69	15.711	6.692
3	42	T	E	0.000	>21.69	15.158	7.390
3	43	T	V	0.000	>21.69	16.094	6.809
3	44	T	E	0.000	>21.69	15.543	7.616
3	45	T	K	0.000	>21.69	15.053	7.389
3	46	T	Q	0.000	>21.69	15.702	7.169
3	47	T	S	0.000	>21.69	13.715	7.480
3	48	T	K	0.000	>21.69	15.179	7.582
3	49	T	K	0.000	>21.69	16.033	8.028
3	50	T	L	0.000	>21.69	16.811	8.153
3	51	T	E	0.000	>21.69	14.688	9.730
3	52	T	K	0.000	>21.69	16.044	9.423
3	53	T	K	0.000	>21.69	19.040	9.607
3	54	T	K	0.000	>21.69	15.668	11.778
3	55	T	E	0.000	>21.69	17.074	13.972
3	56	T	T	0.000	>21.69	18.538	16.379
3	57	T	I	0.000	>21.69	18.270	18.975
3	58	T	T	0.000	>21.69	19.697	23.809
3	59	T	E	0.000	>21.69	19.731	27.271
3	60	T	S	0.000	>21.69	19.571	26.203
3	61	T	A	0.000	>21.69	19.045	24.206
3	62	T	G	0.000	>21.69	19.527	22.744
3	63	T	R	0.000	>21.69	19.379	18.763
3	64	T	Q	0.000	>21.69	20.284	15.635
3	65	T	Q	0.000	>21.69	20.469	14.201
3	66	T	K	0.000	>21.69	18.369	12.960
3	67	T	K	0.000	>21.69	18.369	12.073
3	68	T	K	0.000	>21.69	18.122	11.127
3	69	T	I	0.000	>21.69	17.822	9.928
3	70	T	E	0.000	>21.69	16.523	10.292
3	71	T	R	0.000	>21.69	16.619	10.323
3	72	T	Q	0.000	>21.69	17.946	8.736
3	73	T	E	0.000	>21.69	15.755	9.747
3	74	T	E	0.000	>21.69	15.320	8.640
3	75	T	K	0.000	>21.69	16.918	8.112
3	76	T	L	0.000	>21.69	16.443	7.551
3	77	T	K	0.000	>21.69	13.809	7.958
3	78	T	N	0.000	>21.69	15.913	8.463
3	79	T	N	0.000	>21.69	16.308	7.317
3	80	T	N	0.000	>21.69	15.023	7.598
3	81	T	R	0.000	>21.69	14.731	8.260
3	82	T	D	0.000	>21.69	16.771	7.227
3	83	T	L	0.000	>21.69	14.298	7.825
3	84	T	S	0.000	>21.69	13.916	8.600
3	85	T	M	0.000	>21.69	15.799	8.379
3	86	T	V	0.000	>21.69	14.357	7.276
3	87	T	R	0.000	>21.69	12.333	8.212
3	88	T	M	0.000	>21.69	13.717	9.787
3	89	T	K	0.000	>21.69	14.581	10.385
3	90	T	S	0.000	>21.69	12.944	10.150
3	91	T	M	0.000	>21.69	10.546	8.610
3	92	T	F	0.000	>21.69	12.337	7.650
3	93	T	A	0.000	>21.69	14.439	6.646
3	94	T	I	0.000	>21.69	10.509	6.368
3	95	T	G	0.000	>21.69	10.921	7.500
3	96	T	F	0.000	>21.69	11.342	6.160
3	97	T	C	0.000	>21.69	10.120	5.871
3	98	T	F	0.000	>21.69	8.885	6.123
3	99	T	T	0.000	>21.69	9.493	5.927
3	100	T	A	0.000	>21.69	9.746	5.440
3	101	T	L	0.000	>21.69	8.814	4.966
3	102	T	M	0.000	>21.69	7.314	5.826
3	103	T	G	0.000	>21.69	9.063	5.546
3	104	T	M	0.000	>21.69	8.909	4.610
3	105	T	F	0.000	16.06	5.246	5.338
3	106	T	N	0.000	17.94	6.424	5.281
3	107	T	S	0.000	17.62	9.316	5.539
3	108	T	I	0.002	12.94	6.320	4.149
3	109	T	F	0.003	11.38	5.808	4.801
3	110	T	D	0.002	14.81	7.840	6.203
3	111	T	G	0.002	13.25	7.292	4.795
3	112	T	R	0.184	8.88	4.930	3.825
3	113	T	V	0.059	9.50	5.144	2.777
3	114	T	V	0.060	9.50	4.517	2.653
3	115	T	A	0.016	11.38	3.487	2.728
3	116	T	K	0.011	12.62	6.048	2.934
3	117	T	L	0.000	17.00	5.406	2.674
3	118	T	P	0.000	19.19	6.535	3.200
3	119	T	F	0.000	>21.69	8.796	4.496
3	120	T	T	0.000	>21.69	8.900	5.624
3	121	T	P	0.000	>21.69	8.529	5.333
3	122	T	L	0.000	>21.69	10.595	6.620
3	123	T	S	0.000	>21.69	9.795	9.283
3	124	T	Y	0.000	>21.69	10.248	7.750
3	125	T	I	0.000	>21.69	10.403	5.459
3	126	T	Q	0.000	>21.69	9.140	5.422
3	127	T	G	0.000	>21.69	8.946	5.808
3	128	T	L	0.000	>21.69	7.418	4.033
3	129	T	S	0.000	19.50	6.620	4.559
3	130	T	H	0.000	18.88	9.445	5.120
3	131	T	R	0.000	>21.69	8.632	6.158
3	132	T	N	0.000	17.62	8.400	7.141
3	133	T	L	0.000	15.12	6.974	5.640
3	134	T	L	0.001	16.38	8.450	7.840
3	135	T	G	0.000	17.00	10.226	9.961
3	136	T	D	0.000	>21.69	8.805	8.093
3	137	T	D	0.000	16.69	9.747	4.753
3	138	T	T	0.000	>21.69	7.642	4.852
3	139	T	T	0.000	17.31	6.841	3.555
3	140	T	D	0.001	13.87	6.662	2.725
3	141	T	C	0.000	13.87	5.060	2.986
3	142	T	S	0.000	15.44	4.960	3.597
3	143	T	F	0.000	13.25	5.405	3.868
3	144	T	I	0.000	18.25	6.669	3.040
3	145	T	F	0.000	17.94	7.191	2.855
3	146	T	L	0.000	14.81	6.409	2.680
3	147	T	Y	0.000	17.31	5.587	2.770
3	148	T	I	0.000	>21.69	7.918	2.722
3	149	T	L	0.000	20.12	6.226	3.059
3	150	T	C	0.000	18.56	6.475	3.312
3	151	T	T	0.000	>21.69	7.113	3.171
3	152	T	M	0.000	>21.69	9.081	5.198
3	153	T	S	0.000	>21.69	7.853	5.210
3	154	T	I	0.000	>21.69	9.101	4.268
3	155	T	R	0.000	>21.69	10.766	5.054
3	156	T	Q	0.000	>21.69	10.745	4.973
3	157	T	N	0.000	>21.69	11.041	4.667
3	158	T	I	0.000	>21.69	11.195	4.477
3	159	T	Q	0.000	>21.69	12.029	4.879
3	160	T	K	0.000	>21.69	12.767	4.347
3	161	T	I	0.000	>21.69	13.929	5.053
3	162	T	L	0.000	>21.69	12.706	6.064
3	163	T	G	0.000	>21.69	14.673	7.482
3	164	T	L	0.000	>21.69	12.794	10.602
3	165	T	A	0.000	>21.69	10.343	12.087
3	166	T	P	0.000	>21.69	13.175	12.345
3	167	T	S	0.000	>21.69	14.114	15.341
3	168	T	R	0.000	>21.69	12.878	11.632
3	169	T	A	0.000	>21.69	13.733	13.181
3	170	T	A	0.000	>21.69	14.343	14.889
3	171	T	T	0.000	>21.69	11.621	14.206
3	172	T	K	0.000	>21.69	14.461	15.384
3	173	T	Q	0.000	>21.69	15.007	19.812
3	174	T	A	0.000	>21.69	13.847	23.513
3	175	T	G	0.000	>21.69	16.003	27.443
3	176	T	G	0.000	>21.69	15.876	28.764
3	177	T	F	0.000	>21.69	18.546	28.665
3	178	T	L	0.000	>21.69	17.565	29.098
3	179	T	G	0.000	>21.69	19.675	28.582
3	180	T	P	0.000	>21.69	20.821	29.630
3	181	T	P	0.000	>21.69	21.598	29.461
3	182	T	P	0.000	>21.69	22.671	28.504
3	183	T	P	0.000	>21.69	23.754	29.177
3	184	T	S	0.000	>21.69	23.971	29.707
3	185	T	G	0.000	>21.69	25.851	29.975
3	186	T	K	0.000	>21.69	25.440	30.358
3	187	T	F	0.000	>21.69	25.768	30.219
3	188	T	S	0.000	>21.69	25.615	29.993
3	189	T	M	0.000	>21.69	28.752	30.581
3	190	T	S	0.000	>21.69	28.278	30.917
3	191	T	G	0.000	>21.69	28.559	30.944
3	192	T	G	0.000	>21.69	28.795	30.781
3	193	T	R	0.000	>21.69	27.677	30.800
3	194	T	R	0.000	>21.69	26.718	30.647
3	195	T	K	0.000	>21.69	27.209	30.729
3	196	T	E	0.000	>21.69	26.080	30.631
3	197	T	E	0.000	>21.69	25.591	30.211
3	198	T	P	0.000	>21.69	25.576	30.272
3	199	T	P	0.000	>21.69	24.468	30.376
3	200	T	Q	0.000	>21.69	24.365	29.534
3	201	T	P	0.000	>21.69	23.345	29.838
3	202	T	Q	0.000	>21.69	21.820	29.816
3	203	T	L	0.000	>21.69	21.359	30.003
3	204	T	A	0.000	>21.69	20.574	29.243
3	205	T	N	0.000	>21.69	19.377	27.537
3	206	T	G	0.000	>21.69	18.289	27.506
3	207	T	A	0.000	>21.69	19.863	26.919
3	208	T	L	0.000	>21.69	18.925	25.592
3	209	T	K	0.000	>21.69	16.954	23.967
3	210	T	V	0.000	>21.69	17.765	23.050
3	211	T	S	0.000	>21.69	17.795	19.461
3	212	T	V	0.000	>21.69	16.785	16.514
3	213	T	W	0.000	>21.69	17.494	18.473
3	214	T	S	0.000	>21.69	18.275	15.531
3	215	T	K	0.000	>21.69	17.786	15.338
3	216	T	V	0.000	>21.69	17.092	17.208
3	217	T	L	0.000	>21.69	16.761	19.149
3	218	T	R	0.000	>21.69	19.104	20.421
3	219	T	S	0.000	>21.69	17.580	23.999
3	220	T	D	0.000	>21.69	17.034	23.247
3	221	T	A	0.000	>21.69	16.895	26.011
3	222	T	A	0.000	>21.69	16.324	22.377
3	223	T	W	0.000	>21.69	15.277	20.875
3	224	T	E	0.000	>21.69	15.509	19.286
3	225	T	D	0.000	>21.69	16.885	15.957
3	226	T	K	0.000	>21.69	15.534	10.341
3	227	T	D	0.000	>21.69	13.935	7.995
3	228	T	E	0.000	>21.69	14.667	7.685
3	229	T	F	0.000	>21.69	16.491	6.738
3	230	T	L	0.000	>21.69	12.230	5.415
3	231	T	D	0.000	>21.69	13.905	5.285
3	232	T	V	0.000	>21.69	14.432	5.093
3	233	T	I	0.000	>21.69	13.203	4.795
3	234	T	Y	0.000	>21.69	11.214	3.819
3	235	T	W	0.000	>21.69	12.909	4.104
3	236	T	F	0.000	>21.69	13.342	4.592
3	237	T	R	0.000	>21.69	11.292	3.754
3	238	T	Q	0.000	>21.69	10.716	3.558
3	239	T	I	0.000	>21.69	12.987	3.561
3	240	T	I	0.000	>21.69	11.696	3.539
3	241	T	A	0.000	>21.69	8.934	3.142
3	242	T	V	0.000	>21.69	12.944	3.153
3	243	T	V	0.000	>21.69	12.285	3.231
3	244	T	L	0.000	>21.69	10.301	3.228
3	245	T	G	0.000	>21.69	10.925	3.513
3	246	T	V	0.000	>21.69	12.115	3.144
3	247	T	I	0.000	>21.69	12.461	3.322
3	248	T	W	0.000	>21.69	12.583	4.669
3	249	T	G	0.000	19.81	9.162	4.153
3	250	T	V	0.000	>21.69	10.717	3.923
3	251	T	L	0.000	>21.69	9.905	5.429
3	252	T	P	0.000	>21.69	10.848	9.456
3	253	T	L	0.000	>21.69	10.171	8.313
3	254	T	R	0.000	>21.69	9.942	8.915
3	255	T	G	0.000	>21.69	11.479	8.255
3	256	T	F	0.000	>21.69	10.021	7.269
3	257	T	L	0.000	>21.69	11.613	6.898
3	258	T	G	0.000	>21.69	10.433	5.999
3	259	T	I	0.000	>21.69	9.603	4.383
3	260	T	A	0.000	>21.69	12.010	4.617
3	261	T	G	0.000	>21.69	13.551	5.602
3	262	T	F	0.000	>21.69	11.576	4.562
3	263	T	C	0.000	>21.69	11.875	4.450
3	264	T	L	0.000	>21.69	13.348	4.885
3	265	T	I	0.000	>21.69	14.307	5.146
3	266	T	N	0.000	>21.69	10.718	5.898
3	267	T	A	0.000	>21.69	12.995	5.790
3	268	T	G	0.000	>21.69	15.276	6.500
3	269	T	V	0.000	>21.69	15.148	7.229
3	270	T	L	0.000	>21.69	12.148	8.722
3	271	T	Y	0.000	>21.69	14.954	6.229
3	272	T	L	0.000	>21.69	16.300	7.680
3	273	T	Y	0.000	>21.69	15.367	9.236
3	274	T	F	0.000	>21.69	15.690	11.816
3	275	T	S	0.000	>21.69	15.495	10.120
3	276	T	N	0.000	>21.69	16.180	15.945
3	277	T	Y	0.000	>21.69	17.637	17.044
3	278	T	L	0.000	>21.69	15.831	14.040
3	279	T	Q	0.000	>21.69	15.575	15.858
3	280	T	I	0.000	>21.69	15.564	20.178
3	281	T	D	0.000	>21.69	15.187	19.849
3	282	T	E	0.000	>21.69	15.216	21.348
3	283	T	E	0.000	>21.69	14.477	16.971
3	284	T	E	0.000	>21.69	15.407	17.595
3	285	T	Y	0.000	>21.69	15.701	16.254
3	286	T	G	0.000	>21.69	15.688	18.536
3	287	T	G	0.000	>21.69	14.382	15.019
3	288	T	T	0.000	>21.69	14.438	13.595
3	289	T	W	0.000	>21.69	12.257	12.598
3	290	T	E	0.000	>21.69	13.104	9.955
3	291	T	L	0.000	>21.69	13.011	11.570
3	292	T	T	0.000	>21.69	12.946	10.579
3	293	T	K	0.000	>21.69	10.590	8.769
3	294	T	E	0.000	>21.69	11.765	8.281
3	295	T	G	0.000	>21.69	12.255	6.476
3	296	T	F	0.000	>21.69	11.878	4.769
3	297	T	M	0.000	>21.69	9.875	4.977
3	298	T	T	0.000	>21.69	9.280	4.216
3	299	T	S	0.000	>21.69	10.321	3.971
3	300	T	F	0.000	>21.69	9.340	2.935
3	301	T	A	0.000	>21.69	8.577	3.027
3	302	T	L	0.000	>21.69	9.787	2.853
3	303	T	F	0.000	>21.69	11.254	2.790
3	304	T	M	0.000	>21.69	8.640	2.692
3	305	T	V	0.000	19.19	6.915	2.462
3	306	T	I	0.000	20.44	8.521	2.489
3	307	T	W	0.000	20.44	7.777	2.613
3	308	T	I	0.000	16.06	5.054	2.285
3	309	T	I	0.001	14.81	6.707	2.564
3	310	T	F	0.000	17.31	7.150	2.567
3	311	T	Y	0.000	16.38	6.435	2.475
3	312	T	T	0.029	11.38	4.791	2.485
3	313	T	A	0.046	12.31	5.916	3.093
3	314	T	I	0.002	15.75	7.602	3.310
3	315	T	H	0.005	15.12	8.563	3.938
3	316	T	Y	0.092	10.44	6.193	5.828
3	317	T	D	0.294	9.19	5.765	11.097
4	5	M	F	1.000	5.12	0.896	0.820
4	6	M	A	0.993	7.00	1.402	1.258
4	7	M	D	0.991	5.44	1.234	1.391
4	8	M	T	0.976	6.38	1.221	1.186
4	9	M	L	0.010	9.81	1.771	1.190
4	10	M	L	0.003	10.44	2.002	1.348
4	11	M	I	0.000	10.75	2.064	1.458
4	12	M	V	0.000	12.94	2.988	1.524
4	13	M	F	0.000	14.81	2.582	1.803
4	14	M	I	0.000	15.44	2.757	1.933
4	15	M	S	0.000	16.69	3.059	2.121
4	16	M	V	0.000	19.19	4.203	1.993
4	17	M	C	0.000	20.44	4.463	2.249
4	18	M	T	0.000	20.75	5.435	2.378
4	19	M	A	0.000	>21.69	4.779	2.561
4	20	M	L	0.000	>21.69	5.812	2.500
4	21	M	L	0.000	>21.69	5.746	2.939
4	22	M	A	0.000	>21.69	5.559	3.577
4	23	M	E	0.000	>21.69	5.293	3.314
4	24	M	G	0.000	>21.69	7.025	4.075
4	25	M	I	0.000	>21.69	6.813	3.837
4	26	M	T	0.000	>21.69	6.515	3.892
4	27	M	W	0.000	>21.69	8.256	4.039
4	28	M	V	0.000	>21.69	9.338	4.680
4	29	M	L	0.000	>21.69	8.509	5.390
4	30	M	V	0.000	>21.69	8.045	5.766
4	31	M	Y	0.000	>21.69	6.868	5.432
4	32	M	R	0.000	>21.69	7.948	6.615
4	33	M	T	0.000	>21.69	9.531	7.419
4	34	M	D	0.000	>21.69	9.552	7.968
4	35	M	K	0.000	>21.69	10.138	6.653
4	36	M	Y	0.000	>21.69	8.821	6.511
4	37	M	K	0.000	>21.69	9.029	5.510
4	38	M	R	0.000	>21.69	8.580	6.892
4	39	M	L	0.000	>21.69	9.444	5.731
4	40	M	K	0.000	>21.69	7.985	6.040
4	41	M	A	0.000	>21.69	9.475	6.439
4	42	M	E	0.000	>21.69	9.836	6.763
4	43	M	V	0.000	>21.69	10.578	6.704
4	44	M	E	0.000	>21.69	9.951	7.353
4	45	M	K	0.000	>21.69	9.887	6.905
4	46	M	Q	0.000	>21.69	10.385	6.638
4	47	M	S	0.000	>21.69	8.594	7.153
4	48	M	K	0.000	>21.69	9.928	6.952
4	49	M	K	0.000	>21.69	11.060	7.491
4	50	M	L	0.000	>21.69	10.577	7.707
4	51	M	E	0.000	>21.69	9.531	9.024
4	52	M	K	0.000	>21.69	11.172	8.328
4	53	M	K	0.000	>21.69	12.841	9.130
4	54	M	K	0.000	>21.69	10.453	11.322
4	55	M	E	0.000	>21.69	10.995	13.143
4	56	M	T	0.000	>21.69	12.564	14.623
4	57	M	I	0.000	>21.69	12.257	17.890
4	58	M	T	0.000	>21.69	14.249	22.858
4	59	M	E	0.000	>21.69	12.977	26.796
4	60	M	S	0.000	>21.69	14.478	27.354
4	61	M	A	0.000	>21.69	15.194	23.531
4	62	M	G	0.000	>21.69	14.492	21.888
4	63	M	R	0.000	>21.69	14.774	18.417
4	64	M	Q	0.000	>21.69	15.372	14.189
4	65	M	Q	0.000	>21.69	15.139	12.873
4	66	M	K	0.000	>21.69	12.798	12.564
4	67	M	K	0.000	>21.69	13.863	11.213
4	68	M	K	0.000	>21.69	13.463	10.393
4	69	M	I	0.000	>21.69	12.359	9.064
4	70	M	E	0.000	>21.69	11.208	9.158
4	71	M	R	0.000	>21.69	11.887	9.722
4	72	M	Q	0.000	>21.69	12.376	7.672
4	73	M	E	0.000	>21.69	10.381	8.672
4	74	M	E	0.000	>21.69	9.734	7.926
4	75	M	K	0.000	>21.69	11.662	7.878
4	76	M	L	0.000	>21.69	10.253	7.163
4	77	M	K	0.000	>21.69	9.487	7.341
4	78	M	N	0.000	>21.69	10.467	8.441
4	79	M	N	0.000	>21.69	9.989	7.133
4	80	M	N	0.000	>21.69	9.850	8.053
4	81	M	R	0.000	>21.69	9.194	7.433
4	82	M	D	0.000	>21.69	10.763	7.194
4	83	M	L	0.000	>21.69	8.593	7.383
4	84	M	S	0.000	>21.69	7.634	8.067
4	85	M	M	0.000	>21.69	10.225	8.777
4	86	M	V	0.000	>21.69	9.187	7.406
4	87	M	R	0.000	>21.69	7.029	8.970
4	88	M	M	0.000	>21.69	8.414	9.280
4	89	M	K	0.000	>21.69	8.135	10.716
4	90	M	S	0.000	>21.69	6.934	10.400
4	91	M	M	0.000	>21.69	7.006	8.045
4	92	M	F	0.000	>21.69	7.248	7.584
4	93	M	A	0.000	>21.69	8.839	6.937
4	94	M	I	0.000	>21.69	5.891	5.999
4	95	M	G	0.000	>21.69	7.635	6.577
4	96	M	F	0.000	>21.69	6.671	6.604
4	97	M	C	0.000	>21.69	5.401	5.426
4	98	M	F	0.000	>21.69	5.461	5.433
4	99	M	T	0.000	>21.69	6.864	5.346
4	100	M	A	0.000	>21.69	5.536	5.272
4	101	M	L	0.000	>21.69	4.837	4.699
4	102	M	M	0.000	>21.69	5.135	4.980
4	103	M	G	0.000	>21.69	5.169	5.199
4	104	M	M	0.000	20.12	5.301	4.850
4	105	M	F	0.000	15.75	3.554	4.701
4	106	M	N	0.000	17.62	3.868	4.549
4	107	M	S	0.000	18.56	4.862	5.029
4	108	M	I	0.001	14.19	3.992	4.167
4	109	M	F	0.003	11.06	3.616	4.280
4	110	M	D	0.001	15.12	4.096	5.622
4	111	M	G	0.003	12.31	4.050	3.671
4	112	M	R	0.221	8.56	3.015	3.149
4	113	M	V	0.907	6.38	2.656	1.926
4	114	M	V	0.942	6.69	1.979	1.696
4	115	M	A	0.916	6.69	3.565	2.140
4	116	M	K	0.804	7.31	5.183	2.474
4	117	M	L	0.001	12.00	3.354	2.069
4	118	M	P	0.000	13.87	4.343	2.525
4	119	M	F	0.000	17.00	5.061	3.765
4	120	M	T	0.000	18.25	4.185	6.104
4	121	M	P	0.000	17.31	5.261	5.338
4	122	M	L	0.000	>21.69	5.830	6.181
4	123	M	S	0.000	>21.69	6.033	7.853
4	124	M	Y	0.000	>21.69	5.505	6.741
4	125	M	I	0.000	>21.69	6.132	4.662
4	126	M	Q	0.000	19.50	4.365	5.092
4	127	M	G	0.000	20.12	5.642	6.210
4	128	M	L	0.000	18.56	5.146	3.574
4	129	M	S	0.000	15.12	4.988	3.574
4	130	M	H	0.000	15.44	4.484	3.726
4	131	M	R	0.000	17.00	4.535	5.742
4	132	M	N	0.000	16.06	5.243	5.744
4	133	M	L	0.000	12.62	4.278	4.131
4	134	M	L	0.001	14.81	4.970	7.053
4	135	M	G	0.000	14.81	5.007	8.193
4	136	M	D	0.001	17.31	4.375	7.854
4	137	M	D	0.001	12.94	3.906	4.011
4	138	M	T	0.000	16.38	4.236	4.722
4	139	M	T	0.001	12.31	3.902	2.659
4	140	M	D	0.009	9.81	3.302	2.356
4	141	M	C	0.018	9.19	3.023	2.393
4	142	M	S	0.001	12.31	2.922	2.618
4	143	M	F	0.002	11.38	2.860	2.940
4	144	M	I	0.000	15.75	3.634	2.340
4	145	M	F	0.000	14.19	3.894	2.212
4	146	M	L	0.001	11.06	3.307	2.022
4	147	M	Y	0.000	15.12	3.285	2.006
4	148	M	I	0.000	18.25	5.759	2.261
4	149	M	L	0.000	16.06	3.480	2.521
4	150	M	C	0.000	15.44	3.284	3.053
4	151	M	T	0.000	20.12	4.714	2.864
4	152	M	M	0.000	>21.69	5.476	4.072
4	153	M	S	0.000	19.81	4.030	4.663
4	154	M	I	0.000	20.44	4.402	3.763
4	155	M	R	0.000	>21.69	5.160	4.634
4	156	M	Q	0.000	>21.69	5.868	4.845
4	157	M	N	0.000	>21.69	5.528	4.600
4	158	M	I	0.000	>21.69	5.233	4.396
4	159	M	Q	0.000	>21.69	6.758	4.304
4	160	M	K	0.000	>21.69	5.654	4.377
4	161	M	I	0.000	>21.69	6.847	4.754
4	162	M	L	0.000	>21.69	5.991	4.948
4	163	M	G	0.000	>21.69	6.949	8.124
4	164	M	L	0.000	>21.69	6.731	9.220
4	165	M	A	0.000	>21.69	6.739	11.851
4	166	M	P	0.000	>21.69	6.974	11.196
4	167	M	S	0.000	>21.69	7.370	14.674
4	168	M	R	0.000	>21.69	7.132	10.701
4	169	M	A	0.000	>21.69	7.996	14.260
4	170	M	A	0.000	>21.69	8.273	13.693
4	171	M	T	0.000	>21.69	8.155	13.870
4	172	M	K	0.000	>21.69	8.431	15.973
4	173	M	Q	0.000	>21.69	10.362	20.262
4	174	M	A	0.000	>21.69	9.709	23.142
4	175	M	G	0.000	>21.69	10.683	27.267
4	176	M	G	0.000	>21.69	13.130	28.430
4	177	M	F	0.000	>21.69	15.510	27.966
4	178	M	L	0.000	>21.69	15.630	27.652
4	179	M	G	0.000	>21.69	16.938	28.787
4	180	M	P	0.000	>21.69	17.227	29.109
4	181	M	P	0.000	>21.69	19.153	28.889
4	182	M	P	0.000	>21.69	20.829	28.828
4	183	M	P	0.000	>21.69	21.468	28.896
4	184	M	S	0.000	>21.69	22.130	29.934
4	185	M	G	0.000	>21.69	23.761	29.936
4	186	M	K	0.000	>21.69	24.752	30.466
4	187	M	F	0.001	>21.69	24.775	29.953
4	188	M	S	0.000	>21.69	24.483	30.420
4	189	M	M	0.000	>21.69	27.601	31.023
4	190	M	S	0.000	>21.69	26.883	31.150
4	191	M	G	0.000	>21.69	27.669	31.053
4	192	M	G	0.000	>21.69	27.637	30.972
4	193	M	R	0.000	>21.69	27.068	30.885
4	194	M	R	0.000	>21.69	26.131	30.662
4	195	M	K	0.000	>21.69	25.941	30.786
4	196	M	E	0.000	>21.69	25.169	30.759
4	197	M	E	0.000	>21.69	24.612	30.578
4	198	M	P	0.000	>21.69	24.799	30.339
4	199	M	P	0.000	>21.69	24.440	30.106
4	200	M	Q	0.000	>21.69	21.120	29.649
4	201	M	P	0.000	>21.69	22.092	29.726
4	202	M	Q	0.000	>21.69	20.094	29.606
4	203	M	L	0.000	>21.69	18.960	29.841
4	204	M	A	0.000	>21.69	17.891	28.721
4	205	M	N	0.000	>21.69	15.628	27.846
4	206	M	G	0.000	>21.69	15.828	27.805
4	207	M	A	0.000	>21.69	15.393	26.243
4	208	M	L	0.000	>21.69	13.386	25.431
4	209	M	K	0.000	>21.69	12.882	23.655
4	210	M	V	0.000	>21.69	11.585	22.906
4	211	M	S	0.000	>21.69	11.573	21.090
4	212	M	V	0.000	>21.69	10.835	17.327
4	213	M	W	0.000	>21.69	10.332	18.318
4	214	M	S	0.000	>21.69	10.979	14.631
4	215	M	K	0.000	>21.69	11.496	17.245
4	216	M	V	0.000	>21.69	10.670	17.119
4	217	M	L	0.000	>21.69	10.210	18.411
4	218	M	R	0.000	>21.69	11.782	19.768
4	219	M	S	0.000	>21.69	11.646	24.058
4	220	M	D	0.000	>21.69	11.063	23.349
4	221	M	A	0.000	>21.69	12.724	25.613
4	222	M	A	0.000	>21.69	10.968	23.021
4	223	M	W	0.000	>21.69	10.204	20.155
4	224	M	E	0.000	>21.69	10.445	19.059
4	225	M	D	0.000	>21.69	9.493	14.391
4	226	M	K	0.000	>21.69	8.837	9.698
4	227	M	D	0.000	>21.69	7.733	7.018
4	228	M	E	0.000	>21.69	8.270	6.958
4	229	M	F	0.000	>21.69	8.146	6.093
4	230	M	L	0.000	>21.69	6.769	4.615
4	231	M	D	0.000	>21.69	6.906	4.937
4	232	M	V	0.000	>21.69	6.970	4.760
4	233	M	I	0.000	>21.69	6.837	4.009
4	234	M	Y	0.000	>21.69	5.459	3.319
4	235	M	W	0.000	>21.69	6.400	3.610
4	236	M	F	0.000	>21.69	6.542	3.991
4	237	M	R	0.000	>21.69	5.823	3.305
4	238	M	Q	0.000	>21.69	5.765	3.082
4	239	M	I	0.000	>21.69	6.265	3.073
4	240	M	I	0.000	>21.69	6.049	2.924
4	241	M	A	0.000	>21.69	5.451	2.967
4	242	M	V	0.000	>21.69	4.723	2.894
4	243	M	V	0.000	>21.69	6.149	3.027
4	244	M	L	0.000	>21.69	5.372	3.013
4	245	M	G	0.000	18.56	4.719	3.199
4	246	M	V	0.000	18.56	4.512	2.731
4	247	M	I	0.000	>21.69	4.885	3.353
4	248	M	W	0.000	18.88	4.566	3.475
4	249	M	G	0.000	15.12	4.470	3.129
4	250	M	V	0.000	17.31	4.710	3.425
4	251	M	L	0.000	19.50	4.510	5.113
4	252	M	P	0.000	17.00	4.941	8.768
4	253	M	L	0.000	19.19	5.201	7.189
4	254	M	R	0.000	17.00	5.397	10.914
4	255	M	G	0.000	19.50	5.931	9.146
4	256	M	F	0.000	>21.69	5.295	7.055
4	257	M	L	0.000	>21.69	5.466	7.644
4	258	M	G	0.000	>21.69	4.868	7.153
4	259	M	I	0.000	>21.69	4.917	3.759
4	260	M	A	0.000	>21.69	5.992	4.225
4	261	M	G	0.000	>21.69	6.251	4.955
4	262	M	F	0.000	>21.69	6.457	4.070
4	263	M	C	0.000	>21.69	6.356	4.015
4	264	M	L	0.000	>21.69	7.342	4.590
4	265	M	I	0.000	>21.69	7.328	5.261
4	266	M	N	0.000	>21.69	6.213	5.556
4	267	M	A	0.000	>21.69	7.031	5.985
4	268	M	G	0.000	>21.69	8.060	6.715
4	269	M	V	0.000	>21.69	8.577	7.302
4	270	M	L	0.000	>21.69	7.138	8.270
4	271	M	Y	0.000	>21.69	8.079	6.436
4	272	M	L	0.000	>21.69	10.132	7.372
4	273	M	Y	0.000	>21.69	8.999	8.231
4	274	M	F	0.000	>21.69	8.879	10.866
4	275	M	S	0.000	>21.69	9.109	10.294
4	276	M	N	0.000	>21.69	9.781	14.032
4	277	M	Y	0.000	>21.69	10.861	16.156
4	278	M	L	0.000	>21.69	10.574	12.020
4	279	M	Q	0.000	>21.69	9.963	15.115
4	280	M	I	0.000	>21.69	10.165	19.488
4	281	M	D	0.000	>21.69	9.888	19.556
4	282	M	E	0.000	>21.69	9.486	21.253
4	283	M	E	0.000	>21.69	10.486	16.925
4	284	M	E	0.000	>21.69	10.864	17.461
4	285	M	Y	0.000	>21.69	9.185	15.733
4	286	M	G	0.000	>21.69	10.512	18.720
4	287	M	G	0.000	>21.69	9.985	15.226
4	288	M	T	0.000	>21.69	8.042	13.546
4	289	M	W	0.000	>21.69	7.881	11.993
4	290	M	E	0.000	>21.69	7.664	9.992
4	291	M	L	0.000	>21.69	7.106	11.002
4	292	M	T	0.000	>21.69	7.138	9.893
4	293	M	K	0.000	>21.69	6.171	8.347
4	294	M	E	0.000	>21.69	6.178	8.104
4	295	M	G	0.000	>21.69	7.303	5.512
4	296	M	F	0.000	>21.69	6.499	4.453
4	297	M	M	0.000	>21.69	6.051	5.175
4	298	M	T	0.000	>21.69	5.412	3.633
4	299	M	S	0.000	>21.69	5.986	3.361
4	300	M	F	0.000	>21.69	5.885	2.665
4	301	M	A	0.000	20.75	4.422	2.780
4	302	M	L	0.000	20.75	4.176	2.424
4	303	M	F	0.000	20.44	3.706	2.261
4	304	M	M	0.000	17.00	3.787	2.255
4	305	M	V	0.000	15.12	3.106	1.928
4	306	M	I	0.000	16.38	3.127	2.046
4	307	M	W	0.000	15.44	3.238	1.952
4	308	M	I	0.002	11.06	3.237	1.801
4	309	M	I	0.007	10.75	2.510	1.952
4	310	M	F	0.002	12.94	3.111	2.080
4	311	M	Y	0.002	11.38	3.474	1.857
4	312	M	T	0.913	6.38	3.861	2.184
4	313	M	A	0.204	8.88	2.593	2.399
4	314	M	I	0.012	12.00	3.849	2.672
4	315	M	H	0.018	10.75	4.361	3.499
4	316	M	Y	0.852	6.38	5.626	4.072
4	317	M	D	0.675	5.75	4.938	8.055
5	6	F	A	1.000	5.12	0.800	0.780
5	7	F	D	0.995	7.00	1.149	0.983
5	8	F	T	0.992	5.44	1.166	1.163
5	9	F	L	0.988	6.38	1.345	1.135
5	10	F	L	0.004	9.50	1.279	1.114
5	11	F	I	0.001	10.75	1.635	1.259
5	12	F	V	0.000	10.75	1.811	1.381
5	13	F	F	0.000	12.62	1.839	1.438
5	14	F	I	0.000	14.81	2.088	1.683
5	15	F	S	0.000	15.75	2.140	1.907
5	16	F	V	0.000	16.69	2.669	1.879
5	17	F	C	0.000	18.88	2.710	1.965
5	18	F	T	0.000	20.12	2.727	2.324
5	19	F	A	0.000	21.06	3.456	2.356
5	20	F	L	0.000	>21.69	3.022	2.323
5	21	F	L	0.000	>21.69	3.503	2.582
5	22	F	A	0.000	>21.69	3.598	3.112
5	23	F	E	0.000	>21.69	3.607	3.404
5	24	F	G	0.000	>21.69	4.464	3.719
5	25	F	I	0.000	>21.69	4.502	3.251
5	26	F	T	0.000	>21.69	4.254	3.410
5	27	F	W	0.000	>21.69	4.652	3.906
5	28	F	V	0.000	>21.69	5.417	4.089
5	29	F	L	0.000	>21.69	5.589	4.813
5	30	F	V	0.000	>21.69	5.258	5.062
5	31	F	Y	0.000	>21.69	5.243	5.391
5	32	F	R	0.000	>21.69	5.478	6.559
5	33	F	T	0.000	>21.69	6.095	6.506
5	34	F	D	0.000	>21.69	6.876	8.212
5	35	F	K	0.000	>21.69	7.523	6.171
5	36	F	Y	0.000	>21.69	6.512	5.871
5	37	F	K	0.000	>21.69	6.504	5.033
5	38	F	R	0.000	>21.69	7.189	6.459
5	39	F	L	0.000	>21.69	7.228	5.815
5	40	F	K	0.000	>21.69	6.468	5.448
5	41	F	A	0.000	>21.69	7.092	5.933
5	42	F	E	0.000	>21.69	7.437	6.775
5	43	F	V	0.000	>21.69	8.054	5.779
5	44	F	E	0.000	>21.69	7.582	7.257
5	45	F	K	0.000	>21.69	7.689	6.770
5	46	F	Q	0.000	>21.69	8.030	6.608
5	47	F	S	0.000	>21.69	7.867	6.663
5	48	F	K	0.000	>21.69	8.268	7.010
5	49	F	K	0.000	>21.69	8.635	7.847
5	50	F	L	0.000	>21.69	9.453	8.074
5	51	F	E	0.000	>21.69	8.402	9.563
5	52	F	K	0.000	>21.69	9.455	8.052
5	53	F	K	0.000	>21.69	10.981	9.610
5	54	F	K	0.000	>21.69	9.766	11.632
5	55	F	E	0.000	>21.69	9.478	14.555
5	56	F	T	0.000	>21.69	11.011	16.754
5	57	F	I	0.000	>21.69	11.414	19.762
5	58	F	T	0.000	>21.69	11.901	25.430
5	59	F	E	0.000	>21.69	11.746	27.637
5	60	F	S	0.000	>21.69	12.022	27.755
5	61	F	A	0.000	>21.69	13.104	25.310
5	62	F	G	0.000	>21.69	13.001	22.723
5	63	F	R	0.000	>21.69	13.404	18.344
5	64	F	Q	0.000	>21.69	12.595	14.832
5	65	F	Q	0.000	>21.69	11.614	14.214
5	66	F	K	0.000	>21.69	10.964	12.006
5	67	F	K	0.000	>21.69	11.486	11.381
5	68	F	K	0.000	>21.69	11.096	10.299
5	69	F	I	0.000	>21.69	10.305	9.804
5	70	F	E	0.000	>21.69	9.793	9.573
5	71	F	R	0.000	>21.69	9.690	9.668
5	72	F	Q	0.000	>21.69	9.270	8.055
5	73	F	E	0.000	>21.69	9.216	8.518
5	74	F	E	0.000	>21.69	8.754	8.324
5	75	F	K	0.000	>21.69	9.474	7.763
5	76	F	L	0.000	>21.69	9.073	7.461
5	77	F	K	0.000	>21.69	8.251	7.283
5	78	F	N	0.000	>21.69	8.496	8.268
5	79	F	N	0.000	>21.69	8.215	6.462
5	80	F	N	0.000	>21.69	7.252	6.688
5	81	F	R	0.000	>21.69	7.615	7.534
5	82	F	D	0.000	>21.69	7.757	6.738
5	83	F	L	0.000	>21.69	7.143	6.755
5	84	F	S	0.000	>21.69	6.780	7.772
5	85	F	M	0.000	>21.69	7.117	7.242
5	86	F	V	0.000	>21.69	6.316	6.229
5	87	F	R	0.000	>21.69	5.105	8.441
5	88	F	M	0.000	>21.69	6.297	8.770
5	89	F	K	0.000	>21.69	6.729	9.245
5	90	F	S	0.000	>21.69	5.496	8.736
5	91	F	M	0.000	>21.69	5.429	9.169
5	92	F	F	0.000	>21.69	5.695	6.899
5	93	F	A	0.000	>21.69	5.810	5.705
5	94	F	I	0.000	>21.69	4.650	5.889
5	95	F	G	0.000	>21.69	5.623	7.526
5	96	F	F	0.000	>21.69	5.163	5.778
5	97	F	C	0.000	>21.69	4.779	5.031
5	98	F	F	0.000	>21.69	4.172	5.896
5	99	F	T	0.000	>21.69	4.837	6.208
5	100	F	A	0.000	>21.69	4.747	4.838
5	101	F	L	0.000	>21.69	4.128	4.918
5	102	F	M	0.000	>21.69	3.845	5.459
5	103	F	G	0.000	>21.69	4.303	6.432
5	104	F	M	0.000	>21.69	4.133	4.574
5	105	F	F	0.000	17.31	3.141	4.695
5	106	F	N	0.000	20.12	3.453	4.712
5	107	F	S	0.000	>21.69	3.761	5.356
5	108	F	I	0.000	16.38	3.318	4.055
5	109	F	F	0.002	13.87	3.081	4.171
5	110	F	D	0.000	18.88	3.356	6.174
5	111	F	G	0.000	17.00	2.820	4.360
5	112	F	R	0.004	12.94	2.588	4.293
5	113	F	V	0.005	11.38	2.503	2.170
5	114	F	V	0.043	9.50	2.650	1.839
5	115	F	A	0.385	8.25	2.634	2.579
5	116	F	K	0.018	9.50	2.520	2.100
5	117	F	L	0.000	13.87	3.214	2.131
5	118	F	P	0.000	14.50	3.570	2.504
5	119	F	F	0.000	18.56	3.622	3.189
5	120	F	T	0.000	>21.69	4.454	4.735
5	121	F	P	0.000	19.81	5.058	4.970
5	122	F	L	0.000	>21.69	5.062	6.093
5	123	F	S	0.000	>21.69	5.392	8.202
5	124	F	Y	0.000	>21.69	5.809	6.779
5	125	F	I	0.000	>21.69	4.581	4.919
5	126	F	Q	0.000	>21.69	4.174	4.709
5	127	F	G	0.000	>21.69	4.767	6.270
5	128	F	L	0.000	>21.69	4.335	3.636
5	129	F	S	0.000	17.94	3.998	3.919
5	130	F	H	0.000	19.19	4.666	4.396
5	131	F	R	0.000	>21.69	3.835	6.190
5	132	F	N	0.000	>21.69	4.428	7.458
5	133	F	L	0.000	17.31	4.553	5.609
5	134	F	L	0.000	>21.69	4.499	8.952
5	135	F	G	0.000	>21.69	4.513	10.725
5	136	F	D	0.000	>21.69	4.306	8.220
5	137	F	D	0.000	17.00	4.603	4.319
5	138	F	T	0.000	20.12	4.422	4.197
5	139	F	T	0.000	15.44	3.266	2.815
5	140	F	D	0.000	13.87	3.132	2.335
5	141	F	C	0.001	12.00	2.830	2.542
5	142	F	S	0.000	15.75	2.873	3.065
5	143	F	F	0.001	13.87	2.616	2.930
5	144	F	I	0.000	18.25	3.054	2.430
5	145	F	F	0.000	16.38	3.455	2.130
5	146	F	L	0.001	12.00	2.507	2.010
5	147	F	Y	0.000	16.06	2.997	1.838
5	148	F	I	0.000	19.19	3.434	2.109
5	149	F	L	0.000	16.06	2.568	2.201
5	150	F	C	0.000	14.81	2.927	2.785
5	151	F	T	0.000	19.81	3.261	2.672
5	152	F	M	0.000	>21.69	3.751	4.012
5	153	F	S	0.000	18.25	3.141	3.570
5	154	F	I	0.000	18.56	3.253	3.349
5	155	F	R	0.000	>21.69	3.751	4.272
5	156	F	Q	0.000	>21.69	3.896	4.647
5	157	F	N	0.000	>21.69	3.637	4.046
5	158	F	I	0.000	>21.69	3.715	4.158
5	159	F	Q	0.000	>21.69	4.477	3.711
5	160	F	K	0.000	>21.69	4.726	4.227
5	161	F	I	0.000	>21.69	4.978	4.500
5	162	F	L	0.000	>21.69	5.096	4.749
5	163	F	G	0.000	>21.69	5.455	6.195
5	164	F	L	0.000	>21.69	5.407	8.323
5	165	F	A	0.000	>21.69	5.214	12.348
5	166	F	P	0.000	>21.69	6.089	10.354
5	167	F	S	0.000	>21.69	6.339	14.027
5	168	F	R	0.000	>21.69	6.142	11.159
5	169	F	A	0.000	>21.69	7.469	13.159
5	170	F	A	0.000	>21.69	7.282	13.603
5	171	F	T	0.000	>21.69	6.185	15.408
5	172	F	K	0.000	>21.69	7.693	15.765
5	173	F	Q	0.000	>21.69	9.104	19.183
5	174	F	A	0.000	>21.69	8.923	24.903
5	175	F	G	0.000	>21.69	10.668	28.063
5	176	F	G	0.000	>21.69	12.405	28.826
5	177	F	F	0.000	>21.69	15.497	28.958
5	178	F	L	0.000	>21.69	15.510	29.498
5	179	F	G	0.000	>21.69	17.288	28.967
5	180	F	P	0.000	>21.69	18.149	29.388
5	181	F	P	0.000	>21.69	18.945	29.159
5	182	F	P	0.000	>21.69	20.455	28.649
5	183	F	P	0.000	>21.69	21.393	29.184
5	184	F	S	0.000	>21.69	22.432	29.666
5	185	F	G	0.000	>21.69	23.670	30.161
5	186	F	K	0.000	>21.69	23.807	30.172
5	187	F	F	0.000	>21.69	24.988	30.459
5	188	F	S	0.000	>21.69	24.547	30.299
5	189	F	M	0.000	>21.69	28.191	30.971
5	190	F	S	0.000	>21.69	27.379	30.947
5	191	F	G	0.000	>21.69	27.653	30.924
5	192	F	G	0.000	>21.69	28.053	30.797
5	193	F	R	0.000	>21.69	27.136	30.670
5	194	F	R	0.000	>21.69	27.211	30.316
5	195	F	K	0.000	>21.69	26.367	30.457
5	196	F	E	0.000	>21.69	25.907	30.008
5	197	F	E	0.000	>21.69	24.991	29.726
5	198	F	P	0.000	>21.69	24.959	29.683
5	199	F	P	0.000	>21.69	24.059	29.407
5	200	F	Q	0.000	>21.69	22.008	28.819
5	201	F	P	0.000	>21.69	20.839	28.751
5	202	F	Q	0.000	>21.69	19.546	28.839
5	203	F	L	0.000	>21.69	18.145	29.575
5	204	F	A	0.000	>21.69	17.513	28.722
5	205	F	N	0.000	>21.69	16.566	27.078
5	206	F	G	0.000	>21.69	14.718	26.193
5	207	F	A	0.000	>21.69	14.093	26.299
5	208	F	L	0.000	>21.69	12.279	24.250
5	209	F	K	0.000	>21.69	11.695	24.028
5	210	F	V	0.000	>21.69	10.260	22.831
5	211	F	S	0.000	>21.69	9.976	19.977
5	212	F	V	0.000	>21.69	9.551	16.571
5	213	F	W	0.000	>21.69	8.979	15.223
5	214	F	S	0.000	>21.69	9.464	12.765
5	215	F	K	0.000	>21.69	9.334	17.182
5	216	F	V	0.000	>21.69	8.838	18.262
5	217	F	L	0.000	>21.69	8.280	20.622
5	218	F	R	0.000	>21.69	9.793	20.964
5	219	F	S	0.000	>21.69	9.557	24.189
5	220	F	D	0.000	>21.69	10.352	24.594
5	221	F	A	0.000	>21.69	10.263	26.393
5	222	F	A	0.000	>21.69	10.059	24.318
5	223	F	W	0.000	>21.69	8.101	20.396
5	224	F	E	0.000	>21.69	8.511	20.115
5	225	F	D	0.000	>21.69	7.674	15.178
5	226	F	K	0.000	>21.69	7.422	9.138
5	227	F	D	0.000	>21.69	6.057	6.666
5	228	F	E	0.000	>21.69	6.088	6.466
5	229	F	F	0.000	>21.69	6.411	5.625
5	230	F	L	0.000	>21.69	5.734	3.935
5	231	F	D	0.000	>21.69	5.445	4.197
5	232	F	V	0.000	>21.69	5.976	4.357
5	233	F	I	0.000	>21.69	5.947	3.572
5	234	F	Y	0.000	>21.69	5.082	2.821
5	235	F	W	0.000	>21.69	5.230	3.406
5	236	F	F	0.000	>21.69	5.715	3.561
5	237	F	R	0.000	>21.69	5.136	2.982
5	238	F	Q	0.000	>21.69	4.373	2.843
5	239	F	I	0.000	>21.69	4.845	2.839
5	240	F	I	0.000	>21.69	5.096	2.749
5	241	F	A	0.000	20.75	4.473	2.486
5	242	F	V	0.000	18.25	4.517	2.311
5	243	F	V	0.000	>21.69	4.375	2.647
5	244	F	L	0.000	20.44	4.480	2.561
5	245	F	G	0.000	16.06	4.501	2.556
5	246	F	V	0.000	15.12	3.993	2.315
5	247	F	I	0.000	18.56	4.524	2.857
5	248	F	W	0.000	17.31	4.649	3.757
5	249	F	G	0.000	12.94	3.983	3.129
5	250	F	V	0.000	14.19	3.665	3.260
5	251	F	L	0.000	17.94	3.888	4.934
5	252	F	P	0.000	16.06	5.113	8.889
5	253	F	L	0.000	18.56	4.776	6.637
5	254	F	R	0.000	17.94	4.756	7.781
5	255	F	G	0.000	>21.69	5.443	6.290
5	256	F	F	0.000	>21.69	4.664	6.189
5	257	F	L	0.000	>21.69	4.553	6.683
5	258	F	G	0.000	>21.69	5.035	5.374
5	259	F	I	0.000	>21.69	4.753	3.538
5	260	F	A	0.000	>21.69	5.083	4.109
5	261	F	G	0.000	>21.69	6.038	4.090
5	262	F	F	0.000	>21.69	5.663	3.967
5	263	F	C	0.000	>21.69	6.187	3.529
5	264	F	L	0.000	>21.69	5.802	4.247
5	265	F	I	0.000	>21.69	6.333	4.385
5	266	F	N	0.000	>21.69	5.702	4.856
5	267	F	A	0.000	>21.69	6.099	5.214
5	268	F	G	0.000	>21.69	6.817	6.558
5	269	F	V	0.000	>21.69	7.191	6.560
5	270	F	L	0.000	>21.69	6.418	7.177
5	271	F	Y	0.000	>21.69	6.839	5.636
5	272	F	L	0.000	>21.69	8.097	7.266
5	273	F	Y	0.000	>21.69	8.027	8.665
5	274	F	F	0.000	>21.69	7.446	9.045
5	275	F	S	0.000	>21.69	8.026	9.464
5	276	F	N	0.000	>21.69	8.583	14.236
5	277	F	Y	0.000	>21.69	9.572	16.482
5	278	F	L	0.000	>21.69	8.256	13.071
5	279	F	Q	0.000	>21.69	8.127	16.214
5	280	F	I	0.000	>21.69	8.308	20.197
5	281	F	D	0.000	>21.69	8.842	21.658
5	282	F	E	0.000	>21.69	8.026	20.571
5	283	F	E	0.000	>21.69	8.308	16.774
5	284	F	E	0.000	>21.69	8.716	18.930
5	285	F	Y	0.000	>21.69	7.966	14.975
5	286	F	G	0.000	>21.69	9.223	17.498
5	287	F	G	0.000	>21.69	8.242	13.942
5	288	F	T	0.000	>21.69	7.109	11.597
5	289	F	W	0.000	>21.69	6.411	9.548
5	290	F	E	0.000	>21.69	6.348	9.200
5	291	F	L	0.000	>21.69	6.421	9.373
5	292	F	T	0.000	>21.69	6.204	9.565
5	293	F	K	0.000	>21.69	5.027	8.588
5	294	F	E	0.000	>21.69	5.348	7.249
5	295	F	G	0.000	>21.69	5.571	5.766
5	296	F	F	0.000	>21.69	5.297	4.468
5	297	F	M	0.000	>21.69	4.998	4.164
5	298	F	T	0.000	>21.69	3.975	3.122
5	299	F	S	0.000	>21.69	4.221	3.091
5	300	F	F	0.000	>21.69	4.204	2.491
5	301	F	A	0.000	19.81	4.006	2.269
5	302	F	L	0.000	18.56	3.627	2.078
5	303	F	F	0.000	18.88	3.915	2.074
5	304	F	M	0.000	16.69	3.168	1.928
5	305	F	V	0.000	13.56	2.897	1.777
5	306	F	I	0.000	13.56	3.053	1.817
5	307	F	W	0.000	14.19	3.396	1.909
5	308	F	I	0.003	10.75	2.943	1.669
5	309	F	I	0.407	8.25	2.417	1.755
5	310	F	F	0.008	10.12	2.805	1.691
5	311	F	Y	0.004	10.44	3.282	1.952
5	312	F	T	0.939	5.75	2.670	2.107
5	313	F	A	0.948	5.12	2.452	2.321
5	314	F	I	0.028	9.50	3.593	2.418
5	315	F	H	0.026	10.75	3.770	3.897
5	316	F	Y	0.627	7.94	3.409	4.507
5	317	F	D	0.764	4.19	5.821	8.626
6	7	A	D	1.000	5.12	0.794	0.782
6	8	A	T	0.996	7.00	0.950	0.904
6	9	A	L	0.996	5.75	0.990	0.934
6	10	A	L	0.993	6.06	1.058	1.074
6	11	A	I	0.003	9.81	1.159	1.058
6	12	A	V	0.000	10.75	1.443	1.233
6	13	A	F	0.000	10.44	1.575	1.343
6	14	A	I	0.000	12.31	1.602	1.459
6	15	A	S	0.000	14.81	1.650	1.612
6	16	A	V	0.000	15.75	1.954	1.631
6	17	A	C	0.000	16.06	2.060	1.974
6	18	A	T	0.000	18.25	2.090	2.249
6	19	A	A	0.000	20.44	2.462	2.152
6	20	A	L	0.000	21.06	2.689	2.269
6	21	A	L	0.000	>21.69	2.616	2.604
6	22	A	A	0.000	>21.69	2.718	2.770
6	23	A	E	0.000	>21.69	3.096	3.234
6	24	A	G	0.000	>21.69	3.361	3.441
6	25	A	I	0.000	>21.69	3.196	3.125
6	26	A	T	0.000	>21.69	3.491	3.279
6	27	A	W	0.000	>21.69	4.008	4.086
6	28	A	V	0.000	>21.69	4.192	4.035
6	29	A	L	0.000	>21.69	4.356	4.351
6	30	A	V	0.000	>21.69	4.630	4.803
6	31	A	Y	0.000	>21.69	4.629	5.212
6	32	A	R	0.000	>21.69	5.004	5.848
6	33	A	T	0.000	>21.69	4.995	5.598
6	34	A	D	0.000	>21.69	5.521	7.336
6	35	A	K	0.000	>21.69	6.182	6.168
6	36	A	Y	0.000	>21.69	5.263	5.546
6	37	A	K	0.000	>21.69	5.478	5.209
6	38	A	R	0.000	>21.69	5.724	6.414
6	39	A	L	0.000	>21.69	6.075	5.874
6	40	A	K	0.000	>21.69	5.174	5.410
6	41	A	A	0.000	>21.69	5.823	5.870
6	42	A	E	0.000	>21.69	6.361	6.879
6	43	A	V	0.000	>21.69	6.523	5.920
6	44	A	E	0.000	>21.69	6.156	7.525
6	45	A	K	0.000	>21.69	6.146	6.713
6	46	A	Q	0.000	>21.69	6.593	6.640
6	47	A	S	0.000	>21.69	6.565	6.715
6	48	A	K	0.000	>21.69	6.684	7.361
6	49	A	K	0.000	>21.69	6.655	7.535
6	50	A	L	0.000	>21.69	7.859	7.723
6	51	A	E	0.000	>21.69	7.005	9.672
6	52	A	K	0.000	>21.69	7.211	8.950
6	53	A	K	0.000	>21.69	7.937	9.182
6	54	A	K	0.000	>21.69	7.805	11.619
6	55	A	E	0.000	>21.69	8.207	14.207
6	56	A	T	0.000	>21.69	8.899	17.115
6	57	A	I	0.000	>21.69	9.088	19.548
6	58	A	T	0.000	>21.69	10.303	25.310
6	59	A	E	0.000	>21.69	11.284	27.939
6	60	A	S	0.000	>21.69	10.230	27.507
6	61	A	A	0.000	>21.69	10.786	25.135
6	62	A	G	0.000	>21.69	9.893	25.004
6	63	A	R	0.000	>21.69	9.212	19.241
6	64	A	Q	0.000	>21.69	9.295	15.661
6	65	A	Q	0.000	>21.69	9.433	13.336
6	66	A	K	0.000	>21.69	8.736	12.239
6	67	A	K	0.000	>21.69	8.732	12.157
6	68	A	K	0.000	>21.69	8.523	10.738
6	69	A	I	0.000	>21.69	8.786	9.409
6	70	A	E	0.000	>21.69	8.127	9.860
6	71	A	R	0.000	>21.69	7.634	9.954
6	72	A	Q	0.000	>21.69	7.848	8.162
6	73	A	E	0.000	>21.69	7.422	8.673
6	74	A	E	0.000	>21.69	7.281	8.488
6	75	A	K	0.000	>21.69	7.412	7.658
6	76	A	L	0.000	>21.69	7.574	7.203
6	77	A	K	0.000	>21.69	6.916	7.403
6	78	A	N	0.000	>21.69	7.121	8.137
6	79	A	N	0.000	>21.69	6.871	6.395
6	80	A	N	0.000	>21.69	6.124	6.608
6	81	A	R	0.000	>21.69	6.213	7.505
6	82	A	D	0.000	>21.69	6.354	6.467
6	83	A	L	0.000	>21.69	5.525	6.446
6	84	A	S	0.000	>21.69	5.415	7.689
6	85	A	M	0.000	>21.69	5.788	7.629
6	86	A	V	0.000	>21.69	5.344	6.228
6	87	A	R	0.000	>21.69	4.336	7.942
6	88	A	M	0.000	>21.69	4.927	9.098
6	89	A	K	0.000	>21.69	4.867	8.544
6	90	A	S	0.000	>21.69	4.554	8.701
6	91	A	M	0.000	>21.69	4.394	8.075
6	92	A	F	0.000	>21.69	4.234	6.904
6	93	A	A	0.000	>21.69	4.005	5.497
6	94	A	I	0.000	>21.69	3.569	5.753
6	95	A	G	0.000	>21.69	4.431	6.456
6	96	A	F	0.000	>21.69	3.512	5.429
6	97	A	C	0.000	>21.69	3.463	5.468
6	98	A	F	0.000	>21.69	3.049	5.478
6	99	A	T	0.000	>21.69	3.496	5.863
6	100	A	A	0.000	>21.69	3.482	5.167
6	101	A	L	0.000	19.19	2.830	4.786
6	102	A	M	0.000	20.12	2.890	5.603
6	103	A	G	0.000	20.12	3.516	5.512
6	104	A	M	0.000	17.94	2.904	4.328
6	105	A	F	0.000	14.50	2.358	4.969
6	106	A	N	0.000	17.94	2.828	4.948
6	107	A	S	0.001	17.94	2.859	5.191
6	108	A	I	0.003	12.62	2.666	3.685
6	109	A	F	0.004	11.69	2.386	3.609
6	110	A	D	0.000	16.69	2.763	5.768
6	111	A	G	0.001	15.75	2.691	4.491
6	112	A	R	0.005	11.38	2.543	4.276
6	113	A	V	0.004	12.31	2.269	2.447
6	114	A	V	0.014	9.19	1.876	2.114
6	115	A	A	0.007	10.75	2.406	2.211
6	116	A	K	0.001	13.56	2.197	2.292
6	117	A	L	0.000	17.31	2.499	2.397
6	118	A	P	0.000	18.88	3.141	2.879
6	119	A	F	0.000	>21.69	3.655	3.601
6	120	A	T	0.000	>21.69	4.247	5.857
6	121	A	P	0.000	>21.69	5.249	5.646
6	122	A	L	0.000	>21.69	4.313	5.587
6	123	A	S	0.000	>21.69	4.710	8.113
6	124	A	Y	0.000	>21.69	4.794	5.889
6	125	A	I	0.000	>21.69	5.306	5.234
6	126	A	Q	0.000	>21.69	4.140	6.341
6	127	A	G	0.000	>21.69	4.241	5.864
6	128	A	L	0.000	>21.69	3.576	3.812
6	129	A	S	0.000	19.81	3.412	4.397
6	130	A	H	0.000	20.75	3.552	5.003
6	131	A	R	0.000	>21.69	3.815	6.855
6	132	A	N	0.000	19.19	3.669	7.603
6	133	A	L	0.000	17.62	3.793	6.765
6	134	A	L	0.000	19.81	3.962	9.166
6	135	A	G	0.000	>21.69	4.650	12.339
6	136	A	D	0.000	>21.69	4.133	10.324
6	137	A	D	0.000	19.81	4.400	5.880
6	138	A	T	0.000	>21.69	3.813	4.847
6	139	A	T	0.000	18.88	3.121	3.684
6	140	A	D	0.000	16.06	3.198	2.535
6	141	A	C	0.000	14.19	2.370	2.799
6	142	A	S	0.000	16.06	2.224	3.147
6	143	A	F	0.001	12.94	1.932	3.046
6	144	A	I	0.000	17.94	2.330	2.397
6	145	A	F	0.000	17.31	2.683	2.321
6	146	A	L	0.000	12.94	2.179	1.955
6	147	A	Y	0.000	15.12	2.049	1.926
6	148	A	I	0.000	19.81	3.002	2.158
6	149	A	L	0.000	17.94	2.544	2.253
6	150	A	C	0.000	15.12	2.243	2.640
6	151	A	T	0.000	19.50	2.564	3.154
6	152	A	M	0.000	>21.69	3.068	4.059
6	153	A	S	0.000	19.81	2.949	4.246
6	154	A	I	0.000	18.88	3.017	3.980
6	155	A	R	0.000	>21.69	3.133	4.803
6	156	A	Q	0.000	>21.69	3.459	4.311
6	157	A	N	0.000	>21.69	3.307	3.983
6	158	A	I	0.000	>21.69	3.187	4.216
6	159	A	Q	0.000	>21.69	3.657	3.718
6	160	A	K	0.000	>21.69	4.430	3.996
6	161	A	I	0.000	>21.69	4.321	4.657
6	162	A	L	0.000	>21.69	3.723	4.859
6	163	A	G	0.000	>21.69	4.580	6.458
6	164	A	L	0.000	>21.69	4.557	9.025
6	165	A	A	0.000	>21.69	4.854	11.385
6	166	A	P	0.000	>21.69	5.018	10.441
6	167	A	S	0.000	>21.69	5.570	13.550
6	168	A	R	0.000	>21.69	5.333	10.767
6	169	A	A	0.000	>21.69	6.470	12.348
6	170	A	A	0.000	>21.69	6.124	13.939
6	171	A	T	0.000	>21.69	5.454	13.847
6	172	A	K	0.000	>21.69	6.580	15.459
6	173	A	Q	0.000	>21.69	7.750	19.870
6	174	A	A	0.000	>21.69	7.835	23.976
6	175	A	G	0.000	>21.69	9.358	27.645
6	176	A	G	0.000	>21.69	11.905	29.040
6	177	A	F	0.000	>21.69	14.368	28.272
6	178	A	L	0.000	>21.69	15.482	29.360
6	179	A	G	0.000	>21.69	17.405	29.403
6	180	A	P	0.000	>21.69	17.080	29.632
6	181	A	P	0.000	>21.69	17.802	29.335
6	182	A	P	0.000	>21.69	19.823	28.167
6	183	A	P	0.000	>21.69	20.832	29.102
6	184	A	S	0.000	>21.69	21.435	29.578
6	185	A	G	0.000	>21.69	23.527	30.084
6	186	A	K	0.000	>21.69	23.713	29.986
6	187	A	F	0.001	>21.69	23.897	29.875
6	188	A	S	0.000	>21.69	23.565	30.019
6	189	A	M	0.000	>21.69	26.828	30.940
6	190	A	S	0.000	>21.69	26.297	30.999
6	191	A	G	0.000	>21.69	26.749	30.867
6	192	A	G	0.000	>21.69	27.145	30.736
6	193	A	R	0.000	>21.69	25.505	30.764
6	194	A	R	0.000	>21.69	24.949	30.539
6	195	A	K	0.000	>21.69	24.615	30.702
6	196	A	E	0.000	>21.69	24.453	30.502
6	197	A	E	0.000	>21.69	23.946	29.903
6	198	A	P	0.000	>21.69	23.469	29.801
6	199	A	P	0.000	>21.69	22.362	30.059
6	200	A	Q	0.000	>21.69	20.509	29.031
6	201	A	P	0.000	>21.69	18.711	29.351
6	202	A	Q	0.000	>21.69	18.206	29.790
6	203	A	L	0.000	>21.69	17.072	29.840
6	204	A	A	0.000	>21.69	15.781	29.400
6	205	A	N	0.000	>21.69	14.925	28.135
6	206	A	G	0.000	>21.69	14.102	27.405
6	207	A	A	0.000	>21.69	13.037	27.137
6	208	A	L	0.000	>21.69	11.457	25.306
6	209	A	K	0.000	>21.69	11.145	24.817
6	210	A	V	0.000	>21.69	9.737	23.610
6	211	A	S	0.000	>21.69	8.335	20.612
6	212	A	V	0.000	>21.69	8.351	15.681
6	213	A	W	0.000	>21.69	8.152	16.682
6	214	A	S	0.000	>21.69	7.924	13.987
6	215	A	K	0.000	>21.69	8.402	16.370
6	216	A	V	0.000	>21.69	8.432	16.999
6	217	A	L	0.000	>21.69	7.155	19.062
6	218	A	R	0.000	>21.69	8.497	20.287
6	219	A	S	0.000	>21.69	8.775	23.194
6	220	A	D	0.000	>21.69	8.786	23.678
6	221	A	A	0.000	>21.69	9.131	26.866
6	222	A	A	0.000	>21.69	8.322	24.265
6	223	A	W	0.000	>21.69	7.506	21.301
6	224	A	E	0.000	>21.69	7.209	20.897
6	225	A	D	0.000	>21.69	6.805	17.785
6	226	A	K	0.000	>21.69	6.588	10.316
6	227	A	D	0.000	>21.69	5.649	7.187
6	228	A	E	0.000	>21.69	5.663	7.079
6	229	A	F	0.000	>21.69	5.979	5.800
6	230	A	L	0.000	>21.69	5.684	4.196
6	231	A	D	0.000	>21.69	5.341	4.316
6	232	A	V	0.000	>21.69	5.529	4.399
6	233	A	I	0.000	>21.69	5.196	3.808
6	234	A	Y	0.000	>21.69	4.635	2.946
6	235	A	W	0.000	>21.69	4.545	3.382
6	236	A	F	0.000	>21.69	5.035	4.017
6	237	A	R	0.000	>21.69	4.203	3.223
6	238	A	Q	0.000	>21.69	3.729	2.961
6	239	A	I	0.000	>21.69	3.839	2.862
6	240	A	I	0.000	>21.69	3.783	2.899
6	241	A	A	0.000	>21.69	3.830	2.579
6	242	A	V	0.000	>21.69	4.010	2.656
6	243	A	V	0.000	>21.69	3.655	2.614
6	244	A	L	0.000	>21.69	3.532	2.772
6	245	A	G	0.000	20.12	3.536	2.787
6	246	A	V	0.000	19.19	3.042	2.505
6	247	A	I	0.000	>21.69	3.534	2.832
6	248	A	W	0.000	>21.69	3.507	4.105
6	249	A	G	0.000	17.94	3.267	3.796
6	250	A	V	0.000	19.50	3.281	3.574
6	251	A	L	0.000	>21.69	3.182	5.679
6	252	A	P	0.000	>21.69	4.000	10.901
6	253	A	L	0.000	>21.69	3.883	8.105
6	254	A	R	0.000	>21.69	3.973	9.213
6	255	A	G	0.000	>21.69	4.745	8.474
6	256	A	F	0.000	>21.69	4.563	7.400
6	257	A	L	0.000	>21.69	4.288	7.169
6	258	A	G	0.000	>21.69	4.406	5.851
6	259	A	I	0.000	>21.69	4.651	3.748
6	260	A	A	0.000	>21.69	4.738	4.317
6	261	A	G	0.000	>21.69	4.763	5.246
6	262	A	F	0.000	>21.69	4.294	3.817
6	263	A	C	0.000	>21.69	4.670	3.857
6	264	A	L	0.000	>21.69	4.923	4.581
6	265	A	I	0.000	>21.69	4.909	4.590
6	266	A	N	0.000	>21.69	4.697	5.260
6	267	A	A	0.000	>21.69	5.472	5.312
6	268	A	G	0.000	>21.69	5.738	6.184
6	269	A	V	0.000	>21.69	5.383	6.855
6	270	A	L	0.000	>21.69	5.767	7.720
6	271	A	Y	0.000	>21.69	6.217	5.629
6	272	A	L	0.000	>21.69	5.912	7.251
6	273	A	Y	0.000	>21.69	7.384	8.257
6	274	A	F	0.000	>21.69	6.760	10.898
6	275	A	S	0.000	>21.69	7.068	10.217
6	276	A	N	0.000	>21.69	7.172	15.971
6	277	A	Y	0.000	>21.69	7.570	18.110
6	278	A	L	0.000	>21.69	7.247	14.573
6	279	A	Q	0.000	>21.69	7.235	16.541
6	280	A	I	0.000	>21.69	7.674	22.524
6	281	A	D	0.000	>21.69	7.653	20.801
6	282	A	E	0.000	>21.69	7.972	21.712
6	283	A	E	0.000	>21.69	7.860	17.382
6	284	A	E	0.000	>21.69	7.816	19.314
6	285	A	Y	0.000	>21.69	7.510	17.132
6	286	A	G	0.000	>21.69	8.821	18.141
6	287	A	G	0.000	>21.69	7.441	16.098
6	288	A	T	0.000	>21.69	6.626	13.328
6	289	A	W	0.000	>21.69	6.299	11.801
6	290	A	E	0.000	>21.69	5.926	9.493
6	291	A	L	0.000	>21.69	5.689	10.633
6	292	A	T	0.000	>21.69	5.297	9.820
6	293	A	K	0.000	>21.69	4.740	8.581
6	294	A	E	0.000	>21.69	4.757	7.432
6	295	A	G	0.000	>21.69	4.800	6.437
6	296	A	F	0.000	>21.69	4.249	4.518
6	297	A	M	0.000	>21.69	4.109	4.180
6	298	A	T	0.000	>21.69	3.477	3.422
6	299	A	S	0.000	>21.69	3.615	3.462
6	300	A	F	0.000	>21.69	3.854	2.610
6	301	A	A	0.000	>21.69	3.693	2.489
6	302	A	L	0.000	21.06	3.171	2.307
6	303	A	F	0.000	>21.69	3.377	2.242
6	304	A	M	0.000	19.81	2.929	2.184
6	305	A	V	0.000	16.06	2.373	1.812
6	306	A	I	0.000	17.00	2.271	1.858
6	307	A	W	0.000	18.25	2.467	2.106
6	308	A	I	0.000	14.50	2.344	1.718
6	309	A	I	0.002	11.69	1.990	1.792
6	310	A	F	0.000	14.81	2.116	1.876
6	311	A	Y	0.000	15.44	2.267	1.933
6	312	A	T	0.004	10.44	2.141	1.957
6	313	A	A	0.015	10.12	2.061	2.850
6	314	A	I	0.001	14.81	2.250	2.680
6	315	A	H	0.002	15.75	2.811	3.965
6	316	A	Y	0.012	12.00	2.965	6.296
6	317	A	D	0.064	9.19	3.462	12.411
7	8	D	T	1.000	5.12	0.801	0.778
7	9	D	L	0.997	7.31	0.942	0.851
7	10	D	L	0.999	5.44	0.965	0.988
7	11	D	I	0.991	6.38	0.974	0.995
7	12	D	V	0.001	9.81	1.161	1.034
7	13	D	F	0.000	10.44	1.382	1.215
7	14	D	I	0.000	10.12	1.476	1.356
7	15	D	S	0.000	12.31	1.454	1.510
7	16	D	V	0.000	15.12	1.772	1.469
7	17	D	C	0.000	15.44	1.846	1.756
7	18	D	T	0.000	15.75	1.740	1.889
7	19	D	A	0.000	18.56	2.064	1.991
7	20	D	L	0.000	20.44	2.504	1.998
7	21	D	L	0.000	20.44	2.551	2.318
7	22	D	A	0.000	>21.69	2.487	2.652
7	23	D	E	0.000	>21.69	2.418	2.762
7	24	D	G	0.000	>21.69	2.997	3.113
7	25	D	I	0.000	>21.69	3.307	2.822
7	26	D	T	0.000	>21.69	3.062	3.027
7	27	D	W	0.000	>21.69	3.447	3.478
7	28	D	V	0.000	>21.69	4.062	3.901
7	29	D	L	0.000	>21.69	4.318	4.776
7	30	D	V	0.000	>21.69	4.179	4.729
7	31	D	Y	0.000	>21.69	3.738	4.657
7	32	D	R	0.000	>21.69	4.577	5.745
7	33	D	T	0.000	>21.69	4.946	6.009
7	34	D	D	0.000	>21.69	5.027	7.728
7	35	D	K	0.000	>21.69	5.377	6.346
7	36	D	Y	0.000	>21.69	5.029	5.824
7	37	D	K	0.000	>21.69	5.118	5.016
7	38	D	R	0.000	>21.69	5.203	6.628
7	39	D	L	0.000	>21.69	5.319	6.057
7	40	D	K	0.000	>21.69	4.361	5.258
7	41	D	A	0.000	>21.69	5.456	5.829
7	42	D	E	0.000	>21.69	5.556	6.877
7	43	D	V	0.000	>21.69	5.615	5.794
7	44	D	E	0.000	>21.69	5.207	6.354
7	45	D	K	0.000	>21.69	5.531	6.446
7	46	D	Q	0.000	>21.69	5.760	6.459
7	47	D	S	0.000	>21.69	5.263	6.295
7	48	D	K	0.000	>21.69	5.793	6.558
7	49	D	K	0.000	>21.69	6.190	7.334
7	50	D	L	0.000	>21.69	6.250	7.341
7	51	D	E	0.000	>21.69	5.870	8.397
7	52	D	K	0.000	>21.69	6.612	7.901
7	53	D	K	0.000	>21.69	7.368	8.854
7	54	D	K	0.000	>21.69	6.542	10.681
7	55	D	E	0.000	>21.69	7.090	12.863
7	56	D	T	0.000	>21.69	8.074	16.677
7	57	D	I	0.000	>21.69	8.477	19.641
7	58	D	T	0.000	>21.69	8.843	25.116
7	59	D	E	0.000	>21.69	9.158	28.029
7	60	D	S	0.000	>21.69	9.737	28.204
7	61	D	A	0.000	>21.69	9.554	25.817
7	62	D	G	0.000	>21.69	9.281	24.306
7	63	D	R	0.000	>21.69	8.989	17.265
7	64	D	Q	0.000	>21.69	9.084	15.814
7	65	D	Q	0.000	>21.69	8.903	12.540
7	66	D	K	0.000	>21.69	7.725	11.250
7	67	D	K	0.000	>21.69	7.718	10.594
7	68	D	K	0.000	>21.69	7.502	10.029
7	69	D	I	0.000	>21.69	7.212	8.090
7	70	D	E	0.000	>21.69	6.645	8.731
7	71	D	R	0.000	>21.69	6.792	9.372
7	72	D	Q	0.000	>21.69	7.048	7.353
7	73	D	E	0.000	>21.69	5.905	7.555
7	74	D	E	0.000	>21.69	5.879	7.234
7	75	D	K	0.000	>21.69	6.181	7.967
7	76	D	L	0.000	>21.69	6.492	6.410
7	77	D	K	0.000	>21.69	5.118	6.574
7	78	D	N	0.000	>21.69	6.119	7.819
7	79	D	N	0.000	>21.69	6.007	6.574
7	80	D	N	0.000	>21.69	5.065	6.283
7	81	D	R	0.000	>21.69	5.274	6.913
7	82	D	D	0.000	>21.69	5.425	6.607
7	83	D	L	0.000	>21.69	4.813	6.729
7	84	D	S	0.000	>21.69	4.511	7.661
7	85	D	M	0.000	>21.69	5.160	8.429
7	86	D	V	0.000	>21.69	4.974	7.014
7	87	D	R	0.000	>21.69	4.023	7.600
7	88	D	M	0.000	>21.69	4.505	8.267
7	89	D	K	0.000	>21.69	4.195	8.419
7	90	D	S	0.000	>21.69	3.959	8.381
7	91	D	M	0.000	>21.69	3.761	7.733
7	92	D	F	0.000	>21.69	3.689	5.600
7	93	D	A	0.000	>21.69	3.865	5.279
7	94	D	I	0.000	>21.69	3.095	5.112
7	95	D	G	0.000	>21.69	3.589	5.459
7	96	D	F	0.000	>21.69	3.361	4.326
7	97	D	C	0.000	>21.69	3.224	4.385
7	98	D	F	0.000	19.81	2.750	4.624
7	99	D	T	0.000	>21.69	3.261	4.913
7	100	D	A	0.000	20.12	3.281	4.149
7	101	D	L	0.000	16.06	2.649	4.080
7	102	D	M	0.000	16.06	2.570	4.506
7	103	D	G	0.000	16.06	2.900	4.984
7	104	D	M	0.001	14.50	2.905	3.467
7	105	D	F	0.006	10.44	2.327	4.372
7	106	D	N	0.000	13.25	2.449	4.327
7	107	D	S	0.003	14.19	2.752	4.490
7	108	D	I	0.068	9.50	2.849	3.082
7	109	D	F	0.845	7.00	2.174	2.793
7	110	D	D	0.007	12.00	2.708	5.181
7	111	D	G	0.005	11.06	2.685	3.963
7	112	D	R	0.843	6.69	2.318	4.002
7	113	D	V	0.373	8.25	2.273	1.946
7	114	D	V	0.976	4.19	2.013	2.064
7	115	D	A	0.847	7.31	1.958	1.874
7	116	D	K	0.004	11.06	2.257	1.986
7	117	D	L	0.000	13.87	2.366	2.025
7	118	D	P	0.000	16.69	3.164	2.827
7	119	D	F	0.000	19.19	3.104	3.285
7	120	D	T	0.000	20.75	3.384	4.919
7	121	D	P	0.000	18.25	3.669	5.327
7	122	D	L	0.000	>21.69	3.831	5.891
7	123	D	S	0.000	>21.69	3.922	9.258
7	124	D	Y	0.000	>21.69	3.999	5.814
7	125	D	I	0.000	19.81	4.190	4.061
[truncated: 48,087 more rows]
