# Supplementary material for: A unified evolutionary origin for the ubiquitous protein transporters SecY and YidC
Source: BMC Biol. 2021 Dec 15;19:266. doi: 10.1186/s12915-021-01171-5 (PMC8675477; doi:10.1186/s12915-021-01171-5)
Supplement: Supplementary file 5 — Additional file 5. Predicted MJ0480/MJ0606 and TMCO1/C02orf24 structures. [file 12915_2021_1171_MOESM5_ESM.zip › Additional file 5. Predicted structures/prediction_TMCO1iso3_C20orf24iso2/rank_4_model_1_ptm_seed_0_unrelaxed.pdb]

MODEL     1
ATOM      1  N   MET A   1      12.176   2.885 -27.634  1.00 48.79           N  
ATOM      2  CA  MET A   1      11.764   2.698 -26.245  1.00 48.79           C  
ATOM      3  C   MET A   1      12.291   1.377 -25.695  1.00 48.79           C  
ATOM      4  CB  MET A   1      10.240   2.745 -26.125  1.00 48.79           C  
ATOM      5  O   MET A   1      12.125   0.329 -26.321  1.00 48.79           O  
ATOM      6  CG  MET A   1       9.745   3.506 -24.905  1.00 48.79           C  
ATOM      7  SD  MET A   1       7.915   3.491 -24.763  1.00 48.79           S  
ATOM      8  CE  MET A   1       7.498   4.873 -25.862  1.00 48.79           C  
ATOM      9  N   SER A   2      13.528   1.412 -25.059  1.00 61.01           N  
ATOM     10  CA  SER A   2      14.235   0.295 -24.440  1.00 61.01           C  
ATOM     11  C   SER A   2      13.260  -0.714 -23.844  1.00 61.01           C  
ATOM     12  CB  SER A   2      15.188   0.799 -23.355  1.00 61.01           C  
ATOM     13  O   SER A   2      12.211  -0.335 -23.319  1.00 61.01           O  
ATOM     14  OG  SER A   2      15.648   2.105 -23.657  1.00 61.01           O  
ATOM     15  N   THR A   3      13.081  -1.943 -24.296  1.00 81.64           N  
ATOM     16  CA  THR A   3      12.278  -3.127 -24.012  1.00 81.64           C  
ATOM     17  C   THR A   3      12.027  -3.265 -22.513  1.00 81.64           C  
ATOM     18  CB  THR A   3      12.960  -4.403 -24.541  1.00 81.64           C  
ATOM     19  O   THR A   3      10.933  -3.647 -22.094  1.00 81.64           O  
ATOM     20  CG2 THR A   3      13.089  -4.368 -26.060  1.00 81.64           C  
ATOM     21  OG1 THR A   3      14.266  -4.514 -23.963  1.00 81.64           O  
ATOM     22  N   MET A   4      12.965  -2.613 -21.545  1.00 87.21           N  
ATOM     23  CA  MET A   4      12.840  -2.831 -20.107  1.00 87.21           C  
ATOM     24  C   MET A   4      11.884  -1.820 -19.484  1.00 87.21           C  
ATOM     25  CB  MET A   4      14.208  -2.745 -19.428  1.00 87.21           C  
ATOM     26  O   MET A   4      11.058  -2.177 -18.642  1.00 87.21           O  
ATOM     27  CG  MET A   4      15.136  -3.900 -19.768  1.00 87.21           C  
ATOM     28  SD  MET A   4      16.747  -3.788 -18.898  1.00 87.21           S  
ATOM     29  CE  MET A   4      16.242  -4.279 -17.226  1.00 87.21           C  
ATOM     30  N   PHE A   5      12.022  -0.586 -19.854  1.00 88.79           N  
ATOM     31  CA  PHE A   5      11.120   0.457 -19.379  1.00 88.79           C  
ATOM     32  C   PHE A   5       9.700   0.211 -19.874  1.00 88.79           C  
ATOM     33  CB  PHE A   5      11.603   1.837 -19.836  1.00 88.79           C  
ATOM     34  O   PHE A   5       8.737   0.377 -19.123  1.00 88.79           O  
ATOM     35  CG  PHE A   5      10.768   2.975 -19.317  1.00 88.79           C  
ATOM     36  CD1 PHE A   5      10.045   3.780 -20.189  1.00 88.79           C  
ATOM     37  CD2 PHE A   5      10.704   3.241 -17.955  1.00 88.79           C  
ATOM     38  CE1 PHE A   5       9.271   4.835 -19.712  1.00 88.79           C  
ATOM     39  CE2 PHE A   5       9.932   4.293 -17.470  1.00 88.79           C  
ATOM     40  CZ  PHE A   5       9.217   5.089 -18.350  1.00 88.79           C  
ATOM     41  N   ALA A   6       9.522  -0.136 -21.162  1.00 90.84           N  
ATOM     42  CA  ALA A   6       8.217  -0.485 -21.717  1.00 90.84           C  
ATOM     43  C   ALA A   6       7.595  -1.656 -20.961  1.00 90.84           C  
ATOM     44  CB  ALA A   6       8.342  -0.821 -23.201  1.00 90.84           C  
ATOM     45  O   ALA A   6       6.399  -1.642 -20.658  1.00 90.84           O  
ATOM     46  N   ASP A   7       8.359  -2.667 -20.661  1.00 91.85           N  
ATOM     47  CA  ASP A   7       7.907  -3.837 -19.914  1.00 91.85           C  
ATOM     48  C   ASP A   7       7.482  -3.453 -18.498  1.00 91.85           C  
ATOM     49  CB  ASP A   7       9.007  -4.899 -19.863  1.00 91.85           C  
ATOM     50  O   ASP A   7       6.480  -3.959 -17.987  1.00 91.85           O  
ATOM     51  CG  ASP A   7       9.236  -5.581 -21.200  1.00 91.85           C  
ATOM     52  OD1 ASP A   7       8.418  -5.396 -22.127  1.00 91.85           O  
ATOM     53  OD2 ASP A   7      10.242  -6.311 -21.328  1.00 91.85           O  
ATOM     54  N   THR A   8       8.267  -2.561 -17.861  1.00 93.33           N  
ATOM     55  CA  THR A   8       7.939  -2.060 -16.530  1.00 93.33           C  
ATOM     56  C   THR A   8       6.599  -1.331 -16.541  1.00 93.33           C  
ATOM     57  CB  THR A   8       9.036  -1.117 -16.003  1.00 93.33           C  
ATOM     58  O   THR A   8       5.754  -1.563 -15.674  1.00 93.33           O  
ATOM     59  CG2 THR A   8       8.703  -0.616 -14.602  1.00 93.33           C  
ATOM     60  OG1 THR A   8      10.284  -1.819 -15.964  1.00 93.33           O  
ATOM     61  N   LEU A   9       6.350  -0.482 -17.489  1.00 93.62           N  
ATOM     62  CA  LEU A   9       5.098   0.259 -17.595  1.00 93.62           C  
ATOM     63  C   LEU A   9       3.934  -0.681 -17.893  1.00 93.62           C  
ATOM     64  CB  LEU A   9       5.198   1.327 -18.687  1.00 93.62           C  
ATOM     65  O   LEU A   9       2.824  -0.478 -17.397  1.00 93.62           O  
ATOM     66  CG  LEU A   9       6.111   2.518 -18.389  1.00 93.62           C  
ATOM     67  CD1 LEU A   9       6.096   3.502 -19.554  1.00 93.62           C  
ATOM     68  CD2 LEU A   9       5.688   3.205 -17.095  1.00 93.62           C  
ATOM     69  N   LEU A  10       4.207  -1.621 -18.797  1.00 92.59           N  
ATOM     70  CA  LEU A  10       3.186  -2.612 -19.120  1.00 92.59           C  
ATOM     71  C   LEU A  10       2.759  -3.379 -17.873  1.00 92.59           C  
ATOM     72  CB  LEU A  10       3.701  -3.587 -20.182  1.00 92.59           C  
ATOM     73  O   LEU A  10       1.567  -3.611 -17.659  1.00 92.59           O  
ATOM     74  CG  LEU A  10       2.720  -4.664 -20.647  1.00 92.59           C  
ATOM     75  CD1 LEU A  10       1.470  -4.023 -21.239  1.00 92.59           C  
ATOM     76  CD2 LEU A  10       3.384  -5.591 -21.660  1.00 92.59           C  
ATOM     77  N   ILE A  11       3.698  -3.759 -17.044  1.00 93.26           N  
ATOM     78  CA  ILE A  11       3.426  -4.492 -15.812  1.00 93.26           C  
ATOM     79  C   ILE A  11       2.600  -3.623 -14.866  1.00 93.26           C  
ATOM     80  CB  ILE A  11       4.733  -4.943 -15.122  1.00 93.26           C  
ATOM     81  O   ILE A  11       1.675  -4.111 -14.213  1.00 93.26           O  
ATOM     82  CG1 ILE A  11       5.437  -6.016 -15.961  1.00 93.26           C  
ATOM     83  CG2 ILE A  11       4.449  -5.453 -13.707  1.00 93.26           C  
ATOM     84  CD1 ILE A  11       6.842  -6.353 -15.482  1.00 93.26           C  
ATOM     85  N   VAL A  12       2.945  -2.383 -14.745  1.00 94.06           N  
ATOM     86  CA  VAL A  12       2.165  -1.452 -13.937  1.00 94.06           C  
ATOM     87  C   VAL A  12       0.739  -1.367 -14.478  1.00 94.06           C  
ATOM     88  CB  VAL A  12       2.809  -0.048 -13.908  1.00 94.06           C  
ATOM     89  O   VAL A  12      -0.225  -1.392 -13.710  1.00 94.06           O  
ATOM     90  CG1 VAL A  12       1.894   0.951 -13.202  1.00 94.06           C  
ATOM     91  CG2 VAL A  12       4.174  -0.102 -13.225  1.00 94.06           C  
ATOM     92  N   PHE A  13       0.653  -1.263 -15.750  1.00 93.28           N  
ATOM     93  CA  PHE A  13      -0.651  -1.219 -16.401  1.00 93.28           C  
ATOM     94  C   PHE A  13      -1.448  -2.483 -16.104  1.00 93.28           C  
ATOM     95  CB  PHE A  13      -0.491  -1.042 -17.915  1.00 93.28           C  
ATOM     96  O   PHE A  13      -2.634  -2.413 -15.777  1.00 93.28           O  
ATOM     97  CG  PHE A  13      -1.796  -1.031 -18.665  1.00 93.28           C  
ATOM     98  CD1 PHE A  13      -2.192  -2.133 -19.413  1.00 93.28           C  
ATOM     99  CD2 PHE A  13      -2.626   0.081 -18.622  1.00 93.28           C  
ATOM    100  CE1 PHE A  13      -3.399  -2.126 -20.109  1.00 93.28           C  
ATOM    101  CE2 PHE A  13      -3.833   0.096 -19.315  1.00 93.28           C  
ATOM    102  CZ  PHE A  13      -4.217  -1.008 -20.058  1.00 93.28           C  
ATOM    103  N   ILE A  14      -0.857  -3.630 -16.282  1.00 91.98           N  
ATOM    104  CA  ILE A  14      -1.487  -4.912 -15.986  1.00 91.98           C  
ATOM    105  C   ILE A  14      -1.953  -4.935 -14.532  1.00 91.98           C  
ATOM    106  CB  ILE A  14      -0.526  -6.091 -16.260  1.00 91.98           C  
ATOM    107  O   ILE A  14      -3.049  -5.413 -14.233  1.00 91.98           O  
ATOM    108  CG1 ILE A  14      -0.270  -6.233 -17.765  1.00 91.98           C  
ATOM    109  CG2 ILE A  14      -1.084  -7.390 -15.673  1.00 91.98           C  
ATOM    110  CD1 ILE A  14       0.816  -7.241 -18.115  1.00 91.98           C  
ATOM    111  N   SER A  15      -1.141  -4.426 -13.627  1.00 92.16           N  
ATOM    112  CA  SER A  15      -1.463  -4.388 -12.204  1.00 92.16           C  
ATOM    113  C   SER A  15      -2.694  -3.529 -11.938  1.00 92.16           C  
ATOM    114  CB  SER A  15      -0.276  -3.856 -11.400  1.00 92.16           C  
ATOM    115  O   SER A  15      -3.539  -3.884 -11.114  1.00 92.16           O  
ATOM    116  OG  SER A  15       0.833  -4.733 -11.498  1.00 92.16           O  
ATOM    117  N   VAL A  16      -2.780  -2.422 -12.577  1.00 92.41           N  
ATOM    118  CA  VAL A  16      -3.930  -1.535 -12.437  1.00 92.41           C  
ATOM    119  C   VAL A  16      -5.185  -2.231 -12.959  1.00 92.41           C  
ATOM    120  CB  VAL A  16      -3.711  -0.200 -13.184  1.00 92.41           C  
ATOM    121  O   VAL A  16      -6.222  -2.238 -12.290  1.00 92.41           O  
ATOM    122  CG1 VAL A  16      -4.999   0.621 -13.210  1.00 92.41           C  
ATOM    123  CG2 VAL A  16      -2.581   0.595 -12.534  1.00 92.41           C  
ATOM    124  N   CYS A  17      -5.127  -2.811 -14.175  1.00 91.66           N  
ATOM    125  CA  CYS A  17      -6.249  -3.505 -14.797  1.00 91.66           C  
ATOM    126  C   CYS A  17      -6.706  -4.680 -13.941  1.00 91.66           C  
ATOM    127  CB  CYS A  17      -5.868  -3.997 -16.193  1.00 91.66           C  
ATOM    128  O   CYS A  17      -7.906  -4.881 -13.745  1.00 91.66           O  
ATOM    129  SG  CYS A  17      -5.703  -2.674 -17.412  1.00 91.66           S  
ATOM    130  N   THR A  18      -5.733  -5.473 -13.494  1.00 89.88           N  
ATOM    131  CA  THR A  18      -6.065  -6.625 -12.664  1.00 89.88           C  
ATOM    132  C   THR A  18      -6.694  -6.179 -11.347  1.00 89.88           C  
ATOM    133  CB  THR A  18      -4.820  -7.483 -12.376  1.00 89.88           C  
ATOM    134  O   THR A  18      -7.600  -6.838 -10.831  1.00 89.88           O  
ATOM    135  CG2 THR A  18      -4.262  -8.090 -13.659  1.00 89.88           C  
ATOM    136  OG1 THR A  18      -3.812  -6.665 -11.770  1.00 89.88           O  
ATOM    137  N   ALA A  19      -6.191  -5.132 -10.774  1.00 89.26           N  
ATOM    138  CA  ALA A  19      -6.755  -4.582  -9.545  1.00 89.26           C  
ATOM    139  C   ALA A  19      -8.197  -4.129  -9.757  1.00 89.26           C  
ATOM    140  CB  ALA A  19      -5.904  -3.418  -9.043  1.00 89.26           C  
ATOM    141  O   ALA A  19      -9.068  -4.401  -8.928  1.00 89.26           O  
ATOM    142  N   LEU A  20      -8.422  -3.404 -10.783  1.00 90.45           N  
ATOM    143  CA  LEU A  20      -9.763  -2.924 -11.101  1.00 90.45           C  
ATOM    144  C   LEU A  20     -10.710  -4.091 -11.362  1.00 90.45           C  
ATOM    145  CB  LEU A  20      -9.725  -2.000 -12.321  1.00 90.45           C  
ATOM    146  O   LEU A  20     -11.860  -4.073 -10.919  1.00 90.45           O  
ATOM    147  CG  LEU A  20      -9.097  -0.622 -12.108  1.00 90.45           C  
ATOM    148  CD1 LEU A  20      -8.987   0.122 -13.435  1.00 90.45           C  
ATOM    149  CD2 LEU A  20      -9.908   0.187 -11.102  1.00 90.45           C  
ATOM    150  N   LEU A  21     -10.212  -5.063 -12.176  1.00 88.81           N  
ATOM    151  CA  LEU A  21     -10.999  -6.260 -12.453  1.00 88.81           C  
ATOM    152  C   LEU A  21     -11.336  -7.000 -11.163  1.00 88.81           C  
ATOM    153  CB  LEU A  21     -10.244  -7.189 -13.406  1.00 88.81           C  
ATOM    154  O   LEU A  21     -12.480  -7.413 -10.960  1.00 88.81           O  
ATOM    155  CG  LEU A  21     -10.982  -8.455 -13.845  1.00 88.81           C  
ATOM    156  CD1 LEU A  21     -12.210  -8.092 -14.673  1.00 88.81           C  
ATOM    157  CD2 LEU A  21     -10.051  -9.371 -14.632  1.00 88.81           C  
ATOM    158  N   ALA A  22     -10.337  -7.189 -10.294  1.00 85.68           N  
ATOM    159  CA  ALA A  22     -10.527  -7.860  -9.010  1.00 85.68           C  
ATOM    160  C   ALA A  22     -11.555  -7.126  -8.154  1.00 85.68           C  
ATOM    161  CB  ALA A  22      -9.198  -7.968  -8.265  1.00 85.68           C  
ATOM    162  O   ALA A  22     -12.458  -7.747  -7.589  1.00 85.68           O  
ATOM    163  N   GLU A  23     -11.394  -5.814  -8.079  1.00 85.84           N  
ATOM    164  CA  GLU A  23     -12.316  -5.001  -7.293  1.00 85.84           C  
ATOM    165  C   GLU A  23     -13.711  -4.995  -7.910  1.00 85.84           C  
ATOM    166  CB  GLU A  23     -11.792  -3.568  -7.163  1.00 85.84           C  
ATOM    167  O   GLU A  23     -14.714  -4.985  -7.193  1.00 85.84           O  
ATOM    168  CG  GLU A  23     -10.542  -3.445  -6.304  1.00 85.84           C  
ATOM    169  CD  GLU A  23     -10.752  -3.906  -4.870  1.00 85.84           C  
ATOM    170  OE1 GLU A  23      -9.775  -4.353  -4.227  1.00 85.84           O  
ATOM    171  OE2 GLU A  23     -11.903  -3.820  -4.386  1.00 85.84           O  
ATOM    172  N   GLY A  24     -13.751  -4.970  -9.242  1.00 88.27           N  
ATOM    173  CA  GLY A  24     -15.021  -5.070  -9.945  1.00 88.27           C  
ATOM    174  C   GLY A  24     -15.759  -6.365  -9.662  1.00 88.27           C  
ATOM    175  O   GLY A  24     -16.963  -6.353  -9.395  1.00 88.27           O  
ATOM    176  N   ILE A  25     -15.059  -7.507  -9.786  1.00 86.18           N  
ATOM    177  CA  ILE A  25     -15.613  -8.827  -9.509  1.00 86.18           C  
ATOM    178  C   ILE A  25     -16.056  -8.906  -8.050  1.00 86.18           C  
ATOM    179  CB  ILE A  25     -14.593  -9.945  -9.820  1.00 86.18           C  
ATOM    180  O   ILE A  25     -17.129  -9.434  -7.747  1.00 86.18           O  
ATOM    181  CG1 ILE A  25     -14.299  -9.997 -11.324  1.00 86.18           C  
ATOM    182  CG2 ILE A  25     -15.104 -11.298  -9.315  1.00 86.18           C  
ATOM    183  CD1 ILE A  25     -13.194 -10.972 -11.705  1.00 86.18           C  
ATOM    184  N   THR A  26     -15.216  -8.412  -7.131  1.00 84.32           N  
ATOM    185  CA  THR A  26     -15.567  -8.350  -5.716  1.00 84.32           C  
ATOM    186  C   THR A  26     -16.836  -7.527  -5.509  1.00 84.32           C  
ATOM    187  CB  THR A  26     -14.421  -7.750  -4.882  1.00 84.32           C  
ATOM    188  O   THR A  26     -17.695  -7.894  -4.705  1.00 84.32           O  
ATOM    189  CG2 THR A  26     -14.779  -7.716  -3.399  1.00 84.32           C  
ATOM    190  OG1 THR A  26     -13.241  -8.544  -5.059  1.00 84.32           O  
ATOM    191  N   TRP A  27     -16.870  -6.456  -6.140  1.00 85.49           N  
ATOM    192  CA  TRP A  27     -18.051  -5.605  -6.047  1.00 85.49           C  
ATOM    193  C   TRP A  27     -19.301  -6.358  -6.491  1.00 85.49           C  
ATOM    194  CB  TRP A  27     -17.873  -4.342  -6.895  1.00 85.49           C  
ATOM    195  O   TRP A  27     -20.333  -6.312  -5.816  1.00 85.49           O  
ATOM    196  CG  TRP A  27     -19.002  -3.364  -6.775  1.00 85.49           C  
ATOM    197  CD1 TRP A  27     -19.150  -2.389  -5.829  1.00 85.49           C  
ATOM    198  CD2 TRP A  27     -20.145  -3.270  -7.631  1.00 85.49           C  
ATOM    199  CE2 TRP A  27     -20.946  -2.213  -7.144  1.00 85.49           C  
ATOM    200  CE3 TRP A  27     -20.570  -3.976  -8.764  1.00 85.49           C  
ATOM    201  NE1 TRP A  27     -20.317  -1.693  -6.045  1.00 85.49           N  
ATOM    202  CH2 TRP A  27     -22.541  -2.554  -8.859  1.00 85.49           C  
ATOM    203  CZ2 TRP A  27     -22.149  -1.846  -7.752  1.00 85.49           C  
ATOM    204  CZ3 TRP A  27     -21.767  -3.609  -9.368  1.00 85.49           C  
ATOM    205  N   VAL A  28     -19.263  -7.050  -7.573  1.00 87.19           N  
ATOM    206  CA  VAL A  28     -20.393  -7.762  -8.162  1.00 87.19           C  
ATOM    207  C   VAL A  28     -20.751  -8.967  -7.297  1.00 87.19           C  
ATOM    208  CB  VAL A  28     -20.086  -8.215  -9.607  1.00 87.19           C  
ATOM    209  O   VAL A  28     -21.926  -9.202  -7.005  1.00 87.19           O  
ATOM    210  CG1 VAL A  28     -21.160  -9.180 -10.109  1.00 87.19           C  
ATOM    211  CG2 VAL A  28     -19.976  -7.005 -10.533  1.00 87.19           C  
ATOM    212  N   LEU A  29     -19.842  -9.737  -6.812  1.00 85.07           N  
ATOM    213  CA  LEU A  29     -20.060 -11.014  -6.141  1.00 85.07           C  
ATOM    214  C   LEU A  29     -20.275 -10.813  -4.645  1.00 85.07           C  
ATOM    215  CB  LEU A  29     -18.874 -11.953  -6.377  1.00 85.07           C  
ATOM    216  O   LEU A  29     -21.018 -11.568  -4.013  1.00 85.07           O  
ATOM    217  CG  LEU A  29     -18.742 -12.540  -7.783  1.00 85.07           C  
ATOM    218  CD1 LEU A  29     -17.511 -13.435  -7.871  1.00 85.07           C  
ATOM    219  CD2 LEU A  29     -20.001 -13.314  -8.159  1.00 85.07           C  
ATOM    220  N   VAL A  30     -19.633  -9.687  -4.073  1.00 84.65           N  
ATOM    221  CA  VAL A  30     -19.637  -9.562  -2.620  1.00 84.65           C  
ATOM    222  C   VAL A  30     -20.436  -8.327  -2.209  1.00 84.65           C  
ATOM    223  CB  VAL A  30     -18.202  -9.481  -2.053  1.00 84.65           C  
ATOM    224  O   VAL A  30     -21.490  -8.443  -1.580  1.00 84.65           O  
ATOM    225  CG1 VAL A  30     -18.229  -9.305  -0.536  1.00 84.65           C  
ATOM    226  CG2 VAL A  30     -17.407 -10.728  -2.435  1.00 84.65           C  
ATOM    227  N   TYR A  31     -19.963  -7.167  -2.697  1.00 83.03           N  
ATOM    228  CA  TYR A  31     -20.491  -5.896  -2.214  1.00 83.03           C  
ATOM    229  C   TYR A  31     -21.940  -5.706  -2.648  1.00 83.03           C  
ATOM    230  CB  TYR A  31     -19.637  -4.730  -2.723  1.00 83.03           C  
ATOM    231  O   TYR A  31     -22.720  -5.047  -1.957  1.00 83.03           O  
ATOM    232  CG  TYR A  31     -18.236  -4.714  -2.162  1.00 83.03           C  
ATOM    233  CD1 TYR A  31     -17.980  -5.144  -0.862  1.00 83.03           C  
ATOM    234  CD2 TYR A  31     -17.166  -4.269  -2.930  1.00 83.03           C  
ATOM    235  CE1 TYR A  31     -16.691  -5.129  -0.340  1.00 83.03           C  
ATOM    236  CE2 TYR A  31     -15.872  -4.250  -2.418  1.00 83.03           C  
ATOM    237  OH  TYR A  31     -14.367  -4.664  -0.613  1.00 83.03           O  
ATOM    238  CZ  TYR A  31     -15.645  -4.681  -1.125  1.00 83.03           C  
ATOM    239  N   ARG A  32     -22.440  -6.311  -3.717  1.00 86.73           N  
ATOM    240  CA  ARG A  32     -23.789  -6.140  -4.247  1.00 86.73           C  
ATOM    241  C   ARG A  32     -24.761  -7.118  -3.596  1.00 86.73           C  
ATOM    242  CB  ARG A  32     -23.798  -6.325  -5.766  1.00 86.73           C  
ATOM    243  O   ARG A  32     -25.978  -6.939  -3.677  1.00 86.73           O  
ATOM    244  CG  ARG A  32     -25.154  -6.078  -6.409  1.00 86.73           C  
ATOM    245  CD  ARG A  32     -25.137  -6.392  -7.898  1.00 86.73           C  
ATOM    246  NE  ARG A  32     -26.448  -6.185  -8.508  1.00 86.73           N  
ATOM    247  NH1 ARG A  32     -25.779  -6.771 -10.640  1.00 86.73           N  
ATOM    248  NH2 ARG A  32     -27.950  -6.152 -10.244  1.00 86.73           N  
ATOM    249  CZ  ARG A  32     -26.723  -6.370  -9.796  1.00 86.73           C  
ATOM    250  N   THR A  33     -24.202  -8.141  -2.898  1.00 88.35           N  
ATOM    251  CA  THR A  33     -25.053  -9.153  -2.282  1.00 88.35           C  
ATOM    252  C   THR A  33     -25.795  -8.577  -1.080  1.00 88.35           C  
ATOM    253  CB  THR A  33     -24.232 -10.380  -1.842  1.00 88.35           C  
ATOM    254  O   THR A  33     -25.239  -7.775  -0.326  1.00 88.35           O  
ATOM    255  CG2 THR A  33     -23.598 -11.076  -3.042  1.00 88.35           C  
ATOM    256  OG1 THR A  33     -23.197  -9.958  -0.946  1.00 88.35           O  
ATOM    257  N   ASP A  34     -27.060  -8.860  -0.944  1.00 89.40           N  
ATOM    258  CA  ASP A  34     -27.922  -8.422   0.150  1.00 89.40           C  
ATOM    259  C   ASP A  34     -27.397  -8.919   1.495  1.00 89.40           C  
ATOM    260  CB  ASP A  34     -29.356  -8.909  -0.067  1.00 89.40           C  
ATOM    261  O   ASP A  34     -27.503  -8.221   2.505  1.00 89.40           O  
ATOM    262  CG  ASP A  34     -30.038  -8.238  -1.247  1.00 89.40           C  
ATOM    263  OD1 ASP A  34     -29.940  -7.000  -1.384  1.00 89.40           O  
ATOM    264  OD2 ASP A  34     -30.681  -8.954  -2.044  1.00 89.40           O  
ATOM    265  N   LYS A  35     -26.777 -10.047   1.457  1.00 86.98           N  
ATOM    266  CA  LYS A  35     -26.175 -10.647   2.644  1.00 86.98           C  
ATOM    267  C   LYS A  35     -25.039  -9.782   3.183  1.00 86.98           C  
ATOM    268  CB  LYS A  35     -25.660 -12.053   2.333  1.00 86.98           C  
ATOM    269  O   LYS A  35     -24.951  -9.545   4.389  1.00 86.98           O  
ATOM    270  CG  LYS A  35     -25.170 -12.818   3.554  1.00 86.98           C  
ATOM    271  CD  LYS A  35     -24.739 -14.233   3.191  1.00 86.98           C  
ATOM    272  CE  LYS A  35     -24.222 -14.990   4.407  1.00 86.98           C  
ATOM    273  NZ  LYS A  35     -23.780 -16.372   4.053  1.00 86.98           N  
ATOM    274  N   TYR A  36     -24.144  -9.302   2.349  1.00 86.00           N  
ATOM    275  CA  TYR A  36     -23.021  -8.440   2.704  1.00 86.00           C  
ATOM    276  C   TYR A  36     -23.511  -7.100   3.240  1.00 86.00           C  
ATOM    277  CB  TYR A  36     -22.111  -8.217   1.493  1.00 86.00           C  
ATOM    278  O   TYR A  36     -23.022  -6.619   4.266  1.00 86.00           O  
ATOM    279  CG  TYR A  36     -20.950  -7.292   1.768  1.00 86.00           C  
ATOM    280  CD1 TYR A  36     -21.012  -5.943   1.424  1.00 86.00           C  
ATOM    281  CD2 TYR A  36     -19.790  -7.764   2.371  1.00 86.00           C  
ATOM    282  CE1 TYR A  36     -19.944  -5.088   1.674  1.00 86.00           C  
ATOM    283  CE2 TYR A  36     -18.716  -6.918   2.626  1.00 86.00           C  
ATOM    284  OH  TYR A  36     -17.742  -4.741   2.525  1.00 86.00           O  
ATOM    285  CZ  TYR A  36     -18.803  -5.583   2.275  1.00 86.00           C  
ATOM    286  N   LYS A  37     -24.437  -6.456   2.584  1.00 87.26           N  
ATOM    287  CA  LYS A  37     -24.990  -5.174   3.013  1.00 87.26           C  
ATOM    288  C   LYS A  37     -25.611  -5.280   4.402  1.00 87.26           C  
ATOM    289  CB  LYS A  37     -26.031  -4.676   2.010  1.00 87.26           C  
ATOM    290  O   LYS A  37     -25.417  -4.401   5.244  1.00 87.26           O  
ATOM    291  CG  LYS A  37     -25.448  -4.255   0.669  1.00 87.26           C  
ATOM    292  CD  LYS A  37     -26.529  -3.748  -0.277  1.00 87.26           C  
ATOM    293  CE  LYS A  37     -25.958  -3.402  -1.646  1.00 87.26           C  
ATOM    294  NZ  LYS A  37     -27.019  -2.931  -2.585  1.00 87.26           N  
ATOM    295  N   ARG A  38     -26.346  -6.348   4.613  1.00 89.48           N  
ATOM    296  CA  ARG A  38     -27.004  -6.588   5.893  1.00 89.48           C  
ATOM    297  C   ARG A  38     -25.980  -6.804   7.003  1.00 89.48           C  
ATOM    298  CB  ARG A  38     -27.939  -7.795   5.800  1.00 89.48           C  
ATOM    299  O   ARG A  38     -26.100  -6.228   8.086  1.00 89.48           O  
ATOM    300  CG  ARG A  38     -29.209  -7.532   5.006  1.00 89.48           C  
ATOM    301  CD  ARG A  38     -30.146  -8.731   5.028  1.00 89.48           C  
ATOM    302  NE  ARG A  38     -31.347  -8.491   4.232  1.00 89.48           N  
ATOM    303  NH1 ARG A  38     -32.260 -10.581   4.600  1.00 89.48           N  
ATOM    304  NH2 ARG A  38     -33.371  -9.051   3.304  1.00 89.48           N  
ATOM    305  CZ  ARG A  38     -32.323  -9.375   4.047  1.00 89.48           C  
ATOM    306  N   LEU A  39     -25.026  -7.681   6.778  1.00 86.20           N  
ATOM    307  CA  LEU A  39     -23.988  -8.028   7.743  1.00 86.20           C  
ATOM    308  C   LEU A  39     -23.108  -6.821   8.053  1.00 86.20           C  
ATOM    309  CB  LEU A  39     -23.128  -9.179   7.215  1.00 86.20           C  
ATOM    310  O   LEU A  39     -22.731  -6.602   9.206  1.00 86.20           O  
ATOM    311  CG  LEU A  39     -23.744 -10.577   7.294  1.00 86.20           C  
ATOM    312  CD1 LEU A  39     -22.957 -11.552   6.424  1.00 86.20           C  
ATOM    313  CD2 LEU A  39     -23.792 -11.060   8.739  1.00 86.20           C  
ATOM    314  N   LYS A  40     -22.700  -6.066   7.006  1.00 84.66           N  
ATOM    315  CA  LYS A  40     -21.928  -4.838   7.182  1.00 84.66           C  
ATOM    316  C   LYS A  40     -22.678  -3.838   8.057  1.00 84.66           C  
ATOM    317  CB  LYS A  40     -21.605  -4.209   5.826  1.00 84.66           C  
ATOM    318  O   LYS A  40     -22.090  -3.223   8.949  1.00 84.66           O  
ATOM    319  CG  LYS A  40     -20.691  -2.995   5.909  1.00 84.66           C  
ATOM    320  CD  LYS A  40     -20.397  -2.420   4.530  1.00 84.66           C  
ATOM    321  CE  LYS A  40     -19.507  -1.188   4.614  1.00 84.66           C  
ATOM    322  NZ  LYS A  40     -19.314  -0.551   3.277  1.00 84.66           N  
ATOM    323  N   ALA A  41     -23.947  -3.580   7.770  1.00 86.92           N  
ATOM    324  CA  ALA A  41     -24.780  -2.664   8.545  1.00 86.92           C  
ATOM    325  C   ALA A  41     -24.868  -3.105  10.004  1.00 86.92           C  
ATOM    326  CB  ALA A  41     -26.177  -2.569   7.936  1.00 86.92           C  
ATOM    327  O   ALA A  41     -24.800  -2.276  10.914  1.00 86.92           O  
ATOM    328  N   GLU A  42     -25.035  -4.415  10.242  1.00 86.79           N  
ATOM    329  CA  GLU A  42     -25.140  -4.985  11.582  1.00 86.79           C  
ATOM    330  C   GLU A  42     -23.832  -4.827  12.353  1.00 86.79           C  
ATOM    331  CB  GLU A  42     -25.533  -6.462  11.510  1.00 86.79           C  
ATOM    332  O   GLU A  42     -23.842  -4.520  13.546  1.00 86.79           O  
ATOM    333  CG  GLU A  42     -25.843  -7.084  12.864  1.00 86.79           C  
ATOM    334  CD  GLU A  42     -27.086  -6.504  13.519  1.00 86.79           C  
ATOM    335  OE1 GLU A  42     -27.167  -6.498  14.768  1.00 86.79           O  
ATOM    336  OE2 GLU A  42     -27.987  -6.052  12.777  1.00 86.79           O  
ATOM    337  N   VAL A  43     -22.691  -5.070  11.682  1.00 83.61           N  
ATOM    338  CA  VAL A  43     -21.370  -4.963  12.293  1.00 83.61           C  
ATOM    339  C   VAL A  43     -21.097  -3.512  12.684  1.00 83.61           C  
ATOM    340  CB  VAL A  43     -20.263  -5.477  11.346  1.00 83.61           C  
ATOM    341  O   VAL A  43     -20.593  -3.241  13.777  1.00 83.61           O  
ATOM    342  CG1 VAL A  43     -18.881  -5.086  11.868  1.00 83.61           C  
ATOM    343  CG2 VAL A  43     -20.365  -6.992  11.179  1.00 83.61           C  
ATOM    344  N   GLU A  44     -21.399  -2.563  11.825  1.00 84.05           N  
ATOM    345  CA  GLU A  44     -21.211  -1.140  12.093  1.00 84.05           C  
ATOM    346  C   GLU A  44     -22.092  -0.676  13.249  1.00 84.05           C  
ATOM    347  CB  GLU A  44     -21.509  -0.313  10.839  1.00 84.05           C  
ATOM    348  O   GLU A  44     -21.646   0.088  14.108  1.00 84.05           O  
ATOM    349  CG  GLU A  44     -20.417  -0.385   9.781  1.00 84.05           C  
ATOM    350  CD  GLU A  44     -20.691   0.499   8.575  1.00 84.05           C  
ATOM    351  OE1 GLU A  44     -19.804   0.627   7.702  1.00 84.05           O  
ATOM    352  OE2 GLU A  44     -21.802   1.071   8.504  1.00 84.05           O  
ATOM    353  N   LYS A  45     -23.346  -1.068  13.160  1.00 85.42           N  
ATOM    354  CA  LYS A  45     -24.298  -0.714  14.209  1.00 85.42           C  
ATOM    355  C   LYS A  45     -23.851  -1.258  15.563  1.00 85.42           C  
ATOM    356  CB  LYS A  45     -25.693  -1.239  13.868  1.00 85.42           C  
ATOM    357  O   LYS A  45     -23.862  -0.536  16.562  1.00 85.42           O  
ATOM    358  CG  LYS A  45     -26.771  -0.820  14.857  1.00 85.42           C  
ATOM    359  CD  LYS A  45     -28.135  -1.374  14.466  1.00 85.42           C  
ATOM    360  CE  LYS A  45     -29.196  -1.033  15.503  1.00 85.42           C  
ATOM    361  NZ  LYS A  45     -30.525  -1.615  15.148  1.00 85.42           N  
ATOM    362  N   GLN A  46     -23.467  -2.545  15.634  1.00 83.17           N  
ATOM    363  CA  GLN A  46     -23.061  -3.228  16.857  1.00 83.17           C  
ATOM    364  C   GLN A  46     -21.723  -2.699  17.365  1.00 83.17           C  
ATOM    365  CB  GLN A  46     -22.975  -4.737  16.627  1.00 83.17           C  
ATOM    366  O   GLN A  46     -21.500  -2.616  18.574  1.00 83.17           O  
ATOM    367  CG  GLN A  46     -24.331  -5.422  16.522  1.00 83.17           C  
ATOM    368  CD  GLN A  46     -24.220  -6.930  16.407  1.00 83.17           C  
ATOM    369  NE2 GLN A  46     -25.285  -7.633  16.779  1.00 83.17           N  
ATOM    370  OE1 GLN A  46     -23.187  -7.460  15.987  1.00 83.17           O  
ATOM    371  N   SER A  47     -20.780  -2.385  16.485  1.00 79.98           N  
ATOM    372  CA  SER A  47     -19.485  -1.812  16.835  1.00 79.98           C  
ATOM    373  C   SER A  47     -19.645  -0.447  17.496  1.00 79.98           C  
ATOM    374  CB  SER A  47     -18.601  -1.685  15.593  1.00 79.98           C  
ATOM    375  O   SER A  47     -18.971  -0.147  18.484  1.00 79.98           O  
ATOM    376  OG  SER A  47     -17.346  -1.118  15.925  1.00 79.98           O  
ATOM    377  N   LYS A  48     -20.505   0.383  16.944  1.00 82.56           N  
ATOM    378  CA  LYS A  48     -20.772   1.711  17.489  1.00 82.56           C  
ATOM    379  C   LYS A  48     -21.414   1.619  18.871  1.00 82.56           C  
ATOM    380  CB  LYS A  48     -21.674   2.508  16.545  1.00 82.56           C  
ATOM    381  O   LYS A  48     -21.064   2.379  19.776  1.00 82.56           O  
ATOM    382  CG  LYS A  48     -20.953   3.066  15.327  1.00 82.56           C  
ATOM    383  CD  LYS A  48     -21.882   3.917  14.469  1.00 82.56           C  
ATOM    384  CE  LYS A  48     -21.180   4.423  13.216  1.00 82.56           C  
ATOM    385  NZ  LYS A  48     -22.095   5.236  12.360  1.00 82.56           N  
ATOM    386  N   LYS A  49     -22.386   0.708  19.040  1.00 82.18           N  
ATOM    387  CA  LYS A  49     -23.072   0.482  20.309  1.00 82.18           C  
ATOM    388  C   LYS A  49     -22.100  -0.001  21.381  1.00 82.18           C  
ATOM    389  CB  LYS A  49     -24.206  -0.530  20.134  1.00 82.18           C  
ATOM    390  O   LYS A  49     -22.181   0.421  22.536  1.00 82.18           O  
ATOM    391  CG  LYS A  49     -25.436   0.032  19.437  1.00 82.18           C  
ATOM    392  CD  LYS A  49     -26.574  -0.979  19.411  1.00 82.18           C  
ATOM    393  CE  LYS A  49     -27.793  -0.431  18.681  1.00 82.18           C  
ATOM    394  NZ  LYS A  49     -28.903  -1.429  18.630  1.00 82.18           N  
ATOM    395  N   LEU A  50     -21.229  -0.933  20.993  1.00 79.61           N  
ATOM    396  CA  LEU A  50     -20.242  -1.497  21.907  1.00 79.61           C  
ATOM    397  C   LEU A  50     -19.246  -0.433  22.355  1.00 79.61           C  
ATOM    398  CB  LEU A  50     -19.500  -2.661  21.244  1.00 79.61           C  
ATOM    399  O   LEU A  50     -18.868  -0.385  23.528  1.00 79.61           O  
ATOM    400  CG  LEU A  50     -18.518  -3.431  22.128  1.00 79.61           C  
ATOM    401  CD1 LEU A  50     -19.251  -4.070  23.302  1.00 79.61           C  
ATOM    402  CD2 LEU A  50     -17.779  -4.487  21.313  1.00 79.61           C  
ATOM    403  N   GLU A  51     -18.776   0.447  21.438  1.00 78.97           N  
ATOM    404  CA  GLU A  51     -17.857   1.537  21.750  1.00 78.97           C  
ATOM    405  C   GLU A  51     -18.492   2.537  22.711  1.00 78.97           C  
ATOM    406  CB  GLU A  51     -17.412   2.248  20.469  1.00 78.97           C  
ATOM    407  O   GLU A  51     -17.830   3.036  23.623  1.00 78.97           O  
ATOM    408  CG  GLU A  51     -16.368   1.481  19.671  1.00 78.97           C  
ATOM    409  CD  GLU A  51     -15.706   2.318  18.588  1.00 78.97           C  
ATOM    410  OE1 GLU A  51     -14.672   1.884  18.032  1.00 78.97           O  
ATOM    411  OE2 GLU A  51     -16.226   3.417  18.293  1.00 78.97           O  
ATOM    412  N   LYS A  52     -19.730   2.862  22.502  1.00 81.04           N  
ATOM    413  CA  LYS A  52     -20.463   3.795  23.353  1.00 81.04           C  
ATOM    414  C   LYS A  52     -20.649   3.228  24.757  1.00 81.04           C  
ATOM    415  CB  LYS A  52     -21.823   4.127  22.738  1.00 81.04           C  
ATOM    416  O   LYS A  52     -20.527   3.954  25.746  1.00 81.04           O  
ATOM    417  CG  LYS A  52     -21.749   5.065  21.541  1.00 81.04           C  
ATOM    418  CD  LYS A  52     -23.137   5.434  21.034  1.00 81.04           C  
ATOM    419  CE  LYS A  52     -23.064   6.322  19.799  1.00 81.04           C  
ATOM    420  NZ  LYS A  52     -24.422   6.652  19.273  1.00 81.04           N  
ATOM    421  N   LYS A  53     -20.907   1.958  24.826  1.00 76.76           N  
ATOM    422  CA  LYS A  53     -21.130   1.272  26.095  1.00 76.76           C  
ATOM    423  C   LYS A  53     -19.822   1.088  26.859  1.00 76.76           C  
ATOM    424  CB  LYS A  53     -21.796  -0.085  25.862  1.00 76.76           C  
ATOM    425  O   LYS A  53     -19.805   1.134  28.091  1.00 76.76           O  
ATOM    426  CG  LYS A  53     -23.281   0.000  25.541  1.00 76.76           C  
ATOM    427  CD  LYS A  53     -23.918  -1.382  25.468  1.00 76.76           C  
ATOM    428  CE  LYS A  53     -25.407  -1.297  25.166  1.00 76.76           C  
ATOM    429  NZ  LYS A  53     -26.059  -2.640  25.206  1.00 76.76           N  
ATOM    430  N   LYS A  54     -18.708   0.835  26.204  1.00 74.46           N  
ATOM    431  CA  LYS A  54     -17.376   0.708  26.789  1.00 74.46           C  
ATOM    432  C   LYS A  54     -16.881   2.048  27.326  1.00 74.46           C  
ATOM    433  CB  LYS A  54     -16.388   0.158  25.759  1.00 74.46           C  
ATOM    434  O   LYS A  54     -16.146   2.093  28.314  1.00 74.46           O  
ATOM    435  CG  LYS A  54     -16.518  -1.338  25.513  1.00 74.46           C  
ATOM    436  CD  LYS A  54     -15.393  -1.859  24.629  1.00 74.46           C  
ATOM    437  CE  LYS A  54     -15.477  -3.368  24.447  1.00 74.46           C  
ATOM    438  NZ  LYS A  54     -14.320  -3.897  23.665  1.00 74.46           N  
ATOM    439  N   GLU A  55     -17.264   3.150  26.735  1.00 72.66           N  
ATOM    440  CA  GLU A  55     -16.904   4.501  27.159  1.00 72.66           C  
ATOM    441  C   GLU A  55     -17.693   4.919  28.396  1.00 72.66           C  
ATOM    442  CB  GLU A  55     -17.138   5.500  26.023  1.00 72.66           C  
ATOM    443  O   GLU A  55     -17.206   5.705  29.212  1.00 72.66           O  
ATOM    444  CG  GLU A  55     -16.130   5.390  24.889  1.00 72.66           C  
ATOM    445  CD  GLU A  55     -16.380   6.382  23.765  1.00 72.66           C  
ATOM    446  OE1 GLU A  55     -15.580   6.424  22.803  1.00 72.66           O  
ATOM    447  OE2 GLU A  55     -17.383   7.125  23.847  1.00 72.66           O  
ATOM    448  N   THR A  56     -18.903   4.384  28.565  1.00 70.10           N  
ATOM    449  CA  THR A  56     -19.841   4.716  29.632  1.00 70.10           C  
ATOM    450  C   THR A  56     -19.632   3.805  30.838  1.00 70.10           C  
ATOM    451  CB  THR A  56     -21.299   4.607  29.148  1.00 70.10           C  
ATOM    452  O   THR A  56     -19.903   4.199  31.974  1.00 70.10           O  
ATOM    453  CG2 THR A  56     -22.264   5.185  30.178  1.00 70.10           C  
ATOM    454  OG1 THR A  56     -21.443   5.327  27.918  1.00 70.10           O  
ATOM    455  N   ILE A  57     -18.807   2.708  30.648  1.00 65.78           N  
ATOM    456  CA  ILE A  57     -18.561   1.751  31.721  1.00 65.78           C  
ATOM    457  C   ILE A  57     -17.280   2.125  32.463  1.00 65.78           C  
ATOM    458  CB  ILE A  57     -18.465   0.307  31.180  1.00 65.78           C  
ATOM    459  O   ILE A  57     -16.220   2.269  31.849  1.00 65.78           O  
ATOM    460  CG1 ILE A  57     -19.804  -0.126  30.573  1.00 65.78           C  
ATOM    461  CG2 ILE A  57     -18.029  -0.657  32.288  1.00 65.78           C  
ATOM    462  CD1 ILE A  57     -19.762  -1.483  29.884  1.00 65.78           C  
ATOM    463  N   THR A  58     -17.208   2.969  33.519  1.00 58.20           N  
ATOM    464  CA  THR A  58     -16.227   3.299  34.547  1.00 58.20           C  
ATOM    465  C   THR A  58     -16.007   2.115  35.484  1.00 58.20           C  
ATOM    466  CB  THR A  58     -16.664   4.529  35.363  1.00 58.20           C  
ATOM    467  O   THR A  58     -16.914   1.307  35.695  1.00 58.20           O  
ATOM    468  CG2 THR A  58     -15.468   5.199  36.032  1.00 58.20           C  
ATOM    469  OG1 THR A  58     -17.300   5.472  34.492  1.00 58.20           O  
ATOM    470  N   GLU A  59     -14.894   1.377  35.409  1.00 58.40           N  
ATOM    471  CA  GLU A  59     -14.222   0.392  36.252  1.00 58.40           C  
ATOM    472  C   GLU A  59     -15.115  -0.042  37.411  1.00 58.40           C  
ATOM    473  CB  GLU A  59     -12.902   0.953  36.786  1.00 58.40           C  
ATOM    474  O   GLU A  59     -14.987  -1.159  37.915  1.00 58.40           O  
ATOM    475  CG  GLU A  59     -11.728   0.774  35.835  1.00 58.40           C  
ATOM    476  CD  GLU A  59     -10.404   1.235  36.422  1.00 58.40           C  
ATOM    477  OE1 GLU A  59      -9.359   1.097  35.746  1.00 58.40           O  
ATOM    478  OE2 GLU A  59     -10.411   1.739  37.567  1.00 58.40           O  
ATOM    479  N   SER A  60     -16.570   0.414  37.426  1.00 56.23           N  
ATOM    480  CA  SER A  60     -17.448  -0.087  38.478  1.00 56.23           C  
ATOM    481  C   SER A  60     -18.727  -0.679  37.896  1.00 56.23           C  
ATOM    482  CB  SER A  60     -17.795   1.029  39.464  1.00 56.23           C  
ATOM    483  O   SER A  60     -19.828  -0.359  38.349  1.00 56.23           O  
ATOM    484  OG  SER A  60     -18.065   2.240  38.778  1.00 56.23           O  
ATOM    485  N   ALA A  61     -18.681  -1.401  36.755  1.00 62.48           N  
ATOM    486  CA  ALA A  61     -19.859  -1.971  36.106  1.00 62.48           C  
ATOM    487  C   ALA A  61     -20.163  -3.365  36.648  1.00 62.48           C  
ATOM    488  CB  ALA A  61     -19.660  -2.024  34.593  1.00 62.48           C  
ATOM    489  O   ALA A  61     -19.247  -4.130  36.961  1.00 62.48           O  
ATOM    490  N   GLY A  62     -21.324  -3.586  37.453  1.00 68.21           N  
ATOM    491  CA  GLY A  62     -22.087  -4.707  37.978  1.00 68.21           C  
ATOM    492  C   GLY A  62     -22.101  -5.906  37.049  1.00 68.21           C  
ATOM    493  O   GLY A  62     -21.835  -5.774  35.852  1.00 68.21           O  
ATOM    494  N   ARG A  63     -21.576  -7.139  37.383  1.00 72.42           N  
ATOM    495  CA  ARG A  63     -21.609  -8.473  36.791  1.00 72.42           C  
ATOM    496  C   ARG A  63     -22.663  -8.558  35.693  1.00 72.42           C  
ATOM    497  CB  ARG A  63     -21.882  -9.530  37.863  1.00 72.42           C  
ATOM    498  O   ARG A  63     -22.435  -9.181  34.654  1.00 72.42           O  
ATOM    499  CG  ARG A  63     -21.513 -10.944  37.442  1.00 72.42           C  
ATOM    500  CD  ARG A  63     -21.582 -11.917  38.610  1.00 72.42           C  
ATOM    501  NE  ARG A  63     -21.270 -13.281  38.195  1.00 72.42           N  
ATOM    502  NH1 ARG A  63     -21.489 -14.195  40.306  1.00 72.42           N  
ATOM    503  NH2 ARG A  63     -20.938 -15.530  38.525  1.00 72.42           N  
ATOM    504  CZ  ARG A  63     -21.233 -14.332  39.010  1.00 72.42           C  
ATOM    505  N   GLN A  64     -23.795  -7.722  35.773  1.00 73.92           N  
ATOM    506  CA  GLN A  64     -24.908  -7.727  34.829  1.00 73.92           C  
ATOM    507  C   GLN A  64     -24.577  -6.911  33.584  1.00 73.92           C  
ATOM    508  CB  GLN A  64     -26.176  -7.185  35.491  1.00 73.92           C  
ATOM    509  O   GLN A  64     -24.902  -7.315  32.465  1.00 73.92           O  
ATOM    510  CG  GLN A  64     -26.959  -8.232  36.272  1.00 73.92           C  
ATOM    511  CD  GLN A  64     -28.251  -7.688  36.851  1.00 73.92           C  
ATOM    512  NE2 GLN A  64     -29.070  -8.573  37.408  1.00 73.92           N  
ATOM    513  OE1 GLN A  64     -28.510  -6.481  36.799  1.00 73.92           O  
ATOM    514  N   GLN A  65     -23.863  -5.791  33.594  1.00 74.49           N  
ATOM    515  CA  GLN A  65     -23.422  -4.932  32.501  1.00 74.49           C  
ATOM    516  C   GLN A  65     -22.240  -5.547  31.759  1.00 74.49           C  
ATOM    517  CB  GLN A  65     -23.048  -3.544  33.025  1.00 74.49           C  
ATOM    518  O   GLN A  65     -22.139  -5.432  30.536  1.00 74.49           O  
ATOM    519  CG  GLN A  65     -23.100  -2.452  31.965  1.00 74.49           C  
ATOM    520  CD  GLN A  65     -23.138  -1.057  32.561  1.00 74.49           C  
ATOM    521  NE2 GLN A  65     -23.194  -0.046  31.701  1.00 74.49           N  
ATOM    522  OE1 GLN A  65     -23.118  -0.890  33.785  1.00 74.49           O  
ATOM    523  N   LYS A  66     -21.420  -6.302  32.525  1.00 76.35           N  
ATOM    524  CA  LYS A  66     -20.321  -7.073  31.950  1.00 76.35           C  
ATOM    525  C   LYS A  66     -20.845  -8.236  31.112  1.00 76.35           C  
ATOM    526  CB  LYS A  66     -19.398  -7.595  33.052  1.00 76.35           C  
ATOM    527  O   LYS A  66     -20.306  -8.530  30.043  1.00 76.35           O  
ATOM    528  CG  LYS A  66     -18.052  -8.092  32.547  1.00 76.35           C  
ATOM    529  CD  LYS A  66     -17.120  -8.451  33.698  1.00 76.35           C  
ATOM    530  CE  LYS A  66     -15.823  -9.070  33.196  1.00 76.35           C  
ATOM    531  NZ  LYS A  66     -14.958  -9.532  34.323  1.00 76.35           N  
ATOM    532  N   LYS A  67     -21.861  -8.928  31.564  1.00 82.15           N  
ATOM    533  CA  LYS A  67     -22.504 -10.026  30.849  1.00 82.15           C  
ATOM    534  C   LYS A  67     -23.181  -9.531  29.574  1.00 82.15           C  
ATOM    535  CB  LYS A  67     -23.525 -10.727  31.746  1.00 82.15           C  
ATOM    536  O   LYS A  67     -23.140 -10.203  28.542  1.00 82.15           O  
ATOM    537  CG  LYS A  67     -23.958 -12.095  31.240  1.00 82.15           C  
ATOM    538  CD  LYS A  67     -24.852 -12.807  32.248  1.00 82.15           C  
ATOM    539  CE  LYS A  67     -25.369 -14.130  31.701  1.00 82.15           C  
ATOM    540  NZ  LYS A  67     -26.243 -14.833  32.687  1.00 82.15           N  
ATOM    541  N   LYS A  68     -23.790  -8.361  29.560  1.00 81.72           N  
ATOM    542  CA  LYS A  68     -24.431  -7.727  28.410  1.00 81.72           C  
ATOM    543  C   LYS A  68     -23.398  -7.296  27.374  1.00 81.72           C  
ATOM    544  CB  LYS A  68     -25.262  -6.523  28.855  1.00 81.72           C  
ATOM    545  O   LYS A  68     -23.626  -7.427  26.170  1.00 81.72           O  
ATOM    546  CG  LYS A  68     -26.572  -6.892  29.535  1.00 81.72           C  
ATOM    547  CD  LYS A  68     -27.416  -5.658  29.828  1.00 81.72           C  
ATOM    548  CE  LYS A  68     -28.720  -6.025  30.524  1.00 81.72           C  
ATOM    549  NZ  LYS A  68     -29.565  -4.821  30.787  1.00 81.72           N  
ATOM    550  N   ILE A  69     -22.262  -6.831  27.778  1.00 79.99           N  
ATOM    551  CA  ILE A  69     -21.157  -6.436  26.912  1.00 79.99           C  
ATOM    552  C   ILE A  69     -20.554  -7.672  26.247  1.00 79.99           C  
ATOM    553  CB  ILE A  69     -20.071  -5.666  27.696  1.00 79.99           C  
ATOM    554  O   ILE A  69     -20.220  -7.645  25.060  1.00 79.99           O  
ATOM    555  CG1 ILE A  69     -20.599  -4.296  28.135  1.00 79.99           C  
ATOM    556  CG2 ILE A  69     -18.799  -5.519  26.855  1.00 79.99           C  
ATOM    557  CD1 ILE A  69     -19.639  -3.518  29.025  1.00 79.99           C  
ATOM    558  N   GLU A  70     -20.396  -8.731  27.038  1.00 81.82           N  
ATOM    559  CA  GLU A  70     -19.881  -9.995  26.521  1.00 81.82           C  
ATOM    560  C   GLU A  70     -20.803 -10.570  25.450  1.00 81.82           C  
ATOM    561  CB  GLU A  70     -19.699 -11.006  27.657  1.00 81.82           C  
ATOM    562  O   GLU A  70     -20.336 -11.131  24.457  1.00 81.82           O  
ATOM    563  CG  GLU A  70     -18.489 -10.731  28.537  1.00 81.82           C  
ATOM    564  CD  GLU A  70     -18.292 -11.771  29.629  1.00 81.82           C  
ATOM    565  OE1 GLU A  70     -17.265 -11.715  30.342  1.00 81.82           O  
ATOM    566  OE2 GLU A  70     -19.173 -12.649  29.771  1.00 81.82           O  
ATOM    567  N   ARG A  71     -22.069 -10.483  25.622  1.00 84.09           N  
ATOM    568  CA  ARG A  71     -23.064 -10.955  24.665  1.00 84.09           C  
ATOM    569  C   ARG A  71     -23.002 -10.152  23.370  1.00 84.09           C  
ATOM    570  CB  ARG A  71     -24.469 -10.872  25.266  1.00 84.09           C  
ATOM    571  O   ARG A  71     -23.102 -10.717  22.278  1.00 84.09           O  
ATOM    572  CG  ARG A  71     -24.767 -11.958  26.287  1.00 84.09           C  
ATOM    573  CD  ARG A  71     -26.200 -11.878  26.794  1.00 84.09           C  
ATOM    574  NE  ARG A  71     -26.463 -12.874  27.829  1.00 84.09           N  
ATOM    575  NH1 ARG A  71     -28.665 -12.256  28.156  1.00 84.09           N  
ATOM    576  NH2 ARG A  71     -27.756 -13.968  29.380  1.00 84.09           N  
ATOM    577  CZ  ARG A  71     -27.627 -13.030  28.453  1.00 84.09           C  
ATOM    578  N   GLN A  72     -22.872  -8.870  23.455  1.00 82.81           N  
ATOM    579  CA  GLN A  72     -22.746  -7.966  22.317  1.00 82.81           C  
ATOM    580  C   GLN A  72     -21.439  -8.204  21.567  1.00 82.81           C  
ATOM    581  CB  GLN A  72     -22.829  -6.509  22.777  1.00 82.81           C  
ATOM    582  O   GLN A  72     -21.397  -8.113  20.338  1.00 82.81           O  
ATOM    583  CG  GLN A  72     -24.233  -6.065  23.163  1.00 82.81           C  
ATOM    584  CD  GLN A  72     -24.313  -4.585  23.485  1.00 82.81           C  
ATOM    585  NE2 GLN A  72     -25.515  -4.024  23.402  1.00 82.81           N  
ATOM    586  OE1 GLN A  72     -23.303  -3.951  23.808  1.00 82.81           O  
ATOM    587  N   GLU A  73     -20.381  -8.515  22.295  1.00 81.79           N  
ATOM    588  CA  GLU A  73     -19.092  -8.861  21.705  1.00 81.79           C  
ATOM    589  C   GLU A  73     -19.179 -10.162  20.912  1.00 81.79           C  
ATOM    590  CB  GLU A  73     -18.018  -8.978  22.790  1.00 81.79           C  
ATOM    591  O   GLU A  73     -18.595 -10.277  19.832  1.00 81.79           O  
ATOM    592  CG  GLU A  73     -17.534  -7.638  23.324  1.00 81.79           C  
ATOM    593  CD  GLU A  73     -16.388  -7.765  24.314  1.00 81.79           C  
ATOM    594  OE1 GLU A  73     -15.802  -6.728  24.700  1.00 81.79           O  
ATOM    595  OE2 GLU A  73     -16.072  -8.910  24.706  1.00 81.79           O  
ATOM    596  N   GLU A  74     -19.879 -11.120  21.474  1.00 83.40           N  
ATOM    597  CA  GLU A  74     -20.054 -12.417  20.828  1.00 83.40           C  
ATOM    598  C   GLU A  74     -20.864 -12.287  19.541  1.00 83.40           C  
ATOM    599  CB  GLU A  74     -20.733 -13.406  21.779  1.00 83.40           C  
ATOM    600  O   GLU A  74     -20.545 -12.922  18.534  1.00 83.40           O  
ATOM    601  CG  GLU A  74     -20.630 -14.857  21.334  1.00 83.40           C  
ATOM    602  CD  GLU A  74     -21.228 -15.835  22.333  1.00 83.40           C  
ATOM    603  OE1 GLU A  74     -21.229 -17.057  22.060  1.00 83.40           O  
ATOM    604  OE2 GLU A  74     -21.699 -15.375  23.397  1.00 83.40           O  
ATOM    605  N   LYS A  75     -21.949 -11.536  19.595  1.00 82.83           N  
ATOM    606  CA  LYS A  75     -22.779 -11.265  18.425  1.00 82.83           C  
ATOM    607  C   LYS A  75     -21.985 -10.537  17.344  1.00 82.83           C  
ATOM    608  CB  LYS A  75     -24.008 -10.444  18.816  1.00 82.83           C  
ATOM    609  O   LYS A  75     -22.137 -10.824  16.155  1.00 82.83           O  
ATOM    610  CG  LYS A  75     -25.076 -11.239  19.552  1.00 82.83           C  
ATOM    611  CD  LYS A  75     -26.309 -10.390  19.836  1.00 82.83           C  
ATOM    612  CE  LYS A  75     -27.361 -11.173  20.611  1.00 82.83           C  
ATOM    613  NZ  LYS A  75     -28.559 -10.335  20.918  1.00 82.83           N  
ATOM    614  N   LEU A  76     -21.226  -9.520  17.737  1.00 82.36           N  
ATOM    615  CA  LEU A  76     -20.354  -8.785  16.827  1.00 82.36           C  
ATOM    616  C   LEU A  76     -19.340  -9.718  16.174  1.00 82.36           C  
ATOM    617  CB  LEU A  76     -19.627  -7.662  17.571  1.00 82.36           C  
ATOM    618  O   LEU A  76     -19.088  -9.623  14.971  1.00 82.36           O  
ATOM    619  CG  LEU A  76     -18.747  -6.745  16.721  1.00 82.36           C  
ATOM    620  CD1 LEU A  76     -19.592  -6.008  15.687  1.00 82.36           C  
ATOM    621  CD2 LEU A  76     -17.994  -5.756  17.605  1.00 82.36           C  
ATOM    622  N   LYS A  77     -18.751 -10.626  16.971  1.00 82.29           N  
ATOM    623  CA  LYS A  77     -17.784 -11.598  16.470  1.00 82.29           C  
ATOM    624  C   LYS A  77     -18.417 -12.517  15.429  1.00 82.29           C  
ATOM    625  CB  LYS A  77     -17.208 -12.426  17.620  1.00 82.29           C  
ATOM    626  O   LYS A  77     -17.799 -12.825  14.408  1.00 82.29           O  
ATOM    627  CG  LYS A  77     -16.154 -11.697  18.440  1.00 82.29           C  
ATOM    628  CD  LYS A  77     -15.554 -12.601  19.509  1.00 82.29           C  
ATOM    629  CE  LYS A  77     -14.520 -11.864  20.350  1.00 82.29           C  
ATOM    630  NZ  LYS A  77     -13.912 -12.753  21.385  1.00 82.29           N  
ATOM    631  N   ASN A  78     -19.554 -12.990  15.717  1.00 83.76           N  
ATOM    632  CA  ASN A  78     -20.287 -13.879  14.822  1.00 83.76           C  
ATOM    633  C   ASN A  78     -20.619 -13.193  13.500  1.00 83.76           C  
ATOM    634  CB  ASN A  78     -21.566 -14.383  15.495  1.00 83.76           C  
ATOM    635  O   ASN A  78     -20.475 -13.791  12.432  1.00 83.76           O  
ATOM    636  CG  ASN A  78     -21.295 -15.445  16.542  1.00 83.76           C  
ATOM    637  ND2 ASN A  78     -22.296 -15.737  17.364  1.00 83.76           N  
ATOM    638  OD1 ASN A  78     -20.195 -15.999  16.611  1.00 83.76           O  
ATOM    639  N   ASN A  79     -21.164 -11.971  13.560  1.00 83.46           N  
ATOM    640  CA  ASN A  79     -21.474 -11.175  12.377  1.00 83.46           C  
ATOM    641  C   ASN A  79     -20.219 -10.861  11.568  1.00 83.46           C  
ATOM    642  CB  ASN A  79     -22.187  -9.880  12.773  1.00 83.46           C  
ATOM    643  O   ASN A  79     -20.257 -10.845  10.336  1.00 83.46           O  
ATOM    644  CG  ASN A  79     -23.625 -10.112  13.195  1.00 83.46           C  
ATOM    645  ND2 ASN A  79     -24.240  -9.095  13.789  1.00 83.46           N  
ATOM    646  OD1 ASN A  79     -24.178 -11.195  12.989  1.00 83.46           O  
ATOM    647  N   ASN A  80     -19.097 -10.552  12.282  1.00 79.95           N  
ATOM    648  CA  ASN A  80     -17.813 -10.339  11.622  1.00 79.95           C  
ATOM    649  C   ASN A  80     -17.325 -11.605  10.923  1.00 79.95           C  
ATOM    650  CB  ASN A  80     -16.767  -9.850  12.626  1.00 79.95           C  
ATOM    651  O   ASN A  80     -16.736 -11.536   9.843  1.00 79.95           O  
ATOM    652  CG  ASN A  80     -15.594  -9.160  11.959  1.00 79.95           C  
ATOM    653  ND2 ASN A  80     -14.901  -8.312  12.709  1.00 79.95           N  
ATOM    654  OD1 ASN A  80     -15.315  -9.386  10.779  1.00 79.95           O  
ATOM    655  N   ARG A  81     -17.511 -12.707  11.592  1.00 82.53           N  
ATOM    656  CA  ARG A  81     -17.147 -13.996  11.011  1.00 82.53           C  
ATOM    657  C   ARG A  81     -17.929 -14.259   9.728  1.00 82.53           C  
ATOM    658  CB  ARG A  81     -17.390 -15.125  12.014  1.00 82.53           C  
ATOM    659  O   ARG A  81     -17.367 -14.732   8.739  1.00 82.53           O  
ATOM    660  CG  ARG A  81     -16.899 -16.485  11.542  1.00 82.53           C  
ATOM    661  CD  ARG A  81     -17.132 -17.564  12.590  1.00 82.53           C  
ATOM    662  NE  ARG A  81     -16.948 -18.902  12.035  1.00 82.53           N  
ATOM    663  NH1 ARG A  81     -17.069 -19.987  14.072  1.00 82.53           N  
ATOM    664  NH2 ARG A  81     -16.749 -21.187  12.145  1.00 82.53           N  
ATOM    665  CZ  ARG A  81     -16.923 -20.022  12.752  1.00 82.53           C  
ATOM    666  N   ASP A  82     -19.201 -14.079   9.764  1.00 84.19           N  
ATOM    667  CA  ASP A  82     -20.081 -14.262   8.615  1.00 84.19           C  
ATOM    668  C   ASP A  82     -19.710 -13.309   7.481  1.00 84.19           C  
ATOM    669  CB  ASP A  82     -21.542 -14.055   9.019  1.00 84.19           C  
ATOM    670  O   ASP A  82     -19.745 -13.687   6.308  1.00 84.19           O  
ATOM    671  CG  ASP A  82     -22.105 -15.213   9.824  1.00 84.19           C  
ATOM    672  OD1 ASP A  82     -21.486 -16.299   9.844  1.00 84.19           O  
ATOM    673  OD2 ASP A  82     -23.178 -15.039  10.441  1.00 84.19           O  
ATOM    674  N   LEU A  83     -19.453 -12.043   7.870  1.00 80.03           N  
ATOM    675  CA  LEU A  83     -18.976 -11.053   6.911  1.00 80.03           C  
ATOM    676  C   LEU A  83     -17.676 -11.510   6.258  1.00 80.03           C  
ATOM    677  CB  LEU A  83     -18.768  -9.700   7.597  1.00 80.03           C  
ATOM    678  O   LEU A  83     -17.511 -11.389   5.042  1.00 80.03           O  
ATOM    679  CG  LEU A  83     -18.387  -8.530   6.688  1.00 80.03           C  
ATOM    680  CD1 LEU A  83     -19.506  -8.248   5.691  1.00 80.03           C  
ATOM    681  CD2 LEU A  83     -18.075  -7.288   7.516  1.00 80.03           C  
ATOM    682  N   SER A  84     -16.730 -12.022   7.056  1.00 78.85           N  
ATOM    683  CA  SER A  84     -15.450 -12.522   6.566  1.00 78.85           C  
ATOM    684  C   SER A  84     -15.641 -13.729   5.654  1.00 78.85           C  
ATOM    685  CB  SER A  84     -14.537 -12.895   7.734  1.00 78.85           C  
ATOM    686  O   SER A  84     -14.926 -13.883   4.661  1.00 78.85           O  
ATOM    687  OG  SER A  84     -13.291 -13.381   7.264  1.00 78.85           O  
ATOM    688  N   MET A  85     -16.548 -14.586   5.845  1.00 78.99           N  
ATOM    689  CA  MET A  85     -16.826 -15.801   5.084  1.00 78.99           C  
ATOM    690  C   MET A  85     -17.386 -15.463   3.706  1.00 78.99           C  
ATOM    691  CB  MET A  85     -17.807 -16.698   5.841  1.00 78.99           C  
ATOM    692  O   MET A  85     -17.058 -16.125   2.719  1.00 78.99           O  
ATOM    693  CG  MET A  85     -17.171 -17.473   6.984  1.00 78.99           C  
ATOM    694  SD  MET A  85     -18.322 -18.689   7.734  1.00 78.99           S  
ATOM    695  CE  MET A  85     -19.276 -17.597   8.825  1.00 78.99           C  
ATOM    696  N   VAL A  86     -18.262 -14.442   3.715  1.00 80.62           N  
ATOM    697  CA  VAL A  86     -18.809 -13.960   2.451  1.00 80.62           C  
ATOM    698  C   VAL A  86     -17.683 -13.414   1.576  1.00 80.62           C  
ATOM    699  CB  VAL A  86     -19.884 -12.874   2.676  1.00 80.62           C  
ATOM    700  O   VAL A  86     -17.640 -13.679   0.372  1.00 80.62           O  
ATOM    701  CG1 VAL A  86     -20.271 -12.215   1.353  1.00 80.62           C  
ATOM    702  CG2 VAL A  86     -21.113 -13.473   3.357  1.00 80.62           C  
ATOM    703  N   ARG A  87     -16.799 -12.740   2.126  1.00 79.49           N  
ATOM    704  CA  ARG A  87     -15.640 -12.181   1.438  1.00 79.49           C  
ATOM    705  C   ARG A  87     -14.668 -13.279   1.020  1.00 79.49           C  
ATOM    706  CB  ARG A  87     -14.927 -11.160   2.327  1.00 79.49           C  
ATOM    707  O   ARG A  87     -14.098 -13.229  -0.072  1.00 79.49           O  
ATOM    708  CG  ARG A  87     -15.645  -9.824   2.428  1.00 79.49           C  
ATOM    709  CD  ARG A  87     -14.794  -8.779   3.137  1.00 79.49           C  
ATOM    710  NE  ARG A  87     -15.447  -7.473   3.154  1.00 79.49           N  
ATOM    711  NH1 ARG A  87     -13.920  -6.498   4.587  1.00 79.49           N  
ATOM    712  NH2 ARG A  87     -15.688  -5.278   3.785  1.00 79.49           N  
ATOM    713  CZ  ARG A  87     -15.016  -6.419   3.842  1.00 79.49           C  
ATOM    714  N   MET A  88     -14.469 -14.300   1.910  1.00 77.11           N  
ATOM    715  CA  MET A  88     -13.549 -15.409   1.673  1.00 77.11           C  
ATOM    716  C   MET A  88     -14.017 -16.264   0.500  1.00 77.11           C  
ATOM    717  CB  MET A  88     -13.412 -16.272   2.928  1.00 77.11           C  
ATOM    718  O   MET A  88     -13.208 -16.684  -0.329  1.00 77.11           O  
ATOM    719  CG  MET A  88     -12.313 -17.319   2.835  1.00 77.11           C  
ATOM    720  SD  MET A  88     -11.998 -18.152   4.440  1.00 77.11           S  
ATOM    721  CE  MET A  88     -13.482 -19.189   4.559  1.00 77.11           C  
ATOM    722  N   LYS A  89     -15.289 -16.590   0.415  1.00 72.87           N  
ATOM    723  CA  LYS A  89     -15.888 -17.376  -0.660  1.00 72.87           C  
ATOM    724  C   LYS A  89     -15.705 -16.690  -2.011  1.00 72.87           C  
ATOM    725  CB  LYS A  89     -17.375 -17.610  -0.389  1.00 72.87           C  
ATOM    726  O   LYS A  89     -15.381 -17.342  -3.005  1.00 72.87           O  
ATOM    727  CG  LYS A  89     -17.651 -18.624   0.712  1.00 72.87           C  
ATOM    728  CD  LYS A  89     -19.144 -18.868   0.885  1.00 72.87           C  
ATOM    729  CE  LYS A  89     -19.426 -19.814   2.044  1.00 72.87           C  
ATOM    730  NZ  LYS A  89     -20.892 -19.988   2.274  1.00 72.87           N  
ATOM    731  N   SER A  90     -15.871 -15.467  -2.029  1.00 72.82           N  
ATOM    732  CA  SER A  90     -15.709 -14.630  -3.213  1.00 72.82           C  
ATOM    733  C   SER A  90     -14.236 -14.458  -3.572  1.00 72.82           C  
ATOM    734  CB  SER A  90     -16.351 -13.259  -2.994  1.00 72.82           C  
ATOM    735  O   SER A  90     -13.875 -14.457  -4.751  1.00 72.82           O  
ATOM    736  OG  SER A  90     -17.746 -13.387  -2.780  1.00 72.82           O  
ATOM    737  N   MET A  91     -13.285 -14.465  -2.546  1.00 78.65           N  
ATOM    738  CA  MET A  91     -11.844 -14.359  -2.753  1.00 78.65           C  
ATOM    739  C   MET A  91     -11.289 -15.632  -3.381  1.00 78.65           C  
ATOM    740  CB  MET A  91     -11.130 -14.074  -1.430  1.00 78.65           C  
ATOM    741  O   MET A  91     -10.328 -15.582  -4.151  1.00 78.65           O  
ATOM    742  CG  MET A  91     -11.235 -12.627  -0.976  1.00 78.65           C  
ATOM    743  SD  MET A  91      -9.847 -12.130   0.117  1.00 78.65           S  
ATOM    744  CE  MET A  91      -9.704 -10.376  -0.325  1.00 78.65           C  
ATOM    745  N   PHE A  92     -11.980 -16.784  -3.083  1.00 79.68           N  
ATOM    746  CA  PHE A  92     -11.602 -18.068  -3.660  1.00 79.68           C  
ATOM    747  C   PHE A  92     -11.959 -18.123  -5.140  1.00 79.68           C  
ATOM    748  CB  PHE A  92     -12.284 -19.217  -2.912  1.00 79.68           C  
ATOM    749  O   PHE A  92     -11.183 -18.629  -5.954  1.00 79.68           O  
ATOM    750  CG  PHE A  92     -11.563 -19.639  -1.660  1.00 79.68           C  
ATOM    751  CD1 PHE A  92     -10.322 -20.261  -1.732  1.00 79.68           C  
ATOM    752  CD2 PHE A  92     -12.126 -19.415  -0.411  1.00 79.68           C  
ATOM    753  CE1 PHE A  92      -9.652 -20.652  -0.575  1.00 79.68           C  
ATOM    754  CE2 PHE A  92     -11.463 -19.804   0.750  1.00 79.68           C  
ATOM    755  CZ  PHE A  92     -10.227 -20.423   0.665  1.00 79.68           C  
ATOM    756  N   ALA A  93     -13.123 -17.582  -5.465  1.00 75.88           N  
ATOM    757  CA  ALA A  93     -13.580 -17.506  -6.850  1.00 75.88           C  
ATOM    758  C   ALA A  93     -12.695 -16.570  -7.669  1.00 75.88           C  
ATOM    759  CB  ALA A  93     -15.033 -17.043  -6.907  1.00 75.88           C  
ATOM    760  O   ALA A  93     -12.325 -16.887  -8.801  1.00 75.88           O  
ATOM    761  N   ILE A  94     -12.302 -15.477  -7.096  1.00 78.96           N  
ATOM    762  CA  ILE A  94     -11.394 -14.506  -7.697  1.00 78.96           C  
ATOM    763  C   ILE A  94      -9.999 -15.113  -7.826  1.00 78.96           C  
ATOM    764  CB  ILE A  94     -11.336 -13.201  -6.870  1.00 78.96           C  
ATOM    765  O   ILE A  94      -9.301 -14.876  -8.814  1.00 78.96           O  
ATOM    766  CG1 ILE A  94     -12.702 -12.505  -6.874  1.00 78.96           C  
ATOM    767  CG2 ILE A  94     -10.245 -12.270  -7.408  1.00 78.96           C  
ATOM    768  CD1 ILE A  94     -12.832 -11.391  -5.845  1.00 78.96           C  
ATOM    769  N   GLY A  95      -9.594 -15.889  -6.809  1.00 83.23           N  
ATOM    770  CA  GLY A  95      -8.311 -16.574  -6.782  1.00 83.23           C  
ATOM    771  C   GLY A  95      -8.125 -17.537  -7.939  1.00 83.23           C  
ATOM    772  O   GLY A  95      -7.050 -17.593  -8.541  1.00 83.23           O  
ATOM    773  N   PHE A  96      -9.179 -18.208  -8.385  1.00 82.68           N  
ATOM    774  CA  PHE A  96      -9.141 -19.142  -9.504  1.00 82.68           C  
ATOM    775  C   PHE A  96      -8.983 -18.398 -10.825  1.00 82.68           C  
ATOM    776  CB  PHE A  96     -10.410 -20.000  -9.534  1.00 82.68           C  
ATOM    777  O   PHE A  96      -8.213 -18.818 -11.692  1.00 82.68           O  
ATOM    778  CG  PHE A  96     -10.389 -21.078 -10.583  1.00 82.68           C  
ATOM    779  CD1 PHE A  96     -11.046 -20.902 -11.795  1.00 82.68           C  
ATOM    780  CD2 PHE A  96      -9.711 -22.269 -10.358  1.00 82.68           C  
ATOM    781  CE1 PHE A  96     -11.029 -21.898 -12.768  1.00 82.68           C  
ATOM    782  CE2 PHE A  96      -9.689 -23.270 -11.326  1.00 82.68           C  
ATOM    783  CZ  PHE A  96     -10.349 -23.083 -12.530  1.00 82.68           C  
ATOM    784  N   CYS A  97      -9.575 -17.251 -10.998  1.00 79.19           N  
ATOM    785  CA  CYS A  97      -9.482 -16.393 -12.173  1.00 79.19           C  
ATOM    786  C   CYS A  97      -8.114 -15.727 -12.255  1.00 79.19           C  
ATOM    787  CB  CYS A  97     -10.577 -15.328 -12.148  1.00 79.19           C  
ATOM    788  O   CYS A  97      -7.514 -15.661 -13.329  1.00 79.19           O  
ATOM    789  SG  CYS A  97     -12.231 -15.976 -12.475  1.00 79.19           S  
ATOM    790  N   PHE A  98      -7.534 -15.483 -11.184  1.00 84.55           N  
ATOM    791  CA  PHE A  98      -6.265 -14.772 -11.088  1.00 84.55           C  
ATOM    792  C   PHE A  98      -5.092 -15.730 -11.257  1.00 84.55           C  
ATOM    793  CB  PHE A  98      -6.157 -14.042  -9.745  1.00 84.55           C  
ATOM    794  O   PHE A  98      -4.033 -15.342 -11.755  1.00 84.55           O  
ATOM    795  CG  PHE A  98      -6.228 -12.543  -9.862  1.00 84.55           C  
ATOM    796  CD1 PHE A  98      -5.070 -11.776  -9.855  1.00 84.55           C  
ATOM    797  CD2 PHE A  98      -7.454 -11.902  -9.979  1.00 84.55           C  
ATOM    798  CE1 PHE A  98      -5.133 -10.388  -9.962  1.00 84.55           C  
ATOM    799  CE2 PHE A  98      -7.525 -10.516 -10.087  1.00 84.55           C  
ATOM    800  CZ  PHE A  98      -6.363  -9.761 -10.077  1.00 84.55           C  
ATOM    801  N   THR A  99      -5.292 -16.957 -10.914  1.00 84.69           N  
ATOM    802  CA  THR A  99      -4.273 -17.977 -11.134  1.00 84.69           C  
ATOM    803  C   THR A  99      -4.029 -18.184 -12.626  1.00 84.69           C  
ATOM    804  CB  THR A  99      -4.672 -19.315 -10.486  1.00 84.69           C  
ATOM    805  O   THR A  99      -2.882 -18.295 -13.064  1.00 84.69           O  
ATOM    806  CG2 THR A  99      -3.621 -20.389 -10.748  1.00 84.69           C  
ATOM    807  OG1 THR A  99      -4.809 -19.131  -9.071  1.00 84.69           O  
ATOM    808  N   ALA A 100      -5.019 -18.212 -13.385  1.00 83.21           N  
ATOM    809  CA  ALA A 100      -4.936 -18.356 -14.836  1.00 83.21           C  
ATOM    810  C   ALA A 100      -4.268 -17.139 -15.471  1.00 83.21           C  
ATOM    811  CB  ALA A 100      -6.326 -18.566 -15.431  1.00 83.21           C  
ATOM    812  O   ALA A 100      -3.428 -17.279 -16.363  1.00 83.21           O  
ATOM    813  N   LEU A 101      -4.532 -15.926 -15.006  1.00 85.23           N  
ATOM    814  CA  LEU A 101      -3.975 -14.665 -15.484  1.00 85.23           C  
ATOM    815  C   LEU A 101      -2.491 -14.564 -15.147  1.00 85.23           C  
ATOM    816  CB  LEU A 101      -4.730 -13.481 -14.875  1.00 85.23           C  
ATOM    817  O   LEU A 101      -1.693 -14.110 -15.969  1.00 85.23           O  
ATOM    818  CG  LEU A 101      -6.086 -13.148 -15.500  1.00 85.23           C  
ATOM    819  CD1 LEU A 101      -6.793 -12.068 -14.687  1.00 85.23           C  
ATOM    820  CD2 LEU A 101      -5.912 -12.705 -16.949  1.00 85.23           C  
ATOM    821  N   MET A 102      -2.186 -15.112 -13.967  1.00 85.31           N  
ATOM    822  CA  MET A 102      -0.795 -15.119 -13.523  1.00 85.31           C  
ATOM    823  C   MET A 102       0.046 -16.055 -14.385  1.00 85.31           C  
ATOM    824  CB  MET A 102      -0.702 -15.536 -12.054  1.00 85.31           C  
ATOM    825  O   MET A 102       1.183 -15.730 -14.733  1.00 85.31           O  
ATOM    826  CG  MET A 102       0.650 -15.250 -11.421  1.00 85.31           C  
ATOM    827  SD  MET A 102       1.154 -13.495 -11.601  1.00 85.31           S  
ATOM    828  CE  MET A 102       2.915 -13.622 -11.181  1.00 85.31           C  
ATOM    829  N   GLY A 103      -0.477 -17.179 -14.714  1.00 86.57           N  
ATOM    830  CA  GLY A 103       0.168 -18.121 -15.614  1.00 86.57           C  
ATOM    831  C   GLY A 103       0.429 -17.547 -16.993  1.00 86.57           C  
ATOM    832  O   GLY A 103       1.490 -17.776 -17.577  1.00 86.57           O  
ATOM    833  N   MET A 104      -0.525 -16.856 -17.514  1.00 88.32           N  
ATOM    834  CA  MET A 104      -0.400 -16.196 -18.810  1.00 88.32           C  
ATOM    835  C   MET A 104       0.700 -15.140 -18.780  1.00 88.32           C  
ATOM    836  CB  MET A 104      -1.727 -15.555 -19.219  1.00 88.32           C  
ATOM    837  O   MET A 104       1.551 -15.097 -19.670  1.00 88.32           O  
ATOM    838  CG  MET A 104      -1.696 -14.902 -20.591  1.00 88.32           C  
ATOM    839  SD  MET A 104      -3.291 -14.105 -21.026  1.00 88.32           S  
ATOM    840  CE  MET A 104      -4.378 -15.558 -21.052  1.00 88.32           C  
ATOM    841  N   PHE A 105       0.800 -14.278 -17.741  1.00 88.67           N  
ATOM    842  CA  PHE A 105       1.782 -13.207 -17.621  1.00 88.67           C  
ATOM    843  C   PHE A 105       3.178 -13.775 -17.399  1.00 88.67           C  
ATOM    844  CB  PHE A 105       1.410 -12.263 -16.473  1.00 88.67           C  
ATOM    845  O   PHE A 105       4.161 -13.240 -17.918  1.00 88.67           O  
ATOM    846  CG  PHE A 105       0.152 -11.475 -16.718  1.00 88.67           C  
ATOM    847  CD1 PHE A 105      -0.169 -11.031 -17.995  1.00 88.67           C  
ATOM    848  CD2 PHE A 105      -0.710 -11.177 -15.670  1.00 88.67           C  
ATOM    849  CE1 PHE A 105      -1.333 -10.301 -18.225  1.00 88.67           C  
ATOM    850  CE2 PHE A 105      -1.875 -10.448 -15.892  1.00 88.67           C  
ATOM    851  CZ  PHE A 105      -2.184 -10.010 -17.170  1.00 88.67           C  
ATOM    852  N   ASN A 106       3.132 -14.819 -16.549  1.00 87.09           N  
ATOM    853  CA  ASN A 106       4.409 -15.481 -16.303  1.00 87.09           C  
ATOM    854  C   ASN A 106       5.027 -16.004 -17.596  1.00 87.09           C  
ATOM    855  CB  ASN A 106       4.237 -16.621 -15.297  1.00 87.09           C  
ATOM    856  O   ASN A 106       6.241 -15.917 -17.788  1.00 87.09           O  
ATOM    857  CG  ASN A 106       5.555 -17.087 -14.712  1.00 87.09           C  
ATOM    858  ND2 ASN A 106       5.575 -18.309 -14.193  1.00 87.09           N  
ATOM    859  OD1 ASN A 106       6.548 -16.354 -14.725  1.00 87.09           O  
ATOM    860  N   SER A 107       4.205 -16.510 -18.506  1.00 88.89           N  
ATOM    861  CA  SER A 107       4.664 -17.033 -19.788  1.00 88.89           C  
ATOM    862  C   SER A 107       5.169 -15.915 -20.693  1.00 88.89           C  
ATOM    863  CB  SER A 107       3.540 -17.798 -20.488  1.00 88.89           C  
ATOM    864  O   SER A 107       6.165 -16.083 -21.400  1.00 88.89           O  
ATOM    865  OG  SER A 107       3.963 -18.265 -21.757  1.00 88.89           O  
ATOM    866  N   ILE A 108       4.551 -14.763 -20.656  1.00 88.94           N  
ATOM    867  CA  ILE A 108       4.858 -13.629 -21.521  1.00 88.94           C  
ATOM    868  C   ILE A 108       6.198 -13.020 -21.117  1.00 88.94           C  
ATOM    869  CB  ILE A 108       3.744 -12.559 -21.466  1.00 88.94           C  
ATOM    870  O   ILE A 108       7.005 -12.654 -21.976  1.00 88.94           O  
ATOM    871  CG1 ILE A 108       2.442 -13.112 -22.056  1.00 88.94           C  
ATOM    872  CG2 ILE A 108       4.181 -11.287 -22.200  1.00 88.94           C  
ATOM    873  CD1 ILE A 108       1.233 -12.212 -21.840  1.00 88.94           C  
ATOM    874  N   PHE A 109       6.524 -12.958 -19.787  1.00 90.52           N  
ATOM    875  CA  PHE A 109       7.680 -12.238 -19.265  1.00 90.52           C  
ATOM    876  C   PHE A 109       8.749 -13.210 -18.781  1.00 90.52           C  
ATOM    877  CB  PHE A 109       7.263 -11.305 -18.124  1.00 90.52           C  
ATOM    878  O   PHE A 109       9.688 -12.813 -18.087  1.00 90.52           O  
ATOM    879  CG  PHE A 109       6.379 -10.168 -18.562  1.00 90.52           C  
ATOM    880  CD1 PHE A 109       6.910  -9.080 -19.244  1.00 90.52           C  
ATOM    881  CD2 PHE A 109       5.017 -10.188 -18.291  1.00 90.52           C  
ATOM    882  CE1 PHE A 109       6.094  -8.026 -19.650  1.00 90.52           C  
ATOM    883  CE2 PHE A 109       4.196  -9.139 -18.694  1.00 90.52           C  
ATOM    884  CZ  PHE A 109       4.736  -8.059 -19.372  1.00 90.52           C  
ATOM    885  N   ASP A 110       8.588 -14.492 -19.180  1.00 89.49           N  
ATOM    886  CA  ASP A 110       9.523 -15.534 -18.766  1.00 89.49           C  
ATOM    887  C   ASP A 110      10.936 -15.231 -19.260  1.00 89.49           C  
ATOM    888  CB  ASP A 110       9.067 -16.900 -19.283  1.00 89.49           C  
ATOM    889  O   ASP A 110      11.153 -15.039 -20.458  1.00 89.49           O  
ATOM    890  CG  ASP A 110       9.823 -18.055 -18.651  1.00 89.49           C  
ATOM    891  OD1 ASP A 110      10.314 -17.912 -17.510  1.00 89.49           O  
ATOM    892  OD2 ASP A 110       9.931 -19.118 -19.300  1.00 89.49           O  
ATOM    893  N   GLY A 111      11.903 -15.174 -18.267  1.00 87.34           N  
ATOM    894  CA  GLY A 111      13.312 -15.036 -18.602  1.00 87.34           C  
ATOM    895  C   GLY A 111      13.693 -13.626 -19.010  1.00 87.34           C  
ATOM    896  O   GLY A 111      14.825 -13.381 -19.432  1.00 87.34           O  
ATOM    897  N   ARG A 112      12.751 -12.677 -18.960  1.00 90.20           N  
ATOM    898  CA  ARG A 112      12.985 -11.282 -19.319  1.00 90.20           C  
ATOM    899  C   ARG A 112      13.265 -10.438 -18.081  1.00 90.20           C  
ATOM    900  CB  ARG A 112      11.786 -10.714 -20.081  1.00 90.20           C  
ATOM    901  O   ARG A 112      12.576 -10.567 -17.066  1.00 90.20           O  
ATOM    902  CG  ARG A 112      11.564 -11.350 -21.444  1.00 90.20           C  
ATOM    903  CD  ARG A 112      10.451 -10.656 -22.216  1.00 90.20           C  
ATOM    904  NE  ARG A 112      10.191 -11.313 -23.494  1.00 90.20           N  
ATOM    905  NH1 ARG A 112       8.651  -9.751 -24.219  1.00 90.20           N  
ATOM    906  NH2 ARG A 112       9.182 -11.544 -25.544  1.00 90.20           N  
ATOM    907  CZ  ARG A 112       9.342 -10.867 -24.416  1.00 90.20           C  
ATOM    908  N   VAL A 113      14.298  -9.654 -18.190  1.00 93.54           N  
ATOM    909  CA  VAL A 113      14.524  -8.654 -17.152  1.00 93.54           C  
ATOM    910  C   VAL A 113      13.619  -7.447 -17.392  1.00 93.54           C  
ATOM    911  CB  VAL A 113      16.003  -8.209 -17.105  1.00 93.54           C  
ATOM    912  O   VAL A 113      13.761  -6.746 -18.396  1.00 93.54           O  
ATOM    913  CG1 VAL A 113      16.217  -7.162 -16.014  1.00 93.54           C  
ATOM    914  CG2 VAL A 113      16.915  -9.414 -16.879  1.00 93.54           C  
ATOM    915  N   VAL A 114      12.697  -7.154 -16.465  1.00 93.46           N  
ATOM    916  CA  VAL A 114      11.638  -6.172 -16.677  1.00 93.46           C  
ATOM    917  C   VAL A 114      12.016  -4.852 -16.007  1.00 93.46           C  
ATOM    918  CB  VAL A 114      10.281  -6.674 -16.137  1.00 93.46           C  
ATOM    919  O   VAL A 114      11.457  -3.802 -16.332  1.00 93.46           O  
ATOM    920  CG1 VAL A 114       9.828  -7.922 -16.893  1.00 93.46           C  
ATOM    921  CG2 VAL A 114      10.375  -6.958 -14.639  1.00 93.46           C  
ATOM    922  N   ALA A 115      12.976  -4.875 -15.041  1.00 94.77           N  
ATOM    923  CA  ALA A 115      13.444  -3.666 -14.368  1.00 94.77           C  
ATOM    924  C   ALA A 115      14.774  -3.910 -13.662  1.00 94.77           C  
ATOM    925  CB  ALA A 115      12.398  -3.173 -13.371  1.00 94.77           C  
ATOM    926  O   ALA A 115      15.168  -5.059 -13.446  1.00 94.77           O  
ATOM    927  N   LYS A 116      15.434  -2.756 -13.363  1.00 94.71           N  
ATOM    928  CA  LYS A 116      16.624  -2.808 -12.519  1.00 94.71           C  
ATOM    929  C   LYS A 116      16.334  -2.257 -11.126  1.00 94.71           C  
ATOM    930  CB  LYS A 116      17.772  -2.029 -13.162  1.00 94.71           C  
ATOM    931  O   LYS A 116      15.806  -1.152 -10.987  1.00 94.71           O  
ATOM    932  CG  LYS A 116      18.339  -2.683 -14.414  1.00 94.71           C  
ATOM    933  CD  LYS A 116      19.159  -3.921 -14.075  1.00 94.71           C  
ATOM    934  CE  LYS A 116      19.939  -4.424 -15.282  1.00 94.71           C  
ATOM    935  NZ  LYS A 116      20.904  -5.501 -14.909  1.00 94.71           N  
ATOM    936  N   LEU A 117      16.720  -3.112 -10.141  1.00 94.23           N  
ATOM    937  CA  LEU A 117      16.500  -2.684  -8.764  1.00 94.23           C  
ATOM    938  C   LEU A 117      17.614  -1.753  -8.299  1.00 94.23           C  
ATOM    939  CB  LEU A 117      16.409  -3.896  -7.834  1.00 94.23           C  
ATOM    940  O   LEU A 117      18.793  -2.018  -8.544  1.00 94.23           O  
ATOM    941  CG  LEU A 117      15.312  -4.913  -8.150  1.00 94.23           C  
ATOM    942  CD1 LEU A 117      15.470  -6.152  -7.275  1.00 94.23           C  
ATOM    943  CD2 LEU A 117      13.934  -4.290  -7.960  1.00 94.23           C  
ATOM    944  N   PRO A 118      17.268  -0.663  -7.671  1.00 92.86           N  
ATOM    945  CA  PRO A 118      18.275   0.256  -7.134  1.00 92.86           C  
ATOM    946  C   PRO A 118      18.922  -0.262  -5.851  1.00 92.86           C  
ATOM    947  CB  PRO A 118      17.477   1.535  -6.865  1.00 92.86           C  
ATOM    948  O   PRO A 118      19.633   0.481  -5.170  1.00 92.86           O  
ATOM    949  CG  PRO A 118      16.097   1.063  -6.540  1.00 92.86           C  
ATOM    950  CD  PRO A 118      15.818  -0.180  -7.335  1.00 92.86           C  
ATOM    951  N   PHE A 119      18.589  -1.508  -5.460  1.00 93.34           N  
ATOM    952  CA  PHE A 119      19.120  -2.179  -4.279  1.00 93.34           C  
ATOM    953  C   PHE A 119      19.299  -3.670  -4.538  1.00 93.34           C  
ATOM    954  CB  PHE A 119      18.197  -1.962  -3.076  1.00 93.34           C  
ATOM    955  O   PHE A 119      18.746  -4.210  -5.498  1.00 93.34           O  
ATOM    956  CG  PHE A 119      16.777  -2.397  -3.314  1.00 93.34           C  
ATOM    957  CD1 PHE A 119      15.832  -1.500  -3.798  1.00 93.34           C  
ATOM    958  CD2 PHE A 119      16.385  -3.704  -3.054  1.00 93.34           C  
ATOM    959  CE1 PHE A 119      14.516  -1.900  -4.020  1.00 93.34           C  
ATOM    960  CE2 PHE A 119      15.072  -4.111  -3.273  1.00 93.34           C  
ATOM    961  CZ  PHE A 119      14.139  -3.208  -3.755  1.00 93.34           C  
ATOM    962  N   THR A 120      20.002  -4.295  -3.716  1.00 91.01           N  
ATOM    963  CA  THR A 120      20.141  -5.747  -3.739  1.00 91.01           C  
ATOM    964  C   THR A 120      19.183  -6.398  -2.746  1.00 91.01           C  
ATOM    965  CB  THR A 120      21.585  -6.175  -3.419  1.00 91.01           C  
ATOM    966  O   THR A 120      19.280  -6.167  -1.539  1.00 91.01           O  
ATOM    967  CG2 THR A 120      21.776  -7.673  -3.637  1.00 91.01           C  
ATOM    968  OG1 THR A 120      22.489  -5.461  -4.272  1.00 91.01           O  
ATOM    969  N   PRO A 121      18.165  -7.017  -3.346  1.00 89.41           N  
ATOM    970  CA  PRO A 121      17.181  -7.640  -2.459  1.00 89.41           C  
ATOM    971  C   PRO A 121      17.814  -8.605  -1.459  1.00 89.41           C  
ATOM    972  CB  PRO A 121      16.256  -8.384  -3.425  1.00 89.41           C  
ATOM    973  O   PRO A 121      18.849  -9.210  -1.751  1.00 89.41           O  
ATOM    974  CG  PRO A 121      16.550  -7.794  -4.766  1.00 89.41           C  
ATOM    975  CD  PRO A 121      17.946  -7.239  -4.747  1.00 89.41           C  
ATOM    976  N   LEU A 122      17.207  -8.665  -0.234  1.00 89.95           N  
ATOM    977  CA  LEU A 122      17.660  -9.605   0.785  1.00 89.95           C  
ATOM    978  C   LEU A 122      17.547 -11.042   0.289  1.00 89.95           C  
ATOM    979  CB  LEU A 122      16.849  -9.432   2.073  1.00 89.95           C  
ATOM    980  O   LEU A 122      16.747 -11.334  -0.603  1.00 89.95           O  
ATOM    981  CG  LEU A 122      16.975  -8.080   2.777  1.00 89.95           C  
ATOM    982  CD1 LEU A 122      15.923  -7.953   3.873  1.00 89.95           C  
ATOM    983  CD2 LEU A 122      18.377  -7.905   3.352  1.00 89.95           C  
ATOM    984  N   SER A 123      18.337 -11.956   0.714  1.00 86.97           N  
ATOM    985  CA  SER A 123      18.450 -13.335   0.248  1.00 86.97           C  
ATOM    986  C   SER A 123      17.107 -14.053   0.317  1.00 86.97           C  
ATOM    987  CB  SER A 123      19.489 -14.096   1.073  1.00 86.97           C  
ATOM    988  O   SER A 123      16.792 -14.874  -0.547  1.00 86.97           O  
ATOM    989  OG  SER A 123      19.176 -14.037   2.454  1.00 86.97           O  
ATOM    990  N   TYR A 124      16.268 -13.680   1.222  1.00 86.48           N  
ATOM    991  CA  TYR A 124      14.971 -14.324   1.404  1.00 86.48           C  
ATOM    992  C   TYR A 124      14.000 -13.913   0.304  1.00 86.48           C  
ATOM    993  CB  TYR A 124      14.385 -13.975   2.775  1.00 86.48           C  
ATOM    994  O   TYR A 124      13.139 -14.700  -0.098  1.00 86.48           O  
ATOM    995  CG  TYR A 124      15.171 -14.541   3.933  1.00 86.48           C  
ATOM    996  CD1 TYR A 124      15.263 -15.916   4.131  1.00 86.48           C  
ATOM    997  CD2 TYR A 124      15.821 -13.702   4.832  1.00 86.48           C  
ATOM    998  CE1 TYR A 124      15.984 -16.443   5.198  1.00 86.48           C  
ATOM    999  CE2 TYR A 124      16.545 -14.217   5.902  1.00 86.48           C  
ATOM   1000  OH  TYR A 124      17.336 -16.102   7.134  1.00 86.48           O  
ATOM   1001  CZ  TYR A 124      16.621 -15.586   6.076  1.00 86.48           C  
ATOM   1002  N   ILE A 125      14.172 -12.702  -0.282  1.00 89.60           N  
ATOM   1003  CA  ILE A 125      13.234 -12.150  -1.254  1.00 89.60           C  
ATOM   1004  C   ILE A 125      13.790 -12.327  -2.665  1.00 89.60           C  
ATOM   1005  CB  ILE A 125      12.944 -10.659  -0.974  1.00 89.60           C  
ATOM   1006  O   ILE A 125      13.081 -12.110  -3.650  1.00 89.60           O  
ATOM   1007  CG1 ILE A 125      12.317 -10.488   0.414  1.00 89.60           C  
ATOM   1008  CG2 ILE A 125      12.037 -10.073  -2.060  1.00 89.60           C  
ATOM   1009  CD1 ILE A 125      12.307  -9.050   0.916  1.00 89.60           C  
ATOM   1010  N   GLN A 126      15.033 -12.764  -2.709  1.00 88.81           N  
ATOM   1011  CA  GLN A 126      15.746 -12.951  -3.969  1.00 88.81           C  
ATOM   1012  C   GLN A 126      15.121 -14.074  -4.792  1.00 88.81           C  
ATOM   1013  CB  GLN A 126      17.224 -13.249  -3.711  1.00 88.81           C  
ATOM   1014  O   GLN A 126      15.217 -14.076  -6.021  1.00 88.81           O  
ATOM   1015  CG  GLN A 126      18.032 -12.031  -3.285  1.00 88.81           C  
ATOM   1016  CD  GLN A 126      19.501 -12.345  -3.075  1.00 88.81           C  
ATOM   1017  NE2 GLN A 126      20.239 -11.388  -2.522  1.00 88.81           N  
ATOM   1018  OE1 GLN A 126      19.969 -13.439  -3.406  1.00 88.81           O  
ATOM   1019  N   GLY A 127      14.523 -14.986  -4.145  1.00 89.12           N  
ATOM   1020  CA  GLY A 127      13.788 -16.044  -4.821  1.00 89.12           C  
ATOM   1021  C   GLY A 127      12.642 -15.526  -5.669  1.00 89.12           C  
ATOM   1022  O   GLY A 127      12.347 -16.082  -6.729  1.00 89.12           O  
ATOM   1023  N   LEU A 128      12.064 -14.438  -5.210  1.00 89.62           N  
ATOM   1024  CA  LEU A 128      10.939 -13.820  -5.904  1.00 89.62           C  
ATOM   1025  C   LEU A 128      11.425 -12.774  -6.902  1.00 89.62           C  
ATOM   1026  CB  LEU A 128       9.978 -13.177  -4.900  1.00 89.62           C  
ATOM   1027  O   LEU A 128      10.885 -12.665  -8.005  1.00 89.62           O  
ATOM   1028  CG  LEU A 128       9.166 -14.137  -4.029  1.00 89.62           C  
ATOM   1029  CD1 LEU A 128       8.423 -13.366  -2.942  1.00 89.62           C  
ATOM   1030  CD2 LEU A 128       8.191 -14.940  -4.883  1.00 89.62           C  
ATOM   1031  N   SER A 129      12.448 -11.969  -6.475  1.00 92.41           N  
ATOM   1032  CA  SER A 129      12.976 -10.877  -7.287  1.00 92.41           C  
ATOM   1033  C   SER A 129      13.707 -11.406  -8.516  1.00 92.41           C  
ATOM   1034  CB  SER A 129      13.918 -10.001  -6.461  1.00 92.41           C  
ATOM   1035  O   SER A 129      13.762 -10.735  -9.549  1.00 92.41           O  
ATOM   1036  OG  SER A 129      15.048 -10.742  -6.032  1.00 92.41           O  
ATOM   1037  N   HIS A 130      14.233 -12.634  -8.500  1.00 92.19           N  
ATOM   1038  CA  HIS A 130      15.019 -13.216  -9.582  1.00 92.19           C  
ATOM   1039  C   HIS A 130      14.363 -14.484 -10.118  1.00 92.19           C  
ATOM   1040  CB  HIS A 130      16.441 -13.521  -9.108  1.00 92.19           C  
ATOM   1041  O   HIS A 130      15.001 -15.266 -10.828  1.00 92.19           O  
ATOM   1042  CG  HIS A 130      17.379 -12.364  -9.242  1.00 92.19           C  
ATOM   1043  CD2 HIS A 130      18.209 -12.005 -10.249  1.00 92.19           C  
ATOM   1044  ND1 HIS A 130      17.538 -11.416  -8.254  1.00 92.19           N  
ATOM   1045  CE1 HIS A 130      18.428 -10.521  -8.650  1.00 92.19           C  
ATOM   1046  NE2 HIS A 130      18.851 -10.856  -9.857  1.00 92.19           N  
ATOM   1047  N   ARG A 131      13.192 -14.659  -9.857  1.00 89.76           N  
ATOM   1048  CA  ARG A 131      12.486 -15.863 -10.282  1.00 89.76           C  
ATOM   1049  C   ARG A 131      12.430 -15.957 -11.803  1.00 89.76           C  
ATOM   1050  CB  ARG A 131      11.070 -15.889  -9.702  1.00 89.76           C  
ATOM   1051  O   ARG A 131      12.042 -14.999 -12.475  1.00 89.76           O  
ATOM   1052  CG  ARG A 131      10.323 -17.188  -9.958  1.00 89.76           C  
ATOM   1053  CD  ARG A 131       9.009 -17.244  -9.193  1.00 89.76           C  
ATOM   1054  NE  ARG A 131       8.266 -18.467  -9.484  1.00 89.76           N  
ATOM   1055  NH1 ARG A 131       6.564 -18.037  -7.983  1.00 89.76           N  
ATOM   1056  NH2 ARG A 131       6.530 -19.951  -9.243  1.00 89.76           N  
ATOM   1057  CZ  ARG A 131       7.122 -18.815  -8.903  1.00 89.76           C  
ATOM   1058  N   ASN A 132      12.875 -16.975 -12.441  1.00 87.14           N  
ATOM   1059  CA  ASN A 132      12.747 -17.300 -13.857  1.00 87.14           C  
ATOM   1060  C   ASN A 132      13.639 -16.411 -14.719  1.00 87.14           C  
ATOM   1061  CB  ASN A 132      11.289 -17.182 -14.305  1.00 87.14           C  
ATOM   1062  O   ASN A 132      13.384 -16.239 -15.912  1.00 87.14           O  
ATOM   1063  CG  ASN A 132      10.405 -18.258 -13.705  1.00 87.14           C  
ATOM   1064  ND2 ASN A 132       9.142 -17.923 -13.466  1.00 87.14           N  
ATOM   1065  OD1 ASN A 132      10.853 -19.380 -13.456  1.00 87.14           O  
ATOM   1066  N   LEU A 133      14.643 -15.653 -14.114  1.00 90.51           N  
ATOM   1067  CA  LEU A 133      15.609 -14.831 -14.835  1.00 90.51           C  
ATOM   1068  C   LEU A 133      16.920 -15.584 -15.035  1.00 90.51           C  
ATOM   1069  CB  LEU A 133      15.867 -13.523 -14.083  1.00 90.51           C  
ATOM   1070  O   LEU A 133      17.341 -16.348 -14.164  1.00 90.51           O  
ATOM   1071  CG  LEU A 133      14.660 -12.605 -13.886  1.00 90.51           C  
ATOM   1072  CD1 LEU A 133      15.059 -11.371 -13.082  1.00 90.51           C  
ATOM   1073  CD2 LEU A 133      14.067 -12.203 -15.232  1.00 90.51           C  
ATOM   1074  N   LEU A 134      17.426 -15.408 -16.221  1.00 80.68           N  
ATOM   1075  CA  LEU A 134      18.686 -16.052 -16.572  1.00 80.68           C  
ATOM   1076  C   LEU A 134      19.851 -15.078 -16.438  1.00 80.68           C  
ATOM   1077  CB  LEU A 134      18.628 -16.602 -18.000  1.00 80.68           C  
ATOM   1078  O   LEU A 134      19.708 -13.888 -16.729  1.00 80.68           O  
ATOM   1079  CG  LEU A 134      17.564 -17.667 -18.274  1.00 80.68           C  
ATOM   1080  CD1 LEU A 134      17.480 -17.960 -19.768  1.00 80.68           C  
ATOM   1081  CD2 LEU A 134      17.868 -18.939 -17.490  1.00 80.68           C  
ATOM   1082  N   GLY A 135      20.529 -14.993 -15.273  1.00 84.38           N  
ATOM   1083  CA  GLY A 135      21.643 -14.105 -14.981  1.00 84.38           C  
ATOM   1084  C   GLY A 135      22.043 -14.112 -13.517  1.00 84.38           C  
ATOM   1085  O   GLY A 135      21.354 -14.701 -12.682  1.00 84.38           O  
ATOM   1086  N   ASP A 136      23.293 -13.586 -13.252  1.00 88.35           N  
ATOM   1087  CA  ASP A 136      23.869 -13.620 -11.911  1.00 88.35           C  
ATOM   1088  C   ASP A 136      23.738 -12.264 -11.222  1.00 88.35           C  
ATOM   1089  CB  ASP A 136      25.339 -14.041 -11.970  1.00 88.35           C  
ATOM   1090  O   ASP A 136      24.102 -12.117 -10.054  1.00 88.35           O  
ATOM   1091  CG  ASP A 136      25.526 -15.484 -12.403  1.00 88.35           C  
ATOM   1092  OD1 ASP A 136      24.646 -16.325 -12.120  1.00 88.35           O  
ATOM   1093  OD2 ASP A 136      26.565 -15.784 -13.030  1.00 88.35           O  
ATOM   1094  N   ASP A 137      23.152 -11.309 -12.096  1.00 92.23           N  
ATOM   1095  CA  ASP A 137      22.951  -9.980 -11.527  1.00 92.23           C  
ATOM   1096  C   ASP A 137      21.738  -9.957 -10.600  1.00 92.23           C  
ATOM   1097  CB  ASP A 137      22.785  -8.940 -12.637  1.00 92.23           C  
ATOM   1098  O   ASP A 137      20.599 -10.076 -11.056  1.00 92.23           O  
ATOM   1099  CG  ASP A 137      22.777  -7.514 -12.117  1.00 92.23           C  
ATOM   1100  OD1 ASP A 137      22.841  -7.313 -10.885  1.00 92.23           O  
ATOM   1101  OD2 ASP A 137      22.703  -6.582 -12.947  1.00 92.23           O  
ATOM   1102  N   THR A 138      21.975  -9.781  -9.294  1.00 90.32           N  
ATOM   1103  CA  THR A 138      20.953  -9.867  -8.257  1.00 90.32           C  
ATOM   1104  C   THR A 138      20.096  -8.604  -8.237  1.00 90.32           C  
ATOM   1105  CB  THR A 138      21.582 -10.084  -6.869  1.00 90.32           C  
ATOM   1106  O   THR A 138      19.057  -8.563  -7.574  1.00 90.32           O  
ATOM   1107  CG2 THR A 138      22.290 -11.433  -6.791  1.00 90.32           C  
ATOM   1108  OG1 THR A 138      22.533  -9.043  -6.613  1.00 90.32           O  
ATOM   1109  N   THR A 139      20.418  -7.620  -9.082  1.00 93.10           N  
ATOM   1110  CA  THR A 139      19.668  -6.373  -9.177  1.00 93.10           C  
ATOM   1111  C   THR A 139      18.642  -6.443 -10.303  1.00 93.10           C  
ATOM   1112  CB  THR A 139      20.607  -5.173  -9.408  1.00 93.10           C  
ATOM   1113  O   THR A 139      17.840  -5.523 -10.478  1.00 93.10           O  
ATOM   1114  CG2 THR A 139      21.612  -5.034  -8.269  1.00 93.10           C  
ATOM   1115  OG1 THR A 139      21.317  -5.360 -10.638  1.00 93.10           O  
ATOM   1116  N   ASP A 140      18.662  -7.608 -11.078  1.00 94.24           N  
ATOM   1117  CA  ASP A 140      17.631  -7.851 -12.082  1.00 94.24           C  
ATOM   1118  C   ASP A 140      16.289  -8.168 -11.426  1.00 94.24           C  
ATOM   1119  CB  ASP A 140      18.045  -8.994 -13.012  1.00 94.24           C  
ATOM   1120  O   ASP A 140      16.234  -8.896 -10.433  1.00 94.24           O  
ATOM   1121  CG  ASP A 140      19.164  -8.608 -13.964  1.00 94.24           C  
ATOM   1122  OD1 ASP A 140      19.489  -7.405 -14.068  1.00 94.24           O  
ATOM   1123  OD2 ASP A 140      19.723  -9.514 -14.618  1.00 94.24           O  
ATOM   1124  N   CYS A 141      15.313  -7.580 -12.010  1.00 94.66           N  
ATOM   1125  CA  CYS A 141      13.989  -7.690 -11.407  1.00 94.66           C  
ATOM   1126  C   CYS A 141      13.068  -8.548 -12.265  1.00 94.66           C  
ATOM   1127  CB  CYS A 141      13.374  -6.305 -11.209  1.00 94.66           C  
ATOM   1128  O   CYS A 141      12.954  -8.328 -13.472  1.00 94.66           O  
ATOM   1129  SG  CYS A 141      11.750  -6.336 -10.418  1.00 94.66           S  
ATOM   1130  N   SER A 142      12.416  -9.490 -11.646  1.00 94.32           N  
ATOM   1131  CA  SER A 142      11.463 -10.370 -12.312  1.00 94.32           C  
ATOM   1132  C   SER A 142      10.077  -9.737 -12.376  1.00 94.32           C  
ATOM   1133  CB  SER A 142      11.384 -11.718 -11.593  1.00 94.32           C  
ATOM   1134  O   SER A 142       9.765  -8.833 -11.598  1.00 94.32           O  
ATOM   1135  OG  SER A 142      10.772 -11.575 -10.323  1.00 94.32           O  
ATOM   1136  N   PHE A 143       9.350 -10.165 -13.285  1.00 92.90           N  
ATOM   1137  CA  PHE A 143       7.957  -9.759 -13.431  1.00 92.90           C  
ATOM   1138  C   PHE A 143       7.178 -10.028 -12.149  1.00 92.90           C  
ATOM   1139  CB  PHE A 143       7.303 -10.492 -14.606  1.00 92.90           C  
ATOM   1140  O   PHE A 143       6.388  -9.190 -11.709  1.00 92.90           O  
ATOM   1141  CG  PHE A 143       5.799 -10.478 -14.568  1.00 92.90           C  
ATOM   1142  CD1 PHE A 143       5.092 -11.574 -14.088  1.00 92.90           C  
ATOM   1143  CD2 PHE A 143       5.091  -9.369 -15.014  1.00 92.90           C  
ATOM   1144  CE1 PHE A 143       3.699 -11.564 -14.051  1.00 92.90           C  
ATOM   1145  CE2 PHE A 143       3.700  -9.352 -14.981  1.00 92.90           C  
ATOM   1146  CZ  PHE A 143       3.006 -10.451 -14.500  1.00 92.90           C  
ATOM   1147  N   ILE A 144       7.325 -11.110 -11.582  1.00 91.71           N  
ATOM   1148  CA  ILE A 144       6.575 -11.546 -10.409  1.00 91.71           C  
ATOM   1149  C   ILE A 144       6.837 -10.593  -9.245  1.00 91.71           C  
ATOM   1150  CB  ILE A 144       6.943 -12.993 -10.010  1.00 91.71           C  
ATOM   1151  O   ILE A 144       5.909 -10.208  -8.530  1.00 91.71           O  
ATOM   1152  CG1 ILE A 144       6.469 -13.980 -11.084  1.00 91.71           C  
ATOM   1153  CG2 ILE A 144       6.348 -13.344  -8.643  1.00 91.71           C  
ATOM   1154  CD1 ILE A 144       7.028 -15.387 -10.921  1.00 91.71           C  
ATOM   1155  N   PHE A 145       8.038 -10.268  -9.081  1.00 93.59           N  
ATOM   1156  CA  PHE A 145       8.435  -9.367  -8.005  1.00 93.59           C  
ATOM   1157  C   PHE A 145       7.821  -7.986  -8.200  1.00 93.59           C  
ATOM   1158  CB  PHE A 145       9.961  -9.257  -7.930  1.00 93.59           C  
ATOM   1159  O   PHE A 145       7.227  -7.429  -7.275  1.00 93.59           O  
ATOM   1160  CG  PHE A 145      10.453  -8.411  -6.787  1.00 93.59           C  
ATOM   1161  CD1 PHE A 145      10.961  -7.138  -7.014  1.00 93.59           C  
ATOM   1162  CD2 PHE A 145      10.408  -8.889  -5.484  1.00 93.59           C  
ATOM   1163  CE1 PHE A 145      11.417  -6.352  -5.958  1.00 93.59           C  
ATOM   1164  CE2 PHE A 145      10.862  -8.110  -4.423  1.00 93.59           C  
ATOM   1165  CZ  PHE A 145      11.367  -6.842  -4.663  1.00 93.59           C  
ATOM   1166  N   LEU A 146       8.013  -7.402  -9.373  1.00 94.55           N  
ATOM   1167  CA  LEU A 146       7.457  -6.087  -9.674  1.00 94.55           C  
ATOM   1168  C   LEU A 146       5.934  -6.116  -9.620  1.00 94.55           C  
ATOM   1169  CB  LEU A 146       7.922  -5.612 -11.053  1.00 94.55           C  
ATOM   1170  O   LEU A 146       5.308  -5.175  -9.126  1.00 94.55           O  
ATOM   1171  CG  LEU A 146       7.534  -4.185 -11.444  1.00 94.55           C  
ATOM   1172  CD1 LEU A 146       8.024  -3.195 -10.391  1.00 94.55           C  
ATOM   1173  CD2 LEU A 146       8.097  -3.834 -12.817  1.00 94.55           C  
ATOM   1174  N   TYR A 147       5.329  -7.132 -10.099  1.00 93.02           N  
ATOM   1175  CA  TYR A 147       3.881  -7.296 -10.052  1.00 93.02           C  
ATOM   1176  C   TYR A 147       3.381  -7.316  -8.612  1.00 93.02           C  
ATOM   1177  CB  TYR A 147       3.461  -8.583 -10.768  1.00 93.02           C  
ATOM   1178  O   TYR A 147       2.377  -6.678  -8.288  1.00 93.02           O  
ATOM   1179  CG  TYR A 147       1.974  -8.841 -10.732  1.00 93.02           C  
ATOM   1180  CD1 TYR A 147       1.442  -9.851  -9.935  1.00 93.02           C  
ATOM   1181  CD2 TYR A 147       1.099  -8.075 -11.496  1.00 93.02           C  
ATOM   1182  CE1 TYR A 147       0.072 -10.093  -9.900  1.00 93.02           C  
ATOM   1183  CE2 TYR A 147      -0.272  -8.309 -11.469  1.00 93.02           C  
ATOM   1184  OH  TYR A 147      -2.131  -9.554 -10.638  1.00 93.02           O  
ATOM   1185  CZ  TYR A 147      -0.775  -9.318 -10.669  1.00 93.02           C  
ATOM   1186  N   ILE A 148       3.955  -8.063  -7.682  1.00 92.17           N  
ATOM   1187  CA  ILE A 148       3.586  -8.142  -6.272  1.00 92.17           C  
ATOM   1188  C   ILE A 148       3.683  -6.758  -5.635  1.00 92.17           C  
ATOM   1189  CB  ILE A 148       4.478  -9.147  -5.510  1.00 92.17           C  
ATOM   1190  O   ILE A 148       2.796  -6.352  -4.880  1.00 92.17           O  
ATOM   1191  CG1 ILE A 148       4.169 -10.581  -5.956  1.00 92.17           C  
ATOM   1192  CG2 ILE A 148       4.295  -8.993  -3.998  1.00 92.17           C  
ATOM   1193  CD1 ILE A 148       5.127 -11.624  -5.396  1.00 92.17           C  
ATOM   1194  N   LEU A 149       4.762  -6.047  -5.916  1.00 93.92           N  
ATOM   1195  CA  LEU A 149       4.956  -4.705  -5.378  1.00 93.92           C  
ATOM   1196  C   LEU A 149       3.873  -3.756  -5.881  1.00 93.92           C  
ATOM   1197  CB  LEU A 149       6.338  -4.169  -5.759  1.00 93.92           C  
ATOM   1198  O   LEU A 149       3.360  -2.933  -5.120  1.00 93.92           O  
ATOM   1199  CG  LEU A 149       7.529  -4.772  -5.012  1.00 93.92           C  
ATOM   1200  CD1 LEU A 149       8.835  -4.187  -5.537  1.00 93.92           C  
ATOM   1201  CD2 LEU A 149       7.395  -4.534  -3.512  1.00 93.92           C  
ATOM   1202  N   CYS A 150       3.558  -3.895  -7.173  1.00 93.99           N  
ATOM   1203  CA  CYS A 150       2.511  -3.084  -7.785  1.00 93.99           C  
ATOM   1204  C   CYS A 150       1.147  -3.418  -7.195  1.00 93.99           C  
ATOM   1205  CB  CYS A 150       2.487  -3.292  -9.299  1.00 93.99           C  
ATOM   1206  O   CYS A 150       0.352  -2.521  -6.909  1.00 93.99           O  
ATOM   1207  SG  CYS A 150       3.874  -2.521 -10.161  1.00 93.99           S  
ATOM   1208  N   THR A 151       0.841  -4.650  -7.010  1.00 90.05           N  
ATOM   1209  CA  THR A 151      -0.427  -5.087  -6.435  1.00 90.05           C  
ATOM   1210  C   THR A 151      -0.573  -4.582  -5.002  1.00 90.05           C  
ATOM   1211  CB  THR A 151      -0.550  -6.622  -6.456  1.00 90.05           C  
ATOM   1212  O   THR A 151      -1.663  -4.181  -4.588  1.00 90.05           O  
ATOM   1213  CG2 THR A 151      -1.889  -7.074  -5.884  1.00 90.05           C  
ATOM   1214  OG1 THR A 151      -0.440  -7.085  -7.808  1.00 90.05           O  
ATOM   1215  N   MET A 152       0.464  -4.638  -4.200  1.00 88.29           N  
ATOM   1216  CA  MET A 152       0.474  -4.180  -2.814  1.00 88.29           C  
ATOM   1217  C   MET A 152       0.294  -2.668  -2.739  1.00 88.29           C  
ATOM   1218  CB  MET A 152       1.777  -4.586  -2.123  1.00 88.29           C  
ATOM   1219  O   MET A 152      -0.303  -2.156  -1.789  1.00 88.29           O  
ATOM   1220  CG  MET A 152       1.878  -6.074  -1.830  1.00 88.29           C  
ATOM   1221  SD  MET A 152       3.353  -6.494  -0.822  1.00 88.29           S  
ATOM   1222  CE  MET A 152       2.579  -7.496   0.477  1.00 88.29           C  
ATOM   1223  N   SER A 153       0.691  -1.954  -3.760  1.00 92.66           N  
ATOM   1224  CA  SER A 153       0.604  -0.498  -3.793  1.00 92.66           C  
ATOM   1225  C   SER A 153      -0.710  -0.036  -4.413  1.00 92.66           C  
ATOM   1226  CB  SER A 153       1.781   0.092  -4.572  1.00 92.66           C  
ATOM   1227  O   SER A 153      -1.404   0.813  -3.850  1.00 92.66           O  
ATOM   1228  OG  SER A 153       1.636   1.495  -4.716  1.00 92.66           O  
ATOM   1229  N   ILE A 154      -1.090  -0.554  -5.566  1.00 91.56           N  
ATOM   1230  CA  ILE A 154      -2.172  -0.088  -6.426  1.00 91.56           C  
ATOM   1231  C   ILE A 154      -3.510  -0.594  -5.892  1.00 91.56           C  
ATOM   1232  CB  ILE A 154      -1.971  -0.546  -7.888  1.00 91.56           C  
ATOM   1233  O   ILE A 154      -4.483   0.161  -5.820  1.00 91.56           O  
ATOM   1234  CG1 ILE A 154      -0.755   0.155  -8.505  1.00 91.56           C  
ATOM   1235  CG2 ILE A 154      -3.232  -0.283  -8.715  1.00 91.56           C  
ATOM   1236  CD1 ILE A 154      -0.351  -0.391  -9.867  1.00 91.56           C  
ATOM   1237  N   ARG A 155      -3.542  -1.764  -5.484  1.00 86.73           N  
ATOM   1238  CA  ARG A 155      -4.790  -2.364  -5.024  1.00 86.73           C  
ATOM   1239  C   ARG A 155      -5.324  -1.642  -3.791  1.00 86.73           C  
ATOM   1240  CB  ARG A 155      -4.591  -3.850  -4.716  1.00 86.73           C  
ATOM   1241  O   ARG A 155      -6.494  -1.257  -3.748  1.00 86.73           O  
ATOM   1242  CG  ARG A 155      -5.864  -4.569  -4.299  1.00 86.73           C  
ATOM   1243  CD  ARG A 155      -5.619  -6.050  -4.050  1.00 86.73           C  
ATOM   1244  NE  ARG A 155      -6.826  -6.725  -3.580  1.00 86.73           N  
ATOM   1245  NH1 ARG A 155      -5.702  -8.357  -2.394  1.00 86.73           N  
ATOM   1246  NH2 ARG A 155      -7.994  -8.338  -2.436  1.00 86.73           N  
ATOM   1247  CZ  ARG A 155      -6.838  -7.805  -2.805  1.00 86.73           C  
ATOM   1248  N   GLN A 156      -4.504  -1.417  -2.778  1.00 86.88           N  
ATOM   1249  CA  GLN A 156      -4.901  -0.782  -1.525  1.00 86.88           C  
ATOM   1250  C   GLN A 156      -5.322   0.667  -1.752  1.00 86.88           C  
ATOM   1251  CB  GLN A 156      -3.762  -0.845  -0.506  1.00 86.88           C  
ATOM   1252  O   GLN A 156      -6.279   1.144  -1.140  1.00 86.88           O  
ATOM   1253  CG  GLN A 156      -3.444  -2.254  -0.025  1.00 86.88           C  
ATOM   1254  CD  GLN A 156      -2.388  -2.278   1.064  1.00 86.88           C  
ATOM   1255  NE2 GLN A 156      -2.100  -3.467   1.584  1.00 86.88           N  
ATOM   1256  OE1 GLN A 156      -1.834  -1.238   1.434  1.00 86.88           O  
ATOM   1257  N   ASN A 157      -4.638   1.328  -2.680  1.00 90.59           N  
ATOM   1258  CA  ASN A 157      -4.973   2.709  -3.010  1.00 90.59           C  
ATOM   1259  C   ASN A 157      -6.306   2.803  -3.746  1.00 90.59           C  
ATOM   1260  CB  ASN A 157      -3.860   3.346  -3.845  1.00 90.59           C  
ATOM   1261  O   ASN A 157      -7.110   3.696  -3.472  1.00 90.59           O  
ATOM   1262  CG  ASN A 157      -2.657   3.740  -3.011  1.00 90.59           C  
ATOM   1263  ND2 ASN A 157      -1.549   3.032  -3.196  1.00 90.59           N  
ATOM   1264  OD1 ASN A 157      -2.722   4.673  -2.207  1.00 90.59           O  
ATOM   1265  N   ILE A 158      -6.533   1.840  -4.649  1.00 88.13           N  
ATOM   1266  CA  ILE A 158      -7.783   1.785  -5.400  1.00 88.13           C  
ATOM   1267  C   ILE A 158      -8.942   1.484  -4.453  1.00 88.13           C  
ATOM   1268  CB  ILE A 158      -7.720   0.727  -6.524  1.00 88.13           C  
ATOM   1269  O   ILE A 158     -10.007   2.097  -4.551  1.00 88.13           O  
ATOM   1270  CG1 ILE A 158      -6.801   1.202  -7.655  1.00 88.13           C  
ATOM   1271  CG2 ILE A 158      -9.124   0.417  -7.053  1.00 88.13           C  
ATOM   1272  CD1 ILE A 158      -6.599   0.176  -8.762  1.00 88.13           C  
ATOM   1273  N   GLN A 159      -8.746   0.577  -3.566  1.00 85.30           N  
ATOM   1274  CA  GLN A 159      -9.773   0.231  -2.589  1.00 85.30           C  
ATOM   1275  C   GLN A 159     -10.137   1.434  -1.724  1.00 85.30           C  
ATOM   1276  CB  GLN A 159      -9.308  -0.928  -1.708  1.00 85.30           C  
ATOM   1277  O   GLN A 159     -11.311   1.655  -1.421  1.00 85.30           O  
ATOM   1278  CG  GLN A 159      -9.313  -2.278  -2.413  1.00 85.30           C  
ATOM   1279  CD  GLN A 159      -8.841  -3.409  -1.519  1.00 85.30           C  
ATOM   1280  NE2 GLN A 159      -9.422  -4.590  -1.700  1.00 85.30           N  
ATOM   1281  OE1 GLN A 159      -7.960  -3.224  -0.673  1.00 85.30           O  
ATOM   1282  N   LYS A 160      -9.117   2.132  -1.329  1.00 85.94           N  
ATOM   1283  CA  LYS A 160      -9.322   3.290  -0.464  1.00 85.94           C  
ATOM   1284  C   LYS A 160      -9.998   4.429  -1.221  1.00 85.94           C  
ATOM   1285  CB  LYS A 160      -7.992   3.766   0.121  1.00 85.94           C  
ATOM   1286  O   LYS A 160     -10.884   5.098  -0.685  1.00 85.94           O  
ATOM   1287  CG  LYS A 160      -8.138   4.667   1.339  1.00 85.94           C  
ATOM   1288  CD  LYS A 160      -6.973   4.496   2.304  1.00 85.94           C  
ATOM   1289  CE  LYS A 160      -7.153   5.345   3.556  1.00 85.94           C  
ATOM   1290  NZ  LYS A 160      -6.201   4.948   4.636  1.00 85.94           N  
ATOM   1291  N   ILE A 161      -9.686   4.678  -2.470  1.00 86.37           N  
ATOM   1292  CA  ILE A 161     -10.266   5.715  -3.315  1.00 86.37           C  
ATOM   1293  C   ILE A 161     -11.734   5.395  -3.592  1.00 86.37           C  
ATOM   1294  CB  ILE A 161      -9.490   5.862  -4.643  1.00 86.37           C  
ATOM   1295  O   ILE A 161     -12.584   6.288  -3.574  1.00 86.37           O  
ATOM   1296  CG1 ILE A 161      -8.110   6.479  -4.390  1.00 86.37           C  
ATOM   1297  CG2 ILE A 161     -10.289   6.700  -5.646  1.00 86.37           C  
ATOM   1298  CD1 ILE A 161      -7.180   6.432  -5.595  1.00 86.37           C  
ATOM   1299  N   LEU A 162     -12.045   4.094  -3.788  1.00 82.97           N  
ATOM   1300  CA  LEU A 162     -13.380   3.619  -4.134  1.00 82.97           C  
ATOM   1301  C   LEU A 162     -14.227   3.418  -2.882  1.00 82.97           C  
ATOM   1302  CB  LEU A 162     -13.296   2.309  -4.922  1.00 82.97           C  
ATOM   1303  O   LEU A 162     -15.429   3.160  -2.975  1.00 82.97           O  
ATOM   1304  CG  LEU A 162     -12.642   2.390  -6.302  1.00 82.97           C  
ATOM   1305  CD1 LEU A 162     -12.546   1.001  -6.925  1.00 82.97           C  
ATOM   1306  CD2 LEU A 162     -13.422   3.336  -7.210  1.00 82.97           C  
ATOM   1307  N   GLY A 163     -13.556   3.611  -1.681  1.00 79.00           N  
ATOM   1308  CA  GLY A 163     -14.250   3.459  -0.412  1.00 79.00           C  
ATOM   1309  C   GLY A 163     -14.629   2.022  -0.107  1.00 79.00           C  
ATOM   1310  O   GLY A 163     -15.635   1.768   0.559  1.00 79.00           O  
ATOM   1311  N   LEU A 164     -13.988   1.108  -0.753  1.00 74.80           N  
ATOM   1312  CA  LEU A 164     -14.281  -0.318  -0.667  1.00 74.80           C  
ATOM   1313  C   LEU A 164     -13.357  -1.003   0.334  1.00 74.80           C  
ATOM   1314  CB  LEU A 164     -14.143  -0.978  -2.041  1.00 74.80           C  
ATOM   1315  O   LEU A 164     -13.368  -2.230   0.457  1.00 74.80           O  
ATOM   1316  CG  LEU A 164     -15.077  -0.463  -3.137  1.00 74.80           C  
ATOM   1317  CD1 LEU A 164     -14.704  -1.077  -4.483  1.00 74.80           C  
ATOM   1318  CD2 LEU A 164     -16.530  -0.767  -2.789  1.00 74.80           C  
ATOM   1319  N   ALA A 165     -12.450  -0.119   1.045  1.00 72.14           N  
ATOM   1320  CA  ALA A 165     -11.542  -0.673   2.046  1.00 72.14           C  
ATOM   1321  C   ALA A 165     -12.302  -1.101   3.299  1.00 72.14           C  
ATOM   1322  CB  ALA A 165     -10.461   0.343   2.405  1.00 72.14           C  
ATOM   1323  O   ALA A 165     -13.276  -0.456   3.692  1.00 72.14           O  
ATOM   1324  N   PRO A 166     -12.020  -2.384   3.717  1.00 66.12           N  
ATOM   1325  CA  PRO A 166     -12.654  -2.807   4.967  1.00 66.12           C  
ATOM   1326  C   PRO A 166     -12.533  -1.761   6.074  1.00 66.12           C  
ATOM   1327  CB  PRO A 166     -11.892  -4.082   5.336  1.00 66.12           C  
ATOM   1328  O   PRO A 166     -11.541  -1.031   6.132  1.00 66.12           O  
ATOM   1329  CG  PRO A 166     -11.122  -4.436   4.104  1.00 66.12           C  
ATOM   1330  CD  PRO A 166     -11.032  -3.218   3.231  1.00 66.12           C  
ATOM   1331  N   SER A 167     -13.671  -1.468   6.738  1.00 65.39           N  
ATOM   1332  CA  SER A 167     -13.674  -0.499   7.829  1.00 65.39           C  
ATOM   1333  C   SER A 167     -12.665  -0.879   8.907  1.00 65.39           C  
ATOM   1334  CB  SER A 167     -15.070  -0.386   8.442  1.00 65.39           C  
ATOM   1335  O   SER A 167     -12.356  -2.058   9.089  1.00 65.39           O  
ATOM   1336  OG  SER A 167     -15.380  -1.541   9.203  1.00 65.39           O  
ATOM   1337  N   ARG A 168     -11.822   0.007   9.349  1.00 68.70           N  
ATOM   1338  CA  ARG A 168     -10.817  -0.136  10.397  1.00 68.70           C  
ATOM   1339  C   ARG A 168     -11.414  -0.780  11.644  1.00 68.70           C  
ATOM   1340  CB  ARG A 168     -10.210   1.224  10.749  1.00 68.70           C  
ATOM   1341  O   ARG A 168     -10.739  -1.543  12.338  1.00 68.70           O  
ATOM   1342  CG  ARG A 168      -9.342   1.815   9.650  1.00 68.70           C  
ATOM   1343  CD  ARG A 168      -8.794   3.182  10.037  1.00 68.70           C  
ATOM   1344  NE  ARG A 168      -8.092   3.815   8.925  1.00 68.70           N  
ATOM   1345  NH1 ARG A 168      -6.387   4.678  10.223  1.00 68.70           N  
ATOM   1346  NH2 ARG A 168      -6.409   5.046   7.961  1.00 68.70           N  
ATOM   1347  CZ  ARG A 168      -6.964   4.511   9.039  1.00 68.70           C  
ATOM   1348  N   ALA A 169     -12.675  -0.584  11.941  1.00 59.38           N  
ATOM   1349  CA  ALA A 169     -13.441  -1.165  13.040  1.00 59.38           C  
ATOM   1350  C   ALA A 169     -13.681  -2.655  12.814  1.00 59.38           C  
ATOM   1351  CB  ALA A 169     -14.772  -0.434  13.205  1.00 59.38           C  
ATOM   1352  O   ALA A 169     -13.591  -3.453  13.750  1.00 59.38           O  
ATOM   1353  N   ALA A 170     -13.883  -3.005  11.631  1.00 57.87           N  
ATOM   1354  CA  ALA A 170     -14.087  -4.392  11.222  1.00 57.87           C  
ATOM   1355  C   ALA A 170     -12.768  -5.161  11.212  1.00 57.87           C  
ATOM   1356  CB  ALA A 170     -14.742  -4.450   9.844  1.00 57.87           C  
ATOM   1357  O   ALA A 170     -12.733  -6.349  11.539  1.00 57.87           O  
ATOM   1358  N   THR A 171     -11.612  -4.473  10.888  1.00 62.32           N  
ATOM   1359  CA  THR A 171     -10.265  -5.030  10.841  1.00 62.32           C  
ATOM   1360  C   THR A 171      -9.706  -5.215  12.248  1.00 62.32           C  
ATOM   1361  CB  THR A 171      -9.318  -4.133  10.023  1.00 62.32           C  
ATOM   1362  O   THR A 171      -8.963  -6.164  12.508  1.00 62.32           O  
ATOM   1363  CG2 THR A 171      -7.973  -4.815   9.796  1.00 62.32           C  
ATOM   1364  OG1 THR A 171      -9.917  -3.848   8.752  1.00 62.32           O  
ATOM   1365  N   LYS A 172     -10.061  -4.374  13.219  1.00 62.03           N  
ATOM   1366  CA  LYS A 172      -9.647  -4.428  14.618  1.00 62.03           C  
ATOM   1367  C   LYS A 172     -10.335  -5.576  15.351  1.00 62.03           C  
ATOM   1368  CB  LYS A 172      -9.950  -3.103  15.318  1.00 62.03           C  
ATOM   1369  O   LYS A 172      -9.746  -6.194  16.240  1.00 62.03           O  
ATOM   1370  CG  LYS A 172      -8.918  -2.015  15.058  1.00 62.03           C  
ATOM   1371  CD  LYS A 172      -9.216  -0.757  15.864  1.00 62.03           C  
ATOM   1372  CE  LYS A 172      -8.241   0.365  15.531  1.00 62.03           C  
ATOM   1373  NZ  LYS A 172      -8.503   1.587  16.349  1.00 62.03           N  
ATOM   1374  N   GLN A 173     -11.413  -5.971  14.885  1.00 53.55           N  
ATOM   1375  CA  GLN A 173     -12.230  -6.998  15.524  1.00 53.55           C  
ATOM   1376  C   GLN A 173     -12.050  -8.349  14.838  1.00 53.55           C  
ATOM   1377  CB  GLN A 173     -13.705  -6.595  15.512  1.00 53.55           C  
ATOM   1378  O   GLN A 173     -12.378  -9.390  15.410  1.00 53.55           O  
ATOM   1379  CG  GLN A 173     -14.051  -5.496  16.508  1.00 53.55           C  
ATOM   1380  CD  GLN A 173     -15.524  -5.132  16.492  1.00 53.55           C  
ATOM   1381  NE2 GLN A 173     -15.998  -4.534  17.580  1.00 53.55           N  
ATOM   1382  OE1 GLN A 173     -16.229  -5.384  15.510  1.00 53.55           O  
ATOM   1383  N   ALA A 174     -11.472  -8.331  13.570  1.00 49.73           N  
ATOM   1384  CA  ALA A 174     -11.105  -9.519  12.803  1.00 49.73           C  
ATOM   1385  C   ALA A 174      -9.804 -10.125  13.321  1.00 49.73           C  
ATOM   1386  CB  ALA A 174     -10.975  -9.176  11.321  1.00 49.73           C  
ATOM   1387  O   ALA A 174      -9.375 -11.182  12.852  1.00 49.73           O  
ATOM   1388  N   GLY A 175      -9.207  -9.462  14.385  1.00 40.53           N  
ATOM   1389  CA  GLY A 175      -8.078  -9.966  15.150  1.00 40.53           C  
ATOM   1390  C   GLY A 175      -8.391 -11.244  15.905  1.00 40.53           C  
ATOM   1391  O   GLY A 175      -7.546 -11.762  16.638  1.00 40.53           O  
ATOM   1392  N   GLY A 176      -8.861 -12.216  15.172  1.00 41.38           N  
ATOM   1393  CA  GLY A 176      -9.086 -13.496  15.824  1.00 41.38           C  
ATOM   1394  C   GLY A 176      -9.166 -14.656  14.850  1.00 41.38           C  
ATOM   1395  O   GLY A 176      -9.252 -15.815  15.262  1.00 41.38           O  
ATOM   1396  N   PHE A 177      -8.796 -14.466  13.557  1.00 40.86           N  
ATOM   1397  CA  PHE A 177      -8.756 -15.642  12.695  1.00 40.86           C  
ATOM   1398  C   PHE A 177      -7.320 -16.000  12.332  1.00 40.86           C  
ATOM   1399  CB  PHE A 177      -9.576 -15.406  11.423  1.00 40.86           C  
ATOM   1400  O   PHE A 177      -6.979 -17.179  12.216  1.00 40.86           O  
ATOM   1401  CG  PHE A 177      -9.702 -16.624  10.547  1.00 40.86           C  
ATOM   1402  CD1 PHE A 177      -8.991 -16.717   9.357  1.00 40.86           C  
ATOM   1403  CD2 PHE A 177     -10.531 -17.675  10.914  1.00 40.86           C  
ATOM   1404  CE1 PHE A 177      -9.105 -17.842   8.544  1.00 40.86           C  
ATOM   1405  CE2 PHE A 177     -10.650 -18.803  10.107  1.00 40.86           C  
ATOM   1406  CZ  PHE A 177      -9.937 -18.884   8.922  1.00 40.86           C  
ATOM   1407  N   LEU A 178      -6.215 -15.250  12.766  1.00 37.18           N  
ATOM   1408  CA  LEU A 178      -4.781 -15.478  12.623  1.00 37.18           C  
ATOM   1409  C   LEU A 178      -4.002 -14.733  13.702  1.00 37.18           C  
ATOM   1410  CB  LEU A 178      -4.303 -15.037  11.237  1.00 37.18           C  
ATOM   1411  O   LEU A 178      -2.769 -14.761  13.715  1.00 37.18           O  
ATOM   1412  CG  LEU A 178      -4.742 -15.910  10.060  1.00 37.18           C  
ATOM   1413  CD1 LEU A 178      -4.542 -15.165   8.744  1.00 37.18           C  
ATOM   1414  CD2 LEU A 178      -3.974 -17.228  10.056  1.00 37.18           C  
ATOM   1415  N   GLY A 179      -4.648 -14.193  14.844  1.00 38.17           N  
ATOM   1416  CA  GLY A 179      -4.026 -13.546  15.989  1.00 38.17           C  
ATOM   1417  C   GLY A 179      -4.044 -14.402  17.241  1.00 38.17           C  
ATOM   1418  O   GLY A 179      -4.661 -15.469  17.261  1.00 38.17           O  
ATOM   1419  N   PRO A 180      -2.711 -14.257  18.055  1.00 28.65           N  
ATOM   1420  CA  PRO A 180      -2.621 -15.139  19.220  1.00 28.65           C  
ATOM   1421  C   PRO A 180      -3.887 -15.119  20.074  1.00 28.65           C  
ATOM   1422  CB  PRO A 180      -1.429 -14.576  19.998  1.00 28.65           C  
ATOM   1423  O   PRO A 180      -4.634 -14.137  20.054  1.00 28.65           O  
ATOM   1424  CG  PRO A 180      -1.227 -13.202  19.445  1.00 28.65           C  
ATOM   1425  CD  PRO A 180      -2.130 -13.028  18.258  1.00 28.65           C  
ATOM   1426  N   PRO A 181      -4.564 -16.379  20.358  1.00 30.98           N  
ATOM   1427  CA  PRO A 181      -5.725 -16.388  21.251  1.00 30.98           C  
ATOM   1428  C   PRO A 181      -5.586 -15.402  22.409  1.00 30.98           C  
ATOM   1429  CB  PRO A 181      -5.763 -17.830  21.765  1.00 30.98           C  
ATOM   1430  O   PRO A 181      -4.477 -14.959  22.718  1.00 30.98           O  
ATOM   1431  CG  PRO A 181      -4.388 -18.360  21.517  1.00 30.98           C  
ATOM   1432  CD  PRO A 181      -3.641 -17.372  20.668  1.00 30.98           C  
ATOM   1433  N   PRO A 182      -6.787 -14.596  22.680  1.00 36.59           N  
ATOM   1434  CA  PRO A 182      -6.763 -13.739  23.868  1.00 36.59           C  
ATOM   1435  C   PRO A 182      -6.119 -14.420  25.074  1.00 36.59           C  
ATOM   1436  CB  PRO A 182      -8.245 -13.455  24.128  1.00 36.59           C  
ATOM   1437  O   PRO A 182      -6.089 -15.651  25.149  1.00 36.59           O  
ATOM   1438  CG  PRO A 182      -8.978 -14.447  23.283  1.00 36.59           C  
ATOM   1439  CD  PRO A 182      -7.993 -15.109  22.362  1.00 36.59           C  
ATOM   1440  N   PRO A 183      -5.082 -13.661  25.676  1.00 34.88           N  
ATOM   1441  CA  PRO A 183      -4.524 -14.275  26.883  1.00 34.88           C  
ATOM   1442  C   PRO A 183      -5.601 -14.803  27.828  1.00 34.88           C  
ATOM   1443  CB  PRO A 183      -3.743 -13.129  27.532  1.00 34.88           C  
ATOM   1444  O   PRO A 183      -6.656 -14.182  27.976  1.00 34.88           O  
ATOM   1445  CG  PRO A 183      -4.230 -11.896  26.843  1.00 34.88           C  
ATOM   1446  CD  PRO A 183      -5.184 -12.302  25.756  1.00 34.88           C  
ATOM   1447  N   SER A 184      -6.042 -16.058  27.695  1.00 38.95           N  
ATOM   1448  CA  SER A 184      -6.759 -16.765  28.752  1.00 38.95           C  
ATOM   1449  C   SER A 184      -6.588 -16.069  30.098  1.00 38.95           C  
ATOM   1450  CB  SER A 184      -6.277 -18.212  28.852  1.00 38.95           C  
ATOM   1451  O   SER A 184      -5.463 -15.789  30.519  1.00 38.95           O  
ATOM   1452  OG  SER A 184      -4.883 -18.262  29.106  1.00 38.95           O  
ATOM   1453  N   GLY A 185      -7.172 -14.839  30.318  1.00 37.53           N  
ATOM   1454  CA  GLY A 185      -7.567 -14.311  31.614  1.00 37.53           C  
ATOM   1455  C   GLY A 185      -7.575 -15.361  32.709  1.00 37.53           C  
ATOM   1456  O   GLY A 185      -8.154 -16.436  32.541  1.00 37.53           O  
ATOM   1457  N   LYS A 186      -6.438 -15.762  33.249  1.00 33.06           N  
ATOM   1458  CA  LYS A 186      -6.324 -16.249  34.621  1.00 33.06           C  
ATOM   1459  C   LYS A 186      -7.404 -15.640  35.512  1.00 33.06           C  
ATOM   1460  CB  LYS A 186      -4.939 -15.936  35.189  1.00 33.06           C  
ATOM   1461  O   LYS A 186      -7.538 -14.417  35.586  1.00 33.06           O  
ATOM   1462  CG  LYS A 186      -3.877 -16.965  34.833  1.00 33.06           C  
ATOM   1463  CD  LYS A 186      -2.586 -16.728  35.606  1.00 33.06           C  
ATOM   1464  CE  LYS A 186      -1.498 -17.709  35.194  1.00 33.06           C  
ATOM   1465  NZ  LYS A 186      -0.217 -17.453  35.919  1.00 33.06           N  
ATOM   1466  N   PHE A 187      -8.671 -16.166  35.449  1.00 30.80           N  
ATOM   1467  CA  PHE A 187      -9.569 -16.341  36.584  1.00 30.80           C  
ATOM   1468  C   PHE A 187      -8.781 -16.505  37.878  1.00 30.80           C  
ATOM   1469  CB  PHE A 187     -10.482 -17.552  36.368  1.00 30.80           C  
ATOM   1470  O   PHE A 187      -7.880 -17.342  37.960  1.00 30.80           O  
ATOM   1471  CG  PHE A 187     -11.760 -17.227  35.642  1.00 30.80           C  
ATOM   1472  CD1 PHE A 187     -12.866 -16.749  36.334  1.00 30.80           C  
ATOM   1473  CD2 PHE A 187     -11.855 -17.400  34.268  1.00 30.80           C  
ATOM   1474  CE1 PHE A 187     -14.050 -16.447  35.665  1.00 30.80           C  
ATOM   1475  CE2 PHE A 187     -13.035 -17.101  33.592  1.00 30.80           C  
ATOM   1476  CZ  PHE A 187     -14.131 -16.626  34.293  1.00 30.80           C  
ATOM   1477  N   SER A 188      -8.248 -15.439  38.511  1.00 29.27           N  
ATOM   1478  CA  SER A 188      -8.191 -15.478  39.968  1.00 29.27           C  
ATOM   1479  C   SER A 188      -8.821 -14.231  40.580  1.00 29.27           C  
ATOM   1480  CB  SER A 188      -6.744 -15.614  40.445  1.00 29.27           C  
ATOM   1481  O   SER A 188      -8.665 -13.128  40.052  1.00 29.27           O  
ATOM   1482  OG  SER A 188      -6.503 -16.914  40.956  1.00 29.27           O  
TER
ATOM   1483  N   MET B   1     -57.634  23.387  34.882  1.00 33.38           N  
ATOM   1484  CA  MET B   1     -57.681  24.755  34.375  1.00 33.38           C  
ATOM   1485  C   MET B   1     -57.014  25.720  35.349  1.00 33.38           C  
ATOM   1486  CB  MET B   1     -59.126  25.185  34.120  1.00 33.38           C  
ATOM   1487  O   MET B   1     -57.374  25.767  36.527  1.00 33.38           O  
ATOM   1488  CG  MET B   1     -59.691  24.684  32.800  1.00 33.38           C  
ATOM   1489  SD  MET B   1     -61.301  25.461  32.385  1.00 33.38           S  
ATOM   1490  CE  MET B   1     -60.996  25.924  30.657  1.00 33.38           C  
ATOM   1491  N   SER B   2     -55.612  25.778  35.343  1.00 35.90           N  
ATOM   1492  CA  SER B   2     -55.055  27.123  35.449  1.00 35.90           C  
ATOM   1493  C   SER B   2     -53.586  27.082  35.857  1.00 35.90           C  
ATOM   1494  CB  SER B   2     -55.849  27.955  36.456  1.00 35.90           C  
ATOM   1495  O   SER B   2     -53.238  26.499  36.886  1.00 35.90           O  
ATOM   1496  OG  SER B   2     -55.226  29.209  36.675  1.00 35.90           O  
ATOM   1497  N   GLY B   3     -52.648  27.276  34.864  1.00 33.11           N  
ATOM   1498  CA  GLY B   3     -51.783  28.348  34.397  1.00 33.11           C  
ATOM   1499  C   GLY B   3     -50.603  28.606  35.315  1.00 33.11           C  
ATOM   1500  O   GLY B   3     -50.779  29.060  36.448  1.00 33.11           O  
ATOM   1501  N   GLY B   4     -49.446  27.901  35.045  1.00 45.67           N  
ATOM   1502  CA  GLY B   4     -48.154  28.463  35.406  1.00 45.67           C  
ATOM   1503  C   GLY B   4     -47.144  28.412  34.275  1.00 45.67           C  
ATOM   1504  O   GLY B   4     -47.006  27.386  33.605  1.00 45.67           O  
ATOM   1505  N   ARG B   5     -47.040  29.404  33.400  1.00 34.86           N  
ATOM   1506  CA  ARG B   5     -46.076  30.260  32.716  1.00 34.86           C  
ATOM   1507  C   ARG B   5     -44.674  29.665  32.779  1.00 34.86           C  
ATOM   1508  CB  ARG B   5     -46.078  31.664  33.326  1.00 34.86           C  
ATOM   1509  O   ARG B   5     -44.075  29.585  33.854  1.00 34.86           O  
ATOM   1510  CG  ARG B   5     -46.770  32.709  32.465  1.00 34.86           C  
ATOM   1511  CD  ARG B   5     -46.592  34.112  33.027  1.00 34.86           C  
ATOM   1512  NE  ARG B   5     -47.699  34.987  32.653  1.00 34.86           N  
ATOM   1513  NH1 ARG B   5     -46.829  36.868  33.675  1.00 34.86           N  
ATOM   1514  NH2 ARG B   5     -48.837  36.980  32.576  1.00 34.86           N  
ATOM   1515  CZ  ARG B   5     -47.786  36.276  32.969  1.00 34.86           C  
ATOM   1516  N   ARG B   6     -44.279  28.605  31.877  1.00 42.17           N  
ATOM   1517  CA  ARG B   6     -42.912  28.222  31.539  1.00 42.17           C  
ATOM   1518  C   ARG B   6     -42.515  28.765  30.170  1.00 42.17           C  
ATOM   1519  CB  ARG B   6     -42.758  26.700  31.564  1.00 42.17           C  
ATOM   1520  O   ARG B   6     -43.254  28.610  29.196  1.00 42.17           O  
ATOM   1521  CG  ARG B   6     -42.020  26.176  32.786  1.00 42.17           C  
ATOM   1522  CD  ARG B   6     -41.778  24.676  32.698  1.00 42.17           C  
ATOM   1523  NE  ARG B   6     -42.166  23.995  33.930  1.00 42.17           N  
ATOM   1524  NH1 ARG B   6     -41.316  21.939  33.305  1.00 42.17           N  
ATOM   1525  NH2 ARG B   6     -42.333  22.192  35.344  1.00 42.17           N  
ATOM   1526  CZ  ARG B   6     -41.937  22.710  34.190  1.00 42.17           C  
ATOM   1527  N   LYS B   7     -42.032  30.018  30.063  1.00 40.01           N  
ATOM   1528  CA  LYS B   7     -41.007  30.653  29.240  1.00 40.01           C  
ATOM   1529  C   LYS B   7     -40.616  29.762  28.064  1.00 40.01           C  
ATOM   1530  CB  LYS B   7     -39.772  30.982  30.081  1.00 40.01           C  
ATOM   1531  O   LYS B   7     -40.145  28.639  28.258  1.00 40.01           O  
ATOM   1532  CG  LYS B   7     -39.389  32.455  30.066  1.00 40.01           C  
ATOM   1533  CD  LYS B   7     -38.184  32.727  30.958  1.00 40.01           C  
ATOM   1534  CE  LYS B   7     -37.793  34.199  30.936  1.00 40.01           C  
ATOM   1535  NZ  LYS B   7     -36.620  34.473  31.819  1.00 40.01           N  
ATOM   1536  N   GLU B   8     -41.443  29.670  26.979  1.00 35.11           N  
ATOM   1537  CA  GLU B   8     -41.223  29.314  25.580  1.00 35.11           C  
ATOM   1538  C   GLU B   8     -39.863  29.807  25.093  1.00 35.11           C  
ATOM   1539  CB  GLU B   8     -42.336  29.885  24.699  1.00 35.11           C  
ATOM   1540  O   GLU B   8     -39.588  31.008  25.114  1.00 35.11           O  
ATOM   1541  CG  GLU B   8     -43.523  28.949  24.524  1.00 35.11           C  
ATOM   1542  CD  GLU B   8     -44.613  29.521  23.631  1.00 35.11           C  
ATOM   1543  OE1 GLU B   8     -45.592  28.801  23.331  1.00 35.11           O  
ATOM   1544  OE2 GLU B   8     -44.485  30.699  23.227  1.00 35.11           O  
ATOM   1545  N   GLU B   9     -38.680  29.143  25.568  1.00 38.67           N  
ATOM   1546  CA  GLU B   9     -37.384  29.131  24.898  1.00 38.67           C  
ATOM   1547  C   GLU B   9     -37.544  28.972  23.388  1.00 38.67           C  
ATOM   1548  CB  GLU B   9     -36.502  28.010  25.454  1.00 38.67           C  
ATOM   1549  O   GLU B   9     -38.352  28.165  22.926  1.00 38.67           O  
ATOM   1550  CG  GLU B   9     -35.366  28.503  26.339  1.00 38.67           C  
ATOM   1551  CD  GLU B   9     -34.583  27.376  26.993  1.00 38.67           C  
ATOM   1552  OE1 GLU B   9     -33.524  27.647  27.604  1.00 38.67           O  
ATOM   1553  OE2 GLU B   9     -35.031  26.212  26.893  1.00 38.67           O  
ATOM   1554  N   PRO B  10     -37.262  30.016  22.567  1.00 37.57           N  
ATOM   1555  CA  PRO B  10     -37.282  29.945  21.104  1.00 37.57           C  
ATOM   1556  C   PRO B  10     -36.680  28.648  20.568  1.00 37.57           C  
ATOM   1557  CB  PRO B  10     -36.443  31.153  20.680  1.00 37.57           C  
ATOM   1558  O   PRO B  10     -35.880  28.005  21.253  1.00 37.57           O  
ATOM   1559  CG  PRO B  10     -35.701  31.554  21.914  1.00 37.57           C  
ATOM   1560  CD  PRO B  10     -36.195  30.720  23.061  1.00 37.57           C  
ATOM   1561  N   PRO B  11     -37.400  27.860  19.672  1.00 33.67           N  
ATOM   1562  CA  PRO B  11     -36.891  26.664  18.997  1.00 33.67           C  
ATOM   1563  C   PRO B  11     -35.414  26.780  18.625  1.00 33.67           C  
ATOM   1564  CB  PRO B  11     -37.763  26.568  17.742  1.00 33.67           C  
ATOM   1565  O   PRO B  11     -34.966  27.842  18.186  1.00 33.67           O  
ATOM   1566  CG  PRO B  11     -38.365  27.928  17.591  1.00 33.67           C  
ATOM   1567  CD  PRO B  11     -37.846  28.805  18.694  1.00 33.67           C  
ATOM   1568  N   GLN B  12     -34.446  26.410  19.521  1.00 34.31           N  
ATOM   1569  CA  GLN B  12     -33.103  26.090  19.047  1.00 34.31           C  
ATOM   1570  C   GLN B  12     -33.119  25.696  17.573  1.00 34.31           C  
ATOM   1571  CB  GLN B  12     -32.492  24.966  19.885  1.00 34.31           C  
ATOM   1572  O   GLN B  12     -33.967  24.910  17.145  1.00 34.31           O  
ATOM   1573  CG  GLN B  12     -31.731  25.456  21.110  1.00 34.31           C  
ATOM   1574  CD  GLN B  12     -31.218  24.320  21.976  1.00 34.31           C  
ATOM   1575  NE2 GLN B  12     -30.807  24.644  23.197  1.00 34.31           N  
ATOM   1576  OE1 GLN B  12     -31.194  23.160  21.551  1.00 34.31           O  
ATOM   1577  N   PRO B  13     -32.698  26.536  16.666  1.00 31.93           N  
ATOM   1578  CA  PRO B  13     -32.550  26.183  15.251  1.00 31.93           C  
ATOM   1579  C   PRO B  13     -32.180  24.717  15.044  1.00 31.93           C  
ATOM   1580  CB  PRO B  13     -31.424  27.104  14.774  1.00 31.93           C  
ATOM   1581  O   PRO B  13     -31.278  24.204  15.712  1.00 31.93           O  
ATOM   1582  CG  PRO B  13     -30.848  27.683  16.026  1.00 31.93           C  
ATOM   1583  CD  PRO B  13     -31.610  27.137  17.199  1.00 31.93           C  
ATOM   1584  N   GLN B  14     -33.094  23.781  14.983  1.00 30.49           N  
ATOM   1585  CA  GLN B  14     -32.981  22.642  14.078  1.00 30.49           C  
ATOM   1586  C   GLN B  14     -31.983  22.925  12.960  1.00 30.49           C  
ATOM   1587  CB  GLN B  14     -34.347  22.289  13.486  1.00 30.49           C  
ATOM   1588  O   GLN B  14     -32.166  23.860  12.178  1.00 30.49           O  
ATOM   1589  CG  GLN B  14     -35.122  21.260  14.298  1.00 30.49           C  
ATOM   1590  CD  GLN B  14     -36.545  21.076  13.807  1.00 30.49           C  
ATOM   1591  NE2 GLN B  14     -37.150  19.944  14.152  1.00 30.49           N  
ATOM   1592  OE1 GLN B  14     -37.098  21.944  13.124  1.00 30.49           O  
ATOM   1593  N   LEU B  15     -30.654  23.337  13.253  1.00 32.81           N  
ATOM   1594  CA  LEU B  15     -29.605  23.367  12.240  1.00 32.81           C  
ATOM   1595  C   LEU B  15     -29.785  22.232  11.238  1.00 32.81           C  
ATOM   1596  CB  LEU B  15     -28.224  23.272  12.894  1.00 32.81           C  
ATOM   1597  O   LEU B  15     -29.727  21.057  11.608  1.00 32.81           O  
ATOM   1598  CG  LEU B  15     -27.391  24.555  12.908  1.00 32.81           C  
ATOM   1599  CD1 LEU B  15     -27.109  24.988  14.343  1.00 32.81           C  
ATOM   1600  CD2 LEU B  15     -26.090  24.356  12.139  1.00 32.81           C  
ATOM   1601  N   ALA B  16     -30.917  22.183  10.469  1.00 29.39           N  
ATOM   1602  CA  ALA B  16     -31.022  22.107   9.014  1.00 29.39           C  
ATOM   1603  C   ALA B  16     -29.668  21.799   8.382  1.00 29.39           C  
ATOM   1604  CB  ALA B  16     -31.584  23.411   8.452  1.00 29.39           C  
ATOM   1605  O   ALA B  16     -28.667  22.448   8.696  1.00 29.39           O  
ATOM   1606  N   ASN B  17     -29.144  20.501   8.336  1.00 28.21           N  
ATOM   1607  CA  ASN B  17     -28.931  19.873   7.036  1.00 28.21           C  
ATOM   1608  C   ASN B  17     -28.112  20.767   6.110  1.00 28.21           C  
ATOM   1609  CB  ASN B  17     -30.270  19.519   6.385  1.00 28.21           C  
ATOM   1610  O   ASN B  17     -28.547  21.864   5.754  1.00 28.21           O  
ATOM   1611  CG  ASN B  17     -30.733  18.117   6.728  1.00 28.21           C  
ATOM   1612  ND2 ASN B  17     -31.962  17.789   6.349  1.00 28.21           N  
ATOM   1613  OD1 ASN B  17     -29.992  17.335   7.329  1.00 28.21           O  
ATOM   1614  N   GLY B  18     -26.750  20.959   6.386  1.00 28.91           N  
ATOM   1615  CA  GLY B  18     -25.983  21.357   5.217  1.00 28.91           C  
ATOM   1616  C   GLY B  18     -24.786  22.226   5.556  1.00 28.91           C  
ATOM   1617  O   GLY B  18     -24.473  23.172   4.831  1.00 28.91           O  
ATOM   1618  N   ALA B  19     -24.081  22.135   6.743  1.00 31.64           N  
ATOM   1619  CA  ALA B  19     -22.825  22.857   6.930  1.00 31.64           C  
ATOM   1620  C   ALA B  19     -21.690  22.195   6.153  1.00 31.64           C  
ATOM   1621  CB  ALA B  19     -22.473  22.937   8.414  1.00 31.64           C  
ATOM   1622  O   ALA B  19     -21.502  20.979   6.233  1.00 31.64           O  
ATOM   1623  N   LEU B  20     -21.710  22.201   4.904  1.00 33.61           N  
ATOM   1624  CA  LEU B  20     -20.617  22.163   3.939  1.00 33.61           C  
ATOM   1625  C   LEU B  20     -19.398  21.459   4.526  1.00 33.61           C  
ATOM   1626  CB  LEU B  20     -20.240  23.580   3.499  1.00 33.61           C  
ATOM   1627  O   LEU B  20     -18.847  21.901   5.537  1.00 33.61           O  
ATOM   1628  CG  LEU B  20     -20.668  23.988   2.089  1.00 33.61           C  
ATOM   1629  CD1 LEU B  20     -21.542  25.237   2.141  1.00 33.61           C  
ATOM   1630  CD2 LEU B  20     -19.447  24.220   1.205  1.00 33.61           C  
ATOM   1631  N   LYS B  21     -19.471  20.155   4.953  1.00 41.75           N  
ATOM   1632  CA  LYS B  21     -18.369  19.231   5.204  1.00 41.75           C  
ATOM   1633  C   LYS B  21     -17.030  19.854   4.819  1.00 41.75           C  
ATOM   1634  CB  LYS B  21     -18.578  17.925   4.437  1.00 41.75           C  
ATOM   1635  O   LYS B  21     -16.817  20.214   3.660  1.00 41.75           O  
ATOM   1636  CG  LYS B  21     -19.541  16.958   5.111  1.00 41.75           C  
ATOM   1637  CD  LYS B  21     -19.563  15.608   4.406  1.00 41.75           C  
ATOM   1638  CE  LYS B  21     -20.595  14.672   5.021  1.00 41.75           C  
ATOM   1639  NZ  LYS B  21     -20.604  13.339   4.348  1.00 41.75           N  
ATOM   1640  N   VAL B  22     -16.595  21.055   5.375  1.00 50.62           N  
ATOM   1641  CA  VAL B  22     -15.198  21.438   5.202  1.00 50.62           C  
ATOM   1642  C   VAL B  22     -14.391  20.240   4.706  1.00 50.62           C  
ATOM   1643  CB  VAL B  22     -14.591  21.983   6.514  1.00 50.62           C  
ATOM   1644  O   VAL B  22     -14.538  19.129   5.221  1.00 50.62           O  
ATOM   1645  CG1 VAL B  22     -13.128  22.374   6.312  1.00 50.62           C  
ATOM   1646  CG2 VAL B  22     -15.401  23.174   7.021  1.00 50.62           C  
ATOM   1647  N   SER B  23     -14.212  20.084   3.423  1.00 65.16           N  
ATOM   1648  CA  SER B  23     -13.419  19.082   2.718  1.00 65.16           C  
ATOM   1649  C   SER B  23     -12.244  18.609   3.567  1.00 65.16           C  
ATOM   1650  CB  SER B  23     -12.906  19.641   1.390  1.00 65.16           C  
ATOM   1651  O   SER B  23     -11.612  19.408   4.262  1.00 65.16           O  
ATOM   1652  OG  SER B  23     -11.766  20.457   1.594  1.00 65.16           O  
ATOM   1653  N   VAL B  24     -12.272  17.545   4.276  1.00 65.42           N  
ATOM   1654  CA  VAL B  24     -11.286  16.758   5.011  1.00 65.42           C  
ATOM   1655  C   VAL B  24      -9.880  17.250   4.678  1.00 65.42           C  
ATOM   1656  CB  VAL B  24     -11.413  15.251   4.694  1.00 65.42           C  
ATOM   1657  O   VAL B  24      -9.034  17.379   5.566  1.00 65.42           O  
ATOM   1658  CG1 VAL B  24     -10.279  14.464   5.349  1.00 65.42           C  
ATOM   1659  CG2 VAL B  24     -12.770  14.722   5.154  1.00 65.42           C  
ATOM   1660  N   TRP B  25      -9.706  17.748   3.459  1.00 66.15           N  
ATOM   1661  CA  TRP B  25      -8.400  18.185   2.976  1.00 66.15           C  
ATOM   1662  C   TRP B  25      -8.122  19.627   3.386  1.00 66.15           C  
ATOM   1663  CB  TRP B  25      -8.317  18.050   1.453  1.00 66.15           C  
ATOM   1664  O   TRP B  25      -6.975  19.993   3.654  1.00 66.15           O  
ATOM   1665  CG  TRP B  25      -8.287  16.631   0.968  1.00 66.15           C  
ATOM   1666  CD1 TRP B  25      -9.322  15.926   0.419  1.00 66.15           C  
ATOM   1667  CD2 TRP B  25      -7.166  15.743   0.995  1.00 66.15           C  
ATOM   1668  CE2 TRP B  25      -7.593  14.514   0.445  1.00 66.15           C  
ATOM   1669  CE3 TRP B  25      -5.840  15.867   1.431  1.00 66.15           C  
ATOM   1670  NE1 TRP B  25      -8.911  14.652   0.101  1.00 66.15           N  
ATOM   1671  CH2 TRP B  25      -5.447  13.564   0.753  1.00 66.15           C  
ATOM   1672  CZ2 TRP B  25      -6.739  13.415   0.318  1.00 66.15           C  
ATOM   1673  CZ3 TRP B  25      -4.992  14.772   1.305  1.00 66.15           C  
ATOM   1674  N   SER B  26      -9.198  20.385   3.535  1.00 59.98           N  
ATOM   1675  CA  SER B  26      -9.112  21.754   4.034  1.00 59.98           C  
ATOM   1676  C   SER B  26      -8.873  21.779   5.540  1.00 59.98           C  
ATOM   1677  CB  SER B  26     -10.388  22.528   3.700  1.00 59.98           C  
ATOM   1678  O   SER B  26      -8.189  22.669   6.051  1.00 59.98           O  
ATOM   1679  OG  SER B  26     -11.500  21.990   4.395  1.00 59.98           O  
ATOM   1680  N   LYS B  27      -9.226  20.691   6.177  1.00 67.41           N  
ATOM   1681  CA  LYS B  27      -9.050  20.478   7.610  1.00 67.41           C  
ATOM   1682  C   LYS B  27      -7.632  20.012   7.927  1.00 67.41           C  
ATOM   1683  CB  LYS B  27     -10.065  19.458   8.129  1.00 67.41           C  
ATOM   1684  O   LYS B  27      -7.103  20.303   9.002  1.00 67.41           O  
ATOM   1685  CG  LYS B  27     -11.467  20.018   8.314  1.00 67.41           C  
ATOM   1686  CD  LYS B  27     -12.394  19.002   8.968  1.00 67.41           C  
ATOM   1687  CE  LYS B  27     -13.821  19.525   9.063  1.00 67.41           C  
ATOM   1688  NZ  LYS B  27     -14.742  18.515   9.665  1.00 67.41           N  
ATOM   1689  N   VAL B  28      -7.016  19.387   6.994  1.00 66.88           N  
ATOM   1690  CA  VAL B  28      -5.654  18.868   7.065  1.00 66.88           C  
ATOM   1691  C   VAL B  28      -4.658  20.025   7.060  1.00 66.88           C  
ATOM   1692  CB  VAL B  28      -5.354  17.901   5.898  1.00 66.88           C  
ATOM   1693  O   VAL B  28      -3.600  19.944   7.689  1.00 66.88           O  
ATOM   1694  CG1 VAL B  28      -3.872  17.530   5.872  1.00 66.88           C  
ATOM   1695  CG2 VAL B  28      -6.220  16.647   6.008  1.00 66.88           C  
ATOM   1696  N   LEU B  29      -5.056  21.166   6.548  1.00 67.77           N  
ATOM   1697  CA  LEU B  29      -4.213  22.347   6.395  1.00 67.77           C  
ATOM   1698  C   LEU B  29      -4.440  23.330   7.538  1.00 67.77           C  
ATOM   1699  CB  LEU B  29      -4.488  23.032   5.054  1.00 67.77           C  
ATOM   1700  O   LEU B  29      -3.620  24.221   7.769  1.00 67.77           O  
ATOM   1701  CG  LEU B  29      -3.820  22.412   3.826  1.00 67.77           C  
ATOM   1702  CD1 LEU B  29      -4.829  22.265   2.691  1.00 67.77           C  
ATOM   1703  CD2 LEU B  29      -2.629  23.254   3.382  1.00 67.77           C  
ATOM   1704  N   ARG B  30      -5.443  22.962   8.437  1.00 64.54           N  
ATOM   1705  CA  ARG B  30      -5.709  23.793   9.607  1.00 64.54           C  
ATOM   1706  C   ARG B  30      -5.208  23.121  10.881  1.00 64.54           C  
ATOM   1707  CB  ARG B  30      -7.205  24.092   9.726  1.00 64.54           C  
ATOM   1708  O   ARG B  30      -5.425  21.925  11.085  1.00 64.54           O  
ATOM   1709  CG  ARG B  30      -7.734  25.023   8.646  1.00 64.54           C  
ATOM   1710  CD  ARG B  30      -9.186  25.407   8.895  1.00 64.54           C  
ATOM   1711  NE  ARG B  30      -9.669  26.362   7.902  1.00 64.54           N  
ATOM   1712  NH1 ARG B  30     -11.747  26.637   8.873  1.00 64.54           N  
ATOM   1713  NH2 ARG B  30     -11.210  27.781   6.961  1.00 64.54           N  
ATOM   1714  CZ  ARG B  30     -10.874  26.924   7.914  1.00 64.54           C  
ATOM   1715  N   SER B  31      -4.230  23.568  11.639  1.00 52.60           N  
ATOM   1716  CA  SER B  31      -3.515  23.168  12.846  1.00 52.60           C  
ATOM   1717  C   SER B  31      -4.457  23.077  14.042  1.00 52.60           C  
ATOM   1718  CB  SER B  31      -2.384  24.152  13.150  1.00 52.60           C  
ATOM   1719  O   SER B  31      -4.202  22.323  14.983  1.00 52.60           O  
ATOM   1720  OG  SER B  31      -2.905  25.416  13.526  1.00 52.60           O  
ATOM   1721  N   ASP B  32      -5.850  23.545  13.952  1.00 56.26           N  
ATOM   1722  CA  ASP B  32      -6.774  23.602  15.081  1.00 56.26           C  
ATOM   1723  C   ASP B  32      -7.995  22.718  14.837  1.00 56.26           C  
ATOM   1724  CB  ASP B  32      -7.212  25.044  15.344  1.00 56.26           C  
ATOM   1725  O   ASP B  32      -9.006  22.842  15.531  1.00 56.26           O  
ATOM   1726  CG  ASP B  32      -8.416  25.458  14.515  1.00 56.26           C  
ATOM   1727  OD1 ASP B  32      -8.832  24.693  13.619  1.00 56.26           O  
ATOM   1728  OD2 ASP B  32      -8.951  26.561  14.759  1.00 56.26           O  
ATOM   1729  N   ALA B  33      -7.925  21.671  13.916  1.00 58.56           N  
ATOM   1730  CA  ALA B  33      -9.149  20.938  13.602  1.00 58.56           C  
ATOM   1731  C   ALA B  33      -9.318  19.732  14.522  1.00 58.56           C  
ATOM   1732  CB  ALA B  33      -9.144  20.494  12.142  1.00 58.56           C  
ATOM   1733  O   ALA B  33      -8.351  19.020  14.805  1.00 58.56           O  
ATOM   1734  N   ALA B  34     -10.156  19.801  15.569  1.00 61.62           N  
ATOM   1735  CA  ALA B  34     -10.607  18.646  16.341  1.00 61.62           C  
ATOM   1736  C   ALA B  34     -11.216  17.583  15.432  1.00 61.62           C  
ATOM   1737  CB  ALA B  34     -11.616  19.076  17.403  1.00 61.62           C  
ATOM   1738  O   ALA B  34     -12.024  17.896  14.554  1.00 61.62           O  
ATOM   1739  N   TRP B  35     -10.417  16.524  15.182  1.00 66.92           N  
ATOM   1740  CA  TRP B  35     -10.912  15.425  14.359  1.00 66.92           C  
ATOM   1741  C   TRP B  35     -12.005  14.650  15.086  1.00 66.92           C  
ATOM   1742  CB  TRP B  35      -9.768  14.482  13.975  1.00 66.92           C  
ATOM   1743  O   TRP B  35     -11.779  14.121  16.177  1.00 66.92           O  
ATOM   1744  CG  TRP B  35      -8.692  15.131  13.157  1.00 66.92           C  
ATOM   1745  CD1 TRP B  35      -7.580  15.776  13.622  1.00 66.92           C  
ATOM   1746  CD2 TRP B  35      -8.630  15.201  11.730  1.00 66.92           C  
ATOM   1747  CE2 TRP B  35      -7.450  15.903  11.397  1.00 66.92           C  
ATOM   1748  CE3 TRP B  35      -9.457  14.736  10.698  1.00 66.92           C  
ATOM   1749  NE1 TRP B  35      -6.829  16.243  12.568  1.00 66.92           N  
ATOM   1750  CH2 TRP B  35      -7.905  15.687   9.084  1.00 66.92           C  
ATOM   1751  CZ2 TRP B  35      -7.078  16.152  10.074  1.00 66.92           C  
ATOM   1752  CZ3 TRP B  35      -9.084  14.985   9.382  1.00 66.92           C  
ATOM   1753  N   GLU B  36     -13.291  14.899  14.824  1.00 63.53           N  
ATOM   1754  CA  GLU B  36     -14.463  14.279  15.434  1.00 63.53           C  
ATOM   1755  C   GLU B  36     -14.551  12.798  15.080  1.00 63.53           C  
ATOM   1756  CB  GLU B  36     -15.741  15.001  14.999  1.00 63.53           C  
ATOM   1757  O   GLU B  36     -14.951  11.978  15.910  1.00 63.53           O  
ATOM   1758  CG  GLU B  36     -15.919  16.373  15.633  1.00 63.53           C  
ATOM   1759  CD  GLU B  36     -17.240  17.034  15.273  1.00 63.53           C  
ATOM   1760  OE1 GLU B  36     -17.561  18.100  15.845  1.00 63.53           O  
ATOM   1761  OE2 GLU B  36     -17.960  16.480  14.412  1.00 63.53           O  
ATOM   1762  N   ASP B  37     -13.777  12.435  13.889  1.00 71.47           N  
ATOM   1763  CA  ASP B  37     -13.759  11.055  13.416  1.00 71.47           C  
ATOM   1764  C   ASP B  37     -12.328  10.546  13.259  1.00 71.47           C  
ATOM   1765  CB  ASP B  37     -14.509  10.933  12.088  1.00 71.47           C  
ATOM   1766  O   ASP B  37     -11.597  10.997  12.375  1.00 71.47           O  
ATOM   1767  CG  ASP B  37     -14.738   9.493  11.665  1.00 71.47           C  
ATOM   1768  OD1 ASP B  37     -14.284   8.569  12.375  1.00 71.47           O  
ATOM   1769  OD2 ASP B  37     -15.376   9.279  10.612  1.00 71.47           O  
ATOM   1770  N   LYS B  38     -11.771   9.756  14.155  1.00 74.55           N  
ATOM   1771  CA  LYS B  38     -10.448   9.138  14.172  1.00 74.55           C  
ATOM   1772  C   LYS B  38     -10.116   8.513  12.820  1.00 74.55           C  
ATOM   1773  CB  LYS B  38     -10.363   8.081  15.274  1.00 74.55           C  
ATOM   1774  O   LYS B  38      -8.977   8.595  12.356  1.00 74.55           O  
ATOM   1775  CG  LYS B  38     -10.336   8.655  16.682  1.00 74.55           C  
ATOM   1776  CD  LYS B  38     -10.128   7.565  17.726  1.00 74.55           C  
ATOM   1777  CE  LYS B  38     -10.179   8.128  19.140  1.00 74.55           C  
ATOM   1778  NZ  LYS B  38      -9.965   7.065  20.167  1.00 74.55           N  
ATOM   1779  N   ASP B  39     -11.058   7.996  12.130  1.00 77.09           N  
ATOM   1780  CA  ASP B  39     -10.888   7.330  10.842  1.00 77.09           C  
ATOM   1781  C   ASP B  39     -10.550   8.336   9.744  1.00 77.09           C  
ATOM   1782  CB  ASP B  39     -12.150   6.550  10.470  1.00 77.09           C  
ATOM   1783  O   ASP B  39      -9.758   8.041   8.846  1.00 77.09           O  
ATOM   1784  CG  ASP B  39     -12.354   5.310  11.323  1.00 77.09           C  
ATOM   1785  OD1 ASP B  39     -11.376   4.816  11.924  1.00 77.09           O  
ATOM   1786  OD2 ASP B  39     -13.502   4.821  11.391  1.00 77.09           O  
ATOM   1787  N   GLU B  40     -11.134   9.480   9.850  1.00 80.21           N  
ATOM   1788  CA  GLU B  40     -10.868  10.552   8.894  1.00 80.21           C  
ATOM   1789  C   GLU B  40      -9.425  11.037   8.997  1.00 80.21           C  
ATOM   1790  CB  GLU B  40     -11.833  11.720   9.114  1.00 80.21           C  
ATOM   1791  O   GLU B  40      -8.769  11.269   7.979  1.00 80.21           O  
ATOM   1792  CG  GLU B  40     -11.774  12.780   8.024  1.00 80.21           C  
ATOM   1793  CD  GLU B  40     -12.747  13.926   8.248  1.00 80.21           C  
ATOM   1794  OE1 GLU B  40     -12.728  14.901   7.463  1.00 80.21           O  
ATOM   1795  OE2 GLU B  40     -13.534  13.850   9.218  1.00 80.21           O  
ATOM   1796  N   PHE B  41      -8.947  11.264  10.176  1.00 81.65           N  
ATOM   1797  CA  PHE B  41      -7.562  11.642  10.432  1.00 81.65           C  
ATOM   1798  C   PHE B  41      -6.605  10.575   9.913  1.00 81.65           C  
ATOM   1799  CB  PHE B  41      -7.333  11.869  11.929  1.00 81.65           C  
ATOM   1800  O   PHE B  41      -5.599  10.893   9.275  1.00 81.65           O  
ATOM   1801  CG  PHE B  41      -5.908  12.199  12.282  1.00 81.65           C  
ATOM   1802  CD1 PHE B  41      -5.144  11.321  13.041  1.00 81.65           C  
ATOM   1803  CD2 PHE B  41      -5.332  13.388  11.855  1.00 81.65           C  
ATOM   1804  CE1 PHE B  41      -3.824  11.624  13.369  1.00 81.65           C  
ATOM   1805  CE2 PHE B  41      -4.014  13.698  12.179  1.00 81.65           C  
ATOM   1806  CZ  PHE B  41      -3.262  12.815  12.937  1.00 81.65           C  
ATOM   1807  N   LEU B  42      -6.840   9.308  10.209  1.00 83.74           N  
ATOM   1808  CA  LEU B  42      -6.019   8.191   9.756  1.00 83.74           C  
ATOM   1809  C   LEU B  42      -5.991   8.120   8.233  1.00 83.74           C  
ATOM   1810  CB  LEU B  42      -6.542   6.872  10.330  1.00 83.74           C  
ATOM   1811  O   LEU B  42      -4.979   7.732   7.643  1.00 83.74           O  
ATOM   1812  CG  LEU B  42      -6.370   6.674  11.837  1.00 83.74           C  
ATOM   1813  CD1 LEU B  42      -7.011   5.361  12.275  1.00 83.74           C  
ATOM   1814  CD2 LEU B  42      -4.894   6.706  12.216  1.00 83.74           C  
ATOM   1815  N   ASP B  43      -7.081   8.493   7.613  1.00 85.17           N  
ATOM   1816  CA  ASP B  43      -7.137   8.557   6.156  1.00 85.17           C  
ATOM   1817  C   ASP B  43      -6.210   9.644   5.618  1.00 85.17           C  
ATOM   1818  CB  ASP B  43      -8.571   8.807   5.685  1.00 85.17           C  
ATOM   1819  O   ASP B  43      -5.544   9.451   4.599  1.00 85.17           O  
ATOM   1820  CG  ASP B  43      -9.459   7.582   5.809  1.00 85.17           C  
ATOM   1821  OD1 ASP B  43      -8.933   6.466   6.010  1.00 85.17           O  
ATOM   1822  OD2 ASP B  43     -10.695   7.733   5.702  1.00 85.17           O  
ATOM   1823  N   VAL B  44      -6.165  10.761   6.279  1.00 84.70           N  
ATOM   1824  CA  VAL B  44      -5.296  11.875   5.916  1.00 84.70           C  
ATOM   1825  C   VAL B  44      -3.834  11.450   6.036  1.00 84.70           C  
ATOM   1826  CB  VAL B  44      -5.564  13.115   6.797  1.00 84.70           C  
ATOM   1827  O   VAL B  44      -3.025  11.730   5.148  1.00 84.70           O  
ATOM   1828  CG1 VAL B  44      -4.498  14.184   6.564  1.00 84.70           C  
ATOM   1829  CG2 VAL B  44      -6.958  13.675   6.519  1.00 84.70           C  
ATOM   1830  N   ILE B  45      -3.538  10.778   7.126  1.00 87.30           N  
ATOM   1831  CA  ILE B  45      -2.193  10.261   7.353  1.00 87.30           C  
ATOM   1832  C   ILE B  45      -1.822   9.283   6.241  1.00 87.30           C  
ATOM   1833  CB  ILE B  45      -2.076   9.574   8.732  1.00 87.30           C  
ATOM   1834  O   ILE B  45      -0.705   9.322   5.718  1.00 87.30           O  
ATOM   1835  CG1 ILE B  45      -2.243  10.602   9.857  1.00 87.30           C  
ATOM   1836  CG2 ILE B  45      -0.739   8.837   8.857  1.00 87.30           C  
ATOM   1837  CD1 ILE B  45      -2.188  10.003  11.256  1.00 87.30           C  
ATOM   1838  N   TYR B  46      -2.733   8.435   5.947  1.00 90.16           N  
ATOM   1839  CA  TYR B  46      -2.538   7.454   4.886  1.00 90.16           C  
ATOM   1840  C   TYR B  46      -2.149   8.134   3.579  1.00 90.16           C  
ATOM   1841  CB  TYR B  46      -3.808   6.621   4.683  1.00 90.16           C  
ATOM   1842  O   TYR B  46      -1.163   7.754   2.943  1.00 90.16           O  
ATOM   1843  CG  TYR B  46      -3.734   5.678   3.507  1.00 90.16           C  
ATOM   1844  CD1 TYR B  46      -4.143   6.082   2.238  1.00 90.16           C  
ATOM   1845  CD2 TYR B  46      -3.258   4.381   3.663  1.00 90.16           C  
ATOM   1846  CE1 TYR B  46      -4.078   5.216   1.152  1.00 90.16           C  
ATOM   1847  CE2 TYR B  46      -3.189   3.506   2.583  1.00 90.16           C  
ATOM   1848  OH  TYR B  46      -3.535   3.070   0.262  1.00 90.16           O  
ATOM   1849  CZ  TYR B  46      -3.601   3.932   1.334  1.00 90.16           C  
ATOM   1850  N   TRP B  47      -2.902   9.108   3.053  1.00 90.89           N  
ATOM   1851  CA  TRP B  47      -2.685   9.767   1.769  1.00 90.89           C  
ATOM   1852  C   TRP B  47      -1.444  10.651   1.815  1.00 90.89           C  
ATOM   1853  CB  TRP B  47      -3.908  10.602   1.380  1.00 90.89           C  
ATOM   1854  O   TRP B  47      -0.725  10.774   0.820  1.00 90.89           O  
ATOM   1855  CG  TRP B  47      -5.063   9.791   0.875  1.00 90.89           C  
ATOM   1856  CD1 TRP B  47      -6.263   9.589   1.498  1.00 90.89           C  
ATOM   1857  CD2 TRP B  47      -5.125   9.068  -0.359  1.00 90.89           C  
ATOM   1858  CE2 TRP B  47      -6.394   8.451  -0.419  1.00 90.89           C  
ATOM   1859  CE3 TRP B  47      -4.230   8.884  -1.421  1.00 90.89           C  
ATOM   1860  NE1 TRP B  47      -7.068   8.784   0.725  1.00 90.89           N  
ATOM   1861  CH2 TRP B  47      -5.896   7.497  -2.526  1.00 90.89           C  
ATOM   1862  CZ2 TRP B  47      -6.790   7.661  -1.501  1.00 90.89           C  
ATOM   1863  CZ3 TRP B  47      -4.626   8.097  -2.497  1.00 90.89           C  
ATOM   1864  N   PHE B  48      -1.275  11.266   2.956  1.00 90.04           N  
ATOM   1865  CA  PHE B  48      -0.057  12.046   3.140  1.00 90.04           C  
ATOM   1866  C   PHE B  48       1.178  11.180   2.919  1.00 90.04           C  
ATOM   1867  CB  PHE B  48      -0.020  12.667   4.539  1.00 90.04           C  
ATOM   1868  O   PHE B  48       2.122  11.596   2.243  1.00 90.04           O  
ATOM   1869  CG  PHE B  48       1.159  13.574   4.770  1.00 90.04           C  
ATOM   1870  CD1 PHE B  48       2.197  13.188   5.609  1.00 90.04           C  
ATOM   1871  CD2 PHE B  48       1.229  14.813   4.147  1.00 90.04           C  
ATOM   1872  CE1 PHE B  48       3.289  14.026   5.825  1.00 90.04           C  
ATOM   1873  CE2 PHE B  48       2.317  15.656   4.357  1.00 90.04           C  
ATOM   1874  CZ  PHE B  48       3.345  15.260   5.197  1.00 90.04           C  
ATOM   1875  N   ARG B  49       1.189  10.052   3.308  1.00 91.66           N  
ATOM   1876  CA  ARG B  49       2.284   9.100   3.155  1.00 91.66           C  
ATOM   1877  C   ARG B  49       2.461   8.698   1.695  1.00 91.66           C  
ATOM   1878  CB  ARG B  49       2.041   7.857   4.015  1.00 91.66           C  
ATOM   1879  O   ARG B  49       3.585   8.490   1.234  1.00 91.66           O  
ATOM   1880  CG  ARG B  49       2.312   8.070   5.496  1.00 91.66           C  
ATOM   1881  CD  ARG B  49       2.145   6.782   6.290  1.00 91.66           C  
ATOM   1882  NE  ARG B  49       2.657   6.918   7.651  1.00 91.66           N  
ATOM   1883  NH1 ARG B  49       4.682   5.896   7.211  1.00 91.66           N  
ATOM   1884  NH2 ARG B  49       4.217   6.669   9.318  1.00 91.66           N  
ATOM   1885  CZ  ARG B  49       3.851   6.494   8.057  1.00 91.66           C  
ATOM   1886  N   GLN B  50       1.343   8.502   1.076  1.00 94.03           N  
ATOM   1887  CA  GLN B  50       1.392   8.132  -0.334  1.00 94.03           C  
ATOM   1888  C   GLN B  50       2.075   9.216  -1.164  1.00 94.03           C  
ATOM   1889  CB  GLN B  50      -0.016   7.869  -0.871  1.00 94.03           C  
ATOM   1890  O   GLN B  50       2.876   8.914  -2.051  1.00 94.03           O  
ATOM   1891  CG  GLN B  50      -0.715   6.690  -0.210  1.00 94.03           C  
ATOM   1892  CD  GLN B  50       0.091   5.407  -0.291  1.00 94.03           C  
ATOM   1893  NE2 GLN B  50      -0.387   4.455  -1.085  1.00 94.03           N  
ATOM   1894  OE1 GLN B  50       1.137   5.274   0.353  1.00 94.03           O  
ATOM   1895  N   ILE B  51       1.789  10.407  -0.758  1.00 93.51           N  
ATOM   1896  CA  ILE B  51       2.378  11.547  -1.452  1.00 93.51           C  
ATOM   1897  C   ILE B  51       3.885  11.579  -1.204  1.00 93.51           C  
ATOM   1898  CB  ILE B  51       1.733  12.878  -1.002  1.00 93.51           C  
ATOM   1899  O   ILE B  51       4.670  11.751  -2.139  1.00 93.51           O  
ATOM   1900  CG1 ILE B  51       0.269  12.939  -1.450  1.00 93.51           C  
ATOM   1901  CG2 ILE B  51       2.523  14.072  -1.547  1.00 93.51           C  
ATOM   1902  CD1 ILE B  51      -0.515  14.097  -0.848  1.00 93.51           C  
ATOM   1903  N   ILE B  52       4.266  11.381  -0.001  1.00 94.03           N  
ATOM   1904  CA  ILE B  52       5.675  11.350   0.376  1.00 94.03           C  
ATOM   1905  C   ILE B  52       6.386  10.228  -0.379  1.00 94.03           C  
ATOM   1906  CB  ILE B  52       5.849  11.165   1.900  1.00 94.03           C  
ATOM   1907  O   ILE B  52       7.504  10.412  -0.867  1.00 94.03           O  
ATOM   1908  CG1 ILE B  52       5.361  12.410   2.648  1.00 94.03           C  
ATOM   1909  CG2 ILE B  52       7.310  10.857   2.243  1.00 94.03           C  
ATOM   1910  CD1 ILE B  52       5.317  12.246   4.161  1.00 94.03           C  
ATOM   1911  N   ALA B  53       5.702   9.109  -0.437  1.00 96.12           N  
ATOM   1912  CA  ALA B  53       6.262   7.947  -1.123  1.00 96.12           C  
ATOM   1913  C   ALA B  53       6.534   8.257  -2.592  1.00 96.12           C  
ATOM   1914  CB  ALA B  53       5.321   6.751  -0.999  1.00 96.12           C  
ATOM   1915  O   ALA B  53       7.595   7.915  -3.119  1.00 96.12           O  
ATOM   1916  N   VAL B  54       5.624   8.936  -3.241  1.00 96.30           N  
ATOM   1917  CA  VAL B  54       5.738   9.270  -4.657  1.00 96.30           C  
ATOM   1918  C   VAL B  54       6.875  10.269  -4.862  1.00 96.30           C  
ATOM   1919  CB  VAL B  54       4.416   9.845  -5.213  1.00 96.30           C  
ATOM   1920  O   VAL B  54       7.726  10.080  -5.735  1.00 96.30           O  
ATOM   1921  CG1 VAL B  54       4.624  10.418  -6.614  1.00 96.30           C  
ATOM   1922  CG2 VAL B  54       3.332   8.769  -5.229  1.00 96.30           C  
ATOM   1923  N   VAL B  55       6.916  11.315  -4.001  1.00 96.00           N  
ATOM   1924  CA  VAL B  55       7.926  12.364  -4.103  1.00 96.00           C  
ATOM   1925  C   VAL B  55       9.314  11.768  -3.878  1.00 96.00           C  
ATOM   1926  CB  VAL B  55       7.665  13.503  -3.093  1.00 96.00           C  
ATOM   1927  O   VAL B  55      10.223  11.972  -4.686  1.00 96.00           O  
ATOM   1928  CG1 VAL B  55       8.846  14.472  -3.054  1.00 96.00           C  
ATOM   1929  CG2 VAL B  55       6.375  14.243  -3.445  1.00 96.00           C  
ATOM   1930  N   LEU B  56       9.442  11.044  -2.785  1.00 95.60           N  
ATOM   1931  CA  LEU B  56      10.728  10.442  -2.450  1.00 95.60           C  
ATOM   1932  C   LEU B  56      11.127   9.400  -3.490  1.00 95.60           C  
ATOM   1933  CB  LEU B  56      10.674   9.800  -1.061  1.00 95.60           C  
ATOM   1934  O   LEU B  56      12.309   9.260  -3.813  1.00 95.60           O  
ATOM   1935  CG  LEU B  56      10.633  10.760   0.128  1.00 95.60           C  
ATOM   1936  CD1 LEU B  56      10.587   9.980   1.438  1.00 95.60           C  
ATOM   1937  CD2 LEU B  56      11.836  11.698   0.100  1.00 95.60           C  
ATOM   1938  N   GLY B  57      10.179   8.585  -3.973  1.00 95.72           N  
ATOM   1939  CA  GLY B  57      10.436   7.609  -5.020  1.00 95.72           C  
ATOM   1940  C   GLY B  57      11.004   8.226  -6.284  1.00 95.72           C  
ATOM   1941  O   GLY B  57      11.941   7.687  -6.877  1.00 95.72           O  
ATOM   1942  N   VAL B  58      10.493   9.328  -6.688  1.00 95.63           N  
ATOM   1943  CA  VAL B  58      10.953  10.030  -7.882  1.00 95.63           C  
ATOM   1944  C   VAL B  58      12.359  10.580  -7.649  1.00 95.63           C  
ATOM   1945  CB  VAL B  58       9.992  11.174  -8.275  1.00 95.63           C  
ATOM   1946  O   VAL B  58      13.253  10.384  -8.474  1.00 95.63           O  
ATOM   1947  CG1 VAL B  58      10.582  12.009  -9.409  1.00 95.63           C  
ATOM   1948  CG2 VAL B  58       8.629  10.611  -8.674  1.00 95.63           C  
ATOM   1949  N   ILE B  59      12.541  11.288  -6.443  1.00 95.01           N  
ATOM   1950  CA  ILE B  59      13.814  11.910  -6.095  1.00 95.01           C  
ATOM   1951  C   ILE B  59      14.912  10.850  -6.053  1.00 95.01           C  
ATOM   1952  CB  ILE B  59      13.731  12.649  -4.740  1.00 95.01           C  
ATOM   1953  O   ILE B  59      15.965  11.013  -6.675  1.00 95.01           O  
ATOM   1954  CG1 ILE B  59      12.778  13.846  -4.843  1.00 95.01           C  
ATOM   1955  CG2 ILE B  59      15.122  13.094  -4.281  1.00 95.01           C  
ATOM   1956  CD1 ILE B  59      12.528  14.553  -3.518  1.00 95.01           C  
ATOM   1957  N   TRP B  60      14.706   9.690  -5.343  1.00 93.88           N  
ATOM   1958  CA  TRP B  60      15.666   8.600  -5.201  1.00 93.88           C  
ATOM   1959  C   TRP B  60      15.921   7.921  -6.543  1.00 93.88           C  
ATOM   1960  CB  TRP B  60      15.167   7.573  -4.181  1.00 93.88           C  
ATOM   1961  O   TRP B  60      17.016   7.410  -6.789  1.00 93.88           O  
ATOM   1962  CG  TRP B  60      15.641   7.825  -2.781  1.00 93.88           C  
ATOM   1963  CD1 TRP B  60      16.117   6.901  -1.894  1.00 93.88           C  
ATOM   1964  CD2 TRP B  60      15.678   9.086  -2.106  1.00 93.88           C  
ATOM   1965  CE2 TRP B  60      16.190   8.852  -0.811  1.00 93.88           C  
ATOM   1966  CE3 TRP B  60      15.329  10.393  -2.472  1.00 93.88           C  
ATOM   1967  NE1 TRP B  60      16.450   7.513  -0.707  1.00 93.88           N  
ATOM   1968  CH2 TRP B  60      16.011  11.148  -0.262  1.00 93.88           C  
ATOM   1969  CZ2 TRP B  60      16.361   9.879   0.121  1.00 93.88           C  
ATOM   1970  CZ3 TRP B  60      15.500  11.413  -1.543  1.00 93.88           C  
ATOM   1971  N   GLY B  61      14.872   7.876  -7.388  1.00 92.36           N  
ATOM   1972  CA  GLY B  61      15.007   7.297  -8.715  1.00 92.36           C  
ATOM   1973  C   GLY B  61      15.875   8.126  -9.642  1.00 92.36           C  
ATOM   1974  O   GLY B  61      16.649   7.580 -10.432  1.00 92.36           O  
ATOM   1975  N   VAL B  62      15.770   9.463  -9.392  1.00 92.97           N  
ATOM   1976  CA  VAL B  62      16.558  10.379 -10.209  1.00 92.97           C  
ATOM   1977  C   VAL B  62      17.984  10.457  -9.668  1.00 92.97           C  
ATOM   1978  CB  VAL B  62      15.926  11.788 -10.252  1.00 92.97           C  
ATOM   1979  O   VAL B  62      18.948  10.465 -10.438  1.00 92.97           O  
ATOM   1980  CG1 VAL B  62      16.865  12.780 -10.937  1.00 92.97           C  
ATOM   1981  CG2 VAL B  62      14.577  11.745 -10.967  1.00 92.97           C  
ATOM   1982  N   LEU B  63      18.047  10.483  -8.150  1.00 89.29           N  
ATOM   1983  CA  LEU B  63      19.329  10.576  -7.459  1.00 89.29           C  
ATOM   1984  C   LEU B  63      19.904   9.189  -7.190  1.00 89.29           C  
ATOM   1985  CB  LEU B  63      19.173  11.340  -6.141  1.00 89.29           C  
ATOM   1986  O   LEU B  63      19.209   8.315  -6.668  1.00 89.29           O  
ATOM   1987  CG  LEU B  63      18.776  12.813  -6.255  1.00 89.29           C  
ATOM   1988  CD1 LEU B  63      18.491  13.393  -4.873  1.00 89.29           C  
ATOM   1989  CD2 LEU B  63      19.869  13.609  -6.959  1.00 89.29           C  
ATOM   1990  N   PRO B  64      20.543   8.507  -8.262  1.00 81.51           N  
ATOM   1991  CA  PRO B  64      21.013   7.120  -8.235  1.00 81.51           C  
ATOM   1992  C   PRO B  64      21.310   6.624  -6.822  1.00 81.51           C  
ATOM   1993  CB  PRO B  64      22.290   7.164  -9.079  1.00 81.51           C  
ATOM   1994  O   PRO B  64      22.406   6.123  -6.558  1.00 81.51           O  
ATOM   1995  CG  PRO B  64      22.812   8.554  -8.908  1.00 81.51           C  
ATOM   1996  CD  PRO B  64      21.649   9.475  -8.670  1.00 81.51           C  
ATOM   1997  N   LEU B  65      20.399   6.868  -5.850  1.00 86.04           N  
ATOM   1998  CA  LEU B  65      20.570   6.287  -4.523  1.00 86.04           C  
ATOM   1999  C   LEU B  65      20.348   4.779  -4.557  1.00 86.04           C  
ATOM   2000  CB  LEU B  65      19.604   6.934  -3.526  1.00 86.04           C  
ATOM   2001  O   LEU B  65      19.334   4.308  -5.079  1.00 86.04           O  
ATOM   2002  CG  LEU B  65      19.844   8.411  -3.211  1.00 86.04           C  
ATOM   2003  CD1 LEU B  65      18.724   8.954  -2.330  1.00 86.04           C  
ATOM   2004  CD2 LEU B  65      21.200   8.602  -2.539  1.00 86.04           C  
ATOM   2005  N   ARG B  66      21.465   3.955  -4.201  1.00 87.67           N  
ATOM   2006  CA  ARG B  66      21.419   2.499  -4.276  1.00 87.67           C  
ATOM   2007  C   ARG B  66      21.575   1.873  -2.894  1.00 87.67           C  
ATOM   2008  CB  ARG B  66      22.507   1.974  -5.216  1.00 87.67           C  
ATOM   2009  O   ARG B  66      22.127   2.496  -1.984  1.00 87.67           O  
ATOM   2010  CG  ARG B  66      22.374   2.465  -6.648  1.00 87.67           C  
ATOM   2011  CD  ARG B  66      23.447   1.872  -7.550  1.00 87.67           C  
ATOM   2012  NE  ARG B  66      23.239   2.238  -8.948  1.00 87.67           N  
ATOM   2013  NH1 ARG B  66      25.109   1.131  -9.732  1.00 87.67           N  
ATOM   2014  NH2 ARG B  66      23.750   2.267 -11.187  1.00 87.67           N  
ATOM   2015  CZ  ARG B  66      24.033   1.878  -9.952  1.00 87.67           C  
ATOM   2016  N   GLY B  67      20.887   0.781  -2.771  1.00 89.53           N  
ATOM   2017  CA  GLY B  67      21.183  -0.046  -1.612  1.00 89.53           C  
ATOM   2018  C   GLY B  67      20.274   0.236  -0.430  1.00 89.53           C  
ATOM   2019  O   GLY B  67      19.254   0.914  -0.573  1.00 89.53           O  
ATOM   2020  N   PHE B  68      20.613  -0.253   0.653  1.00 89.15           N  
ATOM   2021  CA  PHE B  68      19.866  -0.213   1.905  1.00 89.15           C  
ATOM   2022  C   PHE B  68      19.672   1.223   2.375  1.00 89.15           C  
ATOM   2023  CB  PHE B  68      20.583  -1.028   2.986  1.00 89.15           C  
ATOM   2024  O   PHE B  68      18.667   1.543   3.013  1.00 89.15           O  
ATOM   2025  CG  PHE B  68      19.907  -0.979   4.330  1.00 89.15           C  
ATOM   2026  CD1 PHE B  68      20.419  -0.190   5.353  1.00 89.15           C  
ATOM   2027  CD2 PHE B  68      18.760  -1.724   4.571  1.00 89.15           C  
ATOM   2028  CE1 PHE B  68      19.795  -0.143   6.598  1.00 89.15           C  
ATOM   2029  CE2 PHE B  68      18.132  -1.682   5.812  1.00 89.15           C  
ATOM   2030  CZ  PHE B  68      18.652  -0.892   6.825  1.00 89.15           C  
ATOM   2031  N   LEU B  69      20.584   2.091   1.985  1.00 89.83           N  
ATOM   2032  CA  LEU B  69      20.522   3.491   2.392  1.00 89.83           C  
ATOM   2033  C   LEU B  69      19.275   4.166   1.831  1.00 89.83           C  
ATOM   2034  CB  LEU B  69      21.774   4.240   1.929  1.00 89.83           C  
ATOM   2035  O   LEU B  69      18.672   5.013   2.493  1.00 89.83           O  
ATOM   2036  CG  LEU B  69      23.069   3.927   2.681  1.00 89.83           C  
ATOM   2037  CD1 LEU B  69      24.261   4.555   1.968  1.00 89.83           C  
ATOM   2038  CD2 LEU B  69      22.982   4.418   4.122  1.00 89.83           C  
ATOM   2039  N   GLY B  70      18.892   3.833   0.563  1.00 90.18           N  
ATOM   2040  CA  GLY B  70      17.671   4.337  -0.046  1.00 90.18           C  
ATOM   2041  C   GLY B  70      16.416   3.905   0.689  1.00 90.18           C  
ATOM   2042  O   GLY B  70      15.523   4.718   0.933  1.00 90.18           O  
ATOM   2043  N   ILE B  71      16.415   2.690   1.130  1.00 92.35           N  
ATOM   2044  CA  ILE B  71      15.293   2.125   1.873  1.00 92.35           C  
ATOM   2045  C   ILE B  71      15.252   2.721   3.278  1.00 92.35           C  
ATOM   2046  CB  ILE B  71      15.383   0.584   1.946  1.00 92.35           C  
ATOM   2047  O   ILE B  71      14.192   3.134   3.753  1.00 92.35           O  
ATOM   2048  CG1 ILE B  71      15.302  -0.023   0.541  1.00 92.35           C  
ATOM   2049  CG2 ILE B  71      14.283   0.022   2.851  1.00 92.35           C  
ATOM   2050  CD1 ILE B  71      15.591  -1.517   0.494  1.00 92.35           C  
ATOM   2051  N   ALA B  72      16.355   2.742   3.946  1.00 92.66           N  
ATOM   2052  CA  ALA B  72      16.463   3.326   5.280  1.00 92.66           C  
ATOM   2053  C   ALA B  72      16.088   4.805   5.264  1.00 92.66           C  
ATOM   2054  CB  ALA B  72      17.877   3.144   5.827  1.00 92.66           C  
ATOM   2055  O   ALA B  72      15.413   5.290   6.175  1.00 92.66           O  
ATOM   2056  N   GLY B  73      16.530   5.497   4.221  1.00 93.41           N  
ATOM   2057  CA  GLY B  73      16.190   6.901   4.056  1.00 93.41           C  
ATOM   2058  C   GLY B  73      14.697   7.144   3.936  1.00 93.41           C  
ATOM   2059  O   GLY B  73      14.164   8.074   4.544  1.00 93.41           O  
ATOM   2060  N   PHE B  74      14.016   6.349   3.187  1.00 94.23           N  
ATOM   2061  CA  PHE B  74      12.566   6.447   3.071  1.00 94.23           C  
ATOM   2062  C   PHE B  74      11.898   6.215   4.421  1.00 94.23           C  
ATOM   2063  CB  PHE B  74      12.038   5.441   2.044  1.00 94.23           C  
ATOM   2064  O   PHE B  74      11.019   6.979   4.824  1.00 94.23           O  
ATOM   2065  CG  PHE B  74      10.542   5.283   2.063  1.00 94.23           C  
ATOM   2066  CD1 PHE B  74       9.953   4.182   2.673  1.00 94.23           C  
ATOM   2067  CD2 PHE B  74       9.723   6.236   1.471  1.00 94.23           C  
ATOM   2068  CE1 PHE B  74       8.569   4.032   2.693  1.00 94.23           C  
ATOM   2069  CE2 PHE B  74       8.338   6.093   1.487  1.00 94.23           C  
ATOM   2070  CZ  PHE B  74       7.763   4.991   2.097  1.00 94.23           C  
ATOM   2071  N   CYS B  75      12.325   5.139   5.138  1.00 93.49           N  
ATOM   2072  CA  CYS B  75      11.720   4.782   6.417  1.00 93.49           C  
ATOM   2073  C   CYS B  75      11.904   5.900   7.437  1.00 93.49           C  
ATOM   2074  CB  CYS B  75      12.326   3.486   6.953  1.00 93.49           C  
ATOM   2075  O   CYS B  75      10.963   6.257   8.149  1.00 93.49           O  
ATOM   2076  SG  CYS B  75      11.848   2.017   6.016  1.00 93.49           S  
ATOM   2077  N   LEU B  76      13.060   6.523   7.454  1.00 92.49           N  
ATOM   2078  CA  LEU B  76      13.385   7.566   8.421  1.00 92.49           C  
ATOM   2079  C   LEU B  76      12.648   8.860   8.092  1.00 92.49           C  
ATOM   2080  CB  LEU B  76      14.895   7.818   8.451  1.00 92.49           C  
ATOM   2081  O   LEU B  76      12.058   9.485   8.976  1.00 92.49           O  
ATOM   2082  CG  LEU B  76      15.750   6.736   9.114  1.00 92.49           C  
ATOM   2083  CD1 LEU B  76      17.231   7.071   8.972  1.00 92.49           C  
ATOM   2084  CD2 LEU B  76      15.369   6.579  10.582  1.00 92.49           C  
ATOM   2085  N   ILE B  77      12.667   9.252   6.822  1.00 93.13           N  
ATOM   2086  CA  ILE B  77      12.025  10.485   6.382  1.00 93.13           C  
ATOM   2087  C   ILE B  77      10.510  10.357   6.523  1.00 93.13           C  
ATOM   2088  CB  ILE B  77      12.400  10.828   4.922  1.00 93.13           C  
ATOM   2089  O   ILE B  77       9.844  11.282   6.994  1.00 93.13           O  
ATOM   2090  CG1 ILE B  77      13.884  11.201   4.826  1.00 93.13           C  
ATOM   2091  CG2 ILE B  77      11.516  11.958   4.388  1.00 93.13           C  
ATOM   2092  CD1 ILE B  77      14.387  11.375   3.399  1.00 93.13           C  
ATOM   2093  N   ASN B  78      10.004   9.196   6.063  1.00 92.53           N  
ATOM   2094  CA  ASN B  78       8.572   8.937   6.177  1.00 92.53           C  
ATOM   2095  C   ASN B  78       8.105   9.000   7.628  1.00 92.53           C  
ATOM   2096  CB  ASN B  78       8.221   7.579   5.564  1.00 92.53           C  
ATOM   2097  O   ASN B  78       7.107   9.654   7.936  1.00 92.53           O  
ATOM   2098  CG  ASN B  78       6.727   7.329   5.516  1.00 92.53           C  
ATOM   2099  ND2 ASN B  78       6.097   7.709   4.411  1.00 92.53           N  
ATOM   2100  OD1 ASN B  78       6.143   6.799   6.465  1.00 92.53           O  
ATOM   2101  N   ALA B  79       8.786   8.299   8.579  1.00 89.17           N  
ATOM   2102  CA  ALA B  79       8.458   8.265  10.002  1.00 89.17           C  
ATOM   2103  C   ALA B  79       8.659   9.634  10.644  1.00 89.17           C  
ATOM   2104  CB  ALA B  79       9.305   7.215  10.718  1.00 89.17           C  
ATOM   2105  O   ALA B  79       7.831  10.081  11.441  1.00 89.17           O  
ATOM   2106  N   GLY B  80       9.748  10.314  10.291  1.00 90.21           N  
ATOM   2107  CA  GLY B  80      10.079  11.624  10.829  1.00 90.21           C  
ATOM   2108  C   GLY B  80       9.092  12.702  10.425  1.00 90.21           C  
ATOM   2109  O   GLY B  80       8.623  13.470  11.268  1.00 90.21           O  
ATOM   2110  N   VAL B  81       8.761  12.827   9.117  1.00 89.83           N  
ATOM   2111  CA  VAL B  81       7.854  13.834   8.577  1.00 89.83           C  
ATOM   2112  C   VAL B  81       6.454  13.632   9.153  1.00 89.83           C  
ATOM   2113  CB  VAL B  81       7.807  13.786   7.033  1.00 89.83           C  
ATOM   2114  O   VAL B  81       5.788  14.597   9.535  1.00 89.83           O  
ATOM   2115  CG1 VAL B  81       6.659  14.642   6.501  1.00 89.83           C  
ATOM   2116  CG2 VAL B  81       9.139  14.247   6.445  1.00 89.83           C  
ATOM   2117  N   LEU B  82       6.081  12.373   9.298  1.00 87.45           N  
ATOM   2118  CA  LEU B  82       4.774  12.049   9.860  1.00 87.45           C  
ATOM   2119  C   LEU B  82       4.716  12.407  11.342  1.00 87.45           C  
ATOM   2120  CB  LEU B  82       4.462  10.562   9.670  1.00 87.45           C  
ATOM   2121  O   LEU B  82       3.709  12.937  11.817  1.00 87.45           O  
ATOM   2122  CG  LEU B  82       3.042  10.117  10.022  1.00 87.45           C  
ATOM   2123  CD1 LEU B  82       2.028  10.824   9.129  1.00 87.45           C  
ATOM   2124  CD2 LEU B  82       2.909   8.603   9.895  1.00 87.45           C  
ATOM   2125  N   TYR B  83       5.771  12.030  12.064  1.00 86.26           N  
ATOM   2126  CA  TYR B  83       5.851  12.366  13.481  1.00 86.26           C  
ATOM   2127  C   TYR B  83       5.812  13.876  13.686  1.00 86.26           C  
ATOM   2128  CB  TYR B  83       7.127  11.788  14.100  1.00 86.26           C  
ATOM   2129  O   TYR B  83       5.103  14.371  14.566  1.00 86.26           O  
ATOM   2130  CG  TYR B  83       7.286  12.102  15.568  1.00 86.26           C  
ATOM   2131  CD1 TYR B  83       8.143  13.115  15.994  1.00 86.26           C  
ATOM   2132  CD2 TYR B  83       6.582  11.387  16.530  1.00 86.26           C  
ATOM   2133  CE1 TYR B  83       8.294  13.406  17.346  1.00 86.26           C  
ATOM   2134  CE2 TYR B  83       6.725  11.670  17.885  1.00 86.26           C  
ATOM   2135  OH  TYR B  83       7.728  12.965  19.621  1.00 86.26           O  
ATOM   2136  CZ  TYR B  83       7.582  12.680  18.282  1.00 86.26           C  
ATOM   2137  N   LEU B  84       6.549  14.684  12.865  1.00 86.35           N  
ATOM   2138  CA  LEU B  84       6.579  16.139  12.964  1.00 86.35           C  
ATOM   2139  C   LEU B  84       5.218  16.735  12.620  1.00 86.35           C  
ATOM   2140  CB  LEU B  84       7.652  16.718  12.038  1.00 86.35           C  
ATOM   2141  O   LEU B  84       4.795  17.721  13.229  1.00 86.35           O  
ATOM   2142  CG  LEU B  84       9.105  16.478  12.451  1.00 86.35           C  
ATOM   2143  CD1 LEU B  84      10.053  16.990  11.372  1.00 86.35           C  
ATOM   2144  CD2 LEU B  84       9.398  17.146  13.790  1.00 86.35           C  
ATOM   2145  N   TYR B  85       4.580  16.129  11.634  1.00 84.48           N  
ATOM   2146  CA  TYR B  85       3.281  16.596  11.165  1.00 84.48           C  
ATOM   2147  C   TYR B  85       2.228  16.470  12.259  1.00 84.48           C  
ATOM   2148  CB  TYR B  85       2.842  15.811   9.925  1.00 84.48           C  
ATOM   2149  O   TYR B  85       1.553  17.445  12.596  1.00 84.48           O  
ATOM   2150  CG  TYR B  85       1.477  16.200   9.412  1.00 84.48           C  
ATOM   2151  CD1 TYR B  85       0.401  15.319   9.499  1.00 84.48           C  
ATOM   2152  CD2 TYR B  85       1.260  17.449   8.838  1.00 84.48           C  
ATOM   2153  CE1 TYR B  85      -0.858  15.673   9.025  1.00 84.48           C  
ATOM   2154  CE2 TYR B  85       0.005  17.813   8.361  1.00 84.48           C  
ATOM   2155  OH  TYR B  85      -2.290  17.275   7.989  1.00 84.48           O  
ATOM   2156  CZ  TYR B  85      -1.046  16.920   8.460  1.00 84.48           C  
ATOM   2157  N   PHE B  86       2.002  15.245  12.893  1.00 80.91           N  
ATOM   2158  CA  PHE B  86       0.896  15.062  13.825  1.00 80.91           C  
ATOM   2159  C   PHE B  86       1.292  15.503  15.229  1.00 80.91           C  
ATOM   2160  CB  PHE B  86       0.443  13.598  13.843  1.00 80.91           C  
ATOM   2161  O   PHE B  86       0.440  15.908  16.022  1.00 80.91           O  
ATOM   2162  CG  PHE B  86       1.517  12.636  14.274  1.00 80.91           C  
ATOM   2163  CD1 PHE B  86       2.263  11.937  13.333  1.00 80.91           C  
ATOM   2164  CD2 PHE B  86       1.780  12.431  15.623  1.00 80.91           C  
ATOM   2165  CE1 PHE B  86       3.257  11.046  13.730  1.00 80.91           C  
ATOM   2166  CE2 PHE B  86       2.772  11.542  16.027  1.00 80.91           C  
ATOM   2167  CZ  PHE B  86       3.509  10.850  15.079  1.00 80.91           C  
ATOM   2168  N   SER B  87       2.603  15.427  15.647  1.00 78.97           N  
ATOM   2169  CA  SER B  87       3.042  15.825  16.981  1.00 78.97           C  
ATOM   2170  C   SER B  87       3.233  17.335  17.073  1.00 78.97           C  
ATOM   2171  CB  SER B  87       4.344  15.114  17.352  1.00 78.97           C  
ATOM   2172  O   SER B  87       2.776  17.967  18.027  1.00 78.97           O  
ATOM   2173  OG  SER B  87       4.727  15.426  18.681  1.00 78.97           O  
ATOM   2174  N   ASN B  88       3.902  17.988  16.017  1.00 78.89           N  
ATOM   2175  CA  ASN B  88       4.311  19.386  16.095  1.00 78.89           C  
ATOM   2176  C   ASN B  88       3.313  20.303  15.394  1.00 78.89           C  
ATOM   2177  CB  ASN B  88       5.709  19.570  15.501  1.00 78.89           C  
ATOM   2178  O   ASN B  88       2.976  21.370  15.909  1.00 78.89           O  
ATOM   2179  CG  ASN B  88       6.803  19.038  16.406  1.00 78.89           C  
ATOM   2180  ND2 ASN B  88       8.012  18.923  15.869  1.00 78.89           N  
ATOM   2181  OD1 ASN B  88       6.563  18.732  17.576  1.00 78.89           O  
ATOM   2182  N   TYR B  89       2.761  19.948  14.218  1.00 76.00           N  
ATOM   2183  CA  TYR B  89       1.885  20.785  13.406  1.00 76.00           C  
ATOM   2184  C   TYR B  89       0.429  20.617  13.822  1.00 76.00           C  
ATOM   2185  CB  TYR B  89       2.046  20.449  11.920  1.00 76.00           C  
ATOM   2186  O   TYR B  89      -0.275  21.603  14.053  1.00 76.00           O  
ATOM   2187  CG  TYR B  89       1.254  21.350  11.005  1.00 76.00           C  
ATOM   2188  CD1 TYR B  89       0.079  20.905  10.402  1.00 76.00           C  
ATOM   2189  CD2 TYR B  89       1.678  22.648  10.739  1.00 76.00           C  
ATOM   2190  CE1 TYR B  89      -0.654  21.731   9.556  1.00 76.00           C  
ATOM   2191  CE2 TYR B  89       0.953  23.483   9.895  1.00 76.00           C  
ATOM   2192  OH  TYR B  89      -0.931  23.838   8.473  1.00 76.00           O  
ATOM   2193  CZ  TYR B  89      -0.210  23.016   9.310  1.00 76.00           C  
ATOM   2194  N   LEU B  90      -0.088  19.408  14.162  1.00 73.40           N  
ATOM   2195  CA  LEU B  90      -1.492  19.127  14.441  1.00 73.40           C  
ATOM   2196  C   LEU B  90      -1.734  19.001  15.941  1.00 73.40           C  
ATOM   2197  CB  LEU B  90      -1.934  17.844  13.731  1.00 73.40           C  
ATOM   2198  O   LEU B  90      -2.860  19.184  16.410  1.00 73.40           O  
ATOM   2199  CG  LEU B  90      -2.539  18.015  12.337  1.00 73.40           C  
ATOM   2200  CD1 LEU B  90      -1.436  18.158  11.294  1.00 73.40           C  
ATOM   2201  CD2 LEU B  90      -3.450  16.839  12.002  1.00 73.40           C  
ATOM   2202  N   GLN B  91      -0.598  19.001  16.805  1.00 73.13           N  
ATOM   2203  CA  GLN B  91      -0.616  18.933  18.262  1.00 73.13           C  
ATOM   2204  C   GLN B  91      -1.643  17.916  18.753  1.00 73.13           C  
ATOM   2205  CB  GLN B  91      -0.914  20.309  18.860  1.00 73.13           C  
ATOM   2206  O   GLN B  91      -2.423  18.203  19.663  1.00 73.13           O  
ATOM   2207  CG  GLN B  91       0.178  21.339  18.606  1.00 73.13           C  
ATOM   2208  CD  GLN B  91      -0.048  22.634  19.365  1.00 73.13           C  
ATOM   2209  NE2 GLN B  91       1.010  23.155  19.977  1.00 73.13           N  
ATOM   2210  OE1 GLN B  91      -1.164  23.162  19.399  1.00 73.13           O  
ATOM   2211  N   ILE B  92      -1.761  16.812  18.096  1.00 72.16           N  
ATOM   2212  CA  ILE B  92      -2.698  15.743  18.424  1.00 72.16           C  
ATOM   2213  C   ILE B  92      -2.147  14.910  19.579  1.00 72.16           C  
ATOM   2214  CB  ILE B  92      -2.979  14.842  17.200  1.00 72.16           C  
ATOM   2215  O   ILE B  92      -0.944  14.648  19.646  1.00 72.16           O  
ATOM   2216  CG1 ILE B  92      -3.682  15.643  16.098  1.00 72.16           C  
ATOM   2217  CG2 ILE B  92      -3.812  13.623  17.607  1.00 72.16           C  
ATOM   2218  CD1 ILE B  92      -3.856  14.879  14.793  1.00 72.16           C  
ATOM   2219  N   ASP B  93      -3.027  14.706  20.580  1.00 74.34           N  
ATOM   2220  CA  ASP B  93      -2.676  13.759  21.634  1.00 74.34           C  
ATOM   2221  C   ASP B  93      -2.655  12.328  21.103  1.00 74.34           C  
ATOM   2222  CB  ASP B  93      -3.656  13.871  22.804  1.00 74.34           C  
ATOM   2223  O   ASP B  93      -3.703  11.763  20.784  1.00 74.34           O  
ATOM   2224  CG  ASP B  93      -3.185  13.134  24.045  1.00 74.34           C  
ATOM   2225  OD1 ASP B  93      -2.154  12.430  23.982  1.00 74.34           O  
ATOM   2226  OD2 ASP B  93      -3.852  13.255  25.095  1.00 74.34           O  
ATOM   2227  N   GLU B  94      -1.490  11.709  20.831  1.00 73.14           N  
ATOM   2228  CA  GLU B  94      -1.224  10.415  20.209  1.00 73.14           C  
ATOM   2229  C   GLU B  94      -1.908   9.285  20.974  1.00 73.14           C  
ATOM   2230  CB  GLU B  94       0.282  10.157  20.125  1.00 73.14           C  
ATOM   2231  O   GLU B  94      -2.256   8.256  20.391  1.00 73.14           O  
ATOM   2232  CG  GLU B  94       1.029  11.156  19.253  1.00 73.14           C  
ATOM   2233  CD  GLU B  94       2.540  11.053  19.382  1.00 73.14           C  
ATOM   2234  OE1 GLU B  94       3.246  12.033  19.052  1.00 73.14           O  
ATOM   2235  OE2 GLU B  94       3.023   9.983  19.815  1.00 73.14           O  
ATOM   2236  N   GLU B  95      -2.157   9.555  22.261  1.00 73.33           N  
ATOM   2237  CA  GLU B  95      -2.756   8.548  23.131  1.00 73.33           C  
ATOM   2238  C   GLU B  95      -4.230   8.336  22.798  1.00 73.33           C  
ATOM   2239  CB  GLU B  95      -2.601   8.946  24.601  1.00 73.33           C  
ATOM   2240  O   GLU B  95      -4.769   7.247  23.006  1.00 73.33           O  
ATOM   2241  CG  GLU B  95      -1.194   8.749  25.147  1.00 73.33           C  
ATOM   2242  CD  GLU B  95      -1.119   8.845  26.662  1.00 73.33           C  
ATOM   2243  OE1 GLU B  95      -0.024   8.632  27.230  1.00 73.33           O  
ATOM   2244  OE2 GLU B  95      -2.164   9.134  27.286  1.00 73.33           O  
ATOM   2245  N   GLU B  96      -4.808   9.304  22.128  1.00 72.01           N  
ATOM   2246  CA  GLU B  96      -6.209   9.258  21.720  1.00 72.01           C  
ATOM   2247  C   GLU B  96      -6.388   8.418  20.458  1.00 72.01           C  
ATOM   2248  CB  GLU B  96      -6.750  10.671  21.492  1.00 72.01           C  
ATOM   2249  O   GLU B  96      -7.473   7.888  20.208  1.00 72.01           O  
ATOM   2250  CG  GLU B  96      -8.262  10.732  21.328  1.00 72.01           C  
ATOM   2251  CD  GLU B  96      -8.796  12.150  21.204  1.00 72.01           C  
ATOM   2252  OE1 GLU B  96     -10.018  12.323  20.995  1.00 72.01           O  
ATOM   2253  OE2 GLU B  96      -7.985  13.096  21.316  1.00 72.01           O  
ATOM   2254  N   TYR B  97      -5.297   8.096  19.839  1.00 70.13           N  
ATOM   2255  CA  TYR B  97      -5.330   7.367  18.576  1.00 70.13           C  
ATOM   2256  C   TYR B  97      -4.582   6.044  18.690  1.00 70.13           C  
ATOM   2257  CB  TYR B  97      -4.725   8.213  17.451  1.00 70.13           C  
ATOM   2258  O   TYR B  97      -4.212   5.444  17.679  1.00 70.13           O  
ATOM   2259  CG  TYR B  97      -5.565   9.408  17.071  1.00 70.13           C  
ATOM   2260  CD1 TYR B  97      -6.523   9.318  16.064  1.00 70.13           C  
ATOM   2261  CD2 TYR B  97      -5.403  10.629  17.718  1.00 70.13           C  
ATOM   2262  CE1 TYR B  97      -7.299  10.417  15.709  1.00 70.13           C  
ATOM   2263  CE2 TYR B  97      -6.173  11.734  17.371  1.00 70.13           C  
ATOM   2264  OH  TYR B  97      -7.882  12.710  16.020  1.00 70.13           O  
ATOM   2265  CZ  TYR B  97      -7.117  11.619  16.368  1.00 70.13           C  
ATOM   2266  N   GLY B  98      -4.379   5.474  19.962  1.00 70.77           N  
ATOM   2267  CA  GLY B  98      -3.815   4.144  20.132  1.00 70.77           C  
ATOM   2268  C   GLY B  98      -2.302   4.146  20.234  1.00 70.77           C  
ATOM   2269  O   GLY B  98      -1.676   3.085  20.290  1.00 70.77           O  
ATOM   2270  N   GLY B  99      -1.680   5.403  20.342  1.00 79.68           N  
ATOM   2271  CA  GLY B  99      -0.248   5.590  20.509  1.00 79.68           C  
ATOM   2272  C   GLY B  99       0.470   5.896  19.209  1.00 79.68           C  
ATOM   2273  O   GLY B  99      -0.106   5.758  18.128  1.00 79.68           O  
ATOM   2274  N   THR B 100       1.662   6.359  19.262  1.00 79.67           N  
ATOM   2275  CA  THR B 100       2.526   6.761  18.157  1.00 79.67           C  
ATOM   2276  C   THR B 100       2.793   5.583  17.223  1.00 79.67           C  
ATOM   2277  CB  THR B 100       3.863   7.326  18.670  1.00 79.67           C  
ATOM   2278  O   THR B 100       2.888   5.758  16.007  1.00 79.67           O  
ATOM   2279  CG2 THR B 100       4.715   7.853  17.519  1.00 79.67           C  
ATOM   2280  OG1 THR B 100       3.602   8.397  19.585  1.00 79.67           O  
ATOM   2281  N   TRP B 101       2.763   4.374  17.806  1.00 76.91           N  
ATOM   2282  CA  TRP B 101       3.057   3.169  17.039  1.00 76.91           C  
ATOM   2283  C   TRP B 101       1.930   2.858  16.060  1.00 76.91           C  
ATOM   2284  CB  TRP B 101       3.282   1.977  17.973  1.00 76.91           C  
ATOM   2285  O   TRP B 101       2.181   2.462  14.919  1.00 76.91           O  
ATOM   2286  CG  TRP B 101       3.621   0.701  17.263  1.00 76.91           C  
ATOM   2287  CD1 TRP B 101       2.820  -0.396  17.113  1.00 76.91           C  
ATOM   2288  CD2 TRP B 101       4.854   0.390  16.608  1.00 76.91           C  
ATOM   2289  CE2 TRP B 101       4.731  -0.915  16.083  1.00 76.91           C  
ATOM   2290  CE3 TRP B 101       6.053   1.089  16.414  1.00 76.91           C  
ATOM   2291  NE1 TRP B 101       3.481  -1.372  16.404  1.00 76.91           N  
ATOM   2292  CH2 TRP B 101       6.925  -0.830  15.199  1.00 76.91           C  
ATOM   2293  CZ2 TRP B 101       5.763  -1.536  15.375  1.00 76.91           C  
ATOM   2294  CZ3 TRP B 101       7.079   0.469  15.709  1.00 76.91           C  
ATOM   2295  N   GLU B 102       0.682   3.038  16.410  1.00 79.34           N  
ATOM   2296  CA  GLU B 102      -0.484   2.773  15.573  1.00 79.34           C  
ATOM   2297  C   GLU B 102      -0.586   3.782  14.433  1.00 79.34           C  
ATOM   2298  CB  GLU B 102      -1.765   2.797  16.412  1.00 79.34           C  
ATOM   2299  O   GLU B 102      -0.917   3.418  13.302  1.00 79.34           O  
ATOM   2300  CG  GLU B 102      -1.910   1.605  17.347  1.00 79.34           C  
ATOM   2301  CD  GLU B 102      -1.994   0.275  16.614  1.00 79.34           C  
ATOM   2302  OE1 GLU B 102      -1.396  -0.718  17.088  1.00 79.34           O  
ATOM   2303  OE2 GLU B 102      -2.663   0.226  15.558  1.00 79.34           O  
ATOM   2304  N   LEU B 103      -0.189   4.952  14.789  1.00 79.58           N  
ATOM   2305  CA  LEU B 103      -0.221   6.028  13.804  1.00 79.58           C  
ATOM   2306  C   LEU B 103       0.899   5.863  12.782  1.00 79.58           C  
ATOM   2307  CB  LEU B 103      -0.103   7.390  14.493  1.00 79.58           C  
ATOM   2308  O   LEU B 103       0.695   6.094  11.588  1.00 79.58           O  
ATOM   2309  CG  LEU B 103      -1.368   7.920  15.169  1.00 79.58           C  
ATOM   2310  CD1 LEU B 103      -1.112   8.168  16.652  1.00 79.58           C  
ATOM   2311  CD2 LEU B 103      -1.848   9.194  14.483  1.00 79.58           C  
ATOM   2312  N   THR B 104       2.013   5.390  13.310  1.00 80.74           N  
ATOM   2313  CA  THR B 104       3.204   5.237  12.482  1.00 80.74           C  
ATOM   2314  C   THR B 104       3.070   4.027  11.561  1.00 80.74           C  
ATOM   2315  CB  THR B 104       4.470   5.090  13.346  1.00 80.74           C  
ATOM   2316  O   THR B 104       3.609   4.023  10.452  1.00 80.74           O  
ATOM   2317  CG2 THR B 104       5.722   5.012  12.478  1.00 80.74           C  
ATOM   2318  OG1 THR B 104       4.578   6.220  14.220  1.00 80.74           O  
ATOM   2319  N   LYS B 105       2.237   3.056  11.817  1.00 83.71           N  
ATOM   2320  CA  LYS B 105       2.091   1.855  11.000  1.00 83.71           C  
ATOM   2321  C   LYS B 105       1.012   2.040   9.937  1.00 83.71           C  
ATOM   2322  CB  LYS B 105       1.760   0.646  11.877  1.00 83.71           C  
ATOM   2323  O   LYS B 105       1.007   1.341   8.921  1.00 83.71           O  
ATOM   2324  CG  LYS B 105       0.393   0.721  12.543  1.00 83.71           C  
ATOM   2325  CD  LYS B 105       0.090  -0.542  13.340  1.00 83.71           C  
ATOM   2326  CE  LYS B 105      -1.312  -0.508  13.931  1.00 83.71           C  
ATOM   2327  NZ  LYS B 105      -1.660  -1.793  14.607  1.00 83.71           N  
ATOM   2328  N   GLU B 106       0.146   3.010  10.220  1.00 85.19           N  
ATOM   2329  CA  GLU B 106      -0.948   3.228   9.277  1.00 85.19           C  
ATOM   2330  C   GLU B 106      -0.419   3.593   7.893  1.00 85.19           C  
ATOM   2331  CB  GLU B 106      -1.888   4.323   9.788  1.00 85.19           C  
ATOM   2332  O   GLU B 106       0.263   4.607   7.731  1.00 85.19           O  
ATOM   2333  CG  GLU B 106      -3.122   4.527   8.922  1.00 85.19           C  
ATOM   2334  CD  GLU B 106      -4.129   3.393   9.035  1.00 85.19           C  
ATOM   2335  OE1 GLU B 106      -5.003   3.266   8.148  1.00 85.19           O  
ATOM   2336  OE2 GLU B 106      -4.043   2.627  10.021  1.00 85.19           O  
ATOM   2337  N   GLY B 107      -0.756   2.712   6.910  1.00 86.00           N  
ATOM   2338  CA  GLY B 107      -0.495   3.004   5.509  1.00 86.00           C  
ATOM   2339  C   GLY B 107       0.975   2.919   5.146  1.00 86.00           C  
ATOM   2340  O   GLY B 107       1.376   3.338   4.058  1.00 86.00           O  
ATOM   2341  N   PHE B 108       1.813   2.429   6.127  1.00 91.07           N  
ATOM   2342  CA  PHE B 108       3.252   2.345   5.902  1.00 91.07           C  
ATOM   2343  C   PHE B 108       3.571   1.328   4.813  1.00 91.07           C  
ATOM   2344  CB  PHE B 108       3.979   1.973   7.198  1.00 91.07           C  
ATOM   2345  O   PHE B 108       4.357   1.609   3.905  1.00 91.07           O  
ATOM   2346  CG  PHE B 108       5.470   1.846   7.042  1.00 91.07           C  
ATOM   2347  CD1 PHE B 108       6.070   0.596   6.950  1.00 91.07           C  
ATOM   2348  CD2 PHE B 108       6.273   2.978   6.988  1.00 91.07           C  
ATOM   2349  CE1 PHE B 108       7.450   0.475   6.806  1.00 91.07           C  
ATOM   2350  CE2 PHE B 108       7.653   2.865   6.845  1.00 91.07           C  
ATOM   2351  CZ  PHE B 108       8.240   1.613   6.755  1.00 91.07           C  
ATOM   2352  N   MET B 109       3.039   0.173   4.918  1.00 90.33           N  
ATOM   2353  CA  MET B 109       3.346  -0.924   4.004  1.00 90.33           C  
ATOM   2354  C   MET B 109       2.926  -0.578   2.579  1.00 90.33           C  
ATOM   2355  CB  MET B 109       2.653  -2.211   4.455  1.00 90.33           C  
ATOM   2356  O   MET B 109       3.653  -0.866   1.626  1.00 90.33           O  
ATOM   2357  CG  MET B 109       3.210  -2.785   5.748  1.00 90.33           C  
ATOM   2358  SD  MET B 109       4.976  -3.264   5.601  1.00 90.33           S  
ATOM   2359  CE  MET B 109       4.945  -4.865   6.453  1.00 90.33           C  
ATOM   2360  N   THR B 110       1.801   0.036   2.475  1.00 91.74           N  
ATOM   2361  CA  THR B 110       1.308   0.441   1.163  1.00 91.74           C  
ATOM   2362  C   THR B 110       2.175   1.554   0.580  1.00 91.74           C  
ATOM   2363  CB  THR B 110      -0.156   0.914   1.238  1.00 91.74           C  
ATOM   2364  O   THR B 110       2.489   1.543  -0.612  1.00 91.74           O  
ATOM   2365  CG2 THR B 110      -1.092  -0.246   1.560  1.00 91.74           C  
ATOM   2366  OG1 THR B 110      -0.278   1.911   2.260  1.00 91.74           O  
ATOM   2367  N   SER B 111       2.498   2.575   1.394  1.00 94.22           N  
ATOM   2368  CA  SER B 111       3.365   3.667   0.962  1.00 94.22           C  
ATOM   2369  C   SER B 111       4.765   3.163   0.628  1.00 94.22           C  
ATOM   2370  CB  SER B 111       3.446   4.746   2.042  1.00 94.22           C  
ATOM   2371  O   SER B 111       5.420   3.687  -0.275  1.00 94.22           O  
ATOM   2372  OG  SER B 111       4.036   4.232   3.224  1.00 94.22           O  
ATOM   2373  N   PHE B 112       5.249   2.232   1.424  1.00 95.33           N  
ATOM   2374  CA  PHE B 112       6.541   1.609   1.161  1.00 95.33           C  
ATOM   2375  C   PHE B 112       6.545   0.929  -0.203  1.00 95.33           C  
ATOM   2376  CB  PHE B 112       6.883   0.594   2.255  1.00 95.33           C  
ATOM   2377  O   PHE B 112       7.486   1.094  -0.982  1.00 95.33           O  
ATOM   2378  CG  PHE B 112       8.182  -0.131   2.027  1.00 95.33           C  
ATOM   2379  CD1 PHE B 112       8.191  -1.468   1.650  1.00 95.33           C  
ATOM   2380  CD2 PHE B 112       9.395   0.526   2.189  1.00 95.33           C  
ATOM   2381  CE1 PHE B 112       9.391  -2.141   1.437  1.00 95.33           C  
ATOM   2382  CE2 PHE B 112      10.599  -0.140   1.978  1.00 95.33           C  
ATOM   2383  CZ  PHE B 112      10.595  -1.474   1.604  1.00 95.33           C  
ATOM   2384  N   ALA B 113       5.593   0.116  -0.484  1.00 95.27           N  
ATOM   2385  CA  ALA B 113       5.456  -0.569  -1.767  1.00 95.27           C  
ATOM   2386  C   ALA B 113       5.380   0.430  -2.917  1.00 95.27           C  
ATOM   2387  CB  ALA B 113       4.219  -1.465  -1.762  1.00 95.27           C  
ATOM   2388  O   ALA B 113       6.003   0.230  -3.963  1.00 95.27           O  
ATOM   2389  N   LEU B 114       4.589   1.536  -2.725  1.00 96.30           N  
ATOM   2390  CA  LEU B 114       4.461   2.589  -3.726  1.00 96.30           C  
ATOM   2391  C   LEU B 114       5.807   3.261  -3.983  1.00 96.30           C  
ATOM   2392  CB  LEU B 114       3.435   3.633  -3.278  1.00 96.30           C  
ATOM   2393  O   LEU B 114       6.167   3.517  -5.133  1.00 96.30           O  
ATOM   2394  CG  LEU B 114       3.193   4.801  -4.235  1.00 96.30           C  
ATOM   2395  CD1 LEU B 114       2.713   4.287  -5.588  1.00 96.30           C  
ATOM   2396  CD2 LEU B 114       2.187   5.780  -3.641  1.00 96.30           C  
ATOM   2397  N   PHE B 115       6.472   3.567  -2.936  1.00 96.86           N  
ATOM   2398  CA  PHE B 115       7.815   4.126  -3.032  1.00 96.86           C  
ATOM   2399  C   PHE B 115       8.722   3.220  -3.856  1.00 96.86           C  
ATOM   2400  CB  PHE B 115       8.412   4.337  -1.636  1.00 96.86           C  
ATOM   2401  O   PHE B 115       9.448   3.691  -4.733  1.00 96.86           O  
ATOM   2402  CG  PHE B 115       9.907   4.503  -1.634  1.00 96.86           C  
ATOM   2403  CD1 PHE B 115      10.736   3.463  -1.232  1.00 96.86           C  
ATOM   2404  CD2 PHE B 115      10.485   5.701  -2.035  1.00 96.86           C  
ATOM   2405  CE1 PHE B 115      12.121   3.614  -1.229  1.00 96.86           C  
ATOM   2406  CE2 PHE B 115      11.868   5.859  -2.035  1.00 96.86           C  
ATOM   2407  CZ  PHE B 115      12.684   4.815  -1.631  1.00 96.86           C  
ATOM   2408  N   MET B 116       8.773   1.951  -3.580  1.00 95.53           N  
ATOM   2409  CA  MET B 116       9.600   0.962  -4.264  1.00 95.53           C  
ATOM   2410  C   MET B 116       9.286   0.928  -5.756  1.00 95.53           C  
ATOM   2411  CB  MET B 116       9.395  -0.426  -3.655  1.00 95.53           C  
ATOM   2412  O   MET B 116      10.196   0.893  -6.586  1.00 95.53           O  
ATOM   2413  CG  MET B 116       9.986  -0.577  -2.262  1.00 95.53           C  
ATOM   2414  SD  MET B 116      11.816  -0.445  -2.257  1.00 95.53           S  
ATOM   2415  CE  MET B 116      12.251  -1.995  -3.094  1.00 95.53           C  
ATOM   2416  N   VAL B 117       8.006   0.949  -6.106  1.00 96.11           N  
ATOM   2417  CA  VAL B 117       7.565   0.880  -7.495  1.00 96.11           C  
ATOM   2418  C   VAL B 117       8.028   2.125  -8.247  1.00 96.11           C  
ATOM   2419  CB  VAL B 117       6.030   0.736  -7.597  1.00 96.11           C  
ATOM   2420  O   VAL B 117       8.616   2.024  -9.327  1.00 96.11           O  
ATOM   2421  CG1 VAL B 117       5.565   0.921  -9.041  1.00 96.11           C  
ATOM   2422  CG2 VAL B 117       5.585  -0.623  -7.060  1.00 96.11           C  
ATOM   2423  N   ILE B 118       7.808   3.292  -7.626  1.00 96.29           N  
ATOM   2424  CA  ILE B 118       8.166   4.563  -8.247  1.00 96.29           C  
ATOM   2425  C   ILE B 118       9.686   4.682  -8.341  1.00 96.29           C  
ATOM   2426  CB  ILE B 118       7.583   5.760  -7.462  1.00 96.29           C  
ATOM   2427  O   ILE B 118      10.218   5.119  -9.364  1.00 96.29           O  
ATOM   2428  CG1 ILE B 118       6.050   5.714  -7.480  1.00 96.29           C  
ATOM   2429  CG2 ILE B 118       8.098   7.084  -8.034  1.00 96.29           C  
ATOM   2430  CD1 ILE B 118       5.444   5.820  -8.873  1.00 96.29           C  
ATOM   2431  N   TRP B 119      10.397   4.293  -7.302  1.00 95.82           N  
ATOM   2432  CA  TRP B 119      11.856   4.281  -7.254  1.00 95.82           C  
ATOM   2433  C   TRP B 119      12.429   3.389  -8.350  1.00 95.82           C  
ATOM   2434  CB  TRP B 119      12.345   3.806  -5.883  1.00 95.82           C  
ATOM   2435  O   TRP B 119      13.311   3.809  -9.103  1.00 95.82           O  
ATOM   2436  CG  TRP B 119      13.827   3.928  -5.690  1.00 95.82           C  
ATOM   2437  CD1 TRP B 119      14.701   4.648  -6.455  1.00 95.82           C  
ATOM   2438  CD2 TRP B 119      14.609   3.305  -4.666  1.00 95.82           C  
ATOM   2439  CE2 TRP B 119      15.951   3.693  -4.871  1.00 95.82           C  
ATOM   2440  CE3 TRP B 119      14.304   2.456  -3.593  1.00 95.82           C  
ATOM   2441  NE1 TRP B 119      15.981   4.511  -5.968  1.00 95.82           N  
ATOM   2442  CH2 TRP B 119      16.663   2.431  -2.999  1.00 95.82           C  
ATOM   2443  CZ2 TRP B 119      16.989   3.260  -4.041  1.00 95.82           C  
ATOM   2444  CZ3 TRP B 119      15.337   2.027  -2.769  1.00 95.82           C  
ATOM   2445  N   ILE B 120      11.893   2.196  -8.547  1.00 95.02           N  
ATOM   2446  CA  ILE B 120      12.341   1.204  -9.518  1.00 95.02           C  
ATOM   2447  C   ILE B 120      12.079   1.713 -10.934  1.00 95.02           C  
ATOM   2448  CB  ILE B 120      11.641  -0.157  -9.299  1.00 95.02           C  
ATOM   2449  O   ILE B 120      12.941   1.602 -11.809  1.00 95.02           O  
ATOM   2450  CG1 ILE B 120      12.112  -0.794  -7.987  1.00 95.02           C  
ATOM   2451  CG2 ILE B 120      11.897  -1.092 -10.485  1.00 95.02           C  
ATOM   2452  CD1 ILE B 120      11.274  -1.985  -7.542  1.00 95.02           C  
ATOM   2453  N   ILE B 121      10.932   2.318 -11.182  1.00 94.90           N  
ATOM   2454  CA  ILE B 121      10.529   2.798 -12.499  1.00 94.90           C  
ATOM   2455  C   ILE B 121      11.480   3.899 -12.961  1.00 94.90           C  
ATOM   2456  CB  ILE B 121       9.073   3.316 -12.491  1.00 94.90           C  
ATOM   2457  O   ILE B 121      12.016   3.840 -14.070  1.00 94.90           O  
ATOM   2458  CG1 ILE B 121       8.093   2.150 -12.317  1.00 94.90           C  
ATOM   2459  CG2 ILE B 121       8.771   4.099 -13.771  1.00 94.90           C  
ATOM   2460  CD1 ILE B 121       6.644   2.582 -12.132  1.00 94.90           C  
ATOM   2461  N   PHE B 122      11.656   4.892 -12.055  1.00 94.64           N  
ATOM   2462  CA  PHE B 122      12.470   6.047 -12.416  1.00 94.64           C  
ATOM   2463  C   PHE B 122      13.947   5.672 -12.468  1.00 94.64           C  
ATOM   2464  CB  PHE B 122      12.254   7.192 -11.422  1.00 94.64           C  
ATOM   2465  O   PHE B 122      14.687   6.162 -13.323  1.00 94.64           O  
ATOM   2466  CG  PHE B 122      11.077   8.069 -11.754  1.00 94.64           C  
ATOM   2467  CD1 PHE B 122      11.247   9.231 -12.497  1.00 94.64           C  
ATOM   2468  CD2 PHE B 122       9.801   7.732 -11.322  1.00 94.64           C  
ATOM   2469  CE1 PHE B 122      10.159  10.045 -12.806  1.00 94.64           C  
ATOM   2470  CE2 PHE B 122       8.710   8.541 -11.627  1.00 94.64           C  
ATOM   2471  CZ  PHE B 122       8.891   9.697 -12.368  1.00 94.64           C  
ATOM   2472  N   TYR B 123      14.389   4.854 -11.537  1.00 94.17           N  
ATOM   2473  CA  TYR B 123      15.762   4.361 -11.564  1.00 94.17           C  
ATOM   2474  C   TYR B 123      16.051   3.622 -12.865  1.00 94.17           C  
ATOM   2475  CB  TYR B 123      16.025   3.438 -10.370  1.00 94.17           C  
ATOM   2476  O   TYR B 123      17.085   3.849 -13.498  1.00 94.17           O  
ATOM   2477  CG  TYR B 123      17.443   2.927 -10.299  1.00 94.17           C  
ATOM   2478  CD1 TYR B 123      17.763   1.638 -10.720  1.00 94.17           C  
ATOM   2479  CD2 TYR B 123      18.467   3.731  -9.809  1.00 94.17           C  
ATOM   2480  CE1 TYR B 123      19.068   1.163 -10.654  1.00 94.17           C  
ATOM   2481  CE2 TYR B 123      19.776   3.266  -9.738  1.00 94.17           C  
ATOM   2482  OH  TYR B 123      21.360   1.517 -10.095  1.00 94.17           O  
ATOM   2483  CZ  TYR B 123      20.066   1.983 -10.163  1.00 94.17           C  
ATOM   2484  N   THR B 124      15.121   2.688 -13.282  1.00 93.14           N  
ATOM   2485  CA  THR B 124      15.251   1.906 -14.507  1.00 93.14           C  
ATOM   2486  C   THR B 124      15.205   2.812 -15.734  1.00 93.14           C  
ATOM   2487  CB  THR B 124      14.145   0.840 -14.610  1.00 93.14           C  
ATOM   2488  O   THR B 124      15.996   2.647 -16.665  1.00 93.14           O  
ATOM   2489  CG2 THR B 124      14.267   0.044 -15.905  1.00 93.14           C  
ATOM   2490  OG1 THR B 124      14.249  -0.057 -13.498  1.00 93.14           O  
ATOM   2491  N   ALA B 125      14.360   3.778 -15.746  1.00 92.31           N  
ATOM   2492  CA  ALA B 125      14.152   4.686 -16.872  1.00 92.31           C  
ATOM   2493  C   ALA B 125      15.375   5.570 -17.096  1.00 92.31           C  
ATOM   2494  CB  ALA B 125      12.912   5.547 -16.639  1.00 92.31           C  
ATOM   2495  O   ALA B 125      15.806   5.767 -18.235  1.00 92.31           O  
ATOM   2496  N   ILE B 126      15.995   6.046 -16.040  1.00 91.53           N  
ATOM   2497  CA  ILE B 126      17.022   7.079 -16.124  1.00 91.53           C  
ATOM   2498  C   ILE B 126      18.401   6.429 -16.202  1.00 91.53           C  
ATOM   2499  CB  ILE B 126      16.952   8.044 -14.919  1.00 91.53           C  
ATOM   2500  O   ILE B 126      19.268   6.885 -16.952  1.00 91.53           O  
ATOM   2501  CG1 ILE B 126      15.663   8.872 -14.973  1.00 91.53           C  
ATOM   2502  CG2 ILE B 126      18.185   8.952 -14.883  1.00 91.53           C  
ATOM   2503  CD1 ILE B 126      15.429   9.733 -13.739  1.00 91.53           C  
ATOM   2504  N   HIS B 127      18.711   5.326 -15.546  1.00 90.28           N  
ATOM   2505  CA  HIS B 127      20.070   4.827 -15.376  1.00 90.28           C  
ATOM   2506  C   HIS B 127      20.305   3.571 -16.209  1.00 90.28           C  
ATOM   2507  CB  HIS B 127      20.354   4.538 -13.900  1.00 90.28           C  
ATOM   2508  O   HIS B 127      21.451   3.210 -16.486  1.00 90.28           O  
ATOM   2509  CG  HIS B 127      20.325   5.757 -13.034  1.00 90.28           C  
ATOM   2510  CD2 HIS B 127      19.431   6.164 -12.102  1.00 90.28           C  
ATOM   2511  ND1 HIS B 127      21.304   6.726 -13.079  1.00 90.28           N  
ATOM   2512  CE1 HIS B 127      21.012   7.678 -12.209  1.00 90.28           C  
ATOM   2513  NE2 HIS B 127      19.881   7.361 -11.603  1.00 90.28           N  
ATOM   2514  N   TYR B 128      19.429   2.961 -16.708  1.00 84.98           N  
ATOM   2515  CA  TYR B 128      19.615   1.678 -17.377  1.00 84.98           C  
ATOM   2516  C   TYR B 128      18.910   1.660 -18.727  1.00 84.98           C  
ATOM   2517  CB  TYR B 128      19.095   0.535 -16.500  1.00 84.98           C  
ATOM   2518  O   TYR B 128      19.247   0.856 -19.600  1.00 84.98           O  
ATOM   2519  CG  TYR B 128      20.006   0.191 -15.347  1.00 84.98           C  
ATOM   2520  CD1 TYR B 128      20.992  -0.785 -15.480  1.00 84.98           C  
ATOM   2521  CD2 TYR B 128      19.883   0.840 -14.123  1.00 84.98           C  
ATOM   2522  CE1 TYR B 128      21.832  -1.106 -14.419  1.00 84.98           C  
ATOM   2523  CE2 TYR B 128      20.718   0.526 -13.056  1.00 84.98           C  
ATOM   2524  OH  TYR B 128      22.518  -0.761 -12.160  1.00 84.98           O  
ATOM   2525  CZ  TYR B 128      21.689  -0.446 -13.214  1.00 84.98           C  
ATOM   2526  N   ASP B 129      17.987   2.690 -19.043  1.00 72.90           N  
ATOM   2527  CA  ASP B 129      17.411   2.926 -20.363  1.00 72.90           C  
ATOM   2528  C   ASP B 129      18.019   4.166 -21.014  1.00 72.90           C  
ATOM   2529  CB  ASP B 129      15.891   3.073 -20.267  1.00 72.90           C  
ATOM   2530  O   ASP B 129      18.254   4.187 -22.224  1.00 72.90           O  
ATOM   2531  CG  ASP B 129      15.145   1.828 -20.712  1.00 72.90           C  
ATOM   2532  OD1 ASP B 129      15.758   0.944 -21.349  1.00 72.90           O  
ATOM   2533  OD2 ASP B 129      13.932   1.730 -20.426  1.00 72.90           O  
TER    2534      ASP B 517
ENDMDL
END
