# Supplementary material for: A unified evolutionary origin for the ubiquitous protein transporters SecY and YidC
Source: BMC Biol. 2021 Dec 15;19:266. doi: 10.1186/s12915-021-01171-5 (PMC8675477; doi:10.1186/s12915-021-01171-5)
Supplement: Supplementary file 5 — Additional file 5. Predicted MJ0480/MJ0606 and TMCO1/C02orf24 structures. [file 12915_2021_1171_MOESM5_ESM.zip › Additional file 5. Predicted structures/prediction_TMCO1iso3_C20orf24iso2/rank_5_model_4_ptm_seed_0_unrelaxed.pdb]

MODEL     1
ATOM      1  N   MET A   1     -22.660  -9.643  16.313  1.00 49.94           N  
ATOM      2  CA  MET A   1     -21.608  -8.848  15.686  1.00 49.94           C  
ATOM      3  C   MET A   1     -22.110  -7.446  15.356  1.00 49.94           C  
ATOM      4  CB  MET A   1     -21.099  -9.534  14.417  1.00 49.94           C  
ATOM      5  O   MET A   1     -23.219  -7.283  14.846  1.00 49.94           O  
ATOM      6  CG  MET A   1     -19.769  -8.992  13.919  1.00 49.94           C  
ATOM      7  SD  MET A   1     -19.137  -9.911  12.461  1.00 49.94           S  
ATOM      8  CE  MET A   1     -18.078 -11.131  13.287  1.00 49.94           C  
ATOM      9  N   SER A   2     -21.908  -6.465  16.309  1.00 61.56           N  
ATOM     10  CA  SER A   2     -22.365  -5.111  16.014  1.00 61.56           C  
ATOM     11  C   SER A   2     -22.306  -4.821  14.518  1.00 61.56           C  
ATOM     12  CB  SER A   2     -21.526  -4.083  16.774  1.00 61.56           C  
ATOM     13  O   SER A   2     -21.493  -5.406  13.799  1.00 61.56           O  
ATOM     14  OG  SER A   2     -20.145  -4.274  16.520  1.00 61.56           O  
ATOM     15  N   THR A   3     -23.391  -4.389  13.858  1.00 80.52           N  
ATOM     16  CA  THR A   3     -23.633  -3.998  12.473  1.00 80.52           C  
ATOM     17  C   THR A   3     -22.460  -3.188  11.927  1.00 80.52           C  
ATOM     18  CB  THR A   3     -24.931  -3.179  12.343  1.00 80.52           C  
ATOM     19  O   THR A   3     -22.057  -3.369  10.777  1.00 80.52           O  
ATOM     20  CG2 THR A   3     -26.153  -4.030  12.673  1.00 80.52           C  
ATOM     21  OG1 THR A   3     -24.879  -2.066  13.244  1.00 80.52           O  
ATOM     22  N   MET A   4     -21.611  -2.501  12.902  1.00 85.66           N  
ATOM     23  CA  MET A   4     -20.559  -1.617  12.409  1.00 85.66           C  
ATOM     24  C   MET A   4     -19.304  -2.409  12.056  1.00 85.66           C  
ATOM     25  CB  MET A   4     -20.226  -0.545  13.448  1.00 85.66           C  
ATOM     26  O   MET A   4     -18.710  -2.199  10.997  1.00 85.66           O  
ATOM     27  CG  MET A   4     -21.337   0.471  13.659  1.00 85.66           C  
ATOM     28  SD  MET A   4     -20.906   1.734  14.917  1.00 85.66           S  
ATOM     29  CE  MET A   4     -19.700   2.717  13.984  1.00 85.66           C  
ATOM     30  N   PHE A   5     -18.866  -3.249  12.937  1.00 88.28           N  
ATOM     31  CA  PHE A   5     -17.691  -4.077  12.694  1.00 88.28           C  
ATOM     32  C   PHE A   5     -17.892  -4.958  11.467  1.00 88.28           C  
ATOM     33  CB  PHE A   5     -17.382  -4.945  13.918  1.00 88.28           C  
ATOM     34  O   PHE A   5     -16.982  -5.110  10.650  1.00 88.28           O  
ATOM     35  CG  PHE A   5     -16.135  -5.776  13.774  1.00 88.28           C  
ATOM     36  CD1 PHE A   5     -16.198  -7.163  13.828  1.00 88.28           C  
ATOM     37  CD2 PHE A   5     -14.900  -5.170  13.585  1.00 88.28           C  
ATOM     38  CE1 PHE A   5     -15.046  -7.935  13.694  1.00 88.28           C  
ATOM     39  CE2 PHE A   5     -13.745  -5.934  13.451  1.00 88.28           C  
ATOM     40  CZ  PHE A   5     -13.820  -7.317  13.507  1.00 88.28           C  
ATOM     41  N   ALA A   6     -19.073  -5.572  11.375  1.00 90.02           N  
ATOM     42  CA  ALA A   6     -19.388  -6.376  10.197  1.00 90.02           C  
ATOM     43  C   ALA A   6     -19.279  -5.545   8.922  1.00 90.02           C  
ATOM     44  CB  ALA A   6     -20.787  -6.975  10.320  1.00 90.02           C  
ATOM     45  O   ALA A   6     -18.731  -6.006   7.918  1.00 90.02           O  
ATOM     46  N   ASP A   7     -19.753  -4.330   9.010  1.00 90.64           N  
ATOM     47  CA  ASP A   7     -19.681  -3.426   7.865  1.00 90.64           C  
ATOM     48  C   ASP A   7     -18.231  -3.103   7.511  1.00 90.64           C  
ATOM     49  CB  ASP A   7     -20.453  -2.136   8.150  1.00 90.64           C  
ATOM     50  O   ASP A   7     -17.868  -3.066   6.333  1.00 90.64           O  
ATOM     51  CG  ASP A   7     -21.959  -2.334   8.153  1.00 90.64           C  
ATOM     52  OD1 ASP A   7     -22.438  -3.371   7.644  1.00 90.64           O  
ATOM     53  OD2 ASP A   7     -22.672  -1.445   8.665  1.00 90.64           O  
ATOM     54  N   THR A   8     -17.485  -2.877   8.575  1.00 92.03           N  
ATOM     55  CA  THR A   8     -16.074  -2.572   8.368  1.00 92.03           C  
ATOM     56  C   THR A   8     -15.371  -3.724   7.655  1.00 92.03           C  
ATOM     57  CB  THR A   8     -15.364  -2.282   9.703  1.00 92.03           C  
ATOM     58  O   THR A   8     -14.649  -3.508   6.679  1.00 92.03           O  
ATOM     59  CG2 THR A   8     -13.899  -1.919   9.479  1.00 92.03           C  
ATOM     60  OG1 THR A   8     -16.020  -1.190  10.359  1.00 92.03           O  
ATOM     61  N   LEU A   9     -15.570  -4.927   8.037  1.00 92.38           N  
ATOM     62  CA  LEU A   9     -14.947  -6.101   7.436  1.00 92.38           C  
ATOM     63  C   LEU A   9     -15.426  -6.296   6.001  1.00 92.38           C  
ATOM     64  CB  LEU A   9     -15.253  -7.353   8.263  1.00 92.38           C  
ATOM     65  O   LEU A   9     -14.650  -6.704   5.134  1.00 92.38           O  
ATOM     66  CG  LEU A   9     -14.564  -7.451   9.625  1.00 92.38           C  
ATOM     67  CD1 LEU A   9     -14.935  -8.760  10.313  1.00 92.38           C  
ATOM     68  CD2 LEU A   9     -13.052  -7.333   9.469  1.00 92.38           C  
ATOM     69  N   LEU A  10     -16.688  -6.057   5.873  1.00 91.85           N  
ATOM     70  CA  LEU A  10     -17.243  -6.172   4.529  1.00 91.85           C  
ATOM     71  C   LEU A  10     -16.557  -5.202   3.573  1.00 91.85           C  
ATOM     72  CB  LEU A  10     -18.751  -5.908   4.547  1.00 91.85           C  
ATOM     73  O   LEU A  10     -16.213  -5.571   2.448  1.00 91.85           O  
ATOM     74  CG  LEU A  10     -19.470  -5.989   3.200  1.00 91.85           C  
ATOM     75  CD1 LEU A  10     -19.313  -7.382   2.598  1.00 91.85           C  
ATOM     76  CD2 LEU A  10     -20.944  -5.632   3.357  1.00 91.85           C  
ATOM     77  N   ILE A  11     -16.310  -4.005   4.019  1.00 91.98           N  
ATOM     78  CA  ILE A  11     -15.663  -2.994   3.191  1.00 91.98           C  
ATOM     79  C   ILE A  11     -14.236  -3.430   2.864  1.00 91.98           C  
ATOM     80  CB  ILE A  11     -15.655  -1.614   3.887  1.00 91.98           C  
ATOM     81  O   ILE A  11     -13.768  -3.248   1.737  1.00 91.98           O  
ATOM     82  CG1 ILE A  11     -17.079  -1.053   3.976  1.00 91.98           C  
ATOM     83  CG2 ILE A  11     -14.728  -0.643   3.149  1.00 91.98           C  
ATOM     84  CD1 ILE A  11     -17.203   0.183   4.857  1.00 91.98           C  
ATOM     85  N   VAL A  12     -13.567  -3.959   3.822  1.00 92.95           N  
ATOM     86  CA  VAL A  12     -12.217  -4.463   3.592  1.00 92.95           C  
ATOM     87  C   VAL A  12     -12.248  -5.559   2.529  1.00 92.95           C  
ATOM     88  CB  VAL A  12     -11.582  -5.000   4.894  1.00 92.95           C  
ATOM     89  O   VAL A  12     -11.424  -5.566   1.612  1.00 92.95           O  
ATOM     90  CG1 VAL A  12     -10.239  -5.668   4.604  1.00 92.95           C  
ATOM     91  CG2 VAL A  12     -11.414  -3.872   5.910  1.00 92.95           C  
ATOM     92  N   PHE A  13     -13.157  -6.408   2.671  1.00 92.54           N  
ATOM     93  CA  PHE A  13     -13.303  -7.495   1.710  1.00 92.54           C  
ATOM     94  C   PHE A  13     -13.582  -6.950   0.315  1.00 92.54           C  
ATOM     95  CB  PHE A  13     -14.426  -8.445   2.138  1.00 92.54           C  
ATOM     96  O   PHE A  13     -12.977  -7.393  -0.663  1.00 92.54           O  
ATOM     97  CG  PHE A  13     -14.657  -9.582   1.179  1.00 92.54           C  
ATOM     98  CD1 PHE A  13     -15.751  -9.574   0.322  1.00 92.54           C  
ATOM     99  CD2 PHE A  13     -13.780 -10.658   1.135  1.00 92.54           C  
ATOM    100  CE1 PHE A  13     -15.968 -10.625  -0.567  1.00 92.54           C  
ATOM    101  CE2 PHE A  13     -13.991 -11.711   0.249  1.00 92.54           C  
ATOM    102  CZ  PHE A  13     -15.085 -11.693  -0.600  1.00 92.54           C  
ATOM    103  N   ILE A  14     -14.466  -6.041   0.230  1.00 90.66           N  
ATOM    104  CA  ILE A  14     -14.804  -5.411  -1.041  1.00 90.66           C  
ATOM    105  C   ILE A  14     -13.564  -4.745  -1.633  1.00 90.66           C  
ATOM    106  CB  ILE A  14     -15.940  -4.377  -0.876  1.00 90.66           C  
ATOM    107  O   ILE A  14     -13.315  -4.840  -2.837  1.00 90.66           O  
ATOM    108  CG1 ILE A  14     -17.264  -5.084  -0.560  1.00 90.66           C  
ATOM    109  CG2 ILE A  14     -16.069  -3.510  -2.131  1.00 90.66           C  
ATOM    110  CD1 ILE A  14     -18.399  -4.138  -0.193  1.00 90.66           C  
ATOM    111  N   SER A  15     -12.820  -4.115  -0.812  1.00 91.25           N  
ATOM    112  CA  SER A  15     -11.614  -3.433  -1.271  1.00 91.25           C  
ATOM    113  C   SER A  15     -10.602  -4.421  -1.840  1.00 91.25           C  
ATOM    114  CB  SER A  15     -10.978  -2.641  -0.128  1.00 91.25           C  
ATOM    115  O   SER A  15      -9.962  -4.146  -2.857  1.00 91.25           O  
ATOM    116  OG  SER A  15     -11.846  -1.612   0.315  1.00 91.25           O  
ATOM    117  N   VAL A  16     -10.489  -5.514  -1.213  1.00 92.15           N  
ATOM    118  CA  VAL A  16      -9.583  -6.550  -1.697  1.00 92.15           C  
ATOM    119  C   VAL A  16     -10.053  -7.052  -3.060  1.00 92.15           C  
ATOM    120  CB  VAL A  16      -9.482  -7.727  -0.701  1.00 92.15           C  
ATOM    121  O   VAL A  16      -9.257  -7.165  -3.995  1.00 92.15           O  
ATOM    122  CG1 VAL A  16      -8.705  -8.889  -1.316  1.00 92.15           C  
ATOM    123  CG2 VAL A  16      -8.825  -7.269   0.600  1.00 92.15           C  
ATOM    124  N   CYS A  17     -11.325  -7.336  -3.161  1.00 91.19           N  
ATOM    125  CA  CYS A  17     -11.893  -7.826  -4.411  1.00 91.19           C  
ATOM    126  C   CYS A  17     -11.727  -6.800  -5.526  1.00 91.19           C  
ATOM    127  CB  CYS A  17     -13.374  -8.162  -4.232  1.00 91.19           C  
ATOM    128  O   CYS A  17     -11.344  -7.149  -6.644  1.00 91.19           O  
ATOM    129  SG  CYS A  17     -13.670  -9.621  -3.209  1.00 91.19           S  
ATOM    130  N   THR A  18     -12.025  -5.579  -5.218  1.00 89.02           N  
ATOM    131  CA  THR A  18     -11.899  -4.516  -6.209  1.00 89.02           C  
ATOM    132  C   THR A  18     -10.444  -4.343  -6.636  1.00 89.02           C  
ATOM    133  CB  THR A  18     -12.440  -3.180  -5.667  1.00 89.02           C  
ATOM    134  O   THR A  18     -10.161  -4.096  -7.810  1.00 89.02           O  
ATOM    135  CG2 THR A  18     -13.933  -3.272  -5.367  1.00 89.02           C  
ATOM    136  OG1 THR A  18     -11.742  -2.842  -4.462  1.00 89.02           O  
ATOM    137  N   ALA A  19      -9.593  -4.436  -5.681  1.00 89.84           N  
ATOM    138  CA  ALA A  19      -8.174  -4.311  -6.002  1.00 89.84           C  
ATOM    139  C   ALA A  19      -7.721  -5.430  -6.935  1.00 89.84           C  
ATOM    140  CB  ALA A  19      -7.337  -4.316  -4.724  1.00 89.84           C  
ATOM    141  O   ALA A  19      -6.990  -5.187  -7.898  1.00 89.84           O  
ATOM    142  N   LEU A  20      -8.112  -6.572  -6.660  1.00 91.04           N  
ATOM    143  CA  LEU A  20      -7.759  -7.719  -7.488  1.00 91.04           C  
ATOM    144  C   LEU A  20      -8.354  -7.585  -8.886  1.00 91.04           C  
ATOM    145  CB  LEU A  20      -8.242  -9.018  -6.838  1.00 91.04           C  
ATOM    146  O   LEU A  20      -7.689  -7.886  -9.880  1.00 91.04           O  
ATOM    147  CG  LEU A  20      -7.508  -9.456  -5.570  1.00 91.04           C  
ATOM    148  CD1 LEU A  20      -8.189 -10.675  -4.957  1.00 91.04           C  
ATOM    149  CD2 LEU A  20      -6.043  -9.753  -5.876  1.00 91.04           C  
ATOM    150  N   LEU A  21      -9.589  -7.198  -8.885  1.00 89.29           N  
ATOM    151  CA  LEU A  21     -10.243  -6.968 -10.168  1.00 89.29           C  
ATOM    152  C   LEU A  21      -9.511  -5.895 -10.967  1.00 89.29           C  
ATOM    153  CB  LEU A  21     -11.704  -6.558  -9.960  1.00 89.29           C  
ATOM    154  O   LEU A  21      -9.268  -6.064 -12.164  1.00 89.29           O  
ATOM    155  CG  LEU A  21     -12.544  -6.377 -11.225  1.00 89.29           C  
ATOM    156  CD1 LEU A  21     -12.762  -7.721 -11.913  1.00 89.29           C  
ATOM    157  CD2 LEU A  21     -13.879  -5.719 -10.891  1.00 89.29           C  
ATOM    158  N   ALA A  22      -9.176  -4.805 -10.289  1.00 88.37           N  
ATOM    159  CA  ALA A  22      -8.435  -3.722 -10.932  1.00 88.37           C  
ATOM    160  C   ALA A  22      -7.109  -4.224 -11.495  1.00 88.37           C  
ATOM    161  CB  ALA A  22      -8.194  -2.583  -9.945  1.00 88.37           C  
ATOM    162  O   ALA A  22      -6.760  -3.925 -12.640  1.00 88.37           O  
ATOM    163  N   GLU A  23      -6.489  -5.014 -10.675  1.00 88.17           N  
ATOM    164  CA  GLU A  23      -5.204  -5.543 -11.120  1.00 88.17           C  
ATOM    165  C   GLU A  23      -5.382  -6.531 -12.270  1.00 88.17           C  
ATOM    166  CB  GLU A  23      -4.467  -6.216  -9.959  1.00 88.17           C  
ATOM    167  O   GLU A  23      -4.557  -6.584 -13.184  1.00 88.17           O  
ATOM    168  CG  GLU A  23      -3.977  -5.243  -8.896  1.00 88.17           C  
ATOM    169  CD  GLU A  23      -3.058  -4.165  -9.447  1.00 88.17           C  
ATOM    170  OE1 GLU A  23      -3.087  -3.022  -8.936  1.00 88.17           O  
ATOM    171  OE2 GLU A  23      -2.302  -4.465 -10.398  1.00 88.17           O  
ATOM    172  N   GLY A  24      -6.431  -7.302 -12.201  1.00 89.94           N  
ATOM    173  CA  GLY A  24      -6.756  -8.201 -13.296  1.00 89.94           C  
ATOM    174  C   GLY A  24      -7.006  -7.480 -14.607  1.00 89.94           C  
ATOM    175  O   GLY A  24      -6.490  -7.882 -15.651  1.00 89.94           O  
ATOM    176  N   ILE A  25      -7.747  -6.453 -14.548  1.00 89.20           N  
ATOM    177  CA  ILE A  25      -8.039  -5.651 -15.731  1.00 89.20           C  
ATOM    178  C   ILE A  25      -6.749  -5.037 -16.270  1.00 89.20           C  
ATOM    179  CB  ILE A  25      -9.072  -4.544 -15.423  1.00 89.20           C  
ATOM    180  O   ILE A  25      -6.493  -5.074 -17.476  1.00 89.20           O  
ATOM    181  CG1 ILE A  25     -10.435  -5.162 -15.092  1.00 89.20           C  
ATOM    182  CG2 ILE A  25      -9.183  -3.567 -16.597  1.00 89.20           C  
ATOM    183  CD1 ILE A  25     -11.473  -4.155 -14.616  1.00 89.20           C  
ATOM    184  N   THR A  26      -5.999  -4.510 -15.380  1.00 88.74           N  
ATOM    185  CA  THR A  26      -4.733  -3.916 -15.794  1.00 88.74           C  
ATOM    186  C   THR A  26      -3.839  -4.957 -16.462  1.00 88.74           C  
ATOM    187  CB  THR A  26      -3.991  -3.291 -14.598  1.00 88.74           C  
ATOM    188  O   THR A  26      -3.194  -4.672 -17.473  1.00 88.74           O  
ATOM    189  CG2 THR A  26      -2.698  -2.616 -15.043  1.00 88.74           C  
ATOM    190  OG1 THR A  26      -4.836  -2.315 -13.976  1.00 88.74           O  
ATOM    191  N   TRP A  27      -3.817  -6.034 -15.865  1.00 88.52           N  
ATOM    192  CA  TRP A  27      -3.003  -7.108 -16.424  1.00 88.52           C  
ATOM    193  C   TRP A  27      -3.442  -7.441 -17.846  1.00 88.52           C  
ATOM    194  CB  TRP A  27      -3.085  -8.359 -15.545  1.00 88.52           C  
ATOM    195  O   TRP A  27      -2.609  -7.560 -18.748  1.00 88.52           O  
ATOM    196  CG  TRP A  27      -2.259  -9.507 -16.041  1.00 88.52           C  
ATOM    197  CD1 TRP A  27      -0.923  -9.712 -15.832  1.00 88.52           C  
ATOM    198  CD2 TRP A  27      -2.715 -10.608 -16.833  1.00 88.52           C  
ATOM    199  CE2 TRP A  27      -1.600 -11.443 -17.069  1.00 88.52           C  
ATOM    200  CE3 TRP A  27      -3.959 -10.969 -17.368  1.00 88.52           C  
ATOM    201  NE1 TRP A  27      -0.521 -10.875 -16.448  1.00 88.52           N  
ATOM    202  CH2 TRP A  27      -2.923 -12.950 -18.328  1.00 88.52           C  
ATOM    203  CZ2 TRP A  27      -1.694 -12.620 -17.816  1.00 88.52           C  
ATOM    204  CZ3 TRP A  27      -4.050 -12.140 -18.112  1.00 88.52           C  
ATOM    205  N   VAL A  28      -4.717  -7.552 -18.026  1.00 89.81           N  
ATOM    206  CA  VAL A  28      -5.290  -7.949 -19.308  1.00 89.81           C  
ATOM    207  C   VAL A  28      -5.084  -6.835 -20.332  1.00 89.81           C  
ATOM    208  CB  VAL A  28      -6.792  -8.284 -19.179  1.00 89.81           C  
ATOM    209  O   VAL A  28      -4.668  -7.092 -21.464  1.00 89.81           O  
ATOM    210  CG1 VAL A  28      -7.438  -8.409 -20.558  1.00 89.81           C  
ATOM    211  CG2 VAL A  28      -6.985  -9.569 -18.377  1.00 89.81           C  
ATOM    212  N   LEU A  29      -5.222  -5.638 -19.968  1.00 88.09           N  
ATOM    213  CA  LEU A  29      -5.219  -4.524 -20.910  1.00 88.09           C  
ATOM    214  C   LEU A  29      -3.808  -3.981 -21.105  1.00 88.09           C  
ATOM    215  CB  LEU A  29      -6.147  -3.408 -20.425  1.00 88.09           C  
ATOM    216  O   LEU A  29      -3.481  -3.457 -22.172  1.00 88.09           O  
ATOM    217  CG  LEU A  29      -7.646  -3.706 -20.464  1.00 88.09           C  
ATOM    218  CD1 LEU A  29      -8.438  -2.517 -19.932  1.00 88.09           C  
ATOM    219  CD2 LEU A  29      -8.085  -4.055 -21.883  1.00 88.09           C  
ATOM    220  N   VAL A  30      -3.004  -4.134 -20.070  1.00 87.98           N  
ATOM    221  CA  VAL A  30      -1.741  -3.405 -20.128  1.00 87.98           C  
ATOM    222  C   VAL A  30      -0.574  -4.390 -20.115  1.00 87.98           C  
ATOM    223  CB  VAL A  30      -1.608  -2.405 -18.957  1.00 87.98           C  
ATOM    224  O   VAL A  30       0.147  -4.521 -21.107  1.00 87.98           O  
ATOM    225  CG1 VAL A  30      -0.251  -1.706 -18.995  1.00 87.98           C  
ATOM    226  CG2 VAL A  30      -2.741  -1.382 -18.999  1.00 87.98           C  
ATOM    227  N   TYR A  31      -0.480  -5.191 -19.053  1.00 85.59           N  
ATOM    228  CA  TYR A  31       0.705  -6.003 -18.802  1.00 85.59           C  
ATOM    229  C   TYR A  31       0.875  -7.067 -19.880  1.00 85.59           C  
ATOM    230  CB  TYR A  31       0.623  -6.665 -17.424  1.00 85.59           C  
ATOM    231  O   TYR A  31       2.000  -7.413 -20.248  1.00 85.59           O  
ATOM    232  CG  TYR A  31       0.656  -5.685 -16.277  1.00 85.59           C  
ATOM    233  CD1 TYR A  31       1.239  -4.428 -16.425  1.00 85.59           C  
ATOM    234  CD2 TYR A  31       0.105  -6.012 -15.043  1.00 85.59           C  
ATOM    235  CE1 TYR A  31       1.274  -3.522 -15.370  1.00 85.59           C  
ATOM    236  CE2 TYR A  31       0.133  -5.114 -13.981  1.00 85.59           C  
ATOM    237  OH  TYR A  31       0.750  -2.980 -13.107  1.00 85.59           O  
ATOM    238  CZ  TYR A  31       0.719  -3.873 -14.154  1.00 85.59           C  
ATOM    239  N   ARG A  32      -0.087  -7.542 -20.457  1.00 88.22           N  
ATOM    240  CA  ARG A  32       0.008  -8.627 -21.429  1.00 88.22           C  
ATOM    241  C   ARG A  32       0.306  -8.087 -22.824  1.00 88.22           C  
ATOM    242  CB  ARG A  32      -1.284  -9.446 -21.448  1.00 88.22           C  
ATOM    243  O   ARG A  32       0.661  -8.848 -23.726  1.00 88.22           O  
ATOM    244  CG  ARG A  32      -2.478  -8.701 -22.023  1.00 88.22           C  
ATOM    245  CD  ARG A  32      -3.714  -9.586 -22.096  1.00 88.22           C  
ATOM    246  NE  ARG A  32      -4.817  -8.918 -22.780  1.00 88.22           N  
ATOM    247  NH1 ARG A  32      -6.150 -10.800 -22.911  1.00 88.22           N  
ATOM    248  NH2 ARG A  32      -6.887  -8.806 -23.769  1.00 88.22           N  
ATOM    249  CZ  ARG A  32      -5.949  -9.509 -23.152  1.00 88.22           C  
ATOM    250  N   THR A  33       0.149  -6.753 -22.955  1.00 90.34           N  
ATOM    251  CA  THR A  33       0.352  -6.161 -24.273  1.00 90.34           C  
ATOM    252  C   THR A  33       1.837  -6.116 -24.623  1.00 90.34           C  
ATOM    253  CB  THR A  33      -0.238  -4.740 -24.343  1.00 90.34           C  
ATOM    254  O   THR A  33       2.680  -5.900 -23.750  1.00 90.34           O  
ATOM    255  CG2 THR A  33      -1.741  -4.755 -24.082  1.00 90.34           C  
ATOM    256  OG1 THR A  33       0.399  -3.915 -23.359  1.00 90.34           O  
ATOM    257  N   ASP A  34       2.121  -6.423 -25.884  1.00 92.16           N  
ATOM    258  CA  ASP A  34       3.492  -6.420 -26.385  1.00 92.16           C  
ATOM    259  C   ASP A  34       4.113  -5.030 -26.279  1.00 92.16           C  
ATOM    260  CB  ASP A  34       3.534  -6.906 -27.836  1.00 92.16           C  
ATOM    261  O   ASP A  34       5.303  -4.896 -25.988  1.00 92.16           O  
ATOM    262  CG  ASP A  34       3.092  -8.351 -27.990  1.00 92.16           C  
ATOM    263  OD1 ASP A  34       3.577  -9.221 -27.235  1.00 92.16           O  
ATOM    264  OD2 ASP A  34       2.255  -8.622 -28.878  1.00 92.16           O  
ATOM    265  N   LYS A  35       3.225  -4.095 -26.455  1.00 89.44           N  
ATOM    266  CA  LYS A  35       3.672  -2.708 -26.365  1.00 89.44           C  
ATOM    267  C   LYS A  35       4.238  -2.401 -24.982  1.00 89.44           C  
ATOM    268  CB  LYS A  35       2.523  -1.751 -26.685  1.00 89.44           C  
ATOM    269  O   LYS A  35       5.301  -1.788 -24.862  1.00 89.44           O  
ATOM    270  CG  LYS A  35       2.942  -0.292 -26.786  1.00 89.44           C  
ATOM    271  CD  LYS A  35       1.778   0.595 -27.209  1.00 89.44           C  
ATOM    272  CE  LYS A  35       2.191   2.059 -27.289  1.00 89.44           C  
ATOM    273  NZ  LYS A  35       1.049   2.935 -27.689  1.00 89.44           N  
ATOM    274  N   TYR A  36       3.625  -2.840 -23.977  1.00 88.42           N  
ATOM    275  CA  TYR A  36       4.071  -2.616 -22.607  1.00 88.42           C  
ATOM    276  C   TYR A  36       5.386  -3.337 -22.336  1.00 88.42           C  
ATOM    277  CB  TYR A  36       3.006  -3.082 -21.610  1.00 88.42           C  
ATOM    278  O   TYR A  36       6.322  -2.750 -21.788  1.00 88.42           O  
ATOM    279  CG  TYR A  36       3.435  -2.974 -20.167  1.00 88.42           C  
ATOM    280  CD1 TYR A  36       3.881  -4.092 -19.466  1.00 88.42           C  
ATOM    281  CD2 TYR A  36       3.395  -1.753 -19.501  1.00 88.42           C  
ATOM    282  CE1 TYR A  36       4.275  -3.997 -18.136  1.00 88.42           C  
ATOM    283  CE2 TYR A  36       3.787  -1.646 -18.171  1.00 88.42           C  
ATOM    284  OH  TYR A  36       4.615  -2.672 -16.181  1.00 88.42           O  
ATOM    285  CZ  TYR A  36       4.225  -2.772 -17.498  1.00 88.42           C  
ATOM    286  N   LYS A  37       5.471  -4.539 -22.660  1.00 88.60           N  
ATOM    287  CA  LYS A  37       6.670  -5.340 -22.431  1.00 88.60           C  
ATOM    288  C   LYS A  37       7.884  -4.721 -23.118  1.00 88.60           C  
ATOM    289  CB  LYS A  37       6.462  -6.772 -22.924  1.00 88.60           C  
ATOM    290  O   LYS A  37       8.964  -4.640 -22.529  1.00 88.60           O  
ATOM    291  CG  LYS A  37       5.447  -7.564 -22.114  1.00 88.60           C  
ATOM    292  CD  LYS A  37       5.281  -8.979 -22.655  1.00 88.60           C  
ATOM    293  CE  LYS A  37       4.188  -9.737 -21.914  1.00 88.60           C  
ATOM    294  NZ  LYS A  37       3.983 -11.105 -22.478  1.00 88.60           N  
ATOM    295  N   ARG A  38       7.645  -4.300 -24.362  1.00 90.90           N  
ATOM    296  CA  ARG A  38       8.714  -3.689 -25.144  1.00 90.90           C  
ATOM    297  C   ARG A  38       9.177  -2.381 -24.512  1.00 90.90           C  
ATOM    298  CB  ARG A  38       8.255  -3.442 -26.583  1.00 90.90           C  
ATOM    299  O   ARG A  38      10.378  -2.154 -24.349  1.00 90.90           O  
ATOM    300  CG  ARG A  38       8.144  -4.707 -27.420  1.00 90.90           C  
ATOM    301  CD  ARG A  38       7.756  -4.399 -28.859  1.00 90.90           C  
ATOM    302  NE  ARG A  38       7.545  -5.618 -29.634  1.00 90.90           N  
ATOM    303  NH1 ARG A  38       7.088  -4.526 -31.617  1.00 90.90           N  
ATOM    304  NH2 ARG A  38       7.063  -6.817 -31.532  1.00 90.90           N  
ATOM    305  CZ  ARG A  38       7.232  -5.651 -30.926  1.00 90.90           C  
ATOM    306  N   LEU A  39       8.227  -1.558 -24.185  1.00 88.20           N  
ATOM    307  CA  LEU A  39       8.527  -0.254 -23.605  1.00 88.20           C  
ATOM    308  C   LEU A  39       9.201  -0.406 -22.245  1.00 88.20           C  
ATOM    309  CB  LEU A  39       7.249   0.577 -23.463  1.00 88.20           C  
ATOM    310  O   LEU A  39      10.160   0.306 -21.940  1.00 88.20           O  
ATOM    311  CG  LEU A  39       6.681   1.172 -24.753  1.00 88.20           C  
ATOM    312  CD1 LEU A  39       5.263   1.684 -24.521  1.00 88.20           C  
ATOM    313  CD2 LEU A  39       7.581   2.290 -25.268  1.00 88.20           C  
ATOM    314  N   LYS A  40       8.657  -1.289 -21.465  1.00 85.38           N  
ATOM    315  CA  LYS A  40       9.236  -1.552 -20.151  1.00 85.38           C  
ATOM    316  C   LYS A  40      10.691  -1.997 -20.270  1.00 85.38           C  
ATOM    317  CB  LYS A  40       8.423  -2.612 -19.408  1.00 85.38           C  
ATOM    318  O   LYS A  40      11.554  -1.524 -19.527  1.00 85.38           O  
ATOM    319  CG  LYS A  40       8.862  -2.833 -17.968  1.00 85.38           C  
ATOM    320  CD  LYS A  40       7.998  -3.878 -17.273  1.00 85.38           C  
ATOM    321  CE  LYS A  40       8.446  -4.110 -15.837  1.00 85.38           C  
ATOM    322  NZ  LYS A  40       7.666  -5.203 -15.183  1.00 85.38           N  
ATOM    323  N   ALA A  41      10.992  -2.915 -21.109  1.00 87.74           N  
ATOM    324  CA  ALA A  41      12.348  -3.418 -21.313  1.00 87.74           C  
ATOM    325  C   ALA A  41      13.283  -2.305 -21.776  1.00 87.74           C  
ATOM    326  CB  ALA A  41      12.344  -4.561 -22.326  1.00 87.74           C  
ATOM    327  O   ALA A  41      14.421  -2.208 -21.311  1.00 87.74           O  
ATOM    328  N   GLU A  42      12.784  -1.491 -22.705  1.00 88.92           N  
ATOM    329  CA  GLU A  42      13.580  -0.387 -23.234  1.00 88.92           C  
ATOM    330  C   GLU A  42      13.886   0.642 -22.149  1.00 88.92           C  
ATOM    331  CB  GLU A  42      12.859   0.283 -24.406  1.00 88.92           C  
ATOM    332  O   GLU A  42      15.010   1.139 -22.057  1.00 88.92           O  
ATOM    333  CG  GLU A  42      12.935  -0.504 -25.706  1.00 88.92           C  
ATOM    334  CD  GLU A  42      12.142   0.129 -26.838  1.00 88.92           C  
ATOM    335  OE1 GLU A  42      12.016  -0.496 -27.915  1.00 88.92           O  
ATOM    336  OE2 GLU A  42      11.643   1.261 -26.646  1.00 88.92           O  
ATOM    337  N   VAL A  43      12.889   0.952 -21.360  1.00 84.60           N  
ATOM    338  CA  VAL A  43      13.047   1.938 -20.296  1.00 84.60           C  
ATOM    339  C   VAL A  43      14.050   1.428 -19.263  1.00 84.60           C  
ATOM    340  CB  VAL A  43      11.697   2.258 -19.614  1.00 84.60           C  
ATOM    341  O   VAL A  43      14.912   2.180 -18.803  1.00 84.60           O  
ATOM    342  CG1 VAL A  43      11.920   3.002 -18.299  1.00 84.60           C  
ATOM    343  CG2 VAL A  43      10.809   3.076 -20.550  1.00 84.60           C  
ATOM    344  N   GLU A  44      13.999   0.228 -18.910  1.00 83.57           N  
ATOM    345  CA  GLU A  44      14.918  -0.369 -17.945  1.00 83.57           C  
ATOM    346  C   GLU A  44      16.345  -0.395 -18.485  1.00 83.57           C  
ATOM    347  CB  GLU A  44      14.468  -1.786 -17.580  1.00 83.57           C  
ATOM    348  O   GLU A  44      17.290  -0.048 -17.773  1.00 83.57           O  
ATOM    349  CG  GLU A  44      13.289  -1.827 -16.618  1.00 83.57           C  
ATOM    350  CD  GLU A  44      12.877  -3.240 -16.235  1.00 83.57           C  
ATOM    351  OE1 GLU A  44      11.963  -3.399 -15.393  1.00 83.57           O  
ATOM    352  OE2 GLU A  44      13.472  -4.196 -16.781  1.00 83.57           O  
ATOM    353  N   LYS A  45      16.438  -0.855 -19.651  1.00 86.63           N  
ATOM    354  CA  LYS A  45      17.750  -0.935 -20.285  1.00 86.63           C  
ATOM    355  C   LYS A  45      18.391   0.445 -20.400  1.00 86.63           C  
ATOM    356  CB  LYS A  45      17.640  -1.578 -21.668  1.00 86.63           C  
ATOM    357  O   LYS A  45      19.557   0.626 -20.043  1.00 86.63           O  
ATOM    358  CG  LYS A  45      18.979  -1.807 -22.353  1.00 86.63           C  
ATOM    359  CD  LYS A  45      18.805  -2.459 -23.718  1.00 86.63           C  
ATOM    360  CE  LYS A  45      20.136  -2.610 -24.442  1.00 86.63           C  
ATOM    361  NZ  LYS A  45      19.965  -3.209 -25.799  1.00 86.63           N  
ATOM    362  N   GLN A  46      17.605   1.432 -20.865  1.00 85.29           N  
ATOM    363  CA  GLN A  46      18.112   2.784 -21.076  1.00 85.29           C  
ATOM    364  C   GLN A  46      18.388   3.482 -19.747  1.00 85.29           C  
ATOM    365  CB  GLN A  46      17.123   3.606 -21.905  1.00 85.29           C  
ATOM    366  O   GLN A  46      19.341   4.255 -19.633  1.00 85.29           O  
ATOM    367  CG  GLN A  46      17.081   3.217 -23.376  1.00 85.29           C  
ATOM    368  CD  GLN A  46      16.253   4.173 -24.213  1.00 85.29           C  
ATOM    369  NE2 GLN A  46      16.555   4.245 -25.505  1.00 85.29           N  
ATOM    370  OE1 GLN A  46      15.349   4.842 -23.703  1.00 85.29           O  
ATOM    371  N   SER A  47      17.587   3.258 -18.790  1.00 80.48           N  
ATOM    372  CA  SER A  47      17.786   3.851 -17.471  1.00 80.48           C  
ATOM    373  C   SER A  47      19.078   3.354 -16.831  1.00 80.48           C  
ATOM    374  CB  SER A  47      16.601   3.537 -16.557  1.00 80.48           C  
ATOM    375  O   SER A  47      19.815   4.133 -16.223  1.00 80.48           O  
ATOM    376  OG  SER A  47      16.768   4.147 -15.289  1.00 80.48           O  
ATOM    377  N   LYS A  48      19.364   2.116 -16.953  1.00 81.65           N  
ATOM    378  CA  LYS A  48      20.580   1.538 -16.389  1.00 81.65           C  
ATOM    379  C   LYS A  48      21.821   2.062 -17.106  1.00 81.65           C  
ATOM    380  CB  LYS A  48      20.535   0.011 -16.468  1.00 81.65           C  
ATOM    381  O   LYS A  48      22.829   2.372 -16.466  1.00 81.65           O  
ATOM    382  CG  LYS A  48      19.615  -0.635 -15.442  1.00 81.65           C  
ATOM    383  CD  LYS A  48      19.663  -2.155 -15.527  1.00 81.65           C  
ATOM    384  CE  LYS A  48      18.686  -2.801 -14.554  1.00 81.65           C  
ATOM    385  NZ  LYS A  48      18.687  -4.290 -14.674  1.00 81.65           N  
ATOM    386  N   LYS A  49      21.748   2.176 -18.427  1.00 83.24           N  
ATOM    387  CA  LYS A  49      22.858   2.690 -19.224  1.00 83.24           C  
ATOM    388  C   LYS A  49      23.161   4.144 -18.872  1.00 83.24           C  
ATOM    389  CB  LYS A  49      22.550   2.567 -20.717  1.00 83.24           C  
ATOM    390  O   LYS A  49      24.326   4.534 -18.773  1.00 83.24           O  
ATOM    391  CG  LYS A  49      22.677   1.151 -21.261  1.00 83.24           C  
ATOM    392  CD  LYS A  49      22.481   1.112 -22.771  1.00 83.24           C  
ATOM    393  CE  LYS A  49      22.551  -0.311 -23.308  1.00 83.24           C  
ATOM    394  NZ  LYS A  49      22.318  -0.358 -24.782  1.00 83.24           N  
ATOM    395  N   LEU A  50      22.072   4.861 -18.746  1.00 80.40           N  
ATOM    396  CA  LEU A  50      22.223   6.277 -18.433  1.00 80.40           C  
ATOM    397  C   LEU A  50      22.833   6.466 -17.048  1.00 80.40           C  
ATOM    398  CB  LEU A  50      20.870   6.990 -18.509  1.00 80.40           C  
ATOM    399  O   LEU A  50      23.671   7.348 -16.849  1.00 80.40           O  
ATOM    400  CG  LEU A  50      20.890   8.507 -18.315  1.00 80.40           C  
ATOM    401  CD1 LEU A  50      21.698   9.172 -19.425  1.00 80.40           C  
ATOM    402  CD2 LEU A  50      19.470   9.060 -18.276  1.00 80.40           C  
ATOM    403  N   GLU A  51      22.507   5.736 -16.051  1.00 77.20           N  
ATOM    404  CA  GLU A  51      23.057   5.823 -14.702  1.00 77.20           C  
ATOM    405  C   GLU A  51      24.541   5.466 -14.687  1.00 77.20           C  
ATOM    406  CB  GLU A  51      22.286   4.909 -13.746  1.00 77.20           C  
ATOM    407  O   GLU A  51      25.327   6.088 -13.970  1.00 77.20           O  
ATOM    408  CG  GLU A  51      20.937   5.466 -13.316  1.00 77.20           C  
ATOM    409  CD  GLU A  51      20.335   4.730 -12.130  1.00 77.20           C  
ATOM    410  OE1 GLU A  51      19.658   5.374 -11.296  1.00 77.20           O  
ATOM    411  OE2 GLU A  51      20.542   3.500 -12.033  1.00 77.20           O  
ATOM    412  N   LYS A  52      24.931   4.456 -15.433  1.00 80.61           N  
ATOM    413  CA  LYS A  52      26.329   4.044 -15.520  1.00 80.61           C  
ATOM    414  C   LYS A  52      27.179   5.120 -16.189  1.00 80.61           C  
ATOM    415  CB  LYS A  52      26.453   2.726 -16.287  1.00 80.61           C  
ATOM    416  O   LYS A  52      28.311   5.373 -15.772  1.00 80.61           O  
ATOM    417  CG  LYS A  52      25.964   1.511 -15.513  1.00 80.61           C  
ATOM    418  CD  LYS A  52      26.178   0.224 -16.300  1.00 80.61           C  
ATOM    419  CE  LYS A  52      25.630  -0.985 -15.555  1.00 80.61           C  
ATOM    420  NZ  LYS A  52      25.772  -2.239 -16.353  1.00 80.61           N  
ATOM    421  N   LYS A  53      26.620   5.758 -17.184  1.00 78.82           N  
ATOM    422  CA  LYS A  53      27.337   6.811 -17.899  1.00 78.82           C  
ATOM    423  C   LYS A  53      27.493   8.056 -17.031  1.00 78.82           C  
ATOM    424  CB  LYS A  53      26.614   7.166 -19.199  1.00 78.82           C  
ATOM    425  O   LYS A  53      28.510   8.749 -17.107  1.00 78.82           O  
ATOM    426  CG  LYS A  53      26.854   6.178 -20.331  1.00 78.82           C  
ATOM    427  CD  LYS A  53      26.180   6.629 -21.620  1.00 78.82           C  
ATOM    428  CE  LYS A  53      26.338   5.595 -22.726  1.00 78.82           C  
ATOM    429  NZ  LYS A  53      25.924   6.138 -24.055  1.00 78.82           N  
ATOM    430  N   LYS A  54      26.454   8.386 -16.237  1.00 74.29           N  
ATOM    431  CA  LYS A  54      26.508   9.542 -15.347  1.00 74.29           C  
ATOM    432  C   LYS A  54      27.553   9.345 -14.253  1.00 74.29           C  
ATOM    433  CB  LYS A  54      25.137   9.803 -14.721  1.00 74.29           C  
ATOM    434  O   LYS A  54      28.165  10.310 -13.790  1.00 74.29           O  
ATOM    435  CG  LYS A  54      24.135  10.445 -15.670  1.00 74.29           C  
ATOM    436  CD  LYS A  54      22.856  10.844 -14.946  1.00 74.29           C  
ATOM    437  CE  LYS A  54      21.872  11.529 -15.885  1.00 74.29           C  
ATOM    438  NZ  LYS A  54      20.681  12.055 -15.152  1.00 74.29           N  
ATOM    439  N   GLU A  55      27.803   8.113 -13.867  1.00 71.08           N  
ATOM    440  CA  GLU A  55      28.802   7.818 -12.845  1.00 71.08           C  
ATOM    441  C   GLU A  55      30.216   7.912 -13.411  1.00 71.08           C  
ATOM    442  CB  GLU A  55      28.566   6.429 -12.247  1.00 71.08           C  
ATOM    443  O   GLU A  55      31.156   8.263 -12.695  1.00 71.08           O  
ATOM    444  CG  GLU A  55      27.321   6.337 -11.376  1.00 71.08           C  
ATOM    445  CD  GLU A  55      27.082   4.944 -10.816  1.00 71.08           C  
ATOM    446  OE1 GLU A  55      26.126   4.763 -10.028  1.00 71.08           O  
ATOM    447  OE2 GLU A  55      27.857   4.027 -11.168  1.00 71.08           O  
ATOM    448  N   THR A  56      30.405   7.616 -14.679  1.00 71.62           N  
ATOM    449  CA  THR A  56      31.720   7.593 -15.310  1.00 71.62           C  
ATOM    450  C   THR A  56      32.111   8.987 -15.793  1.00 71.62           C  
ATOM    451  CB  THR A  56      31.755   6.608 -16.493  1.00 71.62           C  
ATOM    452  O   THR A  56      33.294   9.333 -15.812  1.00 71.62           O  
ATOM    453  CG2 THR A  56      33.182   6.395 -16.988  1.00 71.62           C  
ATOM    454  OG1 THR A  56      31.214   5.349 -16.074  1.00 71.62           O  
ATOM    455  N   ILE A  57      31.151   9.783 -16.013  1.00 66.61           N  
ATOM    456  CA  ILE A  57      31.437  11.091 -16.592  1.00 66.61           C  
ATOM    457  C   ILE A  57      31.808  12.075 -15.485  1.00 66.61           C  
ATOM    458  CB  ILE A  57      30.236  11.625 -17.404  1.00 66.61           C  
ATOM    459  O   ILE A  57      31.074  12.223 -14.506  1.00 66.61           O  
ATOM    460  CG1 ILE A  57      29.970  10.728 -18.618  1.00 66.61           C  
ATOM    461  CG2 ILE A  57      30.478  13.074 -17.837  1.00 66.61           C  
ATOM    462  CD1 ILE A  57      28.706  11.086 -19.387  1.00 66.61           C  
ATOM    463  N   THR A  58      33.075  12.316 -15.222  1.00 60.68           N  
ATOM    464  CA  THR A  58      33.705  13.374 -14.440  1.00 60.68           C  
ATOM    465  C   THR A  58      33.626  14.710 -15.173  1.00 60.68           C  
ATOM    466  CB  THR A  58      35.176  13.040 -14.131  1.00 60.68           C  
ATOM    467  O   THR A  58      33.494  14.744 -16.399  1.00 60.68           O  
ATOM    468  CG2 THR A  58      35.755  14.005 -13.102  1.00 60.68           C  
ATOM    469  OG1 THR A  58      35.260  11.705 -13.618  1.00 60.68           O  
ATOM    470  N   GLU A  59      32.953  15.723 -14.575  1.00 60.44           N  
ATOM    471  CA  GLU A  59      32.756  17.132 -14.903  1.00 60.44           C  
ATOM    472  C   GLU A  59      33.720  17.584 -15.995  1.00 60.44           C  
ATOM    473  CB  GLU A  59      32.927  18.003 -13.656  1.00 60.44           C  
ATOM    474  O   GLU A  59      33.390  18.460 -16.798  1.00 60.44           O  
ATOM    475  CG  GLU A  59      31.620  18.325 -12.946  1.00 60.44           C  
ATOM    476  CD  GLU A  59      31.809  19.161 -11.690  1.00 60.44           C  
ATOM    477  OE1 GLU A  59      30.810  19.438 -10.989  1.00 60.44           O  
ATOM    478  OE2 GLU A  59      32.966  19.543 -11.406  1.00 60.44           O  
ATOM    479  N   SER A  60      34.626  16.671 -16.440  1.00 59.84           N  
ATOM    480  CA  SER A  60      35.500  17.194 -17.485  1.00 59.84           C  
ATOM    481  C   SER A  60      35.219  16.527 -18.827  1.00 59.84           C  
ATOM    482  CB  SER A  60      36.968  16.996 -17.106  1.00 59.84           C  
ATOM    483  O   SER A  60      35.956  16.729 -19.794  1.00 59.84           O  
ATOM    484  OG  SER A  60      37.252  17.604 -15.858  1.00 59.84           O  
ATOM    485  N   ALA A  61      33.977  15.976 -18.996  1.00 63.24           N  
ATOM    486  CA  ALA A  61      33.634  15.310 -20.251  1.00 63.24           C  
ATOM    487  C   ALA A  61      33.081  16.306 -21.267  1.00 63.24           C  
ATOM    488  CB  ALA A  61      32.624  14.193 -20.001  1.00 63.24           C  
ATOM    489  O   ALA A  61      32.435  17.288 -20.895  1.00 63.24           O  
ATOM    490  N   GLY A  62      33.821  16.566 -22.385  1.00 70.71           N  
ATOM    491  CA  GLY A  62      33.680  17.216 -23.678  1.00 70.71           C  
ATOM    492  C   GLY A  62      32.238  17.328 -24.136  1.00 70.71           C  
ATOM    493  O   GLY A  62      31.352  16.677 -23.579  1.00 70.71           O  
ATOM    494  N   ARG A  63      31.725  18.539 -24.603  1.00 75.44           N  
ATOM    495  CA  ARG A  63      30.508  18.978 -25.279  1.00 75.44           C  
ATOM    496  C   ARG A  63      29.860  17.827 -26.041  1.00 75.44           C  
ATOM    497  CB  ARG A  63      30.810  20.135 -26.233  1.00 75.44           C  
ATOM    498  O   ARG A  63      28.634  17.690 -26.044  1.00 75.44           O  
ATOM    499  CG  ARG A  63      29.587  20.950 -26.620  1.00 75.44           C  
ATOM    500  CD  ARG A  63      29.969  22.225 -27.359  1.00 75.44           C  
ATOM    501  NE  ARG A  63      28.793  23.011 -27.721  1.00 75.44           N  
ATOM    502  NH1 ARG A  63      29.960  24.562 -28.974  1.00 75.44           N  
ATOM    503  NH2 ARG A  63      27.686  24.742 -28.747  1.00 75.44           N  
ATOM    504  CZ  ARG A  63      28.816  24.103 -28.480  1.00 75.44           C  
ATOM    505  N   GLN A  64      30.673  16.857 -26.548  1.00 76.68           N  
ATOM    506  CA  GLN A  64      30.158  15.762 -27.363  1.00 76.68           C  
ATOM    507  C   GLN A  64      29.478  14.705 -26.498  1.00 76.68           C  
ATOM    508  CB  GLN A  64      31.284  15.127 -28.182  1.00 76.68           C  
ATOM    509  O   GLN A  64      28.417  14.191 -26.857  1.00 76.68           O  
ATOM    510  CG  GLN A  64      31.647  15.908 -29.437  1.00 76.68           C  
ATOM    511  CD  GLN A  64      32.712  15.219 -30.269  1.00 76.68           C  
ATOM    512  NE2 GLN A  64      32.788  15.574 -31.547  1.00 76.68           N  
ATOM    513  OE1 GLN A  64      33.462  14.375 -29.767  1.00 76.68           O  
ATOM    514  N   GLN A  65      30.037  14.389 -25.359  1.00 78.82           N  
ATOM    515  CA  GLN A  65      29.473  13.398 -24.449  1.00 78.82           C  
ATOM    516  C   GLN A  65      28.195  13.916 -23.795  1.00 78.82           C  
ATOM    517  CB  GLN A  65      30.492  13.010 -23.377  1.00 78.82           C  
ATOM    518  O   GLN A  65      27.239  13.161 -23.604  1.00 78.82           O  
ATOM    519  CG  GLN A  65      31.585  12.075 -23.877  1.00 78.82           C  
ATOM    520  CD  GLN A  65      32.539  11.647 -22.778  1.00 78.82           C  
ATOM    521  NE2 GLN A  65      33.219  10.524 -22.986  1.00 78.82           N  
ATOM    522  OE1 GLN A  65      32.665  12.320 -21.750  1.00 78.82           O  
ATOM    523  N   LYS A  66      28.177  15.214 -23.539  1.00 79.66           N  
ATOM    524  CA  LYS A  66      26.993  15.863 -22.985  1.00 79.66           C  
ATOM    525  C   LYS A  66      25.819  15.788 -23.957  1.00 79.66           C  
ATOM    526  CB  LYS A  66      27.294  17.323 -22.639  1.00 79.66           C  
ATOM    527  O   LYS A  66      24.681  15.554 -23.546  1.00 79.66           O  
ATOM    528  CG  LYS A  66      26.207  18.001 -21.818  1.00 79.66           C  
ATOM    529  CD  LYS A  66      26.608  19.415 -21.418  1.00 79.66           C  
ATOM    530  CE  LYS A  66      25.482  20.130 -20.684  1.00 79.66           C  
ATOM    531  NZ  LYS A  66      25.848  21.537 -20.344  1.00 79.66           N  
ATOM    532  N   LYS A  67      26.059  15.972 -25.210  1.00 82.53           N  
ATOM    533  CA  LYS A  67      25.015  15.907 -26.228  1.00 82.53           C  
ATOM    534  C   LYS A  67      24.464  14.490 -26.361  1.00 82.53           C  
ATOM    535  CB  LYS A  67      25.550  16.390 -27.577  1.00 82.53           C  
ATOM    536  O   LYS A  67      23.257  14.301 -26.524  1.00 82.53           O  
ATOM    537  CG  LYS A  67      24.471  16.887 -28.529  1.00 82.53           C  
ATOM    538  CD  LYS A  67      25.070  17.407 -29.829  1.00 82.53           C  
ATOM    539  CE  LYS A  67      23.988  17.812 -30.821  1.00 82.53           C  
ATOM    540  NZ  LYS A  67      24.569  18.393 -32.069  1.00 82.53           N  
ATOM    541  N   LYS A  68      25.328  13.506 -26.303  1.00 83.63           N  
ATOM    542  CA  LYS A  68      24.914  12.108 -26.375  1.00 83.63           C  
ATOM    543  C   LYS A  68      24.052  11.727 -25.174  1.00 83.63           C  
ATOM    544  CB  LYS A  68      26.135  11.190 -26.456  1.00 83.63           C  
ATOM    545  O   LYS A  68      23.056  11.016 -25.319  1.00 83.63           O  
ATOM    546  CG  LYS A  68      26.790  11.151 -27.828  1.00 83.63           C  
ATOM    547  CD  LYS A  68      27.897  10.106 -27.890  1.00 83.63           C  
ATOM    548  CE  LYS A  68      28.595  10.109 -29.243  1.00 83.63           C  
ATOM    549  NZ  LYS A  68      29.672   9.077 -29.313  1.00 83.63           N  
ATOM    550  N   ILE A  69      24.352  12.203 -24.026  1.00 82.01           N  
ATOM    551  CA  ILE A  69      23.609  11.949 -22.796  1.00 82.01           C  
ATOM    552  C   ILE A  69      22.234  12.607 -22.878  1.00 82.01           C  
ATOM    553  CB  ILE A  69      24.376  12.463 -21.557  1.00 82.01           C  
ATOM    554  O   ILE A  69      21.231  12.015 -22.473  1.00 82.01           O  
ATOM    555  CG1 ILE A  69      25.623  11.606 -21.307  1.00 82.01           C  
ATOM    556  CG2 ILE A  69      23.465  12.478 -20.326  1.00 82.01           C  
ATOM    557  CD1 ILE A  69      26.508  12.116 -20.178  1.00 82.01           C  
ATOM    558  N   GLU A  70      22.167  13.798 -23.411  1.00 84.26           N  
ATOM    559  CA  GLU A  70      20.907  14.516 -23.579  1.00 84.26           C  
ATOM    560  C   GLU A  70      19.966  13.767 -24.519  1.00 84.26           C  
ATOM    561  CB  GLU A  70      21.160  15.930 -24.107  1.00 84.26           C  
ATOM    562  O   GLU A  70      18.756  13.718 -24.286  1.00 84.26           O  
ATOM    563  CG  GLU A  70      21.733  16.881 -23.066  1.00 84.26           C  
ATOM    564  CD  GLU A  70      21.984  18.281 -23.605  1.00 84.26           C  
ATOM    565  OE1 GLU A  70      22.372  19.174 -22.818  1.00 84.26           O  
ATOM    566  OE2 GLU A  70      21.789  18.486 -24.824  1.00 84.26           O  
ATOM    567  N   ARG A  71      20.516  13.259 -25.536  1.00 85.23           N  
ATOM    568  CA  ARG A  71      19.725  12.492 -26.493  1.00 85.23           C  
ATOM    569  C   ARG A  71      19.151  11.236 -25.846  1.00 85.23           C  
ATOM    570  CB  ARG A  71      20.571  12.114 -27.711  1.00 85.23           C  
ATOM    571  O   ARG A  71      17.987  10.893 -26.067  1.00 85.23           O  
ATOM    572  CG  ARG A  71      20.813  13.266 -28.673  1.00 85.23           C  
ATOM    573  CD  ARG A  71      21.571  12.814 -29.914  1.00 85.23           C  
ATOM    574  NE  ARG A  71      21.883  13.937 -30.794  1.00 85.23           N  
ATOM    575  NH1 ARG A  71      23.098  12.682 -32.306  1.00 85.23           N  
ATOM    576  NH2 ARG A  71      22.825  14.934 -32.636  1.00 85.23           N  
ATOM    577  CZ  ARG A  71      22.601  13.849 -31.910  1.00 85.23           C  
ATOM    578  N   GLN A  72      19.940  10.559 -25.105  1.00 84.67           N  
ATOM    579  CA  GLN A  72      19.498   9.363 -24.395  1.00 84.67           C  
ATOM    580  C   GLN A  72      18.414   9.698 -23.375  1.00 84.67           C  
ATOM    581  CB  GLN A  72      20.680   8.683 -23.702  1.00 84.67           C  
ATOM    582  O   GLN A  72      17.456   8.941 -23.208  1.00 84.67           O  
ATOM    583  CG  GLN A  72      21.596   7.923 -24.651  1.00 84.67           C  
ATOM    584  CD  GLN A  72      22.697   7.171 -23.928  1.00 84.67           C  
ATOM    585  NE2 GLN A  72      23.188   6.101 -24.544  1.00 84.67           N  
ATOM    586  OE1 GLN A  72      23.105   7.550 -22.825  1.00 84.67           O  
ATOM    587  N   GLU A  73      18.570  10.819 -22.649  1.00 83.32           N  
ATOM    588  CA  GLU A  73      17.569  11.283 -21.693  1.00 83.32           C  
ATOM    589  C   GLU A  73      16.236  11.564 -22.382  1.00 83.32           C  
ATOM    590  CB  GLU A  73      18.060  12.538 -20.967  1.00 83.32           C  
ATOM    591  O   GLU A  73      15.174  11.248 -21.841  1.00 83.32           O  
ATOM    592  CG  GLU A  73      19.134  12.265 -19.924  1.00 83.32           C  
ATOM    593  CD  GLU A  73      19.549  13.506 -19.150  1.00 83.32           C  
ATOM    594  OE1 GLU A  73      20.268  13.375 -18.133  1.00 83.32           O  
ATOM    595  OE2 GLU A  73      19.149  14.618 -19.562  1.00 83.32           O  
ATOM    596  N   GLU A  74      16.355  12.163 -23.571  1.00 85.26           N  
ATOM    597  CA  GLU A  74      15.145  12.481 -24.324  1.00 85.26           C  
ATOM    598  C   GLU A  74      14.427  11.213 -24.775  1.00 85.26           C  
ATOM    599  CB  GLU A  74      15.480  13.355 -25.535  1.00 85.26           C  
ATOM    600  O   GLU A  74      13.200  11.125 -24.693  1.00 85.26           O  
ATOM    601  CG  GLU A  74      14.260  13.973 -26.203  1.00 85.26           C  
ATOM    602  CD  GLU A  74      14.612  14.881 -27.371  1.00 85.26           C  
ATOM    603  OE1 GLU A  74      13.687  15.376 -28.055  1.00 85.26           O  
ATOM    604  OE2 GLU A  74      15.821  15.099 -27.605  1.00 85.26           O  
ATOM    605  N   LYS A  75      15.218  10.273 -25.319  1.00 85.04           N  
ATOM    606  CA  LYS A  75      14.643   8.993 -25.722  1.00 85.04           C  
ATOM    607  C   LYS A  75      13.998   8.282 -24.537  1.00 85.04           C  
ATOM    608  CB  LYS A  75      15.712   8.098 -26.351  1.00 85.04           C  
ATOM    609  O   LYS A  75      12.917   7.703 -24.667  1.00 85.04           O  
ATOM    610  CG  LYS A  75      16.074   8.477 -27.780  1.00 85.04           C  
ATOM    611  CD  LYS A  75      17.092   7.511 -28.373  1.00 85.04           C  
ATOM    612  CE  LYS A  75      17.557   7.965 -29.750  1.00 85.04           C  
ATOM    613  NZ  LYS A  75      18.611   7.062 -30.304  1.00 85.04           N  
ATOM    614  N   LEU A  76      14.685   8.260 -23.383  1.00 84.39           N  
ATOM    615  CA  LEU A  76      14.161   7.675 -22.154  1.00 84.39           C  
ATOM    616  C   LEU A  76      12.860   8.354 -21.740  1.00 84.39           C  
ATOM    617  CB  LEU A  76      15.190   7.787 -21.025  1.00 84.39           C  
ATOM    618  O   LEU A  76      11.900   7.684 -21.353  1.00 84.39           O  
ATOM    619  CG  LEU A  76      14.820   7.114 -19.702  1.00 84.39           C  
ATOM    620  CD1 LEU A  76      14.923   5.598 -19.832  1.00 84.39           C  
ATOM    621  CD2 LEU A  76      15.715   7.621 -18.576  1.00 84.39           C  
ATOM    622  N   LYS A  77      12.821   9.649 -21.801  1.00 83.83           N  
ATOM    623  CA  LYS A  77      11.626  10.417 -21.464  1.00 83.83           C  
ATOM    624  C   LYS A  77      10.460  10.049 -22.377  1.00 83.83           C  
ATOM    625  CB  LYS A  77      11.908  11.918 -21.554  1.00 83.83           C  
ATOM    626  O   LYS A  77       9.327   9.897 -21.916  1.00 83.83           O  
ATOM    627  CG  LYS A  77      10.796  12.792 -20.994  1.00 83.83           C  
ATOM    628  CD  LYS A  77      11.168  14.268 -21.040  1.00 83.83           C  
ATOM    629  CE  LYS A  77      10.008  15.152 -20.604  1.00 83.83           C  
ATOM    630  NZ  LYS A  77      10.352  16.602 -20.692  1.00 83.83           N  
ATOM    631  N   ASN A  78      10.751   9.969 -23.651  1.00 86.13           N  
ATOM    632  CA  ASN A  78       9.712   9.614 -24.611  1.00 86.13           C  
ATOM    633  C   ASN A  78       9.161   8.215 -24.350  1.00 86.13           C  
ATOM    634  CB  ASN A  78      10.245   9.716 -26.042  1.00 86.13           C  
ATOM    635  O   ASN A  78       7.948   8.002 -24.396  1.00 86.13           O  
ATOM    636  CG  ASN A  78      10.373  11.150 -26.517  1.00 86.13           C  
ATOM    637  ND2 ASN A  78      11.138  11.355 -27.582  1.00 86.13           N  
ATOM    638  OD1 ASN A  78       9.791  12.065 -25.930  1.00 86.13           O  
ATOM    639  N   ASN A  79      10.034   7.304 -24.145  1.00 86.25           N  
ATOM    640  CA  ASN A  79       9.608   5.943 -23.838  1.00 86.25           C  
ATOM    641  C   ASN A  79       8.808   5.885 -22.540  1.00 86.25           C  
ATOM    642  CB  ASN A  79      10.817   5.008 -23.759  1.00 86.25           C  
ATOM    643  O   ASN A  79       7.839   5.131 -22.437  1.00 86.25           O  
ATOM    644  CG  ASN A  79      11.413   4.708 -25.120  1.00 86.25           C  
ATOM    645  ND2 ASN A  79      12.538   4.002 -25.132  1.00 86.25           N  
ATOM    646  OD1 ASN A  79      10.868   5.108 -26.152  1.00 86.25           O  
ATOM    647  N   ASN A  80       9.282   6.585 -21.508  1.00 81.39           N  
ATOM    648  CA  ASN A  80       8.551   6.668 -20.248  1.00 81.39           C  
ATOM    649  C   ASN A  80       7.157   7.256 -20.446  1.00 81.39           C  
ATOM    650  CB  ASN A  80       9.336   7.493 -19.226  1.00 81.39           C  
ATOM    651  O   ASN A  80       6.197   6.813 -19.814  1.00 81.39           O  
ATOM    652  CG  ASN A  80       8.905   7.217 -17.799  1.00 81.39           C  
ATOM    653  ND2 ASN A  80       8.804   8.270 -16.996  1.00 81.39           N  
ATOM    654  OD1 ASN A  80       8.666   6.067 -17.421  1.00 81.39           O  
ATOM    655  N   ARG A  81       7.097   8.263 -21.258  1.00 84.92           N  
ATOM    656  CA  ARG A  81       5.805   8.865 -21.567  1.00 84.92           C  
ATOM    657  C   ARG A  81       4.869   7.851 -22.216  1.00 84.92           C  
ATOM    658  CB  ARG A  81       5.982  10.077 -22.485  1.00 84.92           C  
ATOM    659  O   ARG A  81       3.690   7.772 -21.864  1.00 84.92           O  
ATOM    660  CG  ARG A  81       4.705  10.871 -22.711  1.00 84.92           C  
ATOM    661  CD  ARG A  81       4.943  12.079 -23.606  1.00 84.92           C  
ATOM    662  NE  ARG A  81       3.688  12.714 -23.999  1.00 84.92           N  
ATOM    663  NH1 ARG A  81       4.688  14.519 -25.038  1.00 84.92           N  
ATOM    664  NH2 ARG A  81       2.403  14.347 -24.976  1.00 84.92           N  
ATOM    665  CZ  ARG A  81       3.596  13.859 -24.670  1.00 84.92           C  
ATOM    666  N   ASP A  82       5.330   7.131 -23.179  1.00 87.10           N  
ATOM    667  CA  ASP A  82       4.523   6.125 -23.864  1.00 87.10           C  
ATOM    668  C   ASP A  82       4.078   5.029 -22.899  1.00 87.10           C  
ATOM    669  CB  ASP A  82       5.302   5.515 -25.030  1.00 87.10           C  
ATOM    670  O   ASP A  82       2.945   4.548 -22.978  1.00 87.10           O  
ATOM    671  CG  ASP A  82       5.403   6.444 -26.227  1.00 87.10           C  
ATOM    672  OD1 ASP A  82       4.681   7.464 -26.270  1.00 87.10           O  
ATOM    673  OD2 ASP A  82       6.210   6.153 -27.137  1.00 87.10           O  
ATOM    674  N   LEU A  83       5.066   4.598 -22.088  1.00 82.65           N  
ATOM    675  CA  LEU A  83       4.747   3.610 -21.063  1.00 82.65           C  
ATOM    676  C   LEU A  83       3.632   4.113 -20.152  1.00 82.65           C  
ATOM    677  CB  LEU A  83       5.990   3.277 -20.234  1.00 82.65           C  
ATOM    678  O   LEU A  83       2.703   3.369 -19.832  1.00 82.65           O  
ATOM    679  CG  LEU A  83       5.833   2.167 -19.194  1.00 82.65           C  
ATOM    680  CD1 LEU A  83       5.484   0.848 -19.875  1.00 82.65           C  
ATOM    681  CD2 LEU A  83       7.106   2.026 -18.366  1.00 82.65           C  
ATOM    682  N   SER A  84       3.711   5.374 -19.714  1.00 80.67           N  
ATOM    683  CA  SER A  84       2.687   5.978 -18.867  1.00 80.67           C  
ATOM    684  C   SER A  84       1.342   6.038 -19.583  1.00 80.67           C  
ATOM    685  CB  SER A  84       3.108   7.383 -18.436  1.00 80.67           C  
ATOM    686  O   SER A  84       0.296   5.822 -18.969  1.00 80.67           O  
ATOM    687  OG  SER A  84       4.247   7.331 -17.594  1.00 80.67           O  
ATOM    688  N   MET A  85       1.282   6.266 -20.865  1.00 82.24           N  
ATOM    689  CA  MET A  85       0.050   6.376 -21.642  1.00 82.24           C  
ATOM    690  C   MET A  85      -0.673   5.035 -21.707  1.00 82.24           C  
ATOM    691  CB  MET A  85       0.348   6.879 -23.055  1.00 82.24           C  
ATOM    692  O   MET A  85      -1.904   4.986 -21.654  1.00 82.24           O  
ATOM    693  CG  MET A  85       0.579   8.380 -23.136  1.00 82.24           C  
ATOM    694  SD  MET A  85       0.791   8.967 -24.861  1.00 82.24           S  
ATOM    695  CE  MET A  85       2.574   9.300 -24.870  1.00 82.24           C  
ATOM    696  N   VAL A  86       0.165   4.021 -21.831  1.00 83.34           N  
ATOM    697  CA  VAL A  86      -0.417   2.685 -21.894  1.00 83.34           C  
ATOM    698  C   VAL A  86      -1.081   2.348 -20.561  1.00 83.34           C  
ATOM    699  CB  VAL A  86       0.645   1.619 -22.245  1.00 83.34           C  
ATOM    700  O   VAL A  86      -2.169   1.767 -20.532  1.00 83.34           O  
ATOM    701  CG1 VAL A  86       0.081   0.212 -22.055  1.00 83.34           C  
ATOM    702  CG2 VAL A  86       1.139   1.811 -23.678  1.00 83.34           C  
ATOM    703  N   ARG A  87      -0.476   2.701 -19.534  1.00 80.19           N  
ATOM    704  CA  ARG A  87      -1.010   2.455 -18.198  1.00 80.19           C  
ATOM    705  C   ARG A  87      -2.245   3.310 -17.936  1.00 80.19           C  
ATOM    706  CB  ARG A  87       0.054   2.731 -17.134  1.00 80.19           C  
ATOM    707  O   ARG A  87      -3.149   2.897 -17.207  1.00 80.19           O  
ATOM    708  CG  ARG A  87       1.128   1.659 -17.044  1.00 80.19           C  
ATOM    709  CD  ARG A  87       2.036   1.869 -15.840  1.00 80.19           C  
ATOM    710  NE  ARG A  87       3.020   0.797 -15.713  1.00 80.19           N  
ATOM    711  NH1 ARG A  87       4.342   1.912 -14.181  1.00 80.19           N  
ATOM    712  NH2 ARG A  87       4.922  -0.190 -14.888  1.00 80.19           N  
ATOM    713  CZ  ARG A  87       4.092   0.842 -14.928  1.00 80.19           C  
ATOM    714  N   MET A  88      -2.222   4.546 -18.482  1.00 83.00           N  
ATOM    715  CA  MET A  88      -3.331   5.475 -18.285  1.00 83.00           C  
ATOM    716  C   MET A  88      -4.621   4.915 -18.876  1.00 83.00           C  
ATOM    717  CB  MET A  88      -3.015   6.833 -18.912  1.00 83.00           C  
ATOM    718  O   MET A  88      -5.705   5.139 -18.335  1.00 83.00           O  
ATOM    719  CG  MET A  88      -4.018   7.920 -18.561  1.00 83.00           C  
ATOM    720  SD  MET A  88      -3.607   9.533 -19.333  1.00 83.00           S  
ATOM    721  CE  MET A  88      -2.282  10.089 -18.226  1.00 83.00           C  
ATOM    722  N   LYS A  89      -4.528   4.172 -19.944  1.00 78.87           N  
ATOM    723  CA  LYS A  89      -5.701   3.561 -20.563  1.00 78.87           C  
ATOM    724  C   LYS A  89      -6.390   2.596 -19.603  1.00 78.87           C  
ATOM    725  CB  LYS A  89      -5.310   2.831 -21.849  1.00 78.87           C  
ATOM    726  O   LYS A  89      -7.619   2.578 -19.507  1.00 78.87           O  
ATOM    727  CG  LYS A  89      -4.894   3.755 -22.984  1.00 78.87           C  
ATOM    728  CD  LYS A  89      -4.538   2.972 -24.241  1.00 78.87           C  
ATOM    729  CE  LYS A  89      -4.029   3.887 -25.346  1.00 78.87           C  
ATOM    730  NZ  LYS A  89      -3.645   3.120 -26.568  1.00 78.87           N  
ATOM    731  N   SER A  90      -5.660   1.864 -18.962  1.00 79.56           N  
ATOM    732  CA  SER A  90      -6.181   0.920 -17.979  1.00 79.56           C  
ATOM    733  C   SER A  90      -6.808   1.646 -16.794  1.00 79.56           C  
ATOM    734  CB  SER A  90      -5.071  -0.011 -17.489  1.00 79.56           C  
ATOM    735  O   SER A  90      -7.855   1.234 -16.290  1.00 79.56           O  
ATOM    736  OG  SER A  90      -5.558  -0.894 -16.493  1.00 79.56           O  
ATOM    737  N   MET A  91      -6.171   2.770 -16.387  1.00 82.55           N  
ATOM    738  CA  MET A  91      -6.687   3.542 -15.261  1.00 82.55           C  
ATOM    739  C   MET A  91      -8.081   4.081 -15.563  1.00 82.55           C  
ATOM    740  CB  MET A  91      -5.742   4.697 -14.922  1.00 82.55           C  
ATOM    741  O   MET A  91      -8.923   4.175 -14.668  1.00 82.55           O  
ATOM    742  CG  MET A  91      -4.463   4.258 -14.228  1.00 82.55           C  
ATOM    743  SD  MET A  91      -3.386   5.675 -13.779  1.00 82.55           S  
ATOM    744  CE  MET A  91      -2.100   4.812 -12.833  1.00 82.55           C  
ATOM    745  N   PHE A  92      -8.272   4.427 -16.821  1.00 86.27           N  
ATOM    746  CA  PHE A  92      -9.583   4.919 -17.227  1.00 86.27           C  
ATOM    747  C   PHE A  92     -10.619   3.802 -17.177  1.00 86.27           C  
ATOM    748  CB  PHE A  92      -9.522   5.516 -18.636  1.00 86.27           C  
ATOM    749  O   PHE A  92     -11.736   4.006 -16.698  1.00 86.27           O  
ATOM    750  CG  PHE A  92      -9.027   6.936 -18.673  1.00 86.27           C  
ATOM    751  CD1 PHE A  92      -9.840   7.981 -18.252  1.00 86.27           C  
ATOM    752  CD2 PHE A  92      -7.747   7.227 -19.128  1.00 86.27           C  
ATOM    753  CE1 PHE A  92      -9.385   9.297 -18.285  1.00 86.27           C  
ATOM    754  CE2 PHE A  92      -7.285   8.539 -19.164  1.00 86.27           C  
ATOM    755  CZ  PHE A  92      -8.106   9.573 -18.743  1.00 86.27           C  
ATOM    756  N   ALA A  93     -10.198   2.651 -17.687  1.00 85.51           N  
ATOM    757  CA  ALA A  93     -11.102   1.504 -17.657  1.00 85.51           C  
ATOM    758  C   ALA A  93     -11.464   1.129 -16.223  1.00 85.51           C  
ATOM    759  CB  ALA A  93     -10.472   0.312 -18.373  1.00 85.51           C  
ATOM    760  O   ALA A  93     -12.633   0.889 -15.913  1.00 85.51           O  
ATOM    761  N   ILE A  94     -10.474   1.124 -15.469  1.00 85.68           N  
ATOM    762  CA  ILE A  94     -10.677   0.830 -14.055  1.00 85.68           C  
ATOM    763  C   ILE A  94     -11.572   1.897 -13.429  1.00 85.68           C  
ATOM    764  CB  ILE A  94      -9.333   0.745 -13.297  1.00 85.68           C  
ATOM    765  O   ILE A  94     -12.444   1.585 -12.615  1.00 85.68           O  
ATOM    766  CG1 ILE A  94      -8.523  -0.463 -13.779  1.00 85.68           C  
ATOM    767  CG2 ILE A  94      -9.569   0.678 -11.785  1.00 85.68           C  
ATOM    768  CD1 ILE A  94      -7.082  -0.479 -13.287  1.00 85.68           C  
ATOM    769  N   GLY A  95     -11.294   3.172 -13.758  1.00 85.84           N  
ATOM    770  CA  GLY A  95     -12.122   4.271 -13.288  1.00 85.84           C  
ATOM    771  C   GLY A  95     -13.599   4.068 -13.570  1.00 85.84           C  
ATOM    772  O   GLY A  95     -14.441   4.311 -12.702  1.00 85.84           O  
ATOM    773  N   PHE A  96     -13.909   3.604 -14.735  1.00 87.20           N  
ATOM    774  CA  PHE A  96     -15.298   3.360 -15.104  1.00 87.20           C  
ATOM    775  C   PHE A  96     -15.890   2.232 -14.267  1.00 87.20           C  
ATOM    776  CB  PHE A  96     -15.408   3.022 -16.594  1.00 87.20           C  
ATOM    777  O   PHE A  96     -17.028   2.328 -13.803  1.00 87.20           O  
ATOM    778  CG  PHE A  96     -15.471   4.231 -17.488  1.00 87.20           C  
ATOM    779  CD1 PHE A  96     -16.607   5.030 -17.521  1.00 87.20           C  
ATOM    780  CD2 PHE A  96     -14.392   4.568 -18.296  1.00 87.20           C  
ATOM    781  CE1 PHE A  96     -16.667   6.150 -18.347  1.00 87.20           C  
ATOM    782  CE2 PHE A  96     -14.445   5.685 -19.124  1.00 87.20           C  
ATOM    783  CZ  PHE A  96     -15.584   6.474 -19.149  1.00 87.20           C  
ATOM    784  N   CYS A  97     -15.148   1.199 -14.019  1.00 83.49           N  
ATOM    785  CA  CYS A  97     -15.605   0.082 -13.200  1.00 83.49           C  
ATOM    786  C   CYS A  97     -15.828   0.520 -11.757  1.00 83.49           C  
ATOM    787  CB  CYS A  97     -14.594  -1.063 -13.244  1.00 83.49           C  
ATOM    788  O   CYS A  97     -16.829   0.150 -11.140  1.00 83.49           O  
ATOM    789  SG  CYS A  97     -14.578  -1.959 -14.812  1.00 83.49           S  
ATOM    790  N   PHE A  98     -14.955   1.392 -11.318  1.00 81.96           N  
ATOM    791  CA  PHE A  98     -15.016   1.863  -9.939  1.00 81.96           C  
ATOM    792  C   PHE A  98     -16.188   2.817  -9.744  1.00 81.96           C  
ATOM    793  CB  PHE A  98     -13.706   2.554  -9.547  1.00 81.96           C  
ATOM    794  O   PHE A  98     -16.832   2.811  -8.693  1.00 81.96           O  
ATOM    795  CG  PHE A  98     -12.706   1.637  -8.896  1.00 81.96           C  
ATOM    796  CD1 PHE A  98     -12.714   1.441  -7.521  1.00 81.96           C  
ATOM    797  CD2 PHE A  98     -11.758   0.970  -9.661  1.00 81.96           C  
ATOM    798  CE1 PHE A  98     -11.790   0.592  -6.916  1.00 81.96           C  
ATOM    799  CE2 PHE A  98     -10.831   0.120  -9.064  1.00 81.96           C  
ATOM    800  CZ  PHE A  98     -10.848  -0.067  -7.691  1.00 81.96           C  
ATOM    801  N   THR A  99     -16.458   3.648 -10.727  1.00 83.49           N  
ATOM    802  CA  THR A  99     -17.600   4.553 -10.655  1.00 83.49           C  
ATOM    803  C   THR A  99     -18.905   3.770 -10.551  1.00 83.49           C  
ATOM    804  CB  THR A  99     -17.653   5.484 -11.880  1.00 83.49           C  
ATOM    805  O   THR A  99     -19.793   4.132  -9.776  1.00 83.49           O  
ATOM    806  CG2 THR A  99     -18.861   6.414 -11.813  1.00 83.49           C  
ATOM    807  OG1 THR A  99     -16.458   6.274 -11.926  1.00 83.49           O  
ATOM    808  N   ALA A 100     -19.076   2.706 -11.233  1.00 84.19           N  
ATOM    809  CA  ALA A 100     -20.264   1.859 -11.171  1.00 84.19           C  
ATOM    810  C   ALA A 100     -20.408   1.216  -9.794  1.00 84.19           C  
ATOM    811  CB  ALA A 100     -20.209   0.785 -12.254  1.00 84.19           C  
ATOM    812  O   ALA A 100     -21.504   1.176  -9.232  1.00 84.19           O  
ATOM    813  N   LEU A 101     -19.292   0.785  -9.239  1.00 82.15           N  
ATOM    814  CA  LEU A 101     -19.289   0.132  -7.934  1.00 82.15           C  
ATOM    815  C   LEU A 101     -19.622   1.126  -6.827  1.00 82.15           C  
ATOM    816  CB  LEU A 101     -17.928  -0.515  -7.662  1.00 82.15           C  
ATOM    817  O   LEU A 101     -20.299   0.779  -5.857  1.00 82.15           O  
ATOM    818  CG  LEU A 101     -17.640  -1.824  -8.400  1.00 82.15           C  
ATOM    819  CD1 LEU A 101     -16.203  -2.268  -8.150  1.00 82.15           C  
ATOM    820  CD2 LEU A 101     -18.622  -2.908  -7.970  1.00 82.15           C  
ATOM    821  N   MET A 102     -19.046   2.311  -7.091  1.00 80.00           N  
ATOM    822  CA  MET A 102     -19.311   3.360  -6.110  1.00 80.00           C  
ATOM    823  C   MET A 102     -20.804   3.658  -6.021  1.00 80.00           C  
ATOM    824  CB  MET A 102     -18.543   4.634  -6.464  1.00 80.00           C  
ATOM    825  O   MET A 102     -21.335   3.869  -4.930  1.00 80.00           O  
ATOM    826  CG  MET A 102     -18.650   5.727  -5.412  1.00 80.00           C  
ATOM    827  SD  MET A 102     -17.970   5.208  -3.789  1.00 80.00           S  
ATOM    828  CE  MET A 102     -18.387   6.663  -2.788  1.00 80.00           C  
ATOM    829  N   GLY A 103     -21.568   3.684  -7.115  1.00 84.20           N  
ATOM    830  CA  GLY A 103     -23.008   3.888  -7.115  1.00 84.20           C  
ATOM    831  C   GLY A 103     -23.763   2.811  -6.359  1.00 84.20           C  
ATOM    832  O   GLY A 103     -24.685   3.110  -5.597  1.00 84.20           O  
ATOM    833  N   MET A 104     -23.344   1.615  -6.575  1.00 85.14           N  
ATOM    834  CA  MET A 104     -23.970   0.473  -5.914  1.00 85.14           C  
ATOM    835  C   MET A 104     -23.765   0.539  -4.405  1.00 85.14           C  
ATOM    836  CB  MET A 104     -23.408  -0.840  -6.462  1.00 85.14           C  
ATOM    837  O   MET A 104     -24.712   0.361  -3.637  1.00 85.14           O  
ATOM    838  CG  MET A 104     -24.060  -2.079  -5.869  1.00 85.14           C  
ATOM    839  SD  MET A 104     -23.318  -3.634  -6.503  1.00 85.14           S  
ATOM    840  CE  MET A 104     -23.921  -3.601  -8.214  1.00 85.14           C  
ATOM    841  N   PHE A 105     -22.630   0.894  -3.965  1.00 84.13           N  
ATOM    842  CA  PHE A 105     -22.291   0.898  -2.547  1.00 84.13           C  
ATOM    843  C   PHE A 105     -22.901   2.107  -1.847  1.00 84.13           C  
ATOM    844  CB  PHE A 105     -20.771   0.893  -2.356  1.00 84.13           C  
ATOM    845  O   PHE A 105     -23.235   2.041  -0.662  1.00 84.13           O  
ATOM    846  CG  PHE A 105     -20.106  -0.378  -2.812  1.00 84.13           C  
ATOM    847  CD1 PHE A 105     -20.717  -1.610  -2.610  1.00 84.13           C  
ATOM    848  CD2 PHE A 105     -18.869  -0.341  -3.443  1.00 84.13           C  
ATOM    849  CE1 PHE A 105     -20.104  -2.788  -3.031  1.00 84.13           C  
ATOM    850  CE2 PHE A 105     -18.251  -1.514  -3.866  1.00 84.13           C  
ATOM    851  CZ  PHE A 105     -18.869  -2.736  -3.658  1.00 84.13           C  
ATOM    852  N   ASN A 106     -22.867   3.185  -2.621  1.00 81.00           N  
ATOM    853  CA  ASN A 106     -23.472   4.381  -2.044  1.00 81.00           C  
ATOM    854  C   ASN A 106     -24.921   4.133  -1.633  1.00 81.00           C  
ATOM    855  CB  ASN A 106     -23.392   5.551  -3.027  1.00 81.00           C  
ATOM    856  O   ASN A 106     -25.379   4.654  -0.614  1.00 81.00           O  
ATOM    857  CG  ASN A 106     -23.525   6.898  -2.344  1.00 81.00           C  
ATOM    858  ND2 ASN A 106     -24.009   7.891  -3.080  1.00 81.00           N  
ATOM    859  OD1 ASN A 106     -23.196   7.044  -1.164  1.00 81.00           O  
ATOM    860  N   SER A 107     -25.597   3.261  -2.378  1.00 83.82           N  
ATOM    861  CA  SER A 107     -26.987   2.934  -2.078  1.00 83.82           C  
ATOM    862  C   SER A 107     -27.090   2.019  -0.862  1.00 83.82           C  
ATOM    863  CB  SER A 107     -27.654   2.270  -3.283  1.00 83.82           C  
ATOM    864  O   SER A 107     -28.005   2.159  -0.048  1.00 83.82           O  
ATOM    865  OG  SER A 107     -27.121   0.976  -3.504  1.00 83.82           O  
ATOM    866  N   ILE A 108     -26.075   1.166  -0.713  1.00 84.78           N  
ATOM    867  CA  ILE A 108     -26.119   0.154   0.337  1.00 84.78           C  
ATOM    868  C   ILE A 108     -25.708   0.776   1.670  1.00 84.78           C  
ATOM    869  CB  ILE A 108     -25.206  -1.047   0.003  1.00 84.78           C  
ATOM    870  O   ILE A 108     -26.298   0.474   2.711  1.00 84.78           O  
ATOM    871  CG1 ILE A 108     -25.724  -1.781  -1.240  1.00 84.78           C  
ATOM    872  CG2 ILE A 108     -25.105  -1.998   1.199  1.00 84.78           C  
ATOM    873  CD1 ILE A 108     -24.772  -2.843  -1.773  1.00 84.78           C  
ATOM    874  N   PHE A 109     -24.764   1.705   1.676  1.00 85.72           N  
ATOM    875  CA  PHE A 109     -24.169   2.233   2.898  1.00 85.72           C  
ATOM    876  C   PHE A 109     -24.583   3.683   3.119  1.00 85.72           C  
ATOM    877  CB  PHE A 109     -22.641   2.126   2.843  1.00 85.72           C  
ATOM    878  O   PHE A 109     -23.989   4.385   3.941  1.00 85.72           O  
ATOM    879  CG  PHE A 109     -22.131   0.711   2.864  1.00 85.72           C  
ATOM    880  CD1 PHE A 109     -22.138  -0.029   4.040  1.00 85.72           C  
ATOM    881  CD2 PHE A 109     -21.644   0.119   1.705  1.00 85.72           C  
ATOM    882  CE1 PHE A 109     -21.667  -1.339   4.062  1.00 85.72           C  
ATOM    883  CE2 PHE A 109     -21.171  -1.190   1.719  1.00 85.72           C  
ATOM    884  CZ  PHE A 109     -21.183  -1.917   2.899  1.00 85.72           C  
ATOM    885  N   ASP A 110     -25.596   4.117   2.491  1.00 84.28           N  
ATOM    886  CA  ASP A 110     -26.055   5.497   2.608  1.00 84.28           C  
ATOM    887  C   ASP A 110     -26.511   5.806   4.032  1.00 84.28           C  
ATOM    888  CB  ASP A 110     -27.193   5.770   1.621  1.00 84.28           C  
ATOM    889  O   ASP A 110     -27.423   5.160   4.552  1.00 84.28           O  
ATOM    890  CG  ASP A 110     -27.473   7.250   1.434  1.00 84.28           C  
ATOM    891  OD1 ASP A 110     -26.568   8.078   1.673  1.00 84.28           O  
ATOM    892  OD2 ASP A 110     -28.612   7.593   1.047  1.00 84.28           O  
ATOM    893  N   GLY A 111     -25.917   6.796   4.618  1.00 84.61           N  
ATOM    894  CA  GLY A 111     -26.291   7.275   5.939  1.00 84.61           C  
ATOM    895  C   GLY A 111     -25.850   6.348   7.057  1.00 84.61           C  
ATOM    896  O   GLY A 111     -26.192   6.564   8.221  1.00 84.61           O  
ATOM    897  N   ARG A 112     -25.141   5.412   6.724  1.00 86.99           N  
ATOM    898  CA  ARG A 112     -24.730   4.426   7.719  1.00 86.99           C  
ATOM    899  C   ARG A 112     -23.301   4.683   8.186  1.00 86.99           C  
ATOM    900  CB  ARG A 112     -24.851   3.009   7.154  1.00 86.99           C  
ATOM    901  O   ARG A 112     -22.421   4.976   7.374  1.00 86.99           O  
ATOM    902  CG  ARG A 112     -24.971   1.930   8.219  1.00 86.99           C  
ATOM    903  CD  ARG A 112     -25.118   0.545   7.604  1.00 86.99           C  
ATOM    904  NE  ARG A 112     -25.280  -0.484   8.627  1.00 86.99           N  
ATOM    905  NH1 ARG A 112     -23.941  -2.040   7.567  1.00 86.99           N  
ATOM    906  NH2 ARG A 112     -24.932  -2.549   9.571  1.00 86.99           N  
ATOM    907  CZ  ARG A 112     -24.717  -1.689   8.586  1.00 86.99           C  
ATOM    908  N   VAL A 113     -23.143   4.559   9.482  1.00 91.36           N  
ATOM    909  CA  VAL A 113     -21.796   4.642  10.037  1.00 91.36           C  
ATOM    910  C   VAL A 113     -21.125   3.272   9.974  1.00 91.36           C  
ATOM    911  CB  VAL A 113     -21.813   5.161  11.492  1.00 91.36           C  
ATOM    912  O   VAL A 113     -21.588   2.318  10.604  1.00 91.36           O  
ATOM    913  CG1 VAL A 113     -20.396   5.224  12.060  1.00 91.36           C  
ATOM    914  CG2 VAL A 113     -22.481   6.533  11.561  1.00 91.36           C  
ATOM    915  N   VAL A 114     -19.976   3.200   9.261  1.00 91.72           N  
ATOM    916  CA  VAL A 114     -19.356   1.903   9.007  1.00 91.72           C  
ATOM    917  C   VAL A 114     -18.194   1.688   9.974  1.00 91.72           C  
ATOM    918  CB  VAL A 114     -18.864   1.786   7.547  1.00 91.72           C  
ATOM    919  O   VAL A 114     -17.757   0.555  10.187  1.00 91.72           O  
ATOM    920  CG1 VAL A 114     -20.038   1.857   6.573  1.00 91.72           C  
ATOM    921  CG2 VAL A 114     -17.843   2.880   7.239  1.00 91.72           C  
ATOM    922  N   ALA A 115     -17.635   2.773  10.516  1.00 92.71           N  
ATOM    923  CA  ALA A 115     -16.533   2.657  11.467  1.00 92.71           C  
ATOM    924  C   ALA A 115     -16.390   3.929  12.299  1.00 92.71           C  
ATOM    925  CB  ALA A 115     -15.228   2.354  10.736  1.00 92.71           C  
ATOM    926  O   ALA A 115     -16.913   4.983  11.928  1.00 92.71           O  
ATOM    927  N   LYS A 116     -15.652   3.694  13.449  1.00 92.61           N  
ATOM    928  CA  LYS A 116     -15.320   4.835  14.298  1.00 92.61           C  
ATOM    929  C   LYS A 116     -13.841   5.191  14.186  1.00 92.61           C  
ATOM    930  CB  LYS A 116     -15.681   4.543  15.755  1.00 92.61           C  
ATOM    931  O   LYS A 116     -12.975   4.330  14.354  1.00 92.61           O  
ATOM    932  CG  LYS A 116     -17.177   4.470  16.020  1.00 92.61           C  
ATOM    933  CD  LYS A 116     -17.830   5.843  15.922  1.00 92.61           C  
ATOM    934  CE  LYS A 116     -19.294   5.798  16.338  1.00 92.61           C  
ATOM    935  NZ  LYS A 116     -19.947   7.136  16.214  1.00 92.61           N  
ATOM    936  N   LEU A 117     -13.662   6.509  13.880  1.00 92.57           N  
ATOM    937  CA  LEU A 117     -12.288   6.984  13.764  1.00 92.57           C  
ATOM    938  C   LEU A 117     -11.705   7.303  15.137  1.00 92.57           C  
ATOM    939  CB  LEU A 117     -12.222   8.224  12.868  1.00 92.57           C  
ATOM    940  O   LEU A 117     -12.371   7.922  15.970  1.00 92.57           O  
ATOM    941  CG  LEU A 117     -12.733   8.053  11.437  1.00 92.57           C  
ATOM    942  CD1 LEU A 117     -12.770   9.401  10.723  1.00 92.57           C  
ATOM    943  CD2 LEU A 117     -11.863   7.062  10.672  1.00 92.57           C  
ATOM    944  N   PRO A 118     -10.495   6.842  15.358  1.00 91.12           N  
ATOM    945  CA  PRO A 118      -9.833   7.173  16.622  1.00 91.12           C  
ATOM    946  C   PRO A 118      -9.295   8.602  16.651  1.00 91.12           C  
ATOM    947  CB  PRO A 118      -8.690   6.157  16.698  1.00 91.12           C  
ATOM    948  O   PRO A 118      -8.535   8.961  17.554  1.00 91.12           O  
ATOM    949  CG  PRO A 118      -8.327   5.883  15.275  1.00 91.12           C  
ATOM    950  CD  PRO A 118      -9.573   5.964  14.440  1.00 91.12           C  
ATOM    951  N   PHE A 119      -9.577   9.376  15.686  1.00 91.08           N  
ATOM    952  CA  PHE A 119      -9.152  10.767  15.585  1.00 91.08           C  
ATOM    953  C   PHE A 119     -10.228  11.614  14.915  1.00 91.08           C  
ATOM    954  CB  PHE A 119      -7.839  10.874  14.804  1.00 91.08           C  
ATOM    955  O   PHE A 119     -11.183  11.079  14.348  1.00 91.08           O  
ATOM    956  CG  PHE A 119      -7.918  10.325  13.405  1.00 91.08           C  
ATOM    957  CD1 PHE A 119      -7.613   8.995  13.147  1.00 91.08           C  
ATOM    958  CD2 PHE A 119      -8.298  11.141  12.347  1.00 91.08           C  
ATOM    959  CE1 PHE A 119      -7.685   8.484  11.853  1.00 91.08           C  
ATOM    960  CE2 PHE A 119      -8.372  10.638  11.051  1.00 91.08           C  
ATOM    961  CZ  PHE A 119      -8.065   9.310  10.806  1.00 91.08           C  
ATOM    962  N   THR A 120     -10.018  12.942  15.000  1.00 88.79           N  
ATOM    963  CA  THR A 120     -10.888  13.888  14.311  1.00 88.79           C  
ATOM    964  C   THR A 120     -10.268  14.328  12.987  1.00 88.79           C  
ATOM    965  CB  THR A 120     -11.171  15.125  15.184  1.00 88.79           C  
ATOM    966  O   THR A 120      -9.202  14.946  12.970  1.00 88.79           O  
ATOM    967  CG2 THR A 120     -12.234  16.014  14.549  1.00 88.79           C  
ATOM    968  OG1 THR A 120     -11.628  14.698  16.473  1.00 88.79           O  
ATOM    969  N   PRO A 121     -10.866  13.755  11.965  1.00 87.61           N  
ATOM    970  CA  PRO A 121     -10.296  14.094  10.659  1.00 87.61           C  
ATOM    971  C   PRO A 121     -10.144  15.600  10.455  1.00 87.61           C  
ATOM    972  CB  PRO A 121     -11.306  13.509   9.670  1.00 87.61           C  
ATOM    973  O   PRO A 121     -10.953  16.380  10.962  1.00 87.61           O  
ATOM    974  CG  PRO A 121     -12.558  13.326  10.465  1.00 87.61           C  
ATOM    975  CD  PRO A 121     -12.191  13.241  11.919  1.00 87.61           C  
ATOM    976  N   LEU A 122      -9.054  16.003   9.744  1.00 87.05           N  
ATOM    977  CA  LEU A 122      -8.812  17.390   9.363  1.00 87.05           C  
ATOM    978  C   LEU A 122      -9.918  17.903   8.446  1.00 87.05           C  
ATOM    979  CB  LEU A 122      -7.454  17.527   8.670  1.00 87.05           C  
ATOM    980  O   LEU A 122     -10.599  17.114   7.787  1.00 87.05           O  
ATOM    981  CG  LEU A 122      -6.227  17.150   9.502  1.00 87.05           C  
ATOM    982  CD1 LEU A 122      -4.977  17.141   8.629  1.00 87.05           C  
ATOM    983  CD2 LEU A 122      -6.060  18.111  10.674  1.00 87.05           C  
ATOM    984  N   SER A 123     -10.207  19.143   8.517  1.00 85.11           N  
ATOM    985  CA  SER A 123     -11.325  19.777   7.825  1.00 85.11           C  
ATOM    986  C   SER A 123     -11.290  19.478   6.330  1.00 85.11           C  
ATOM    987  CB  SER A 123     -11.308  21.289   8.051  1.00 85.11           C  
ATOM    988  O   SER A 123     -12.337  19.313   5.700  1.00 85.11           O  
ATOM    989  OG  SER A 123     -11.492  21.595   9.423  1.00 85.11           O  
ATOM    990  N   TYR A 124     -10.092  19.287   5.805  1.00 83.97           N  
ATOM    991  CA  TYR A 124      -9.982  19.056   4.369  1.00 83.97           C  
ATOM    992  C   TYR A 124     -10.497  17.671   3.998  1.00 83.97           C  
ATOM    993  CB  TYR A 124      -8.529  19.213   3.909  1.00 83.97           C  
ATOM    994  O   TYR A 124     -11.110  17.491   2.943  1.00 83.97           O  
ATOM    995  CG  TYR A 124      -7.988  20.613   4.074  1.00 83.97           C  
ATOM    996  CD1 TYR A 124      -8.475  21.664   3.301  1.00 83.97           C  
ATOM    997  CD2 TYR A 124      -6.989  20.885   5.002  1.00 83.97           C  
ATOM    998  CE1 TYR A 124      -7.978  22.955   3.449  1.00 83.97           C  
ATOM    999  CE2 TYR A 124      -6.484  22.172   5.158  1.00 83.97           C  
ATOM   1000  OH  TYR A 124      -6.489  24.475   4.529  1.00 83.97           O  
ATOM   1001  CZ  TYR A 124      -6.985  23.199   4.379  1.00 83.97           C  
ATOM   1002  N   ILE A 125     -10.341  16.638   4.879  1.00 86.81           N  
ATOM   1003  CA  ILE A 125     -10.689  15.253   4.584  1.00 86.81           C  
ATOM   1004  C   ILE A 125     -12.053  14.923   5.186  1.00 86.81           C  
ATOM   1005  CB  ILE A 125      -9.618  14.275   5.118  1.00 86.81           C  
ATOM   1006  O   ILE A 125     -12.614  13.857   4.923  1.00 86.81           O  
ATOM   1007  CG1 ILE A 125      -8.255  14.578   4.484  1.00 86.81           C  
ATOM   1008  CG2 ILE A 125     -10.033  12.824   4.858  1.00 86.81           C  
ATOM   1009  CD1 ILE A 125      -7.082  13.915   5.192  1.00 86.81           C  
ATOM   1010  N   GLN A 126     -12.531  15.839   5.978  1.00 85.79           N  
ATOM   1011  CA  GLN A 126     -13.805  15.637   6.660  1.00 85.79           C  
ATOM   1012  C   GLN A 126     -14.948  15.493   5.659  1.00 85.79           C  
ATOM   1013  CB  GLN A 126     -14.090  16.793   7.620  1.00 85.79           C  
ATOM   1014  O   GLN A 126     -15.936  14.807   5.931  1.00 85.79           O  
ATOM   1015  CG  GLN A 126     -15.211  16.508   8.610  1.00 85.79           C  
ATOM   1016  CD  GLN A 126     -15.357  17.593   9.660  1.00 85.79           C  
ATOM   1017  NE2 GLN A 126     -16.236  17.366  10.630  1.00 85.79           N  
ATOM   1018  OE1 GLN A 126     -14.684  18.628   9.600  1.00 85.79           O  
ATOM   1019  N   GLY A 127     -14.794  16.118   4.529  1.00 86.82           N  
ATOM   1020  CA  GLY A 127     -15.805  15.984   3.492  1.00 86.82           C  
ATOM   1021  C   GLY A 127     -15.961  14.560   2.992  1.00 86.82           C  
ATOM   1022  O   GLY A 127     -17.075  14.116   2.706  1.00 86.82           O  
ATOM   1023  N   LEU A 128     -14.850  13.900   3.009  1.00 86.57           N  
ATOM   1024  CA  LEU A 128     -14.860  12.522   2.532  1.00 86.57           C  
ATOM   1025  C   LEU A 128     -15.266  11.564   3.647  1.00 86.57           C  
ATOM   1026  CB  LEU A 128     -13.484  12.134   1.985  1.00 86.57           C  
ATOM   1027  O   LEU A 128     -16.027  10.621   3.415  1.00 86.57           O  
ATOM   1028  CG  LEU A 128     -13.046  12.830   0.695  1.00 86.57           C  
ATOM   1029  CD1 LEU A 128     -11.606  12.460   0.357  1.00 86.57           C  
ATOM   1030  CD2 LEU A 128     -13.981  12.466  -0.453  1.00 86.57           C  
ATOM   1031  N   SER A 129     -14.725  11.834   4.850  1.00 87.93           N  
ATOM   1032  CA  SER A 129     -14.967  10.946   5.982  1.00 87.93           C  
ATOM   1033  C   SER A 129     -16.420  11.016   6.438  1.00 87.93           C  
ATOM   1034  CB  SER A 129     -14.041  11.296   7.147  1.00 87.93           C  
ATOM   1035  O   SER A 129     -16.957  10.041   6.969  1.00 87.93           O  
ATOM   1036  OG  SER A 129     -14.289  12.613   7.608  1.00 87.93           O  
ATOM   1037  N   HIS A 130     -17.163  12.096   6.170  1.00 88.26           N  
ATOM   1038  CA  HIS A 130     -18.519  12.271   6.677  1.00 88.26           C  
ATOM   1039  C   HIS A 130     -19.521  12.413   5.536  1.00 88.26           C  
ATOM   1040  CB  HIS A 130     -18.594  13.492   7.596  1.00 88.26           C  
ATOM   1041  O   HIS A 130     -20.695  12.708   5.767  1.00 88.26           O  
ATOM   1042  CG  HIS A 130     -18.051  13.245   8.967  1.00 88.26           C  
ATOM   1043  CD2 HIS A 130     -18.669  12.890  10.118  1.00 88.26           C  
ATOM   1044  ND1 HIS A 130     -16.711  13.363   9.269  1.00 88.26           N  
ATOM   1045  CE1 HIS A 130     -16.529  13.089  10.550  1.00 88.26           C  
ATOM   1046  NE2 HIS A 130     -17.701  12.799  11.088  1.00 88.26           N  
ATOM   1047  N   ARG A 131     -19.047  12.181   4.380  1.00 85.12           N  
ATOM   1048  CA  ARG A 131     -19.966  12.289   3.251  1.00 85.12           C  
ATOM   1049  C   ARG A 131     -21.132  11.317   3.400  1.00 85.12           C  
ATOM   1050  CB  ARG A 131     -19.232  12.029   1.933  1.00 85.12           C  
ATOM   1051  O   ARG A 131     -20.929  10.133   3.675  1.00 85.12           O  
ATOM   1052  CG  ARG A 131     -20.055  12.353   0.697  1.00 85.12           C  
ATOM   1053  CD  ARG A 131     -19.223  12.261  -0.575  1.00 85.12           C  
ATOM   1054  NE  ARG A 131     -20.039  12.457  -1.769  1.00 85.12           N  
ATOM   1055  NH1 ARG A 131     -18.280  13.110  -3.116  1.00 85.12           N  
ATOM   1056  NH2 ARG A 131     -20.404  13.003  -3.970  1.00 85.12           N  
ATOM   1057  CZ  ARG A 131     -19.573  12.856  -2.949  1.00 85.12           C  
ATOM   1058  N   ASN A 132     -22.388  11.748   3.349  1.00 84.16           N  
ATOM   1059  CA  ASN A 132     -23.643  11.003   3.360  1.00 84.16           C  
ATOM   1060  C   ASN A 132     -24.000  10.527   4.765  1.00 84.16           C  
ATOM   1061  CB  ASN A 132     -23.568   9.814   2.399  1.00 84.16           C  
ATOM   1062  O   ASN A 132     -24.824   9.625   4.928  1.00 84.16           O  
ATOM   1063  CG  ASN A 132     -24.888   9.539   1.707  1.00 84.16           C  
ATOM   1064  ND2 ASN A 132     -25.135   8.276   1.380  1.00 84.16           N  
ATOM   1065  OD1 ASN A 132     -25.680  10.455   1.466  1.00 84.16           O  
ATOM   1066  N   LEU A 133     -23.259  10.914   5.793  1.00 87.37           N  
ATOM   1067  CA  LEU A 133     -23.617  10.520   7.151  1.00 87.37           C  
ATOM   1068  C   LEU A 133     -24.498  11.577   7.809  1.00 87.37           C  
ATOM   1069  CB  LEU A 133     -22.358  10.293   7.993  1.00 87.37           C  
ATOM   1070  O   LEU A 133     -24.327  12.774   7.566  1.00 87.37           O  
ATOM   1071  CG  LEU A 133     -21.455   9.136   7.562  1.00 87.37           C  
ATOM   1072  CD1 LEU A 133     -20.186   9.111   8.408  1.00 87.37           C  
ATOM   1073  CD2 LEU A 133     -22.199   7.809   7.665  1.00 87.37           C  
ATOM   1074  N   LEU A 134     -25.557  11.121   8.525  1.00 80.55           N  
ATOM   1075  CA  LEU A 134     -26.510  11.968   9.235  1.00 80.55           C  
ATOM   1076  C   LEU A 134     -26.174  12.037  10.721  1.00 80.55           C  
ATOM   1077  CB  LEU A 134     -27.936  11.445   9.045  1.00 80.55           C  
ATOM   1078  O   LEU A 134     -25.958  11.005  11.361  1.00 80.55           O  
ATOM   1079  CG  LEU A 134     -28.476  11.451   7.614  1.00 80.55           C  
ATOM   1080  CD1 LEU A 134     -29.761  10.633   7.529  1.00 80.55           C  
ATOM   1081  CD2 LEU A 134     -28.713  12.880   7.138  1.00 80.55           C  
ATOM   1082  N   GLY A 135     -25.030  12.718  11.077  1.00 79.23           N  
ATOM   1083  CA  GLY A 135     -24.636  12.902  12.464  1.00 79.23           C  
ATOM   1084  C   GLY A 135     -23.604  13.999  12.652  1.00 79.23           C  
ATOM   1085  O   GLY A 135     -23.088  14.546  11.675  1.00 79.23           O  
ATOM   1086  N   ASP A 136     -23.563  14.512  13.925  1.00 84.68           N  
ATOM   1087  CA  ASP A 136     -22.692  15.622  14.297  1.00 84.68           C  
ATOM   1088  C   ASP A 136     -21.342  15.116  14.802  1.00 84.68           C  
ATOM   1089  CB  ASP A 136     -23.359  16.494  15.362  1.00 84.68           C  
ATOM   1090  O   ASP A 136     -20.404  15.897  14.971  1.00 84.68           O  
ATOM   1091  CG  ASP A 136     -24.566  17.251  14.838  1.00 84.68           C  
ATOM   1092  OD1 ASP A 136     -24.595  17.598  13.638  1.00 84.68           O  
ATOM   1093  OD2 ASP A 136     -25.496  17.506  15.634  1.00 84.68           O  
ATOM   1094  N   ASP A 137     -21.402  13.709  14.975  1.00 89.24           N  
ATOM   1095  CA  ASP A 137     -20.153  13.136  15.469  1.00 89.24           C  
ATOM   1096  C   ASP A 137     -19.111  13.048  14.356  1.00 89.24           C  
ATOM   1097  CB  ASP A 137     -20.399  11.751  16.071  1.00 89.24           C  
ATOM   1098  O   ASP A 137     -19.270  12.275  13.409  1.00 89.24           O  
ATOM   1099  CG  ASP A 137     -19.196  11.209  16.822  1.00 89.24           C  
ATOM   1100  OD1 ASP A 137     -18.111  11.828  16.764  1.00 89.24           O  
ATOM   1101  OD2 ASP A 137     -19.332  10.152  17.475  1.00 89.24           O  
ATOM   1102  N   THR A 138     -18.038  13.857  14.495  1.00 86.78           N  
ATOM   1103  CA  THR A 138     -17.022  13.962  13.454  1.00 86.78           C  
ATOM   1104  C   THR A 138     -16.125  12.728  13.446  1.00 86.78           C  
ATOM   1105  CB  THR A 138     -16.160  15.225  13.640  1.00 86.78           C  
ATOM   1106  O   THR A 138     -15.334  12.534  12.520  1.00 86.78           O  
ATOM   1107  CG2 THR A 138     -16.987  16.490  13.438  1.00 86.78           C  
ATOM   1108  OG1 THR A 138     -15.613  15.232  14.965  1.00 86.78           O  
ATOM   1109  N   THR A 139     -16.299  11.835  14.387  1.00 90.96           N  
ATOM   1110  CA  THR A 139     -15.489  10.623  14.451  1.00 90.96           C  
ATOM   1111  C   THR A 139     -16.171   9.477  13.710  1.00 90.96           C  
ATOM   1112  CB  THR A 139     -15.219  10.208  15.909  1.00 90.96           C  
ATOM   1113  O   THR A 139     -15.600   8.392  13.574  1.00 90.96           O  
ATOM   1114  CG2 THR A 139     -14.547  11.335  16.687  1.00 90.96           C  
ATOM   1115  OG1 THR A 139     -16.461   9.879  16.543  1.00 90.96           O  
ATOM   1116  N   ASP A 140     -17.387   9.727  13.236  1.00 92.31           N  
ATOM   1117  CA  ASP A 140     -18.082   8.735  12.422  1.00 92.31           C  
ATOM   1118  C   ASP A 140     -17.456   8.627  11.034  1.00 92.31           C  
ATOM   1119  CB  ASP A 140     -19.567   9.082  12.304  1.00 92.31           C  
ATOM   1120  O   ASP A 140     -17.104   9.640  10.425  1.00 92.31           O  
ATOM   1121  CG  ASP A 140     -20.328   8.883  13.603  1.00 92.31           C  
ATOM   1122  OD1 ASP A 140     -19.796   8.231  14.528  1.00 92.31           O  
ATOM   1123  OD2 ASP A 140     -21.471   9.379  13.702  1.00 92.31           O  
ATOM   1124  N   CYS A 141     -17.321   7.407  10.609  1.00 92.48           N  
ATOM   1125  CA  CYS A 141     -16.614   7.165   9.356  1.00 92.48           C  
ATOM   1126  C   CYS A 141     -17.569   6.661   8.280  1.00 92.48           C  
ATOM   1127  CB  CYS A 141     -15.486   6.154   9.563  1.00 92.48           C  
ATOM   1128  O   CYS A 141     -18.349   5.738   8.519  1.00 92.48           O  
ATOM   1129  SG  CYS A 141     -14.481   5.872   8.089  1.00 92.48           S  
ATOM   1130  N   SER A 142     -17.493   7.287   7.145  1.00 91.85           N  
ATOM   1131  CA  SER A 142     -18.294   6.893   5.990  1.00 91.85           C  
ATOM   1132  C   SER A 142     -17.622   5.767   5.210  1.00 91.85           C  
ATOM   1133  CB  SER A 142     -18.534   8.090   5.070  1.00 91.85           C  
ATOM   1134  O   SER A 142     -16.415   5.554   5.334  1.00 91.85           O  
ATOM   1135  OG  SER A 142     -17.346   8.439   4.379  1.00 91.85           O  
ATOM   1136  N   PHE A 143     -18.375   5.112   4.521  1.00 90.42           N  
ATOM   1137  CA  PHE A 143     -17.881   4.014   3.699  1.00 90.42           C  
ATOM   1138  C   PHE A 143     -16.860   4.514   2.684  1.00 90.42           C  
ATOM   1139  CB  PHE A 143     -19.038   3.316   2.978  1.00 90.42           C  
ATOM   1140  O   PHE A 143     -15.886   3.821   2.382  1.00 90.42           O  
ATOM   1141  CG  PHE A 143     -19.342   3.889   1.621  1.00 90.42           C  
ATOM   1142  CD1 PHE A 143     -20.288   4.896   1.472  1.00 90.42           C  
ATOM   1143  CD2 PHE A 143     -18.681   3.421   0.492  1.00 90.42           C  
ATOM   1144  CE1 PHE A 143     -20.571   5.429   0.216  1.00 90.42           C  
ATOM   1145  CE2 PHE A 143     -18.959   3.949  -0.765  1.00 90.42           C  
ATOM   1146  CZ  PHE A 143     -19.905   4.952  -0.902  1.00 90.42           C  
ATOM   1147  N   ILE A 144     -17.045   5.639   2.126  1.00 90.02           N  
ATOM   1148  CA  ILE A 144     -16.180   6.184   1.085  1.00 90.02           C  
ATOM   1149  C   ILE A 144     -14.763   6.354   1.628  1.00 90.02           C  
ATOM   1150  CB  ILE A 144     -16.716   7.532   0.553  1.00 90.02           C  
ATOM   1151  O   ILE A 144     -13.792   5.949   0.985  1.00 90.02           O  
ATOM   1152  CG1 ILE A 144     -18.056   7.329  -0.164  1.00 90.02           C  
ATOM   1153  CG2 ILE A 144     -15.692   8.192  -0.376  1.00 90.02           C  
ATOM   1154  CD1 ILE A 144     -18.768   8.625  -0.524  1.00 90.02           C  
ATOM   1155  N   PHE A 145     -14.757   6.910   2.769  1.00 91.15           N  
ATOM   1156  CA  PHE A 145     -13.463   7.179   3.384  1.00 91.15           C  
ATOM   1157  C   PHE A 145     -12.713   5.880   3.656  1.00 91.15           C  
ATOM   1158  CB  PHE A 145     -13.637   7.967   4.686  1.00 91.15           C  
ATOM   1159  O   PHE A 145     -11.542   5.746   3.296  1.00 91.15           O  
ATOM   1160  CG  PHE A 145     -12.338   8.365   5.333  1.00 91.15           C  
ATOM   1161  CD1 PHE A 145     -11.951   7.810   6.547  1.00 91.15           C  
ATOM   1162  CD2 PHE A 145     -11.504   9.295   4.727  1.00 91.15           C  
ATOM   1163  CE1 PHE A 145     -10.749   8.177   7.148  1.00 91.15           C  
ATOM   1164  CE2 PHE A 145     -10.301   9.667   5.322  1.00 91.15           C  
ATOM   1165  CZ  PHE A 145      -9.926   9.107   6.533  1.00 91.15           C  
ATOM   1166  N   LEU A 146     -13.328   4.969   4.325  1.00 92.59           N  
ATOM   1167  CA  LEU A 146     -12.710   3.690   4.656  1.00 92.59           C  
ATOM   1168  C   LEU A 146     -12.346   2.918   3.392  1.00 92.59           C  
ATOM   1169  CB  LEU A 146     -13.649   2.851   5.528  1.00 92.59           C  
ATOM   1170  O   LEU A 146     -11.282   2.299   3.322  1.00 92.59           O  
ATOM   1171  CG  LEU A 146     -13.072   1.550   6.087  1.00 92.59           C  
ATOM   1172  CD1 LEU A 146     -11.799   1.831   6.878  1.00 92.59           C  
ATOM   1173  CD2 LEU A 146     -14.103   0.839   6.958  1.00 92.59           C  
ATOM   1174  N   TYR A 147     -13.155   2.968   2.445  1.00 91.24           N  
ATOM   1175  CA  TYR A 147     -12.902   2.302   1.172  1.00 91.24           C  
ATOM   1176  C   TYR A 147     -11.654   2.864   0.501  1.00 91.24           C  
ATOM   1177  CB  TYR A 147     -14.108   2.450   0.238  1.00 91.24           C  
ATOM   1178  O   TYR A 147     -10.805   2.108   0.024  1.00 91.24           O  
ATOM   1179  CG  TYR A 147     -13.893   1.850  -1.130  1.00 91.24           C  
ATOM   1180  CD1 TYR A 147     -13.774   2.660  -2.256  1.00 91.24           C  
ATOM   1181  CD2 TYR A 147     -13.811   0.472  -1.299  1.00 91.24           C  
ATOM   1182  CE1 TYR A 147     -13.578   2.112  -3.520  1.00 91.24           C  
ATOM   1183  CE2 TYR A 147     -13.615  -0.088  -2.557  1.00 91.24           C  
ATOM   1184  OH  TYR A 147     -13.306   0.191  -4.908  1.00 91.24           O  
ATOM   1185  CZ  TYR A 147     -13.499   0.739  -3.660  1.00 91.24           C  
ATOM   1186  N   ILE A 148     -11.473   4.152   0.405  1.00 90.24           N  
ATOM   1187  CA  ILE A 148     -10.312   4.797  -0.199  1.00 90.24           C  
ATOM   1188  C   ILE A 148      -9.048   4.401   0.561  1.00 90.24           C  
ATOM   1189  CB  ILE A 148     -10.467   6.334  -0.220  1.00 90.24           C  
ATOM   1190  O   ILE A 148      -8.035   4.049  -0.047  1.00 90.24           O  
ATOM   1191  CG1 ILE A 148     -11.561   6.747  -1.212  1.00 90.24           C  
ATOM   1192  CG2 ILE A 148      -9.134   7.006  -0.563  1.00 90.24           C  
ATOM   1193  CD1 ILE A 148     -11.918   8.226  -1.158  1.00 90.24           C  
ATOM   1194  N   LEU A 149      -9.128   4.423   1.874  1.00 91.67           N  
ATOM   1195  CA  LEU A 149      -7.974   4.070   2.694  1.00 91.67           C  
ATOM   1196  C   LEU A 149      -7.571   2.617   2.468  1.00 91.67           C  
ATOM   1197  CB  LEU A 149      -8.278   4.303   4.176  1.00 91.67           C  
ATOM   1198  O   LEU A 149      -6.385   2.313   2.318  1.00 91.67           O  
ATOM   1199  CG  LEU A 149      -8.193   5.750   4.667  1.00 91.67           C  
ATOM   1200  CD1 LEU A 149      -8.573   5.832   6.141  1.00 91.67           C  
ATOM   1201  CD2 LEU A 149      -6.795   6.311   4.437  1.00 91.67           C  
ATOM   1202  N   CYS A 150      -8.570   1.754   2.436  1.00 92.14           N  
ATOM   1203  CA  CYS A 150      -8.319   0.331   2.235  1.00 92.14           C  
ATOM   1204  C   CYS A 150      -7.755   0.069   0.843  1.00 92.14           C  
ATOM   1205  CB  CYS A 150      -9.603  -0.473   2.435  1.00 92.14           C  
ATOM   1206  O   CYS A 150      -6.811  -0.707   0.688  1.00 92.14           O  
ATOM   1207  SG  CYS A 150     -10.125  -0.593   4.160  1.00 92.14           S  
ATOM   1208  N   THR A 151      -8.362   0.655  -0.110  1.00 88.16           N  
ATOM   1209  CA  THR A 151      -7.918   0.454  -1.485  1.00 88.16           C  
ATOM   1210  C   THR A 151      -6.473   0.912  -1.659  1.00 88.16           C  
ATOM   1211  CB  THR A 151      -8.821   1.208  -2.479  1.00 88.16           C  
ATOM   1212  O   THR A 151      -5.683   0.249  -2.335  1.00 88.16           O  
ATOM   1213  CG2 THR A 151      -8.385   0.954  -3.919  1.00 88.16           C  
ATOM   1214  OG1 THR A 151     -10.174   0.766  -2.317  1.00 88.16           O  
ATOM   1215  N   MET A 152      -6.151   2.026  -1.094  1.00 86.05           N  
ATOM   1216  CA  MET A 152      -4.781   2.525  -1.177  1.00 86.05           C  
ATOM   1217  C   MET A 152      -3.813   1.578  -0.477  1.00 86.05           C  
ATOM   1218  CB  MET A 152      -4.680   3.923  -0.565  1.00 86.05           C  
ATOM   1219  O   MET A 152      -2.717   1.321  -0.980  1.00 86.05           O  
ATOM   1220  CG  MET A 152      -5.322   5.011  -1.411  1.00 86.05           C  
ATOM   1221  SD  MET A 152      -4.616   6.672  -1.074  1.00 86.05           S  
ATOM   1222  CE  MET A 152      -3.985   7.092  -2.722  1.00 86.05           C  
ATOM   1223  N   SER A 153      -4.184   1.035   0.615  1.00 89.49           N  
ATOM   1224  CA  SER A 153      -3.336   0.143   1.400  1.00 89.49           C  
ATOM   1225  C   SER A 153      -3.232  -1.233   0.751  1.00 89.49           C  
ATOM   1226  CB  SER A 153      -3.877   0.005   2.824  1.00 89.49           C  
ATOM   1227  O   SER A 153      -2.132  -1.760   0.573  1.00 89.49           O  
ATOM   1228  OG  SER A 153      -3.131  -0.953   3.554  1.00 89.49           O  
ATOM   1229  N   ILE A 154      -4.319  -1.748   0.299  1.00 89.93           N  
ATOM   1230  CA  ILE A 154      -4.398  -3.119  -0.194  1.00 89.93           C  
ATOM   1231  C   ILE A 154      -3.878  -3.182  -1.629  1.00 89.93           C  
ATOM   1232  CB  ILE A 154      -5.843  -3.663  -0.123  1.00 89.93           C  
ATOM   1233  O   ILE A 154      -3.093  -4.068  -1.973  1.00 89.93           O  
ATOM   1234  CG1 ILE A 154      -6.279  -3.831   1.337  1.00 89.93           C  
ATOM   1235  CG2 ILE A 154      -5.960  -4.985  -0.886  1.00 89.93           C  
ATOM   1236  CD1 ILE A 154      -7.767  -4.102   1.511  1.00 89.93           C  
ATOM   1237  N   ARG A 155      -4.323  -2.266  -2.384  1.00 84.84           N  
ATOM   1238  CA  ARG A 155      -3.960  -2.267  -3.797  1.00 84.84           C  
ATOM   1239  C   ARG A 155      -2.449  -2.166  -3.975  1.00 84.84           C  
ATOM   1240  CB  ARG A 155      -4.652  -1.116  -4.531  1.00 84.84           C  
ATOM   1241  O   ARG A 155      -1.854  -2.938  -4.730  1.00 84.84           O  
ATOM   1242  CG  ARG A 155      -4.384  -1.090  -6.028  1.00 84.84           C  
ATOM   1243  CD  ARG A 155      -5.131   0.044  -6.715  1.00 84.84           C  
ATOM   1244  NE  ARG A 155      -5.019  -0.039  -8.168  1.00 84.84           N  
ATOM   1245  NH1 ARG A 155      -3.194   1.371  -8.314  1.00 84.84           N  
ATOM   1246  NH2 ARG A 155      -4.089   0.448 -10.211  1.00 84.84           N  
ATOM   1247  CZ  ARG A 155      -4.101   0.594  -8.895  1.00 84.84           C  
ATOM   1248  N   GLN A 156      -1.810  -1.247  -3.320  1.00 85.77           N  
ATOM   1249  CA  GLN A 156      -0.375  -1.021  -3.463  1.00 85.77           C  
ATOM   1250  C   GLN A 156       0.423  -2.226  -2.974  1.00 85.77           C  
ATOM   1251  CB  GLN A 156       0.049   0.235  -2.700  1.00 85.77           C  
ATOM   1252  O   GLN A 156       1.420  -2.608  -3.590  1.00 85.77           O  
ATOM   1253  CG  GLN A 156      -0.448   1.532  -3.325  1.00 85.77           C  
ATOM   1254  CD  GLN A 156       0.075   2.765  -2.613  1.00 85.77           C  
ATOM   1255  NE2 GLN A 156      -0.422   3.932  -3.007  1.00 85.77           N  
ATOM   1256  OE1 GLN A 156       0.918   2.669  -1.716  1.00 85.77           O  
ATOM   1257  N   ASN A 157      -0.058  -2.804  -1.940  1.00 89.15           N  
ATOM   1258  CA  ASN A 157       0.620  -3.978  -1.402  1.00 89.15           C  
ATOM   1259  C   ASN A 157       0.469  -5.185  -2.323  1.00 89.15           C  
ATOM   1260  CB  ASN A 157       0.094  -4.308  -0.004  1.00 89.15           C  
ATOM   1261  O   ASN A 157       1.425  -5.932  -2.536  1.00 89.15           O  
ATOM   1262  CG  ASN A 157       0.662  -3.395   1.065  1.00 89.15           C  
ATOM   1263  ND2 ASN A 157      -0.210  -2.649   1.733  1.00 89.15           N  
ATOM   1264  OD1 ASN A 157       1.875  -3.359   1.288  1.00 89.15           O  
ATOM   1265  N   ILE A 158      -0.728  -5.293  -2.902  1.00 86.21           N  
ATOM   1266  CA  ILE A 158      -0.971  -6.387  -3.835  1.00 86.21           C  
ATOM   1267  C   ILE A 158      -0.107  -6.205  -5.081  1.00 86.21           C  
ATOM   1268  CB  ILE A 158      -2.464  -6.474  -4.227  1.00 86.21           C  
ATOM   1269  O   ILE A 158       0.494  -7.164  -5.572  1.00 86.21           O  
ATOM   1270  CG1 ILE A 158      -3.295  -6.998  -3.050  1.00 86.21           C  
ATOM   1271  CG2 ILE A 158      -2.647  -7.359  -5.464  1.00 86.21           C  
ATOM   1272  CD1 ILE A 158      -4.795  -7.016  -3.312  1.00 86.21           C  
ATOM   1273  N   GLN A 159      -0.009  -5.047  -5.516  1.00 82.94           N  
ATOM   1274  CA  GLN A 159       0.819  -4.768  -6.684  1.00 82.94           C  
ATOM   1275  C   GLN A 159       2.283  -5.101  -6.413  1.00 82.94           C  
ATOM   1276  CB  GLN A 159       0.683  -3.302  -7.101  1.00 82.94           C  
ATOM   1277  O   GLN A 159       2.970  -5.651  -7.276  1.00 82.94           O  
ATOM   1278  CG  GLN A 159      -0.645  -2.975  -7.771  1.00 82.94           C  
ATOM   1279  CD  GLN A 159      -0.750  -1.519  -8.184  1.00 82.94           C  
ATOM   1280  NE2 GLN A 159      -1.499  -1.257  -9.250  1.00 82.94           N  
ATOM   1281  OE1 GLN A 159      -0.164  -0.636  -7.550  1.00 82.94           O  
ATOM   1282  N   LYS A 160       2.696  -4.713  -5.266  1.00 84.71           N  
ATOM   1283  CA  LYS A 160       4.087  -4.980  -4.911  1.00 84.71           C  
ATOM   1284  C   LYS A 160       4.350  -6.479  -4.806  1.00 84.71           C  
ATOM   1285  CB  LYS A 160       4.447  -4.291  -3.594  1.00 84.71           C  
ATOM   1286  O   LYS A 160       5.376  -6.969  -5.282  1.00 84.71           O  
ATOM   1287  CG  LYS A 160       5.936  -4.294  -3.280  1.00 84.71           C  
ATOM   1288  CD  LYS A 160       6.676  -3.222  -4.069  1.00 84.71           C  
ATOM   1289  CE  LYS A 160       8.096  -3.028  -3.555  1.00 84.71           C  
ATOM   1290  NZ  LYS A 160       8.800  -1.926  -4.275  1.00 84.71           N  
ATOM   1291  N   ILE A 161       3.437  -7.208  -4.225  1.00 83.87           N  
ATOM   1292  CA  ILE A 161       3.571  -8.649  -4.042  1.00 83.87           C  
ATOM   1293  C   ILE A 161       3.556  -9.346  -5.401  1.00 83.87           C  
ATOM   1294  CB  ILE A 161       2.450  -9.211  -3.140  1.00 83.87           C  
ATOM   1295  O   ILE A 161       4.324 -10.282  -5.634  1.00 83.87           O  
ATOM   1296  CG1 ILE A 161       2.648  -8.748  -1.692  1.00 83.87           C  
ATOM   1297  CG2 ILE A 161       2.403 -10.739  -3.225  1.00 83.87           C  
ATOM   1298  CD1 ILE A 161       1.463  -9.040  -0.781  1.00 83.87           C  
ATOM   1299  N   LEU A 162       2.774  -8.821  -6.307  1.00 79.80           N  
ATOM   1300  CA  LEU A 162       2.631  -9.433  -7.624  1.00 79.80           C  
ATOM   1301  C   LEU A 162       3.745  -8.975  -8.560  1.00 79.80           C  
ATOM   1302  CB  LEU A 162       1.267  -9.090  -8.229  1.00 79.80           C  
ATOM   1303  O   LEU A 162       3.896  -9.511  -9.660  1.00 79.80           O  
ATOM   1304  CG  LEU A 162       0.044  -9.665  -7.513  1.00 79.80           C  
ATOM   1305  CD1 LEU A 162      -1.238  -9.193  -8.191  1.00 79.80           C  
ATOM   1306  CD2 LEU A 162       0.110 -11.188  -7.481  1.00 79.80           C  
ATOM   1307  N   GLY A 163       4.588  -7.999  -8.050  1.00 76.45           N  
ATOM   1308  CA  GLY A 163       5.697  -7.500  -8.847  1.00 76.45           C  
ATOM   1309  C   GLY A 163       5.252  -6.651 -10.023  1.00 76.45           C  
ATOM   1310  O   GLY A 163       5.927  -6.606 -11.053  1.00 76.45           O  
ATOM   1311  N   LEU A 164       4.012  -6.189  -9.939  1.00 71.70           N  
ATOM   1312  CA  LEU A 164       3.414  -5.442 -11.041  1.00 71.70           C  
ATOM   1313  C   LEU A 164       3.585  -3.941 -10.836  1.00 71.70           C  
ATOM   1314  CB  LEU A 164       1.928  -5.785 -11.177  1.00 71.70           C  
ATOM   1315  O   LEU A 164       3.088  -3.141 -11.631  1.00 71.70           O  
ATOM   1316  CG  LEU A 164       1.597  -7.235 -11.532  1.00 71.70           C  
ATOM   1317  CD1 LEU A 164       0.089  -7.460 -11.486  1.00 71.70           C  
ATOM   1318  CD2 LEU A 164       2.153  -7.589 -12.907  1.00 71.70           C  
ATOM   1319  N   ALA A 165       4.253  -3.594  -9.709  1.00 67.91           N  
ATOM   1320  CA  ALA A 165       4.470  -2.166  -9.497  1.00 67.91           C  
ATOM   1321  C   ALA A 165       5.474  -1.608 -10.502  1.00 67.91           C  
ATOM   1322  CB  ALA A 165       4.951  -1.907  -8.071  1.00 67.91           C  
ATOM   1323  O   ALA A 165       6.385  -2.317 -10.938  1.00 67.91           O  
ATOM   1324  N   PRO A 166       5.070  -0.465 -11.091  1.00 62.81           N  
ATOM   1325  CA  PRO A 166       6.080   0.159 -11.949  1.00 62.81           C  
ATOM   1326  C   PRO A 166       7.457   0.220 -11.291  1.00 62.81           C  
ATOM   1327  CB  PRO A 166       5.524   1.566 -12.184  1.00 62.81           C  
ATOM   1328  O   PRO A 166       7.555   0.301 -10.064  1.00 62.81           O  
ATOM   1329  CG  PRO A 166       4.156   1.541 -11.583  1.00 62.81           C  
ATOM   1330  CD  PRO A 166       4.029   0.307 -10.736  1.00 62.81           C  
ATOM   1331  N   SER A 167       8.466  -0.271 -12.107  1.00 58.80           N  
ATOM   1332  CA  SER A 167       9.852  -0.233 -11.652  1.00 58.80           C  
ATOM   1333  C   SER A 167      10.235   1.160 -11.162  1.00 58.80           C  
ATOM   1334  CB  SER A 167      10.797  -0.665 -12.773  1.00 58.80           C  
ATOM   1335  O   SER A 167       9.647   2.157 -11.587  1.00 58.80           O  
ATOM   1336  OG  SER A 167      10.938   0.364 -13.738  1.00 58.80           O  
ATOM   1337  N   ARG A 168      10.855   1.244  -9.996  1.00 64.81           N  
ATOM   1338  CA  ARG A 168      11.350   2.408  -9.268  1.00 64.81           C  
ATOM   1339  C   ARG A 168      12.137   3.335 -10.189  1.00 64.81           C  
ATOM   1340  CB  ARG A 168      12.225   1.973  -8.090  1.00 64.81           C  
ATOM   1341  O   ARG A 168      12.060   4.558 -10.060  1.00 64.81           O  
ATOM   1342  CG  ARG A 168      11.452   1.317  -6.958  1.00 64.81           C  
ATOM   1343  CD  ARG A 168      12.368   0.904  -5.814  1.00 64.81           C  
ATOM   1344  NE  ARG A 168      11.649   0.145  -4.795  1.00 64.81           N  
ATOM   1345  NH1 ARG A 168      12.723   1.135  -3.005  1.00 64.81           N  
ATOM   1346  NH2 ARG A 168      11.125  -0.469  -2.644  1.00 64.81           N  
ATOM   1347  CZ  ARG A 168      11.834   0.272  -3.484  1.00 64.81           C  
ATOM   1348  N   ALA A 169      12.920   2.758 -11.114  1.00 58.70           N  
ATOM   1349  CA  ALA A 169      13.668   3.519 -12.111  1.00 58.70           C  
ATOM   1350  C   ALA A 169      12.728   4.291 -13.032  1.00 58.70           C  
ATOM   1351  CB  ALA A 169      14.564   2.591 -12.927  1.00 58.70           C  
ATOM   1352  O   ALA A 169      13.001   5.440 -13.387  1.00 58.70           O  
ATOM   1353  N   ALA A 170      11.663   3.660 -13.345  1.00 55.03           N  
ATOM   1354  CA  ALA A 170      10.678   4.304 -14.211  1.00 55.03           C  
ATOM   1355  C   ALA A 170       9.949   5.424 -13.476  1.00 55.03           C  
ATOM   1356  CB  ALA A 170       9.678   3.276 -14.735  1.00 55.03           C  
ATOM   1357  O   ALA A 170       9.618   6.453 -14.070  1.00 55.03           O  
ATOM   1358  N   THR A 171       9.730   5.222 -12.139  1.00 58.15           N  
ATOM   1359  CA  THR A 171       9.051   6.231 -11.332  1.00 58.15           C  
ATOM   1360  C   THR A 171       9.942   7.454 -11.133  1.00 58.15           C  
ATOM   1361  CB  THR A 171       8.638   5.665  -9.961  1.00 58.15           C  
ATOM   1362  O   THR A 171       9.455   8.586 -11.106  1.00 58.15           O  
ATOM   1363  CG2 THR A 171       7.751   6.648  -9.205  1.00 58.15           C  
ATOM   1364  OG1 THR A 171       7.919   4.440 -10.154  1.00 58.15           O  
ATOM   1365  N   LYS A 172      11.277   7.249 -10.886  1.00 58.68           N  
ATOM   1366  CA  LYS A 172      12.221   8.347 -10.700  1.00 58.68           C  
ATOM   1367  C   LYS A 172      12.296   9.225 -11.947  1.00 58.68           C  
ATOM   1368  CB  LYS A 172      13.610   7.808 -10.355  1.00 58.68           C  
ATOM   1369  O   LYS A 172      12.434  10.446 -11.846  1.00 58.68           O  
ATOM   1370  CG  LYS A 172      13.812   7.520  -8.875  1.00 58.68           C  
ATOM   1371  CD  LYS A 172      15.249   7.111  -8.576  1.00 58.68           C  
ATOM   1372  CE  LYS A 172      15.418   6.682  -7.125  1.00 58.68           C  
ATOM   1373  NZ  LYS A 172      16.824   6.275  -6.828  1.00 58.68           N  
ATOM   1374  N   GLN A 173      12.133   8.630 -13.112  1.00 49.93           N  
ATOM   1375  CA  GLN A 173      12.229   9.413 -14.340  1.00 49.93           C  
ATOM   1376  C   GLN A 173      10.862   9.947 -14.760  1.00 49.93           C  
ATOM   1377  CB  GLN A 173      12.833   8.574 -15.466  1.00 49.93           C  
ATOM   1378  O   GLN A 173      10.775  10.894 -15.544  1.00 49.93           O  
ATOM   1379  CG  GLN A 173      14.336   8.361 -15.336  1.00 49.93           C  
ATOM   1380  CD  GLN A 173      14.975   7.887 -16.628  1.00 49.93           C  
ATOM   1381  NE2 GLN A 173      16.286   8.072 -16.744  1.00 49.93           N  
ATOM   1382  OE1 GLN A 173      14.297   7.357 -17.514  1.00 49.93           O  
ATOM   1383  N   ALA A 174       9.779   9.265 -14.261  1.00 46.12           N  
ATOM   1384  CA  ALA A 174       8.443   9.791 -14.529  1.00 46.12           C  
ATOM   1385  C   ALA A 174       8.169  11.042 -13.700  1.00 46.12           C  
ATOM   1386  CB  ALA A 174       7.386   8.726 -14.246  1.00 46.12           C  
ATOM   1387  O   ALA A 174       7.076  11.610 -13.764  1.00 46.12           O  
ATOM   1388  N   GLY A 175       9.220  11.518 -12.910  1.00 35.38           N  
ATOM   1389  CA  GLY A 175       9.116  12.871 -12.386  1.00 35.38           C  
ATOM   1390  C   GLY A 175       8.462  13.837 -13.355  1.00 35.38           C  
ATOM   1391  O   GLY A 175       8.966  14.053 -14.459  1.00 35.38           O  
ATOM   1392  N   GLY A 176       7.132  13.692 -13.650  1.00 35.92           N  
ATOM   1393  CA  GLY A 176       6.449  14.949 -13.915  1.00 35.92           C  
ATOM   1394  C   GLY A 176       5.234  14.792 -14.809  1.00 35.92           C  
ATOM   1395  O   GLY A 176       5.131  15.449 -15.846  1.00 35.92           O  
ATOM   1396  N   PHE A 177       4.233  13.968 -14.538  1.00 39.57           N  
ATOM   1397  CA  PHE A 177       2.989  14.515 -15.066  1.00 39.57           C  
ATOM   1398  C   PHE A 177       2.286  15.371 -14.020  1.00 39.57           C  
ATOM   1399  CB  PHE A 177       2.060  13.390 -15.534  1.00 39.57           C  
ATOM   1400  O   PHE A 177       1.681  16.393 -14.350  1.00 39.57           O  
ATOM   1401  CG  PHE A 177       0.818  13.877 -16.230  1.00 39.57           C  
ATOM   1402  CD1 PHE A 177      -0.401  13.911 -15.563  1.00 39.57           C  
ATOM   1403  CD2 PHE A 177       0.870  14.301 -17.551  1.00 39.57           C  
ATOM   1404  CE1 PHE A 177      -1.552  14.362 -16.205  1.00 39.57           C  
ATOM   1405  CE2 PHE A 177      -0.277  14.753 -18.199  1.00 39.57           C  
ATOM   1406  CZ  PHE A 177      -1.487  14.781 -17.524  1.00 39.57           C  
ATOM   1407  N   LEU A 178       2.822  15.481 -12.755  1.00 33.68           N  
ATOM   1408  CA  LEU A 178       2.294  16.461 -11.812  1.00 33.68           C  
ATOM   1409  C   LEU A 178       3.374  16.912 -10.834  1.00 33.68           C  
ATOM   1410  CB  LEU A 178       1.104  15.880 -11.045  1.00 33.68           C  
ATOM   1411  O   LEU A 178       3.090  17.644  -9.883  1.00 33.68           O  
ATOM   1412  CG  LEU A 178      -0.175  15.649 -11.851  1.00 33.68           C  
ATOM   1413  CD1 LEU A 178      -1.150  14.781 -11.061  1.00 33.68           C  
ATOM   1414  CD2 LEU A 178      -0.819  16.979 -12.225  1.00 33.68           C  
ATOM   1415  N   GLY A 179       4.575  16.750 -11.116  1.00 32.41           N  
ATOM   1416  CA  GLY A 179       5.596  17.368 -10.285  1.00 32.41           C  
ATOM   1417  C   GLY A 179       6.299  18.527 -10.967  1.00 32.41           C  
ATOM   1418  O   GLY A 179       6.114  18.754 -12.164  1.00 32.41           O  
ATOM   1419  N   PRO A 180       6.561  19.594 -10.089  1.00 28.55           N  
ATOM   1420  CA  PRO A 180       7.166  20.792 -10.675  1.00 28.55           C  
ATOM   1421  C   PRO A 180       8.374  20.473 -11.553  1.00 28.55           C  
ATOM   1422  CB  PRO A 180       7.582  21.612  -9.451  1.00 28.55           C  
ATOM   1423  O   PRO A 180       9.048  19.462 -11.338  1.00 28.55           O  
ATOM   1424  CG  PRO A 180       7.498  20.657  -8.305  1.00 28.55           C  
ATOM   1425  CD  PRO A 180       6.753  19.434  -8.757  1.00 28.55           C  
ATOM   1426  N   PRO A 181       8.277  20.946 -12.842  1.00 31.62           N  
ATOM   1427  CA  PRO A 181       9.409  20.826 -13.763  1.00 31.62           C  
ATOM   1428  C   PRO A 181      10.758  20.967 -13.061  1.00 31.62           C  
ATOM   1429  CB  PRO A 181       9.185  21.976 -14.749  1.00 31.62           C  
ATOM   1430  O   PRO A 181      10.846  21.601 -12.007  1.00 31.62           O  
ATOM   1431  CG  PRO A 181       8.154  22.841 -14.099  1.00 31.62           C  
ATOM   1432  CD  PRO A 181       7.541  22.078 -12.960  1.00 31.62           C  
ATOM   1433  N   PRO A 182      11.662  20.014 -13.349  1.00 36.39           N  
ATOM   1434  CA  PRO A 182      13.029  20.144 -12.840  1.00 36.39           C  
ATOM   1435  C   PRO A 182      13.572  21.565 -12.965  1.00 36.39           C  
ATOM   1436  CB  PRO A 182      13.826  19.176 -13.719  1.00 36.39           C  
ATOM   1437  O   PRO A 182      13.124  22.328 -13.825  1.00 36.39           O  
ATOM   1438  CG  PRO A 182      12.891  18.806 -14.825  1.00 36.39           C  
ATOM   1439  CD  PRO A 182      11.517  19.302 -14.475  1.00 36.39           C  
ATOM   1440  N   PRO A 183      14.046  22.095 -11.761  1.00 35.41           N  
ATOM   1441  CA  PRO A 183      14.615  23.444 -11.760  1.00 35.41           C  
ATOM   1442  C   PRO A 183      15.532  23.699 -12.954  1.00 35.41           C  
ATOM   1443  CB  PRO A 183      15.401  23.494 -10.448  1.00 35.41           C  
ATOM   1444  O   PRO A 183      16.287  22.811 -13.358  1.00 35.41           O  
ATOM   1445  CG  PRO A 183      15.403  22.085  -9.950  1.00 35.41           C  
ATOM   1446  CD  PRO A 183      14.508  21.265 -10.834  1.00 35.41           C  
ATOM   1447  N   SER A 184      14.958  24.253 -14.028  1.00 38.71           N  
ATOM   1448  CA  SER A 184      15.672  24.965 -15.083  1.00 38.71           C  
ATOM   1449  C   SER A 184      17.014  25.492 -14.584  1.00 38.71           C  
ATOM   1450  CB  SER A 184      14.827  26.123 -15.615  1.00 38.71           C  
ATOM   1451  O   SER A 184      17.098  26.052 -13.489  1.00 38.71           O  
ATOM   1452  OG  SER A 184      14.503  27.029 -14.574  1.00 38.71           O  
ATOM   1453  N   GLY A 185      18.029  24.626 -14.320  1.00 35.92           N  
ATOM   1454  CA  GLY A 185      19.419  24.920 -14.629  1.00 35.92           C  
ATOM   1455  C   GLY A 185      19.660  26.382 -14.956  1.00 35.92           C  
ATOM   1456  O   GLY A 185      18.915  26.980 -15.735  1.00 35.92           O  
ATOM   1457  N   LYS A 186      19.674  27.267 -13.967  1.00 31.34           N  
ATOM   1458  CA  LYS A 186      20.505  28.453 -13.780  1.00 31.34           C  
ATOM   1459  C   LYS A 186      21.543  28.577 -14.892  1.00 31.34           C  
ATOM   1460  CB  LYS A 186      21.198  28.414 -12.417  1.00 31.34           C  
ATOM   1461  O   LYS A 186      22.341  27.662 -15.108  1.00 31.34           O  
ATOM   1462  CG  LYS A 186      20.311  28.845 -11.259  1.00 31.34           C  
ATOM   1463  CD  LYS A 186      21.100  28.952  -9.960  1.00 31.34           C  
ATOM   1464  CE  LYS A 186      20.206  29.342  -8.792  1.00 31.34           C  
ATOM   1465  NZ  LYS A 186      20.972  29.431  -7.513  1.00 31.34           N  
ATOM   1466  N   PHE A 187      21.121  28.739 -16.160  1.00 34.91           N  
ATOM   1467  CA  PHE A 187      21.963  29.376 -17.166  1.00 34.91           C  
ATOM   1468  C   PHE A 187      22.518  30.697 -16.649  1.00 34.91           C  
ATOM   1469  CB  PHE A 187      21.175  29.607 -18.460  1.00 34.91           C  
ATOM   1470  O   PHE A 187      21.791  31.488 -16.044  1.00 34.91           O  
ATOM   1471  CG  PHE A 187      21.144  28.411 -19.373  1.00 34.91           C  
ATOM   1472  CD1 PHE A 187      22.199  28.154 -20.241  1.00 34.91           C  
ATOM   1473  CD2 PHE A 187      20.059  27.544 -19.364  1.00 34.91           C  
ATOM   1474  CE1 PHE A 187      22.173  27.048 -21.087  1.00 34.91           C  
ATOM   1475  CE2 PHE A 187      20.026  26.437 -20.208  1.00 34.91           C  
ATOM   1476  CZ  PHE A 187      21.083  26.192 -21.069  1.00 34.91           C  
ATOM   1477  N   SER A 188      23.689  30.651 -15.954  1.00 32.47           N  
ATOM   1478  CA  SER A 188      24.672  31.725 -16.037  1.00 32.47           C  
ATOM   1479  C   SER A 188      23.997  33.081 -16.214  1.00 32.47           C  
ATOM   1480  CB  SER A 188      25.643  31.476 -17.192  1.00 32.47           C  
ATOM   1481  O   SER A 188      23.028  33.204 -16.967  1.00 32.47           O  
ATOM   1482  OG  SER A 188      26.970  31.801 -16.813  1.00 32.47           O  
TER
ATOM   1483  N   MET B   1      52.794 -14.872 -33.326  1.00 35.57           N  
ATOM   1484  CA  MET B   1      52.553 -14.106 -32.106  1.00 35.57           C  
ATOM   1485  C   MET B   1      51.141 -14.347 -31.583  1.00 35.57           C  
ATOM   1486  CB  MET B   1      52.770 -12.613 -32.356  1.00 35.57           C  
ATOM   1487  O   MET B   1      50.163 -14.132 -32.301  1.00 35.57           O  
ATOM   1488  CG  MET B   1      54.225 -12.181 -32.262  1.00 35.57           C  
ATOM   1489  SD  MET B   1      54.443 -10.380 -32.540  1.00 35.57           S  
ATOM   1490  CE  MET B   1      54.666  -9.817 -30.830  1.00 35.57           C  
ATOM   1491  N   SER B   2      50.883 -15.619 -31.172  1.00 34.01           N  
ATOM   1492  CA  SER B   2      50.188 -16.387 -30.144  1.00 34.01           C  
ATOM   1493  C   SER B   2      48.877 -15.717 -29.746  1.00 34.01           C  
ATOM   1494  CB  SER B   2      51.077 -16.561 -28.912  1.00 34.01           C  
ATOM   1495  O   SER B   2      48.871 -14.565 -29.306  1.00 34.01           O  
ATOM   1496  OG  SER B   2      50.579 -17.591 -28.075  1.00 34.01           O  
ATOM   1497  N   GLY B   3      47.798 -15.848 -30.563  1.00 28.76           N  
ATOM   1498  CA  GLY B   3      46.356 -16.028 -30.518  1.00 28.76           C  
ATOM   1499  C   GLY B   3      45.843 -16.390 -29.137  1.00 28.76           C  
ATOM   1500  O   GLY B   3      46.097 -17.491 -28.644  1.00 28.76           O  
ATOM   1501  N   GLY B   4      45.914 -15.507 -28.135  1.00 31.18           N  
ATOM   1502  CA  GLY B   4      45.409 -15.542 -26.771  1.00 31.18           C  
ATOM   1503  C   GLY B   4      43.895 -15.487 -26.694  1.00 31.18           C  
ATOM   1504  O   GLY B   4      43.276 -14.550 -27.202  1.00 31.18           O  
ATOM   1505  N   ARG B   5      43.133 -16.524 -27.093  1.00 34.70           N  
ATOM   1506  CA  ARG B   5      41.886 -17.181 -26.716  1.00 34.70           C  
ATOM   1507  C   ARG B   5      41.379 -16.665 -25.373  1.00 34.70           C  
ATOM   1508  CB  ARG B   5      42.074 -18.699 -26.657  1.00 34.70           C  
ATOM   1509  O   ARG B   5      42.088 -16.737 -24.367  1.00 34.70           O  
ATOM   1510  CG  ARG B   5      41.236 -19.463 -27.669  1.00 34.70           C  
ATOM   1511  CD  ARG B   5      41.470 -20.964 -27.576  1.00 34.70           C  
ATOM   1512  NE  ARG B   5      40.850 -21.677 -28.690  1.00 34.70           N  
ATOM   1513  NH1 ARG B   5      41.337 -23.786 -27.883  1.00 34.70           N  
ATOM   1514  NH2 ARG B   5      40.213 -23.544 -29.866  1.00 34.70           N  
ATOM   1515  CZ  ARG B   5      40.801 -23.000 -28.810  1.00 34.70           C  
ATOM   1516  N   ARG B   6      40.800 -15.441 -25.254  1.00 35.73           N  
ATOM   1517  CA  ARG B   6      39.801 -14.779 -24.422  1.00 35.73           C  
ATOM   1518  C   ARG B   6      38.897 -15.798 -23.735  1.00 35.73           C  
ATOM   1519  CB  ARG B   6      38.960 -13.812 -25.258  1.00 35.73           C  
ATOM   1520  O   ARG B   6      38.290 -16.643 -24.397  1.00 35.73           O  
ATOM   1521  CG  ARG B   6      38.808 -12.433 -24.637  1.00 35.73           C  
ATOM   1522  CD  ARG B   6      37.962 -11.513 -25.507  1.00 35.73           C  
ATOM   1523  NE  ARG B   6      38.177 -10.108 -25.174  1.00 35.73           N  
ATOM   1524  NH1 ARG B   6      36.462  -9.315 -26.503  1.00 35.73           N  
ATOM   1525  NH2 ARG B   6      37.742  -7.855 -25.284  1.00 35.73           N  
ATOM   1526  CZ  ARG B   6      37.460  -9.096 -25.654  1.00 35.73           C  
ATOM   1527  N   LYS B   7      39.318 -16.536 -22.729  1.00 31.66           N  
ATOM   1528  CA  LYS B   7      38.686 -17.189 -21.586  1.00 31.66           C  
ATOM   1529  C   LYS B   7      37.315 -16.585 -21.297  1.00 31.66           C  
ATOM   1530  CB  LYS B   7      39.576 -17.084 -20.347  1.00 31.66           C  
ATOM   1531  O   LYS B   7      37.205 -15.391 -21.009  1.00 31.66           O  
ATOM   1532  CG  LYS B   7      39.954 -18.428 -19.741  1.00 31.66           C  
ATOM   1533  CD  LYS B   7      40.885 -18.260 -18.546  1.00 31.66           C  
ATOM   1534  CE  LYS B   7      41.296 -19.606 -17.964  1.00 31.66           C  
ATOM   1535  NZ  LYS B   7      42.197 -19.446 -16.783  1.00 31.66           N  
ATOM   1536  N   GLU B   8      36.270 -16.765 -22.125  1.00 28.87           N  
ATOM   1537  CA  GLU B   8      34.815 -16.739 -22.005  1.00 28.87           C  
ATOM   1538  C   GLU B   8      34.368 -17.161 -20.608  1.00 28.87           C  
ATOM   1539  CB  GLU B   8      34.172 -17.645 -23.059  1.00 28.87           C  
ATOM   1540  O   GLU B   8      34.713 -18.250 -20.143  1.00 28.87           O  
ATOM   1541  CG  GLU B   8      33.960 -16.968 -24.405  1.00 28.87           C  
ATOM   1542  CD  GLU B   8      33.182 -17.825 -25.391  1.00 28.87           C  
ATOM   1543  OE1 GLU B   8      32.834 -17.326 -26.486  1.00 28.87           O  
ATOM   1544  OE2 GLU B   8      32.918 -19.004 -25.067  1.00 28.87           O  
ATOM   1545  N   GLU B   9      34.450 -16.339 -19.569  1.00 29.71           N  
ATOM   1546  CA  GLU B   9      33.736 -16.343 -18.296  1.00 29.71           C  
ATOM   1547  C   GLU B   9      32.311 -16.863 -18.464  1.00 29.71           C  
ATOM   1548  CB  GLU B   9      33.715 -14.939 -17.686  1.00 29.71           C  
ATOM   1549  O   GLU B   9      31.607 -16.469 -19.396  1.00 29.71           O  
ATOM   1550  CG  GLU B   9      34.905 -14.642 -16.785  1.00 29.71           C  
ATOM   1551  CD  GLU B   9      34.806 -13.297 -16.085  1.00 29.71           C  
ATOM   1552  OE1 GLU B   9      35.653 -13.004 -15.210  1.00 29.71           O  
ATOM   1553  OE2 GLU B   9      33.873 -12.529 -16.412  1.00 29.71           O  
ATOM   1554  N   PRO B  10      31.973 -18.049 -17.896  1.00 26.31           N  
ATOM   1555  CA  PRO B  10      30.687 -18.741 -18.005  1.00 26.31           C  
ATOM   1556  C   PRO B  10      29.502 -17.843 -17.657  1.00 26.31           C  
ATOM   1557  CB  PRO B  10      30.817 -19.888 -16.999  1.00 26.31           C  
ATOM   1558  O   PRO B  10      29.635 -16.926 -16.842  1.00 26.31           O  
ATOM   1559  CG  PRO B  10      31.977 -19.509 -16.136  1.00 26.31           C  
ATOM   1560  CD  PRO B  10      32.609 -18.270 -16.703  1.00 26.31           C  
ATOM   1561  N   PRO B  11      28.492 -17.773 -18.526  1.00 29.10           N  
ATOM   1562  CA  PRO B  11      27.246 -17.008 -18.438  1.00 29.10           C  
ATOM   1563  C   PRO B  11      26.512 -17.226 -17.117  1.00 29.10           C  
ATOM   1564  CB  PRO B  11      26.422 -17.540 -19.614  1.00 29.10           C  
ATOM   1565  O   PRO B  11      26.451 -18.353 -16.619  1.00 29.10           O  
ATOM   1566  CG  PRO B  11      27.128 -18.786 -20.042  1.00 29.10           C  
ATOM   1567  CD  PRO B  11      28.299 -19.009 -19.128  1.00 29.10           C  
ATOM   1568  N   GLN B  12      26.729 -16.440 -16.118  1.00 30.60           N  
ATOM   1569  CA  GLN B  12      25.909 -16.195 -14.936  1.00 30.60           C  
ATOM   1570  C   GLN B  12      24.448 -16.548 -15.196  1.00 30.60           C  
ATOM   1571  CB  GLN B  12      26.026 -14.735 -14.495  1.00 30.60           C  
ATOM   1572  O   GLN B  12      23.866 -16.112 -16.192  1.00 30.60           O  
ATOM   1573  CG  GLN B  12      27.279 -14.435 -13.685  1.00 30.60           C  
ATOM   1574  CD  GLN B  12      27.400 -12.969 -13.311  1.00 30.60           C  
ATOM   1575  NE2 GLN B  12      28.589 -12.564 -12.877  1.00 30.60           N  
ATOM   1576  OE1 GLN B  12      26.433 -12.208 -13.411  1.00 30.60           O  
ATOM   1577  N   PRO B  13      23.995 -17.712 -14.744  1.00 26.99           N  
ATOM   1578  CA  PRO B  13      22.667 -18.323 -14.826  1.00 26.99           C  
ATOM   1579  C   PRO B  13      21.546 -17.348 -14.476  1.00 26.99           C  
ATOM   1580  CB  PRO B  13      22.739 -19.461 -13.804  1.00 26.99           C  
ATOM   1581  O   PRO B  13      21.662 -16.588 -13.510  1.00 26.99           O  
ATOM   1582  CG  PRO B  13      24.007 -19.218 -13.051  1.00 26.99           C  
ATOM   1583  CD  PRO B  13      24.637 -17.957 -13.571  1.00 26.99           C  
ATOM   1584  N   GLN B  14      20.973 -16.715 -15.442  1.00 28.76           N  
ATOM   1585  CA  GLN B  14      19.581 -16.302 -15.586  1.00 28.76           C  
ATOM   1586  C   GLN B  14      18.646 -17.257 -14.850  1.00 28.76           C  
ATOM   1587  CB  GLN B  14      19.194 -16.223 -17.063  1.00 28.76           C  
ATOM   1588  O   GLN B  14      18.511 -18.421 -15.233  1.00 28.76           O  
ATOM   1589  CG  GLN B  14      19.535 -14.891 -17.717  1.00 28.76           C  
ATOM   1590  CD  GLN B  14      19.259 -14.882 -19.209  1.00 28.76           C  
ATOM   1591  NE2 GLN B  14      19.324 -13.702 -19.817  1.00 28.76           N  
ATOM   1592  OE1 GLN B  14      18.992 -15.927 -19.811  1.00 28.76           O  
ATOM   1593  N   LEU B  15      18.810 -17.430 -13.524  1.00 31.78           N  
ATOM   1594  CA  LEU B  15      17.943 -18.262 -12.697  1.00 31.78           C  
ATOM   1595  C   LEU B  15      16.784 -17.447 -12.133  1.00 31.78           C  
ATOM   1596  CB  LEU B  15      18.739 -18.898 -11.555  1.00 31.78           C  
ATOM   1597  O   LEU B  15      16.998 -16.400 -11.517  1.00 31.78           O  
ATOM   1598  CG  LEU B  15      18.656 -20.420 -11.435  1.00 31.78           C  
ATOM   1599  CD1 LEU B  15      19.965 -21.060 -11.889  1.00 31.78           C  
ATOM   1600  CD2 LEU B  15      18.325 -20.828 -10.004  1.00 31.78           C  
ATOM   1601  N   ALA B  16      15.670 -17.260 -12.875  1.00 30.98           N  
ATOM   1602  CA  ALA B  16      14.274 -17.689 -12.886  1.00 30.98           C  
ATOM   1603  C   ALA B  16      13.604 -17.411 -11.543  1.00 30.98           C  
ATOM   1604  CB  ALA B  16      14.176 -19.173 -13.228  1.00 30.98           C  
ATOM   1605  O   ALA B  16      14.174 -17.696 -10.487  1.00 30.98           O  
ATOM   1606  N   ASN B  17      13.045 -16.143 -11.321  1.00 37.48           N  
ATOM   1607  CA  ASN B  17      11.763 -15.613 -10.869  1.00 37.48           C  
ATOM   1608  C   ASN B  17      11.047 -16.592  -9.943  1.00 37.48           C  
ATOM   1609  CB  ASN B  17      10.874 -15.266 -12.064  1.00 37.48           C  
ATOM   1610  O   ASN B  17      10.038 -16.246  -9.326  1.00 37.48           O  
ATOM   1611  CG  ASN B  17      11.159 -13.886 -12.623  1.00 37.48           C  
ATOM   1612  ND2 ASN B  17      10.650 -13.613 -13.818  1.00 37.48           N  
ATOM   1613  OD1 ASN B  17      11.832 -13.071 -11.985  1.00 37.48           O  
ATOM   1614  N   GLY B  18      11.701 -17.125  -8.776  1.00 32.83           N  
ATOM   1615  CA  GLY B  18      10.802 -17.575  -7.726  1.00 32.83           C  
ATOM   1616  C   GLY B  18      11.519 -18.272  -6.585  1.00 32.83           C  
ATOM   1617  O   GLY B  18      10.903 -18.608  -5.571  1.00 32.83           O  
ATOM   1618  N   ALA B  19      12.848 -18.211  -6.428  1.00 34.57           N  
ATOM   1619  CA  ALA B  19      13.500 -18.679  -5.208  1.00 34.57           C  
ATOM   1620  C   ALA B  19      14.169 -17.525  -4.467  1.00 34.57           C  
ATOM   1621  CB  ALA B  19      14.525 -19.762  -5.535  1.00 34.57           C  
ATOM   1622  O   ALA B  19      15.179 -17.719  -3.786  1.00 34.57           O  
ATOM   1623  N   LEU B  20      13.764 -16.266  -4.597  1.00 41.69           N  
ATOM   1624  CA  LEU B  20      14.150 -14.984  -4.017  1.00 41.69           C  
ATOM   1625  C   LEU B  20      13.413 -14.736  -2.706  1.00 41.69           C  
ATOM   1626  CB  LEU B  20      13.865 -13.845  -5.000  1.00 41.69           C  
ATOM   1627  O   LEU B  20      13.766 -13.827  -1.952  1.00 41.69           O  
ATOM   1628  CG  LEU B  20      15.061 -12.978  -5.398  1.00 41.69           C  
ATOM   1629  CD1 LEU B  20      15.379 -13.162  -6.878  1.00 41.69           C  
ATOM   1630  CD2 LEU B  20      14.787 -11.511  -5.083  1.00 41.69           C  
ATOM   1631  N   LYS B  21      13.007 -15.701  -1.812  1.00 48.03           N  
ATOM   1632  CA  LYS B  21      12.431 -15.097  -0.614  1.00 48.03           C  
ATOM   1633  C   LYS B  21      13.144 -15.583   0.645  1.00 48.03           C  
ATOM   1634  CB  LYS B  21      10.936 -15.406  -0.522  1.00 48.03           C  
ATOM   1635  O   LYS B  21      13.315 -14.824   1.601  1.00 48.03           O  
ATOM   1636  CG  LYS B  21      10.065 -14.518  -1.398  1.00 48.03           C  
ATOM   1637  CD  LYS B  21       8.586 -14.703  -1.085  1.00 48.03           C  
ATOM   1638  CE  LYS B  21       7.704 -14.057  -2.145  1.00 48.03           C  
ATOM   1639  NZ  LYS B  21       6.253 -14.203  -1.823  1.00 48.03           N  
ATOM   1640  N   VAL B  22      14.044 -16.554   0.594  1.00 50.02           N  
ATOM   1641  CA  VAL B  22      14.634 -16.924   1.876  1.00 50.02           C  
ATOM   1642  C   VAL B  22      16.021 -16.297   2.007  1.00 50.02           C  
ATOM   1643  CB  VAL B  22      14.725 -18.458   2.038  1.00 50.02           C  
ATOM   1644  O   VAL B  22      16.392 -15.815   3.079  1.00 50.02           O  
ATOM   1645  CG1 VAL B  22      15.511 -18.822   3.295  1.00 50.02           C  
ATOM   1646  CG2 VAL B  22      13.327 -19.073   2.080  1.00 50.02           C  
ATOM   1647  N   SER B  23      16.659 -15.887   0.836  1.00 58.30           N  
ATOM   1648  CA  SER B  23      18.035 -15.410   0.936  1.00 58.30           C  
ATOM   1649  C   SER B  23      18.082 -13.916   1.234  1.00 58.30           C  
ATOM   1650  CB  SER B  23      18.799 -15.706  -0.355  1.00 58.30           C  
ATOM   1651  O   SER B  23      18.956 -13.451   1.967  1.00 58.30           O  
ATOM   1652  OG  SER B  23      19.392 -14.526  -0.870  1.00 58.30           O  
ATOM   1653  N   VAL B  24      17.013 -13.215   1.037  1.00 62.49           N  
ATOM   1654  CA  VAL B  24      17.010 -11.763   1.183  1.00 62.49           C  
ATOM   1655  C   VAL B  24      16.762 -11.391   2.643  1.00 62.49           C  
ATOM   1656  CB  VAL B  24      15.947 -11.104   0.276  1.00 62.49           C  
ATOM   1657  O   VAL B  24      17.423 -10.502   3.185  1.00 62.49           O  
ATOM   1658  CG1 VAL B  24      15.852  -9.605   0.557  1.00 62.49           C  
ATOM   1659  CG2 VAL B  24      16.272 -11.355  -1.195  1.00 62.49           C  
ATOM   1660  N   TRP B  25      15.848 -12.183   3.322  1.00 66.22           N  
ATOM   1661  CA  TRP B  25      15.525 -11.887   4.714  1.00 66.22           C  
ATOM   1662  C   TRP B  25      16.679 -12.270   5.634  1.00 66.22           C  
ATOM   1663  CB  TRP B  25      14.251 -12.622   5.139  1.00 66.22           C  
ATOM   1664  O   TRP B  25      16.923 -11.606   6.644  1.00 66.22           O  
ATOM   1665  CG  TRP B  25      12.998 -12.074   4.525  1.00 66.22           C  
ATOM   1666  CD1 TRP B  25      12.285 -12.611   3.489  1.00 66.22           C  
ATOM   1667  CD2 TRP B  25      12.312 -10.878   4.906  1.00 66.22           C  
ATOM   1668  CE2 TRP B  25      11.189 -10.751   4.058  1.00 66.22           C  
ATOM   1669  CE3 TRP B  25      12.537  -9.901   5.885  1.00 66.22           C  
ATOM   1670  NE1 TRP B  25      11.196 -11.820   3.203  1.00 66.22           N  
ATOM   1671  CH2 TRP B  25      10.537  -8.742   5.125  1.00 66.22           C  
ATOM   1672  CZ2 TRP B  25      10.293  -9.684   4.160  1.00 66.22           C  
ATOM   1673  CZ3 TRP B  25      11.644  -8.839   5.984  1.00 66.22           C  
ATOM   1674  N   SER B  26      17.386 -13.312   5.168  1.00 58.69           N  
ATOM   1675  CA  SER B  26      18.558 -13.699   5.946  1.00 58.69           C  
ATOM   1676  C   SER B  26      19.657 -12.645   5.852  1.00 58.69           C  
ATOM   1677  CB  SER B  26      19.095 -15.050   5.471  1.00 58.69           C  
ATOM   1678  O   SER B  26      20.369 -12.395   6.827  1.00 58.69           O  
ATOM   1679  OG  SER B  26      19.481 -14.988   4.109  1.00 58.69           O  
ATOM   1680  N   LYS B  27      19.675 -12.019   4.709  1.00 64.20           N  
ATOM   1681  CA  LYS B  27      20.649 -10.959   4.469  1.00 64.20           C  
ATOM   1682  C   LYS B  27      20.318  -9.713   5.285  1.00 64.20           C  
ATOM   1683  CB  LYS B  27      20.708 -10.610   2.981  1.00 64.20           C  
ATOM   1684  O   LYS B  27      21.218  -8.990   5.718  1.00 64.20           O  
ATOM   1685  CG  LYS B  27      21.529 -11.585   2.149  1.00 64.20           C  
ATOM   1686  CD  LYS B  27      21.630 -11.133   0.698  1.00 64.20           C  
ATOM   1687  CE  LYS B  27      22.291 -12.192  -0.174  1.00 64.20           C  
ATOM   1688  NZ  LYS B  27      22.336 -11.781  -1.609  1.00 64.20           N  
ATOM   1689  N   VAL B  28      19.029  -9.487   5.417  1.00 64.37           N  
ATOM   1690  CA  VAL B  28      18.542  -8.329   6.158  1.00 64.37           C  
ATOM   1691  C   VAL B  28      18.994  -8.419   7.614  1.00 64.37           C  
ATOM   1692  CB  VAL B  28      17.003  -8.213   6.084  1.00 64.37           C  
ATOM   1693  O   VAL B  28      19.267  -7.398   8.250  1.00 64.37           O  
ATOM   1694  CG1 VAL B  28      16.496  -7.138   7.043  1.00 64.37           C  
ATOM   1695  CG2 VAL B  28      16.560  -7.910   4.654  1.00 64.37           C  
ATOM   1696  N   LEU B  29      19.211  -9.646   8.097  1.00 65.64           N  
ATOM   1697  CA  LEU B  29      19.588  -9.872   9.488  1.00 65.64           C  
ATOM   1698  C   LEU B  29      21.105  -9.855   9.650  1.00 65.64           C  
ATOM   1699  CB  LEU B  29      19.025 -11.205   9.987  1.00 65.64           C  
ATOM   1700  O   LEU B  29      21.614  -9.622  10.748  1.00 65.64           O  
ATOM   1701  CG  LEU B  29      18.934 -11.377  11.504  1.00 65.64           C  
ATOM   1702  CD1 LEU B  29      18.015 -10.319  12.104  1.00 65.64           C  
ATOM   1703  CD2 LEU B  29      18.445 -12.779  11.855  1.00 65.64           C  
ATOM   1704  N   ARG B  30      21.811  -9.792   8.468  1.00 62.05           N  
ATOM   1705  CA  ARG B  30      23.269  -9.754   8.517  1.00 62.05           C  
ATOM   1706  C   ARG B  30      23.789  -8.349   8.233  1.00 62.05           C  
ATOM   1707  CB  ARG B  30      23.866 -10.746   7.517  1.00 62.05           C  
ATOM   1708  O   ARG B  30      23.404  -7.727   7.241  1.00 62.05           O  
ATOM   1709  CG  ARG B  30      23.646 -12.204   7.888  1.00 62.05           C  
ATOM   1710  CD  ARG B  30      24.381 -13.144   6.944  1.00 62.05           C  
ATOM   1711  NE  ARG B  30      24.026 -14.539   7.188  1.00 62.05           N  
ATOM   1712  NH1 ARG B  30      26.129 -15.372   6.715  1.00 62.05           N  
ATOM   1713  NH2 ARG B  30      24.437 -16.795   7.320  1.00 62.05           N  
ATOM   1714  CZ  ARG B  30      24.865 -15.566   7.074  1.00 62.05           C  
ATOM   1715  N   SER B  31      24.297  -7.647   9.212  1.00 51.84           N  
ATOM   1716  CA  SER B  31      24.830  -6.295   9.338  1.00 51.84           C  
ATOM   1717  C   SER B  31      25.955  -6.049   8.338  1.00 51.84           C  
ATOM   1718  CB  SER B  31      25.338  -6.049  10.759  1.00 51.84           C  
ATOM   1719  O   SER B  31      26.154  -4.921   7.884  1.00 51.84           O  
ATOM   1720  OG  SER B  31      26.524  -6.785  11.004  1.00 51.84           O  
ATOM   1721  N   ASP B  32      26.461  -7.076   7.672  1.00 52.24           N  
ATOM   1722  CA  ASP B  32      27.661  -6.862   6.868  1.00 52.24           C  
ATOM   1723  C   ASP B  32      27.376  -7.091   5.385  1.00 52.24           C  
ATOM   1724  CB  ASP B  32      28.791  -7.781   7.335  1.00 52.24           C  
ATOM   1725  O   ASP B  32      28.303  -7.196   4.579  1.00 52.24           O  
ATOM   1726  CG  ASP B  32      30.152  -7.364   6.806  1.00 52.24           C  
ATOM   1727  OD1 ASP B  32      30.272  -6.259   6.235  1.00 52.24           O  
ATOM   1728  OD2 ASP B  32      31.112  -8.149   6.958  1.00 52.24           O  
ATOM   1729  N   ALA B  33      26.150  -6.959   4.886  1.00 56.61           N  
ATOM   1730  CA  ALA B  33      25.904  -7.318   3.492  1.00 56.61           C  
ATOM   1731  C   ALA B  33      25.926  -6.083   2.596  1.00 56.61           C  
ATOM   1732  CB  ALA B  33      24.569  -8.046   3.358  1.00 56.61           C  
ATOM   1733  O   ALA B  33      25.400  -5.030   2.966  1.00 56.61           O  
ATOM   1734  N   ALA B  34      26.966  -5.803   1.908  1.00 57.41           N  
ATOM   1735  CA  ALA B  34      27.007  -4.870   0.785  1.00 57.41           C  
ATOM   1736  C   ALA B  34      25.882  -5.156  -0.207  1.00 57.41           C  
ATOM   1737  CB  ALA B  34      28.361  -4.940   0.083  1.00 57.41           C  
ATOM   1738  O   ALA B  34      25.682  -6.303  -0.614  1.00 57.41           O  
ATOM   1739  N   TRP B  35      24.806  -4.328  -0.077  1.00 64.84           N  
ATOM   1740  CA  TRP B  35      23.697  -4.465  -1.016  1.00 64.84           C  
ATOM   1741  C   TRP B  35      24.092  -3.963  -2.401  1.00 64.84           C  
ATOM   1742  CB  TRP B  35      22.469  -3.702  -0.513  1.00 64.84           C  
ATOM   1743  O   TRP B  35      24.314  -2.765  -2.594  1.00 64.84           O  
ATOM   1744  CG  TRP B  35      21.933  -4.204   0.794  1.00 64.84           C  
ATOM   1745  CD1 TRP B  35      22.307  -3.803   2.046  1.00 64.84           C  
ATOM   1746  CD2 TRP B  35      20.928  -5.206   0.977  1.00 64.84           C  
ATOM   1747  CE2 TRP B  35      20.741  -5.362   2.368  1.00 64.84           C  
ATOM   1748  CE3 TRP B  35      20.166  -5.988   0.098  1.00 64.84           C  
ATOM   1749  NE1 TRP B  35      21.593  -4.495   2.998  1.00 64.84           N  
ATOM   1750  CH2 TRP B  35      19.090  -7.021   2.020  1.00 64.84           C  
ATOM   1751  CZ2 TRP B  35      19.822  -6.269   2.901  1.00 64.84           C  
ATOM   1752  CZ3 TRP B  35      19.252  -6.890   0.631  1.00 64.84           C  
ATOM   1753  N   GLU B  36      24.440  -4.821  -3.349  1.00 63.41           N  
ATOM   1754  CA  GLU B  36      24.795  -4.457  -4.717  1.00 63.41           C  
ATOM   1755  C   GLU B  36      23.577  -3.958  -5.489  1.00 63.41           C  
ATOM   1756  CB  GLU B  36      25.427  -5.647  -5.444  1.00 63.41           C  
ATOM   1757  O   GLU B  36      23.669  -2.989  -6.246  1.00 63.41           O  
ATOM   1758  CG  GLU B  36      26.831  -5.985  -4.964  1.00 63.41           C  
ATOM   1759  CD  GLU B  36      27.526  -7.027  -5.826  1.00 63.41           C  
ATOM   1760  OE1 GLU B  36      28.768  -7.153  -5.743  1.00 63.41           O  
ATOM   1761  OE2 GLU B  36      26.821  -7.722  -6.592  1.00 63.41           O  
ATOM   1762  N   ASP B  37      22.349  -4.471  -5.015  1.00 69.79           N  
ATOM   1763  CA  ASP B  37      21.142  -4.072  -5.732  1.00 69.79           C  
ATOM   1764  C   ASP B  37      20.302  -3.106  -4.899  1.00 69.79           C  
ATOM   1765  CB  ASP B  37      20.312  -5.300  -6.110  1.00 69.79           C  
ATOM   1766  O   ASP B  37      19.682  -3.507  -3.912  1.00 69.79           O  
ATOM   1767  CG  ASP B  37      19.169  -4.975  -7.055  1.00 69.79           C  
ATOM   1768  OD1 ASP B  37      18.802  -3.787  -7.183  1.00 69.79           O  
ATOM   1769  OD2 ASP B  37      18.628  -5.916  -7.676  1.00 69.79           O  
ATOM   1770  N   LYS B  38      20.258  -1.839  -5.166  1.00 72.57           N  
ATOM   1771  CA  LYS B  38      19.541  -0.765  -4.484  1.00 72.57           C  
ATOM   1772  C   LYS B  38      18.047  -1.066  -4.406  1.00 72.57           C  
ATOM   1773  CB  LYS B  38      19.770   0.570  -5.195  1.00 72.57           C  
ATOM   1774  O   LYS B  38      17.414  -0.833  -3.374  1.00 72.57           O  
ATOM   1775  CG  LYS B  38      21.189   1.103  -5.067  1.00 72.57           C  
ATOM   1776  CD  LYS B  38      21.339   2.459  -5.744  1.00 72.57           C  
ATOM   1777  CE  LYS B  38      22.781   2.947  -5.707  1.00 72.57           C  
ATOM   1778  NZ  LYS B  38      22.929   4.287  -6.350  1.00 72.57           N  
ATOM   1779  N   ASP B  39      17.474  -1.650  -5.415  1.00 74.77           N  
ATOM   1780  CA  ASP B  39      16.046  -1.945  -5.480  1.00 74.77           C  
ATOM   1781  C   ASP B  39      15.654  -2.996  -4.444  1.00 74.77           C  
ATOM   1782  CB  ASP B  39      15.658  -2.418  -6.882  1.00 74.77           C  
ATOM   1783  O   ASP B  39      14.589  -2.904  -3.830  1.00 74.77           O  
ATOM   1784  CG  ASP B  39      15.718  -1.310  -7.919  1.00 74.77           C  
ATOM   1785  OD1 ASP B  39      15.545  -0.126  -7.558  1.00 74.77           O  
ATOM   1786  OD2 ASP B  39      15.937  -1.625  -9.109  1.00 74.77           O  
ATOM   1787  N   GLU B  40      16.533  -3.943  -4.269  1.00 79.75           N  
ATOM   1788  CA  GLU B  40      16.284  -4.989  -3.282  1.00 79.75           C  
ATOM   1789  C   GLU B  40      16.249  -4.417  -1.868  1.00 79.75           C  
ATOM   1790  CB  GLU B  40      17.350  -6.085  -3.380  1.00 79.75           C  
ATOM   1791  O   GLU B  40      15.381  -4.774  -1.069  1.00 79.75           O  
ATOM   1792  CG  GLU B  40      17.028  -7.330  -2.566  1.00 79.75           C  
ATOM   1793  CD  GLU B  40      18.075  -8.424  -2.704  1.00 79.75           C  
ATOM   1794  OE1 GLU B  40      17.950  -9.472  -2.031  1.00 79.75           O  
ATOM   1795  OE2 GLU B  40      19.028  -8.231  -3.491  1.00 79.75           O  
ATOM   1796  N   PHE B  41      17.235  -3.617  -1.567  1.00 79.80           N  
ATOM   1797  CA  PHE B  41      17.294  -2.954  -0.269  1.00 79.80           C  
ATOM   1798  C   PHE B  41      16.042  -2.117  -0.032  1.00 79.80           C  
ATOM   1799  CB  PHE B  41      18.542  -2.071  -0.172  1.00 79.80           C  
ATOM   1800  O   PHE B  41      15.450  -2.170   1.048  1.00 79.80           O  
ATOM   1801  CG  PHE B  41      18.669  -1.342   1.139  1.00 79.80           C  
ATOM   1802  CD1 PHE B  41      18.619   0.046   1.186  1.00 79.80           C  
ATOM   1803  CD2 PHE B  41      18.839  -2.046   2.324  1.00 79.80           C  
ATOM   1804  CE1 PHE B  41      18.736   0.723   2.398  1.00 79.80           C  
ATOM   1805  CE2 PHE B  41      18.957  -1.376   3.539  1.00 79.80           C  
ATOM   1806  CZ  PHE B  41      18.906   0.008   3.574  1.00 79.80           C  
ATOM   1807  N   LEU B  42      15.618  -1.360  -0.992  1.00 82.81           N  
ATOM   1808  CA  LEU B  42      14.425  -0.526  -0.880  1.00 82.81           C  
ATOM   1809  C   LEU B  42      13.180  -1.383  -0.676  1.00 82.81           C  
ATOM   1810  CB  LEU B  42      14.261   0.346  -2.127  1.00 82.81           C  
ATOM   1811  O   LEU B  42      12.251  -0.979   0.026  1.00 82.81           O  
ATOM   1812  CG  LEU B  42      15.276   1.477  -2.302  1.00 82.81           C  
ATOM   1813  CD1 LEU B  42      15.050   2.190  -3.631  1.00 82.81           C  
ATOM   1814  CD2 LEU B  42      15.188   2.460  -1.140  1.00 82.81           C  
ATOM   1815  N   ASP B  43      13.148  -2.529  -1.267  1.00 84.69           N  
ATOM   1816  CA  ASP B  43      12.047  -3.463  -1.054  1.00 84.69           C  
ATOM   1817  C   ASP B  43      11.991  -3.924   0.401  1.00 84.69           C  
ATOM   1818  CB  ASP B  43      12.182  -4.671  -1.984  1.00 84.69           C  
ATOM   1819  O   ASP B  43      10.909  -4.028   0.983  1.00 84.69           O  
ATOM   1820  CG  ASP B  43      11.828  -4.353  -3.425  1.00 84.69           C  
ATOM   1821  OD1 ASP B  43      11.234  -3.284  -3.686  1.00 84.69           O  
ATOM   1822  OD2 ASP B  43      12.144  -5.179  -4.309  1.00 84.69           O  
ATOM   1823  N   VAL B  44      13.132  -4.183   0.977  1.00 84.79           N  
ATOM   1824  CA  VAL B  44      13.217  -4.598   2.373  1.00 84.79           C  
ATOM   1825  C   VAL B  44      12.680  -3.489   3.276  1.00 84.79           C  
ATOM   1826  CB  VAL B  44      14.667  -4.955   2.772  1.00 84.79           C  
ATOM   1827  O   VAL B  44      11.907  -3.752   4.200  1.00 84.79           O  
ATOM   1828  CG1 VAL B  44      14.772  -5.180   4.279  1.00 84.79           C  
ATOM   1829  CG2 VAL B  44      15.140  -6.191   2.009  1.00 84.79           C  
ATOM   1830  N   ILE B  45      13.093  -2.312   2.955  1.00 86.26           N  
ATOM   1831  CA  ILE B  45      12.637  -1.160   3.724  1.00 86.26           C  
ATOM   1832  C   ILE B  45      11.117  -1.044   3.627  1.00 86.26           C  
ATOM   1833  CB  ILE B  45      13.306   0.145   3.238  1.00 86.26           C  
ATOM   1834  O   ILE B  45      10.438  -0.836   4.635  1.00 86.26           O  
ATOM   1835  CG1 ILE B  45      14.808   0.122   3.544  1.00 86.26           C  
ATOM   1836  CG2 ILE B  45      12.636   1.366   3.876  1.00 86.26           C  
ATOM   1837  CD1 ILE B  45      15.560   1.351   3.051  1.00 86.26           C  
ATOM   1838  N   TYR B  46      10.643  -1.153   2.445  1.00 88.87           N  
ATOM   1839  CA  TYR B  46       9.206  -1.085   2.205  1.00 88.87           C  
ATOM   1840  C   TYR B  46       8.458  -2.078   3.087  1.00 88.87           C  
ATOM   1841  CB  TYR B  46       8.893  -1.357   0.731  1.00 88.87           C  
ATOM   1842  O   TYR B  46       7.504  -1.711   3.776  1.00 88.87           O  
ATOM   1843  CG  TYR B  46       7.416  -1.436   0.428  1.00 88.87           C  
ATOM   1844  CD1 TYR B  46       6.738  -2.652   0.481  1.00 88.87           C  
ATOM   1845  CD2 TYR B  46       6.697  -0.296   0.088  1.00 88.87           C  
ATOM   1846  CE1 TYR B  46       5.378  -2.729   0.201  1.00 88.87           C  
ATOM   1847  CE2 TYR B  46       5.336  -0.361  -0.194  1.00 88.87           C  
ATOM   1848  OH  TYR B  46       3.340  -1.652  -0.413  1.00 88.87           O  
ATOM   1849  CZ  TYR B  46       4.687  -1.581  -0.135  1.00 88.87           C  
ATOM   1850  N   TRP B  47       8.805  -3.349   3.091  1.00 90.75           N  
ATOM   1851  CA  TRP B  47       8.095  -4.401   3.811  1.00 90.75           C  
ATOM   1852  C   TRP B  47       8.305  -4.268   5.316  1.00 90.75           C  
ATOM   1853  CB  TRP B  47       8.556  -5.782   3.338  1.00 90.75           C  
ATOM   1854  O   TRP B  47       7.403  -4.563   6.103  1.00 90.75           O  
ATOM   1855  CG  TRP B  47       8.017  -6.177   1.996  1.00 90.75           C  
ATOM   1856  CD1 TRP B  47       8.719  -6.297   0.828  1.00 90.75           C  
ATOM   1857  CD2 TRP B  47       6.659  -6.501   1.683  1.00 90.75           C  
ATOM   1858  CE2 TRP B  47       6.609  -6.809   0.305  1.00 90.75           C  
ATOM   1859  CE3 TRP B  47       5.478  -6.563   2.435  1.00 90.75           C  
ATOM   1860  NE1 TRP B  47       7.878  -6.676  -0.192  1.00 90.75           N  
ATOM   1861  CH2 TRP B  47       4.282  -7.224   0.422  1.00 90.75           C  
ATOM   1862  CZ2 TRP B  47       5.423  -7.172  -0.337  1.00 90.75           C  
ATOM   1863  CZ3 TRP B  47       4.299  -6.925   1.794  1.00 90.75           C  
ATOM   1864  N   PHE B  48       9.481  -3.870   5.632  1.00 89.52           N  
ATOM   1865  CA  PHE B  48       9.741  -3.601   7.041  1.00 89.52           C  
ATOM   1866  C   PHE B  48       8.768  -2.560   7.582  1.00 89.52           C  
ATOM   1867  CB  PHE B  48      11.184  -3.126   7.242  1.00 89.52           C  
ATOM   1868  O   PHE B  48       8.174  -2.751   8.645  1.00 89.52           O  
ATOM   1869  CG  PHE B  48      11.575  -2.968   8.686  1.00 89.52           C  
ATOM   1870  CD1 PHE B  48      11.784  -1.707   9.230  1.00 89.52           C  
ATOM   1871  CD2 PHE B  48      11.736  -4.082   9.500  1.00 89.52           C  
ATOM   1872  CE1 PHE B  48      12.146  -1.558  10.567  1.00 89.52           C  
ATOM   1873  CE2 PHE B  48      12.098  -3.941  10.836  1.00 89.52           C  
ATOM   1874  CZ  PHE B  48      12.304  -2.678  11.368  1.00 89.52           C  
ATOM   1875  N   ARG B  49       8.505  -1.599   6.930  1.00 91.09           N  
ATOM   1876  CA  ARG B  49       7.573  -0.546   7.319  1.00 91.09           C  
ATOM   1877  C   ARG B  49       6.147  -1.080   7.403  1.00 91.09           C  
ATOM   1878  CB  ARG B  49       7.638   0.622   6.333  1.00 91.09           C  
ATOM   1879  O   ARG B  49       5.366  -0.651   8.255  1.00 91.09           O  
ATOM   1880  CG  ARG B  49       8.886   1.478   6.473  1.00 91.09           C  
ATOM   1881  CD  ARG B  49       8.889   2.637   5.486  1.00 91.09           C  
ATOM   1882  NE  ARG B  49       7.995   3.710   5.911  1.00 91.09           N  
ATOM   1883  NH1 ARG B  49       9.635   4.930   6.988  1.00 91.09           N  
ATOM   1884  NH2 ARG B  49       7.473   5.691   6.949  1.00 91.09           N  
ATOM   1885  CZ  ARG B  49       8.370   4.775   6.615  1.00 91.09           C  
ATOM   1886  N   GLN B  50       5.892  -1.903   6.414  1.00 93.28           N  
ATOM   1887  CA  GLN B  50       4.557  -2.491   6.415  1.00 93.28           C  
ATOM   1888  C   GLN B  50       4.301  -3.272   7.701  1.00 93.28           C  
ATOM   1889  CB  GLN B  50       4.372  -3.404   5.202  1.00 93.28           C  
ATOM   1890  O   GLN B  50       3.222  -3.174   8.289  1.00 93.28           O  
ATOM   1891  CG  GLN B  50       4.389  -2.667   3.869  1.00 93.28           C  
ATOM   1892  CD  GLN B  50       3.380  -1.535   3.812  1.00 93.28           C  
ATOM   1893  NE2 GLN B  50       2.819  -1.300   2.631  1.00 93.28           N  
ATOM   1894  OE1 GLN B  50       3.107  -0.877   4.821  1.00 93.28           O  
ATOM   1895  N   ILE B  51       5.331  -3.930   8.125  1.00 93.89           N  
ATOM   1896  CA  ILE B  51       5.236  -4.724   9.345  1.00 93.89           C  
ATOM   1897  C   ILE B  51       5.042  -3.802  10.547  1.00 93.89           C  
ATOM   1898  CB  ILE B  51       6.488  -5.608   9.543  1.00 93.89           C  
ATOM   1899  O   ILE B  51       4.175  -4.045  11.389  1.00 93.89           O  
ATOM   1900  CG1 ILE B  51       6.565  -6.678   8.448  1.00 93.89           C  
ATOM   1901  CG2 ILE B  51       6.483  -6.247  10.934  1.00 93.89           C  
ATOM   1902  CD1 ILE B  51       7.863  -7.474   8.451  1.00 93.89           C  
ATOM   1903  N   ILE B  52       5.776  -2.787  10.582  1.00 93.83           N  
ATOM   1904  CA  ILE B  52       5.675  -1.811  11.661  1.00 93.83           C  
ATOM   1905  C   ILE B  52       4.274  -1.204  11.678  1.00 93.83           C  
ATOM   1906  CB  ILE B  52       6.739  -0.700  11.520  1.00 93.83           C  
ATOM   1907  O   ILE B  52       3.672  -1.045  12.742  1.00 93.83           O  
ATOM   1908  CG1 ILE B  52       8.143  -1.274  11.739  1.00 93.83           C  
ATOM   1909  CG2 ILE B  52       6.457   0.445  12.497  1.00 93.83           C  
ATOM   1910  CD1 ILE B  52       9.267  -0.290  11.446  1.00 93.83           C  
ATOM   1911  N   ALA B  53       3.814  -0.915  10.510  1.00 95.63           N  
ATOM   1912  CA  ALA B  53       2.487  -0.318  10.388  1.00 95.63           C  
ATOM   1913  C   ALA B  53       1.417  -1.236  10.973  1.00 95.63           C  
ATOM   1914  CB  ALA B  53       2.175  -0.007   8.926  1.00 95.63           C  
ATOM   1915  O   ALA B  53       0.549  -0.787  11.725  1.00 95.63           O  
ATOM   1916  N   VAL B  54       1.473  -2.474  10.658  1.00 95.94           N  
ATOM   1917  CA  VAL B  54       0.491  -3.453  11.114  1.00 95.94           C  
ATOM   1918  C   VAL B  54       0.572  -3.597  12.632  1.00 95.94           C  
ATOM   1919  CB  VAL B  54       0.702  -4.825  10.437  1.00 95.94           C  
ATOM   1920  O   VAL B  54      -0.450  -3.554  13.321  1.00 95.94           O  
ATOM   1921  CG1 VAL B  54      -0.183  -5.888  11.084  1.00 95.94           C  
ATOM   1922  CG2 VAL B  54       0.418  -4.729   8.939  1.00 95.94           C  
ATOM   1923  N   VAL B  55       1.823  -3.729  13.157  1.00 95.71           N  
ATOM   1924  CA  VAL B  55       2.045  -3.924  14.586  1.00 95.71           C  
ATOM   1925  C   VAL B  55       1.550  -2.703  15.357  1.00 95.71           C  
ATOM   1926  CB  VAL B  55       3.536  -4.183  14.899  1.00 95.71           C  
ATOM   1927  O   VAL B  55       0.777  -2.833  16.310  1.00 95.71           O  
ATOM   1928  CG1 VAL B  55       3.792  -4.117  16.403  1.00 95.71           C  
ATOM   1929  CG2 VAL B  55       3.970  -5.536  14.339  1.00 95.71           C  
ATOM   1930  N   LEU B  56       1.966  -1.553  14.931  1.00 94.87           N  
ATOM   1931  CA  LEU B  56       1.567  -0.325  15.611  1.00 94.87           C  
ATOM   1932  C   LEU B  56       0.067  -0.089  15.470  1.00 94.87           C  
ATOM   1933  CB  LEU B  56       2.339   0.873  15.053  1.00 94.87           C  
ATOM   1934  O   LEU B  56      -0.580   0.396  16.401  1.00 94.87           O  
ATOM   1935  CG  LEU B  56       3.817   0.966  15.437  1.00 94.87           C  
ATOM   1936  CD1 LEU B  56       4.453   2.197  14.802  1.00 94.87           C  
ATOM   1937  CD2 LEU B  56       3.974   0.998  16.953  1.00 94.87           C  
ATOM   1938  N   GLY B  57      -0.486  -0.375  14.303  1.00 95.03           N  
ATOM   1939  CA  GLY B  57      -1.920  -0.251  14.099  1.00 95.03           C  
ATOM   1940  C   GLY B  57      -2.734  -1.080  15.075  1.00 95.03           C  
ATOM   1941  O   GLY B  57      -3.724  -0.599  15.631  1.00 95.03           O  
ATOM   1942  N   VAL B  58      -2.325  -2.264  15.279  1.00 95.44           N  
ATOM   1943  CA  VAL B  58      -3.022  -3.170  16.186  1.00 95.44           C  
ATOM   1944  C   VAL B  58      -2.901  -2.660  17.620  1.00 95.44           C  
ATOM   1945  CB  VAL B  58      -2.471  -4.610  16.084  1.00 95.44           C  
ATOM   1946  O   VAL B  58      -3.897  -2.582  18.344  1.00 95.44           O  
ATOM   1947  CG1 VAL B  58      -3.077  -5.498  17.169  1.00 95.44           C  
ATOM   1948  CG2 VAL B  58      -2.749  -5.190  14.698  1.00 95.44           C  
ATOM   1949  N   ILE B  59      -1.635  -2.285  18.028  1.00 93.98           N  
ATOM   1950  CA  ILE B  59      -1.357  -1.826  19.384  1.00 93.98           C  
ATOM   1951  C   ILE B  59      -2.165  -0.563  19.677  1.00 93.98           C  
ATOM   1952  CB  ILE B  59       0.150  -1.558  19.592  1.00 93.98           C  
ATOM   1953  O   ILE B  59      -2.849  -0.480  20.700  1.00 93.98           O  
ATOM   1954  CG1 ILE B  59       0.941  -2.869  19.520  1.00 93.98           C  
ATOM   1955  CG2 ILE B  59       0.393  -0.844  20.925  1.00 93.98           C  
ATOM   1956  CD1 ILE B  59       2.451  -2.686  19.581  1.00 93.98           C  
ATOM   1957  N   TRP B  60      -2.162   0.423  18.717  1.00 93.38           N  
ATOM   1958  CA  TRP B  60      -2.884   1.680  18.887  1.00 93.38           C  
ATOM   1959  C   TRP B  60      -4.390   1.445  18.905  1.00 93.38           C  
ATOM   1960  CB  TRP B  60      -2.521   2.664  17.771  1.00 93.38           C  
ATOM   1961  O   TRP B  60      -5.133   2.186  19.554  1.00 93.38           O  
ATOM   1962  CG  TRP B  60      -1.387   3.583  18.114  1.00 93.38           C  
ATOM   1963  CD1 TRP B  60      -1.353   4.942  17.964  1.00 93.38           C  
ATOM   1964  CD2 TRP B  60      -0.120   3.208  18.661  1.00 93.38           C  
ATOM   1965  CE2 TRP B  60       0.635   4.392  18.818  1.00 93.38           C  
ATOM   1966  CE3 TRP B  60       0.452   1.984  19.035  1.00 93.38           C  
ATOM   1967  NE1 TRP B  60      -0.140   5.434  18.386  1.00 93.38           N  
ATOM   1968  CH2 TRP B  60       2.468   3.177  19.692  1.00 93.38           C  
ATOM   1969  CZ2 TRP B  60       1.933   4.387  19.334  1.00 93.38           C  
ATOM   1970  CZ3 TRP B  60       1.744   1.982  19.548  1.00 93.38           C  
ATOM   1971  N   GLY B  61      -4.800   0.475  18.146  1.00 91.23           N  
ATOM   1972  CA  GLY B  61      -6.214   0.140  18.103  1.00 91.23           C  
ATOM   1973  C   GLY B  61      -6.721  -0.478  19.393  1.00 91.23           C  
ATOM   1974  O   GLY B  61      -7.836  -0.187  19.831  1.00 91.23           O  
ATOM   1975  N   VAL B  62      -5.804  -1.268  19.995  1.00 91.79           N  
ATOM   1976  CA  VAL B  62      -6.168  -1.932  21.242  1.00 91.79           C  
ATOM   1977  C   VAL B  62      -6.081  -0.940  22.400  1.00 91.79           C  
ATOM   1978  CB  VAL B  62      -5.265  -3.155  21.519  1.00 91.79           C  
ATOM   1979  O   VAL B  62      -6.954  -0.916  23.271  1.00 91.79           O  
ATOM   1980  CG1 VAL B  62      -5.520  -3.708  22.920  1.00 91.79           C  
ATOM   1981  CG2 VAL B  62      -5.495  -4.236  20.464  1.00 91.79           C  
ATOM   1982  N   LEU B  63      -4.944  -0.032  22.285  1.00 89.97           N  
ATOM   1983  CA  LEU B  63      -4.766   1.018  23.282  1.00 89.97           C  
ATOM   1984  C   LEU B  63      -5.588   2.252  22.925  1.00 89.97           C  
ATOM   1985  CB  LEU B  63      -3.287   1.394  23.406  1.00 89.97           C  
ATOM   1986  O   LEU B  63      -5.615   2.671  21.766  1.00 89.97           O  
ATOM   1987  CG  LEU B  63      -2.350   0.300  23.922  1.00 89.97           C  
ATOM   1988  CD1 LEU B  63      -0.901   0.771  23.860  1.00 89.97           C  
ATOM   1989  CD2 LEU B  63      -2.728  -0.100  25.344  1.00 89.97           C  
ATOM   1990  N   PRO B  64      -6.808   2.412  23.367  1.00 80.83           N  
ATOM   1991  CA  PRO B  64      -7.677   3.522  22.968  1.00 80.83           C  
ATOM   1992  C   PRO B  64      -6.920   4.839  22.814  1.00 80.83           C  
ATOM   1993  CB  PRO B  64      -8.691   3.605  24.112  1.00 80.83           C  
ATOM   1994  O   PRO B  64      -7.273   5.836  23.448  1.00 80.83           O  
ATOM   1995  CG  PRO B  64      -7.954   3.106  25.312  1.00 80.83           C  
ATOM   1996  CD  PRO B  64      -6.926   2.109  24.860  1.00 80.83           C  
ATOM   1997  N   LEU B  65      -5.871   4.817  21.998  1.00 81.48           N  
ATOM   1998  CA  LEU B  65      -5.206   6.075  21.680  1.00 81.48           C  
ATOM   1999  C   LEU B  65      -6.038   6.898  20.702  1.00 81.48           C  
ATOM   2000  CB  LEU B  65      -3.817   5.813  21.091  1.00 81.48           C  
ATOM   2001  O   LEU B  65      -6.477   6.386  19.670  1.00 81.48           O  
ATOM   2002  CG  LEU B  65      -2.771   5.241  22.049  1.00 81.48           C  
ATOM   2003  CD1 LEU B  65      -1.484   4.917  21.298  1.00 81.48           C  
ATOM   2004  CD2 LEU B  65      -2.500   6.216  23.190  1.00 81.48           C  
ATOM   2005  N   ARG B  66      -6.490   8.102  21.195  1.00 82.51           N  
ATOM   2006  CA  ARG B  66      -7.306   9.011  20.397  1.00 82.51           C  
ATOM   2007  C   ARG B  66      -6.528  10.273  20.039  1.00 82.51           C  
ATOM   2008  CB  ARG B  66      -8.589   9.380  21.145  1.00 82.51           C  
ATOM   2009  O   ARG B  66      -5.529  10.597  20.685  1.00 82.51           O  
ATOM   2010  CG  ARG B  66      -9.480   8.190  21.464  1.00 82.51           C  
ATOM   2011  CD  ARG B  66     -10.749   8.615  22.189  1.00 82.51           C  
ATOM   2012  NE  ARG B  66     -11.624   7.477  22.456  1.00 82.51           N  
ATOM   2013  NH1 ARG B  66     -13.331   8.738  23.367  1.00 82.51           N  
ATOM   2014  NH2 ARG B  66     -13.542   6.461  23.206  1.00 82.51           N  
ATOM   2015  CZ  ARG B  66     -12.831   7.561  23.009  1.00 82.51           C  
ATOM   2016  N   GLY B  67      -6.792  10.674  18.780  1.00 87.54           N  
ATOM   2017  CA  GLY B  67      -6.285  11.977  18.381  1.00 87.54           C  
ATOM   2018  C   GLY B  67      -5.080  11.893  17.463  1.00 87.54           C  
ATOM   2019  O   GLY B  67      -4.699  10.804  17.030  1.00 87.54           O  
ATOM   2020  N   PHE B  68      -4.503  13.069  17.125  1.00 88.01           N  
ATOM   2021  CA  PHE B  68      -3.400  13.209  16.181  1.00 88.01           C  
ATOM   2022  C   PHE B  68      -2.089  12.754  16.811  1.00 88.01           C  
ATOM   2023  CB  PHE B  68      -3.279  14.660  15.706  1.00 88.01           C  
ATOM   2024  O   PHE B  68      -1.110  12.502  16.105  1.00 88.01           O  
ATOM   2025  CG  PHE B  68      -4.305  15.049  14.676  1.00 88.01           C  
ATOM   2026  CD1 PHE B  68      -4.173  14.641  13.355  1.00 88.01           C  
ATOM   2027  CD2 PHE B  68      -5.402  15.824  15.030  1.00 88.01           C  
ATOM   2028  CE1 PHE B  68      -5.121  15.000  12.399  1.00 88.01           C  
ATOM   2029  CE2 PHE B  68      -6.353  16.187  14.081  1.00 88.01           C  
ATOM   2030  CZ  PHE B  68      -6.211  15.775  12.766  1.00 88.01           C  
ATOM   2031  N   LEU B  69      -2.178  12.522  18.149  1.00 89.14           N  
ATOM   2032  CA  LEU B  69      -0.983  12.029  18.824  1.00 89.14           C  
ATOM   2033  C   LEU B  69      -0.635  10.620  18.355  1.00 89.14           C  
ATOM   2034  CB  LEU B  69      -1.181  12.040  20.342  1.00 89.14           C  
ATOM   2035  O   LEU B  69       0.542  10.262  18.270  1.00 89.14           O  
ATOM   2036  CG  LEU B  69      -1.178  13.412  21.017  1.00 89.14           C  
ATOM   2037  CD1 LEU B  69      -1.533  13.277  22.494  1.00 89.14           C  
ATOM   2038  CD2 LEU B  69       0.177  14.089  20.847  1.00 89.14           C  
ATOM   2039  N   GLY B  70      -1.688   9.829  18.116  1.00 88.76           N  
ATOM   2040  CA  GLY B  70      -1.467   8.490  17.593  1.00 88.76           C  
ATOM   2041  C   GLY B  70      -0.823   8.485  16.219  1.00 88.76           C  
ATOM   2042  O   GLY B  70       0.111   7.721  15.968  1.00 88.76           O  
ATOM   2043  N   ILE B  71      -1.299   9.391  15.411  1.00 91.59           N  
ATOM   2044  CA  ILE B  71      -0.760   9.515  14.061  1.00 91.59           C  
ATOM   2045  C   ILE B  71       0.686  10.001  14.125  1.00 91.59           C  
ATOM   2046  CB  ILE B  71      -1.610  10.475  13.199  1.00 91.59           C  
ATOM   2047  O   ILE B  71       1.564   9.449  13.458  1.00 91.59           O  
ATOM   2048  CG1 ILE B  71      -3.027   9.918  13.019  1.00 91.59           C  
ATOM   2049  CG2 ILE B  71      -0.942  10.719  11.843  1.00 91.59           C  
ATOM   2050  CD1 ILE B  71      -3.992  10.886  12.349  1.00 91.59           C  
ATOM   2051  N   ALA B  72       0.906  10.994  14.911  1.00 92.70           N  
ATOM   2052  CA  ALA B  72       2.256  11.525  15.086  1.00 92.70           C  
ATOM   2053  C   ALA B  72       3.199  10.456  15.629  1.00 92.70           C  
ATOM   2054  CB  ALA B  72       2.235  12.735  16.017  1.00 92.70           C  
ATOM   2055  O   ALA B  72       4.347  10.350  15.190  1.00 92.70           O  
ATOM   2056  N   GLY B  73       2.693   9.684  16.564  1.00 92.62           N  
ATOM   2057  CA  GLY B  73       3.481   8.593  17.114  1.00 92.62           C  
ATOM   2058  C   GLY B  73       3.901   7.575  16.071  1.00 92.62           C  
ATOM   2059  O   GLY B  73       5.049   7.126  16.061  1.00 92.62           O  
ATOM   2060  N   PHE B  74       3.010   7.238  15.240  1.00 93.04           N  
ATOM   2061  CA  PHE B  74       3.336   6.316  14.159  1.00 93.04           C  
ATOM   2062  C   PHE B  74       4.418   6.899  13.258  1.00 93.04           C  
ATOM   2063  CB  PHE B  74       2.087   5.988  13.335  1.00 93.04           C  
ATOM   2064  O   PHE B  74       5.393   6.220  12.931  1.00 93.04           O  
ATOM   2065  CG  PHE B  74       2.385   5.324  12.018  1.00 93.04           C  
ATOM   2066  CD1 PHE B  74       2.361   6.053  10.835  1.00 93.04           C  
ATOM   2067  CD2 PHE B  74       2.690   3.970  11.963  1.00 93.04           C  
ATOM   2068  CE1 PHE B  74       2.637   5.441   9.615  1.00 93.04           C  
ATOM   2069  CE2 PHE B  74       2.967   3.352  10.747  1.00 93.04           C  
ATOM   2070  CZ  PHE B  74       2.939   4.089   9.574  1.00 93.04           C  
ATOM   2071  N   CYS B  75       4.195   8.162  12.863  1.00 92.72           N  
ATOM   2072  CA  CYS B  75       5.138   8.790  11.944  1.00 92.72           C  
ATOM   2073  C   CYS B  75       6.535   8.850  12.552  1.00 92.72           C  
ATOM   2074  CB  CYS B  75       4.671  10.198  11.576  1.00 92.72           C  
ATOM   2075  O   CYS B  75       7.524   8.565  11.874  1.00 92.72           O  
ATOM   2076  SG  CYS B  75       3.197  10.227  10.533  1.00 92.72           S  
ATOM   2077  N   LEU B  76       6.610   9.116  13.806  1.00 92.59           N  
ATOM   2078  CA  LEU B  76       7.895   9.243  14.485  1.00 92.59           C  
ATOM   2079  C   LEU B  76       8.566   7.882  14.637  1.00 92.59           C  
ATOM   2080  CB  LEU B  76       7.714   9.893  15.859  1.00 92.59           C  
ATOM   2081  O   LEU B  76       9.756   7.736  14.349  1.00 92.59           O  
ATOM   2082  CG  LEU B  76       7.391  11.388  15.865  1.00 92.59           C  
ATOM   2083  CD1 LEU B  76       7.139  11.870  17.290  1.00 92.59           C  
ATOM   2084  CD2 LEU B  76       8.521  12.182  15.218  1.00 92.59           C  
ATOM   2085  N   ILE B  77       7.795   6.918  15.067  1.00 92.36           N  
ATOM   2086  CA  ILE B  77       8.331   5.579  15.286  1.00 92.36           C  
ATOM   2087  C   ILE B  77       8.744   4.963  13.951  1.00 92.36           C  
ATOM   2088  CB  ILE B  77       7.306   4.670  16.001  1.00 92.36           C  
ATOM   2089  O   ILE B  77       9.821   4.372  13.839  1.00 92.36           O  
ATOM   2090  CG1 ILE B  77       7.094   5.139  17.446  1.00 92.36           C  
ATOM   2091  CG2 ILE B  77       7.761   3.208  15.961  1.00 92.36           C  
ATOM   2092  CD1 ILE B  77       5.964   4.420  18.169  1.00 92.36           C  
ATOM   2093  N   ASN B  78       7.861   5.112  13.005  1.00 90.63           N  
ATOM   2094  CA  ASN B  78       8.155   4.568  11.684  1.00 90.63           C  
ATOM   2095  C   ASN B  78       9.430   5.171  11.101  1.00 90.63           C  
ATOM   2096  CB  ASN B  78       6.977   4.798  10.735  1.00 90.63           C  
ATOM   2097  O   ASN B  78      10.310   4.443  10.637  1.00 90.63           O  
ATOM   2098  CG  ASN B  78       7.166   4.117   9.394  1.00 90.63           C  
ATOM   2099  ND2 ASN B  78       6.710   2.874   9.290  1.00 90.63           N  
ATOM   2100  OD1 ASN B  78       7.719   4.702   8.459  1.00 90.63           O  
ATOM   2101  N   ALA B  79       9.554   6.475  11.099  1.00 88.10           N  
ATOM   2102  CA  ALA B  79      10.723   7.175  10.572  1.00 88.10           C  
ATOM   2103  C   ALA B  79      11.954   6.915  11.437  1.00 88.10           C  
ATOM   2104  CB  ALA B  79      10.449   8.674  10.478  1.00 88.10           C  
ATOM   2105  O   ALA B  79      13.048   6.686  10.917  1.00 88.10           O  
ATOM   2106  N   GLY B  80      11.769   6.958  12.772  1.00 89.17           N  
ATOM   2107  CA  GLY B  80      12.861   6.731  13.706  1.00 89.17           C  
ATOM   2108  C   GLY B  80      13.459   5.341  13.598  1.00 89.17           C  
ATOM   2109  O   GLY B  80      14.681   5.189  13.534  1.00 89.17           O  
ATOM   2110  N   VAL B  81      12.589   4.289  13.606  1.00 88.20           N  
ATOM   2111  CA  VAL B  81      13.039   2.902  13.548  1.00 88.20           C  
ATOM   2112  C   VAL B  81      13.775   2.652  12.233  1.00 88.20           C  
ATOM   2113  CB  VAL B  81      11.858   1.916  13.693  1.00 88.20           C  
ATOM   2114  O   VAL B  81      14.819   1.996  12.215  1.00 88.20           O  
ATOM   2115  CG1 VAL B  81      12.304   0.489  13.379  1.00 88.20           C  
ATOM   2116  CG2 VAL B  81      11.266   1.997  15.099  1.00 88.20           C  
ATOM   2117  N   LEU B  82      13.270   3.225  11.192  1.00 86.32           N  
ATOM   2118  CA  LEU B  82      13.906   3.062   9.889  1.00 86.32           C  
ATOM   2119  C   LEU B  82      15.278   3.726   9.866  1.00 86.32           C  
ATOM   2120  CB  LEU B  82      13.023   3.649   8.785  1.00 86.32           C  
ATOM   2121  O   LEU B  82      16.240   3.156   9.346  1.00 86.32           O  
ATOM   2122  CG  LEU B  82      13.473   3.389   7.346  1.00 86.32           C  
ATOM   2123  CD1 LEU B  82      13.413   1.897   7.034  1.00 86.32           C  
ATOM   2124  CD2 LEU B  82      12.616   4.181   6.365  1.00 86.32           C  
ATOM   2125  N   TYR B  83      15.262   4.914  10.396  1.00 84.02           N  
ATOM   2126  CA  TYR B  83      16.522   5.648  10.447  1.00 84.02           C  
ATOM   2127  C   TYR B  83      17.555   4.901  11.282  1.00 84.02           C  
ATOM   2128  CB  TYR B  83      16.304   7.051  11.019  1.00 84.02           C  
ATOM   2129  O   TYR B  83      18.719   4.792  10.888  1.00 84.02           O  
ATOM   2130  CG  TYR B  83      17.559   7.887  11.073  1.00 84.02           C  
ATOM   2131  CD1 TYR B  83      18.260   8.051  12.266  1.00 84.02           C  
ATOM   2132  CD2 TYR B  83      18.047   8.515   9.932  1.00 84.02           C  
ATOM   2133  CE1 TYR B  83      19.416   8.822  12.321  1.00 84.02           C  
ATOM   2134  CE2 TYR B  83      19.203   9.288   9.975  1.00 84.02           C  
ATOM   2135  OH  TYR B  83      21.024  10.200  11.221  1.00 84.02           O  
ATOM   2136  CZ  TYR B  83      19.879   9.435  11.172  1.00 84.02           C  
ATOM   2137  N   LEU B  84      17.140   4.397  12.402  1.00 83.89           N  
ATOM   2138  CA  LEU B  84      18.046   3.651  13.269  1.00 83.89           C  
ATOM   2139  C   LEU B  84      18.528   2.377  12.584  1.00 83.89           C  
ATOM   2140  CB  LEU B  84      17.358   3.304  14.592  1.00 83.89           C  
ATOM   2141  O   LEU B  84      19.683   1.977  12.750  1.00 83.89           O  
ATOM   2142  CG  LEU B  84      17.090   4.471  15.543  1.00 83.89           C  
ATOM   2143  CD1 LEU B  84      16.316   3.991  16.766  1.00 83.89           C  
ATOM   2144  CD2 LEU B  84      18.398   5.135  15.958  1.00 83.89           C  
ATOM   2145  N   TYR B  85      17.614   1.741  11.870  1.00 81.68           N  
ATOM   2146  CA  TYR B  85      17.934   0.492  11.189  1.00 81.68           C  
ATOM   2147  C   TYR B  85      19.019   0.704  10.140  1.00 81.68           C  
ATOM   2148  CB  TYR B  85      16.682  -0.099  10.533  1.00 81.68           C  
ATOM   2149  O   TYR B  85      20.045   0.020  10.152  1.00 81.68           O  
ATOM   2150  CG  TYR B  85      16.941  -1.377   9.773  1.00 81.68           C  
ATOM   2151  CD1 TYR B  85      16.882  -1.407   8.381  1.00 81.68           C  
ATOM   2152  CD2 TYR B  85      17.245  -2.557  10.444  1.00 81.68           C  
ATOM   2153  CE1 TYR B  85      17.118  -2.583   7.676  1.00 81.68           C  
ATOM   2154  CE2 TYR B  85      17.483  -3.738   9.749  1.00 81.68           C  
ATOM   2155  OH  TYR B  85      17.652  -4.908   7.675  1.00 81.68           O  
ATOM   2156  CZ  TYR B  85      17.417  -3.741   8.368  1.00 81.68           C  
ATOM   2157  N   PHE B  86      18.904   1.674   9.226  1.00 77.93           N  
ATOM   2158  CA  PHE B  86      19.872   1.794   8.143  1.00 77.93           C  
ATOM   2159  C   PHE B  86      21.081   2.609   8.585  1.00 77.93           C  
ATOM   2160  CB  PHE B  86      19.226   2.439   6.912  1.00 77.93           C  
ATOM   2161  O   PHE B  86      22.183   2.430   8.061  1.00 77.93           O  
ATOM   2162  CG  PHE B  86      18.672   3.814   7.168  1.00 77.93           C  
ATOM   2163  CD1 PHE B  86      17.328   3.992   7.469  1.00 77.93           C  
ATOM   2164  CD2 PHE B  86      19.497   4.930   7.107  1.00 77.93           C  
ATOM   2165  CE1 PHE B  86      16.812   5.264   7.706  1.00 77.93           C  
ATOM   2166  CE2 PHE B  86      18.989   6.204   7.342  1.00 77.93           C  
ATOM   2167  CZ  PHE B  86      17.646   6.369   7.641  1.00 77.93           C  
ATOM   2168  N   SER B  87      20.930   3.661   9.523  1.00 75.09           N  
ATOM   2169  CA  SER B  87      22.065   4.454   9.983  1.00 75.09           C  
ATOM   2170  C   SER B  87      22.936   3.663  10.952  1.00 75.09           C  
ATOM   2171  CB  SER B  87      21.584   5.742  10.651  1.00 75.09           C  
ATOM   2172  O   SER B  87      24.153   3.577  10.773  1.00 75.09           O  
ATOM   2173  OG  SER B  87      22.681   6.570  10.998  1.00 75.09           O  
ATOM   2174  N   ASN B  88      22.289   3.009  11.965  1.00 72.58           N  
ATOM   2175  CA  ASN B  88      23.048   2.377  13.038  1.00 72.58           C  
ATOM   2176  C   ASN B  88      23.370   0.921  12.714  1.00 72.58           C  
ATOM   2177  CB  ASN B  88      22.286   2.471  14.362  1.00 72.58           C  
ATOM   2178  O   ASN B  88      24.499   0.470  12.918  1.00 72.58           O  
ATOM   2179  CG  ASN B  88      22.315   3.866  14.955  1.00 72.58           C  
ATOM   2180  ND2 ASN B  88      21.291   4.201  15.730  1.00 72.58           N  
ATOM   2181  OD1 ASN B  88      23.249   4.636  14.717  1.00 72.58           O  
ATOM   2182  N   TYR B  89      22.379   0.118  12.189  1.00 63.77           N  
ATOM   2183  CA  TYR B  89      22.515  -1.324  12.014  1.00 63.77           C  
ATOM   2184  C   TYR B  89      23.195  -1.651  10.691  1.00 63.77           C  
ATOM   2185  CB  TYR B  89      21.144  -2.005  12.079  1.00 63.77           C  
ATOM   2186  O   TYR B  89      24.168  -2.409  10.656  1.00 63.77           O  
ATOM   2187  CG  TYR B  89      21.215  -3.512  12.094  1.00 63.77           C  
ATOM   2188  CD1 TYR B  89      20.951  -4.253  10.944  1.00 63.77           C  
ATOM   2189  CD2 TYR B  89      21.546  -4.199  13.258  1.00 63.77           C  
ATOM   2190  CE1 TYR B  89      21.014  -5.643  10.954  1.00 63.77           C  
ATOM   2191  CE2 TYR B  89      21.611  -5.588  13.279  1.00 63.77           C  
ATOM   2192  OH  TYR B  89      21.408  -7.676  12.139  1.00 63.77           O  
ATOM   2193  CZ  TYR B  89      21.345  -6.300  12.124  1.00 63.77           C  
ATOM   2194  N   LEU B  90      22.919  -0.996   9.601  1.00 69.84           N  
ATOM   2195  CA  LEU B  90      23.462  -1.355   8.295  1.00 69.84           C  
ATOM   2196  C   LEU B  90      24.638  -0.456   7.930  1.00 69.84           C  
ATOM   2197  CB  LEU B  90      22.377  -1.259   7.219  1.00 69.84           C  
ATOM   2198  O   LEU B  90      25.485  -0.834   7.117  1.00 69.84           O  
ATOM   2199  CG  LEU B  90      22.069  -2.544   6.450  1.00 69.84           C  
ATOM   2200  CD1 LEU B  90      21.457  -3.586   7.381  1.00 69.84           C  
ATOM   2201  CD2 LEU B  90      21.139  -2.256   5.276  1.00 69.84           C  
ATOM   2202  N   GLN B  91      24.903   0.657   8.740  1.00 65.69           N  
ATOM   2203  CA  GLN B  91      25.975   1.612   8.483  1.00 65.69           C  
ATOM   2204  C   GLN B  91      26.095   1.915   6.992  1.00 65.69           C  
ATOM   2205  CB  GLN B  91      27.306   1.084   9.020  1.00 65.69           C  
ATOM   2206  O   GLN B  91      27.200   1.936   6.445  1.00 65.69           O  
ATOM   2207  CG  GLN B  91      27.387   1.054  10.541  1.00 65.69           C  
ATOM   2208  CD  GLN B  91      28.814   1.068  11.053  1.00 65.69           C  
ATOM   2209  NE2 GLN B  91      29.005   1.584  12.263  1.00 65.69           N  
ATOM   2210  OE1 GLN B  91      29.739   0.619  10.368  1.00 65.69           O  
ATOM   2211  N   ILE B  92      25.036   1.906   6.275  1.00 66.43           N  
ATOM   2212  CA  ILE B  92      25.013   2.193   4.845  1.00 66.43           C  
ATOM   2213  C   ILE B  92      25.279   3.678   4.613  1.00 66.43           C  
ATOM   2214  CB  ILE B  92      23.666   1.784   4.208  1.00 66.43           C  
ATOM   2215  O   ILE B  92      24.918   4.517   5.441  1.00 66.43           O  
ATOM   2216  CG1 ILE B  92      23.475   0.265   4.292  1.00 66.43           C  
ATOM   2217  CG2 ILE B  92      23.586   2.267   2.757  1.00 66.43           C  
ATOM   2218  CD1 ILE B  92      22.081  -0.206   3.900  1.00 66.43           C  
ATOM   2219  N   ASP B  93      26.276   3.936   3.707  1.00 65.54           N  
ATOM   2220  CA  ASP B  93      26.459   5.297   3.213  1.00 65.54           C  
ATOM   2221  C   ASP B  93      25.186   5.815   2.547  1.00 65.54           C  
ATOM   2222  CB  ASP B  93      27.630   5.358   2.230  1.00 65.54           C  
ATOM   2223  O   ASP B  93      24.795   5.331   1.483  1.00 65.54           O  
ATOM   2224  CG  ASP B  93      28.092   6.777   1.945  1.00 65.54           C  
ATOM   2225  OD1 ASP B  93      27.424   7.736   2.388  1.00 65.54           O  
ATOM   2226  OD2 ASP B  93      29.132   6.937   1.271  1.00 65.54           O  
ATOM   2227  N   GLU B  94      24.324   6.610   3.158  1.00 63.69           N  
ATOM   2228  CA  GLU B  94      23.049   7.203   2.767  1.00 63.69           C  
ATOM   2229  C   GLU B  94      23.146   7.866   1.396  1.00 63.69           C  
ATOM   2230  CB  GLU B  94      22.587   8.223   3.812  1.00 63.69           C  
ATOM   2231  O   GLU B  94      22.174   7.881   0.638  1.00 63.69           O  
ATOM   2232  CG  GLU B  94      22.356   7.626   5.193  1.00 63.69           C  
ATOM   2233  CD  GLU B  94      22.089   8.674   6.262  1.00 63.69           C  
ATOM   2234  OE1 GLU B  94      22.116   8.332   7.466  1.00 63.69           O  
ATOM   2235  OE2 GLU B  94      21.850   9.845   5.892  1.00 63.69           O  
ATOM   2236  N   GLU B  95      24.350   8.286   1.126  1.00 64.45           N  
ATOM   2237  CA  GLU B  95      24.571   9.030  -0.110  1.00 64.45           C  
ATOM   2238  C   GLU B  95      24.535   8.106  -1.324  1.00 64.45           C  
ATOM   2239  CB  GLU B  95      25.905   9.778  -0.057  1.00 64.45           C  
ATOM   2240  O   GLU B  95      24.172   8.530  -2.423  1.00 64.45           O  
ATOM   2241  CG  GLU B  95      25.887  11.005   0.843  1.00 64.45           C  
ATOM   2242  CD  GLU B  95      27.164  11.826   0.764  1.00 64.45           C  
ATOM   2243  OE1 GLU B  95      27.275  12.846   1.482  1.00 64.45           O  
ATOM   2244  OE2 GLU B  95      28.060  11.447  -0.022  1.00 64.45           O  
ATOM   2245  N   GLU B  96      24.768   6.808  -1.075  1.00 63.82           N  
ATOM   2246  CA  GLU B  96      24.785   5.847  -2.174  1.00 63.82           C  
ATOM   2247  C   GLU B  96      23.369   5.474  -2.603  1.00 63.82           C  
ATOM   2248  CB  GLU B  96      25.563   4.590  -1.778  1.00 63.82           C  
ATOM   2249  O   GLU B  96      23.134   5.141  -3.766  1.00 63.82           O  
ATOM   2250  CG  GLU B  96      25.804   3.627  -2.931  1.00 63.82           C  
ATOM   2251  CD  GLU B  96      26.696   2.454  -2.557  1.00 63.82           C  
ATOM   2252  OE1 GLU B  96      26.914   1.562  -3.407  1.00 63.82           O  
ATOM   2253  OE2 GLU B  96      27.180   2.427  -1.403  1.00 63.82           O  
ATOM   2254  N   TYR B  97      22.398   5.698  -1.821  1.00 64.07           N  
ATOM   2255  CA  TYR B  97      21.036   5.263  -2.111  1.00 64.07           C  
ATOM   2256  C   TYR B  97      20.120   6.458  -2.346  1.00 64.07           C  
ATOM   2257  CB  TYR B  97      20.491   4.404  -0.966  1.00 64.07           C  
ATOM   2258  O   TYR B  97      18.898   6.344  -2.229  1.00 64.07           O  
ATOM   2259  CG  TYR B  97      21.122   3.036  -0.878  1.00 64.07           C  
ATOM   2260  CD1 TYR B  97      20.596   1.958  -1.586  1.00 64.07           C  
ATOM   2261  CD2 TYR B  97      22.246   2.819  -0.088  1.00 64.07           C  
ATOM   2262  CE1 TYR B  97      21.173   0.695  -1.507  1.00 64.07           C  
ATOM   2263  CE2 TYR B  97      22.832   1.560  -0.002  1.00 64.07           C  
ATOM   2264  OH  TYR B  97      22.865  -0.742  -0.633  1.00 64.07           O  
ATOM   2265  CZ  TYR B  97      22.289   0.506  -0.714  1.00 64.07           C  
ATOM   2266  N   GLY B  98      20.576   7.593  -2.732  1.00 65.09           N  
ATOM   2267  CA  GLY B  98      19.757   8.723  -3.143  1.00 65.09           C  
ATOM   2268  C   GLY B  98      19.467   9.692  -2.012  1.00 65.09           C  
ATOM   2269  O   GLY B  98      18.708  10.647  -2.186  1.00 65.09           O  
ATOM   2270  N   GLY B  99      20.103   9.474  -0.782  1.00 70.56           N  
ATOM   2271  CA  GLY B  99      19.885  10.334   0.370  1.00 70.56           C  
ATOM   2272  C   GLY B  99      18.827   9.804   1.319  1.00 70.56           C  
ATOM   2273  O   GLY B  99      18.078   8.888   0.974  1.00 70.56           O  
ATOM   2274  N   THR B 100      18.851  10.219   2.579  1.00 71.51           N  
ATOM   2275  CA  THR B 100      17.964   9.861   3.680  1.00 71.51           C  
ATOM   2276  C   THR B 100      16.508  10.129   3.310  1.00 71.51           C  
ATOM   2277  CB  THR B 100      18.322  10.637   4.961  1.00 71.51           C  
ATOM   2278  O   THR B 100      15.618   9.353   3.667  1.00 71.51           O  
ATOM   2279  CG2 THR B 100      19.683  10.210   5.500  1.00 71.51           C  
ATOM   2280  OG1 THR B 100      18.354  12.039   4.670  1.00 71.51           O  
ATOM   2281  N   TRP B 101      16.360  11.069   2.424  1.00 71.17           N  
ATOM   2282  CA  TRP B 101      15.006  11.482   2.069  1.00 71.17           C  
ATOM   2283  C   TRP B 101      14.349  10.459   1.149  1.00 71.17           C  
ATOM   2284  CB  TRP B 101      15.022  12.857   1.394  1.00 71.17           C  
ATOM   2285  O   TRP B 101      13.164  10.150   1.300  1.00 71.17           O  
ATOM   2286  CG  TRP B 101      13.667  13.350   0.985  1.00 71.17           C  
ATOM   2287  CD1 TRP B 101      13.170  13.435  -0.286  1.00 71.17           C  
ATOM   2288  CD2 TRP B 101      12.636  13.832   1.852  1.00 71.17           C  
ATOM   2289  CE2 TRP B 101      11.539  14.192   1.038  1.00 71.17           C  
ATOM   2290  CE3 TRP B 101      12.532  13.993   3.240  1.00 71.17           C  
ATOM   2291  NE1 TRP B 101      11.891  13.940  -0.261  1.00 71.17           N  
ATOM   2292  CH2 TRP B 101      10.277  14.852   2.928  1.00 71.17           C  
ATOM   2293  CZ2 TRP B 101      10.352  14.704   1.567  1.00 71.17           C  
ATOM   2294  CZ3 TRP B 101      11.350  14.503   3.765  1.00 71.17           C  
ATOM   2295  N   GLU B 102      15.035   9.876   0.144  1.00 74.66           N  
ATOM   2296  CA  GLU B 102      14.485   8.882  -0.772  1.00 74.66           C  
ATOM   2297  C   GLU B 102      14.138   7.589  -0.041  1.00 74.66           C  
ATOM   2298  CB  GLU B 102      15.470   8.595  -1.909  1.00 74.66           C  
ATOM   2299  O   GLU B 102      13.106   6.972  -0.315  1.00 74.66           O  
ATOM   2300  CG  GLU B 102      15.594   9.729  -2.916  1.00 74.66           C  
ATOM   2301  CD  GLU B 102      14.315   9.978  -3.700  1.00 74.66           C  
ATOM   2302  OE1 GLU B 102      14.055  11.141  -4.084  1.00 74.66           O  
ATOM   2303  OE2 GLU B 102      13.566   9.002  -3.931  1.00 74.66           O  
ATOM   2304  N   LEU B 103      14.965   7.329   0.936  1.00 75.40           N  
ATOM   2305  CA  LEU B 103      14.768   6.106   1.706  1.00 75.40           C  
ATOM   2306  C   LEU B 103      13.560   6.233   2.627  1.00 75.40           C  
ATOM   2307  CB  LEU B 103      16.019   5.782   2.527  1.00 75.40           C  
ATOM   2308  O   LEU B 103      12.758   5.302   2.739  1.00 75.40           O  
ATOM   2309  CG  LEU B 103      17.235   5.285   1.743  1.00 75.40           C  
ATOM   2310  CD1 LEU B 103      18.495   5.392   2.596  1.00 75.40           C  
ATOM   2311  CD2 LEU B 103      17.019   3.849   1.276  1.00 75.40           C  
ATOM   2312  N   THR B 104      13.473   7.420   3.175  1.00 76.51           N  
ATOM   2313  CA  THR B 104      12.395   7.644   4.133  1.00 76.51           C  
ATOM   2314  C   THR B 104      11.050   7.742   3.420  1.00 76.51           C  
ATOM   2315  CB  THR B 104      12.637   8.922   4.957  1.00 76.51           C  
ATOM   2316  O   THR B 104      10.022   7.329   3.963  1.00 76.51           O  
ATOM   2317  CG2 THR B 104      11.547   9.114   6.007  1.00 76.51           C  
ATOM   2318  OG1 THR B 104      13.907   8.827   5.614  1.00 76.51           O  
ATOM   2319  N   LYS B 105      11.016   8.113   2.188  1.00 79.72           N  
ATOM   2320  CA  LYS B 105       9.768   8.286   1.449  1.00 79.72           C  
ATOM   2321  C   LYS B 105       9.251   6.950   0.924  1.00 79.72           C  
ATOM   2322  CB  LYS B 105       9.962   9.264   0.289  1.00 79.72           C  
ATOM   2323  O   LYS B 105       8.044   6.771   0.749  1.00 79.72           O  
ATOM   2324  CG  LYS B 105      10.687   8.669  -0.908  1.00 79.72           C  
ATOM   2325  CD  LYS B 105      10.793   9.670  -2.052  1.00 79.72           C  
ATOM   2326  CE  LYS B 105      11.417   9.041  -3.291  1.00 79.72           C  
ATOM   2327  NZ  LYS B 105      11.325   9.945  -4.476  1.00 79.72           N  
ATOM   2328  N   GLU B 106      10.205   6.077   0.784  1.00 82.77           N  
ATOM   2329  CA  GLU B 106       9.822   4.784   0.226  1.00 82.77           C  
ATOM   2330  C   GLU B 106       8.845   4.054   1.143  1.00 82.77           C  
ATOM   2331  CB  GLU B 106      11.059   3.917  -0.021  1.00 82.77           C  
ATOM   2332  O   GLU B 106       9.182   3.726   2.282  1.00 82.77           O  
ATOM   2333  CG  GLU B 106      10.757   2.598  -0.717  1.00 82.77           C  
ATOM   2334  CD  GLU B 106      10.356   2.766  -2.174  1.00 82.77           C  
ATOM   2335  OE1 GLU B 106       9.743   1.836  -2.746  1.00 82.77           O  
ATOM   2336  OE2 GLU B 106      10.660   3.835  -2.749  1.00 82.77           O  
ATOM   2337  N   GLY B 107       7.623   3.821   0.558  1.00 85.20           N  
ATOM   2338  CA  GLY B 107       6.618   3.004   1.218  1.00 85.20           C  
ATOM   2339  C   GLY B 107       5.926   3.718   2.364  1.00 85.20           C  
ATOM   2340  O   GLY B 107       5.099   3.127   3.061  1.00 85.20           O  
ATOM   2341  N   PHE B 108       6.312   4.937   2.659  1.00 89.56           N  
ATOM   2342  CA  PHE B 108       5.750   5.660   3.794  1.00 89.56           C  
ATOM   2343  C   PHE B 108       4.248   5.851   3.624  1.00 89.56           C  
ATOM   2344  CB  PHE B 108       6.437   7.020   3.959  1.00 89.56           C  
ATOM   2345  O   PHE B 108       3.476   5.596   4.551  1.00 89.56           O  
ATOM   2346  CG  PHE B 108       5.893   7.840   5.098  1.00 89.56           C  
ATOM   2347  CD1 PHE B 108       5.007   8.884   4.860  1.00 89.56           C  
ATOM   2348  CD2 PHE B 108       6.267   7.566   6.407  1.00 89.56           C  
ATOM   2349  CE1 PHE B 108       4.502   9.644   5.912  1.00 89.56           C  
ATOM   2350  CE2 PHE B 108       5.766   8.322   7.463  1.00 89.56           C  
ATOM   2351  CZ  PHE B 108       4.885   9.361   7.213  1.00 89.56           C  
ATOM   2352  N   MET B 109       3.806   6.284   2.537  1.00 88.52           N  
ATOM   2353  CA  MET B 109       2.393   6.580   2.317  1.00 88.52           C  
ATOM   2354  C   MET B 109       1.550   5.313   2.412  1.00 88.52           C  
ATOM   2355  CB  MET B 109       2.188   7.244   0.954  1.00 88.52           C  
ATOM   2356  O   MET B 109       0.483   5.318   3.028  1.00 88.52           O  
ATOM   2357  CG  MET B 109       2.744   8.656   0.870  1.00 88.52           C  
ATOM   2358  SD  MET B 109       1.864   9.825   1.978  1.00 88.52           S  
ATOM   2359  CE  MET B 109       1.916  11.328   0.964  1.00 88.52           C  
ATOM   2360  N   THR B 110       2.070   4.279   1.790  1.00 89.02           N  
ATOM   2361  CA  THR B 110       1.343   3.015   1.821  1.00 89.02           C  
ATOM   2362  C   THR B 110       1.293   2.454   3.240  1.00 89.02           C  
ATOM   2363  CB  THR B 110       1.983   1.979   0.879  1.00 89.02           C  
ATOM   2364  O   THR B 110       0.263   1.930   3.669  1.00 89.02           O  
ATOM   2365  CG2 THR B 110       1.864   2.412  -0.578  1.00 89.02           C  
ATOM   2366  OG1 THR B 110       3.370   1.833   1.211  1.00 89.02           O  
ATOM   2367  N   SER B 111       2.408   2.547   3.949  1.00 92.03           N  
ATOM   2368  CA  SER B 111       2.442   2.092   5.336  1.00 92.03           C  
ATOM   2369  C   SER B 111       1.516   2.926   6.214  1.00 92.03           C  
ATOM   2370  CB  SER B 111       3.868   2.151   5.885  1.00 92.03           C  
ATOM   2371  O   SER B 111       0.876   2.399   7.126  1.00 92.03           O  
ATOM   2372  OG  SER B 111       4.365   3.478   5.854  1.00 92.03           O  
ATOM   2373  N   PHE B 112       1.519   4.197   5.938  1.00 93.30           N  
ATOM   2374  CA  PHE B 112       0.624   5.094   6.661  1.00 93.30           C  
ATOM   2375  C   PHE B 112      -0.830   4.685   6.461  1.00 93.30           C  
ATOM   2376  CB  PHE B 112       0.830   6.542   6.206  1.00 93.30           C  
ATOM   2377  O   PHE B 112      -1.594   4.598   7.424  1.00 93.30           O  
ATOM   2378  CG  PHE B 112      -0.098   7.524   6.868  1.00 93.30           C  
ATOM   2379  CD1 PHE B 112      -1.188   8.045   6.181  1.00 93.30           C  
ATOM   2380  CD2 PHE B 112       0.119   7.927   8.180  1.00 93.30           C  
ATOM   2381  CE1 PHE B 112      -2.048   8.954   6.792  1.00 93.30           C  
ATOM   2382  CE2 PHE B 112      -0.736   8.835   8.797  1.00 93.30           C  
ATOM   2383  CZ  PHE B 112      -1.819   9.348   8.101  1.00 93.30           C  
ATOM   2384  N   ALA B 113      -1.234   4.499   5.270  1.00 93.47           N  
ATOM   2385  CA  ALA B 113      -2.596   4.074   4.961  1.00 93.47           C  
ATOM   2386  C   ALA B 113      -2.928   2.752   5.647  1.00 93.47           C  
ATOM   2387  CB  ALA B 113      -2.785   3.948   3.451  1.00 93.47           C  
ATOM   2388  O   ALA B 113      -4.012   2.593   6.211  1.00 93.47           O  
ATOM   2389  N   LEU B 114      -1.995   1.798   5.583  1.00 94.85           N  
ATOM   2390  CA  LEU B 114      -2.178   0.498   6.219  1.00 94.85           C  
ATOM   2391  C   LEU B 114      -2.352   0.650   7.726  1.00 94.85           C  
ATOM   2392  CB  LEU B 114      -0.987  -0.417   5.921  1.00 94.85           C  
ATOM   2393  O   LEU B 114      -3.237   0.029   8.319  1.00 94.85           O  
ATOM   2394  CG  LEU B 114      -1.068  -1.838   6.480  1.00 94.85           C  
ATOM   2395  CD1 LEU B 114      -2.281  -2.564   5.910  1.00 94.85           C  
ATOM   2396  CD2 LEU B 114       0.214  -2.606   6.176  1.00 94.85           C  
ATOM   2397  N   PHE B 115      -1.506   1.426   8.279  1.00 95.77           N  
ATOM   2398  CA  PHE B 115      -1.616   1.731   9.701  1.00 95.77           C  
ATOM   2399  C   PHE B 115      -2.997   2.284  10.031  1.00 95.77           C  
ATOM   2400  CB  PHE B 115      -0.535   2.732  10.122  1.00 95.77           C  
ATOM   2401  O   PHE B 115      -3.630   1.852  10.997  1.00 95.77           O  
ATOM   2402  CG  PHE B 115      -0.821   3.419  11.430  1.00 95.77           C  
ATOM   2403  CD1 PHE B 115      -1.254   4.739  11.457  1.00 95.77           C  
ATOM   2404  CD2 PHE B 115      -0.658   2.745  12.633  1.00 95.77           C  
ATOM   2405  CE1 PHE B 115      -1.519   5.378  12.666  1.00 95.77           C  
ATOM   2406  CE2 PHE B 115      -0.921   3.376  13.845  1.00 95.77           C  
ATOM   2407  CZ  PHE B 115      -1.351   4.694  13.859  1.00 95.77           C  
ATOM   2408  N   MET B 116      -3.497   3.262   9.312  1.00 94.69           N  
ATOM   2409  CA  MET B 116      -4.795   3.891   9.536  1.00 94.69           C  
ATOM   2410  C   MET B 116      -5.916   2.858   9.487  1.00 94.69           C  
ATOM   2411  CB  MET B 116      -5.048   4.986   8.498  1.00 94.69           C  
ATOM   2412  O   MET B 116      -6.794   2.848  10.352  1.00 94.69           O  
ATOM   2413  CG  MET B 116      -4.198   6.230   8.700  1.00 94.69           C  
ATOM   2414  SD  MET B 116      -4.583   7.098  10.270  1.00 94.69           S  
ATOM   2415  CE  MET B 116      -6.206   7.797   9.860  1.00 94.69           C  
ATOM   2416  N   VAL B 117      -5.838   1.982   8.495  1.00 95.01           N  
ATOM   2417  CA  VAL B 117      -6.886   0.988   8.287  1.00 95.01           C  
ATOM   2418  C   VAL B 117      -6.925   0.023   9.470  1.00 95.01           C  
ATOM   2419  CB  VAL B 117      -6.675   0.208   6.970  1.00 95.01           C  
ATOM   2420  O   VAL B 117      -7.988  -0.222  10.045  1.00 95.01           O  
ATOM   2421  CG1 VAL B 117      -7.621  -0.990   6.894  1.00 95.01           C  
ATOM   2422  CG2 VAL B 117      -6.876   1.128   5.767  1.00 95.01           C  
ATOM   2423  N   ILE B 118      -5.729  -0.448   9.861  1.00 95.31           N  
ATOM   2424  CA  ILE B 118      -5.649  -1.409  10.956  1.00 95.31           C  
ATOM   2425  C   ILE B 118      -6.050  -0.733  12.266  1.00 95.31           C  
ATOM   2426  CB  ILE B 118      -4.232  -2.011  11.077  1.00 95.31           C  
ATOM   2427  O   ILE B 118      -6.780  -1.313  13.073  1.00 95.31           O  
ATOM   2428  CG1 ILE B 118      -3.874  -2.793   9.808  1.00 95.31           C  
ATOM   2429  CG2 ILE B 118      -4.128  -2.903  12.317  1.00 95.31           C  
ATOM   2430  CD1 ILE B 118      -4.758  -4.008   9.560  1.00 95.31           C  
ATOM   2431  N   TRP B 119      -5.617   0.403  12.499  1.00 94.62           N  
ATOM   2432  CA  TRP B 119      -5.950   1.202  13.674  1.00 94.62           C  
ATOM   2433  C   TRP B 119      -7.458   1.395  13.792  1.00 94.62           C  
ATOM   2434  CB  TRP B 119      -5.252   2.564  13.613  1.00 94.62           C  
ATOM   2435  O   TRP B 119      -8.042   1.136  14.846  1.00 94.62           O  
ATOM   2436  CG  TRP B 119      -5.410   3.385  14.857  1.00 94.62           C  
ATOM   2437  CD1 TRP B 119      -5.835   2.951  16.083  1.00 94.62           C  
ATOM   2438  CD2 TRP B 119      -5.151   4.786  14.995  1.00 94.62           C  
ATOM   2439  CE2 TRP B 119      -5.439   5.134  16.333  1.00 94.62           C  
ATOM   2440  CE3 TRP B 119      -4.702   5.780  14.116  1.00 94.62           C  
ATOM   2441  NE1 TRP B 119      -5.854   3.999  16.975  1.00 94.62           N  
ATOM   2442  CH2 TRP B 119      -4.851   7.392  15.932  1.00 94.62           C  
ATOM   2443  CZ2 TRP B 119      -5.292   6.438  16.813  1.00 94.62           C  
ATOM   2444  CZ3 TRP B 119      -4.556   7.077  14.596  1.00 94.62           C  
ATOM   2445  N   ILE B 120      -8.126   1.742  12.693  1.00 93.80           N  
ATOM   2446  CA  ILE B 120      -9.559   2.012  12.648  1.00 93.80           C  
ATOM   2447  C   ILE B 120     -10.336   0.722  12.899  1.00 93.80           C  
ATOM   2448  CB  ILE B 120      -9.975   2.634  11.296  1.00 93.80           C  
ATOM   2449  O   ILE B 120     -11.298   0.709  13.670  1.00 93.80           O  
ATOM   2450  CG1 ILE B 120      -9.383   4.040  11.150  1.00 93.80           C  
ATOM   2451  CG2 ILE B 120     -11.500   2.664  11.162  1.00 93.80           C  
ATOM   2452  CD1 ILE B 120      -9.507   4.622   9.749  1.00 93.80           C  
ATOM   2453  N   ILE B 121      -9.886  -0.344  12.310  1.00 93.82           N  
ATOM   2454  CA  ILE B 121     -10.578  -1.624  12.403  1.00 93.82           C  
ATOM   2455  C   ILE B 121     -10.578  -2.106  13.852  1.00 93.82           C  
ATOM   2456  CB  ILE B 121      -9.929  -2.685  11.485  1.00 93.82           C  
ATOM   2457  O   ILE B 121     -11.630  -2.445  14.399  1.00 93.82           O  
ATOM   2458  CG1 ILE B 121     -10.195  -2.352  10.013  1.00 93.82           C  
ATOM   2459  CG2 ILE B 121     -10.444  -4.086  11.831  1.00 93.82           C  
ATOM   2460  CD1 ILE B 121      -9.462  -3.256   9.031  1.00 93.82           C  
ATOM   2461  N   PHE B 122      -9.400  -2.095  14.433  1.00 93.42           N  
ATOM   2462  CA  PHE B 122      -9.279  -2.623  15.787  1.00 93.42           C  
ATOM   2463  C   PHE B 122      -9.911  -1.673  16.797  1.00 93.42           C  
ATOM   2464  CB  PHE B 122      -7.809  -2.865  16.142  1.00 93.42           C  
ATOM   2465  O   PHE B 122     -10.525  -2.113  17.771  1.00 93.42           O  
ATOM   2466  CG  PHE B 122      -7.289  -4.204  15.696  1.00 93.42           C  
ATOM   2467  CD1 PHE B 122      -7.340  -5.303  16.545  1.00 93.42           C  
ATOM   2468  CD2 PHE B 122      -6.747  -4.365  14.427  1.00 93.42           C  
ATOM   2469  CE1 PHE B 122      -6.860  -6.545  16.134  1.00 93.42           C  
ATOM   2470  CE2 PHE B 122      -6.265  -5.602  14.010  1.00 93.42           C  
ATOM   2471  CZ  PHE B 122      -6.321  -6.691  14.866  1.00 93.42           C  
ATOM   2472  N   TYR B 123      -9.746  -0.427  16.601  1.00 92.69           N  
ATOM   2473  CA  TYR B 123     -10.381   0.556  17.472  1.00 92.69           C  
ATOM   2474  C   TYR B 123     -11.896   0.397  17.460  1.00 92.69           C  
ATOM   2475  CB  TYR B 123     -10.003   1.977  17.044  1.00 92.69           C  
ATOM   2476  O   TYR B 123     -12.535   0.393  18.516  1.00 92.69           O  
ATOM   2477  CG  TYR B 123     -10.603   3.054  17.915  1.00 92.69           C  
ATOM   2478  CD1 TYR B 123     -11.723   3.770  17.499  1.00 92.69           C  
ATOM   2479  CD2 TYR B 123     -10.051   3.358  19.155  1.00 92.69           C  
ATOM   2480  CE1 TYR B 123     -12.279   4.764  18.298  1.00 92.69           C  
ATOM   2481  CE2 TYR B 123     -10.599   4.350  19.962  1.00 92.69           C  
ATOM   2482  OH  TYR B 123     -12.257   6.029  20.320  1.00 92.69           O  
ATOM   2483  CZ  TYR B 123     -11.711   5.046  19.526  1.00 92.69           C  
ATOM   2484  N   THR B 124     -12.471   0.253  16.238  1.00 91.43           N  
ATOM   2485  CA  THR B 124     -13.911   0.085  16.084  1.00 91.43           C  
ATOM   2486  C   THR B 124     -14.370  -1.237  16.692  1.00 91.43           C  
ATOM   2487  CB  THR B 124     -14.324   0.142  14.601  1.00 91.43           C  
ATOM   2488  O   THR B 124     -15.393  -1.290  17.377  1.00 91.43           O  
ATOM   2489  CG2 THR B 124     -15.830  -0.040  14.443  1.00 91.43           C  
ATOM   2490  OG1 THR B 124     -13.947   1.412  14.055  1.00 91.43           O  
ATOM   2491  N   ALA B 125     -13.601  -2.270  16.507  1.00 91.22           N  
ATOM   2492  CA  ALA B 125     -13.951  -3.613  16.962  1.00 91.22           C  
ATOM   2493  C   ALA B 125     -13.956  -3.693  18.486  1.00 91.22           C  
ATOM   2494  CB  ALA B 125     -12.982  -4.641  16.382  1.00 91.22           C  
ATOM   2495  O   ALA B 125     -14.875  -4.261  19.081  1.00 91.22           O  
ATOM   2496  N   ILE B 126     -13.020  -3.053  19.158  1.00 89.75           N  
ATOM   2497  CA  ILE B 126     -12.808  -3.250  20.588  1.00 89.75           C  
ATOM   2498  C   ILE B 126     -13.574  -2.189  21.374  1.00 89.75           C  
ATOM   2499  CB  ILE B 126     -11.306  -3.205  20.948  1.00 89.75           C  
ATOM   2500  O   ILE B 126     -14.183  -2.489  22.404  1.00 89.75           O  
ATOM   2501  CG1 ILE B 126     -10.566  -4.383  20.304  1.00 89.75           C  
ATOM   2502  CG2 ILE B 126     -11.115  -3.204  22.468  1.00 89.75           C  
ATOM   2503  CD1 ILE B 126      -9.053  -4.324  20.461  1.00 89.75           C  
ATOM   2504  N   HIS B 127     -13.704  -0.966  20.938  1.00 86.61           N  
ATOM   2505  CA  HIS B 127     -14.201   0.121  21.776  1.00 86.61           C  
ATOM   2506  C   HIS B 127     -15.621   0.513  21.384  1.00 86.61           C  
ATOM   2507  CB  HIS B 127     -13.276   1.335  21.682  1.00 86.61           C  
ATOM   2508  O   HIS B 127     -16.331   1.151  22.166  1.00 86.61           O  
ATOM   2509  CG  HIS B 127     -11.897   1.081  22.202  1.00 86.61           C  
ATOM   2510  CD2 HIS B 127     -10.702   1.029  21.567  1.00 86.61           C  
ATOM   2511  ND1 HIS B 127     -11.637   0.839  23.534  1.00 86.61           N  
ATOM   2512  CE1 HIS B 127     -10.338   0.649  23.695  1.00 86.61           C  
ATOM   2513  NE2 HIS B 127      -9.748   0.759  22.517  1.00 86.61           N  
ATOM   2514  N   TYR B 128     -16.095   0.208  20.326  1.00 80.93           N  
ATOM   2515  CA  TYR B 128     -17.397   0.698  19.888  1.00 80.93           C  
ATOM   2516  C   TYR B 128     -18.307  -0.456  19.486  1.00 80.93           C  
ATOM   2517  CB  TYR B 128     -17.238   1.670  18.715  1.00 80.93           C  
ATOM   2518  O   TYR B 128     -19.523  -0.284  19.368  1.00 80.93           O  
ATOM   2519  CG  TYR B 128     -16.686   3.018  19.113  1.00 80.93           C  
ATOM   2520  CD1 TYR B 128     -17.531   4.041  19.537  1.00 80.93           C  
ATOM   2521  CD2 TYR B 128     -15.319   3.270  19.066  1.00 80.93           C  
ATOM   2522  CE1 TYR B 128     -17.026   5.285  19.903  1.00 80.93           C  
ATOM   2523  CE2 TYR B 128     -14.804   4.510  19.430  1.00 80.93           C  
ATOM   2524  OH  TYR B 128     -15.159   6.738  20.208  1.00 80.93           O  
ATOM   2525  CZ  TYR B 128     -15.664   5.509  19.847  1.00 80.93           C  
ATOM   2526  N   ASP B 129     -17.614  -1.728  19.359  1.00 64.79           N  
ATOM   2527  CA  ASP B 129     -18.464  -2.914  19.316  1.00 64.79           C  
ATOM   2528  C   ASP B 129     -18.788  -3.409  20.724  1.00 64.79           C  
ATOM   2529  CB  ASP B 129     -17.792  -4.027  18.509  1.00 64.79           C  
ATOM   2530  O   ASP B 129     -19.926  -3.786  21.009  1.00 64.79           O  
ATOM   2531  CG  ASP B 129     -18.780  -4.855  17.706  1.00 64.79           C  
ATOM   2532  OD1 ASP B 129     -20.005  -4.678  17.876  1.00 64.79           O  
ATOM   2533  OD2 ASP B 129     -18.328  -5.695  16.898  1.00 64.79           O  
TER    2534      ASP B 517
ENDMDL
END
