# Supplementary material for: A unified evolutionary origin for the ubiquitous protein transporters SecY and YidC
Source: BMC Biol. 2021 Dec 15;19:266. doi: 10.1186/s12915-021-01171-5 (PMC8675477; doi:10.1186/s12915-021-01171-5)
Supplement: Supplementary file 5 — Additional file 5. Predicted MJ0480/MJ0606 and TMCO1/C02orf24 structures. [file 12915_2021_1171_MOESM5_ESM.zip › Additional file 5. Predicted structures/prediction_TMCO1iso3_C20orf24iso2/rank_3_model_2_ptm_seed_0_unrelaxed.pdb]

MODEL     1
ATOM      1  N   MET A   1      25.898  -4.849 -15.823  1.00 45.72           N  
ATOM      2  CA  MET A   1      24.828  -4.125 -16.504  1.00 45.72           C  
ATOM      3  C   MET A   1      23.460  -4.606 -16.032  1.00 45.72           C  
ATOM      4  CB  MET A   1      24.946  -4.292 -18.020  1.00 45.72           C  
ATOM      5  O   MET A   1      23.094  -5.762 -16.250  1.00 45.72           O  
ATOM      6  CG  MET A   1      24.622  -3.030 -18.803  1.00 45.72           C  
ATOM      7  SD  MET A   1      24.654  -3.300 -20.617  1.00 45.72           S  
ATOM      8  CE  MET A   1      26.442  -3.249 -20.917  1.00 45.72           C  
ATOM      9  N   SER A   2      23.115  -4.279 -14.718  1.00 56.66           N  
ATOM     10  CA  SER A   2      21.829  -4.707 -14.177  1.00 56.66           C  
ATOM     11  C   SER A   2      20.670  -4.078 -14.943  1.00 56.66           C  
ATOM     12  CB  SER A   2      21.725  -4.348 -12.694  1.00 56.66           C  
ATOM     13  O   SER A   2      20.712  -2.893 -15.280  1.00 56.66           O  
ATOM     14  OG  SER A   2      23.012  -4.188 -12.123  1.00 56.66           O  
ATOM     15  N   THR A   3      19.889  -4.863 -15.701  1.00 80.08           N  
ATOM     16  CA  THR A   3      18.644  -4.528 -16.383  1.00 80.08           C  
ATOM     17  C   THR A   3      17.642  -3.914 -15.409  1.00 80.08           C  
ATOM     18  CB  THR A   3      18.021  -5.768 -17.050  1.00 80.08           C  
ATOM     19  O   THR A   3      17.773  -4.073 -14.194  1.00 80.08           O  
ATOM     20  CG2 THR A   3      18.970  -6.376 -18.077  1.00 80.08           C  
ATOM     21  OG1 THR A   3      17.730  -6.748 -16.046  1.00 80.08           O  
ATOM     22  N   MET A   4      17.017  -2.736 -15.693  1.00 88.00           N  
ATOM     23  CA  MET A   4      15.948  -2.052 -14.969  1.00 88.00           C  
ATOM     24  C   MET A   4      15.034  -3.055 -14.274  1.00 88.00           C  
ATOM     25  CB  MET A   4      15.134  -1.171 -15.919  1.00 88.00           C  
ATOM     26  O   MET A   4      14.614  -2.834 -13.137  1.00 88.00           O  
ATOM     27  CG  MET A   4      15.909   0.014 -16.472  1.00 88.00           C  
ATOM     28  SD  MET A   4      14.906   1.034 -17.621  1.00 88.00           S  
ATOM     29  CE  MET A   4      13.930   1.993 -16.430  1.00 88.00           C  
ATOM     30  N   PHE A   5      14.825  -4.125 -14.844  1.00 89.37           N  
ATOM     31  CA  PHE A   5      13.976  -5.172 -14.287  1.00 89.37           C  
ATOM     32  C   PHE A   5      14.631  -5.808 -13.067  1.00 89.37           C  
ATOM     33  CB  PHE A   5      13.680  -6.243 -15.342  1.00 89.37           C  
ATOM     34  O   PHE A   5      13.976  -6.023 -12.045  1.00 89.37           O  
ATOM     35  CG  PHE A   5      12.773  -7.340 -14.854  1.00 89.37           C  
ATOM     36  CD1 PHE A   5      13.216  -8.656 -14.800  1.00 89.37           C  
ATOM     37  CD2 PHE A   5      11.475  -7.056 -14.450  1.00 89.37           C  
ATOM     38  CE1 PHE A   5      12.379  -9.673 -14.349  1.00 89.37           C  
ATOM     39  CE2 PHE A   5      10.632  -8.067 -13.998  1.00 89.37           C  
ATOM     40  CZ  PHE A   5      11.085  -9.375 -13.949  1.00 89.37           C  
ATOM     41  N   ALA A   6      15.886  -6.136 -13.139  1.00 90.88           N  
ATOM     42  CA  ALA A   6      16.615  -6.703 -12.006  1.00 90.88           C  
ATOM     43  C   ALA A   6      16.600  -5.751 -10.814  1.00 90.88           C  
ATOM     44  CB  ALA A   6      18.052  -7.028 -12.407  1.00 90.88           C  
ATOM     45  O   ALA A   6      16.403  -6.177  -9.673  1.00 90.88           O  
ATOM     46  N   ASP A   7      16.780  -4.499 -11.081  1.00 91.41           N  
ATOM     47  CA  ASP A   7      16.749  -3.480 -10.037  1.00 91.41           C  
ATOM     48  C   ASP A   7      15.375  -3.413  -9.375  1.00 91.41           C  
ATOM     49  CB  ASP A   7      17.123  -2.112 -10.612  1.00 91.41           C  
ATOM     50  O   ASP A   7      15.274  -3.297  -8.152  1.00 91.41           O  
ATOM     51  CG  ASP A   7      18.598  -1.997 -10.957  1.00 91.41           C  
ATOM     52  OD1 ASP A   7      19.395  -2.855 -10.521  1.00 91.41           O  
ATOM     53  OD2 ASP A   7      18.965  -1.037 -11.670  1.00 91.41           O  
ATOM     54  N   THR A   8      14.357  -3.501 -10.199  1.00 92.57           N  
ATOM     55  CA  THR A   8      12.992  -3.491  -9.684  1.00 92.57           C  
ATOM     56  C   THR A   8      12.754  -4.683  -8.761  1.00 92.57           C  
ATOM     57  CB  THR A   8      11.963  -3.512 -10.829  1.00 92.57           C  
ATOM     58  O   THR A   8      12.195  -4.529  -7.673  1.00 92.57           O  
ATOM     59  CG2 THR A   8      10.538  -3.448 -10.289  1.00 92.57           C  
ATOM     60  OG1 THR A   8      12.188  -2.386 -11.687  1.00 92.57           O  
ATOM     61  N   LEU A   9      13.188  -5.842  -9.144  1.00 92.87           N  
ATOM     62  CA  LEU A   9      13.002  -7.043  -8.337  1.00 92.87           C  
ATOM     63  C   LEU A   9      13.800  -6.956  -7.040  1.00 92.87           C  
ATOM     64  CB  LEU A   9      13.420  -8.288  -9.124  1.00 92.87           C  
ATOM     65  O   LEU A   9      13.338  -7.409  -5.990  1.00 92.87           O  
ATOM     66  CG  LEU A   9      12.510  -8.693 -10.285  1.00 92.87           C  
ATOM     67  CD1 LEU A   9      13.033  -9.962 -10.951  1.00 92.87           C  
ATOM     68  CD2 LEU A   9      11.078  -8.889  -9.800  1.00 92.87           C  
ATOM     69  N   LEU A  10      14.968  -6.436  -7.201  1.00 92.32           N  
ATOM     70  CA  LEU A  10      15.792  -6.249  -6.011  1.00 92.32           C  
ATOM     71  C   LEU A  10      15.095  -5.337  -5.006  1.00 92.32           C  
ATOM     72  CB  LEU A  10      17.155  -5.664  -6.389  1.00 92.32           C  
ATOM     73  O   LEU A  10      15.075  -5.627  -3.808  1.00 92.32           O  
ATOM     74  CG  LEU A  10      18.119  -5.389  -5.234  1.00 92.32           C  
ATOM     75  CD1 LEU A  10      18.416  -6.677  -4.474  1.00 92.32           C  
ATOM     76  CD2 LEU A  10      19.407  -4.758  -5.751  1.00 92.32           C  
ATOM     77  N   ILE A  11      14.491  -4.309  -5.492  1.00 92.89           N  
ATOM     78  CA  ILE A  11      13.797  -3.362  -4.626  1.00 92.89           C  
ATOM     79  C   ILE A  11      12.614  -4.053  -3.950  1.00 92.89           C  
ATOM     80  CB  ILE A  11      13.315  -2.123  -5.414  1.00 92.89           C  
ATOM     81  O   ILE A  11      12.359  -3.838  -2.763  1.00 92.89           O  
ATOM     82  CG1 ILE A  11      14.513  -1.298  -5.897  1.00 92.89           C  
ATOM     83  CG2 ILE A  11      12.373  -1.272  -4.558  1.00 92.89           C  
ATOM     84  CD1 ILE A  11      14.149  -0.195  -6.880  1.00 92.89           C  
ATOM     85  N   VAL A  12      11.902  -4.810  -4.673  1.00 93.91           N  
ATOM     86  CA  VAL A  12      10.795  -5.568  -4.100  1.00 93.91           C  
ATOM     87  C   VAL A  12      11.315  -6.486  -2.996  1.00 93.91           C  
ATOM     88  CB  VAL A  12      10.057  -6.395  -5.176  1.00 93.91           C  
ATOM     89  O   VAL A  12      10.719  -6.571  -1.919  1.00 93.91           O  
ATOM     90  CG1 VAL A  12       9.036  -7.331  -4.532  1.00 93.91           C  
ATOM     91  CG2 VAL A  12       9.377  -5.470  -6.185  1.00 93.91           C  
ATOM     92  N   PHE A  13      12.369  -7.123  -3.309  1.00 93.22           N  
ATOM     93  CA  PHE A  13      12.982  -8.013  -2.330  1.00 93.22           C  
ATOM     94  C   PHE A  13      13.379  -7.245  -1.075  1.00 93.22           C  
ATOM     95  CB  PHE A  13      14.207  -8.711  -2.928  1.00 93.22           C  
ATOM     96  O   PHE A  13      13.100  -7.685   0.043  1.00 93.22           O  
ATOM     97  CG  PHE A  13      14.935  -9.599  -1.956  1.00 93.22           C  
ATOM     98  CD1 PHE A  13      16.146  -9.201  -1.402  1.00 93.22           C  
ATOM     99  CD2 PHE A  13      14.408 -10.832  -1.595  1.00 93.22           C  
ATOM    100  CE1 PHE A  13      16.822 -10.022  -0.501  1.00 93.22           C  
ATOM    101  CE2 PHE A  13      15.078 -11.657  -0.696  1.00 93.22           C  
ATOM    102  CZ  PHE A  13      16.285 -11.251  -0.151  1.00 93.22           C  
ATOM    103  N   ILE A  14      14.040  -6.145  -1.256  1.00 91.85           N  
ATOM    104  CA  ILE A  14      14.447  -5.298  -0.140  1.00 91.85           C  
ATOM    105  C   ILE A  14      13.219  -4.886   0.670  1.00 91.85           C  
ATOM    106  CB  ILE A  14      15.210  -4.046  -0.629  1.00 91.85           C  
ATOM    107  O   ILE A  14      13.247  -4.903   1.902  1.00 91.85           O  
ATOM    108  CG1 ILE A  14      16.575  -4.444  -1.204  1.00 91.85           C  
ATOM    109  CG2 ILE A  14      15.369  -3.032   0.507  1.00 91.85           C  
ATOM    110  CD1 ILE A  14      17.313  -3.304  -1.891  1.00 91.85           C  
ATOM    111  N   SER A  15      12.152  -4.549   0.016  1.00 92.41           N  
ATOM    112  CA  SER A  15      10.929  -4.124   0.690  1.00 92.41           C  
ATOM    113  C   SER A  15      10.344  -5.250   1.536  1.00 92.41           C  
ATOM    114  CB  SER A  15       9.892  -3.650  -0.329  1.00 92.41           C  
ATOM    115  O   SER A  15       9.857  -5.013   2.643  1.00 92.41           O  
ATOM    116  OG  SER A  15      10.368  -2.521  -1.042  1.00 92.41           O  
ATOM    117  N   VAL A  16      10.379  -6.405   1.033  1.00 93.18           N  
ATOM    118  CA  VAL A  16       9.885  -7.560   1.775  1.00 93.18           C  
ATOM    119  C   VAL A  16      10.731  -7.770   3.028  1.00 93.18           C  
ATOM    120  CB  VAL A  16       9.891  -8.838   0.907  1.00 93.18           C  
ATOM    121  O   VAL A  16      10.195  -7.943   4.126  1.00 93.18           O  
ATOM    122  CG1 VAL A  16       9.599 -10.071   1.760  1.00 93.18           C  
ATOM    123  CG2 VAL A  16       8.875  -8.716  -0.228  1.00 93.18           C  
ATOM    124  N   CYS A  17      12.033  -7.750   2.853  1.00 92.14           N  
ATOM    125  CA  CYS A  17      12.949  -7.946   3.970  1.00 92.14           C  
ATOM    126  C   CYS A  17      12.757  -6.867   5.029  1.00 92.14           C  
ATOM    127  CB  CYS A  17      14.398  -7.942   3.483  1.00 92.14           C  
ATOM    128  O   CYS A  17      12.717  -7.164   6.224  1.00 92.14           O  
ATOM    129  SG  CYS A  17      14.842  -9.397   2.510  1.00 92.14           S  
ATOM    130  N   THR A  18      12.704  -5.633   4.565  1.00 90.23           N  
ATOM    131  CA  THR A  18      12.524  -4.531   5.504  1.00 90.23           C  
ATOM    132  C   THR A  18      11.189  -4.653   6.232  1.00 90.23           C  
ATOM    133  CB  THR A  18      12.599  -3.169   4.788  1.00 90.23           C  
ATOM    134  O   THR A  18      11.089  -4.325   7.416  1.00 90.23           O  
ATOM    135  CG2 THR A  18      13.978  -2.944   4.177  1.00 90.23           C  
ATOM    136  OG1 THR A  18      11.615  -3.129   3.746  1.00 90.23           O  
ATOM    137  N   ALA A  19      10.191  -5.070   5.535  1.00 90.44           N  
ATOM    138  CA  ALA A  19       8.883  -5.267   6.156  1.00 90.44           C  
ATOM    139  C   ALA A  19       8.945  -6.344   7.236  1.00 90.44           C  
ATOM    140  CB  ALA A  19       7.843  -5.635   5.101  1.00 90.44           C  
ATOM    141  O   ALA A  19       8.384  -6.176   8.321  1.00 90.44           O  
ATOM    142  N   LEU A  20       9.568  -7.390   6.932  1.00 91.16           N  
ATOM    143  CA  LEU A  20       9.696  -8.483   7.890  1.00 91.16           C  
ATOM    144  C   LEU A  20      10.508  -8.048   9.105  1.00 91.16           C  
ATOM    145  CB  LEU A  20      10.353  -9.699   7.231  1.00 91.16           C  
ATOM    146  O   LEU A  20      10.165  -8.386  10.240  1.00 91.16           O  
ATOM    147  CG  LEU A  20       9.523 -10.428   6.173  1.00 91.16           C  
ATOM    148  CD1 LEU A  20      10.355 -11.516   5.504  1.00 91.16           C  
ATOM    149  CD2 LEU A  20       8.262 -11.018   6.795  1.00 91.16           C  
ATOM    150  N   LEU A  21      11.599  -7.368   8.808  1.00 89.96           N  
ATOM    151  CA  LEU A  21      12.417  -6.837   9.893  1.00 89.96           C  
ATOM    152  C   LEU A  21      11.602  -5.902  10.781  1.00 89.96           C  
ATOM    153  CB  LEU A  21      13.634  -6.095   9.333  1.00 89.96           C  
ATOM    154  O   LEU A  21      11.643  -6.014  12.009  1.00 89.96           O  
ATOM    155  CG  LEU A  21      14.605  -5.513  10.361  1.00 89.96           C  
ATOM    156  CD1 LEU A  21      15.316  -6.633  11.113  1.00 89.96           C  
ATOM    157  CD2 LEU A  21      15.615  -4.594   9.682  1.00 89.96           C  
ATOM    158  N   ALA A  22      10.875  -4.967  10.144  1.00 88.44           N  
ATOM    159  CA  ALA A  22      10.033  -4.034  10.887  1.00 88.44           C  
ATOM    160  C   ALA A  22       9.017  -4.778  11.749  1.00 88.44           C  
ATOM    161  CB  ALA A  22       9.319  -3.082   9.930  1.00 88.44           C  
ATOM    162  O   ALA A  22       8.845  -4.464  12.929  1.00 88.44           O  
ATOM    163  N   GLU A  23       8.411  -5.794  11.140  1.00 88.46           N  
ATOM    164  CA  GLU A  23       7.423  -6.572  11.880  1.00 88.46           C  
ATOM    165  C   GLU A  23       8.079  -7.378  12.998  1.00 88.46           C  
ATOM    166  CB  GLU A  23       6.657  -7.505  10.939  1.00 88.46           C  
ATOM    167  O   GLU A  23       7.500  -7.543  14.073  1.00 88.46           O  
ATOM    168  CG  GLU A  23       5.698  -6.783  10.003  1.00 88.46           C  
ATOM    169  CD  GLU A  23       4.641  -5.972  10.736  1.00 88.46           C  
ATOM    170  OE1 GLU A  23       4.192  -4.934  10.199  1.00 88.46           O  
ATOM    171  OE2 GLU A  23       4.260  -6.378  11.856  1.00 88.46           O  
ATOM    172  N   GLY A  24       9.238  -7.849  12.720  1.00 89.87           N  
ATOM    173  CA  GLY A  24      10.001  -8.544  13.745  1.00 89.87           C  
ATOM    174  C   GLY A  24      10.323  -7.671  14.943  1.00 89.87           C  
ATOM    175  O   GLY A  24      10.154  -8.093  16.089  1.00 89.87           O  
ATOM    176  N   ILE A  25      10.782  -6.493  14.681  1.00 89.10           N  
ATOM    177  CA  ILE A  25      11.087  -5.539  15.742  1.00 89.10           C  
ATOM    178  C   ILE A  25       9.822  -5.233  16.540  1.00 89.10           C  
ATOM    179  CB  ILE A  25      11.691  -4.236  15.173  1.00 89.10           C  
ATOM    180  O   ILE A  25       9.847  -5.215  17.773  1.00 89.10           O  
ATOM    181  CG1 ILE A  25      13.072  -4.507  14.566  1.00 89.10           C  
ATOM    182  CG2 ILE A  25      11.772  -3.159  16.260  1.00 89.10           C  
ATOM    183  CD1 ILE A  25      13.672  -3.314  13.835  1.00 89.10           C  
ATOM    184  N   THR A  26       8.752  -5.019  15.829  1.00 87.36           N  
ATOM    185  CA  THR A  26       7.483  -4.741  16.491  1.00 87.36           C  
ATOM    186  C   THR A  26       7.057  -5.921  17.361  1.00 87.36           C  
ATOM    187  CB  THR A  26       6.375  -4.428  15.468  1.00 87.36           C  
ATOM    188  O   THR A  26       6.560  -5.731  18.473  1.00 87.36           O  
ATOM    189  CG2 THR A  26       5.064  -4.083  16.166  1.00 87.36           C  
ATOM    190  OG1 THR A  26       6.780  -3.316  14.660  1.00 87.36           O  
ATOM    191  N   TRP A  27       7.260  -6.997  16.815  1.00 87.66           N  
ATOM    192  CA  TRP A  27       6.895  -8.193  17.568  1.00 87.66           C  
ATOM    193  C   TRP A  27       7.688  -8.281  18.868  1.00 87.66           C  
ATOM    194  CB  TRP A  27       7.131  -9.451  16.726  1.00 87.66           C  
ATOM    195  O   TRP A  27       7.115  -8.506  19.937  1.00 87.66           O  
ATOM    196  CG  TRP A  27       6.661 -10.716  17.378  1.00 87.66           C  
ATOM    197  CD1 TRP A  27       5.407 -11.256  17.321  1.00 87.66           C  
ATOM    198  CD2 TRP A  27       7.441 -11.598  18.191  1.00 87.66           C  
ATOM    199  CE2 TRP A  27       6.594 -12.655  18.593  1.00 87.66           C  
ATOM    200  CE3 TRP A  27       8.776 -11.599  18.619  1.00 87.66           C  
ATOM    201  NE1 TRP A  27       5.359 -12.423  18.049  1.00 87.66           N  
ATOM    202  CH2 TRP A  27       8.349 -13.678  19.807  1.00 87.66           C  
ATOM    203  CZ2 TRP A  27       7.039 -13.702  19.403  1.00 87.66           C  
ATOM    204  CZ3 TRP A  27       9.217 -12.642  19.425  1.00 87.66           C  
ATOM    205  N   VAL A  28       8.933  -8.061  18.787  1.00 89.58           N  
ATOM    206  CA  VAL A  28       9.844  -8.211  19.917  1.00 89.58           C  
ATOM    207  C   VAL A  28       9.590  -7.102  20.935  1.00 89.58           C  
ATOM    208  CB  VAL A  28      11.320  -8.191  19.463  1.00 89.58           C  
ATOM    209  O   VAL A  28       9.512  -7.362  22.139  1.00 89.58           O  
ATOM    210  CG1 VAL A  28      12.253  -8.057  20.665  1.00 89.58           C  
ATOM    211  CG2 VAL A  28      11.650  -9.450  18.664  1.00 89.58           C  
ATOM    212  N   LEU A  29       9.336  -5.946  20.528  1.00 86.52           N  
ATOM    213  CA  LEU A  29       9.276  -4.801  21.429  1.00 86.52           C  
ATOM    214  C   LEU A  29       7.846  -4.551  21.897  1.00 86.52           C  
ATOM    215  CB  LEU A  29       9.827  -3.548  20.742  1.00 86.52           C  
ATOM    216  O   LEU A  29       7.630  -4.023  22.990  1.00 86.52           O  
ATOM    217  CG  LEU A  29      11.329  -3.536  20.457  1.00 86.52           C  
ATOM    218  CD1 LEU A  29      11.731  -2.227  19.786  1.00 86.52           C  
ATOM    219  CD2 LEU A  29      12.119  -3.747  21.744  1.00 86.52           C  
ATOM    220  N   VAL A  30       6.892  -5.007  21.034  1.00 86.52           N  
ATOM    221  CA  VAL A  30       5.527  -4.597  21.346  1.00 86.52           C  
ATOM    222  C   VAL A  30       4.670  -5.828  21.630  1.00 86.52           C  
ATOM    223  CB  VAL A  30       4.907  -3.769  20.198  1.00 86.52           C  
ATOM    224  O   VAL A  30       4.232  -6.039  22.763  1.00 86.52           O  
ATOM    225  CG1 VAL A  30       3.458  -3.405  20.516  1.00 86.52           C  
ATOM    226  CG2 VAL A  30       5.733  -2.510  19.941  1.00 86.52           C  
ATOM    227  N   TYR A  31       4.535  -6.743  20.601  1.00 83.65           N  
ATOM    228  CA  TYR A  31       3.576  -7.841  20.656  1.00 83.65           C  
ATOM    229  C   TYR A  31       3.910  -8.801  21.792  1.00 83.65           C  
ATOM    230  CB  TYR A  31       3.547  -8.597  19.325  1.00 83.65           C  
ATOM    231  O   TYR A  31       3.014  -9.402  22.389  1.00 83.65           O  
ATOM    232  CG  TYR A  31       2.970  -7.796  18.184  1.00 83.65           C  
ATOM    233  CD1 TYR A  31       2.040  -6.786  18.417  1.00 83.65           C  
ATOM    234  CD2 TYR A  31       3.353  -8.048  16.871  1.00 83.65           C  
ATOM    235  CE1 TYR A  31       1.504  -6.046  17.368  1.00 83.65           C  
ATOM    236  CE2 TYR A  31       2.823  -7.314  15.814  1.00 83.65           C  
ATOM    237  OH  TYR A  31       1.374  -5.587  15.030  1.00 83.65           O  
ATOM    238  CZ  TYR A  31       1.901  -6.317  16.072  1.00 83.65           C  
ATOM    239  N   ARG A  32       5.114  -8.944  22.222  1.00 86.76           N  
ATOM    240  CA  ARG A  32       5.510  -9.936  23.217  1.00 86.76           C  
ATOM    241  C   ARG A  32       5.350  -9.387  24.631  1.00 86.76           C  
ATOM    242  CB  ARG A  32       6.956 -10.381  22.988  1.00 86.76           C  
ATOM    243  O   ARG A  32       5.381 -10.143  25.603  1.00 86.76           O  
ATOM    244  CG  ARG A  32       7.989  -9.322  23.336  1.00 86.76           C  
ATOM    245  CD  ARG A  32       9.410  -9.843  23.171  1.00 86.76           C  
ATOM    246  NE  ARG A  32      10.302  -9.310  24.196  1.00 86.76           N  
ATOM    247  NH1 ARG A  32      12.174 -10.439  23.446  1.00 86.76           N  
ATOM    248  NH2 ARG A  32      12.315  -9.064  25.275  1.00 86.76           N  
ATOM    249  CZ  ARG A  32      11.595  -9.605  24.303  1.00 86.76           C  
ATOM    250  N   THR A  33       5.150  -8.037  24.725  1.00 89.09           N  
ATOM    251  CA  THR A  33       5.040  -7.418  26.041  1.00 89.09           C  
ATOM    252  C   THR A  33       3.677  -7.708  26.663  1.00 89.09           C  
ATOM    253  CB  THR A  33       5.257  -5.895  25.962  1.00 89.09           C  
ATOM    254  O   THR A  33       2.664  -7.750  25.961  1.00 89.09           O  
ATOM    255  CG2 THR A  33       6.657  -5.565  25.457  1.00 89.09           C  
ATOM    256  OG1 THR A  33       4.292  -5.327  25.068  1.00 89.09           O  
ATOM    257  N   ASP A  34       3.653  -8.035  27.942  1.00 89.51           N  
ATOM    258  CA  ASP A  34       2.428  -8.324  28.681  1.00 89.51           C  
ATOM    259  C   ASP A  34       1.502  -7.110  28.705  1.00 89.51           C  
ATOM    260  CB  ASP A  34       2.755  -8.764  30.110  1.00 89.51           C  
ATOM    261  O   ASP A  34       0.278  -7.255  28.662  1.00 89.51           O  
ATOM    262  CG  ASP A  34       3.492 -10.090  30.167  1.00 89.51           C  
ATOM    263  OD1 ASP A  34       3.052 -11.062  29.515  1.00 89.51           O  
ATOM    264  OD2 ASP A  34       4.521 -10.166  30.874  1.00 89.51           O  
ATOM    265  N   LYS A  35       2.103  -5.974  28.693  1.00 87.39           N  
ATOM    266  CA  LYS A  35       1.355  -4.721  28.697  1.00 87.39           C  
ATOM    267  C   LYS A  35       0.488  -4.593  27.447  1.00 87.39           C  
ATOM    268  CB  LYS A  35       2.306  -3.527  28.799  1.00 87.39           C  
ATOM    269  O   LYS A  35      -0.688  -4.236  27.535  1.00 87.39           O  
ATOM    270  CG  LYS A  35       1.603  -2.187  28.958  1.00 87.39           C  
ATOM    271  CD  LYS A  35       2.602  -1.047  29.111  1.00 87.39           C  
ATOM    272  CE  LYS A  35       1.901   0.301  29.214  1.00 87.39           C  
ATOM    273  NZ  LYS A  35       2.877   1.421  29.370  1.00 87.39           N  
ATOM    274  N   TYR A  36       1.031  -4.899  26.309  1.00 86.70           N  
ATOM    275  CA  TYR A  36       0.314  -4.830  25.040  1.00 86.70           C  
ATOM    276  C   TYR A  36      -0.826  -5.841  25.003  1.00 86.70           C  
ATOM    277  CB  TYR A  36       1.269  -5.077  23.869  1.00 86.70           C  
ATOM    278  O   TYR A  36      -1.947  -5.507  24.612  1.00 86.70           O  
ATOM    279  CG  TYR A  36       0.584  -5.113  22.524  1.00 86.70           C  
ATOM    280  CD1 TYR A  36       0.257  -6.325  21.919  1.00 86.70           C  
ATOM    281  CD2 TYR A  36       0.262  -3.936  21.856  1.00 86.70           C  
ATOM    282  CE1 TYR A  36      -0.373  -6.363  20.680  1.00 86.70           C  
ATOM    283  CE2 TYR A  36      -0.367  -3.963  20.616  1.00 86.70           C  
ATOM    284  OH  TYR A  36      -1.304  -5.211  18.810  1.00 86.70           O  
ATOM    285  CZ  TYR A  36      -0.681  -5.179  20.037  1.00 86.70           C  
ATOM    286  N   LYS A  37      -0.572  -7.035  25.395  1.00 87.42           N  
ATOM    287  CA  LYS A  37      -1.584  -8.088  25.380  1.00 87.42           C  
ATOM    288  C   LYS A  37      -2.778  -7.715  26.254  1.00 87.42           C  
ATOM    289  CB  LYS A  37      -0.985  -9.415  25.847  1.00 87.42           C  
ATOM    290  O   LYS A  37      -3.929  -7.906  25.857  1.00 87.42           O  
ATOM    291  CG  LYS A  37       0.038 -10.004  24.888  1.00 87.42           C  
ATOM    292  CD  LYS A  37       0.593 -11.326  25.406  1.00 87.42           C  
ATOM    293  CE  LYS A  37       1.678 -11.874  24.489  1.00 87.42           C  
ATOM    294  NZ  LYS A  37       2.265 -13.140  25.022  1.00 87.42           N  
ATOM    295  N   ARG A  38      -2.477  -7.139  27.395  1.00 89.33           N  
ATOM    296  CA  ARG A  38      -3.513  -6.740  28.342  1.00 89.33           C  
ATOM    297  C   ARG A  38      -4.339  -5.581  27.795  1.00 89.33           C  
ATOM    298  CB  ARG A  38      -2.893  -6.353  29.686  1.00 89.33           C  
ATOM    299  O   ARG A  38      -5.570  -5.603  27.862  1.00 89.33           O  
ATOM    300  CG  ARG A  38      -2.315  -7.527  30.459  1.00 89.33           C  
ATOM    301  CD  ARG A  38      -1.749  -7.093  31.804  1.00 89.33           C  
ATOM    302  NE  ARG A  38      -1.188  -8.222  32.542  1.00 89.33           N  
ATOM    303  NH1 ARG A  38      -0.433  -6.951  34.318  1.00 89.33           N  
ATOM    304  NH2 ARG A  38      -0.104  -9.220  34.303  1.00 89.33           N  
ATOM    305  CZ  ARG A  38      -0.576  -8.128  33.719  1.00 89.33           C  
ATOM    306  N   LEU A  39      -3.607  -4.590  27.328  1.00 85.43           N  
ATOM    307  CA  LEU A  39      -4.250  -3.395  26.791  1.00 85.43           C  
ATOM    308  C   LEU A  39      -5.094  -3.735  25.568  1.00 85.43           C  
ATOM    309  CB  LEU A  39      -3.201  -2.341  26.425  1.00 85.43           C  
ATOM    310  O   LEU A  39      -6.206  -3.224  25.414  1.00 85.43           O  
ATOM    311  CG  LEU A  39      -3.329  -0.986  27.124  1.00 85.43           C  
ATOM    312  CD1 LEU A  39      -2.875  -1.094  28.576  1.00 85.43           C  
ATOM    313  CD2 LEU A  39      -2.523   0.076  26.384  1.00 85.43           C  
ATOM    314  N   LYS A  40      -4.577  -4.548  24.682  1.00 85.42           N  
ATOM    315  CA  LYS A  40      -5.306  -4.990  23.497  1.00 85.42           C  
ATOM    316  C   LYS A  40      -6.587  -5.725  23.881  1.00 85.42           C  
ATOM    317  CB  LYS A  40      -4.425  -5.892  22.630  1.00 85.42           C  
ATOM    318  O   LYS A  40      -7.648  -5.475  23.305  1.00 85.42           O  
ATOM    319  CG  LYS A  40      -5.058  -6.285  21.303  1.00 85.42           C  
ATOM    320  CD  LYS A  40      -4.131  -7.174  20.484  1.00 85.42           C  
ATOM    321  CE  LYS A  40      -4.768  -7.578  19.161  1.00 85.42           C  
ATOM    322  NZ  LYS A  40      -3.931  -8.570  18.423  1.00 85.42           N  
ATOM    323  N   ALA A  41      -6.504  -6.652  24.793  1.00 87.50           N  
ATOM    324  CA  ALA A  41      -7.663  -7.419  25.243  1.00 87.50           C  
ATOM    325  C   ALA A  41      -8.723  -6.505  25.851  1.00 87.50           C  
ATOM    326  CB  ALA A  41      -7.239  -8.482  26.253  1.00 87.50           C  
ATOM    327  O   ALA A  41      -9.918  -6.676  25.598  1.00 87.50           O  
ATOM    328  N   GLU A  42      -8.267  -5.531  26.627  1.00 87.19           N  
ATOM    329  CA  GLU A  42      -9.171  -4.589  27.280  1.00 87.19           C  
ATOM    330  C   GLU A  42      -9.887  -3.712  26.257  1.00 87.19           C  
ATOM    331  CB  GLU A  42      -8.407  -3.715  28.278  1.00 87.19           C  
ATOM    332  O   GLU A  42     -11.092  -3.477  26.368  1.00 87.19           O  
ATOM    333  CG  GLU A  42      -9.300  -2.807  29.111  1.00 87.19           C  
ATOM    334  CD  GLU A  42     -10.224  -3.569  30.048  1.00 87.19           C  
ATOM    335  OE1 GLU A  42     -11.357  -3.100  30.297  1.00 87.19           O  
ATOM    336  OE2 GLU A  42      -9.810  -4.644  30.537  1.00 87.19           O  
ATOM    337  N   VAL A  43      -9.134  -3.224  25.292  1.00 84.68           N  
ATOM    338  CA  VAL A  43      -9.685  -2.361  24.252  1.00 84.68           C  
ATOM    339  C   VAL A  43     -10.727  -3.130  23.441  1.00 84.68           C  
ATOM    340  CB  VAL A  43      -8.579  -1.818  23.320  1.00 84.68           C  
ATOM    341  O   VAL A  43     -11.801  -2.604  23.141  1.00 84.68           O  
ATOM    342  CG1 VAL A  43      -9.187  -1.201  22.062  1.00 84.68           C  
ATOM    343  CG2 VAL A  43      -7.715  -0.796  24.056  1.00 84.68           C  
ATOM    344  N   GLU A  44     -10.482  -4.378  23.101  1.00 85.58           N  
ATOM    345  CA  GLU A  44     -11.399  -5.209  22.328  1.00 85.58           C  
ATOM    346  C   GLU A  44     -12.675  -5.502  23.113  1.00 85.58           C  
ATOM    347  CB  GLU A  44     -10.722  -6.520  21.918  1.00 85.58           C  
ATOM    348  O   GLU A  44     -13.777  -5.435  22.564  1.00 85.58           O  
ATOM    349  CG  GLU A  44      -9.825  -6.393  20.695  1.00 85.58           C  
ATOM    350  CD  GLU A  44      -9.241  -7.720  20.239  1.00 85.58           C  
ATOM    351  OE1 GLU A  44      -8.565  -7.756  19.185  1.00 85.58           O  
ATOM    352  OE2 GLU A  44      -9.462  -8.733  20.940  1.00 85.58           O  
ATOM    353  N   LYS A  45     -12.478  -5.840  24.344  1.00 86.98           N  
ATOM    354  CA  LYS A  45     -13.615  -6.152  25.205  1.00 86.98           C  
ATOM    355  C   LYS A  45     -14.520  -4.937  25.382  1.00 86.98           C  
ATOM    356  CB  LYS A  45     -13.135  -6.652  26.568  1.00 86.98           C  
ATOM    357  O   LYS A  45     -15.741  -5.039  25.242  1.00 86.98           O  
ATOM    358  CG  LYS A  45     -14.253  -7.139  27.477  1.00 86.98           C  
ATOM    359  CD  LYS A  45     -13.711  -7.641  28.810  1.00 86.98           C  
ATOM    360  CE  LYS A  45     -14.834  -8.054  29.751  1.00 86.98           C  
ATOM    361  NZ  LYS A  45     -14.309  -8.525  31.068  1.00 86.98           N  
ATOM    362  N   GLN A  46     -13.909  -3.792  25.679  1.00 84.88           N  
ATOM    363  CA  GLN A  46     -14.651  -2.558  25.917  1.00 84.88           C  
ATOM    364  C   GLN A  46     -15.311  -2.057  24.636  1.00 84.88           C  
ATOM    365  CB  GLN A  46     -13.729  -1.479  26.489  1.00 84.88           C  
ATOM    366  O   GLN A  46     -16.417  -1.513  24.673  1.00 84.88           O  
ATOM    367  CG  GLN A  46     -13.340  -1.711  27.943  1.00 84.88           C  
ATOM    368  CD  GLN A  46     -12.558  -0.553  28.533  1.00 84.88           C  
ATOM    369  NE2 GLN A  46     -12.783  -0.275  29.813  1.00 84.88           N  
ATOM    370  OE1 GLN A  46     -11.756   0.087  27.845  1.00 84.88           O  
ATOM    371  N   SER A  47     -14.651  -2.208  23.527  1.00 82.81           N  
ATOM    372  CA  SER A  47     -15.191  -1.802  22.233  1.00 82.81           C  
ATOM    373  C   SER A  47     -16.442  -2.600  21.881  1.00 82.81           C  
ATOM    374  CB  SER A  47     -14.140  -1.976  21.136  1.00 82.81           C  
ATOM    375  O   SER A  47     -17.428  -2.038  21.400  1.00 82.81           O  
ATOM    376  OG  SER A  47     -14.663  -1.597  19.874  1.00 82.81           O  
ATOM    377  N   LYS A  48     -16.425  -3.854  22.151  1.00 83.92           N  
ATOM    378  CA  LYS A  48     -17.560  -4.724  21.858  1.00 83.92           C  
ATOM    379  C   LYS A  48     -18.748  -4.402  22.760  1.00 83.92           C  
ATOM    380  CB  LYS A  48     -17.165  -6.193  22.017  1.00 83.92           C  
ATOM    381  O   LYS A  48     -19.891  -4.362  22.299  1.00 83.92           O  
ATOM    382  CG  LYS A  48     -16.385  -6.756  20.837  1.00 83.92           C  
ATOM    383  CD  LYS A  48     -16.102  -8.242  21.012  1.00 83.92           C  
ATOM    384  CE  LYS A  48     -15.224  -8.781  19.891  1.00 83.92           C  
ATOM    385  NZ  LYS A  48     -14.921 -10.232  20.072  1.00 83.92           N  
ATOM    386  N   LYS A  49     -18.437  -4.140  24.011  1.00 84.15           N  
ATOM    387  CA  LYS A  49     -19.478  -3.802  24.977  1.00 84.15           C  
ATOM    388  C   LYS A  49     -20.153  -2.481  24.619  1.00 84.15           C  
ATOM    389  CB  LYS A  49     -18.896  -3.726  26.390  1.00 84.15           C  
ATOM    390  O   LYS A  49     -21.373  -2.349  24.737  1.00 84.15           O  
ATOM    391  CG  LYS A  49     -18.571  -5.082  26.999  1.00 84.15           C  
ATOM    392  CD  LYS A  49     -18.095  -4.948  28.440  1.00 84.15           C  
ATOM    393  CE  LYS A  49     -17.703  -6.296  29.028  1.00 84.15           C  
ATOM    394  NZ  LYS A  49     -17.195  -6.165  30.426  1.00 84.15           N  
ATOM    395  N   LEU A  50     -19.303  -1.558  24.269  1.00 80.84           N  
ATOM    396  CA  LEU A  50     -19.797  -0.235  23.904  1.00 80.84           C  
ATOM    397  C   LEU A  50     -20.688  -0.308  22.669  1.00 80.84           C  
ATOM    398  CB  LEU A  50     -18.629   0.722  23.649  1.00 80.84           C  
ATOM    399  O   LEU A  50     -21.728   0.352  22.607  1.00 80.84           O  
ATOM    400  CG  LEU A  50     -18.995   2.185  23.392  1.00 80.84           C  
ATOM    401  CD1 LEU A  50     -19.670   2.786  24.620  1.00 80.84           C  
ATOM    402  CD2 LEU A  50     -17.755   2.987  23.010  1.00 80.84           C  
ATOM    403  N   GLU A  51     -20.376  -1.092  21.666  1.00 80.62           N  
ATOM    404  CA  GLU A  51     -21.170  -1.260  20.452  1.00 80.62           C  
ATOM    405  C   GLU A  51     -22.514  -1.915  20.757  1.00 80.62           C  
ATOM    406  CB  GLU A  51     -20.403  -2.090  19.419  1.00 80.62           C  
ATOM    407  O   GLU A  51     -23.539  -1.534  20.190  1.00 80.62           O  
ATOM    408  CG  GLU A  51     -19.294  -1.322  18.714  1.00 80.62           C  
ATOM    409  CD  GLU A  51     -18.764  -2.032  17.479  1.00 80.62           C  
ATOM    410  OE1 GLU A  51     -18.060  -1.392  16.666  1.00 80.62           O  
ATOM    411  OE2 GLU A  51     -19.056  -3.239  17.322  1.00 80.62           O  
ATOM    412  N   LYS A  52     -22.501  -2.867  21.625  1.00 82.74           N  
ATOM    413  CA  LYS A  52     -23.726  -3.563  22.009  1.00 82.74           C  
ATOM    414  C   LYS A  52     -24.679  -2.630  22.750  1.00 82.74           C  
ATOM    415  CB  LYS A  52     -23.403  -4.779  22.877  1.00 82.74           C  
ATOM    416  O   LYS A  52     -25.890  -2.662  22.522  1.00 82.74           O  
ATOM    417  CG  LYS A  52     -22.838  -5.961  22.102  1.00 82.74           C  
ATOM    418  CD  LYS A  52     -22.640  -7.175  23.000  1.00 82.74           C  
ATOM    419  CE  LYS A  52     -22.013  -8.337  22.241  1.00 82.74           C  
ATOM    420  NZ  LYS A  52     -21.749  -9.504  23.134  1.00 82.74           N  
ATOM    421  N   LYS A  53     -24.092  -1.831  23.595  1.00 80.63           N  
ATOM    422  CA  LYS A  53     -24.886  -0.890  24.379  1.00 80.63           C  
ATOM    423  C   LYS A  53     -25.460   0.214  23.496  1.00 80.63           C  
ATOM    424  CB  LYS A  53     -24.043  -0.280  25.499  1.00 80.63           C  
ATOM    425  O   LYS A  53     -26.577   0.684  23.726  1.00 80.63           O  
ATOM    426  CG  LYS A  53     -23.840  -1.201  26.693  1.00 80.63           C  
ATOM    427  CD  LYS A  53     -23.096  -0.498  27.821  1.00 80.63           C  
ATOM    428  CE  LYS A  53     -22.822  -1.441  28.985  1.00 80.63           C  
ATOM    429  NZ  LYS A  53     -22.148  -0.742  30.119  1.00 80.63           N  
ATOM    430  N   LYS A  54     -24.730   0.673  22.493  1.00 76.49           N  
ATOM    431  CA  LYS A  54     -25.174   1.686  21.539  1.00 76.49           C  
ATOM    432  C   LYS A  54     -26.310   1.159  20.667  1.00 76.49           C  
ATOM    433  CB  LYS A  54     -24.008   2.145  20.662  1.00 76.49           C  
ATOM    434  O   LYS A  54     -27.198   1.917  20.271  1.00 76.49           O  
ATOM    435  CG  LYS A  54     -23.060   3.115  21.351  1.00 76.49           C  
ATOM    436  CD  LYS A  54     -22.043   3.691  20.373  1.00 76.49           C  
ATOM    437  CE  LYS A  54     -21.119   4.693  21.052  1.00 76.49           C  
ATOM    438  NZ  LYS A  54     -20.206   5.356  20.074  1.00 76.49           N  
ATOM    439  N   GLU A  55     -26.313  -0.082  20.370  1.00 73.36           N  
ATOM    440  CA  GLU A  55     -27.345  -0.705  19.547  1.00 73.36           C  
ATOM    441  C   GLU A  55     -28.642  -0.885  20.331  1.00 73.36           C  
ATOM    442  CB  GLU A  55     -26.863  -2.055  19.010  1.00 73.36           C  
ATOM    443  O   GLU A  55     -29.732  -0.822  19.760  1.00 73.36           O  
ATOM    444  CG  GLU A  55     -25.802  -1.942  17.925  1.00 73.36           C  
ATOM    445  CD  GLU A  55     -25.308  -3.291  17.427  1.00 73.36           C  
ATOM    446  OE1 GLU A  55     -24.453  -3.324  16.513  1.00 73.36           O  
ATOM    447  OE2 GLU A  55     -25.779  -4.323  17.955  1.00 73.36           O  
ATOM    448  N   THR A  56     -28.553  -1.066  21.603  1.00 71.28           N  
ATOM    449  CA  THR A  56     -29.681  -1.338  22.486  1.00 71.28           C  
ATOM    450  C   THR A  56     -30.310  -0.037  22.976  1.00 71.28           C  
ATOM    451  CB  THR A  56     -29.252  -2.191  23.694  1.00 71.28           C  
ATOM    452  O   THR A  56     -31.514   0.018  23.235  1.00 71.28           O  
ATOM    453  CG2 THR A  56     -30.465  -2.708  24.461  1.00 71.28           C  
ATOM    454  OG1 THR A  56     -28.481  -3.308  23.233  1.00 71.28           O  
ATOM    455  N   ILE A  57     -29.559   1.046  22.770  1.00 69.41           N  
ATOM    456  CA  ILE A  57     -30.061   2.328  23.252  1.00 69.41           C  
ATOM    457  C   ILE A  57     -30.848   3.024  22.144  1.00 69.41           C  
ATOM    458  CB  ILE A  57     -28.911   3.236  23.744  1.00 69.41           C  
ATOM    459  O   ILE A  57     -30.374   3.130  21.010  1.00 69.41           O  
ATOM    460  CG1 ILE A  57     -28.205   2.600  24.947  1.00 69.41           C  
ATOM    461  CG2 ILE A  57     -29.437   4.632  24.093  1.00 69.41           C  
ATOM    462  CD1 ILE A  57     -26.986   3.373  25.429  1.00 69.41           C  
ATOM    463  N   THR A  58     -32.172   2.883  21.962  1.00 59.03           N  
ATOM    464  CA  THR A  58     -33.120   3.591  21.109  1.00 59.03           C  
ATOM    465  C   THR A  58     -33.208   5.062  21.503  1.00 59.03           C  
ATOM    466  CB  THR A  58     -34.520   2.953  21.180  1.00 59.03           C  
ATOM    467  O   THR A  58     -32.899   5.425  22.640  1.00 59.03           O  
ATOM    468  CG2 THR A  58     -35.367   3.350  19.975  1.00 59.03           C  
ATOM    469  OG1 THR A  58     -34.388   1.527  21.208  1.00 59.03           O  
ATOM    470  N   GLU A  59     -33.117   6.062  20.627  1.00 57.32           N  
ATOM    471  CA  GLU A  59     -33.261   7.513  20.559  1.00 57.32           C  
ATOM    472  C   GLU A  59     -34.054   8.045  21.750  1.00 57.32           C  
ATOM    473  CB  GLU A  59     -33.939   7.926  19.250  1.00 57.32           C  
ATOM    474  O   GLU A  59     -33.813   9.161  22.214  1.00 57.32           O  
ATOM    475  CG  GLU A  59     -32.970   8.134  18.095  1.00 57.32           C  
ATOM    476  CD  GLU A  59     -33.653   8.586  16.814  1.00 57.32           C  
ATOM    477  OE1 GLU A  59     -32.953   8.808  15.800  1.00 57.32           O  
ATOM    478  OE2 GLU A  59     -34.897   8.718  16.824  1.00 57.32           O  
ATOM    479  N   SER A  60     -34.506   7.061  22.814  1.00 57.52           N  
ATOM    480  CA  SER A  60     -35.218   7.562  23.985  1.00 57.52           C  
ATOM    481  C   SER A  60     -34.442   7.280  25.267  1.00 57.52           C  
ATOM    482  CB  SER A  60     -36.611   6.937  24.074  1.00 57.52           C  
ATOM    483  O   SER A  60     -35.027   6.891  26.280  1.00 57.52           O  
ATOM    484  OG  SER A  60     -36.568   5.563  23.728  1.00 57.52           O  
ATOM    485  N   ALA A  61     -33.088   7.168  25.184  1.00 65.71           N  
ATOM    486  CA  ALA A  61     -32.249   6.862  26.339  1.00 65.71           C  
ATOM    487  C   ALA A  61     -32.044   8.098  27.211  1.00 65.71           C  
ATOM    488  CB  ALA A  61     -30.901   6.306  25.886  1.00 65.71           C  
ATOM    489  O   ALA A  61     -31.997   9.221  26.705  1.00 65.71           O  
ATOM    490  N   GLY A  62     -32.469   8.098  28.550  1.00 73.01           N  
ATOM    491  CA  GLY A  62     -32.362   9.019  29.670  1.00 73.01           C  
ATOM    492  C   GLY A  62     -30.973   9.607  29.828  1.00 73.01           C  
ATOM    493  O   GLY A  62     -30.004   9.083  29.275  1.00 73.01           O  
ATOM    494  N   ARG A  63     -30.772  10.980  30.017  1.00 77.15           N  
ATOM    495  CA  ARG A  63     -29.589  11.789  30.293  1.00 77.15           C  
ATOM    496  C   ARG A  63     -28.568  11.005  31.110  1.00 77.15           C  
ATOM    497  CB  ARG A  63     -29.976  13.073  31.030  1.00 77.15           C  
ATOM    498  O   ARG A  63     -27.364  11.102  30.867  1.00 77.15           O  
ATOM    499  CG  ARG A  63     -28.950  14.188  30.903  1.00 77.15           C  
ATOM    500  CD  ARG A  63     -29.503  15.521  31.389  1.00 77.15           C  
ATOM    501  NE  ARG A  63     -28.505  16.583  31.301  1.00 77.15           N  
ATOM    502  NH1 ARG A  63     -29.923  18.259  32.018  1.00 77.15           N  
ATOM    503  NH2 ARG A  63     -27.747  18.743  31.486  1.00 77.15           N  
ATOM    504  CZ  ARG A  63     -28.727  17.859  31.602  1.00 77.15           C  
ATOM    505  N   GLN A  64     -28.988  10.016  31.919  1.00 76.45           N  
ATOM    506  CA  GLN A  64     -28.127   9.224  32.790  1.00 76.45           C  
ATOM    507  C   GLN A  64     -27.427   8.114  32.011  1.00 76.45           C  
ATOM    508  CB  GLN A  64     -28.933   8.627  33.945  1.00 76.45           C  
ATOM    509  O   GLN A  64     -26.233   7.872  32.203  1.00 76.45           O  
ATOM    510  CG  GLN A  64     -28.571   9.199  35.309  1.00 76.45           C  
ATOM    511  CD  GLN A  64     -29.359   8.566  36.439  1.00 76.45           C  
ATOM    512  NE2 GLN A  64     -28.945   8.833  37.673  1.00 76.45           N  
ATOM    513  OE1 GLN A  64     -30.333   7.842  36.206  1.00 76.45           O  
ATOM    514  N   GLN A  65     -28.061   7.455  31.034  1.00 78.63           N  
ATOM    515  CA  GLN A  65     -27.525   6.400  30.180  1.00 78.63           C  
ATOM    516  C   GLN A  65     -26.565   6.969  29.139  1.00 78.63           C  
ATOM    517  CB  GLN A  65     -28.659   5.641  29.488  1.00 78.63           C  
ATOM    518  O   GLN A  65     -25.529   6.367  28.848  1.00 78.63           O  
ATOM    519  CG  GLN A  65     -28.876   4.234  30.028  1.00 78.63           C  
ATOM    520  CD  GLN A  65     -30.122   3.575  29.466  1.00 78.63           C  
ATOM    521  NE2 GLN A  65     -30.228   2.262  29.640  1.00 78.63           N  
ATOM    522  OE1 GLN A  65     -30.982   4.240  28.880  1.00 78.63           O  
ATOM    523  N   LYS A  66     -26.864   8.170  28.785  1.00 79.81           N  
ATOM    524  CA  LYS A  66     -25.984   8.898  27.876  1.00 79.81           C  
ATOM    525  C   LYS A  66     -24.676   9.278  28.564  1.00 79.81           C  
ATOM    526  CB  LYS A  66     -26.680  10.152  27.345  1.00 79.81           C  
ATOM    527  O   LYS A  66     -23.602   9.175  27.967  1.00 79.81           O  
ATOM    528  CG  LYS A  66     -26.102  10.675  26.038  1.00 79.81           C  
ATOM    529  CD  LYS A  66     -26.948  11.804  25.464  1.00 79.81           C  
ATOM    530  CE  LYS A  66     -26.300  12.418  24.230  1.00 79.81           C  
ATOM    531  NZ  LYS A  66     -27.034  13.632  23.766  1.00 79.81           N  
ATOM    532  N   LYS A  67     -24.731   9.678  29.790  1.00 84.04           N  
ATOM    533  CA  LYS A  67     -23.552  10.043  30.571  1.00 84.04           C  
ATOM    534  C   LYS A  67     -22.669   8.827  30.834  1.00 84.04           C  
ATOM    535  CB  LYS A  67     -23.964  10.688  31.895  1.00 84.04           C  
ATOM    536  O   LYS A  67     -21.441   8.923  30.782  1.00 84.04           O  
ATOM    537  CG  LYS A  67     -22.865  11.509  32.553  1.00 84.04           C  
ATOM    538  CD  LYS A  67     -23.380  12.254  33.777  1.00 84.04           C  
ATOM    539  CE  LYS A  67     -22.259  12.997  34.493  1.00 84.04           C  
ATOM    540  NZ  LYS A  67     -22.759  13.726  35.697  1.00 84.04           N  
ATOM    541  N   LYS A  68     -23.243   7.675  31.064  1.00 83.73           N  
ATOM    542  CA  LYS A  68     -22.520   6.427  31.295  1.00 83.73           C  
ATOM    543  C   LYS A  68     -21.801   5.967  30.030  1.00 83.73           C  
ATOM    544  CB  LYS A  68     -23.475   5.336  31.781  1.00 83.73           C  
ATOM    545  O   LYS A  68     -20.662   5.500  30.092  1.00 83.73           O  
ATOM    546  CG  LYS A  68     -23.854   5.454  33.250  1.00 83.73           C  
ATOM    547  CD  LYS A  68     -24.704   4.275  33.705  1.00 83.73           C  
ATOM    548  CE  LYS A  68     -25.162   4.439  35.148  1.00 83.73           C  
ATOM    549  NZ  LYS A  68     -26.029   3.304  35.586  1.00 83.73           N  
ATOM    550  N   ILE A  69     -22.401   6.129  28.906  1.00 82.24           N  
ATOM    551  CA  ILE A  69     -21.826   5.780  27.612  1.00 82.24           C  
ATOM    552  C   ILE A  69     -20.642   6.697  27.309  1.00 82.24           C  
ATOM    553  CB  ILE A  69     -22.876   5.871  26.482  1.00 82.24           C  
ATOM    554  O   ILE A  69     -19.603   6.241  26.827  1.00 82.24           O  
ATOM    555  CG1 ILE A  69     -23.910   4.748  26.623  1.00 82.24           C  
ATOM    556  CG2 ILE A  69     -22.199   5.824  25.110  1.00 82.24           C  
ATOM    557  CD1 ILE A  69     -25.049   4.826  25.616  1.00 82.24           C  
ATOM    558  N   GLU A  70     -20.846   7.942  27.633  1.00 83.17           N  
ATOM    559  CA  GLU A  70     -19.777   8.914  27.426  1.00 83.17           C  
ATOM    560  C   GLU A  70     -18.559   8.585  28.285  1.00 83.17           C  
ATOM    561  CB  GLU A  70     -20.270  10.330  27.733  1.00 83.17           C  
ATOM    562  O   GLU A  70     -17.420   8.721  27.834  1.00 83.17           O  
ATOM    563  CG  GLU A  70     -19.393  11.427  27.148  1.00 83.17           C  
ATOM    564  CD  GLU A  70     -19.939  12.825  27.389  1.00 83.17           C  
ATOM    565  OE1 GLU A  70     -19.255  13.813  27.038  1.00 83.17           O  
ATOM    566  OE2 GLU A  70     -21.060  12.933  27.934  1.00 83.17           O  
ATOM    567  N   ARG A  71     -18.784   8.188  29.476  1.00 85.13           N  
ATOM    568  CA  ARG A  71     -17.708   7.814  30.388  1.00 85.13           C  
ATOM    569  C   ARG A  71     -16.951   6.595  29.871  1.00 85.13           C  
ATOM    570  CB  ARG A  71     -18.261   7.533  31.786  1.00 85.13           C  
ATOM    571  O   ARG A  71     -15.720   6.555  29.921  1.00 85.13           O  
ATOM    572  CG  ARG A  71     -18.497   8.783  32.618  1.00 85.13           C  
ATOM    573  CD  ARG A  71     -18.954   8.444  34.030  1.00 85.13           C  
ATOM    574  NE  ARG A  71     -19.354   9.638  34.769  1.00 85.13           N  
ATOM    575  NH1 ARG A  71     -20.097   8.489  36.630  1.00 85.13           N  
ATOM    576  NH2 ARG A  71     -20.215  10.777  36.568  1.00 85.13           N  
ATOM    577  CZ  ARG A  71     -19.888   9.632  35.987  1.00 85.13           C  
ATOM    578  N   GLN A  72     -17.679   5.597  29.401  1.00 83.87           N  
ATOM    579  CA  GLN A  72     -17.092   4.384  28.841  1.00 83.87           C  
ATOM    580  C   GLN A  72     -16.301   4.690  27.573  1.00 83.87           C  
ATOM    581  CB  GLN A  72     -18.179   3.349  28.545  1.00 83.87           C  
ATOM    582  O   GLN A  72     -15.252   4.090  27.329  1.00 83.87           O  
ATOM    583  CG  GLN A  72     -18.751   2.684  29.790  1.00 83.87           C  
ATOM    584  CD  GLN A  72     -19.767   1.606  29.465  1.00 83.87           C  
ATOM    585  NE2 GLN A  72     -19.946   0.663  30.384  1.00 83.87           N  
ATOM    586  OE1 GLN A  72     -20.387   1.620  28.397  1.00 83.87           O  
ATOM    587  N   GLU A  73     -16.775   5.621  26.815  1.00 82.95           N  
ATOM    588  CA  GLU A  73     -16.070   6.079  25.621  1.00 82.95           C  
ATOM    589  C   GLU A  73     -14.743   6.740  25.982  1.00 82.95           C  
ATOM    590  CB  GLU A  73     -16.941   7.052  24.822  1.00 82.95           C  
ATOM    591  O   GLU A  73     -13.731   6.519  25.314  1.00 82.95           O  
ATOM    592  CG  GLU A  73     -17.954   6.368  23.915  1.00 82.95           C  
ATOM    593  CD  GLU A  73     -18.732   7.341  23.043  1.00 82.95           C  
ATOM    594  OE1 GLU A  73     -19.524   6.888  22.186  1.00 82.95           O  
ATOM    595  OE2 GLU A  73     -18.547   8.566  23.218  1.00 82.95           O  
ATOM    596  N   GLU A  74     -14.786   7.517  27.035  1.00 83.54           N  
ATOM    597  CA  GLU A  74     -13.579   8.204  27.484  1.00 83.54           C  
ATOM    598  C   GLU A  74     -12.534   7.212  27.985  1.00 83.54           C  
ATOM    599  CB  GLU A  74     -13.914   9.215  28.583  1.00 83.54           C  
ATOM    600  O   GLU A  74     -11.344   7.356  27.694  1.00 83.54           O  
ATOM    601  CG  GLU A  74     -12.838  10.270  28.797  1.00 83.54           C  
ATOM    602  CD  GLU A  74     -13.206  11.297  29.856  1.00 83.54           C  
ATOM    603  OE1 GLU A  74     -12.343  12.126  30.224  1.00 83.54           O  
ATOM    604  OE2 GLU A  74     -14.368  11.273  30.321  1.00 83.54           O  
ATOM    605  N   LYS A  75     -12.989   6.239  28.726  1.00 84.14           N  
ATOM    606  CA  LYS A  75     -12.094   5.192  29.211  1.00 84.14           C  
ATOM    607  C   LYS A  75     -11.484   4.410  28.052  1.00 84.14           C  
ATOM    608  CB  LYS A  75     -12.839   4.241  30.150  1.00 84.14           C  
ATOM    609  O   LYS A  75     -10.300   4.066  28.083  1.00 84.14           O  
ATOM    610  CG  LYS A  75     -13.142   4.833  31.518  1.00 84.14           C  
ATOM    611  CD  LYS A  75     -13.836   3.824  32.423  1.00 84.14           C  
ATOM    612  CE  LYS A  75     -14.216   4.441  33.762  1.00 84.14           C  
ATOM    613  NZ  LYS A  75     -14.953   3.473  34.629  1.00 84.14           N  
ATOM    614  N   LEU A  76     -12.344   4.065  27.083  1.00 83.34           N  
ATOM    615  CA  LEU A  76     -11.889   3.376  25.880  1.00 83.34           C  
ATOM    616  C   LEU A  76     -10.841   4.203  25.143  1.00 83.34           C  
ATOM    617  CB  LEU A  76     -13.070   3.083  24.951  1.00 83.34           C  
ATOM    618  O   LEU A  76      -9.838   3.664  24.670  1.00 83.34           O  
ATOM    619  CG  LEU A  76     -12.754   2.287  23.683  1.00 83.34           C  
ATOM    620  CD1 LEU A  76     -12.283   0.882  24.043  1.00 83.34           C  
ATOM    621  CD2 LEU A  76     -13.974   2.230  22.770  1.00 83.34           C  
ATOM    622  N   LYS A  77     -11.057   5.504  25.067  1.00 83.14           N  
ATOM    623  CA  LYS A  77     -10.113   6.395  24.400  1.00 83.14           C  
ATOM    624  C   LYS A  77      -8.764   6.400  25.113  1.00 83.14           C  
ATOM    625  CB  LYS A  77     -10.673   7.816  24.328  1.00 83.14           C  
ATOM    626  O   LYS A  77      -7.714   6.380  24.467  1.00 83.14           O  
ATOM    627  CG  LYS A  77      -9.909   8.736  23.388  1.00 83.14           C  
ATOM    628  CD  LYS A  77     -10.571  10.105  23.285  1.00 83.14           C  
ATOM    629  CE  LYS A  77      -9.739  11.067  22.448  1.00 83.14           C  
ATOM    630  NZ  LYS A  77     -10.360  12.424  22.383  1.00 83.14           N  
ATOM    631  N   ASN A  78      -8.837   6.479  26.388  1.00 83.32           N  
ATOM    632  CA  ASN A  78      -7.614   6.490  27.184  1.00 83.32           C  
ATOM    633  C   ASN A  78      -6.825   5.194  27.018  1.00 83.32           C  
ATOM    634  CB  ASN A  78      -7.937   6.730  28.660  1.00 83.32           C  
ATOM    635  O   ASN A  78      -5.602   5.222  26.871  1.00 83.32           O  
ATOM    636  CG  ASN A  78      -8.212   8.189  28.968  1.00 83.32           C  
ATOM    637  ND2 ASN A  78      -8.604   8.470  30.205  1.00 83.32           N  
ATOM    638  OD1 ASN A  78      -8.072   9.056  28.102  1.00 83.32           O  
ATOM    639  N   ASN A  79      -7.515   4.066  27.119  1.00 82.27           N  
ATOM    640  CA  ASN A  79      -6.890   2.762  26.924  1.00 82.27           C  
ATOM    641  C   ASN A  79      -6.313   2.623  25.518  1.00 82.27           C  
ATOM    642  CB  ASN A  79      -7.893   1.640  27.199  1.00 82.27           C  
ATOM    643  O   ASN A  79      -5.243   2.037  25.337  1.00 82.27           O  
ATOM    644  CG  ASN A  79      -8.171   1.455  28.678  1.00 82.27           C  
ATOM    645  ND2 ASN A  79      -9.118   0.582  28.999  1.00 82.27           N  
ATOM    646  OD1 ASN A  79      -7.539   2.092  29.525  1.00 82.27           O  
ATOM    647  N   ASN A  80      -7.035   3.138  24.497  1.00 80.67           N  
ATOM    648  CA  ASN A  80      -6.548   3.140  23.121  1.00 80.67           C  
ATOM    649  C   ASN A  80      -5.297   4.000  22.970  1.00 80.67           C  
ATOM    650  CB  ASN A  80      -7.642   3.621  22.166  1.00 80.67           C  
ATOM    651  O   ASN A  80      -4.391   3.657  22.209  1.00 80.67           O  
ATOM    652  CG  ASN A  80      -7.400   3.185  20.734  1.00 80.67           C  
ATOM    653  ND2 ASN A  80      -7.974   3.917  19.786  1.00 80.67           N  
ATOM    654  OD1 ASN A  80      -6.704   2.198  20.482  1.00 80.67           O  
ATOM    655  N   ARG A  81      -5.290   5.111  23.659  1.00 82.42           N  
ATOM    656  CA  ARG A  81      -4.123   5.986  23.639  1.00 82.42           C  
ATOM    657  C   ARG A  81      -2.893   5.272  24.188  1.00 82.42           C  
ATOM    658  CB  ARG A  81      -4.392   7.260  24.443  1.00 82.42           C  
ATOM    659  O   ARG A  81      -1.801   5.384  23.627  1.00 82.42           O  
ATOM    660  CG  ARG A  81      -3.312   8.321  24.296  1.00 82.42           C  
ATOM    661  CD  ARG A  81      -3.674   9.600  25.038  1.00 82.42           C  
ATOM    662  NE  ARG A  81      -2.555  10.538  25.072  1.00 82.42           N  
ATOM    663  NH1 ARG A  81      -3.851  12.387  25.562  1.00 82.42           N  
ATOM    664  NH2 ARG A  81      -1.581  12.602  25.327  1.00 82.42           N  
ATOM    665  CZ  ARG A  81      -2.665  11.840  25.320  1.00 82.42           C  
ATOM    666  N   ASP A  82      -3.082   4.577  25.298  1.00 83.82           N  
ATOM    667  CA  ASP A  82      -1.982   3.835  25.905  1.00 83.82           C  
ATOM    668  C   ASP A  82      -1.471   2.744  24.967  1.00 83.82           C  
ATOM    669  CB  ASP A  82      -2.420   3.221  27.237  1.00 83.82           C  
ATOM    670  O   ASP A  82      -0.262   2.529  24.856  1.00 83.82           O  
ATOM    671  CG  ASP A  82      -2.551   4.247  28.348  1.00 83.82           C  
ATOM    672  OD1 ASP A  82      -2.047   5.380  28.195  1.00 83.82           O  
ATOM    673  OD2 ASP A  82      -3.161   3.918  29.389  1.00 83.82           O  
ATOM    674  N   LEU A  83      -2.443   2.044  24.407  1.00 79.56           N  
ATOM    675  CA  LEU A  83      -2.101   1.027  23.420  1.00 79.56           C  
ATOM    676  C   LEU A  83      -1.311   1.634  22.265  1.00 79.56           C  
ATOM    677  CB  LEU A  83      -3.366   0.349  22.887  1.00 79.56           C  
ATOM    678  O   LEU A  83      -0.321   1.055  21.813  1.00 79.56           O  
ATOM    679  CG  LEU A  83      -3.156  -0.802  21.902  1.00 79.56           C  
ATOM    680  CD1 LEU A  83      -2.464  -1.972  22.594  1.00 79.56           C  
ATOM    681  CD2 LEU A  83      -4.486  -1.241  21.300  1.00 79.56           C  
ATOM    682  N   SER A  84      -1.759   2.781  21.793  1.00 79.04           N  
ATOM    683  CA  SER A  84      -1.082   3.467  20.698  1.00 79.04           C  
ATOM    684  C   SER A  84       0.322   3.902  21.102  1.00 79.04           C  
ATOM    685  CB  SER A  84      -1.891   4.683  20.245  1.00 79.04           C  
ATOM    686  O   SER A  84       1.254   3.836  20.298  1.00 79.04           O  
ATOM    687  OG  SER A  84      -3.069   4.279  19.567  1.00 79.04           O  
ATOM    688  N   MET A  85       0.560   4.348  22.291  1.00 78.54           N  
ATOM    689  CA  MET A  85       1.849   4.822  22.789  1.00 78.54           C  
ATOM    690  C   MET A  85       2.866   3.686  22.832  1.00 78.54           C  
ATOM    691  CB  MET A  85       1.695   5.439  24.180  1.00 78.54           C  
ATOM    692  O   MET A  85       4.043   3.890  22.529  1.00 78.54           O  
ATOM    693  CG  MET A  85       1.115   6.844  24.167  1.00 78.54           C  
ATOM    694  SD  MET A  85       1.171   7.643  25.817  1.00 78.54           S  
ATOM    695  CE  MET A  85      -0.326   6.942  26.564  1.00 78.54           C  
ATOM    696  N   VAL A  86       2.345   2.540  23.221  1.00 79.55           N  
ATOM    697  CA  VAL A  86       3.217   1.369  23.221  1.00 79.55           C  
ATOM    698  C   VAL A  86       3.679   1.069  21.797  1.00 79.55           C  
ATOM    699  CB  VAL A  86       2.509   0.135  23.824  1.00 79.55           C  
ATOM    700  O   VAL A  86       4.848   0.750  21.572  1.00 79.55           O  
ATOM    701  CG1 VAL A  86       3.332  -1.130  23.585  1.00 79.55           C  
ATOM    702  CG2 VAL A  86       2.258   0.339  25.317  1.00 79.55           C  
ATOM    703  N   ARG A  87       2.848   1.216  20.903  1.00 78.21           N  
ATOM    704  CA  ARG A  87       3.136   0.991  19.490  1.00 78.21           C  
ATOM    705  C   ARG A  87       4.035   2.090  18.933  1.00 78.21           C  
ATOM    706  CB  ARG A  87       1.839   0.916  18.682  1.00 78.21           C  
ATOM    707  O   ARG A  87       4.888   1.829  18.081  1.00 78.21           O  
ATOM    708  CG  ARG A  87       1.075  -0.386  18.864  1.00 78.21           C  
ATOM    709  CD  ARG A  87      -0.060  -0.520  17.858  1.00 78.21           C  
ATOM    710  NE  ARG A  87      -0.815  -1.753  18.057  1.00 78.21           N  
ATOM    711  NH1 ARG A  87      -2.657  -1.066  16.845  1.00 78.21           N  
ATOM    712  NH2 ARG A  87      -2.627  -3.143  17.814  1.00 78.21           N  
ATOM    713  CZ  ARG A  87      -2.031  -1.984  17.572  1.00 78.21           C  
ATOM    714  N   MET A  88       3.875   3.280  19.458  1.00 77.87           N  
ATOM    715  CA  MET A  88       4.644   4.434  19.000  1.00 77.87           C  
ATOM    716  C   MET A  88       6.120   4.278  19.351  1.00 77.87           C  
ATOM    717  CB  MET A  88       4.094   5.724  19.611  1.00 77.87           C  
ATOM    718  O   MET A  88       6.991   4.686  18.582  1.00 77.87           O  
ATOM    719  CG  MET A  88       4.684   6.988  19.008  1.00 77.87           C  
ATOM    720  SD  MET A  88       3.803   8.503  19.552  1.00 77.87           S  
ATOM    721  CE  MET A  88       4.233   8.508  21.315  1.00 77.87           C  
ATOM    722  N   LYS A  89       6.423   3.753  20.467  1.00 75.83           N  
ATOM    723  CA  LYS A  89       7.801   3.510  20.885  1.00 75.83           C  
ATOM    724  C   LYS A  89       8.516   2.579  19.911  1.00 75.83           C  
ATOM    725  CB  LYS A  89       7.837   2.921  22.296  1.00 75.83           C  
ATOM    726  O   LYS A  89       9.673   2.811  19.558  1.00 75.83           O  
ATOM    727  CG  LYS A  89       7.444   3.906  23.388  1.00 75.83           C  
ATOM    728  CD  LYS A  89       7.532   3.271  24.771  1.00 75.83           C  
ATOM    729  CE  LYS A  89       7.092   4.240  25.860  1.00 75.83           C  
ATOM    730  NZ  LYS A  89       7.220   3.638  27.221  1.00 75.83           N  
ATOM    731  N   SER A  90       7.870   1.589  19.507  1.00 75.75           N  
ATOM    732  CA  SER A  90       8.369   0.638  18.519  1.00 75.75           C  
ATOM    733  C   SER A  90       8.541   1.297  17.155  1.00 75.75           C  
ATOM    734  CB  SER A  90       7.424  -0.558  18.401  1.00 75.75           C  
ATOM    735  O   SER A  90       9.506   1.017  16.441  1.00 75.75           O  
ATOM    736  OG  SER A  90       7.851  -1.437  17.374  1.00 75.75           O  
ATOM    737  N   MET A  91       7.705   2.269  16.841  1.00 80.49           N  
ATOM    738  CA  MET A  91       7.784   2.981  15.568  1.00 80.49           C  
ATOM    739  C   MET A  91       9.056   3.818  15.491  1.00 80.49           C  
ATOM    740  CB  MET A  91       6.558   3.874  15.374  1.00 80.49           C  
ATOM    741  O   MET A  91       9.639   3.971  14.416  1.00 80.49           O  
ATOM    742  CG  MET A  91       5.363   3.152  14.771  1.00 80.49           C  
ATOM    743  SD  MET A  91       4.435   4.200  13.584  1.00 80.49           S  
ATOM    744  CE  MET A  91       4.884   3.391  12.024  1.00 80.49           C  
ATOM    745  N   PHE A  92       9.484   4.274  16.665  1.00 84.18           N  
ATOM    746  CA  PHE A  92      10.719   5.046  16.725  1.00 84.18           C  
ATOM    747  C   PHE A  92      11.928   4.155  16.462  1.00 84.18           C  
ATOM    748  CB  PHE A  92      10.860   5.733  18.087  1.00 84.18           C  
ATOM    749  O   PHE A  92      12.836   4.536  15.721  1.00 84.18           O  
ATOM    750  CG  PHE A  92      10.024   6.976  18.229  1.00 84.18           C  
ATOM    751  CD1 PHE A  92      10.337   8.127  17.516  1.00 84.18           C  
ATOM    752  CD2 PHE A  92       8.923   6.994  19.076  1.00 84.18           C  
ATOM    753  CE1 PHE A  92       9.565   9.279  17.646  1.00 84.18           C  
ATOM    754  CE2 PHE A  92       8.147   8.142  19.211  1.00 84.18           C  
ATOM    755  CZ  PHE A  92       8.470   9.283  18.495  1.00 84.18           C  
ATOM    756  N   ALA A  93      11.890   2.978  17.073  1.00 83.32           N  
ATOM    757  CA  ALA A  93      12.962   2.010  16.853  1.00 83.32           C  
ATOM    758  C   ALA A  93      13.030   1.591  15.387  1.00 83.32           C  
ATOM    759  CB  ALA A  93      12.766   0.787  17.745  1.00 83.32           C  
ATOM    760  O   ALA A  93      14.115   1.520  14.805  1.00 83.32           O  
ATOM    761  N   ILE A  94      11.937   1.405  14.850  1.00 84.47           N  
ATOM    762  CA  ILE A  94      11.853   1.056  13.436  1.00 84.47           C  
ATOM    763  C   ILE A  94      12.377   2.212  12.587  1.00 84.47           C  
ATOM    764  CB  ILE A  94      10.406   0.702  13.026  1.00 84.47           C  
ATOM    765  O   ILE A  94      13.084   1.995  11.600  1.00 84.47           O  
ATOM    766  CG1 ILE A  94       9.955  -0.589  13.718  1.00 84.47           C  
ATOM    767  CG2 ILE A  94      10.291   0.577  11.504  1.00 84.47           C  
ATOM    768  CD1 ILE A  94       8.463  -0.869  13.596  1.00 84.47           C  
ATOM    769  N   GLY A  95      11.983   3.435  12.974  1.00 84.72           N  
ATOM    770  CA  GLY A  95      12.432   4.626  12.270  1.00 84.72           C  
ATOM    771  C   GLY A  95      13.942   4.766  12.238  1.00 84.72           C  
ATOM    772  O   GLY A  95      14.518   5.096  11.200  1.00 84.72           O  
ATOM    773  N   PHE A  96      14.584   4.422  13.280  1.00 86.89           N  
ATOM    774  CA  PHE A  96      16.040   4.490  13.338  1.00 86.89           C  
ATOM    775  C   PHE A  96      16.667   3.450  12.418  1.00 86.89           C  
ATOM    776  CB  PHE A  96      16.531   4.284  14.774  1.00 86.89           C  
ATOM    777  O   PHE A  96      17.616   3.750  11.690  1.00 86.89           O  
ATOM    778  CG  PHE A  96      18.020   4.437  14.934  1.00 86.89           C  
ATOM    779  CD1 PHE A  96      18.847   3.322  14.971  1.00 86.89           C  
ATOM    780  CD2 PHE A  96      18.592   5.698  15.047  1.00 86.89           C  
ATOM    781  CE1 PHE A  96      20.226   3.460  15.119  1.00 86.89           C  
ATOM    782  CE2 PHE A  96      19.968   5.844  15.195  1.00 86.89           C  
ATOM    783  CZ  PHE A  96      20.783   4.724  15.231  1.00 86.89           C  
ATOM    784  N   CYS A  97      16.127   2.285  12.429  1.00 84.76           N  
ATOM    785  CA  CYS A  97      16.604   1.219  11.556  1.00 84.76           C  
ATOM    786  C   CYS A  97      16.388   1.576  10.090  1.00 84.76           C  
ATOM    787  CB  CYS A  97      15.896  -0.096  11.879  1.00 84.76           C  
ATOM    788  O   CYS A  97      17.287   1.404   9.265  1.00 84.76           O  
ATOM    789  SG  CYS A  97      16.438  -0.854  13.427  1.00 84.76           S  
ATOM    790  N   PHE A  98      15.304   2.219   9.835  1.00 85.13           N  
ATOM    791  CA  PHE A  98      14.944   2.570   8.466  1.00 85.13           C  
ATOM    792  C   PHE A  98      15.807   3.718   7.957  1.00 85.13           C  
ATOM    793  CB  PHE A  98      13.462   2.948   8.379  1.00 85.13           C  
ATOM    794  O   PHE A  98      16.206   3.731   6.790  1.00 85.13           O  
ATOM    795  CG  PHE A  98      12.936   3.022   6.971  1.00 85.13           C  
ATOM    796  CD1 PHE A  98      12.585   4.243   6.409  1.00 85.13           C  
ATOM    797  CD2 PHE A  98      12.793   1.870   6.209  1.00 85.13           C  
ATOM    798  CE1 PHE A  98      12.098   4.315   5.106  1.00 85.13           C  
ATOM    799  CE2 PHE A  98      12.307   1.934   4.906  1.00 85.13           C  
ATOM    800  CZ  PHE A  98      11.959   3.157   4.357  1.00 85.13           C  
ATOM    801  N   THR A  99      16.083   4.684   8.816  1.00 86.04           N  
ATOM    802  CA  THR A  99      16.944   5.794   8.424  1.00 86.04           C  
ATOM    803  C   THR A  99      18.325   5.288   8.016  1.00 86.04           C  
ATOM    804  CB  THR A  99      17.086   6.820   9.563  1.00 86.04           C  
ATOM    805  O   THR A  99      18.889   5.744   7.019  1.00 86.04           O  
ATOM    806  CG2 THR A  99      18.012   7.964   9.161  1.00 86.04           C  
ATOM    807  OG1 THR A  99      15.795   7.354   9.881  1.00 86.04           O  
ATOM    808  N   ALA A 100      18.842   4.380   8.692  1.00 85.43           N  
ATOM    809  CA  ALA A 100      20.140   3.790   8.378  1.00 85.43           C  
ATOM    810  C   ALA A 100      20.094   3.039   7.050  1.00 85.43           C  
ATOM    811  CB  ALA A 100      20.585   2.854   9.499  1.00 85.43           C  
ATOM    812  O   ALA A 100      20.989   3.187   6.215  1.00 85.43           O  
ATOM    813  N   LEU A 101      18.996   2.341   6.795  1.00 84.50           N  
ATOM    814  CA  LEU A 101      18.825   1.546   5.584  1.00 84.50           C  
ATOM    815  C   LEU A 101      18.619   2.444   4.369  1.00 84.50           C  
ATOM    816  CB  LEU A 101      17.638   0.591   5.734  1.00 84.50           C  
ATOM    817  O   LEU A 101      19.150   2.168   3.291  1.00 84.50           O  
ATOM    818  CG  LEU A 101      17.892  -0.684   6.540  1.00 84.50           C  
ATOM    819  CD1 LEU A 101      16.590  -1.451   6.742  1.00 84.50           C  
ATOM    820  CD2 LEU A 101      18.931  -1.558   5.846  1.00 84.50           C  
ATOM    821  N   MET A 102      17.898   3.551   4.675  1.00 83.13           N  
ATOM    822  CA  MET A 102      17.618   4.485   3.588  1.00 83.13           C  
ATOM    823  C   MET A 102      18.901   5.142   3.091  1.00 83.13           C  
ATOM    824  CB  MET A 102      16.624   5.556   4.042  1.00 83.13           C  
ATOM    825  O   MET A 102      19.078   5.336   1.887  1.00 83.13           O  
ATOM    826  CG  MET A 102      15.755   6.100   2.920  1.00 83.13           C  
ATOM    827  SD  MET A 102      15.377   4.834   1.646  1.00 83.13           S  
ATOM    828  CE  MET A 102      14.607   5.877   0.377  1.00 83.13           C  
ATOM    829  N   GLY A 103      19.790   5.481   3.964  1.00 84.85           N  
ATOM    830  CA  GLY A 103      21.086   6.035   3.607  1.00 84.85           C  
ATOM    831  C   GLY A 103      21.913   5.105   2.738  1.00 84.85           C  
ATOM    832  O   GLY A 103      22.530   5.542   1.764  1.00 84.85           O  
ATOM    833  N   MET A 104      21.902   3.889   3.085  1.00 85.50           N  
ATOM    834  CA  MET A 104      22.627   2.873   2.327  1.00 85.50           C  
ATOM    835  C   MET A 104      22.033   2.708   0.932  1.00 85.50           C  
ATOM    836  CB  MET A 104      22.607   1.534   3.066  1.00 85.50           C  
ATOM    837  O   MET A 104      22.763   2.702  -0.061  1.00 85.50           O  
ATOM    838  CG  MET A 104      23.399   0.438   2.372  1.00 85.50           C  
ATOM    839  SD  MET A 104      23.240  -1.185   3.213  1.00 85.50           S  
ATOM    840  CE  MET A 104      24.156  -0.844   4.742  1.00 85.50           C  
ATOM    841  N   PHE A 105      20.711   2.708   0.791  1.00 83.79           N  
ATOM    842  CA  PHE A 105      20.023   2.487  -0.475  1.00 83.79           C  
ATOM    843  C   PHE A 105      20.162   3.702  -1.385  1.00 83.79           C  
ATOM    844  CB  PHE A 105      18.543   2.176  -0.237  1.00 83.79           C  
ATOM    845  O   PHE A 105      20.254   3.562  -2.607  1.00 83.79           O  
ATOM    846  CG  PHE A 105      18.304   0.873   0.477  1.00 83.79           C  
ATOM    847  CD1 PHE A 105      19.151  -0.210   0.278  1.00 83.79           C  
ATOM    848  CD2 PHE A 105      17.231   0.730   1.347  1.00 83.79           C  
ATOM    849  CE1 PHE A 105      18.933  -1.418   0.937  1.00 83.79           C  
ATOM    850  CE2 PHE A 105      17.006  -0.473   2.009  1.00 83.79           C  
ATOM    851  CZ  PHE A 105      17.857  -1.546   1.802  1.00 83.79           C  
ATOM    852  N   ASN A 106      20.147   4.822  -0.702  1.00 80.34           N  
ATOM    853  CA  ASN A 106      20.313   6.049  -1.473  1.00 80.34           C  
ATOM    854  C   ASN A 106      21.657   6.080  -2.195  1.00 80.34           C  
ATOM    855  CB  ASN A 106      20.168   7.275  -0.569  1.00 80.34           C  
ATOM    856  O   ASN A 106      21.745   6.542  -3.334  1.00 80.34           O  
ATOM    857  CG  ASN A 106      19.898   8.547  -1.349  1.00 80.34           C  
ATOM    858  ND2 ASN A 106      19.520   9.606  -0.643  1.00 80.34           N  
ATOM    859  OD1 ASN A 106      20.026   8.577  -2.575  1.00 80.34           O  
ATOM    860  N   SER A 107      22.674   5.542  -1.591  1.00 84.99           N  
ATOM    861  CA  SER A 107      24.006   5.521  -2.187  1.00 84.99           C  
ATOM    862  C   SER A 107      24.094   4.489  -3.306  1.00 84.99           C  
ATOM    863  CB  SER A 107      25.064   5.224  -1.123  1.00 84.99           C  
ATOM    864  O   SER A 107      24.716   4.740  -4.341  1.00 84.99           O  
ATOM    865  OG  SER A 107      26.345   5.084  -1.714  1.00 84.99           O  
ATOM    866  N   ILE A 108      23.362   3.412  -3.169  1.00 86.12           N  
ATOM    867  CA  ILE A 108      23.451   2.282  -4.088  1.00 86.12           C  
ATOM    868  C   ILE A 108      22.689   2.600  -5.373  1.00 86.12           C  
ATOM    869  CB  ILE A 108      22.902   0.988  -3.447  1.00 86.12           C  
ATOM    870  O   ILE A 108      23.144   2.268  -6.470  1.00 86.12           O  
ATOM    871  CG1 ILE A 108      23.788   0.557  -2.272  1.00 86.12           C  
ATOM    872  CG2 ILE A 108      22.795  -0.129  -4.490  1.00 86.12           C  
ATOM    873  CD1 ILE A 108      23.223  -0.602  -1.463  1.00 86.12           C  
ATOM    874  N   PHE A 109      21.567   3.367  -5.273  1.00 88.08           N  
ATOM    875  CA  PHE A 109      20.676   3.571  -6.409  1.00 88.08           C  
ATOM    876  C   PHE A 109      20.712   5.022  -6.872  1.00 88.08           C  
ATOM    877  CB  PHE A 109      19.242   3.171  -6.048  1.00 88.08           C  
ATOM    878  O   PHE A 109      19.842   5.461  -7.627  1.00 88.08           O  
ATOM    879  CG  PHE A 109      19.063   1.694  -5.823  1.00 88.08           C  
ATOM    880  CD1 PHE A 109      18.958   0.820  -6.898  1.00 88.08           C  
ATOM    881  CD2 PHE A 109      18.999   1.179  -4.534  1.00 88.08           C  
ATOM    882  CE1 PHE A 109      18.792  -0.548  -6.692  1.00 88.08           C  
ATOM    883  CE2 PHE A 109      18.833  -0.187  -4.321  1.00 88.08           C  
ATOM    884  CZ  PHE A 109      18.728  -1.048  -5.401  1.00 88.08           C  
ATOM    885  N   ASP A 110      21.738   5.731  -6.489  1.00 86.28           N  
ATOM    886  CA  ASP A 110      21.862   7.141  -6.847  1.00 86.28           C  
ATOM    887  C   ASP A 110      21.991   7.314  -8.359  1.00 86.28           C  
ATOM    888  CB  ASP A 110      23.066   7.770  -6.142  1.00 86.28           C  
ATOM    889  O   ASP A 110      22.875   6.724  -8.984  1.00 86.28           O  
ATOM    890  CG  ASP A 110      23.081   9.285  -6.234  1.00 86.28           C  
ATOM    891  OD1 ASP A 110      21.999   9.901  -6.344  1.00 86.28           O  
ATOM    892  OD2 ASP A 110      24.186   9.869  -6.198  1.00 86.28           O  
ATOM    893  N   GLY A 111      21.074   8.122  -8.928  1.00 85.56           N  
ATOM    894  CA  GLY A 111      21.124   8.505 -10.330  1.00 85.56           C  
ATOM    895  C   GLY A 111      20.721   7.384 -11.269  1.00 85.56           C  
ATOM    896  O   GLY A 111      20.857   7.509 -12.488  1.00 85.56           O  
ATOM    897  N   ARG A 112      20.223   6.295 -10.691  1.00 88.89           N  
ATOM    898  CA  ARG A 112      19.831   5.147 -11.503  1.00 88.89           C  
ATOM    899  C   ARG A 112      18.319   5.103 -11.694  1.00 88.89           C  
ATOM    900  CB  ARG A 112      20.317   3.845 -10.864  1.00 88.89           C  
ATOM    901  O   ARG A 112      17.561   5.300 -10.742  1.00 88.89           O  
ATOM    902  CG  ARG A 112      21.830   3.692 -10.851  1.00 88.89           C  
ATOM    903  CD  ARG A 112      22.254   2.321 -10.342  1.00 88.89           C  
ATOM    904  NE  ARG A 112      23.707   2.201 -10.266  1.00 88.89           N  
ATOM    905  NH1 ARG A 112      23.694   0.008  -9.539  1.00 88.89           N  
ATOM    906  NH2 ARG A 112      25.682   1.104  -9.853  1.00 88.89           N  
ATOM    907  CZ  ARG A 112      24.358   1.104  -9.886  1.00 88.89           C  
ATOM    908  N   VAL A 113      17.993   4.843 -12.914  1.00 93.03           N  
ATOM    909  CA  VAL A 113      16.580   4.605 -13.188  1.00 93.03           C  
ATOM    910  C   VAL A 113      16.238   3.143 -12.907  1.00 93.03           C  
ATOM    911  CB  VAL A 113      16.216   4.966 -14.646  1.00 93.03           C  
ATOM    912  O   VAL A 113      16.753   2.240 -13.570  1.00 93.03           O  
ATOM    913  CG1 VAL A 113      14.730   4.723 -14.907  1.00 93.03           C  
ATOM    914  CG2 VAL A 113      16.582   6.419 -14.942  1.00 93.03           C  
ATOM    915  N   VAL A 114      15.302   2.940 -11.950  1.00 93.35           N  
ATOM    916  CA  VAL A 114      15.063   1.587 -11.459  1.00 93.35           C  
ATOM    917  C   VAL A 114      13.823   1.003 -12.133  1.00 93.35           C  
ATOM    918  CB  VAL A 114      14.896   1.562  -9.923  1.00 93.35           C  
ATOM    919  O   VAL A 114      13.635  -0.215 -12.154  1.00 93.35           O  
ATOM    920  CG1 VAL A 114      16.187   1.997  -9.232  1.00 93.35           C  
ATOM    921  CG2 VAL A 114      13.732   2.455  -9.499  1.00 93.35           C  
ATOM    922  N   ALA A 115      12.947   1.857 -12.617  1.00 94.51           N  
ATOM    923  CA  ALA A 115      11.747   1.400 -13.313  1.00 94.51           C  
ATOM    924  C   ALA A 115      11.180   2.500 -14.207  1.00 94.51           C  
ATOM    925  CB  ALA A 115      10.694   0.937 -12.311  1.00 94.51           C  
ATOM    926  O   ALA A 115      11.509   3.676 -14.039  1.00 94.51           O  
ATOM    927  N   LYS A 116      10.350   1.971 -15.203  1.00 94.72           N  
ATOM    928  CA  LYS A 116       9.587   2.905 -16.026  1.00 94.72           C  
ATOM    929  C   LYS A 116       8.112   2.902 -15.636  1.00 94.72           C  
ATOM    930  CB  LYS A 116       9.738   2.561 -17.509  1.00 94.72           C  
ATOM    931  O   LYS A 116       7.470   1.849 -15.620  1.00 94.72           O  
ATOM    932  CG  LYS A 116      11.082   2.956 -18.102  1.00 94.72           C  
ATOM    933  CD  LYS A 116      11.233   4.469 -18.188  1.00 94.72           C  
ATOM    934  CE  LYS A 116      12.504   4.864 -18.927  1.00 94.72           C  
ATOM    935  NZ  LYS A 116      12.504   6.312 -19.296  1.00 94.72           N  
ATOM    936  N   LEU A 117       7.623   4.167 -15.356  1.00 94.41           N  
ATOM    937  CA  LEU A 117       6.222   4.284 -14.968  1.00 94.41           C  
ATOM    938  C   LEU A 117       5.318   4.307 -16.196  1.00 94.41           C  
ATOM    939  CB  LEU A 117       6.000   5.549 -14.133  1.00 94.41           C  
ATOM    940  O   LEU A 117       5.615   4.990 -17.178  1.00 94.41           O  
ATOM    941  CG  LEU A 117       6.855   5.688 -12.873  1.00 94.41           C  
ATOM    942  CD1 LEU A 117       6.619   7.045 -12.220  1.00 94.41           C  
ATOM    943  CD2 LEU A 117       6.555   4.558 -11.895  1.00 94.41           C  
ATOM    944  N   PRO A 118       4.256   3.526 -16.154  1.00 93.72           N  
ATOM    945  CA  PRO A 118       3.310   3.529 -17.273  1.00 93.72           C  
ATOM    946  C   PRO A 118       2.414   4.766 -17.285  1.00 93.72           C  
ATOM    947  CB  PRO A 118       2.485   2.260 -17.040  1.00 93.72           C  
ATOM    948  O   PRO A 118       1.449   4.826 -18.051  1.00 93.72           O  
ATOM    949  CG  PRO A 118       2.501   2.060 -15.559  1.00 93.72           C  
ATOM    950  CD  PRO A 118       3.811   2.565 -15.024  1.00 93.72           C  
ATOM    951  N   PHE A 119       2.655   5.684 -16.390  1.00 93.98           N  
ATOM    952  CA  PHE A 119       1.915   6.935 -16.278  1.00 93.98           C  
ATOM    953  C   PHE A 119       2.845   8.084 -15.907  1.00 93.98           C  
ATOM    954  CB  PHE A 119       0.797   6.808 -15.238  1.00 93.98           C  
ATOM    955  O   PHE A 119       3.991   7.859 -15.511  1.00 93.98           O  
ATOM    956  CG  PHE A 119       1.284   6.424 -13.867  1.00 93.98           C  
ATOM    957  CD1 PHE A 119       1.383   5.088 -13.498  1.00 93.98           C  
ATOM    958  CD2 PHE A 119       1.645   7.400 -12.947  1.00 93.98           C  
ATOM    959  CE1 PHE A 119       1.833   4.730 -12.229  1.00 93.98           C  
ATOM    960  CE2 PHE A 119       2.096   7.050 -11.677  1.00 93.98           C  
ATOM    961  CZ  PHE A 119       2.189   5.714 -11.320  1.00 93.98           C  
ATOM    962  N   THR A 120       2.312   9.296 -16.027  1.00 91.15           N  
ATOM    963  CA  THR A 120       3.030  10.476 -15.558  1.00 91.15           C  
ATOM    964  C   THR A 120       2.538  10.894 -14.175  1.00 91.15           C  
ATOM    965  CB  THR A 120       2.872  11.653 -16.539  1.00 91.15           C  
ATOM    966  O   THR A 120       1.361  11.219 -14.001  1.00 91.15           O  
ATOM    967  CG2 THR A 120       3.793  12.809 -16.165  1.00 91.15           C  
ATOM    968  OG1 THR A 120       3.193  11.209 -17.863  1.00 91.15           O  
ATOM    969  N   PRO A 121       3.513  10.658 -13.243  1.00 89.79           N  
ATOM    970  CA  PRO A 121       3.107  11.005 -11.879  1.00 89.79           C  
ATOM    971  C   PRO A 121       2.605  12.442 -11.761  1.00 89.79           C  
ATOM    972  CB  PRO A 121       4.389  10.806 -11.068  1.00 89.79           C  
ATOM    973  O   PRO A 121       3.038  13.316 -12.517  1.00 89.79           O  
ATOM    974  CG  PRO A 121       5.274   9.983 -11.947  1.00 89.79           C  
ATOM    975  CD  PRO A 121       4.883  10.224 -13.377  1.00 89.79           C  
ATOM    976  N   LEU A 122       1.612  12.662 -10.833  1.00 89.83           N  
ATOM    977  CA  LEU A 122       1.098  14.000 -10.563  1.00 89.83           C  
ATOM    978  C   LEU A 122       2.194  14.902 -10.006  1.00 89.83           C  
ATOM    979  CB  LEU A 122      -0.074  13.936  -9.579  1.00 89.83           C  
ATOM    980  O   LEU A 122       3.181  14.415  -9.449  1.00 89.83           O  
ATOM    981  CG  LEU A 122      -1.307  13.158 -10.043  1.00 89.83           C  
ATOM    982  CD1 LEU A 122      -2.293  12.991  -8.892  1.00 89.83           C  
ATOM    983  CD2 LEU A 122      -1.969  13.860 -11.224  1.00 89.83           C  
ATOM    984  N   SER A 123       2.098  16.171 -10.181  1.00 87.17           N  
ATOM    985  CA  SER A 123       3.130  17.146  -9.845  1.00 87.17           C  
ATOM    986  C   SER A 123       3.512  17.061  -8.371  1.00 87.17           C  
ATOM    987  CB  SER A 123       2.658  18.563 -10.177  1.00 87.17           C  
ATOM    988  O   SER A 123       4.686  17.197  -8.020  1.00 87.17           O  
ATOM    989  OG  SER A 123       2.463  18.714 -11.572  1.00 87.17           O  
ATOM    990  N   TYR A 124       2.617  16.721  -7.556  1.00 86.43           N  
ATOM    991  CA  TYR A 124       2.866  16.686  -6.119  1.00 86.43           C  
ATOM    992  C   TYR A 124       3.744  15.497  -5.746  1.00 86.43           C  
ATOM    993  CB  TYR A 124       1.546  16.623  -5.345  1.00 86.43           C  
ATOM    994  O   TYR A 124       4.541  15.575  -4.808  1.00 86.43           O  
ATOM    995  CG  TYR A 124       0.639  17.803  -5.596  1.00 86.43           C  
ATOM    996  CD1 TYR A 124       0.967  19.072  -5.124  1.00 86.43           C  
ATOM    997  CD2 TYR A 124      -0.548  17.652  -6.304  1.00 86.43           C  
ATOM    998  CE1 TYR A 124       0.133  20.162  -5.351  1.00 86.43           C  
ATOM    999  CE2 TYR A 124      -1.390  18.735  -6.537  1.00 86.43           C  
ATOM   1000  OH  TYR A 124      -1.870  21.059  -6.285  1.00 86.43           O  
ATOM   1001  CZ  TYR A 124      -1.041  19.984  -6.058  1.00 86.43           C  
ATOM   1002  N   ILE A 125       3.745  14.377  -6.532  1.00 88.92           N  
ATOM   1003  CA  ILE A 125       4.456  13.158  -6.162  1.00 88.92           C  
ATOM   1004  C   ILE A 125       5.672  12.975  -7.069  1.00 88.92           C  
ATOM   1005  CB  ILE A 125       3.536  11.919  -6.243  1.00 88.92           C  
ATOM   1006  O   ILE A 125       6.460  12.046  -6.881  1.00 88.92           O  
ATOM   1007  CG1 ILE A 125       2.935  11.792  -7.648  1.00 88.92           C  
ATOM   1008  CG2 ILE A 125       2.435  11.994  -5.181  1.00 88.92           C  
ATOM   1009  CD1 ILE A 125       2.197  10.482  -7.889  1.00 88.92           C  
ATOM   1010  N   GLN A 126       5.789  13.910  -7.960  1.00 88.49           N  
ATOM   1011  CA  GLN A 126       6.880  13.875  -8.928  1.00 88.49           C  
ATOM   1012  C   GLN A 126       8.226  14.107  -8.248  1.00 88.49           C  
ATOM   1013  CB  GLN A 126       6.659  14.919 -10.024  1.00 88.49           C  
ATOM   1014  O   GLN A 126       9.253  13.600  -8.704  1.00 88.49           O  
ATOM   1015  CG  GLN A 126       5.659  14.490 -11.089  1.00 88.49           C  
ATOM   1016  CD  GLN A 126       5.456  15.543 -12.162  1.00 88.49           C  
ATOM   1017  NE2 GLN A 126       4.592  15.248 -13.127  1.00 88.49           N  
ATOM   1018  OE1 GLN A 126       6.070  16.614 -12.123  1.00 88.49           O  
ATOM   1019  N   GLY A 127       8.186  14.847  -7.231  1.00 88.23           N  
ATOM   1020  CA  GLY A 127       9.402  15.071  -6.466  1.00 88.23           C  
ATOM   1021  C   GLY A 127      10.009  13.792  -5.922  1.00 88.23           C  
ATOM   1022  O   GLY A 127      11.232  13.634  -5.911  1.00 88.23           O  
ATOM   1023  N   LEU A 128       9.123  12.907  -5.595  1.00 88.71           N  
ATOM   1024  CA  LEU A 128       9.558  11.631  -5.037  1.00 88.71           C  
ATOM   1025  C   LEU A 128       9.870  10.632  -6.146  1.00 88.71           C  
ATOM   1026  CB  LEU A 128       8.487  11.060  -4.106  1.00 88.71           C  
ATOM   1027  O   LEU A 128      10.842   9.878  -6.053  1.00 88.71           O  
ATOM   1028  CG  LEU A 128       8.306  11.770  -2.763  1.00 88.71           C  
ATOM   1029  CD1 LEU A 128       7.081  11.227  -2.036  1.00 88.71           C  
ATOM   1030  CD2 LEU A 128       9.556  11.616  -1.904  1.00 88.71           C  
ATOM   1031  N   SER A 129       9.023  10.606  -7.187  1.00 91.30           N  
ATOM   1032  CA  SER A 129       9.149   9.650  -8.282  1.00 91.30           C  
ATOM   1033  C   SER A 129      10.409   9.911  -9.101  1.00 91.30           C  
ATOM   1034  CB  SER A 129       7.920   9.709  -9.190  1.00 91.30           C  
ATOM   1035  O   SER A 129      10.975   8.988  -9.691  1.00 91.30           O  
ATOM   1036  OG  SER A 129       7.819  10.976  -9.818  1.00 91.30           O  
ATOM   1037  N   HIS A 130      10.925  11.138  -9.083  1.00 92.03           N  
ATOM   1038  CA  HIS A 130      12.065  11.514  -9.911  1.00 92.03           C  
ATOM   1039  C   HIS A 130      13.217  12.035  -9.059  1.00 92.03           C  
ATOM   1040  CB  HIS A 130      11.655  12.568 -10.941  1.00 92.03           C  
ATOM   1041  O   HIS A 130      14.175  12.607  -9.586  1.00 92.03           O  
ATOM   1042  CG  HIS A 130      12.490  12.553 -12.181  1.00 92.03           C  
ATOM   1043  CD2 HIS A 130      12.290  11.960 -13.381  1.00 92.03           C  
ATOM   1044  ND1 HIS A 130      13.700  13.207 -12.271  1.00 92.03           N  
ATOM   1045  CE1 HIS A 130      14.208  13.017 -13.477  1.00 92.03           C  
ATOM   1046  NE2 HIS A 130      13.372  12.263 -14.170  1.00 92.03           N  
ATOM   1047  N   ARG A 131      13.170  11.761  -7.858  1.00 88.89           N  
ATOM   1048  CA  ARG A 131      14.188  12.270  -6.945  1.00 88.89           C  
ATOM   1049  C   ARG A 131      15.555  11.671  -7.260  1.00 88.89           C  
ATOM   1050  CB  ARG A 131      13.807  11.973  -5.493  1.00 88.89           C  
ATOM   1051  O   ARG A 131      15.684  10.455  -7.417  1.00 88.89           O  
ATOM   1052  CG  ARG A 131      14.711  12.642  -4.470  1.00 88.89           C  
ATOM   1053  CD  ARG A 131      14.204  12.437  -3.050  1.00 88.89           C  
ATOM   1054  NE  ARG A 131      15.167  12.910  -2.060  1.00 88.89           N  
ATOM   1055  NH1 ARG A 131      13.804  12.508  -0.238  1.00 88.89           N  
ATOM   1056  NH2 ARG A 131      15.900  13.384   0.064  1.00 88.89           N  
ATOM   1057  CZ  ARG A 131      14.955  12.933  -0.747  1.00 88.89           C  
ATOM   1058  N   ASN A 132      16.574  12.385  -7.472  1.00 86.57           N  
ATOM   1059  CA  ASN A 132      17.965  11.964  -7.601  1.00 86.57           C  
ATOM   1060  C   ASN A 132      18.225  11.292  -8.946  1.00 86.57           C  
ATOM   1061  CB  ASN A 132      18.349  11.025  -6.456  1.00 86.57           C  
ATOM   1062  O   ASN A 132      19.155  10.495  -9.078  1.00 86.57           O  
ATOM   1063  CG  ASN A 132      18.500  11.749  -5.132  1.00 86.57           C  
ATOM   1064  ND2 ASN A 132      18.587  10.989  -4.047  1.00 86.57           N  
ATOM   1065  OD1 ASN A 132      18.538  12.981  -5.086  1.00 86.57           O  
ATOM   1066  N   LEU A 133      17.259  11.468  -9.906  1.00 88.84           N  
ATOM   1067  CA  LEU A 133      17.446  10.924 -11.247  1.00 88.84           C  
ATOM   1068  C   LEU A 133      17.901  12.010 -12.215  1.00 88.84           C  
ATOM   1069  CB  LEU A 133      16.150  10.284 -11.752  1.00 88.84           C  
ATOM   1070  O   LEU A 133      17.525  13.176 -12.070  1.00 88.84           O  
ATOM   1071  CG  LEU A 133      15.622   9.096 -10.947  1.00 88.84           C  
ATOM   1072  CD1 LEU A 133      14.288   8.623 -11.513  1.00 88.84           C  
ATOM   1073  CD2 LEU A 133      16.639   7.960 -10.940  1.00 88.84           C  
ATOM   1074  N   LEU A 134      18.777  11.568 -13.093  1.00 81.31           N  
ATOM   1075  CA  LEU A 134      19.275  12.470 -14.125  1.00 81.31           C  
ATOM   1076  C   LEU A 134      18.416  12.386 -15.382  1.00 81.31           C  
ATOM   1077  CB  LEU A 134      20.731  12.143 -14.466  1.00 81.31           C  
ATOM   1078  O   LEU A 134      17.794  11.355 -15.646  1.00 81.31           O  
ATOM   1079  CG  LEU A 134      21.745  12.301 -13.331  1.00 81.31           C  
ATOM   1080  CD1 LEU A 134      22.992  11.470 -13.615  1.00 81.31           C  
ATOM   1081  CD2 LEU A 134      22.108  13.770 -13.138  1.00 81.31           C  
ATOM   1082  N   GLY A 135      17.831  13.425 -15.842  1.00 83.78           N  
ATOM   1083  CA  GLY A 135      17.021  13.395 -17.049  1.00 83.78           C  
ATOM   1084  C   GLY A 135      15.685  14.096 -16.890  1.00 83.78           C  
ATOM   1085  O   GLY A 135      15.321  14.505 -15.785  1.00 83.78           O  
ATOM   1086  N   ASP A 136      15.024  14.380 -18.074  1.00 87.08           N  
ATOM   1087  CA  ASP A 136      13.810  15.191 -18.078  1.00 87.08           C  
ATOM   1088  C   ASP A 136      12.568  14.320 -18.250  1.00 87.08           C  
ATOM   1089  CB  ASP A 136      13.872  16.244 -19.186  1.00 87.08           C  
ATOM   1090  O   ASP A 136      11.443  14.820 -18.216  1.00 87.08           O  
ATOM   1091  CG  ASP A 136      14.913  17.319 -18.925  1.00 87.08           C  
ATOM   1092  OD1 ASP A 136      15.165  17.651 -17.746  1.00 87.08           O  
ATOM   1093  OD2 ASP A 136      15.483  17.842 -19.906  1.00 87.08           O  
ATOM   1094  N   ASP A 137      12.927  12.972 -18.350  1.00 92.13           N  
ATOM   1095  CA  ASP A 137      11.798  12.061 -18.503  1.00 92.13           C  
ATOM   1096  C   ASP A 137      11.106  11.813 -17.165  1.00 92.13           C  
ATOM   1097  CB  ASP A 137      12.257  10.734 -19.111  1.00 92.13           C  
ATOM   1098  O   ASP A 137      11.671  11.171 -16.277  1.00 92.13           O  
ATOM   1099  CG  ASP A 137      11.102   9.832 -19.508  1.00 92.13           C  
ATOM   1100  OD1 ASP A 137       9.931  10.202 -19.276  1.00 92.13           O  
ATOM   1101  OD2 ASP A 137      11.366   8.739 -20.055  1.00 92.13           O  
ATOM   1102  N   THR A 138       9.872  12.289 -17.080  1.00 90.32           N  
ATOM   1103  CA  THR A 138       9.140  12.269 -15.818  1.00 90.32           C  
ATOM   1104  C   THR A 138       8.524  10.894 -15.572  1.00 90.32           C  
ATOM   1105  CB  THR A 138       8.035  13.341 -15.796  1.00 90.32           C  
ATOM   1106  O   THR A 138       7.992  10.631 -14.492  1.00 90.32           O  
ATOM   1107  CG2 THR A 138       8.629  14.745 -15.833  1.00 90.32           C  
ATOM   1108  OG1 THR A 138       7.183  13.164 -16.935  1.00 90.32           O  
ATOM   1109  N   THR A 139       8.740   9.981 -16.486  1.00 93.32           N  
ATOM   1110  CA  THR A 139       8.225   8.624 -16.348  1.00 93.32           C  
ATOM   1111  C   THR A 139       9.289   7.699 -15.762  1.00 93.32           C  
ATOM   1112  CB  THR A 139       7.747   8.067 -17.702  1.00 93.32           C  
ATOM   1113  O   THR A 139       9.003   6.546 -15.433  1.00 93.32           O  
ATOM   1114  CG2 THR A 139       6.652   8.943 -18.301  1.00 93.32           C  
ATOM   1115  OG1 THR A 139       8.855   8.019 -18.610  1.00 93.32           O  
ATOM   1116  N   ASP A 140      10.479   8.266 -15.574  1.00 94.19           N  
ATOM   1117  CA  ASP A 140      11.521   7.520 -14.876  1.00 94.19           C  
ATOM   1118  C   ASP A 140      11.236   7.448 -13.378  1.00 94.19           C  
ATOM   1119  CB  ASP A 140      12.892   8.155 -15.121  1.00 94.19           C  
ATOM   1120  O   ASP A 140      10.783   8.427 -12.779  1.00 94.19           O  
ATOM   1121  CG  ASP A 140      13.393   7.956 -16.540  1.00 94.19           C  
ATOM   1122  OD1 ASP A 140      12.811   7.136 -17.283  1.00 94.19           O  
ATOM   1123  OD2 ASP A 140      14.380   8.623 -16.918  1.00 94.19           O  
ATOM   1124  N   CYS A 141      11.509   6.267 -12.897  1.00 94.58           N  
ATOM   1125  CA  CYS A 141      11.112   6.024 -11.515  1.00 94.58           C  
ATOM   1126  C   CYS A 141      12.332   5.879 -10.614  1.00 94.58           C  
ATOM   1127  CB  CYS A 141      10.244   4.770 -11.419  1.00 94.58           C  
ATOM   1128  O   CYS A 141      13.268   5.148 -10.942  1.00 94.58           O  
ATOM   1129  SG  CYS A 141       9.638   4.429  -9.752  1.00 94.58           S  
ATOM   1130  N   SER A 142      12.274   6.619  -9.523  1.00 93.73           N  
ATOM   1131  CA  SER A 142      13.345   6.566  -8.533  1.00 93.73           C  
ATOM   1132  C   SER A 142      13.163   5.385  -7.585  1.00 93.73           C  
ATOM   1133  CB  SER A 142      13.402   7.868  -7.734  1.00 93.73           C  
ATOM   1134  O   SER A 142      12.059   4.854  -7.451  1.00 93.73           O  
ATOM   1135  OG  SER A 142      12.280   7.982  -6.876  1.00 93.73           O  
ATOM   1136  N   PHE A 143      14.174   5.040  -7.014  1.00 91.82           N  
ATOM   1137  CA  PHE A 143      14.169   3.961  -6.033  1.00 91.82           C  
ATOM   1138  C   PHE A 143      13.247   4.294  -4.866  1.00 91.82           C  
ATOM   1139  CB  PHE A 143      15.588   3.692  -5.520  1.00 91.82           C  
ATOM   1140  O   PHE A 143      12.499   3.435  -4.394  1.00 91.82           O  
ATOM   1141  CG  PHE A 143      15.631   2.910  -4.235  1.00 91.82           C  
ATOM   1142  CD1 PHE A 143      15.793   3.557  -3.017  1.00 91.82           C  
ATOM   1143  CD2 PHE A 143      15.510   1.527  -4.247  1.00 91.82           C  
ATOM   1144  CE1 PHE A 143      15.834   2.835  -1.826  1.00 91.82           C  
ATOM   1145  CE2 PHE A 143      15.549   0.799  -3.061  1.00 91.82           C  
ATOM   1146  CZ  PHE A 143      15.712   1.455  -1.852  1.00 91.82           C  
ATOM   1147  N   ILE A 144      13.244   5.471  -4.406  1.00 90.90           N  
ATOM   1148  CA  ILE A 144      12.479   5.896  -3.238  1.00 90.90           C  
ATOM   1149  C   ILE A 144      10.986   5.717  -3.506  1.00 90.90           C  
ATOM   1150  CB  ILE A 144      12.785   7.363  -2.865  1.00 90.90           C  
ATOM   1151  O   ILE A 144      10.258   5.181  -2.668  1.00 90.90           O  
ATOM   1152  CG1 ILE A 144      14.243   7.507  -2.415  1.00 90.90           C  
ATOM   1153  CG2 ILE A 144      11.825   7.855  -1.777  1.00 90.90           C  
ATOM   1154  CD1 ILE A 144      14.698   8.950  -2.242  1.00 90.90           C  
ATOM   1155  N   PHE A 145      10.693   6.134  -4.607  1.00 92.83           N  
ATOM   1156  CA  PHE A 145       9.283   6.064  -4.973  1.00 92.83           C  
ATOM   1157  C   PHE A 145       8.811   4.616  -5.034  1.00 92.83           C  
ATOM   1158  CB  PHE A 145       9.041   6.753  -6.320  1.00 92.83           C  
ATOM   1159  O   PHE A 145       7.790   4.265  -4.439  1.00 92.83           O  
ATOM   1160  CG  PHE A 145       7.595   6.786  -6.734  1.00 92.83           C  
ATOM   1161  CD1 PHE A 145       7.125   5.949  -7.739  1.00 92.83           C  
ATOM   1162  CD2 PHE A 145       6.704   7.655  -6.117  1.00 92.83           C  
ATOM   1163  CE1 PHE A 145       5.787   5.978  -8.124  1.00 92.83           C  
ATOM   1164  CE2 PHE A 145       5.365   7.689  -6.496  1.00 92.83           C  
ATOM   1165  CZ  PHE A 145       4.909   6.851  -7.501  1.00 92.83           C  
ATOM   1166  N   LEU A 146       9.493   3.814  -5.791  1.00 94.13           N  
ATOM   1167  CA  LEU A 146       9.120   2.410  -5.922  1.00 94.13           C  
ATOM   1168  C   LEU A 146       9.180   1.704  -4.572  1.00 94.13           C  
ATOM   1169  CB  LEU A 146      10.038   1.703  -6.923  1.00 94.13           C  
ATOM   1170  O   LEU A 146       8.316   0.882  -4.258  1.00 94.13           O  
ATOM   1171  CG  LEU A 146       9.672   0.260  -7.276  1.00 94.13           C  
ATOM   1172  CD1 LEU A 146       8.243   0.190  -7.806  1.00 94.13           C  
ATOM   1173  CD2 LEU A 146      10.654  -0.307  -8.295  1.00 94.13           C  
ATOM   1174  N   TYR A 147      10.101   2.008  -3.801  1.00 92.29           N  
ATOM   1175  CA  TYR A 147      10.241   1.427  -2.470  1.00 92.29           C  
ATOM   1176  C   TYR A 147       9.038   1.767  -1.598  1.00 92.29           C  
ATOM   1177  CB  TYR A 147      11.527   1.921  -1.801  1.00 92.29           C  
ATOM   1178  O   TYR A 147       8.488   0.895  -0.921  1.00 92.29           O  
ATOM   1179  CG  TYR A 147      11.708   1.419  -0.389  1.00 92.29           C  
ATOM   1180  CD1 TYR A 147      11.627   2.289   0.696  1.00 92.29           C  
ATOM   1181  CD2 TYR A 147      11.960   0.075  -0.137  1.00 92.29           C  
ATOM   1182  CE1 TYR A 147      11.795   1.832   1.999  1.00 92.29           C  
ATOM   1183  CE2 TYR A 147      12.129  -0.394   1.162  1.00 92.29           C  
ATOM   1184  OH  TYR A 147      12.211   0.033   3.509  1.00 92.29           O  
ATOM   1185  CZ  TYR A 147      12.045   0.491   2.222  1.00 92.29           C  
ATOM   1186  N   ILE A 148       8.622   2.990  -1.528  1.00 90.94           N  
ATOM   1187  CA  ILE A 148       7.467   3.422  -0.748  1.00 90.94           C  
ATOM   1188  C   ILE A 148       6.222   2.668  -1.209  1.00 90.94           C  
ATOM   1189  CB  ILE A 148       7.245   4.947  -0.864  1.00 90.94           C  
ATOM   1190  O   ILE A 148       5.436   2.194  -0.385  1.00 90.94           O  
ATOM   1191  CG1 ILE A 148       8.356   5.706  -0.129  1.00 90.94           C  
ATOM   1192  CG2 ILE A 148       5.866   5.334  -0.322  1.00 90.94           C  
ATOM   1193  CD1 ILE A 148       8.332   7.211  -0.357  1.00 90.94           C  
ATOM   1194  N   LEU A 149       6.059   2.567  -2.498  1.00 93.04           N  
ATOM   1195  CA  LEU A 149       4.904   1.862  -3.044  1.00 93.04           C  
ATOM   1196  C   LEU A 149       4.915   0.395  -2.625  1.00 93.04           C  
ATOM   1197  CB  LEU A 149       4.885   1.968  -4.571  1.00 93.04           C  
ATOM   1198  O   LEU A 149       3.875  -0.157  -2.257  1.00 93.04           O  
ATOM   1199  CG  LEU A 149       4.396   3.296  -5.152  1.00 93.04           C  
ATOM   1200  CD1 LEU A 149       4.484   3.272  -6.675  1.00 93.04           C  
ATOM   1201  CD2 LEU A 149       2.969   3.585  -4.699  1.00 93.04           C  
ATOM   1202  N   CYS A 150       6.077  -0.184  -2.683  1.00 93.67           N  
ATOM   1203  CA  CYS A 150       6.225  -1.582  -2.292  1.00 93.67           C  
ATOM   1204  C   CYS A 150       5.938  -1.765  -0.806  1.00 93.67           C  
ATOM   1205  CB  CYS A 150       7.633  -2.082  -2.613  1.00 93.67           C  
ATOM   1206  O   CYS A 150       5.250  -2.710  -0.415  1.00 93.67           O  
ATOM   1207  SG  CYS A 150       7.929  -2.341  -4.376  1.00 93.67           S  
ATOM   1208  N   THR A 151       6.441  -0.915  -0.001  1.00 89.38           N  
ATOM   1209  CA  THR A 151       6.243  -1.016   1.441  1.00 89.38           C  
ATOM   1210  C   THR A 151       4.763  -0.903   1.793  1.00 89.38           C  
ATOM   1211  CB  THR A 151       7.036   0.071   2.191  1.00 89.38           C  
ATOM   1212  O   THR A 151       4.271  -1.620   2.668  1.00 89.38           O  
ATOM   1213  CG2 THR A 151       6.854  -0.058   3.700  1.00 89.38           C  
ATOM   1214  OG1 THR A 151       8.428  -0.059   1.876  1.00 89.38           O  
ATOM   1215  N   MET A 152       4.080  -0.037   1.174  1.00 86.70           N  
ATOM   1216  CA  MET A 152       2.653   0.153   1.419  1.00 86.70           C  
ATOM   1217  C   MET A 152       1.857  -1.071   0.978  1.00 86.70           C  
ATOM   1218  CB  MET A 152       2.143   1.398   0.692  1.00 86.70           C  
ATOM   1219  O   MET A 152       0.844  -1.412   1.591  1.00 86.70           O  
ATOM   1220  CG  MET A 152       2.711   2.700   1.234  1.00 86.70           C  
ATOM   1221  SD  MET A 152       1.962   4.177   0.443  1.00 86.70           S  
ATOM   1222  CE  MET A 152       0.490   4.385   1.483  1.00 86.70           C  
ATOM   1223  N   SER A 153       2.334  -1.738   0.012  1.00 91.42           N  
ATOM   1224  CA  SER A 153       1.629  -2.897  -0.526  1.00 91.42           C  
ATOM   1225  C   SER A 153       1.971  -4.163   0.253  1.00 91.42           C  
ATOM   1226  CB  SER A 153       1.967  -3.091  -2.005  1.00 91.42           C  
ATOM   1227  O   SER A 153       1.085  -4.951   0.586  1.00 91.42           O  
ATOM   1228  OG  SER A 153       1.460  -4.327  -2.478  1.00 91.42           O  
ATOM   1229  N   ILE A 154       3.187  -4.328   0.647  1.00 91.37           N  
ATOM   1230  CA  ILE A 154       3.704  -5.579   1.191  1.00 91.37           C  
ATOM   1231  C   ILE A 154       3.477  -5.618   2.701  1.00 91.37           C  
ATOM   1232  CB  ILE A 154       5.204  -5.759   0.870  1.00 91.37           C  
ATOM   1233  O   ILE A 154       3.001  -6.621   3.238  1.00 91.37           O  
ATOM   1234  CG1 ILE A 154       5.404  -5.995  -0.632  1.00 91.37           C  
ATOM   1235  CG2 ILE A 154       5.798  -6.909   1.689  1.00 91.37           C  
ATOM   1236  CD1 ILE A 154       6.858  -5.942  -1.079  1.00 91.37           C  
ATOM   1237  N   ARG A 155       3.752  -4.507   3.262  1.00 86.22           N  
ATOM   1238  CA  ARG A 155       3.701  -4.481   4.720  1.00 86.22           C  
ATOM   1239  C   ARG A 155       2.299  -4.804   5.225  1.00 86.22           C  
ATOM   1240  CB  ARG A 155       4.147  -3.116   5.249  1.00 86.22           C  
ATOM   1241  O   ARG A 155       2.130  -5.651   6.104  1.00 86.22           O  
ATOM   1242  CG  ARG A 155       4.200  -3.030   6.766  1.00 86.22           C  
ATOM   1243  CD  ARG A 155       4.565  -1.631   7.240  1.00 86.22           C  
ATOM   1244  NE  ARG A 155       5.957  -1.307   6.942  1.00 86.22           N  
ATOM   1245  NH1 ARG A 155       6.113   0.388   8.504  1.00 86.22           N  
ATOM   1246  NH2 ARG A 155       7.921  -0.145   7.200  1.00 86.22           N  
ATOM   1247  CZ  ARG A 155       6.661  -0.355   7.550  1.00 86.22           C  
ATOM   1248  N   GLN A 156       1.294  -4.208   4.700  1.00 85.58           N  
ATOM   1249  CA  GLN A 156      -0.084  -4.393   5.141  1.00 85.58           C  
ATOM   1250  C   GLN A 156      -0.554  -5.823   4.891  1.00 85.58           C  
ATOM   1251  CB  GLN A 156      -1.012  -3.404   4.435  1.00 85.58           C  
ATOM   1252  O   GLN A 156      -1.256  -6.406   5.720  1.00 85.58           O  
ATOM   1253  CG  GLN A 156      -0.824  -1.960   4.879  1.00 85.58           C  
ATOM   1254  CD  GLN A 156      -1.805  -1.010   4.218  1.00 85.58           C  
ATOM   1255  NE2 GLN A 156      -1.723   0.268   4.572  1.00 85.58           N  
ATOM   1256  OE1 GLN A 156      -2.630  -1.421   3.396  1.00 85.58           O  
ATOM   1257  N   ASN A 157      -0.135  -6.354   3.827  1.00 89.61           N  
ATOM   1258  CA  ASN A 157      -0.512  -7.722   3.490  1.00 89.61           C  
ATOM   1259  C   ASN A 157       0.163  -8.733   4.412  1.00 89.61           C  
ATOM   1260  CB  ASN A 157      -0.174  -8.027   2.029  1.00 89.61           C  
ATOM   1261  O   ASN A 157      -0.470  -9.693   4.856  1.00 89.61           O  
ATOM   1262  CG  ASN A 157      -1.148  -7.389   1.058  1.00 89.61           C  
ATOM   1263  ND2 ASN A 157      -0.629  -6.577   0.145  1.00 89.61           N  
ATOM   1264  OD1 ASN A 157      -2.357  -7.624   1.129  1.00 89.61           O  
ATOM   1265  N   ILE A 158       1.393  -8.426   4.763  1.00 88.08           N  
ATOM   1266  CA  ILE A 158       2.126  -9.301   5.671  1.00 88.08           C  
ATOM   1267  C   ILE A 158       1.489  -9.256   7.058  1.00 88.08           C  
ATOM   1268  CB  ILE A 158       3.618  -8.907   5.753  1.00 88.08           C  
ATOM   1269  O   ILE A 158       1.297 -10.295   7.694  1.00 88.08           O  
ATOM   1270  CG1 ILE A 158       4.348  -9.308   4.467  1.00 88.08           C  
ATOM   1271  CG2 ILE A 158       4.278  -9.544   6.980  1.00 88.08           C  
ATOM   1272  CD1 ILE A 158       5.809  -8.882   4.425  1.00 88.08           C  
ATOM   1273  N   GLN A 159       1.167  -8.108   7.482  1.00 84.59           N  
ATOM   1274  CA  GLN A 159       0.529  -7.951   8.785  1.00 84.59           C  
ATOM   1275  C   GLN A 159      -0.799  -8.701   8.840  1.00 84.59           C  
ATOM   1276  CB  GLN A 159       0.309  -6.471   9.101  1.00 84.59           C  
ATOM   1277  O   GLN A 159      -1.117  -9.339   9.847  1.00 84.59           O  
ATOM   1278  CG  GLN A 159       1.588  -5.720   9.448  1.00 84.59           C  
ATOM   1279  CD  GLN A 159       1.340  -4.260   9.777  1.00 84.59           C  
ATOM   1280  NE2 GLN A 159       2.190  -3.691  10.626  1.00 84.59           N  
ATOM   1281  OE1 GLN A 159       0.394  -3.648   9.272  1.00 84.59           O  
ATOM   1282  N   LYS A 160      -1.482  -8.582   7.756  1.00 86.35           N  
ATOM   1283  CA  LYS A 160      -2.786  -9.237   7.704  1.00 86.35           C  
ATOM   1284  C   LYS A 160      -2.638 -10.755   7.656  1.00 86.35           C  
ATOM   1285  CB  LYS A 160      -3.583  -8.750   6.493  1.00 86.35           C  
ATOM   1286  O   LYS A 160      -3.380 -11.477   8.324  1.00 86.35           O  
ATOM   1287  CG  LYS A 160      -5.071  -9.062   6.565  1.00 86.35           C  
ATOM   1288  CD  LYS A 160      -5.791  -8.134   7.534  1.00 86.35           C  
ATOM   1289  CE  LYS A 160      -7.300  -8.333   7.483  1.00 86.35           C  
ATOM   1290  NZ  LYS A 160      -8.006  -7.472   8.479  1.00 86.35           N  
ATOM   1291  N   ILE A 161      -1.714 -11.291   6.950  1.00 86.31           N  
ATOM   1292  CA  ILE A 161      -1.467 -12.723   6.815  1.00 86.31           C  
ATOM   1293  C   ILE A 161      -1.004 -13.295   8.153  1.00 86.31           C  
ATOM   1294  CB  ILE A 161      -0.420 -13.014   5.716  1.00 86.31           C  
ATOM   1295  O   ILE A 161      -1.419 -14.388   8.544  1.00 86.31           O  
ATOM   1296  CG1 ILE A 161      -0.996 -12.696   4.332  1.00 86.31           C  
ATOM   1297  CG2 ILE A 161       0.051 -14.469   5.792  1.00 86.31           C  
ATOM   1298  CD1 ILE A 161       0.042 -12.678   3.218  1.00 86.31           C  
ATOM   1299  N   LEU A 162      -0.249 -12.496   8.901  1.00 82.87           N  
ATOM   1300  CA  LEU A 162       0.325 -12.939  10.167  1.00 82.87           C  
ATOM   1301  C   LEU A 162      -0.652 -12.714  11.316  1.00 82.87           C  
ATOM   1302  CB  LEU A 162       1.638 -12.204  10.446  1.00 82.87           C  
ATOM   1303  O   LEU A 162      -0.410 -13.164  12.439  1.00 82.87           O  
ATOM   1304  CG  LEU A 162       2.794 -12.492   9.487  1.00 82.87           C  
ATOM   1305  CD1 LEU A 162       4.009 -11.643   9.850  1.00 82.87           C  
ATOM   1306  CD2 LEU A 162       3.147 -13.975   9.505  1.00 82.87           C  
ATOM   1307  N   GLY A 163      -1.767 -12.037  10.967  1.00 80.89           N  
ATOM   1308  CA  GLY A 163      -2.782 -11.759  11.970  1.00 80.89           C  
ATOM   1309  C   GLY A 163      -2.360 -10.697  12.968  1.00 80.89           C  
ATOM   1310  O   GLY A 163      -2.801 -10.709  14.119  1.00 80.89           O  
ATOM   1311  N   LEU A 164      -1.365  -9.939  12.574  1.00 77.27           N  
ATOM   1312  CA  LEU A 164      -0.773  -8.930  13.445  1.00 77.27           C  
ATOM   1313  C   LEU A 164      -1.349  -7.549  13.147  1.00 77.27           C  
ATOM   1314  CB  LEU A 164       0.749  -8.906  13.281  1.00 77.27           C  
ATOM   1315  O   LEU A 164      -0.875  -6.545  13.683  1.00 77.27           O  
ATOM   1316  CG  LEU A 164       1.484 -10.211  13.593  1.00 77.27           C  
ATOM   1317  CD1 LEU A 164       2.958 -10.090  13.220  1.00 77.27           C  
ATOM   1318  CD2 LEU A 164       1.328 -10.574  15.066  1.00 77.27           C  
ATOM   1319  N   ALA A 165      -2.356  -7.543  12.217  1.00 73.37           N  
ATOM   1320  CA  ALA A 165      -2.966  -6.263  11.866  1.00 73.37           C  
ATOM   1321  C   ALA A 165      -3.808  -5.722  13.018  1.00 73.37           C  
ATOM   1322  CB  ALA A 165      -3.820  -6.407  10.609  1.00 73.37           C  
ATOM   1323  O   ALA A 165      -4.389  -6.493  13.785  1.00 73.37           O  
ATOM   1324  N   PRO A 166      -3.628  -4.378  13.235  1.00 68.58           N  
ATOM   1325  CA  PRO A 166      -4.465  -3.793  14.285  1.00 68.58           C  
ATOM   1326  C   PRO A 166      -5.952  -4.070  14.076  1.00 68.58           C  
ATOM   1327  CB  PRO A 166      -4.168  -2.295  14.178  1.00 68.58           C  
ATOM   1328  O   PRO A 166      -6.404  -4.212  12.937  1.00 68.58           O  
ATOM   1329  CG  PRO A 166      -3.035  -2.198  13.208  1.00 68.58           C  
ATOM   1330  CD  PRO A 166      -2.896  -3.518  12.504  1.00 68.58           C  
ATOM   1331  N   SER A 167      -6.619  -4.362  15.195  1.00 67.74           N  
ATOM   1332  CA  SER A 167      -8.050  -4.639  15.122  1.00 67.74           C  
ATOM   1333  C   SER A 167      -8.820  -3.435  14.591  1.00 67.74           C  
ATOM   1334  CB  SER A 167      -8.591  -5.035  16.496  1.00 67.74           C  
ATOM   1335  O   SER A 167      -8.379  -2.293  14.741  1.00 67.74           O  
ATOM   1336  OG  SER A 167      -8.679  -3.904  17.347  1.00 67.74           O  
ATOM   1337  N   ARG A 168      -9.821  -3.626  13.736  1.00 73.49           N  
ATOM   1338  CA  ARG A 168     -10.670  -2.617  13.110  1.00 73.49           C  
ATOM   1339  C   ARG A 168     -11.334  -1.733  14.160  1.00 73.49           C  
ATOM   1340  CB  ARG A 168     -11.735  -3.279  12.233  1.00 73.49           C  
ATOM   1341  O   ARG A 168     -11.479  -0.525  13.960  1.00 73.49           O  
ATOM   1342  CG  ARG A 168     -11.178  -3.940  10.982  1.00 73.49           C  
ATOM   1343  CD  ARG A 168     -12.270  -4.626  10.173  1.00 73.49           C  
ATOM   1344  NE  ARG A 168     -11.725  -5.315   9.007  1.00 73.49           N  
ATOM   1345  NH1 ARG A 168     -13.706  -6.360   8.440  1.00 73.49           N  
ATOM   1346  NH2 ARG A 168     -11.824  -6.699   7.177  1.00 73.49           N  
ATOM   1347  CZ  ARG A 168     -12.420  -6.123   8.211  1.00 73.49           C  
ATOM   1348  N   ALA A 169     -11.654  -2.254  15.272  1.00 64.01           N  
ATOM   1349  CA  ALA A 169     -12.233  -1.544  16.410  1.00 64.01           C  
ATOM   1350  C   ALA A 169     -11.226  -0.574  17.021  1.00 64.01           C  
ATOM   1351  CB  ALA A 169     -12.719  -2.536  17.464  1.00 64.01           C  
ATOM   1352  O   ALA A 169     -11.575   0.559  17.361  1.00 64.01           O  
ATOM   1353  N   ALA A 170     -10.061  -1.035  17.104  1.00 62.43           N  
ATOM   1354  CA  ALA A 170      -8.977  -0.210  17.631  1.00 62.43           C  
ATOM   1355  C   ALA A 170      -8.634   0.925  16.671  1.00 62.43           C  
ATOM   1356  CB  ALA A 170      -7.741  -1.066  17.901  1.00 62.43           C  
ATOM   1357  O   ALA A 170      -8.323   2.038  17.102  1.00 62.43           O  
ATOM   1358  N   THR A 171      -8.772   0.652  15.372  1.00 64.54           N  
ATOM   1359  CA  THR A 171      -8.493   1.634  14.331  1.00 64.54           C  
ATOM   1360  C   THR A 171      -9.598   2.684  14.267  1.00 64.54           C  
ATOM   1361  CB  THR A 171      -8.340   0.962  12.954  1.00 64.54           C  
ATOM   1362  O   THR A 171      -9.331   3.860  14.012  1.00 64.54           O  
ATOM   1363  CG2 THR A 171      -7.811   1.946  11.917  1.00 64.54           C  
ATOM   1364  OG1 THR A 171      -7.427  -0.137  13.064  1.00 64.54           O  
ATOM   1365  N   LYS A 172     -10.834   2.343  14.532  1.00 64.07           N  
ATOM   1366  CA  LYS A 172     -12.001   3.220  14.516  1.00 64.07           C  
ATOM   1367  C   LYS A 172     -11.953   4.221  15.668  1.00 64.07           C  
ATOM   1368  CB  LYS A 172     -13.290   2.400  14.588  1.00 64.07           C  
ATOM   1369  O   LYS A 172     -12.353   5.376  15.510  1.00 64.07           O  
ATOM   1370  CG  LYS A 172     -13.777   1.893  13.239  1.00 64.07           C  
ATOM   1371  CD  LYS A 172     -15.128   1.199  13.357  1.00 64.07           C  
ATOM   1372  CE  LYS A 172     -15.568   0.600  12.028  1.00 64.07           C  
ATOM   1373  NZ  LYS A 172     -16.907  -0.052  12.130  1.00 64.07           N  
ATOM   1374  N   GLN A 173     -11.416   3.822  16.743  1.00 53.45           N  
ATOM   1375  CA  GLN A 173     -11.381   4.612  17.969  1.00 53.45           C  
ATOM   1376  C   GLN A 173     -10.078   5.399  18.080  1.00 53.45           C  
ATOM   1377  CB  GLN A 173     -11.556   3.712  19.193  1.00 53.45           C  
ATOM   1378  O   GLN A 173      -9.979   6.336  18.875  1.00 53.45           O  
ATOM   1379  CG  GLN A 173     -13.002   3.319  19.466  1.00 53.45           C  
ATOM   1380  CD  GLN A 173     -13.158   2.500  20.734  1.00 53.45           C  
ATOM   1381  NE2 GLN A 173     -14.393   2.370  21.208  1.00 53.45           N  
ATOM   1382  OE1 GLN A 173     -12.177   1.986  21.282  1.00 53.45           O  
ATOM   1383  N   ALA A 174      -9.076   5.028  17.344  1.00 50.92           N  
ATOM   1384  CA  ALA A 174      -7.810   5.752  17.268  1.00 50.92           C  
ATOM   1385  C   ALA A 174      -7.973   7.063  16.504  1.00 50.92           C  
ATOM   1386  CB  ALA A 174      -6.740   4.885  16.610  1.00 50.92           C  
ATOM   1387  O   ALA A 174      -7.043   7.872  16.442  1.00 50.92           O  
ATOM   1388  N   GLY A 175      -9.296   7.593  16.323  1.00 38.83           N  
ATOM   1389  CA  GLY A 175      -9.442   8.989  15.946  1.00 38.83           C  
ATOM   1390  C   GLY A 175      -8.126   9.743  15.927  1.00 38.83           C  
ATOM   1391  O   GLY A 175      -7.347   9.667  16.880  1.00 38.83           O  
ATOM   1392  N   GLY A 176      -7.456   9.754  14.730  1.00 39.71           N  
ATOM   1393  CA  GLY A 176      -6.783  10.700  13.854  1.00 39.71           C  
ATOM   1394  C   GLY A 176      -5.591  11.374  14.507  1.00 39.71           C  
ATOM   1395  O   GLY A 176      -5.756  12.257  15.352  1.00 39.71           O  
ATOM   1396  N   PHE A 177      -4.543  10.697  14.843  1.00 37.50           N  
ATOM   1397  CA  PHE A 177      -3.311  11.478  14.829  1.00 37.50           C  
ATOM   1398  C   PHE A 177      -2.881  11.784  13.400  1.00 37.50           C  
ATOM   1399  CB  PHE A 177      -2.193  10.733  15.566  1.00 37.50           C  
ATOM   1400  O   PHE A 177      -2.371  12.871  13.119  1.00 37.50           O  
ATOM   1401  CG  PHE A 177      -0.936  11.543  15.739  1.00 37.50           C  
ATOM   1402  CD1 PHE A 177       0.177  11.303  14.942  1.00 37.50           C  
ATOM   1403  CD2 PHE A 177      -0.868  12.545  16.698  1.00 37.50           C  
ATOM   1404  CE1 PHE A 177       1.341  12.051  15.100  1.00 37.50           C  
ATOM   1405  CE2 PHE A 177       0.292  13.297  16.862  1.00 37.50           C  
ATOM   1406  CZ  PHE A 177       1.396  13.047  16.062  1.00 37.50           C  
ATOM   1407  N   LEU A 178      -3.553  11.254  12.290  1.00 35.33           N  
ATOM   1408  CA  LEU A 178      -3.295  11.494  10.875  1.00 35.33           C  
ATOM   1409  C   LEU A 178      -4.594  11.482  10.076  1.00 35.33           C  
ATOM   1410  CB  LEU A 178      -2.331  10.443  10.319  1.00 35.33           C  
ATOM   1411  O   LEU A 178      -4.576  11.623   8.851  1.00 35.33           O  
ATOM   1412  CG  LEU A 178      -0.881  10.533  10.798  1.00 35.33           C  
ATOM   1413  CD1 LEU A 178      -0.134   9.243  10.472  1.00 35.33           C  
ATOM   1414  CD2 LEU A 178      -0.184  11.734  10.169  1.00 35.33           C  
ATOM   1415  N   GLY A 179      -5.808  11.569  10.671  1.00 35.49           N  
ATOM   1416  CA  GLY A 179      -7.097  11.708  10.012  1.00 35.49           C  
ATOM   1417  C   GLY A 179      -7.818  12.993  10.374  1.00 35.49           C  
ATOM   1418  O   GLY A 179      -7.371  13.735  11.251  1.00 35.49           O  
ATOM   1419  N   PRO A 180      -8.600  13.569   9.233  1.00 29.35           N  
ATOM   1420  CA  PRO A 180      -9.303  14.830   9.486  1.00 29.35           C  
ATOM   1421  C   PRO A 180     -10.187  14.774  10.729  1.00 29.35           C  
ATOM   1422  CB  PRO A 180     -10.148  15.021   8.223  1.00 29.35           C  
ATOM   1423  O   PRO A 180     -10.615  13.691  11.139  1.00 29.35           O  
ATOM   1424  CG  PRO A 180     -10.084  13.705   7.518  1.00 29.35           C  
ATOM   1425  CD  PRO A 180      -9.099  12.827   8.235  1.00 29.35           C  
ATOM   1426  N   PRO A 181      -9.971  15.783  11.648  1.00 28.77           N  
ATOM   1427  CA  PRO A 181     -10.789  15.904  12.857  1.00 28.77           C  
ATOM   1428  C   PRO A 181     -12.241  15.489  12.631  1.00 28.77           C  
ATOM   1429  CB  PRO A 181     -10.693  17.393  13.199  1.00 28.77           C  
ATOM   1430  O   PRO A 181     -12.707  15.457  11.489  1.00 28.77           O  
ATOM   1431  CG  PRO A 181     -10.158  18.036  11.960  1.00 28.77           C  
ATOM   1432  CD  PRO A 181      -9.653  16.959  11.044  1.00 28.77           C  
ATOM   1433  N   PRO A 182     -12.769  14.678  13.598  1.00 36.61           N  
ATOM   1434  CA  PRO A 182     -14.204  14.388  13.552  1.00 36.61           C  
ATOM   1435  C   PRO A 182     -15.044  15.617  13.213  1.00 36.61           C  
ATOM   1436  CB  PRO A 182     -14.509  13.892  14.968  1.00 36.61           C  
ATOM   1437  O   PRO A 182     -14.605  16.749  13.433  1.00 36.61           O  
ATOM   1438  CG  PRO A 182     -13.296  14.246  15.767  1.00 36.61           C  
ATOM   1439  CD  PRO A 182     -12.214  14.682  14.821  1.00 36.61           C  
ATOM   1440  N   PRO A 183     -15.989  15.458  12.125  1.00 35.16           N  
ATOM   1441  CA  PRO A 183     -16.900  16.576  11.868  1.00 35.16           C  
ATOM   1442  C   PRO A 183     -17.545  17.117  13.142  1.00 35.16           C  
ATOM   1443  CB  PRO A 183     -17.953  15.967  10.938  1.00 35.16           C  
ATOM   1444  O   PRO A 183     -17.868  16.346  14.050  1.00 35.16           O  
ATOM   1445  CG  PRO A 183     -17.713  14.493  11.004  1.00 35.16           C  
ATOM   1446  CD  PRO A 183     -16.446  14.250  11.772  1.00 35.16           C  
ATOM   1447  N   SER A 184     -16.965  18.168  13.723  1.00 36.45           N  
ATOM   1448  CA  SER A 184     -17.640  19.039  14.680  1.00 36.45           C  
ATOM   1449  C   SER A 184     -19.146  19.061  14.441  1.00 36.45           C  
ATOM   1450  CB  SER A 184     -17.082  20.461  14.597  1.00 36.45           C  
ATOM   1451  O   SER A 184     -19.604  19.465  13.370  1.00 36.45           O  
ATOM   1452  OG  SER A 184     -17.203  20.973  13.281  1.00 36.45           O  
ATOM   1453  N   GLY A 185     -19.900  17.938  14.590  1.00 36.24           N  
ATOM   1454  CA  GLY A 185     -21.353  18.000  14.616  1.00 36.24           C  
ATOM   1455  C   GLY A 185     -21.891  18.928  15.689  1.00 36.24           C  
ATOM   1456  O   GLY A 185     -21.407  18.921  16.823  1.00 36.24           O  
ATOM   1457  N   LYS A 186     -21.966  20.225  15.430  1.00 32.72           N  
ATOM   1458  CA  LYS A 186     -22.953  21.240  15.785  1.00 32.72           C  
ATOM   1459  C   LYS A 186     -24.046  20.656  16.676  1.00 32.72           C  
ATOM   1460  CB  LYS A 186     -23.573  21.848  14.526  1.00 32.72           C  
ATOM   1461  O   LYS A 186     -24.671  19.654  16.325  1.00 32.72           O  
ATOM   1462  CG  LYS A 186     -22.692  22.880  13.838  1.00 32.72           C  
ATOM   1463  CD  LYS A 186     -23.433  23.587  12.711  1.00 32.72           C  
ATOM   1464  CE  LYS A 186     -22.531  24.568  11.976  1.00 32.72           C  
ATOM   1465  NZ  LYS A 186     -23.258  25.276  10.880  1.00 32.72           N  
ATOM   1466  N   PHE A 187     -23.772  20.464  17.928  1.00 35.55           N  
ATOM   1467  CA  PHE A 187     -24.746  20.633  19.000  1.00 35.55           C  
ATOM   1468  C   PHE A 187     -25.643  21.835  18.732  1.00 35.55           C  
ATOM   1469  CB  PHE A 187     -24.040  20.795  20.350  1.00 35.55           C  
ATOM   1470  O   PHE A 187     -25.153  22.942  18.496  1.00 35.55           O  
ATOM   1471  CG  PHE A 187     -23.895  19.509  21.117  1.00 35.55           C  
ATOM   1472  CD1 PHE A 187     -24.914  19.061  21.948  1.00 35.55           C  
ATOM   1473  CD2 PHE A 187     -22.738  18.748  21.008  1.00 35.55           C  
ATOM   1474  CE1 PHE A 187     -24.783  17.871  22.660  1.00 35.55           C  
ATOM   1475  CE2 PHE A 187     -22.600  17.558  21.716  1.00 35.55           C  
ATOM   1476  CZ  PHE A 187     -23.623  17.121  22.543  1.00 35.55           C  
ATOM   1477  N   SER A 188     -26.613  21.699  17.821  1.00 30.13           N  
ATOM   1478  CA  SER A 188     -27.819  22.459  18.132  1.00 30.13           C  
ATOM   1479  C   SER A 188     -29.006  21.535  18.382  1.00 30.13           C  
ATOM   1480  CB  SER A 188     -28.148  23.431  16.998  1.00 30.13           C  
ATOM   1481  O   SER A 188     -29.164  20.521  17.699  1.00 30.13           O  
ATOM   1482  OG  SER A 188     -28.286  24.752  17.492  1.00 30.13           O  
TER
ATOM   1483  N   MET B   1     -12.340 -46.665  60.469  1.00 40.67           N  
ATOM   1484  CA  MET B   1     -12.031 -47.549  59.349  1.00 40.67           C  
ATOM   1485  C   MET B   1     -13.306 -47.991  58.638  1.00 40.67           C  
ATOM   1486  CB  MET B   1     -11.249 -48.773  59.830  1.00 40.67           C  
ATOM   1487  O   MET B   1     -14.232 -48.499  59.273  1.00 40.67           O  
ATOM   1488  CG  MET B   1      -9.741 -48.585  59.805  1.00 40.67           C  
ATOM   1489  SD  MET B   1      -8.843 -50.004  60.545  1.00 40.67           S  
ATOM   1490  CE  MET B   1      -8.362 -50.898  59.042  1.00 40.67           C  
ATOM   1491  N   SER B   2     -13.757 -47.138  57.766  1.00 33.37           N  
ATOM   1492  CA  SER B   2     -14.022 -47.607  56.410  1.00 33.37           C  
ATOM   1493  C   SER B   2     -14.847 -46.593  55.625  1.00 33.37           C  
ATOM   1494  CB  SER B   2     -14.748 -48.953  56.440  1.00 33.37           C  
ATOM   1495  O   SER B   2     -15.931 -46.197  56.060  1.00 33.37           O  
ATOM   1496  OG  SER B   2     -15.245 -49.285  55.155  1.00 33.37           O  
ATOM   1497  N   GLY B   3     -14.117 -45.592  55.011  1.00 35.43           N  
ATOM   1498  CA  GLY B   3     -13.857 -45.044  53.689  1.00 35.43           C  
ATOM   1499  C   GLY B   3     -14.626 -45.751  52.589  1.00 35.43           C  
ATOM   1500  O   GLY B   3     -14.447 -46.951  52.370  1.00 35.43           O  
ATOM   1501  N   GLY B   4     -15.863 -45.396  52.371  1.00 32.76           N  
ATOM   1502  CA  GLY B   4     -16.668 -45.794  51.227  1.00 32.76           C  
ATOM   1503  C   GLY B   4     -16.318 -45.039  49.959  1.00 32.76           C  
ATOM   1504  O   GLY B   4     -16.182 -43.814  49.978  1.00 32.76           O  
ATOM   1505  N   ARG B   5     -15.316 -45.457  49.149  1.00 36.63           N  
ATOM   1506  CA  ARG B   5     -14.829 -45.567  47.777  1.00 36.63           C  
ATOM   1507  C   ARG B   5     -15.957 -45.342  46.776  1.00 36.63           C  
ATOM   1508  CB  ARG B   5     -14.185 -46.935  47.543  1.00 36.63           C  
ATOM   1509  O   ARG B   5     -16.950 -46.073  46.777  1.00 36.63           O  
ATOM   1510  CG  ARG B   5     -12.714 -46.867  47.164  1.00 36.63           C  
ATOM   1511  CD  ARG B   5     -12.132 -48.251  46.913  1.00 36.63           C  
ATOM   1512  NE  ARG B   5     -10.762 -48.357  47.406  1.00 36.63           N  
ATOM   1513  NH1 ARG B   5     -10.439 -50.517  46.654  1.00 36.63           N  
ATOM   1514  NH2 ARG B   5      -8.756 -49.419  47.758  1.00 36.63           N  
ATOM   1515  CZ  ARG B   5      -9.989 -49.431  47.271  1.00 36.63           C  
ATOM   1516  N   ARG B   6     -16.285 -44.090  46.329  1.00 34.87           N  
ATOM   1517  CA  ARG B   6     -16.963 -43.552  45.154  1.00 34.87           C  
ATOM   1518  C   ARG B   6     -16.226 -43.930  43.875  1.00 34.87           C  
ATOM   1519  CB  ARG B   6     -17.090 -42.030  45.256  1.00 34.87           C  
ATOM   1520  O   ARG B   6     -15.013 -43.732  43.769  1.00 34.87           O  
ATOM   1521  CG  ARG B   6     -18.526 -41.533  45.296  1.00 34.87           C  
ATOM   1522  CD  ARG B   6     -18.596 -40.013  45.351  1.00 34.87           C  
ATOM   1523  NE  ARG B   6     -19.402 -39.550  46.477  1.00 34.87           N  
ATOM   1524  NH1 ARG B   6     -19.482 -37.349  45.781  1.00 34.87           N  
ATOM   1525  NH2 ARG B   6     -20.535 -37.984  47.716  1.00 34.87           N  
ATOM   1526  CZ  ARG B   6     -19.805 -38.295  46.655  1.00 34.87           C  
ATOM   1527  N   LYS B   7     -16.501 -45.041  43.184  1.00 35.82           N  
ATOM   1528  CA  LYS B   7     -16.389 -45.561  41.824  1.00 35.82           C  
ATOM   1529  C   LYS B   7     -16.442 -44.434  40.798  1.00 35.82           C  
ATOM   1530  CB  LYS B   7     -17.499 -46.576  41.545  1.00 35.82           C  
ATOM   1531  O   LYS B   7     -17.375 -43.628  40.800  1.00 35.82           O  
ATOM   1532  CG  LYS B   7     -17.070 -48.026  41.721  1.00 35.82           C  
ATOM   1533  CD  LYS B   7     -18.201 -48.988  41.380  1.00 35.82           C  
ATOM   1534  CE  LYS B   7     -17.808 -50.433  41.655  1.00 35.82           C  
ATOM   1535  NZ  LYS B   7     -18.909 -51.382  41.311  1.00 35.82           N  
ATOM   1536  N   GLU B   8     -15.334 -43.745  40.414  1.00 34.68           N  
ATOM   1537  CA  GLU B   8     -14.850 -42.975  39.272  1.00 34.68           C  
ATOM   1538  C   GLU B   8     -15.280 -43.613  37.954  1.00 34.68           C  
ATOM   1539  CB  GLU B   8     -13.326 -42.843  39.320  1.00 34.68           C  
ATOM   1540  O   GLU B   8     -14.984 -44.782  37.699  1.00 34.68           O  
ATOM   1541  CG  GLU B   8     -12.839 -41.589  40.032  1.00 34.68           C  
ATOM   1542  CD  GLU B   8     -11.326 -41.443  40.023  1.00 34.68           C  
ATOM   1543  OE1 GLU B   8     -10.811 -40.428  40.544  1.00 34.68           O  
ATOM   1544  OE2 GLU B   8     -10.650 -42.351  39.490  1.00 34.68           O  
ATOM   1545  N   GLU B   9     -16.437 -43.261  37.414  1.00 33.30           N  
ATOM   1546  CA  GLU B   9     -16.922 -43.341  36.039  1.00 33.30           C  
ATOM   1547  C   GLU B   9     -15.952 -42.668  35.072  1.00 33.30           C  
ATOM   1548  CB  GLU B   9     -18.309 -42.705  35.920  1.00 33.30           C  
ATOM   1549  O   GLU B   9     -15.408 -41.603  35.371  1.00 33.30           O  
ATOM   1550  CG  GLU B   9     -19.445 -43.715  35.852  1.00 33.30           C  
ATOM   1551  CD  GLU B   9     -20.822 -43.070  35.826  1.00 33.30           C  
ATOM   1552  OE1 GLU B   9     -21.832 -43.800  35.707  1.00 33.30           O  
ATOM   1553  OE2 GLU B   9     -20.890 -41.824  35.924  1.00 33.30           O  
ATOM   1554  N   PRO B  10     -15.398 -43.376  34.047  1.00 33.70           N  
ATOM   1555  CA  PRO B  10     -14.510 -42.849  33.009  1.00 33.70           C  
ATOM   1556  C   PRO B  10     -15.108 -41.651  32.273  1.00 33.70           C  
ATOM   1557  CB  PRO B  10     -14.331 -44.037  32.061  1.00 33.70           C  
ATOM   1558  O   PRO B  10     -16.331 -41.510  32.208  1.00 33.70           O  
ATOM   1559  CG  PRO B  10     -15.433 -44.981  32.419  1.00 33.70           C  
ATOM   1560  CD  PRO B  10     -16.163 -44.431  33.611  1.00 33.70           C  
ATOM   1561  N   PRO B  11     -14.323 -40.529  32.093  1.00 32.42           N  
ATOM   1562  CA  PRO B  11     -14.759 -39.332  31.370  1.00 32.42           C  
ATOM   1563  C   PRO B  11     -15.284 -39.647  29.971  1.00 32.42           C  
ATOM   1564  CB  PRO B  11     -13.489 -38.481  31.298  1.00 32.42           C  
ATOM   1565  O   PRO B  11     -14.736 -40.512  29.282  1.00 32.42           O  
ATOM   1566  CG  PRO B  11     -12.380 -39.419  31.655  1.00 32.42           C  
ATOM   1567  CD  PRO B  11     -12.961 -40.788  31.861  1.00 32.42           C  
ATOM   1568  N   GLN B  12     -16.575 -39.690  29.720  1.00 31.19           N  
ATOM   1569  CA  GLN B  12     -17.387 -39.465  28.529  1.00 31.19           C  
ATOM   1570  C   GLN B  12     -16.719 -38.467  27.587  1.00 31.19           C  
ATOM   1571  CB  GLN B  12     -18.782 -38.969  28.916  1.00 31.19           C  
ATOM   1572  O   GLN B  12     -16.237 -37.420  28.025  1.00 31.19           O  
ATOM   1573  CG  GLN B  12     -19.822 -40.077  29.017  1.00 31.19           C  
ATOM   1574  CD  GLN B  12     -21.162 -39.579  29.526  1.00 31.19           C  
ATOM   1575  NE2 GLN B  12     -22.074 -40.506  29.799  1.00 31.19           N  
ATOM   1576  OE1 GLN B  12     -21.375 -38.372  29.674  1.00 31.19           O  
ATOM   1577  N   PRO B  13     -16.212 -38.812  26.379  1.00 30.07           N  
ATOM   1578  CA  PRO B  13     -15.744 -37.894  25.338  1.00 30.07           C  
ATOM   1579  C   PRO B  13     -16.755 -36.793  25.024  1.00 30.07           C  
ATOM   1580  CB  PRO B  13     -15.540 -38.808  24.127  1.00 30.07           C  
ATOM   1581  O   PRO B  13     -17.953 -37.065  24.905  1.00 30.07           O  
ATOM   1582  CG  PRO B  13     -16.172 -40.106  24.517  1.00 30.07           C  
ATOM   1583  CD  PRO B  13     -16.693 -39.980  25.920  1.00 30.07           C  
ATOM   1584  N   GLN B  14     -16.797 -35.625  25.693  1.00 28.60           N  
ATOM   1585  CA  GLN B  14     -17.272 -34.315  25.258  1.00 28.60           C  
ATOM   1586  C   GLN B  14     -17.111 -34.144  23.750  1.00 28.60           C  
ATOM   1587  CB  GLN B  14     -16.525 -33.202  25.995  1.00 28.60           C  
ATOM   1588  O   GLN B  14     -16.001 -34.246  23.223  1.00 28.60           O  
ATOM   1589  CG  GLN B  14     -17.163 -32.806  27.320  1.00 28.60           C  
ATOM   1590  CD  GLN B  14     -16.336 -31.794  28.090  1.00 28.60           C  
ATOM   1591  NE2 GLN B  14     -16.968 -31.109  29.037  1.00 28.60           N  
ATOM   1592  OE1 GLN B  14     -15.138 -31.629  27.837  1.00 28.60           O  
ATOM   1593  N   LEU B  15     -17.782 -34.896  22.892  1.00 31.27           N  
ATOM   1594  CA  LEU B  15     -18.125 -34.665  21.494  1.00 31.27           C  
ATOM   1595  C   LEU B  15     -18.273 -33.174  21.209  1.00 31.27           C  
ATOM   1596  CB  LEU B  15     -19.421 -35.396  21.132  1.00 31.27           C  
ATOM   1597  O   LEU B  15     -19.076 -32.492  21.851  1.00 31.27           O  
ATOM   1598  CG  LEU B  15     -19.297 -36.529  20.112  1.00 31.27           C  
ATOM   1599  CD1 LEU B  15     -19.364 -37.882  20.812  1.00 31.27           C  
ATOM   1600  CD2 LEU B  15     -20.388 -36.416  19.052  1.00 31.27           C  
ATOM   1601  N   ALA B  16     -17.180 -32.383  21.190  1.00 31.46           N  
ATOM   1602  CA  ALA B  16     -16.725 -31.390  20.220  1.00 31.46           C  
ATOM   1603  C   ALA B  16     -17.740 -31.218  19.094  1.00 31.46           C  
ATOM   1604  CB  ALA B  16     -15.365 -31.786  19.651  1.00 31.46           C  
ATOM   1605  O   ALA B  16     -18.038 -32.170  18.368  1.00 31.46           O  
ATOM   1606  N   ASN B  17     -18.925 -30.756  19.329  1.00 28.71           N  
ATOM   1607  CA  ASN B  17     -19.670 -30.139  18.237  1.00 28.71           C  
ATOM   1608  C   ASN B  17     -18.913 -28.957  17.639  1.00 28.71           C  
ATOM   1609  CB  ASN B  17     -21.054 -29.696  18.716  1.00 28.71           C  
ATOM   1610  O   ASN B  17     -18.886 -27.872  18.222  1.00 28.71           O  
ATOM   1611  CG  ASN B  17     -22.091 -30.796  18.604  1.00 28.71           C  
ATOM   1612  ND2 ASN B  17     -23.260 -30.571  19.192  1.00 28.71           N  
ATOM   1613  OD1 ASN B  17     -21.843 -31.840  17.995  1.00 28.71           O  
ATOM   1614  N   GLY B  18     -17.685 -29.088  17.220  1.00 32.53           N  
ATOM   1615  CA  GLY B  18     -16.858 -28.511  16.172  1.00 32.53           C  
ATOM   1616  C   GLY B  18     -17.480 -28.622  14.793  1.00 32.53           C  
ATOM   1617  O   GLY B  18     -17.614 -29.722  14.253  1.00 32.53           O  
ATOM   1618  N   ALA B  19     -18.693 -28.087  14.562  1.00 33.30           N  
ATOM   1619  CA  ALA B  19     -19.059 -27.664  13.213  1.00 33.30           C  
ATOM   1620  C   ALA B  19     -17.819 -27.448  12.350  1.00 33.30           C  
ATOM   1621  CB  ALA B  19     -19.897 -26.389  13.264  1.00 33.30           C  
ATOM   1622  O   ALA B  19     -16.849 -26.826  12.790  1.00 33.30           O  
ATOM   1623  N   LEU B  20     -17.108 -28.400  11.956  1.00 35.41           N  
ATOM   1624  CA  LEU B  20     -16.256 -28.345  10.773  1.00 35.41           C  
ATOM   1625  C   LEU B  20     -16.246 -26.943  10.174  1.00 35.41           C  
ATOM   1626  CB  LEU B  20     -16.728 -29.357   9.726  1.00 35.41           C  
ATOM   1627  O   LEU B  20     -17.300 -26.403   9.830  1.00 35.41           O  
ATOM   1628  CG  LEU B  20     -15.844 -30.590   9.528  1.00 35.41           C  
ATOM   1629  CD1 LEU B  20     -16.648 -31.863   9.772  1.00 35.41           C  
ATOM   1630  CD2 LEU B  20     -15.238 -30.595   8.128  1.00 35.41           C  
ATOM   1631  N   LYS B  21     -15.654 -25.902  10.819  1.00 40.63           N  
ATOM   1632  CA  LYS B  21     -15.303 -24.592  10.279  1.00 40.63           C  
ATOM   1633  C   LYS B  21     -15.294 -24.611   8.753  1.00 40.63           C  
ATOM   1634  CB  LYS B  21     -13.940 -24.142  10.805  1.00 40.63           C  
ATOM   1635  O   LYS B  21     -14.532 -25.361   8.141  1.00 40.63           O  
ATOM   1636  CG  LYS B  21     -14.017 -23.163  11.967  1.00 40.63           C  
ATOM   1637  CD  LYS B  21     -12.635 -22.674  12.379  1.00 40.63           C  
ATOM   1638  CE  LYS B  21     -12.697 -21.806  13.629  1.00 40.63           C  
ATOM   1639  NZ  LYS B  21     -11.352 -21.277  14.004  1.00 40.63           N  
ATOM   1640  N   VAL B  22     -16.383 -24.933   8.048  1.00 45.27           N  
ATOM   1641  CA  VAL B  22     -16.447 -24.644   6.619  1.00 45.27           C  
ATOM   1642  C   VAL B  22     -15.486 -23.507   6.278  1.00 45.27           C  
ATOM   1643  CB  VAL B  22     -17.882 -24.279   6.178  1.00 45.27           C  
ATOM   1644  O   VAL B  22     -15.333 -22.561   7.054  1.00 45.27           O  
ATOM   1645  CG1 VAL B  22     -17.931 -23.998   4.677  1.00 45.27           C  
ATOM   1646  CG2 VAL B  22     -18.854 -25.398   6.547  1.00 45.27           C  
ATOM   1647  N   SER B  23     -14.340 -23.759   5.650  1.00 59.97           N  
ATOM   1648  CA  SER B  23     -13.341 -22.838   5.117  1.00 59.97           C  
ATOM   1649  C   SER B  23     -13.987 -21.550   4.618  1.00 59.97           C  
ATOM   1650  CB  SER B  23     -12.555 -23.497   3.983  1.00 59.97           C  
ATOM   1651  O   SER B  23     -15.051 -21.584   3.997  1.00 59.97           O  
ATOM   1652  OG  SER B  23     -11.820 -22.531   3.252  1.00 59.97           O  
ATOM   1653  N   VAL B  24     -13.937 -20.450   5.304  1.00 64.10           N  
ATOM   1654  CA  VAL B  24     -14.336 -19.067   5.065  1.00 64.10           C  
ATOM   1655  C   VAL B  24     -14.411 -18.802   3.563  1.00 64.10           C  
ATOM   1656  CB  VAL B  24     -13.362 -18.071   5.734  1.00 64.10           C  
ATOM   1657  O   VAL B  24     -15.343 -18.150   3.087  1.00 64.10           O  
ATOM   1658  CG1 VAL B  24     -13.723 -16.633   5.368  1.00 64.10           C  
ATOM   1659  CG2 VAL B  24     -13.368 -18.257   7.251  1.00 64.10           C  
ATOM   1660  N   TRP B  25     -13.593 -19.512   2.818  1.00 63.39           N  
ATOM   1661  CA  TRP B  25     -13.478 -19.306   1.378  1.00 63.39           C  
ATOM   1662  C   TRP B  25     -14.546 -20.095   0.628  1.00 63.39           C  
ATOM   1663  CB  TRP B  25     -12.085 -19.712   0.887  1.00 63.39           C  
ATOM   1664  O   TRP B  25     -15.037 -19.652  -0.413  1.00 63.39           O  
ATOM   1665  CG  TRP B  25     -10.984 -18.817   1.371  1.00 63.39           C  
ATOM   1666  CD1 TRP B  25     -10.102 -19.071   2.384  1.00 63.39           C  
ATOM   1667  CD2 TRP B  25     -10.651 -17.521   0.864  1.00 63.39           C  
ATOM   1668  CE2 TRP B  25      -9.555 -17.047   1.617  1.00 63.39           C  
ATOM   1669  CE3 TRP B  25     -11.174 -16.715  -0.156  1.00 63.39           C  
ATOM   1670  NE1 TRP B  25      -9.239 -18.010   2.537  1.00 63.39           N  
ATOM   1671  CH2 TRP B  25      -9.501 -15.031   0.378  1.00 63.39           C  
ATOM   1672  CZ2 TRP B  25      -8.971 -15.799   1.381  1.00 63.39           C  
ATOM   1673  CZ3 TRP B  25     -10.592 -15.474  -0.389  1.00 63.39           C  
ATOM   1674  N   SER B  26     -14.946 -21.180   1.239  1.00 56.65           N  
ATOM   1675  CA  SER B  26     -16.037 -21.990   0.707  1.00 56.65           C  
ATOM   1676  C   SER B  26     -17.390 -21.336   0.967  1.00 56.65           C  
ATOM   1677  CB  SER B  26     -16.012 -23.391   1.319  1.00 56.65           C  
ATOM   1678  O   SER B  26     -18.306 -21.447   0.150  1.00 56.65           O  
ATOM   1679  OG  SER B  26     -16.182 -23.329   2.725  1.00 56.65           O  
ATOM   1680  N   LYS B  27     -17.400 -20.491   1.935  1.00 63.91           N  
ATOM   1681  CA  LYS B  27     -18.570 -19.708   2.321  1.00 63.91           C  
ATOM   1682  C   LYS B  27     -18.759 -18.508   1.397  1.00 63.91           C  
ATOM   1683  CB  LYS B  27     -18.447 -19.238   3.772  1.00 63.91           C  
ATOM   1684  O   LYS B  27     -19.889 -18.092   1.135  1.00 63.91           O  
ATOM   1685  CG  LYS B  27     -18.869 -20.280   4.797  1.00 63.91           C  
ATOM   1686  CD  LYS B  27     -18.848 -19.712   6.211  1.00 63.91           C  
ATOM   1687  CE  LYS B  27     -19.098 -20.795   7.252  1.00 63.91           C  
ATOM   1688  NZ  LYS B  27     -18.990 -20.261   8.643  1.00 63.91           N  
ATOM   1689  N   VAL B  28     -17.661 -18.016   0.866  1.00 64.30           N  
ATOM   1690  CA  VAL B  28     -17.618 -16.881  -0.050  1.00 64.30           C  
ATOM   1691  C   VAL B  28     -18.282 -17.258  -1.372  1.00 64.30           C  
ATOM   1692  CB  VAL B  28     -16.168 -16.407  -0.298  1.00 64.30           C  
ATOM   1693  O   VAL B  28     -18.939 -16.428  -2.003  1.00 64.30           O  
ATOM   1694  CG1 VAL B  28     -16.123 -15.369  -1.418  1.00 64.30           C  
ATOM   1695  CG2 VAL B  28     -15.566 -15.838   0.986  1.00 64.30           C  
ATOM   1696  N   LEU B  29     -18.380 -18.562  -1.685  1.00 63.76           N  
ATOM   1697  CA  LEU B  29     -18.887 -19.058  -2.959  1.00 63.76           C  
ATOM   1698  C   LEU B  29     -20.345 -19.487  -2.834  1.00 63.76           C  
ATOM   1699  CB  LEU B  29     -18.037 -20.232  -3.454  1.00 63.76           C  
ATOM   1700  O   LEU B  29     -21.080 -19.500  -3.824  1.00 63.76           O  
ATOM   1701  CG  LEU B  29     -17.358 -20.052  -4.813  1.00 63.76           C  
ATOM   1702  CD1 LEU B  29     -16.031 -19.319  -4.650  1.00 63.76           C  
ATOM   1703  CD2 LEU B  29     -17.149 -21.403  -5.489  1.00 63.76           C  
ATOM   1704  N   ARG B  30     -20.870 -19.454  -1.547  1.00 59.23           N  
ATOM   1705  CA  ARG B  30     -22.269 -19.803  -1.322  1.00 59.23           C  
ATOM   1706  C   ARG B  30     -23.090 -18.570  -0.958  1.00 59.23           C  
ATOM   1707  CB  ARG B  30     -22.390 -20.856  -0.219  1.00 59.23           C  
ATOM   1708  O   ARG B  30     -22.655 -17.744  -0.153  1.00 59.23           O  
ATOM   1709  CG  ARG B  30     -21.848 -22.222  -0.610  1.00 59.23           C  
ATOM   1710  CD  ARG B  30     -22.149 -23.273   0.450  1.00 59.23           C  
ATOM   1711  NE  ARG B  30     -21.643 -24.587   0.065  1.00 59.23           N  
ATOM   1712  NH1 ARG B  30     -22.625 -25.711   1.828  1.00 59.23           N  
ATOM   1713  NH2 ARG B  30     -21.370 -26.856   0.290  1.00 59.23           N  
ATOM   1714  CZ  ARG B  30     -21.881 -25.715   0.729  1.00 59.23           C  
ATOM   1715  N   SER B  31     -23.964 -17.959  -1.733  1.00 47.89           N  
ATOM   1716  CA  SER B  31     -24.887 -16.830  -1.760  1.00 47.89           C  
ATOM   1717  C   SER B  31     -25.874 -16.894  -0.599  1.00 47.89           C  
ATOM   1718  CB  SER B  31     -25.649 -16.791  -3.086  1.00 47.89           C  
ATOM   1719  O   SER B  31     -26.395 -15.866  -0.163  1.00 47.89           O  
ATOM   1720  OG  SER B  31     -27.048 -16.750  -2.861  1.00 47.89           O  
ATOM   1721  N   ASP B  32     -25.904 -17.952   0.345  1.00 51.55           N  
ATOM   1722  CA  ASP B  32     -27.004 -18.077   1.296  1.00 51.55           C  
ATOM   1723  C   ASP B  32     -26.494 -18.023   2.735  1.00 51.55           C  
ATOM   1724  CB  ASP B  32     -27.773 -19.378   1.059  1.00 51.55           C  
ATOM   1725  O   ASP B  32     -27.265 -18.208   3.679  1.00 51.55           O  
ATOM   1726  CG  ASP B  32     -28.352 -19.966   2.334  1.00 51.55           C  
ATOM   1727  OD1 ASP B  32     -28.166 -19.373   3.418  1.00 51.55           O  
ATOM   1728  OD2 ASP B  32     -28.998 -21.033   2.254  1.00 51.55           O  
ATOM   1729  N   ALA B  33     -25.223 -17.528   3.057  1.00 53.16           N  
ATOM   1730  CA  ALA B  33     -24.826 -17.671   4.455  1.00 53.16           C  
ATOM   1731  C   ALA B  33     -24.820 -16.321   5.165  1.00 53.16           C  
ATOM   1732  CB  ALA B  33     -23.451 -18.327   4.553  1.00 53.16           C  
ATOM   1733  O   ALA B  33     -24.429 -15.307   4.581  1.00 53.16           O  
ATOM   1734  N   ALA B  34     -25.800 -15.933   5.907  1.00 56.60           N  
ATOM   1735  CA  ALA B  34     -25.791 -14.832   6.867  1.00 56.60           C  
ATOM   1736  C   ALA B  34     -24.465 -14.773   7.621  1.00 56.60           C  
ATOM   1737  CB  ALA B  34     -26.952 -14.972   7.849  1.00 56.60           C  
ATOM   1738  O   ALA B  34     -23.930 -15.806   8.030  1.00 56.60           O  
ATOM   1739  N   TRP B  35     -23.577 -13.754   7.261  1.00 63.87           N  
ATOM   1740  CA  TRP B  35     -22.294 -13.584   7.935  1.00 63.87           C  
ATOM   1741  C   TRP B  35     -22.494 -13.193   9.396  1.00 63.87           C  
ATOM   1742  CB  TRP B  35     -21.448 -12.525   7.222  1.00 63.87           C  
ATOM   1743  O   TRP B  35     -23.211 -12.235   9.696  1.00 63.87           O  
ATOM   1744  CG  TRP B  35     -21.078 -12.888   5.816  1.00 63.87           C  
ATOM   1745  CD1 TRP B  35     -21.781 -12.602   4.678  1.00 63.87           C  
ATOM   1746  CD2 TRP B  35     -19.916 -13.611   5.398  1.00 63.87           C  
ATOM   1747  CE2 TRP B  35     -19.978 -13.726   3.991  1.00 63.87           C  
ATOM   1748  CE3 TRP B  35     -18.826 -14.173   6.077  1.00 63.87           C  
ATOM   1749  NE1 TRP B  35     -21.124 -13.102   3.578  1.00 63.87           N  
ATOM   1750  CH2 TRP B  35     -17.936 -14.921   3.940  1.00 63.87           C  
ATOM   1751  CZ2 TRP B  35     -18.991 -14.380   3.251  1.00 63.87           C  
ATOM   1752  CZ3 TRP B  35     -17.845 -14.824   5.339  1.00 63.87           C  
ATOM   1753  N   GLU B  36     -22.187 -14.031  10.370  1.00 60.19           N  
ATOM   1754  CA  GLU B  36     -22.339 -13.838  11.809  1.00 60.19           C  
ATOM   1755  C   GLU B  36     -21.283 -12.881  12.353  1.00 60.19           C  
ATOM   1756  CB  GLU B  36     -22.260 -15.180  12.542  1.00 60.19           C  
ATOM   1757  O   GLU B  36     -21.578 -12.046  13.211  1.00 60.19           O  
ATOM   1758  CG  GLU B  36     -23.562 -15.969  12.523  1.00 60.19           C  
ATOM   1759  CD  GLU B  36     -23.528 -17.203  13.411  1.00 60.19           C  
ATOM   1760  OE1 GLU B  36     -24.593 -17.826  13.624  1.00 60.19           O  
ATOM   1761  OE2 GLU B  36     -22.429 -17.548  13.898  1.00 60.19           O  
ATOM   1762  N   ASP B  37     -20.056 -12.703  11.525  1.00 69.98           N  
ATOM   1763  CA  ASP B  37     -18.953 -11.852  11.960  1.00 69.98           C  
ATOM   1764  C   ASP B  37     -18.588 -10.834  10.882  1.00 69.98           C  
ATOM   1765  CB  ASP B  37     -17.731 -12.699  12.319  1.00 69.98           C  
ATOM   1766  O   ASP B  37     -18.050 -11.197   9.834  1.00 69.98           O  
ATOM   1767  CG  ASP B  37     -16.646 -11.905  13.025  1.00 69.98           C  
ATOM   1768  OD1 ASP B  37     -16.751 -10.662  13.101  1.00 69.98           O  
ATOM   1769  OD2 ASP B  37     -15.675 -12.528  13.508  1.00 69.98           O  
ATOM   1770  N   LYS B  38     -18.937  -9.596  11.011  1.00 73.35           N  
ATOM   1771  CA  LYS B  38     -18.672  -8.473  10.117  1.00 73.35           C  
ATOM   1772  C   LYS B  38     -17.194  -8.405   9.742  1.00 73.35           C  
ATOM   1773  CB  LYS B  38     -19.110  -7.158  10.763  1.00 73.35           C  
ATOM   1774  O   LYS B  38     -16.853  -8.148   8.586  1.00 73.35           O  
ATOM   1775  CG  LYS B  38     -19.002  -5.951   9.843  1.00 73.35           C  
ATOM   1776  CD  LYS B  38     -19.484  -4.679  10.530  1.00 73.35           C  
ATOM   1777  CE  LYS B  38     -19.252  -3.451   9.660  1.00 73.35           C  
ATOM   1778  NZ  LYS B  38     -19.658  -2.194  10.358  1.00 73.35           N  
ATOM   1779  N   ASP B  39     -16.287  -8.649  10.582  1.00 76.33           N  
ATOM   1780  CA  ASP B  39     -14.845  -8.568  10.370  1.00 76.33           C  
ATOM   1781  C   ASP B  39     -14.370  -9.652   9.405  1.00 76.33           C  
ATOM   1782  CB  ASP B  39     -14.099  -8.685  11.701  1.00 76.33           C  
ATOM   1783  O   ASP B  39     -13.477  -9.415   8.589  1.00 76.33           O  
ATOM   1784  CG  ASP B  39     -14.261  -7.458  12.582  1.00 76.33           C  
ATOM   1785  OD1 ASP B  39     -14.663  -6.390  12.072  1.00 76.33           O  
ATOM   1786  OD2 ASP B  39     -13.982  -7.560  13.796  1.00 76.33           O  
ATOM   1787  N   GLU B  40     -14.984 -10.781   9.532  1.00 79.70           N  
ATOM   1788  CA  GLU B  40     -14.653 -11.885   8.636  1.00 79.70           C  
ATOM   1789  C   GLU B  40     -15.032 -11.559   7.194  1.00 79.70           C  
ATOM   1790  CB  GLU B  40     -15.353 -13.170   9.086  1.00 79.70           C  
ATOM   1791  O   GLU B  40     -14.268 -11.839   6.268  1.00 79.70           O  
ATOM   1792  CG  GLU B  40     -14.860 -14.421   8.373  1.00 79.70           C  
ATOM   1793  CD  GLU B  40     -15.536 -15.694   8.856  1.00 79.70           C  
ATOM   1794  OE1 GLU B  40     -15.276 -16.775   8.282  1.00 79.70           O  
ATOM   1795  OE2 GLU B  40     -16.334 -15.608   9.817  1.00 79.70           O  
ATOM   1796  N   PHE B  41     -16.137 -11.065   7.032  1.00 78.30           N  
ATOM   1797  CA  PHE B  41     -16.603 -10.625   5.722  1.00 78.30           C  
ATOM   1798  C   PHE B  41     -15.680  -9.556   5.151  1.00 78.30           C  
ATOM   1799  CB  PHE B  41     -18.036 -10.089   5.812  1.00 78.30           C  
ATOM   1800  O   PHE B  41     -15.306  -9.614   3.977  1.00 78.30           O  
ATOM   1801  CG  PHE B  41     -18.572  -9.568   4.506  1.00 78.30           C  
ATOM   1802  CD1 PHE B  41     -18.846  -8.216   4.341  1.00 78.30           C  
ATOM   1803  CD2 PHE B  41     -18.801 -10.432   3.442  1.00 78.30           C  
ATOM   1804  CE1 PHE B  41     -19.343  -7.732   3.133  1.00 78.30           C  
ATOM   1805  CE2 PHE B  41     -19.297  -9.955   2.232  1.00 78.30           C  
ATOM   1806  CZ  PHE B  41     -19.568  -8.604   2.080  1.00 78.30           C  
ATOM   1807  N   LEU B  42     -15.317  -8.575   5.884  1.00 81.80           N  
ATOM   1808  CA  LEU B  42     -14.429  -7.497   5.462  1.00 81.80           C  
ATOM   1809  C   LEU B  42     -13.058  -8.041   5.077  1.00 81.80           C  
ATOM   1810  CB  LEU B  42     -14.284  -6.455   6.574  1.00 81.80           C  
ATOM   1811  O   LEU B  42     -12.407  -7.513   4.173  1.00 81.80           O  
ATOM   1812  CG  LEU B  42     -15.516  -5.595   6.862  1.00 81.80           C  
ATOM   1813  CD1 LEU B  42     -15.259  -4.686   8.060  1.00 81.80           C  
ATOM   1814  CD2 LEU B  42     -15.896  -4.775   5.634  1.00 81.80           C  
ATOM   1815  N   ASP B  43     -12.641  -9.092   5.715  1.00 84.72           N  
ATOM   1816  CA  ASP B  43     -11.383  -9.742   5.361  1.00 84.72           C  
ATOM   1817  C   ASP B  43     -11.458 -10.364   3.968  1.00 84.72           C  
ATOM   1818  CB  ASP B  43     -11.021 -10.811   6.395  1.00 84.72           C  
ATOM   1819  O   ASP B  43     -10.505 -10.277   3.191  1.00 84.72           O  
ATOM   1820  CG  ASP B  43     -10.511 -10.225   7.700  1.00 84.72           C  
ATOM   1821  OD1 ASP B  43     -10.144  -9.030   7.729  1.00 84.72           O  
ATOM   1822  OD2 ASP B  43     -10.473 -10.965   8.707  1.00 84.72           O  
ATOM   1823  N   VAL B  44     -12.546 -10.923   3.666  1.00 83.78           N  
ATOM   1824  CA  VAL B  44     -12.749 -11.531   2.356  1.00 83.78           C  
ATOM   1825  C   VAL B  44     -12.700 -10.456   1.273  1.00 83.78           C  
ATOM   1826  CB  VAL B  44     -14.090 -12.297   2.286  1.00 83.78           C  
ATOM   1827  O   VAL B  44     -12.055 -10.637   0.238  1.00 83.78           O  
ATOM   1828  CG1 VAL B  44     -14.384 -12.741   0.855  1.00 83.78           C  
ATOM   1829  CG2 VAL B  44     -14.066 -13.499   3.229  1.00 83.78           C  
ATOM   1830  N   ILE B  45     -13.369  -9.400   1.572  1.00 84.89           N  
ATOM   1831  CA  ILE B  45     -13.383  -8.283   0.634  1.00 84.89           C  
ATOM   1832  C   ILE B  45     -11.960  -7.777   0.413  1.00 84.89           C  
ATOM   1833  CB  ILE B  45     -14.289  -7.136   1.136  1.00 84.89           C  
ATOM   1834  O   ILE B  45     -11.558  -7.510  -0.722  1.00 84.89           O  
ATOM   1835  CG1 ILE B  45     -15.756  -7.579   1.147  1.00 84.89           C  
ATOM   1836  CG2 ILE B  45     -14.101  -5.884   0.273  1.00 84.89           C  
ATOM   1837  CD1 ILE B  45     -16.713  -6.539   1.713  1.00 84.89           C  
ATOM   1838  N   TYR B  46     -11.309  -7.654   1.480  1.00 88.62           N  
ATOM   1839  CA  TYR B  46      -9.924  -7.200   1.417  1.00 88.62           C  
ATOM   1840  C   TYR B  46      -9.111  -8.063   0.460  1.00 88.62           C  
ATOM   1841  CB  TYR B  46      -9.287  -7.223   2.809  1.00 88.62           C  
ATOM   1842  O   TYR B  46      -8.429  -7.544  -0.427  1.00 88.62           O  
ATOM   1843  CG  TYR B  46      -7.806  -6.928   2.804  1.00 88.62           C  
ATOM   1844  CD1 TYR B  46      -6.872  -7.957   2.706  1.00 88.62           C  
ATOM   1845  CD2 TYR B  46      -7.339  -5.622   2.899  1.00 88.62           C  
ATOM   1846  CE1 TYR B  46      -5.507  -7.690   2.702  1.00 88.62           C  
ATOM   1847  CE2 TYR B  46      -5.976  -5.343   2.897  1.00 88.62           C  
ATOM   1848  OH  TYR B  46      -3.719  -6.113   2.795  1.00 88.62           O  
ATOM   1849  CZ  TYR B  46      -5.069  -6.382   2.798  1.00 88.62           C  
ATOM   1850  N   TRP B  47      -9.108  -9.397   0.575  1.00 90.34           N  
ATOM   1851  CA  TRP B  47      -8.288 -10.310  -0.214  1.00 90.34           C  
ATOM   1852  C   TRP B  47      -8.801 -10.404  -1.647  1.00 90.34           C  
ATOM   1853  CB  TRP B  47      -8.264 -11.701   0.425  1.00 90.34           C  
ATOM   1854  O   TRP B  47      -8.015 -10.536  -2.588  1.00 90.34           O  
ATOM   1855  CG  TRP B  47      -7.430 -11.787   1.668  1.00 90.34           C  
ATOM   1856  CD1 TRP B  47      -7.875 -11.967   2.948  1.00 90.34           C  
ATOM   1857  CD2 TRP B  47      -6.005 -11.690   1.748  1.00 90.34           C  
ATOM   1858  CE2 TRP B  47      -5.653 -11.821   3.110  1.00 90.34           C  
ATOM   1859  CE3 TRP B  47      -4.990 -11.506   0.799  1.00 90.34           C  
ATOM   1860  NE1 TRP B  47      -6.811 -11.989   3.820  1.00 90.34           N  
ATOM   1861  CH2 TRP B  47      -3.353 -11.593   2.598  1.00 90.34           C  
ATOM   1862  CZ2 TRP B  47      -4.327 -11.774   3.546  1.00 90.34           C  
ATOM   1863  CZ3 TRP B  47      -3.671 -11.459   1.236  1.00 90.34           C  
ATOM   1864  N   PHE B  48     -10.058 -10.340  -1.734  1.00 88.83           N  
ATOM   1865  CA  PHE B  48     -10.647 -10.313  -3.067  1.00 88.83           C  
ATOM   1866  C   PHE B  48     -10.101  -9.143  -3.877  1.00 88.83           C  
ATOM   1867  CB  PHE B  48     -12.174 -10.224  -2.980  1.00 88.83           C  
ATOM   1868  O   PHE B  48      -9.718  -9.310  -5.037  1.00 88.83           O  
ATOM   1869  CG  PHE B  48     -12.862 -10.259  -4.318  1.00 88.83           C  
ATOM   1870  CD1 PHE B  48     -13.449  -9.114  -4.843  1.00 88.83           C  
ATOM   1871  CD2 PHE B  48     -12.920 -11.437  -5.052  1.00 88.83           C  
ATOM   1872  CE1 PHE B  48     -14.086  -9.143  -6.082  1.00 88.83           C  
ATOM   1873  CE2 PHE B  48     -13.555 -11.474  -6.290  1.00 88.83           C  
ATOM   1874  CZ  PHE B  48     -14.138 -10.326  -6.803  1.00 88.83           C  
ATOM   1875  N   ARG B  49      -9.952  -8.089  -3.324  1.00 90.84           N  
ATOM   1876  CA  ARG B  49      -9.425  -6.890  -3.968  1.00 90.84           C  
ATOM   1877  C   ARG B  49      -7.958  -7.069  -4.343  1.00 90.84           C  
ATOM   1878  CB  ARG B  49      -9.588  -5.673  -3.055  1.00 90.84           C  
ATOM   1879  O   ARG B  49      -7.511  -6.571  -5.379  1.00 90.84           O  
ATOM   1880  CG  ARG B  49     -11.002  -5.115  -3.018  1.00 90.84           C  
ATOM   1881  CD  ARG B  49     -11.099  -3.883  -2.130  1.00 90.84           C  
ATOM   1882  NE  ARG B  49     -12.428  -3.281  -2.187  1.00 90.84           N  
ATOM   1883  NH1 ARG B  49     -11.858  -1.669  -3.740  1.00 90.84           N  
ATOM   1884  NH2 ARG B  49     -13.997  -1.775  -2.925  1.00 90.84           N  
ATOM   1885  CZ  ARG B  49     -12.758  -2.243  -2.950  1.00 90.84           C  
ATOM   1886  N   GLN B  50      -7.278  -7.696  -3.462  1.00 94.16           N  
ATOM   1887  CA  GLN B  50      -5.859  -7.918  -3.720  1.00 94.16           C  
ATOM   1888  C   GLN B  50      -5.655  -8.782  -4.961  1.00 94.16           C  
ATOM   1889  CB  GLN B  50      -5.188  -8.569  -2.510  1.00 94.16           C  
ATOM   1890  O   GLN B  50      -4.773  -8.507  -5.778  1.00 94.16           O  
ATOM   1891  CG  GLN B  50      -5.038  -7.638  -1.314  1.00 94.16           C  
ATOM   1892  CD  GLN B  50      -5.606  -6.255  -1.573  1.00 94.16           C  
ATOM   1893  NE2 GLN B  50      -4.725  -5.279  -1.764  1.00 94.16           N  
ATOM   1894  OE1 GLN B  50      -6.826  -6.065  -1.603  1.00 94.16           O  
ATOM   1895  N   ILE B  51      -6.530  -9.681  -5.074  1.00 93.64           N  
ATOM   1896  CA  ILE B  51      -6.460 -10.575  -6.224  1.00 93.64           C  
ATOM   1897  C   ILE B  51      -6.759  -9.796  -7.503  1.00 93.64           C  
ATOM   1898  CB  ILE B  51      -7.439 -11.762  -6.078  1.00 93.64           C  
ATOM   1899  O   ILE B  51      -6.039  -9.920  -8.496  1.00 93.64           O  
ATOM   1900  CG1 ILE B  51      -6.996 -12.681  -4.934  1.00 93.64           C  
ATOM   1901  CG2 ILE B  51      -7.547 -12.538  -7.394  1.00 93.64           C  
ATOM   1902  CD1 ILE B  51      -8.010 -13.761  -4.580  1.00 93.64           C  
ATOM   1903  N   ILE B  52      -7.744  -9.028  -7.449  1.00 93.76           N  
ATOM   1904  CA  ILE B  52      -8.115  -8.193  -8.586  1.00 93.76           C  
ATOM   1905  C   ILE B  52      -6.954  -7.270  -8.950  1.00 93.76           C  
ATOM   1906  CB  ILE B  52      -9.385  -7.365  -8.288  1.00 93.76           C  
ATOM   1907  O   ILE B  52      -6.638  -7.096 -10.129  1.00 93.76           O  
ATOM   1908  CG1 ILE B  52     -10.602  -8.286  -8.144  1.00 93.76           C  
ATOM   1909  CG2 ILE B  52      -9.617  -6.319  -9.382  1.00 93.76           C  
ATOM   1910  CD1 ILE B  52     -11.862  -7.577  -7.666  1.00 93.76           C  
ATOM   1911  N   ALA B  53      -6.352  -6.734  -7.935  1.00 96.33           N  
ATOM   1912  CA  ALA B  53      -5.226  -5.828  -8.146  1.00 96.33           C  
ATOM   1913  C   ALA B  53      -4.093  -6.526  -8.892  1.00 96.33           C  
ATOM   1914  CB  ALA B  53      -4.724  -5.282  -6.812  1.00 96.33           C  
ATOM   1915  O   ALA B  53      -3.527  -5.970  -9.836  1.00 96.33           O  
ATOM   1916  N   VAL B  54      -3.795  -7.696  -8.529  1.00 96.87           N  
ATOM   1917  CA  VAL B  54      -2.700  -8.452  -9.127  1.00 96.87           C  
ATOM   1918  C   VAL B  54      -3.038  -8.794 -10.576  1.00 96.87           C  
ATOM   1919  CB  VAL B  54      -2.400  -9.742  -8.331  1.00 96.87           C  
ATOM   1920  O   VAL B  54      -2.224  -8.581 -11.477  1.00 96.87           O  
ATOM   1921  CG1 VAL B  54      -1.421 -10.633  -9.095  1.00 96.87           C  
ATOM   1922  CG2 VAL B  54      -1.848  -9.399  -6.949  1.00 96.87           C  
ATOM   1923  N   VAL B  55      -4.284  -9.267 -10.787  1.00 96.49           N  
ATOM   1924  CA  VAL B  55      -4.725  -9.674 -12.117  1.00 96.49           C  
ATOM   1925  C   VAL B  55      -4.714  -8.469 -13.056  1.00 96.49           C  
ATOM   1926  CB  VAL B  55      -6.135 -10.306 -12.079  1.00 96.49           C  
ATOM   1927  O   VAL B  55      -4.127  -8.525 -14.139  1.00 96.49           O  
ATOM   1928  CG1 VAL B  55      -6.682 -10.492 -13.493  1.00 96.49           C  
ATOM   1929  CG2 VAL B  55      -6.100 -11.640 -11.335  1.00 96.49           C  
ATOM   1930  N   LEU B  56      -5.333  -7.433 -12.621  1.00 96.15           N  
ATOM   1931  CA  LEU B  56      -5.399  -6.235 -13.451  1.00 96.15           C  
ATOM   1932  C   LEU B  56      -4.011  -5.637 -13.653  1.00 96.15           C  
ATOM   1933  CB  LEU B  56      -6.328  -5.196 -12.819  1.00 96.15           C  
ATOM   1934  O   LEU B  56      -3.705  -5.119 -14.730  1.00 96.15           O  
ATOM   1935  CG  LEU B  56      -7.825  -5.508 -12.863  1.00 96.15           C  
ATOM   1936  CD1 LEU B  56      -8.621  -4.383 -12.209  1.00 96.15           C  
ATOM   1937  CD2 LEU B  56      -8.283  -5.728 -14.301  1.00 96.15           C  
ATOM   1938  N   GLY B  57      -3.197  -5.627 -12.627  1.00 96.47           N  
ATOM   1939  CA  GLY B  57      -1.830  -5.146 -12.753  1.00 96.47           C  
ATOM   1940  C   GLY B  57      -1.041  -5.865 -13.830  1.00 96.47           C  
ATOM   1941  O   GLY B  57      -0.343  -5.230 -14.624  1.00 96.47           O  
ATOM   1942  N   VAL B  58      -1.150  -7.099 -13.891  1.00 96.44           N  
ATOM   1943  CA  VAL B  58      -0.439  -7.905 -14.879  1.00 96.44           C  
ATOM   1944  C   VAL B  58      -0.975  -7.601 -16.276  1.00 96.44           C  
ATOM   1945  CB  VAL B  58      -0.565  -9.415 -14.577  1.00 96.44           C  
ATOM   1946  O   VAL B  58      -0.202  -7.357 -17.205  1.00 96.44           O  
ATOM   1947  CG1 VAL B  58       0.036 -10.244 -15.710  1.00 96.44           C  
ATOM   1948  CG2 VAL B  58       0.112  -9.750 -13.248  1.00 96.44           C  
ATOM   1949  N   ILE B  59      -2.348  -7.609 -16.386  1.00 95.61           N  
ATOM   1950  CA  ILE B  59      -3.005  -7.383 -17.669  1.00 95.61           C  
ATOM   1951  C   ILE B  59      -2.605  -6.017 -18.220  1.00 95.61           C  
ATOM   1952  CB  ILE B  59      -4.542  -7.481 -17.542  1.00 95.61           C  
ATOM   1953  O   ILE B  59      -2.158  -5.908 -19.364  1.00 95.61           O  
ATOM   1954  CG1 ILE B  59      -4.960  -8.919 -17.212  1.00 95.61           C  
ATOM   1955  CG2 ILE B  59      -5.221  -6.994 -18.825  1.00 95.61           C  
ATOM   1956  CD1 ILE B  59      -6.446  -9.081 -16.924  1.00 95.61           C  
ATOM   1957  N   TRP B  60      -2.691  -4.952 -17.398  1.00 94.75           N  
ATOM   1958  CA  TRP B  60      -2.344  -3.598 -17.817  1.00 94.75           C  
ATOM   1959  C   TRP B  60      -0.862  -3.497 -18.158  1.00 94.75           C  
ATOM   1960  CB  TRP B  60      -2.700  -2.589 -16.722  1.00 94.75           C  
ATOM   1961  O   TRP B  60      -0.471  -2.722 -19.035  1.00 94.75           O  
ATOM   1962  CG  TRP B  60      -4.090  -2.038 -16.830  1.00 94.75           C  
ATOM   1963  CD1 TRP B  60      -4.502  -0.773 -16.513  1.00 94.75           C  
ATOM   1964  CD2 TRP B  60      -5.253  -2.737 -17.282  1.00 94.75           C  
ATOM   1965  CE2 TRP B  60      -6.337  -1.833 -17.214  1.00 94.75           C  
ATOM   1966  CE3 TRP B  60      -5.485  -4.041 -17.740  1.00 94.75           C  
ATOM   1967  NE1 TRP B  60      -5.852  -0.644 -16.742  1.00 94.75           N  
ATOM   1968  CH2 TRP B  60      -7.833  -3.476 -18.031  1.00 94.75           C  
ATOM   1969  CZ2 TRP B  60      -7.634  -2.194 -17.587  1.00 94.75           C  
ATOM   1970  CZ3 TRP B  60      -6.776  -4.398 -18.111  1.00 94.75           C  
ATOM   1971  N   GLY B  61      -0.082  -4.192 -17.395  1.00 92.81           N  
ATOM   1972  CA  GLY B  61       1.352  -4.183 -17.636  1.00 92.81           C  
ATOM   1973  C   GLY B  61       1.735  -4.796 -18.970  1.00 92.81           C  
ATOM   1974  O   GLY B  61       2.625  -4.292 -19.658  1.00 92.81           O  
ATOM   1975  N   VAL B  62       0.951  -5.789 -19.336  1.00 93.80           N  
ATOM   1976  CA  VAL B  62       1.231  -6.474 -20.594  1.00 93.80           C  
ATOM   1977  C   VAL B  62       0.643  -5.679 -21.758  1.00 93.80           C  
ATOM   1978  CB  VAL B  62       0.669  -7.913 -20.594  1.00 93.80           C  
ATOM   1979  O   VAL B  62       1.272  -5.551 -22.811  1.00 93.80           O  
ATOM   1980  CG1 VAL B  62       0.809  -8.548 -21.976  1.00 93.80           C  
ATOM   1981  CG2 VAL B  62       1.377  -8.761 -19.539  1.00 93.80           C  
ATOM   1982  N   LEU B  63      -0.668  -5.045 -21.492  1.00 89.94           N  
ATOM   1983  CA  LEU B  63      -1.396  -4.276 -22.495  1.00 89.94           C  
ATOM   1984  C   LEU B  63      -1.008  -2.802 -22.438  1.00 89.94           C  
ATOM   1985  CB  LEU B  63      -2.907  -4.426 -22.293  1.00 89.94           C  
ATOM   1986  O   LEU B  63      -1.140  -2.161 -21.392  1.00 89.94           O  
ATOM   1987  CG  LEU B  63      -3.479  -5.832 -22.481  1.00 89.94           C  
ATOM   1988  CD1 LEU B  63      -4.961  -5.853 -22.123  1.00 89.94           C  
ATOM   1989  CD2 LEU B  63      -3.263  -6.310 -23.912  1.00 89.94           C  
ATOM   1990  N   PRO B  64       0.258  -2.458 -22.823  1.00 81.65           N  
ATOM   1991  CA  PRO B  64       0.860  -1.133 -22.653  1.00 81.65           C  
ATOM   1992  C   PRO B  64      -0.174  -0.050 -22.353  1.00 81.65           C  
ATOM   1993  CB  PRO B  64       1.540  -0.880 -24.001  1.00 81.65           C  
ATOM   1994  O   PRO B  64      -0.166   1.008 -22.986  1.00 81.65           O  
ATOM   1995  CG  PRO B  64       0.721  -1.643 -24.992  1.00 81.65           C  
ATOM   1996  CD  PRO B  64       0.081  -2.805 -24.288  1.00 81.65           C  
ATOM   1997  N   LEU B  65      -1.098  -0.280 -21.452  1.00 86.82           N  
ATOM   1998  CA  LEU B  65      -1.983   0.795 -21.016  1.00 86.82           C  
ATOM   1999  C   LEU B  65      -1.213   1.845 -20.222  1.00 86.82           C  
ATOM   2000  CB  LEU B  65      -3.129   0.236 -20.168  1.00 86.82           C  
ATOM   2001  O   LEU B  65      -0.457   1.507 -19.309  1.00 86.82           O  
ATOM   2002  CG  LEU B  65      -4.221  -0.525 -20.922  1.00 86.82           C  
ATOM   2003  CD1 LEU B  65      -5.158  -1.219 -19.939  1.00 86.82           C  
ATOM   2004  CD2 LEU B  65      -4.998   0.418 -21.834  1.00 86.82           C  
ATOM   2005  N   ARG B  66      -1.314   3.174 -20.683  1.00 88.87           N  
ATOM   2006  CA  ARG B  66      -0.520   4.242 -20.084  1.00 88.87           C  
ATOM   2007  C   ARG B  66      -1.413   5.372 -19.582  1.00 88.87           C  
ATOM   2008  CB  ARG B  66       0.497   4.785 -21.089  1.00 88.87           C  
ATOM   2009  O   ARG B  66      -2.568   5.489 -19.998  1.00 88.87           O  
ATOM   2010  CG  ARG B  66       1.497   3.748 -21.575  1.00 88.87           C  
ATOM   2011  CD  ARG B  66       2.516   4.352 -22.532  1.00 88.87           C  
ATOM   2012  NE  ARG B  66       3.526   3.375 -22.930  1.00 88.87           N  
ATOM   2013  NH1 ARG B  66       4.576   4.770 -24.443  1.00 88.87           N  
ATOM   2014  NH2 ARG B  66       5.349   2.637 -24.116  1.00 88.87           N  
ATOM   2015  CZ  ARG B  66       4.481   3.597 -23.829  1.00 88.87           C  
ATOM   2016  N   GLY B  67      -0.915   5.954 -18.580  1.00 91.05           N  
ATOM   2017  CA  GLY B  67      -1.509   7.224 -18.195  1.00 91.05           C  
ATOM   2018  C   GLY B  67      -2.621   7.078 -17.174  1.00 91.05           C  
ATOM   2019  O   GLY B  67      -2.762   6.025 -16.548  1.00 91.05           O  
ATOM   2020  N   PHE B  68      -3.341   8.078 -17.038  1.00 90.24           N  
ATOM   2021  CA  PHE B  68      -4.418   8.213 -16.063  1.00 90.24           C  
ATOM   2022  C   PHE B  68      -5.536   7.218 -16.351  1.00 90.24           C  
ATOM   2023  CB  PHE B  68      -4.972   9.641 -16.066  1.00 90.24           C  
ATOM   2024  O   PHE B  68      -6.214   6.755 -15.432  1.00 90.24           O  
ATOM   2025  CG  PHE B  68      -6.146   9.838 -15.146  1.00 90.24           C  
ATOM   2026  CD1 PHE B  68      -7.440   9.900 -15.651  1.00 90.24           C  
ATOM   2027  CD2 PHE B  68      -5.957   9.961 -13.776  1.00 90.24           C  
ATOM   2028  CE1 PHE B  68      -8.529  10.082 -14.802  1.00 90.24           C  
ATOM   2029  CE2 PHE B  68      -7.040  10.144 -12.921  1.00 90.24           C  
ATOM   2030  CZ  PHE B  68      -8.325  10.205 -13.436  1.00 90.24           C  
ATOM   2031  N   LEU B  69      -5.631   6.861 -17.537  1.00 91.67           N  
ATOM   2032  CA  LEU B  69      -6.688   5.934 -17.927  1.00 91.67           C  
ATOM   2033  C   LEU B  69      -6.504   4.582 -17.246  1.00 91.67           C  
ATOM   2034  CB  LEU B  69      -6.709   5.755 -19.448  1.00 91.67           C  
ATOM   2035  O   LEU B  69      -7.482   3.943 -16.851  1.00 91.67           O  
ATOM   2036  CG  LEU B  69      -7.213   6.945 -20.264  1.00 91.67           C  
ATOM   2037  CD1 LEU B  69      -7.047   6.674 -21.756  1.00 91.67           C  
ATOM   2038  CD2 LEU B  69      -8.670   7.245 -19.929  1.00 91.67           C  
ATOM   2039  N   GLY B  70      -5.276   4.119 -17.141  1.00 90.96           N  
ATOM   2040  CA  GLY B  70      -4.992   2.876 -16.443  1.00 90.96           C  
ATOM   2041  C   GLY B  70      -5.377   2.913 -14.976  1.00 90.96           C  
ATOM   2042  O   GLY B  70      -5.986   1.971 -14.465  1.00 90.96           O  
ATOM   2043  N   ILE B  71      -5.104   4.026 -14.420  1.00 92.99           N  
ATOM   2044  CA  ILE B  71      -5.425   4.217 -13.010  1.00 92.99           C  
ATOM   2045  C   ILE B  71      -6.940   4.291 -12.831  1.00 92.99           C  
ATOM   2046  CB  ILE B  71      -4.756   5.490 -12.445  1.00 92.99           C  
ATOM   2047  O   ILE B  71      -7.502   3.617 -11.964  1.00 92.99           O  
ATOM   2048  CG1 ILE B  71      -3.230   5.374 -12.529  1.00 92.99           C  
ATOM   2049  CG2 ILE B  71      -5.208   5.743 -11.003  1.00 92.99           C  
ATOM   2050  CD1 ILE B  71      -2.492   6.665 -12.206  1.00 92.99           C  
ATOM   2051  N   ALA B  72      -7.560   5.097 -13.623  1.00 93.65           N  
ATOM   2052  CA  ALA B  72      -9.013   5.243 -13.568  1.00 93.65           C  
ATOM   2053  C   ALA B  72      -9.708   3.911 -13.832  1.00 93.65           C  
ATOM   2054  CB  ALA B  72      -9.481   6.293 -14.572  1.00 93.65           C  
ATOM   2055  O   ALA B  72     -10.690   3.573 -13.167  1.00 93.65           O  
ATOM   2056  N   GLY B  73      -9.165   3.192 -14.745  1.00 94.14           N  
ATOM   2057  CA  GLY B  73      -9.722   1.886 -15.059  1.00 94.14           C  
ATOM   2058  C   GLY B  73      -9.692   0.927 -13.885  1.00 94.14           C  
ATOM   2059  O   GLY B  73     -10.673   0.229 -13.621  1.00 94.14           O  
ATOM   2060  N   PHE B  74      -8.607   0.881 -13.207  1.00 94.33           N  
ATOM   2061  CA  PHE B  74      -8.511   0.034 -12.024  1.00 94.33           C  
ATOM   2062  C   PHE B  74      -9.544   0.443 -10.980  1.00 94.33           C  
ATOM   2063  CB  PHE B  74      -7.103   0.103 -11.424  1.00 94.33           C  
ATOM   2064  O   PHE B  74     -10.245  -0.407 -10.426  1.00 94.33           O  
ATOM   2065  CG  PHE B  74      -6.998  -0.505 -10.052  1.00 94.33           C  
ATOM   2066  CD1 PHE B  74      -6.989   0.299  -8.918  1.00 94.33           C  
ATOM   2067  CD2 PHE B  74      -6.907  -1.882  -9.895  1.00 94.33           C  
ATOM   2068  CE1 PHE B  74      -6.891  -0.262  -7.647  1.00 94.33           C  
ATOM   2069  CE2 PHE B  74      -6.810  -2.450  -8.627  1.00 94.33           C  
ATOM   2070  CZ  PHE B  74      -6.801  -1.638  -7.505  1.00 94.33           C  
ATOM   2071  N   CYS B  75      -9.632   1.762 -10.741  1.00 93.03           N  
ATOM   2072  CA  CYS B  75     -10.544   2.257  -9.716  1.00 93.03           C  
ATOM   2073  C   CYS B  75     -11.989   1.911 -10.058  1.00 93.03           C  
ATOM   2074  CB  CYS B  75     -10.398   3.770  -9.553  1.00 93.03           C  
ATOM   2075  O   CYS B  75     -12.745   1.464  -9.194  1.00 93.03           O  
ATOM   2076  SG  CYS B  75      -8.840   4.272  -8.789  1.00 93.03           S  
ATOM   2077  N   LEU B  76     -12.340   2.020 -11.299  1.00 92.50           N  
ATOM   2078  CA  LEU B  76     -13.709   1.773 -11.740  1.00 92.50           C  
ATOM   2079  C   LEU B  76     -14.037   0.284 -11.686  1.00 92.50           C  
ATOM   2080  CB  LEU B  76     -13.918   2.302 -13.161  1.00 92.50           C  
ATOM   2081  O   LEU B  76     -15.090  -0.105 -11.177  1.00 92.50           O  
ATOM   2082  CG  LEU B  76     -13.982   3.822 -13.316  1.00 92.50           C  
ATOM   2083  CD1 LEU B  76     -14.058   4.202 -14.791  1.00 92.50           C  
ATOM   2084  CD2 LEU B  76     -15.173   4.388 -12.550  1.00 92.50           C  
ATOM   2085  N   ILE B  77     -13.113  -0.500 -12.190  1.00 92.79           N  
ATOM   2086  CA  ILE B  77     -13.328  -1.943 -12.219  1.00 92.79           C  
ATOM   2087  C   ILE B  77     -13.369  -2.487 -10.793  1.00 92.79           C  
ATOM   2088  CB  ILE B  77     -12.231  -2.661 -13.036  1.00 92.79           C  
ATOM   2089  O   ILE B  77     -14.230  -3.305 -10.459  1.00 92.79           O  
ATOM   2090  CG1 ILE B  77     -12.351  -2.304 -14.522  1.00 92.79           C  
ATOM   2091  CG2 ILE B  77     -12.309  -4.177 -12.830  1.00 92.79           C  
ATOM   2092  CD1 ILE B  77     -11.191  -2.801 -15.374  1.00 92.79           C  
ATOM   2093  N   ASN B  78     -12.430  -2.026 -10.022  1.00 90.95           N  
ATOM   2094  CA  ASN B  78     -12.391  -2.451  -8.626  1.00 90.95           C  
ATOM   2095  C   ASN B  78     -13.685  -2.100  -7.898  1.00 90.95           C  
ATOM   2096  CB  ASN B  78     -11.192  -1.828  -7.909  1.00 90.95           C  
ATOM   2097  O   ASN B  78     -14.267  -2.945  -7.216  1.00 90.95           O  
ATOM   2098  CG  ASN B  78     -11.020  -2.352  -6.496  1.00 90.95           C  
ATOM   2099  ND2 ASN B  78     -10.234  -3.412  -6.349  1.00 90.95           N  
ATOM   2100  OD1 ASN B  78     -11.590  -1.809  -5.546  1.00 90.95           O  
ATOM   2101  N   ALA B  79     -14.154  -0.874  -8.027  1.00 87.28           N  
ATOM   2102  CA  ALA B  79     -15.387  -0.419  -7.389  1.00 87.28           C  
ATOM   2103  C   ALA B  79     -16.600  -1.152  -7.955  1.00 87.28           C  
ATOM   2104  CB  ALA B  79     -15.551   1.089  -7.564  1.00 87.28           C  
ATOM   2105  O   ALA B  79     -17.488  -1.564  -7.206  1.00 87.28           O  
ATOM   2106  N   GLY B  80     -16.623  -1.302  -9.260  1.00 87.74           N  
ATOM   2107  CA  GLY B  80     -17.724  -1.975  -9.929  1.00 87.74           C  
ATOM   2108  C   GLY B  80     -17.877  -3.426  -9.514  1.00 87.74           C  
ATOM   2109  O   GLY B  80     -18.981  -3.874  -9.197  1.00 87.74           O  
ATOM   2110  N   VAL B  81     -16.769  -4.182  -9.544  1.00 86.92           N  
ATOM   2111  CA  VAL B  81     -16.787  -5.602  -9.210  1.00 86.92           C  
ATOM   2112  C   VAL B  81     -17.231  -5.786  -7.761  1.00 86.92           C  
ATOM   2113  CB  VAL B  81     -15.404  -6.255  -9.431  1.00 86.92           C  
ATOM   2114  O   VAL B  81     -18.034  -6.673  -7.459  1.00 86.92           O  
ATOM   2115  CG1 VAL B  81     -15.358  -7.647  -8.802  1.00 86.92           C  
ATOM   2116  CG2 VAL B  81     -15.081  -6.328 -10.922  1.00 86.92           C  
ATOM   2117  N   LEU B  82     -16.799  -4.910  -6.958  1.00 83.53           N  
ATOM   2118  CA  LEU B  82     -17.171  -4.989  -5.549  1.00 83.53           C  
ATOM   2119  C   LEU B  82     -18.655  -4.691  -5.363  1.00 83.53           C  
ATOM   2120  CB  LEU B  82     -16.335  -4.013  -4.718  1.00 83.53           C  
ATOM   2121  O   LEU B  82     -19.337  -5.370  -4.591  1.00 83.53           O  
ATOM   2122  CG  LEU B  82     -16.420  -4.171  -3.199  1.00 83.53           C  
ATOM   2123  CD1 LEU B  82     -15.880  -5.533  -2.776  1.00 83.53           C  
ATOM   2124  CD2 LEU B  82     -15.660  -3.048  -2.501  1.00 83.53           C  
ATOM   2125  N   TYR B  83     -19.024  -3.647  -6.052  1.00 81.75           N  
ATOM   2126  CA  TYR B  83     -20.432  -3.273  -5.977  1.00 81.75           C  
ATOM   2127  C   TYR B  83     -21.324  -4.405  -6.470  1.00 81.75           C  
ATOM   2128  CB  TYR B  83     -20.696  -2.005  -6.794  1.00 81.75           C  
ATOM   2129  O   TYR B  83     -22.327  -4.736  -5.834  1.00 81.75           O  
ATOM   2130  CG  TYR B  83     -22.144  -1.579  -6.802  1.00 81.75           C  
ATOM   2131  CD1 TYR B  83     -22.968  -1.861  -7.889  1.00 81.75           C  
ATOM   2132  CD2 TYR B  83     -22.691  -0.893  -5.723  1.00 81.75           C  
ATOM   2133  CE1 TYR B  83     -24.303  -1.468  -7.901  1.00 81.75           C  
ATOM   2134  CE2 TYR B  83     -24.024  -0.495  -5.724  1.00 81.75           C  
ATOM   2135  OH  TYR B  83     -26.141  -0.396  -6.822  1.00 81.75           O  
ATOM   2136  CZ  TYR B  83     -24.821  -0.787  -6.815  1.00 81.75           C  
ATOM   2137  N   LEU B  84     -20.981  -5.034  -7.598  1.00 81.55           N  
ATOM   2138  CA  LEU B  84     -21.767  -6.127  -8.160  1.00 81.55           C  
ATOM   2139  C   LEU B  84     -21.760  -7.336  -7.230  1.00 81.55           C  
ATOM   2140  CB  LEU B  84     -21.227  -6.524  -9.536  1.00 81.55           C  
ATOM   2141  O   LEU B  84     -22.766  -8.039  -7.111  1.00 81.55           O  
ATOM   2142  CG  LEU B  84     -21.453  -5.521 -10.668  1.00 81.55           C  
ATOM   2143  CD1 LEU B  84     -20.761  -5.994 -11.942  1.00 81.55           C  
ATOM   2144  CD2 LEU B  84     -22.944  -5.314 -10.909  1.00 81.55           C  
ATOM   2145  N   TYR B  85     -20.608  -7.538  -6.644  1.00 79.02           N  
ATOM   2146  CA  TYR B  85     -20.452  -8.672  -5.741  1.00 79.02           C  
ATOM   2147  C   TYR B  85     -21.381  -8.545  -4.540  1.00 79.02           C  
ATOM   2148  CB  TYR B  85     -19.000  -8.787  -5.268  1.00 79.02           C  
ATOM   2149  O   TYR B  85     -22.126  -9.475  -4.222  1.00 79.02           O  
ATOM   2150  CG  TYR B  85     -18.749  -9.966  -4.359  1.00 79.02           C  
ATOM   2151  CD1 TYR B  85     -18.531  -9.785  -2.995  1.00 79.02           C  
ATOM   2152  CD2 TYR B  85     -18.727 -11.262  -4.862  1.00 79.02           C  
ATOM   2153  CE1 TYR B  85     -18.298 -10.868  -2.154  1.00 79.02           C  
ATOM   2154  CE2 TYR B  85     -18.495 -12.353  -4.031  1.00 79.02           C  
ATOM   2155  OH  TYR B  85     -18.051 -13.222  -1.853  1.00 79.02           O  
ATOM   2156  CZ  TYR B  85     -18.282 -12.146  -2.680  1.00 79.02           C  
ATOM   2157  N   PHE B  86     -21.565  -7.345  -3.911  1.00 74.27           N  
ATOM   2158  CA  PHE B  86     -22.350  -7.255  -2.686  1.00 74.27           C  
ATOM   2159  C   PHE B  86     -23.810  -6.950  -2.999  1.00 74.27           C  
ATOM   2160  CB  PHE B  86     -21.777  -6.180  -1.757  1.00 74.27           C  
ATOM   2161  O   PHE B  86     -24.707  -7.352  -2.255  1.00 74.27           O  
ATOM   2162  CG  PHE B  86     -21.642  -4.828  -2.404  1.00 74.27           C  
ATOM   2163  CD1 PHE B  86     -20.481  -4.481  -3.086  1.00 74.27           C  
ATOM   2164  CD2 PHE B  86     -22.675  -3.903  -2.331  1.00 74.27           C  
ATOM   2165  CE1 PHE B  86     -20.353  -3.231  -3.686  1.00 74.27           C  
ATOM   2166  CE2 PHE B  86     -22.555  -2.652  -2.928  1.00 74.27           C  
ATOM   2167  CZ  PHE B  86     -21.392  -2.317  -3.604  1.00 74.27           C  
ATOM   2168  N   SER B  87     -24.059  -6.162  -4.085  1.00 71.26           N  
ATOM   2169  CA  SER B  87     -25.424  -5.783  -4.434  1.00 71.26           C  
ATOM   2170  C   SER B  87     -26.170  -6.942  -5.086  1.00 71.26           C  
ATOM   2171  CB  SER B  87     -25.423  -4.575  -5.371  1.00 71.26           C  
ATOM   2172  O   SER B  87     -27.326  -7.211  -4.750  1.00 71.26           O  
ATOM   2173  OG  SER B  87     -26.745  -4.126  -5.616  1.00 71.26           O  
ATOM   2174  N   ASN B  88     -25.516  -7.692  -5.946  1.00 67.98           N  
ATOM   2175  CA  ASN B  88     -26.193  -8.671  -6.789  1.00 67.98           C  
ATOM   2176  C   ASN B  88     -26.003 -10.091  -6.262  1.00 67.98           C  
ATOM   2177  CB  ASN B  88     -25.699  -8.570  -8.233  1.00 67.98           C  
ATOM   2178  O   ASN B  88     -26.952 -10.877  -6.229  1.00 67.98           O  
ATOM   2179  CG  ASN B  88     -26.336  -7.421  -8.989  1.00 67.98           C  
ATOM   2180  ND2 ASN B  88     -25.850  -7.165 -10.198  1.00 67.98           N  
ATOM   2181  OD1 ASN B  88     -27.256  -6.768  -8.491  1.00 67.98           O  
ATOM   2182  N   TYR B  89     -24.783 -10.430  -5.755  1.00 62.43           N  
ATOM   2183  CA  TYR B  89     -24.444 -11.801  -5.388  1.00 62.43           C  
ATOM   2184  C   TYR B  89     -24.700 -12.047  -3.906  1.00 62.43           C  
ATOM   2185  CB  TYR B  89     -22.979 -12.100  -5.721  1.00 62.43           C  
ATOM   2186  O   TYR B  89     -25.331 -13.040  -3.535  1.00 62.43           O  
ATOM   2187  CG  TYR B  89     -22.608 -13.556  -5.572  1.00 62.43           C  
ATOM   2188  CD1 TYR B  89     -21.895 -14.003  -4.461  1.00 62.43           C  
ATOM   2189  CD2 TYR B  89     -22.968 -14.486  -6.540  1.00 62.43           C  
ATOM   2190  CE1 TYR B  89     -21.549 -15.343  -4.321  1.00 62.43           C  
ATOM   2191  CE2 TYR B  89     -22.628 -15.828  -6.410  1.00 62.43           C  
ATOM   2192  OH  TYR B  89     -21.580 -17.574  -5.164  1.00 62.43           O  
ATOM   2193  CZ  TYR B  89     -21.920 -16.246  -5.298  1.00 62.43           C  
ATOM   2194  N   LEU B  90     -24.566 -11.065  -2.943  1.00 64.02           N  
ATOM   2195  CA  LEU B  90     -24.637 -11.300  -1.505  1.00 64.02           C  
ATOM   2196  C   LEU B  90     -25.871 -10.632  -0.906  1.00 64.02           C  
ATOM   2197  CB  LEU B  90     -23.374 -10.780  -0.814  1.00 64.02           C  
ATOM   2198  O   LEU B  90     -26.406 -11.098   0.102  1.00 64.02           O  
ATOM   2199  CG  LEU B  90     -22.766 -11.686   0.258  1.00 64.02           C  
ATOM   2200  CD1 LEU B  90     -22.210 -12.956  -0.375  1.00 64.02           C  
ATOM   2201  CD2 LEU B  90     -21.678 -10.946   1.029  1.00 64.02           C  
ATOM   2202  N   GLN B  91     -26.776  -9.877  -1.754  1.00 63.38           N  
ATOM   2203  CA  GLN B  91     -27.998  -9.193  -1.345  1.00 63.38           C  
ATOM   2204  C   GLN B  91     -27.910  -8.728   0.106  1.00 63.38           C  
ATOM   2205  CB  GLN B  91     -29.212 -10.105  -1.532  1.00 63.38           C  
ATOM   2206  O   GLN B  91     -28.814  -8.988   0.902  1.00 63.38           O  
ATOM   2207  CG  GLN B  91     -29.515 -10.435  -2.987  1.00 63.38           C  
ATOM   2208  CD  GLN B  91     -30.945 -10.898  -3.198  1.00 63.38           C  
ATOM   2209  NE2 GLN B  91     -31.480 -10.646  -4.387  1.00 63.38           N  
ATOM   2210  OE1 GLN B  91     -31.563 -11.478  -2.299  1.00 63.38           O  
ATOM   2211  N   ILE B  92     -26.818  -8.334   0.585  1.00 63.18           N  
ATOM   2212  CA  ILE B  92     -26.584  -7.906   1.960  1.00 63.18           C  
ATOM   2213  C   ILE B  92     -27.125  -6.492   2.159  1.00 63.18           C  
ATOM   2214  CB  ILE B  92     -25.083  -7.962   2.322  1.00 63.18           C  
ATOM   2215  O   ILE B  92     -27.093  -5.672   1.239  1.00 63.18           O  
ATOM   2216  CG1 ILE B  92     -24.565  -9.401   2.230  1.00 63.18           C  
ATOM   2217  CG2 ILE B  92     -24.843  -7.381   3.719  1.00 63.18           C  
ATOM   2218  CD1 ILE B  92     -23.054  -9.526   2.372  1.00 63.18           C  
ATOM   2219  N   ASP B  93     -28.012  -6.308   3.200  1.00 62.01           N  
ATOM   2220  CA  ASP B  93     -28.444  -4.980   3.627  1.00 62.01           C  
ATOM   2221  C   ASP B  93     -27.249  -4.115   4.022  1.00 62.01           C  
ATOM   2222  CB  ASP B  93     -29.426  -5.085   4.795  1.00 62.01           C  
ATOM   2223  O   ASP B  93     -26.549  -4.419   4.990  1.00 62.01           O  
ATOM   2224  CG  ASP B  93     -30.230  -3.815   5.010  1.00 62.01           C  
ATOM   2225  OD1 ASP B  93     -29.934  -2.789   4.361  1.00 62.01           O  
ATOM   2226  OD2 ASP B  93     -31.167  -3.840   5.838  1.00 62.01           O  
ATOM   2227  N   GLU B  94     -26.677  -3.249   3.128  1.00 61.75           N  
ATOM   2228  CA  GLU B  94     -25.527  -2.351   3.186  1.00 61.75           C  
ATOM   2229  C   GLU B  94     -25.511  -1.559   4.490  1.00 61.75           C  
ATOM   2230  CB  GLU B  94     -25.530  -1.396   1.990  1.00 61.75           C  
ATOM   2231  O   GLU B  94     -24.443  -1.234   5.012  1.00 61.75           O  
ATOM   2232  CG  GLU B  94     -25.248  -2.076   0.658  1.00 61.75           C  
ATOM   2233  CD  GLU B  94     -25.338  -1.131  -0.529  1.00 61.75           C  
ATOM   2234  OE1 GLU B  94     -25.337  -1.609  -1.686  1.00 61.75           O  
ATOM   2235  OE2 GLU B  94     -25.410   0.097  -0.301  1.00 61.75           O  
ATOM   2236  N   GLU B  95     -26.660  -1.471   5.106  1.00 62.02           N  
ATOM   2237  CA  GLU B  95     -26.814  -0.667   6.315  1.00 62.02           C  
ATOM   2238  C   GLU B  95     -26.354  -1.436   7.551  1.00 62.02           C  
ATOM   2239  CB  GLU B  95     -28.269  -0.223   6.484  1.00 62.02           C  
ATOM   2240  O   GLU B  95     -25.900  -0.836   8.528  1.00 62.02           O  
ATOM   2241  CG  GLU B  95     -28.658   0.955   5.602  1.00 62.02           C  
ATOM   2242  CD  GLU B  95     -30.040   1.506   5.913  1.00 62.02           C  
ATOM   2243  OE1 GLU B  95     -30.466   2.483   5.256  1.00 62.02           O  
ATOM   2244  OE2 GLU B  95     -30.703   0.958   6.822  1.00 62.02           O  
ATOM   2245  N   GLU B  96     -26.183  -2.704   7.407  1.00 63.08           N  
ATOM   2246  CA  GLU B  96     -25.771  -3.560   8.515  1.00 63.08           C  
ATOM   2247  C   GLU B  96     -24.251  -3.598   8.647  1.00 63.08           C  
ATOM   2248  CB  GLU B  96     -26.319  -4.977   8.333  1.00 63.08           C  
ATOM   2249  O   GLU B  96     -23.723  -3.789   9.745  1.00 63.08           O  
ATOM   2250  CG  GLU B  96     -26.241  -5.833   9.589  1.00 63.08           C  
ATOM   2251  CD  GLU B  96     -26.962  -7.165   9.454  1.00 63.08           C  
ATOM   2252  OE1 GLU B  96     -26.928  -7.973  10.410  1.00 63.08           O  
ATOM   2253  OE2 GLU B  96     -27.563  -7.403   8.383  1.00 63.08           O  
ATOM   2254  N   TYR B  97     -23.527  -3.085   7.668  1.00 61.95           N  
ATOM   2255  CA  TYR B  97     -22.071  -3.163   7.667  1.00 61.95           C  
ATOM   2256  C   TYR B  97     -21.449  -1.773   7.603  1.00 61.95           C  
ATOM   2257  CB  TYR B  97     -21.579  -4.010   6.489  1.00 61.95           C  
ATOM   2258  O   TYR B  97     -20.270  -1.628   7.272  1.00 61.95           O  
ATOM   2259  CG  TYR B  97     -21.917  -5.476   6.611  1.00 61.95           C  
ATOM   2260  CD1 TYR B  97     -21.061  -6.356   7.269  1.00 61.95           C  
ATOM   2261  CD2 TYR B  97     -23.093  -5.984   6.070  1.00 61.95           C  
ATOM   2262  CE1 TYR B  97     -21.367  -7.708   7.383  1.00 61.95           C  
ATOM   2263  CE2 TYR B  97     -23.410  -7.334   6.177  1.00 61.95           C  
ATOM   2264  OH  TYR B  97     -22.851  -9.524   6.945  1.00 61.95           O  
ATOM   2265  CZ  TYR B  97     -22.543  -8.187   6.835  1.00 61.95           C  
ATOM   2266  N   GLY B  98     -22.140  -0.715   8.029  1.00 62.99           N  
ATOM   2267  CA  GLY B  98     -21.523   0.592   8.187  1.00 62.99           C  
ATOM   2268  C   GLY B  98     -21.661   1.470   6.957  1.00 62.99           C  
ATOM   2269  O   GLY B  98     -21.107   2.570   6.907  1.00 62.99           O  
ATOM   2270  N   GLY B  99     -22.495   1.002   5.885  1.00 70.27           N  
ATOM   2271  CA  GLY B  99     -22.792   1.742   4.668  1.00 70.27           C  
ATOM   2272  C   GLY B  99     -21.860   1.401   3.521  1.00 70.27           C  
ATOM   2273  O   GLY B  99     -20.869   0.691   3.708  1.00 70.27           O  
ATOM   2274  N   THR B 100     -22.118   1.700   2.271  1.00 69.34           N  
ATOM   2275  CA  THR B 100     -21.395   1.453   1.028  1.00 69.34           C  
ATOM   2276  C   THR B 100     -20.002   2.074   1.081  1.00 69.34           C  
ATOM   2277  CB  THR B 100     -22.162   2.010  -0.185  1.00 69.34           C  
ATOM   2278  O   THR B 100     -19.037   1.491   0.582  1.00 69.34           O  
ATOM   2279  CG2 THR B 100     -21.497   1.596  -1.494  1.00 69.34           C  
ATOM   2280  OG1 THR B 100     -23.505   1.510  -0.165  1.00 69.34           O  
ATOM   2281  N   TRP B 101     -19.895   3.066   1.876  1.00 68.82           N  
ATOM   2282  CA  TRP B 101     -18.644   3.814   1.954  1.00 68.82           C  
ATOM   2283  C   TRP B 101     -17.601   3.049   2.761  1.00 68.82           C  
ATOM   2284  CB  TRP B 101     -18.880   5.193   2.577  1.00 68.82           C  
ATOM   2285  O   TRP B 101     -16.429   2.998   2.383  1.00 68.82           O  
ATOM   2286  CG  TRP B 101     -17.639   6.026   2.699  1.00 68.82           C  
ATOM   2287  CD1 TRP B 101     -16.962   6.331   3.847  1.00 68.82           C  
ATOM   2288  CD2 TRP B 101     -16.930   6.664   1.632  1.00 68.82           C  
ATOM   2289  CE2 TRP B 101     -15.831   7.340   2.207  1.00 68.82           C  
ATOM   2290  CE3 TRP B 101     -17.117   6.729   0.245  1.00 68.82           C  
ATOM   2291  NE1 TRP B 101     -15.873   7.121   3.557  1.00 68.82           N  
ATOM   2292  CH2 TRP B 101     -15.128   8.120   0.086  1.00 68.82           C  
ATOM   2293  CZ2 TRP B 101     -14.922   8.073   1.440  1.00 68.82           C  
ATOM   2294  CZ3 TRP B 101     -16.211   7.459  -0.516  1.00 68.82           C  
ATOM   2295  N   GLU B 102     -17.920   2.462   3.816  1.00 71.53           N  
ATOM   2296  CA  GLU B 102     -17.000   1.695   4.652  1.00 71.53           C  
ATOM   2297  C   GLU B 102     -16.521   0.437   3.934  1.00 71.53           C  
ATOM   2298  CB  GLU B 102     -17.665   1.322   5.980  1.00 71.53           C  
ATOM   2299  O   GLU B 102     -15.345   0.077   4.020  1.00 71.53           O  
ATOM   2300  CG  GLU B 102     -17.832   2.496   6.935  1.00 71.53           C  
ATOM   2301  CD  GLU B 102     -16.511   3.033   7.463  1.00 71.53           C  
ATOM   2302  OE1 GLU B 102     -16.426   4.244   7.766  1.00 71.53           O  
ATOM   2303  OE2 GLU B 102     -15.553   2.235   7.574  1.00 71.53           O  
ATOM   2304  N   LEU B 103     -17.411  -0.024   3.188  1.00 70.79           N  
ATOM   2305  CA  LEU B 103     -17.100  -1.242   2.448  1.00 70.79           C  
ATOM   2306  C   LEU B 103     -16.178  -0.942   1.271  1.00 70.79           C  
ATOM   2307  CB  LEU B 103     -18.384  -1.909   1.949  1.00 70.79           C  
ATOM   2308  O   LEU B 103     -15.230  -1.687   1.014  1.00 70.79           O  
ATOM   2309  CG  LEU B 103     -18.969  -3.006   2.839  1.00 70.79           C  
ATOM   2310  CD1 LEU B 103     -19.720  -2.390   4.015  1.00 70.79           C  
ATOM   2311  CD2 LEU B 103     -19.885  -3.919   2.032  1.00 70.79           C  
ATOM   2312  N   THR B 104     -16.468   0.173   0.706  1.00 72.89           N  
ATOM   2313  CA  THR B 104     -15.712   0.535  -0.488  1.00 72.89           C  
ATOM   2314  C   THR B 104     -14.307   1.000  -0.119  1.00 72.89           C  
ATOM   2315  CB  THR B 104     -16.428   1.639  -1.288  1.00 72.89           C  
ATOM   2316  O   THR B 104     -13.357   0.782  -0.873  1.00 72.89           O  
ATOM   2317  CG2 THR B 104     -15.671   1.967  -2.571  1.00 72.89           C  
ATOM   2318  OG1 THR B 104     -17.749   1.197  -1.625  1.00 72.89           O  
ATOM   2319  N   LYS B 105     -14.049   1.413   1.047  1.00 78.84           N  
ATOM   2320  CA  LYS B 105     -12.737   1.924   1.431  1.00 78.84           C  
ATOM   2321  C   LYS B 105     -11.853   0.809   1.984  1.00 78.84           C  
ATOM   2322  CB  LYS B 105     -12.877   3.042   2.465  1.00 78.84           C  
ATOM   2323  O   LYS B 105     -10.625   0.917   1.968  1.00 78.84           O  
ATOM   2324  CG  LYS B 105     -13.442   2.582   3.801  1.00 78.84           C  
ATOM   2325  CD  LYS B 105     -13.507   3.727   4.804  1.00 78.84           C  
ATOM   2326  CE  LYS B 105     -13.966   3.246   6.174  1.00 78.84           C  
ATOM   2327  NZ  LYS B 105     -13.943   4.346   7.184  1.00 78.84           N  
ATOM   2328  N   GLU B 106     -12.518  -0.228   2.411  1.00 82.82           N  
ATOM   2329  CA  GLU B 106     -11.757  -1.314   3.021  1.00 82.82           C  
ATOM   2330  C   GLU B 106     -10.762  -1.915   2.032  1.00 82.82           C  
ATOM   2331  CB  GLU B 106     -12.697  -2.401   3.547  1.00 82.82           C  
ATOM   2332  O   GLU B 106     -11.157  -2.445   0.991  1.00 82.82           O  
ATOM   2333  CG  GLU B 106     -11.989  -3.512   4.307  1.00 82.82           C  
ATOM   2334  CD  GLU B 106     -11.469  -3.072   5.667  1.00 82.82           C  
ATOM   2335  OE1 GLU B 106     -10.584  -3.756   6.229  1.00 82.82           O  
ATOM   2336  OE2 GLU B 106     -11.952  -2.035   6.174  1.00 82.82           O  
ATOM   2337  N   GLY B 107      -9.446  -1.773   2.352  1.00 84.82           N  
ATOM   2338  CA  GLY B 107      -8.404  -2.467   1.612  1.00 84.82           C  
ATOM   2339  C   GLY B 107      -8.132  -1.856   0.250  1.00 84.82           C  
ATOM   2340  O   GLY B 107      -7.356  -2.403  -0.537  1.00 84.82           O  
ATOM   2341  N   PHE B 108      -8.757  -0.721  -0.023  1.00 89.50           N  
ATOM   2342  CA  PHE B 108      -8.602  -0.070  -1.318  1.00 89.50           C  
ATOM   2343  C   PHE B 108      -7.176   0.438  -1.501  1.00 89.50           C  
ATOM   2344  CB  PHE B 108      -9.594   1.088  -1.461  1.00 89.50           C  
ATOM   2345  O   PHE B 108      -6.557   0.202  -2.540  1.00 89.50           O  
ATOM   2346  CG  PHE B 108      -9.460   1.846  -2.754  1.00 89.50           C  
ATOM   2347  CD1 PHE B 108      -8.796   3.066  -2.796  1.00 89.50           C  
ATOM   2348  CD2 PHE B 108      -9.999   1.337  -3.929  1.00 89.50           C  
ATOM   2349  CE1 PHE B 108      -8.671   3.769  -3.992  1.00 89.50           C  
ATOM   2350  CE2 PHE B 108      -9.878   2.034  -5.128  1.00 89.50           C  
ATOM   2351  CZ  PHE B 108      -9.214   3.250  -5.157  1.00 89.50           C  
ATOM   2352  N   MET B 109      -6.686   1.117  -0.562  1.00 89.66           N  
ATOM   2353  CA  MET B 109      -5.370   1.738  -0.682  1.00 89.66           C  
ATOM   2354  C   MET B 109      -4.283   0.681  -0.845  1.00 89.66           C  
ATOM   2355  CB  MET B 109      -5.073   2.611   0.538  1.00 89.66           C  
ATOM   2356  O   MET B 109      -3.361   0.850  -1.645  1.00 89.66           O  
ATOM   2357  CG  MET B 109      -5.902   3.883   0.597  1.00 89.66           C  
ATOM   2358  SD  MET B 109      -5.666   4.946  -0.880  1.00 89.66           S  
ATOM   2359  CE  MET B 109      -5.105   6.478  -0.086  1.00 89.66           C  
ATOM   2360  N   THR B 110      -4.427  -0.318  -0.063  1.00 91.04           N  
ATOM   2361  CA  THR B 110      -3.452  -1.400  -0.141  1.00 91.04           C  
ATOM   2362  C   THR B 110      -3.527  -2.098  -1.496  1.00 91.04           C  
ATOM   2363  CB  THR B 110      -3.669  -2.430   0.983  1.00 91.04           C  
ATOM   2364  O   THR B 110      -2.497  -2.424  -2.090  1.00 91.04           O  
ATOM   2365  CG2 THR B 110      -3.341  -1.833   2.347  1.00 91.04           C  
ATOM   2366  OG1 THR B 110      -5.038  -2.854   0.976  1.00 91.04           O  
ATOM   2367  N   SER B 111      -4.713  -2.373  -1.968  1.00 94.01           N  
ATOM   2368  CA  SER B 111      -4.889  -2.989  -3.280  1.00 94.01           C  
ATOM   2369  C   SER B 111      -4.414  -2.062  -4.394  1.00 94.01           C  
ATOM   2370  CB  SER B 111      -6.355  -3.360  -3.505  1.00 94.01           C  
ATOM   2371  O   SER B 111      -3.857  -2.520  -5.394  1.00 94.01           O  
ATOM   2372  OG  SER B 111      -7.171  -2.202  -3.521  1.00 94.01           O  
ATOM   2373  N   PHE B 112      -4.694  -0.812  -4.235  1.00 94.97           N  
ATOM   2374  CA  PHE B 112      -4.235   0.181  -5.200  1.00 94.97           C  
ATOM   2375  C   PHE B 112      -2.714   0.178  -5.299  1.00 94.97           C  
ATOM   2376  CB  PHE B 112      -4.733   1.577  -4.813  1.00 94.97           C  
ATOM   2377  O   PHE B 112      -2.159   0.166  -6.399  1.00 94.97           O  
ATOM   2378  CG  PHE B 112      -4.266   2.667  -5.741  1.00 94.97           C  
ATOM   2379  CD1 PHE B 112      -3.296   3.575  -5.336  1.00 94.97           C  
ATOM   2380  CD2 PHE B 112      -4.797   2.781  -7.019  1.00 94.97           C  
ATOM   2381  CE1 PHE B 112      -2.862   4.585  -6.192  1.00 94.97           C  
ATOM   2382  CE2 PHE B 112      -4.368   3.787  -7.880  1.00 94.97           C  
ATOM   2383  CZ  PHE B 112      -3.401   4.688  -7.465  1.00 94.97           C  
ATOM   2384  N   ALA B 113      -2.061   0.267  -4.203  1.00 94.76           N  
ATOM   2385  CA  ALA B 113      -0.601   0.232  -4.168  1.00 94.76           C  
ATOM   2386  C   ALA B 113      -0.068  -1.047  -4.806  1.00 94.76           C  
ATOM   2387  CB  ALA B 113      -0.100   0.356  -2.732  1.00 94.76           C  
ATOM   2388  O   ALA B 113       0.901  -1.011  -5.568  1.00 94.76           O  
ATOM   2389  N   LEU B 114      -0.717  -2.193  -4.467  1.00 96.23           N  
ATOM   2390  CA  LEU B 114      -0.327  -3.481  -5.028  1.00 96.23           C  
ATOM   2391  C   LEU B 114      -0.485  -3.483  -6.545  1.00 96.23           C  
ATOM   2392  CB  LEU B 114      -1.163  -4.608  -4.416  1.00 96.23           C  
ATOM   2393  O   LEU B 114       0.399  -3.954  -7.265  1.00 96.23           O  
ATOM   2394  CG  LEU B 114      -0.838  -6.026  -4.887  1.00 96.23           C  
ATOM   2395  CD1 LEU B 114       0.618  -6.365  -4.585  1.00 96.23           C  
ATOM   2396  CD2 LEU B 114      -1.774  -7.036  -4.232  1.00 96.23           C  
ATOM   2397  N   PHE B 115      -1.577  -3.004  -6.974  1.00 97.02           N  
ATOM   2398  CA  PHE B 115      -1.812  -2.868  -8.407  1.00 97.02           C  
ATOM   2399  C   PHE B 115      -0.708  -2.046  -9.061  1.00 97.02           C  
ATOM   2400  CB  PHE B 115      -3.175  -2.221  -8.671  1.00 97.02           C  
ATOM   2401  O   PHE B 115      -0.182  -2.426 -10.110  1.00 97.02           O  
ATOM   2402  CG  PHE B 115      -3.310  -1.628 -10.047  1.00 97.02           C  
ATOM   2403  CD1 PHE B 115      -3.227  -0.255 -10.239  1.00 97.02           C  
ATOM   2404  CD2 PHE B 115      -3.520  -2.446 -11.150  1.00 97.02           C  
ATOM   2405  CE1 PHE B 115      -3.351   0.297 -11.512  1.00 97.02           C  
ATOM   2406  CE2 PHE B 115      -3.645  -1.902 -12.426  1.00 97.02           C  
ATOM   2407  CZ  PHE B 115      -3.561  -0.530 -12.604  1.00 97.02           C  
ATOM   2408  N   MET B 116      -0.369  -0.900  -8.530  1.00 96.15           N  
ATOM   2409  CA  MET B 116       0.657  -0.009  -9.063  1.00 96.15           C  
ATOM   2410  C   MET B 116       1.993  -0.733  -9.192  1.00 96.15           C  
ATOM   2411  CB  MET B 116       0.815   1.225  -8.172  1.00 96.15           C  
ATOM   2412  O   MET B 116       2.659  -0.635 -10.224  1.00 96.15           O  
ATOM   2413  CG  MET B 116      -0.343   2.205  -8.272  1.00 96.15           C  
ATOM   2414  SD  MET B 116      -0.469   2.979  -9.931  1.00 96.15           S  
ATOM   2415  CE  MET B 116       0.993   4.054  -9.894  1.00 96.15           C  
ATOM   2416  N   VAL B 117       2.347  -1.461  -8.174  1.00 96.29           N  
ATOM   2417  CA  VAL B 117       3.635  -2.146  -8.139  1.00 96.29           C  
ATOM   2418  C   VAL B 117       3.688  -3.206  -9.237  1.00 96.29           C  
ATOM   2419  CB  VAL B 117       3.897  -2.793  -6.761  1.00 96.29           C  
ATOM   2420  O   VAL B 117       4.642  -3.255 -10.016  1.00 96.29           O  
ATOM   2421  CG1 VAL B 117       5.102  -3.730  -6.824  1.00 96.29           C  
ATOM   2422  CG2 VAL B 117       4.109  -1.716  -5.698  1.00 96.29           C  
ATOM   2423  N   ILE B 118       2.619  -3.992  -9.332  1.00 96.78           N  
ATOM   2424  CA  ILE B 118       2.568  -5.069 -10.315  1.00 96.78           C  
ATOM   2425  C   ILE B 118       2.529  -4.480 -11.724  1.00 96.78           C  
ATOM   2426  CB  ILE B 118       1.347  -5.987 -10.085  1.00 96.78           C  
ATOM   2427  O   ILE B 118       3.217  -4.965 -12.625  1.00 96.78           O  
ATOM   2428  CG1 ILE B 118       1.466  -6.706  -8.736  1.00 96.78           C  
ATOM   2429  CG2 ILE B 118       1.204  -6.994 -11.231  1.00 96.78           C  
ATOM   2430  CD1 ILE B 118       2.667  -7.637  -8.635  1.00 96.78           C  
ATOM   2431  N   TRP B 119       1.775  -3.488 -11.903  1.00 96.46           N  
ATOM   2432  CA  TRP B 119       1.658  -2.781 -13.174  1.00 96.46           C  
ATOM   2433  C   TRP B 119       3.013  -2.244 -13.625  1.00 96.46           C  
ATOM   2434  CB  TRP B 119       0.652  -1.632 -13.060  1.00 96.46           C  
ATOM   2435  O   TRP B 119       3.434  -2.481 -14.760  1.00 96.46           O  
ATOM   2436  CG  TRP B 119       0.338  -0.966 -14.366  1.00 96.46           C  
ATOM   2437  CD1 TRP B 119       0.575  -1.458 -15.620  1.00 96.46           C  
ATOM   2438  CD2 TRP B 119      -0.268   0.317 -14.546  1.00 96.46           C  
ATOM   2439  CE2 TRP B 119      -0.369   0.540 -15.937  1.00 96.46           C  
ATOM   2440  CE3 TRP B 119      -0.737   1.302 -13.666  1.00 96.46           C  
ATOM   2441  NE1 TRP B 119       0.152  -0.557 -16.569  1.00 96.46           N  
ATOM   2442  CH2 TRP B 119      -1.371   2.655 -15.585  1.00 96.46           C  
ATOM   2443  CZ2 TRP B 119      -0.920   1.709 -16.468  1.00 96.46           C  
ATOM   2444  CZ3 TRP B 119      -1.285   2.464 -14.196  1.00 96.46           C  
ATOM   2445  N   ILE B 120       3.767  -1.611 -12.737  1.00 95.58           N  
ATOM   2446  CA  ILE B 120       5.062  -1.001 -13.015  1.00 95.58           C  
ATOM   2447  C   ILE B 120       6.083  -2.085 -13.351  1.00 95.58           C  
ATOM   2448  CB  ILE B 120       5.555  -0.153 -11.821  1.00 95.58           C  
ATOM   2449  O   ILE B 120       6.843  -1.954 -14.313  1.00 95.58           O  
ATOM   2450  CG1 ILE B 120       4.670   1.087 -11.645  1.00 95.58           C  
ATOM   2451  CG2 ILE B 120       7.022   0.244 -12.009  1.00 95.58           C  
ATOM   2452  CD1 ILE B 120       4.884   1.818 -10.327  1.00 95.58           C  
ATOM   2453  N   ILE B 121       6.064  -3.164 -12.617  1.00 95.23           N  
ATOM   2454  CA  ILE B 121       7.034  -4.242 -12.780  1.00 95.23           C  
ATOM   2455  C   ILE B 121       6.879  -4.872 -14.162  1.00 95.23           C  
ATOM   2456  CB  ILE B 121       6.874  -5.316 -11.680  1.00 95.23           C  
ATOM   2457  O   ILE B 121       7.856  -5.003 -14.904  1.00 95.23           O  
ATOM   2458  CG1 ILE B 121       7.324  -4.762 -10.323  1.00 95.23           C  
ATOM   2459  CG2 ILE B 121       7.659  -6.580 -12.043  1.00 95.23           C  
ATOM   2460  CD1 ILE B 121       7.059  -5.700  -9.154  1.00 95.23           C  
ATOM   2461  N   PHE B 122       5.643  -5.218 -14.479  1.00 95.20           N  
ATOM   2462  CA  PHE B 122       5.399  -5.910 -15.739  1.00 95.20           C  
ATOM   2463  C   PHE B 122       5.568  -4.961 -16.919  1.00 95.20           C  
ATOM   2464  CB  PHE B 122       3.995  -6.522 -15.755  1.00 95.20           C  
ATOM   2465  O   PHE B 122       6.093  -5.349 -17.965  1.00 95.20           O  
ATOM   2466  CG  PHE B 122       3.920  -7.887 -15.124  1.00 95.20           C  
ATOM   2467  CD1 PHE B 122       4.067  -9.033 -15.896  1.00 95.20           C  
ATOM   2468  CD2 PHE B 122       3.704  -8.023 -13.759  1.00 95.20           C  
ATOM   2469  CE1 PHE B 122       3.998 -10.297 -15.315  1.00 95.20           C  
ATOM   2470  CE2 PHE B 122       3.634  -9.283 -13.172  1.00 95.20           C  
ATOM   2471  CZ  PHE B 122       3.780 -10.418 -13.951  1.00 95.20           C  
ATOM   2472  N   TYR B 123       5.141  -3.776 -16.757  1.00 94.80           N  
ATOM   2473  CA  TYR B 123       5.334  -2.775 -17.800  1.00 94.80           C  
ATOM   2474  C   TYR B 123       6.815  -2.575 -18.098  1.00 94.80           C  
ATOM   2475  CB  TYR B 123       4.700  -1.442 -17.390  1.00 94.80           C  
ATOM   2476  O   TYR B 123       7.224  -2.554 -19.261  1.00 94.80           O  
ATOM   2477  CG  TYR B 123       4.841  -0.357 -18.429  1.00 94.80           C  
ATOM   2478  CD1 TYR B 123       5.782   0.660 -18.280  1.00 94.80           C  
ATOM   2479  CD2 TYR B 123       4.034  -0.345 -19.562  1.00 94.80           C  
ATOM   2480  CE1 TYR B 123       5.915   1.663 -19.234  1.00 94.80           C  
ATOM   2481  CE2 TYR B 123       4.158   0.653 -20.523  1.00 94.80           C  
ATOM   2482  OH  TYR B 123       5.227   2.642 -21.299  1.00 94.80           O  
ATOM   2483  CZ  TYR B 123       5.100   1.651 -20.351  1.00 94.80           C  
ATOM   2484  N   THR B 124       7.621  -2.424 -17.010  1.00 93.73           N  
ATOM   2485  CA  THR B 124       9.060  -2.227 -17.149  1.00 93.73           C  
ATOM   2486  C   THR B 124       9.714  -3.450 -17.784  1.00 93.73           C  
ATOM   2487  CB  THR B 124       9.718  -1.937 -15.787  1.00 93.73           C  
ATOM   2488  O   THR B 124      10.546  -3.319 -18.684  1.00 93.73           O  
ATOM   2489  CG2 THR B 124      11.228  -1.780 -15.929  1.00 93.73           C  
ATOM   2490  OG1 THR B 124       9.171  -0.728 -15.246  1.00 93.73           O  
ATOM   2491  N   ALA B 125       9.302  -4.590 -17.402  1.00 93.12           N  
ATOM   2492  CA  ALA B 125       9.887  -5.848 -17.858  1.00 93.12           C  
ATOM   2493  C   ALA B 125       9.614  -6.073 -19.343  1.00 93.12           C  
ATOM   2494  CB  ALA B 125       9.346  -7.015 -17.037  1.00 93.12           C  
ATOM   2495  O   ALA B 125      10.516  -6.446 -20.097  1.00 93.12           O  
ATOM   2496  N   ILE B 126       8.480  -5.775 -19.783  1.00 92.72           N  
ATOM   2497  CA  ILE B 126       8.044  -6.160 -21.121  1.00 92.72           C  
ATOM   2498  C   ILE B 126       8.387  -5.051 -22.114  1.00 92.72           C  
ATOM   2499  CB  ILE B 126       6.529  -6.461 -21.157  1.00 92.72           C  
ATOM   2500  O   ILE B 126       8.815  -5.327 -23.238  1.00 92.72           O  
ATOM   2501  CG1 ILE B 126       6.214  -7.716 -20.336  1.00 92.72           C  
ATOM   2502  CG2 ILE B 126       6.043  -6.615 -22.601  1.00 92.72           C  
ATOM   2503  CD1 ILE B 126       4.726  -8.004 -20.190  1.00 92.72           C  
ATOM   2504  N   HIS B 127       8.313  -3.844 -21.757  1.00 90.70           N  
ATOM   2505  CA  HIS B 127       8.362  -2.772 -22.744  1.00 90.70           C  
ATOM   2506  C   HIS B 127       9.682  -2.012 -22.667  1.00 90.70           C  
ATOM   2507  CB  HIS B 127       7.189  -1.809 -22.548  1.00 90.70           C  
ATOM   2508  O   HIS B 127      10.052  -1.306 -23.608  1.00 90.70           O  
ATOM   2509  CG  HIS B 127       5.850  -2.453 -22.714  1.00 90.70           C  
ATOM   2510  CD2 HIS B 127       4.905  -2.787 -21.804  1.00 90.70           C  
ATOM   2511  ND1 HIS B 127       5.354  -2.833 -23.943  1.00 90.70           N  
ATOM   2512  CE1 HIS B 127       4.158  -3.373 -23.780  1.00 90.70           C  
ATOM   2513  NE2 HIS B 127       3.862  -3.357 -22.492  1.00 90.70           N  
ATOM   2514  N   TYR B 128      10.464  -2.144 -21.671  1.00 86.91           N  
ATOM   2515  CA  TYR B 128      11.625  -1.274 -21.518  1.00 86.91           C  
ATOM   2516  C   TYR B 128      12.872  -2.084 -21.185  1.00 86.91           C  
ATOM   2517  CB  TYR B 128      11.374  -0.230 -20.426  1.00 86.91           C  
ATOM   2518  O   TYR B 128      13.992  -1.573 -21.266  1.00 86.91           O  
ATOM   2519  CG  TYR B 128      10.422   0.865 -20.840  1.00 86.91           C  
ATOM   2520  CD1 TYR B 128      10.891   2.035 -21.434  1.00 86.91           C  
ATOM   2521  CD2 TYR B 128       9.052   0.733 -20.639  1.00 86.91           C  
ATOM   2522  CE1 TYR B 128      10.017   3.048 -21.816  1.00 86.91           C  
ATOM   2523  CE2 TYR B 128       8.169   1.739 -21.017  1.00 86.91           C  
ATOM   2524  OH  TYR B 128       7.791   3.890 -21.980  1.00 86.91           O  
ATOM   2525  CZ  TYR B 128       8.660   2.891 -21.604  1.00 86.91           C  
ATOM   2526  N   ASP B 129      12.691  -3.262 -20.854  1.00 82.02           N  
ATOM   2527  CA  ASP B 129      13.845  -4.150 -20.744  1.00 82.02           C  
ATOM   2528  C   ASP B 129      13.953  -5.063 -21.963  1.00 82.02           C  
ATOM   2529  CB  ASP B 129      13.759  -4.986 -19.466  1.00 82.02           C  
ATOM   2530  O   ASP B 129      15.051  -5.303 -22.470  1.00 82.02           O  
ATOM   2531  CG  ASP B 129      14.481  -4.350 -18.291  1.00 82.02           C  
ATOM   2532  OD1 ASP B 129      15.165  -3.321 -18.480  1.00 82.02           O  
ATOM   2533  OD2 ASP B 129      14.367  -4.884 -17.166  1.00 82.02           O  
TER    2534      ASP B 517
ENDMDL
END
