# Supplementary material for: A unified evolutionary origin for the ubiquitous protein transporters SecY and YidC
Source: BMC Biol. 2021 Dec 15;19:266. doi: 10.1186/s12915-021-01171-5 (PMC8675477; doi:10.1186/s12915-021-01171-5)
Supplement: Supplementary file 5 — Additional file 5. Predicted MJ0480/MJ0606 and TMCO1/C02orf24 structures. [file 12915_2021_1171_MOESM5_ESM.zip › Additional file 5. Predicted structures/prediction_TMCO1iso3_C20orf24iso2/rank_1_model_5_ptm_seed_0_relaxed.pdb]

ATOM      1  N   MET A   1     -23.943  -9.701  14.507  1.00 55.12           N  
ATOM      2  H   MET A   1     -24.794 -10.069  14.107  1.00 55.12           H  
ATOM      3  H2  MET A   1     -23.456 -10.409  15.037  1.00 55.12           H  
ATOM      4  H3  MET A   1     -24.180  -8.936  15.123  1.00 55.12           H  
ATOM      5  CA  MET A   1     -23.085  -9.183  13.432  1.00 55.12           C  
ATOM      6  HA  MET A   1     -22.211  -8.694  13.862  1.00 55.12           H  
ATOM      7  C   MET A   1     -23.904  -8.133  12.733  1.00 55.12           C  
ATOM      8  CB  MET A   1     -22.628 -10.297  12.471  1.00 55.12           C  
ATOM      9  HB2 MET A   1     -23.455 -10.661  11.862  1.00 55.12           H  
ATOM     10  HB3 MET A   1     -22.232 -11.126  13.058  1.00 55.12           H  
ATOM     11  O   MET A   1     -24.890  -8.500  12.093  1.00 55.12           O  
ATOM     12  CG  MET A   1     -21.514  -9.760  11.576  1.00 55.12           C  
ATOM     13  HG2 MET A   1     -20.784  -9.307  12.246  1.00 55.12           H  
ATOM     14  HG3 MET A   1     -21.920  -8.972  10.940  1.00 55.12           H  
ATOM     15  SD  MET A   1     -20.673 -10.971  10.511  1.00 55.12           S  
ATOM     16  CE  MET A   1     -19.722 -11.930  11.722  1.00 55.12           C  
ATOM     17  HE1 MET A   1     -19.075 -11.262  12.290  1.00 55.12           H  
ATOM     18  HE2 MET A   1     -19.109 -12.663  11.198  1.00 55.12           H  
ATOM     19  HE3 MET A   1     -20.398 -12.449  12.402  1.00 55.12           H  
ATOM     20  N   SER A   2     -23.599  -6.860  12.961  1.00 72.84           N  
ATOM     21  H   SER A   2     -22.755  -6.584  13.442  1.00 72.84           H  
ATOM     22  CA  SER A   2     -24.366  -5.799  12.319  1.00 72.84           C  
ATOM     23  HA  SER A   2     -25.422  -6.046  12.422  1.00 72.84           H  
ATOM     24  C   SER A   2     -24.057  -5.815  10.820  1.00 72.84           C  
ATOM     25  CB  SER A   2     -24.197  -4.443  13.029  1.00 72.84           C  
ATOM     26  HB2 SER A   2     -24.898  -3.733  12.590  1.00 72.84           H  
ATOM     27  HB3 SER A   2     -23.202  -4.012  12.917  1.00 72.84           H  
ATOM     28  O   SER A   2     -23.018  -6.317  10.376  1.00 72.84           O  
ATOM     29  OG  SER A   2     -24.555  -4.635  14.388  1.00 72.84           O  
ATOM     30  HG  SER A   2     -23.867  -4.373  15.005  1.00 72.84           H  
ATOM     31  N   THR A   3     -25.001  -5.343  10.005  1.00 83.22           N  
ATOM     32  H   THR A   3     -25.829  -4.921  10.401  1.00 83.22           H  
ATOM     33  CA  THR A   3     -24.880  -5.352   8.533  1.00 83.22           C  
ATOM     34  HA  THR A   3     -24.855  -6.382   8.177  1.00 83.22           H  
ATOM     35  C   THR A   3     -23.584  -4.684   8.068  1.00 83.22           C  
ATOM     36  CB  THR A   3     -26.083  -4.636   7.901  1.00 83.22           C  
ATOM     37  HB  THR A   3     -25.912  -4.503   6.832  1.00 83.22           H  
ATOM     38  O   THR A   3     -22.966  -5.118   7.104  1.00 83.22           O  
ATOM     39  CG2 THR A   3     -27.376  -5.428   8.102  1.00 83.22           C  
ATOM     40 HG21 THR A   3     -28.196  -4.909   7.605  1.00 83.22           H  
ATOM     41 HG22 THR A   3     -27.269  -6.421   7.664  1.00 83.22           H  
ATOM     42 HG23 THR A   3     -27.607  -5.522   9.163  1.00 83.22           H  
ATOM     43  OG1 THR A   3     -26.284  -3.379   8.512  1.00 83.22           O  
ATOM     44  HG1 THR A   3     -25.820  -2.718   7.992  1.00 83.22           H  
ATOM     45  N   MET A   4     -23.129  -3.691   8.828  1.00 88.26           N  
ATOM     46  H   MET A   4     -23.692  -3.432   9.626  1.00 88.26           H  
ATOM     47  CA  MET A   4     -21.901  -2.941   8.614  1.00 88.26           C  
ATOM     48  HA  MET A   4     -21.921  -2.507   7.614  1.00 88.26           H  
ATOM     49  C   MET A   4     -20.625  -3.786   8.736  1.00 88.26           C  
ATOM     50  CB  MET A   4     -21.927  -1.818   9.645  1.00 88.26           C  
ATOM     51  HB2 MET A   4     -22.868  -1.277   9.551  1.00 88.26           H  
ATOM     52  HB3 MET A   4     -21.866  -2.232  10.652  1.00 88.26           H  
ATOM     53  O   MET A   4     -19.781  -3.754   7.841  1.00 88.26           O  
ATOM     54  CG  MET A   4     -20.799  -0.828   9.447  1.00 88.26           C  
ATOM     55  HG2 MET A   4     -20.815  -0.473   8.417  1.00 88.26           H  
ATOM     56  HG3 MET A   4     -19.841  -1.308   9.649  1.00 88.26           H  
ATOM     57  SD  MET A   4     -21.023   0.569  10.561  1.00 88.26           S  
ATOM     58  CE  MET A   4     -19.604   1.472  10.000  1.00 88.26           C  
ATOM     59  HE1 MET A   4     -18.743   1.111  10.562  1.00 88.26           H  
ATOM     60  HE2 MET A   4     -19.764   2.540  10.154  1.00 88.26           H  
ATOM     61  HE3 MET A   4     -19.483   1.293   8.932  1.00 88.26           H  
ATOM     62  N   PHE A   5     -20.463  -4.581   9.799  1.00 90.11           N  
ATOM     63  H   PHE A   5     -21.145  -4.594  10.544  1.00 90.11           H  
ATOM     64  CA  PHE A   5     -19.278  -5.433   9.924  1.00 90.11           C  
ATOM     65  HA  PHE A   5     -18.396  -4.822   9.734  1.00 90.11           H  
ATOM     66  C   PHE A   5     -19.273  -6.565   8.890  1.00 90.11           C  
ATOM     67  CB  PHE A   5     -19.175  -5.973  11.348  1.00 90.11           C  
ATOM     68  HB2 PHE A   5     -19.137  -5.122  12.028  1.00 90.11           H  
ATOM     69  HB3 PHE A   5     -20.063  -6.563  11.577  1.00 90.11           H  
ATOM     70  O   PHE A   5     -18.219  -6.900   8.344  1.00 90.11           O  
ATOM     71  CG  PHE A   5     -17.932  -6.799  11.599  1.00 90.11           C  
ATOM     72  CD1 PHE A   5     -18.025  -8.165  11.910  1.00 90.11           C  
ATOM     73  HD1 PHE A   5     -18.999  -8.627  11.977  1.00 90.11           H  
ATOM     74  CD2 PHE A   5     -16.667  -6.194  11.527  1.00 90.11           C  
ATOM     75  HD2 PHE A   5     -16.584  -5.140  11.307  1.00 90.11           H  
ATOM     76  CE1 PHE A   5     -16.875  -8.926  12.169  1.00 90.11           C  
ATOM     77  HE1 PHE A   5     -16.965  -9.968  12.438  1.00 90.11           H  
ATOM     78  CE2 PHE A   5     -15.513  -6.960  11.756  1.00 90.11           C  
ATOM     79  HE2 PHE A   5     -14.546  -6.479  11.722  1.00 90.11           H  
ATOM     80  CZ  PHE A   5     -15.612  -8.320  12.091  1.00 90.11           C  
ATOM     81  HZ  PHE A   5     -14.721  -8.893  12.301  1.00 90.11           H  
ATOM     82  N   ALA A   6     -20.446  -7.109   8.546  1.00 91.79           N  
ATOM     83  H   ALA A   6     -21.283  -6.781   9.007  1.00 91.79           H  
ATOM     84  CA  ALA A   6     -20.565  -8.062   7.444  1.00 91.79           C  
ATOM     85  HA  ALA A   6     -19.916  -8.912   7.654  1.00 91.79           H  
ATOM     86  C   ALA A   6     -20.097  -7.445   6.109  1.00 91.79           C  
ATOM     87  CB  ALA A   6     -22.010  -8.566   7.376  1.00 91.79           C  
ATOM     88  HB1 ALA A   6     -22.291  -9.015   8.329  1.00 91.79           H  
ATOM     89  HB2 ALA A   6     -22.686  -7.740   7.155  1.00 91.79           H  
ATOM     90  HB3 ALA A   6     -22.097  -9.314   6.588  1.00 91.79           H  
ATOM     91  O   ALA A   6     -19.317  -8.070   5.386  1.00 91.79           O  
ATOM     92  N   ASP A   7     -20.489  -6.199   5.825  1.00 92.63           N  
ATOM     93  H   ASP A   7     -21.189  -5.767   6.409  1.00 92.63           H  
ATOM     94  CA  ASP A   7     -20.043  -5.448   4.645  1.00 92.63           C  
ATOM     95  HA  ASP A   7     -20.245  -6.045   3.756  1.00 92.63           H  
ATOM     96  C   ASP A   7     -18.528  -5.177   4.673  1.00 92.63           C  
ATOM     97  CB  ASP A   7     -20.837  -4.130   4.526  1.00 92.63           C  
ATOM     98  HB2 ASP A   7     -20.337  -3.500   3.791  1.00 92.63           H  
ATOM     99  HB3 ASP A   7     -20.815  -3.599   5.478  1.00 92.63           H  
ATOM    100  O   ASP A   7     -17.846  -5.368   3.660  1.00 92.63           O  
ATOM    101  CG  ASP A   7     -22.297  -4.302   4.071  1.00 92.63           C  
ATOM    102  OD1 ASP A   7     -22.638  -5.389   3.551  1.00 92.63           O  
ATOM    103  OD2 ASP A   7     -23.055  -3.306   4.145  1.00 92.63           O  
ATOM    104  N   THR A   8     -17.968  -4.818   5.838  1.00 94.12           N  
ATOM    105  H   THR A   8     -18.587  -4.633   6.614  1.00 94.12           H  
ATOM    106  CA  THR A   8     -16.511  -4.684   6.034  1.00 94.12           C  
ATOM    107  HA  THR A   8     -16.145  -3.869   5.411  1.00 94.12           H  
ATOM    108  C   THR A   8     -15.787  -5.970   5.619  1.00 94.12           C  
ATOM    109  CB  THR A   8     -16.148  -4.384   7.503  1.00 94.12           C  
ATOM    110  HB  THR A   8     -16.519  -5.184   8.144  1.00 94.12           H  
ATOM    111  O   THR A   8     -14.853  -5.932   4.812  1.00 94.12           O  
ATOM    112  CG2 THR A   8     -14.642  -4.247   7.728  1.00 94.12           C  
ATOM    113 HG21 THR A   8     -14.252  -3.410   7.148  1.00 94.12           H  
ATOM    114 HG22 THR A   8     -14.461  -4.056   8.786  1.00 94.12           H  
ATOM    115 HG23 THR A   8     -14.127  -5.166   7.450  1.00 94.12           H  
ATOM    116  OG1 THR A   8     -16.638  -3.162   7.978  1.00 94.12           O  
ATOM    117  HG1 THR A   8     -17.483  -2.941   7.578  1.00 94.12           H  
ATOM    118  N   LEU A   9     -16.213  -7.123   6.148  1.00 94.45           N  
ATOM    119  H   LEU A   9     -16.999  -7.095   6.782  1.00 94.45           H  
ATOM    120  CA  LEU A   9     -15.591  -8.417   5.856  1.00 94.45           C  
ATOM    121  HA  LEU A   9     -14.517  -8.341   6.030  1.00 94.45           H  
ATOM    122  C   LEU A   9     -15.762  -8.823   4.391  1.00 94.45           C  
ATOM    123  CB  LEU A   9     -16.184  -9.502   6.770  1.00 94.45           C  
ATOM    124  HB2 LEU A   9     -15.828 -10.470   6.417  1.00 94.45           H  
ATOM    125  HB3 LEU A   9     -17.269  -9.492   6.667  1.00 94.45           H  
ATOM    126  O   LEU A   9     -14.826  -9.356   3.790  1.00 94.45           O  
ATOM    127  CG  LEU A   9     -15.831  -9.379   8.263  1.00 94.45           C  
ATOM    128  HG  LEU A   9     -16.232  -8.452   8.673  1.00 94.45           H  
ATOM    129  CD1 LEU A   9     -16.459 -10.563   9.001  1.00 94.45           C  
ATOM    130 HD11 LEU A   9     -17.544 -10.507   8.911  1.00 94.45           H  
ATOM    131 HD12 LEU A   9     -16.104 -11.506   8.584  1.00 94.45           H  
ATOM    132 HD13 LEU A   9     -16.199 -10.515  10.058  1.00 94.45           H  
ATOM    133  CD2 LEU A   9     -14.319  -9.401   8.512  1.00 94.45           C  
ATOM    134 HD21 LEU A   9     -14.132  -9.421   9.585  1.00 94.45           H  
ATOM    135 HD22 LEU A   9     -13.874 -10.281   8.047  1.00 94.45           H  
ATOM    136 HD23 LEU A   9     -13.865  -8.494   8.112  1.00 94.45           H  
ATOM    137  N   LEU A  10     -16.920  -8.532   3.796  1.00 93.97           N  
ATOM    138  H   LEU A  10     -17.659  -8.124   4.351  1.00 93.97           H  
ATOM    139  CA  LEU A  10     -17.175  -8.790   2.384  1.00 93.97           C  
ATOM    140  HA  LEU A  10     -16.989  -9.849   2.203  1.00 93.97           H  
ATOM    141  C   LEU A  10     -16.215  -7.991   1.492  1.00 93.97           C  
ATOM    142  CB  LEU A  10     -18.652  -8.487   2.081  1.00 93.97           C  
ATOM    143  HB2 LEU A  10     -19.275  -9.091   2.741  1.00 93.97           H  
ATOM    144  HB3 LEU A  10     -18.850  -7.439   2.306  1.00 93.97           H  
ATOM    145  O   LEU A  10     -15.663  -8.544   0.542  1.00 93.97           O  
ATOM    146  CG  LEU A  10     -19.069  -8.758   0.625  1.00 93.97           C  
ATOM    147  HG  LEU A  10     -18.501  -8.104  -0.037  1.00 93.97           H  
ATOM    148  CD1 LEU A  10     -18.831 -10.211   0.203  1.00 93.97           C  
ATOM    149 HD11 LEU A  10     -19.227 -10.371  -0.799  1.00 93.97           H  
ATOM    150 HD12 LEU A  10     -19.331 -10.884   0.900  1.00 93.97           H  
ATOM    151 HD13 LEU A  10     -17.762 -10.428   0.188  1.00 93.97           H  
ATOM    152  CD2 LEU A  10     -20.552  -8.444   0.441  1.00 93.97           C  
ATOM    153 HD21 LEU A  10     -20.764  -7.425   0.767  1.00 93.97           H  
ATOM    154 HD22 LEU A  10     -21.157  -9.123   1.042  1.00 93.97           H  
ATOM    155 HD23 LEU A  10     -20.831  -8.542  -0.608  1.00 93.97           H  
ATOM    156  N   ILE A  11     -15.938  -6.724   1.814  1.00 94.31           N  
ATOM    157  H   ILE A  11     -16.442  -6.306   2.583  1.00 94.31           H  
ATOM    158  CA  ILE A  11     -14.971  -5.905   1.064  1.00 94.31           C  
ATOM    159  HA  ILE A  11     -15.235  -5.947   0.007  1.00 94.31           H  
ATOM    160  C   ILE A  11     -13.552  -6.455   1.190  1.00 94.31           C  
ATOM    161  CB  ILE A  11     -15.032  -4.436   1.518  1.00 94.31           C  
ATOM    162  HB  ILE A  11     -14.995  -4.402   2.607  1.00 94.31           H  
ATOM    163  O   ILE A  11     -12.825  -6.506   0.193  1.00 94.31           O  
ATOM    164  CG1 ILE A  11     -16.369  -3.849   1.034  1.00 94.31           C  
ATOM    165 HG12 ILE A  11     -16.332  -3.681  -0.042  1.00 94.31           H  
ATOM    166 HG13 ILE A  11     -17.184  -4.544   1.235  1.00 94.31           H  
ATOM    167  CG2 ILE A  11     -13.854  -3.604   0.960  1.00 94.31           C  
ATOM    168 HG21 ILE A  11     -12.909  -3.940   1.387  1.00 94.31           H  
ATOM    169 HG22 ILE A  11     -13.816  -3.689  -0.126  1.00 94.31           H  
ATOM    170 HG23 ILE A  11     -13.965  -2.553   1.225  1.00 94.31           H  
ATOM    171  CD1 ILE A  11     -16.714  -2.546   1.735  1.00 94.31           C  
ATOM    172 HD11 ILE A  11     -15.967  -1.783   1.520  1.00 94.31           H  
ATOM    173 HD12 ILE A  11     -17.682  -2.215   1.358  1.00 94.31           H  
ATOM    174 HD13 ILE A  11     -16.781  -2.714   2.810  1.00 94.31           H  
ATOM    175  N   VAL A  12     -13.149  -6.891   2.385  1.00 94.90           N  
ATOM    176  H   VAL A  12     -13.778  -6.786   3.169  1.00 94.90           H  
ATOM    177  CA  VAL A  12     -11.846  -7.543   2.592  1.00 94.90           C  
ATOM    178  HA  VAL A  12     -11.058  -6.867   2.262  1.00 94.90           H  
ATOM    179  C   VAL A  12     -11.759  -8.811   1.743  1.00 94.90           C  
ATOM    180  CB  VAL A  12     -11.611  -7.858   4.081  1.00 94.90           C  
ATOM    181  HB  VAL A  12     -12.441  -8.455   4.459  1.00 94.90           H  
ATOM    182  O   VAL A  12     -10.785  -8.993   1.013  1.00 94.90           O  
ATOM    183  CG1 VAL A  12     -10.308  -8.642   4.303  1.00 94.90           C  
ATOM    184 HG11 VAL A  12     -10.377  -9.630   3.849  1.00 94.90           H  
ATOM    185 HG12 VAL A  12     -10.141  -8.774   5.372  1.00 94.90           H  
ATOM    186 HG13 VAL A  12      -9.465  -8.101   3.873  1.00 94.90           H  
ATOM    187  CG2 VAL A  12     -11.517  -6.573   4.910  1.00 94.90           C  
ATOM    188 HG21 VAL A  12     -12.355  -5.909   4.700  1.00 94.90           H  
ATOM    189 HG22 VAL A  12     -11.552  -6.831   5.969  1.00 94.90           H  
ATOM    190 HG23 VAL A  12     -10.590  -6.043   4.692  1.00 94.90           H  
ATOM    191  N   PHE A  13     -12.795  -9.650   1.763  1.00 94.86           N  
ATOM    192  H   PHE A  13     -13.568  -9.444   2.380  1.00 94.86           H  
ATOM    193  CA  PHE A  13     -12.864 -10.873   0.965  1.00 94.86           C  
ATOM    194  HA  PHE A  13     -12.011 -11.503   1.215  1.00 94.86           H  
ATOM    195  C   PHE A  13     -12.796 -10.597  -0.544  1.00 94.86           C  
ATOM    196  CB  PHE A  13     -14.143 -11.633   1.330  1.00 94.86           C  
ATOM    197  HB2 PHE A  13     -14.112 -11.894   2.388  1.00 94.86           H  
ATOM    198  HB3 PHE A  13     -15.009 -10.989   1.178  1.00 94.86           H  
ATOM    199  O   PHE A  13     -12.003 -11.226  -1.251  1.00 94.86           O  
ATOM    200  CG  PHE A  13     -14.319 -12.898   0.519  1.00 94.86           C  
ATOM    201  CD1 PHE A  13     -15.220 -12.928  -0.562  1.00 94.86           C  
ATOM    202  HD1 PHE A  13     -15.812 -12.057  -0.800  1.00 94.86           H  
ATOM    203  CD2 PHE A  13     -13.544 -14.033   0.820  1.00 94.86           C  
ATOM    204  HD2 PHE A  13     -12.849 -14.010   1.647  1.00 94.86           H  
ATOM    205  CE1 PHE A  13     -15.353 -14.096  -1.332  1.00 94.86           C  
ATOM    206  HE1 PHE A  13     -16.048 -14.122  -2.158  1.00 94.86           H  
ATOM    207  CE2 PHE A  13     -13.676 -15.200   0.048  1.00 94.86           C  
ATOM    208  HE2 PHE A  13     -13.086 -16.074   0.283  1.00 94.86           H  
ATOM    209  CZ  PHE A  13     -14.582 -15.232  -1.026  1.00 94.86           C  
ATOM    210  HZ  PHE A  13     -14.687 -16.129  -1.618  1.00 94.86           H  
ATOM    211  N   ILE A  14     -13.555  -9.612  -1.036  1.00 93.43           N  
ATOM    212  H   ILE A  14     -14.208  -9.158  -0.414  1.00 93.43           H  
ATOM    213  CA  ILE A  14     -13.490  -9.167  -2.433  1.00 93.43           C  
ATOM    214  HA  ILE A  14     -13.697 -10.020  -3.078  1.00 93.43           H  
ATOM    215  C   ILE A  14     -12.073  -8.690  -2.761  1.00 93.43           C  
ATOM    216  CB  ILE A  14     -14.550  -8.076  -2.720  1.00 93.43           C  
ATOM    217  HB  ILE A  14     -14.473  -7.303  -1.956  1.00 93.43           H  
ATOM    218  O   ILE A  14     -11.535  -9.083  -3.789  1.00 93.43           O  
ATOM    219  CG1 ILE A  14     -15.973  -8.681  -2.688  1.00 93.43           C  
ATOM    220 HG12 ILE A  14     -16.069  -9.361  -1.842  1.00 93.43           H  
ATOM    221 HG13 ILE A  14     -16.141  -9.268  -3.591  1.00 93.43           H  
ATOM    222  CG2 ILE A  14     -14.297  -7.431  -4.098  1.00 93.43           C  
ATOM    223 HG21 ILE A  14     -15.105  -6.747  -4.360  1.00 93.43           H  
ATOM    224 HG22 ILE A  14     -14.233  -8.204  -4.863  1.00 93.43           H  
ATOM    225 HG23 ILE A  14     -13.372  -6.854  -4.087  1.00 93.43           H  
ATOM    226  CD1 ILE A  14     -17.083  -7.629  -2.560  1.00 93.43           C  
ATOM    227 HD11 ILE A  14     -16.924  -7.030  -1.663  1.00 93.43           H  
ATOM    228 HD12 ILE A  14     -18.047  -8.133  -2.482  1.00 93.43           H  
ATOM    229 HD13 ILE A  14     -17.107  -6.975  -3.431  1.00 93.43           H  
ATOM    230  N   SER A  15     -11.436  -7.915  -1.881  1.00 93.79           N  
ATOM    231  H   SER A  15     -11.928  -7.654  -1.039  1.00 93.79           H  
ATOM    232  CA  SER A  15     -10.065  -7.420  -2.079  1.00 93.79           C  
ATOM    233  HA  SER A  15     -10.021  -6.861  -3.013  1.00 93.79           H  
ATOM    234  C   SER A  15      -9.035  -8.550  -2.167  1.00 93.79           C  
ATOM    235  CB  SER A  15      -9.659  -6.474  -0.949  1.00 93.79           C  
ATOM    236  HB2 SER A  15      -8.674  -6.064  -1.171  1.00 93.79           H  
ATOM    237  HB3 SER A  15      -9.604  -7.019  -0.007  1.00 93.79           H  
ATOM    238  O   SER A  15      -8.106  -8.477  -2.971  1.00 93.79           O  
ATOM    239  OG  SER A  15     -10.577  -5.409  -0.818  1.00 93.79           O  
ATOM    240  HG  SER A  15     -11.395  -5.762  -0.460  1.00 93.79           H  
ATOM    241  N   VAL A  16      -9.197  -9.618  -1.379  1.00 94.79           N  
ATOM    242  H   VAL A  16      -9.953  -9.610  -0.709  1.00 94.79           H  
ATOM    243  CA  VAL A  16      -8.366 -10.828  -1.496  1.00 94.79           C  
ATOM    244  HA  VAL A  16      -7.316 -10.538  -1.474  1.00 94.79           H  
ATOM    245  C   VAL A  16      -8.601 -11.503  -2.846  1.00 94.79           C  
ATOM    246  CB  VAL A  16      -8.620 -11.815  -0.337  1.00 94.79           C  
ATOM    247  HB  VAL A  16      -9.681 -12.059  -0.295  1.00 94.79           H  
ATOM    248  O   VAL A  16      -7.640 -11.796  -3.558  1.00 94.79           O  
ATOM    249  CG1 VAL A  16      -7.831 -13.119  -0.519  1.00 94.79           C  
ATOM    250 HG11 VAL A  16      -6.770 -12.905  -0.645  1.00 94.79           H  
ATOM    251 HG12 VAL A  16      -8.199 -13.664  -1.389  1.00 94.79           H  
ATOM    252 HG13 VAL A  16      -7.969 -13.759   0.352  1.00 94.79           H  
ATOM    253  CG2 VAL A  16      -8.198 -11.244   1.022  1.00 94.79           C  
ATOM    254 HG21 VAL A  16      -8.434 -11.960   1.810  1.00 94.79           H  
ATOM    255 HG22 VAL A  16      -7.128 -11.040   1.036  1.00 94.79           H  
ATOM    256 HG23 VAL A  16      -8.748 -10.328   1.238  1.00 94.79           H  
ATOM    257  N   CYS A  17      -9.862 -11.711  -3.231  1.00 94.11           N  
ATOM    258  H   CYS A  17     -10.609 -11.437  -2.608  1.00 94.11           H  
ATOM    259  CA  CYS A  17     -10.214 -12.352  -4.497  1.00 94.11           C  
ATOM    260  HA  CYS A  17      -9.753 -13.339  -4.535  1.00 94.11           H  
ATOM    261  C   CYS A  17      -9.694 -11.564  -5.706  1.00 94.11           C  
ATOM    262  CB  CYS A  17     -11.736 -12.524  -4.579  1.00 94.11           C  
ATOM    263  HB2 CYS A  17     -12.236 -11.568  -4.423  1.00 94.11           H  
ATOM    264  HB3 CYS A  17     -11.999 -12.901  -5.567  1.00 94.11           H  
ATOM    265  O   CYS A  17      -9.122 -12.151  -6.625  1.00 94.11           O  
ATOM    266  SG  CYS A  17     -12.298 -13.723  -3.341  1.00 94.11           S  
ATOM    267  HG  CYS A  17     -12.247 -12.917  -2.276  1.00 94.11           H  
ATOM    268  N   THR A  18      -9.836 -10.236  -5.706  1.00 92.87           N  
ATOM    269  H   THR A  18     -10.302  -9.792  -4.928  1.00 92.87           H  
ATOM    270  CA  THR A  18      -9.348  -9.380  -6.794  1.00 92.87           C  
ATOM    271  HA  THR A  18      -9.680  -9.803  -7.742  1.00 92.87           H  
ATOM    272  C   THR A  18      -7.832  -9.319  -6.835  1.00 92.87           C  
ATOM    273  CB  THR A  18      -9.879  -7.946  -6.713  1.00 92.87           C  
ATOM    274  HB  THR A  18      -9.445  -7.375  -7.535  1.00 92.87           H  
ATOM    275  O   THR A  18      -7.269  -9.330  -7.928  1.00 92.87           O  
ATOM    276  CG2 THR A  18     -11.388  -7.894  -6.862  1.00 92.87           C  
ATOM    277 HG21 THR A  18     -11.885  -8.538  -6.137  1.00 92.87           H  
ATOM    278 HG22 THR A  18     -11.721  -6.866  -6.712  1.00 92.87           H  
ATOM    279 HG23 THR A  18     -11.653  -8.232  -7.863  1.00 92.87           H  
ATOM    280  OG1 THR A  18      -9.518  -7.310  -5.515  1.00 92.87           O  
ATOM    281  HG1 THR A  18      -9.762  -6.385  -5.588  1.00 92.87           H  
ATOM    282  N   ALA A  19      -7.154  -9.307  -5.683  1.00 93.32           N  
ATOM    283  H   ALA A  19      -7.667  -9.214  -4.818  1.00 93.32           H  
ATOM    284  CA  ALA A  19      -5.700  -9.386  -5.633  1.00 93.32           C  
ATOM    285  HA  ALA A  19      -5.289  -8.586  -6.248  1.00 93.32           H  
ATOM    286  C   ALA A  19      -5.201 -10.714  -6.219  1.00 93.32           C  
ATOM    287  CB  ALA A  19      -5.225  -9.174  -4.192  1.00 93.32           C  
ATOM    288  HB1 ALA A  19      -5.645  -9.940  -3.540  1.00 93.32           H  
ATOM    289  HB2 ALA A  19      -4.137  -9.230  -4.156  1.00 93.32           H  
ATOM    290  HB3 ALA A  19      -5.544  -8.194  -3.837  1.00 93.32           H  
ATOM    291  O   ALA A  19      -4.321 -10.704  -7.076  1.00 93.32           O  
ATOM    292  N   LEU A  20      -5.802 -11.844  -5.835  1.00 93.89           N  
ATOM    293  H   LEU A  20      -6.525 -11.788  -5.132  1.00 93.89           H  
ATOM    294  CA  LEU A  20      -5.461 -13.160  -6.385  1.00 93.89           C  
ATOM    295  HA  LEU A  20      -4.391 -13.327  -6.264  1.00 93.89           H  
ATOM    296  C   LEU A  20      -5.742 -13.247  -7.888  1.00 93.89           C  
ATOM    297  CB  LEU A  20      -6.241 -14.250  -5.633  1.00 93.89           C  
ATOM    298  HB2 LEU A  20      -6.147 -15.189  -6.178  1.00 93.89           H  
ATOM    299  HB3 LEU A  20      -7.297 -13.979  -5.627  1.00 93.89           H  
ATOM    300  O   LEU A  20      -4.898 -13.739  -8.636  1.00 93.89           O  
ATOM    301  CG  LEU A  20      -5.777 -14.485  -4.185  1.00 93.89           C  
ATOM    302  HG  LEU A  20      -5.766 -13.544  -3.635  1.00 93.89           H  
ATOM    303  CD1 LEU A  20      -6.749 -15.443  -3.498  1.00 93.89           C  
ATOM    304 HD11 LEU A  20      -6.447 -15.595  -2.462  1.00 93.89           H  
ATOM    305 HD12 LEU A  20      -7.751 -15.013  -3.504  1.00 93.89           H  
ATOM    306 HD13 LEU A  20      -6.767 -16.402  -4.015  1.00 93.89           H  
ATOM    307  CD2 LEU A  20      -4.376 -15.100  -4.123  1.00 93.89           C  
ATOM    308 HD21 LEU A  20      -3.640 -14.410  -4.538  1.00 93.89           H  
ATOM    309 HD22 LEU A  20      -4.113 -15.299  -3.084  1.00 93.89           H  
ATOM    310 HD23 LEU A  20      -4.353 -16.034  -4.683  1.00 93.89           H  
ATOM    311  N   LEU A  21      -6.885 -12.731  -8.349  1.00 93.05           N  
ATOM    312  H   LEU A  21      -7.563 -12.393  -7.682  1.00 93.05           H  
ATOM    313  CA  LEU A  21      -7.218 -12.673  -9.772  1.00 93.05           C  
ATOM    314  HA  LEU A  21      -7.164 -13.685 -10.173  1.00 93.05           H  
ATOM    315  C   LEU A  21      -6.213 -11.809 -10.547  1.00 93.05           C  
ATOM    316  CB  LEU A  21      -8.657 -12.147  -9.927  1.00 93.05           C  
ATOM    317  HB2 LEU A  21      -8.710 -11.152  -9.485  1.00 93.05           H  
ATOM    318  HB3 LEU A  21      -9.333 -12.796  -9.370  1.00 93.05           H  
ATOM    319  O   LEU A  21      -5.727 -12.225 -11.596  1.00 93.05           O  
ATOM    320  CG  LEU A  21      -9.141 -12.059 -11.387  1.00 93.05           C  
ATOM    321  HG  LEU A  21      -8.452 -11.440 -11.962  1.00 93.05           H  
ATOM    322  CD1 LEU A  21      -9.240 -13.436 -12.047  1.00 93.05           C  
ATOM    323 HD11 LEU A  21      -9.889 -14.086 -11.461  1.00 93.05           H  
ATOM    324 HD12 LEU A  21      -8.250 -13.885 -12.129  1.00 93.05           H  
ATOM    325 HD13 LEU A  21      -9.651 -13.332 -13.051  1.00 93.05           H  
ATOM    326  CD2 LEU A  21     -10.514 -11.392 -11.440  1.00 93.05           C  
ATOM    327 HD21 LEU A  21     -10.839 -11.299 -12.476  1.00 93.05           H  
ATOM    328 HD22 LEU A  21     -10.458 -10.396 -11.000  1.00 93.05           H  
ATOM    329 HD23 LEU A  21     -11.240 -11.988 -10.887  1.00 93.05           H  
ATOM    330  N   ALA A  22      -5.862 -10.632 -10.025  1.00 92.68           N  
ATOM    331  H   ALA A  22      -6.295 -10.343  -9.159  1.00 92.68           H  
ATOM    332  CA  ALA A  22      -4.897  -9.728 -10.643  1.00 92.68           C  
ATOM    333  HA  ALA A  22      -5.220  -9.526 -11.665  1.00 92.68           H  
ATOM    334  C   ALA A  22      -3.492 -10.346 -10.718  1.00 92.68           C  
ATOM    335  CB  ALA A  22      -4.889  -8.411  -9.859  1.00 92.68           C  
ATOM    336  HB1 ALA A  22      -5.879  -7.957  -9.892  1.00 92.68           H  
ATOM    337  HB2 ALA A  22      -4.165  -7.725 -10.299  1.00 92.68           H  
ATOM    338  HB3 ALA A  22      -4.615  -8.597  -8.820  1.00 92.68           H  
ATOM    339  O   ALA A  22      -2.817 -10.234 -11.748  1.00 92.68           O  
ATOM    340  N   GLU A  23      -3.061 -11.043  -9.664  1.00 92.51           N  
ATOM    341  H   GLU A  23      -3.624 -11.061  -8.825  1.00 92.51           H  
ATOM    342  CA  GLU A  23      -1.806 -11.795  -9.677  1.00 92.51           C  
ATOM    343  HA  GLU A  23      -1.015 -11.149 -10.060  1.00 92.51           H  
ATOM    344  C   GLU A  23      -1.864 -12.982 -10.639  1.00 92.51           C  
ATOM    345  CB  GLU A  23      -1.417 -12.265  -8.266  1.00 92.51           C  
ATOM    346  HB2 GLU A  23      -2.245 -12.814  -7.819  1.00 92.51           H  
ATOM    347  HB3 GLU A  23      -0.575 -12.952  -8.357  1.00 92.51           H  
ATOM    348  O   GLU A  23      -0.906 -13.204 -11.375  1.00 92.51           O  
ATOM    349  CG  GLU A  23      -0.992 -11.130  -7.322  1.00 92.51           C  
ATOM    350  HG2 GLU A  23      -0.532 -11.567  -6.437  1.00 92.51           H  
ATOM    351  HG3 GLU A  23      -1.872 -10.578  -6.992  1.00 92.51           H  
ATOM    352  CD  GLU A  23      -0.008 -10.152  -7.970  1.00 92.51           C  
ATOM    353  OE1 GLU A  23      -0.227  -8.926  -7.846  1.00 92.51           O  
ATOM    354  OE2 GLU A  23       0.987 -10.591  -8.597  1.00 92.51           O  
ATOM    355  N   GLY A  24      -2.992 -13.691 -10.718  1.00 93.81           N  
ATOM    356  H   GLY A  24      -3.730 -13.487 -10.059  1.00 93.81           H  
ATOM    357  CA  GLY A  24      -3.213 -14.769 -11.681  1.00 93.81           C  
ATOM    358  HA2 GLY A  24      -2.472 -15.554 -11.526  1.00 93.81           H  
ATOM    359  HA3 GLY A  24      -4.207 -15.186 -11.516  1.00 93.81           H  
ATOM    360  C   GLY A  24      -3.125 -14.285 -13.130  1.00 93.81           C  
ATOM    361  O   GLY A  24      -2.377 -14.847 -13.929  1.00 93.81           O  
ATOM    362  N   ILE A  25      -3.809 -13.187 -13.465  1.00 93.02           N  
ATOM    363  H   ILE A  25      -4.412 -12.779 -12.765  1.00 93.02           H  
ATOM    364  CA  ILE A  25      -3.742 -12.550 -14.790  1.00 93.02           C  
ATOM    365  HA  ILE A  25      -4.025 -13.281 -15.547  1.00 93.02           H  
ATOM    366  C   ILE A  25      -2.310 -12.109 -15.098  1.00 93.02           C  
ATOM    367  CB  ILE A  25      -4.727 -11.360 -14.866  1.00 93.02           C  
ATOM    368  HB  ILE A  25      -4.570 -10.725 -13.994  1.00 93.02           H  
ATOM    369  O   ILE A  25      -1.788 -12.407 -16.175  1.00 93.02           O  
ATOM    370  CG1 ILE A  25      -6.182 -11.880 -14.851  1.00 93.02           C  
ATOM    371 HG12 ILE A  25      -6.400 -12.381 -15.794  1.00 93.02           H  
ATOM    372 HG13 ILE A  25      -6.306 -12.617 -14.057  1.00 93.02           H  
ATOM    373  CG2 ILE A  25      -4.492 -10.508 -16.130  1.00 93.02           C  
ATOM    374 HG21 ILE A  25      -4.601 -11.125 -17.022  1.00 93.02           H  
ATOM    375 HG22 ILE A  25      -3.502 -10.053 -16.112  1.00 93.02           H  
ATOM    376 HG23 ILE A  25      -5.210  -9.689 -16.172  1.00 93.02           H  
ATOM    377  CD1 ILE A  25      -7.220 -10.777 -14.618  1.00 93.02           C  
ATOM    378 HD11 ILE A  25      -7.262 -10.096 -15.468  1.00 93.02           H  
ATOM    379 HD12 ILE A  25      -8.201 -11.235 -14.496  1.00 93.02           H  
ATOM    380 HD13 ILE A  25      -6.977 -10.220 -13.713  1.00 93.02           H  
ATOM    381  N   THR A  26      -1.639 -11.453 -14.148  1.00 92.63           N  
ATOM    382  H   THR A  26      -2.115 -11.236 -13.284  1.00 92.63           H  
ATOM    383  CA  THR A  26      -0.241 -11.034 -14.322  1.00 92.63           C  
ATOM    384  HA  THR A  26      -0.166 -10.448 -15.238  1.00 92.63           H  
ATOM    385  C   THR A  26       0.677 -12.230 -14.506  1.00 92.63           C  
ATOM    386  CB  THR A  26       0.244 -10.174 -13.147  1.00 92.63           C  
ATOM    387  HB  THR A  26       0.248 -10.753 -12.223  1.00 92.63           H  
ATOM    388  O   THR A  26       1.566 -12.210 -15.355  1.00 92.63           O  
ATOM    389  CG2 THR A  26       1.634  -9.593 -13.404  1.00 92.63           C  
ATOM    390 HG21 THR A  26       1.630  -9.004 -14.321  1.00 92.63           H  
ATOM    391 HG22 THR A  26       1.913  -8.955 -12.565  1.00 92.63           H  
ATOM    392 HG23 THR A  26       2.368 -10.394 -13.490  1.00 92.63           H  
ATOM    393  OG1 THR A  26      -0.599  -9.060 -13.008  1.00 92.63           O  
ATOM    394  HG1 THR A  26      -1.355  -9.349 -12.493  1.00 92.63           H  
ATOM    395  N   TRP A  27       0.445 -13.317 -13.786  1.00 92.64           N  
ATOM    396  H   TRP A  27      -0.276 -13.300 -13.079  1.00 92.64           H  
ATOM    397  CA  TRP A  27       1.228 -14.527 -13.941  1.00 92.64           C  
ATOM    398  HA  TRP A  27       2.279 -14.257 -13.843  1.00 92.64           H  
ATOM    399  C   TRP A  27       1.070 -15.135 -15.338  1.00 92.64           C  
ATOM    400  CB  TRP A  27       0.877 -15.492 -12.811  1.00 92.64           C  
ATOM    401  HB2 TRP A  27      -0.170 -15.787 -12.890  1.00 92.64           H  
ATOM    402  HB3 TRP A  27       1.007 -14.987 -11.854  1.00 92.64           H  
ATOM    403  O   TRP A  27       2.071 -15.413 -16.008  1.00 92.64           O  
ATOM    404  CG  TRP A  27       1.717 -16.718 -12.812  1.00 92.64           C  
ATOM    405  CD1 TRP A  27       2.843 -16.908 -12.090  1.00 92.64           C  
ATOM    406  HD1 TRP A  27       3.253 -16.198 -11.387  1.00 92.64           H  
ATOM    407  CD2 TRP A  27       1.506 -17.944 -13.569  1.00 92.64           C  
ATOM    408  CE2 TRP A  27       2.574 -18.840 -13.275  1.00 92.64           C  
ATOM    409  CE3 TRP A  27       0.506 -18.396 -14.453  1.00 92.64           C  
ATOM    410  HE3 TRP A  27      -0.344 -17.757 -14.644  1.00 92.64           H  
ATOM    411  NE1 TRP A  27       3.355 -18.162 -12.362  1.00 92.64           N  
ATOM    412  HE1 TRP A  27       4.141 -18.559 -11.869  1.00 92.64           H  
ATOM    413  CH2 TRP A  27       1.640 -20.537 -14.727  1.00 92.64           C  
ATOM    414  HH2 TRP A  27       1.666 -21.534 -15.141  1.00 92.64           H  
ATOM    415  CZ2 TRP A  27       2.651 -20.119 -13.843  1.00 92.64           C  
ATOM    416  HZ2 TRP A  27       3.455 -20.788 -13.575  1.00 92.64           H  
ATOM    417  CZ3 TRP A  27       0.569 -19.677 -15.030  1.00 92.64           C  
ATOM    418  HZ3 TRP A  27      -0.231 -20.020 -15.669  1.00 92.64           H  
ATOM    419  N   VAL A  28      -0.173 -15.250 -15.816  1.00 93.09           N  
ATOM    420  H   VAL A  28      -0.931 -14.985 -15.204  1.00 93.09           H  
ATOM    421  CA  VAL A  28      -0.510 -15.798 -17.138  1.00 93.09           C  
ATOM    422  HA  VAL A  28      -0.012 -16.761 -17.248  1.00 93.09           H  
ATOM    423  C   VAL A  28      -0.011 -14.898 -18.276  1.00 93.09           C  
ATOM    424  CB  VAL A  28      -2.034 -16.032 -17.241  1.00 93.09           C  
ATOM    425  HB  VAL A  28      -2.557 -15.112 -16.981  1.00 93.09           H  
ATOM    426  O   VAL A  28       0.501 -15.395 -19.278  1.00 93.09           O  
ATOM    427  CG1 VAL A  28      -2.481 -16.458 -18.645  1.00 93.09           C  
ATOM    428 HG11 VAL A  28      -2.247 -15.687 -19.379  1.00 93.09           H  
ATOM    429 HG12 VAL A  28      -2.004 -17.401 -18.914  1.00 93.09           H  
ATOM    430 HG13 VAL A  28      -3.562 -16.598 -18.653  1.00 93.09           H  
ATOM    431  CG2 VAL A  28      -2.496 -17.156 -16.303  1.00 93.09           C  
ATOM    432 HG21 VAL A  28      -3.573 -17.297 -16.394  1.00 93.09           H  
ATOM    433 HG22 VAL A  28      -1.991 -18.092 -16.546  1.00 93.09           H  
ATOM    434 HG23 VAL A  28      -2.291 -16.900 -15.264  1.00 93.09           H  
ATOM    435  N   LEU A  29      -0.134 -13.578 -18.170  1.00 91.76           N  
ATOM    436  H   LEU A  29      -0.604 -13.202 -17.359  1.00 91.76           H  
ATOM    437  CA  LEU A  29       0.213 -12.670 -19.271  1.00 91.76           C  
ATOM    438  HA  LEU A  29       0.099 -13.191 -20.221  1.00 91.76           H  
ATOM    439  C   LEU A  29       1.670 -12.201 -19.245  1.00 91.76           C  
ATOM    440  CB  LEU A  29      -0.756 -11.477 -19.269  1.00 91.76           C  
ATOM    441  HB2 LEU A  29      -0.431 -10.771 -20.033  1.00 91.76           H  
ATOM    442  HB3 LEU A  29      -0.692 -10.975 -18.303  1.00 91.76           H  
ATOM    443  O   LEU A  29       2.211 -11.840 -20.290  1.00 91.76           O  
ATOM    444  CG  LEU A  29      -2.227 -11.845 -19.542  1.00 91.76           C  
ATOM    445  HG  LEU A  29      -2.600 -12.498 -18.753  1.00 91.76           H  
ATOM    446  CD1 LEU A  29      -3.057 -10.564 -19.549  1.00 91.76           C  
ATOM    447 HD11 LEU A  29      -2.743  -9.904 -20.357  1.00 91.76           H  
ATOM    448 HD12 LEU A  29      -2.938 -10.047 -18.596  1.00 91.76           H  
ATOM    449 HD13 LEU A  29      -4.111 -10.810 -19.676  1.00 91.76           H  
ATOM    450  CD2 LEU A  29      -2.422 -12.547 -20.890  1.00 91.76           C  
ATOM    451 HD21 LEU A  29      -1.960 -13.534 -20.872  1.00 91.76           H  
ATOM    452 HD22 LEU A  29      -1.993 -11.948 -21.693  1.00 91.76           H  
ATOM    453 HD23 LEU A  29      -3.488 -12.680 -21.076  1.00 91.76           H  
ATOM    454  N   VAL A  30       2.306 -12.189 -18.072  1.00 91.42           N  
ATOM    455  H   VAL A  30       1.789 -12.483 -17.255  1.00 91.42           H  
ATOM    456  CA  VAL A  30       3.620 -11.569 -17.860  1.00 91.42           C  
ATOM    457  HA  VAL A  30       4.013 -11.236 -18.821  1.00 91.42           H  
ATOM    458  C   VAL A  30       4.615 -12.584 -17.326  1.00 91.42           C  
ATOM    459  CB  VAL A  30       3.521 -10.313 -16.966  1.00 91.42           C  
ATOM    460  HB  VAL A  30       3.122 -10.567 -15.984  1.00 91.42           H  
ATOM    461  O   VAL A  30       5.552 -12.927 -18.047  1.00 91.42           O  
ATOM    462  CG1 VAL A  30       4.879  -9.661 -16.708  1.00 91.42           C  
ATOM    463 HG11 VAL A  30       4.739  -8.727 -16.163  1.00 91.42           H  
ATOM    464 HG12 VAL A  30       5.489 -10.322 -16.094  1.00 91.42           H  
ATOM    465 HG13 VAL A  30       5.396  -9.467 -17.648  1.00 91.42           H  
ATOM    466  CG2 VAL A  30       2.591  -9.283 -17.605  1.00 91.42           C  
ATOM    467 HG21 VAL A  30       2.485  -8.420 -16.947  1.00 91.42           H  
ATOM    468 HG22 VAL A  30       2.986  -8.975 -18.573  1.00 91.42           H  
ATOM    469 HG23 VAL A  30       1.608  -9.727 -17.761  1.00 91.42           H  
ATOM    470  N   TYR A  31       4.429 -13.089 -16.102  1.00 89.75           N  
ATOM    471  H   TYR A  31       3.595 -12.831 -15.595  1.00 89.75           H  
ATOM    472  CA  TYR A  31       5.486 -13.831 -15.400  1.00 89.75           C  
ATOM    473  HA  TYR A  31       6.384 -13.212 -15.404  1.00 89.75           H  
ATOM    474  C   TYR A  31       5.897 -15.133 -16.092  1.00 89.75           C  
ATOM    475  CB  TYR A  31       5.104 -14.098 -13.935  1.00 89.75           C  
ATOM    476  HB2 TYR A  31       4.276 -14.807 -13.912  1.00 89.75           H  
ATOM    477  HB3 TYR A  31       5.948 -14.598 -13.458  1.00 89.75           H  
ATOM    478  O   TYR A  31       7.083 -15.473 -16.090  1.00 89.75           O  
ATOM    479  CG  TYR A  31       4.775 -12.875 -13.087  1.00 89.75           C  
ATOM    480  CD1 TYR A  31       5.490 -11.673 -13.261  1.00 89.75           C  
ATOM    481  HD1 TYR A  31       6.230 -11.592 -14.043  1.00 89.75           H  
ATOM    482  CD2 TYR A  31       3.781 -12.941 -12.090  1.00 89.75           C  
ATOM    483  HD2 TYR A  31       3.226 -13.853 -11.925  1.00 89.75           H  
ATOM    484  CE1 TYR A  31       5.239 -10.565 -12.430  1.00 89.75           C  
ATOM    485  HE1 TYR A  31       5.777  -9.637 -12.554  1.00 89.75           H  
ATOM    486  CE2 TYR A  31       3.500 -11.823 -11.281  1.00 89.75           C  
ATOM    487  HE2 TYR A  31       2.716 -11.865 -10.541  1.00 89.75           H  
ATOM    488  OH  TYR A  31       3.989  -9.555 -10.656  1.00 89.75           O  
ATOM    489  HH  TYR A  31       3.298  -9.737 -10.015  1.00 89.75           H  
ATOM    490  CZ  TYR A  31       4.250 -10.640 -11.429  1.00 89.75           C  
ATOM    491  N   ARG A  32       4.960 -15.841 -16.738  1.00 92.13           N  
ATOM    492  H   ARG A  32       3.993 -15.571 -16.631  1.00 92.13           H  
ATOM    493  CA  ARG A  32       5.295 -17.070 -17.474  1.00 92.13           C  
ATOM    494  HA  ARG A  32       5.983 -17.641 -16.850  1.00 92.13           H  
ATOM    495  C   ARG A  32       6.049 -16.825 -18.784  1.00 92.13           C  
ATOM    496  CB  ARG A  32       4.049 -17.952 -17.664  1.00 92.13           C  
ATOM    497  HB2 ARG A  32       4.382 -18.943 -17.972  1.00 92.13           H  
ATOM    498  HB3 ARG A  32       3.537 -18.057 -16.708  1.00 92.13           H  
ATOM    499  O   ARG A  32       6.711 -17.743 -19.256  1.00 92.13           O  
ATOM    500  CG  ARG A  32       3.058 -17.428 -18.712  1.00 92.13           C  
ATOM    501  HG2 ARG A  32       3.563 -17.298 -19.669  1.00 92.13           H  
ATOM    502  HG3 ARG A  32       2.666 -16.465 -18.384  1.00 92.13           H  
ATOM    503  CD  ARG A  32       1.909 -18.426 -18.903  1.00 92.13           C  
ATOM    504  HD2 ARG A  32       2.323 -19.385 -19.212  1.00 92.13           H  
ATOM    505  HD3 ARG A  32       1.387 -18.554 -17.955  1.00 92.13           H  
ATOM    506  NE  ARG A  32       0.972 -17.939 -19.926  1.00 92.13           N  
ATOM    507  HE  ARG A  32       0.999 -16.943 -20.087  1.00 92.13           H  
ATOM    508  NH1 ARG A  32      -0.352 -19.795 -20.162  1.00 92.13           N  
ATOM    509 HH11 ARG A  32      -1.141 -20.258 -20.589  1.00 92.13           H  
ATOM    510 HH12 ARG A  32       0.225 -20.288 -19.496  1.00 92.13           H  
ATOM    511  NH2 ARG A  32      -0.814 -17.940 -21.320  1.00 92.13           N  
ATOM    512 HH21 ARG A  32      -1.616 -18.403 -21.723  1.00 92.13           H  
ATOM    513 HH22 ARG A  32      -0.631 -16.968 -21.523  1.00 92.13           H  
ATOM    514  CZ  ARG A  32      -0.053 -18.565 -20.467  1.00 92.13           C  
ATOM    515  N   THR A  33       5.967 -15.620 -19.359  1.00 93.27           N  
ATOM    516  H   THR A  33       5.509 -14.879 -18.848  1.00 93.27           H  
ATOM    517  CA  THR A  33       6.512 -15.334 -20.696  1.00 93.27           C  
ATOM    518  HA  THR A  33       6.214 -16.154 -21.350  1.00 93.27           H  
ATOM    519  C   THR A  33       8.039 -15.291 -20.703  1.00 93.27           C  
ATOM    520  CB  THR A  33       5.952 -14.040 -21.318  1.00 93.27           C  
ATOM    521  HB  THR A  33       6.306 -13.989 -22.348  1.00 93.27           H  
ATOM    522  O   THR A  33       8.668 -14.682 -19.833  1.00 93.27           O  
ATOM    523  CG2 THR A  33       4.426 -14.004 -21.348  1.00 93.27           C  
ATOM    524 HG21 THR A  33       4.021 -13.995 -20.337  1.00 93.27           H  
ATOM    525 HG22 THR A  33       4.047 -14.877 -21.880  1.00 93.27           H  
ATOM    526 HG23 THR A  33       4.095 -13.105 -21.866  1.00 93.27           H  
ATOM    527  OG1 THR A  33       6.404 -12.882 -20.654  1.00 93.27           O  
ATOM    528  HG1 THR A  33       6.093 -12.925 -19.747  1.00 93.27           H  
ATOM    529  N   ASP A  34       8.654 -15.874 -21.732  1.00 93.99           N  
ATOM    530  H   ASP A  34       8.135 -16.494 -22.338  1.00 93.99           H  
ATOM    531  CA  ASP A  34      10.116 -15.889 -21.869  1.00 93.99           C  
ATOM    532  HA  ASP A  34      10.552 -16.307 -20.961  1.00 93.99           H  
ATOM    533  C   ASP A  34      10.685 -14.483 -22.058  1.00 93.99           C  
ATOM    534  CB  ASP A  34      10.515 -16.791 -23.039  1.00 93.99           C  
ATOM    535  HB2 ASP A  34      10.142 -16.365 -23.971  1.00 93.99           H  
ATOM    536  HB3 ASP A  34      11.601 -16.853 -23.094  1.00 93.99           H  
ATOM    537  O   ASP A  34      11.744 -14.154 -21.519  1.00 93.99           O  
ATOM    538  CG  ASP A  34       9.937 -18.184 -22.825  1.00 93.99           C  
ATOM    539  OD1 ASP A  34      10.260 -18.771 -21.767  1.00 93.99           O  
ATOM    540  OD2 ASP A  34       9.068 -18.550 -23.641  1.00 93.99           O  
ATOM    541  N   LYS A  35       9.932 -13.611 -22.746  1.00 92.02           N  
ATOM    542  H   LYS A  35       9.080 -13.967 -23.154  1.00 92.02           H  
ATOM    543  CA  LYS A  35      10.276 -12.193 -22.897  1.00 92.02           C  
ATOM    544  HA  LYS A  35      11.261 -12.141 -23.362  1.00 92.02           H  
ATOM    545  C   LYS A  35      10.418 -11.513 -21.532  1.00 92.02           C  
ATOM    546  CB  LYS A  35       9.261 -11.486 -23.820  1.00 92.02           C  
ATOM    547  HB2 LYS A  35       8.275 -11.488 -23.357  1.00 92.02           H  
ATOM    548  HB3 LYS A  35       9.206 -12.029 -24.764  1.00 92.02           H  
ATOM    549  O   LYS A  35      11.407 -10.817 -21.317  1.00 92.02           O  
ATOM    550  CG  LYS A  35       9.697 -10.038 -24.105  1.00 92.02           C  
ATOM    551  HG2 LYS A  35       9.651  -9.482 -23.169  1.00 92.02           H  
ATOM    552  HG3 LYS A  35      10.730 -10.045 -24.453  1.00 92.02           H  
ATOM    553  CD  LYS A  35       8.838  -9.288 -25.138  1.00 92.02           C  
ATOM    554  HD2 LYS A  35       8.884  -9.811 -26.093  1.00 92.02           H  
ATOM    555  HD3 LYS A  35       7.805  -9.245 -24.792  1.00 92.02           H  
ATOM    556  CE  LYS A  35       9.409  -7.864 -25.286  1.00 92.02           C  
ATOM    557  HE2 LYS A  35      10.466  -7.945 -25.540  1.00 92.02           H  
ATOM    558  HE3 LYS A  35       9.355  -7.365 -24.318  1.00 92.02           H  
ATOM    559  NZ  LYS A  35       8.728  -7.030 -26.311  1.00 92.02           N  
ATOM    560  HZ1 LYS A  35       7.766  -6.844 -26.063  1.00 92.02           H  
ATOM    561  HZ2 LYS A  35       8.778  -7.458 -27.225  1.00 92.02           H  
ATOM    562  HZ3 LYS A  35       9.198  -6.139 -26.380  1.00 92.02           H  
ATOM    563  N   TYR A  36       9.484 -11.736 -20.602  1.00 91.37           N  
ATOM    564  H   TYR A  36       8.721 -12.365 -20.807  1.00 91.37           H  
ATOM    565  CA  TYR A  36       9.572 -11.168 -19.254  1.00 91.37           C  
ATOM    566  HA  TYR A  36       9.691 -10.088 -19.333  1.00 91.37           H  
ATOM    567  C   TYR A  36      10.777 -11.705 -18.482  1.00 91.37           C  
ATOM    568  CB  TYR A  36       8.294 -11.457 -18.464  1.00 91.37           C  
ATOM    569  HB2 TYR A  36       7.443 -11.016 -18.983  1.00 91.37           H  
ATOM    570  HB3 TYR A  36       8.136 -12.535 -18.417  1.00 91.37           H  
ATOM    571  O   TYR A  36      11.540 -10.917 -17.931  1.00 91.37           O  
ATOM    572  CG  TYR A  36       8.335 -10.908 -17.053  1.00 91.37           C  
ATOM    573  CD1 TYR A  36       8.611 -11.752 -15.960  1.00 91.37           C  
ATOM    574  HD1 TYR A  36       8.771 -12.807 -16.123  1.00 91.37           H  
ATOM    575  CD2 TYR A  36       8.130  -9.534 -16.846  1.00 91.37           C  
ATOM    576  HD2 TYR A  36       7.926  -8.889 -17.688  1.00 91.37           H  
ATOM    577  CE1 TYR A  36       8.658 -11.223 -14.654  1.00 91.37           C  
ATOM    578  HE1 TYR A  36       8.843 -11.880 -13.817  1.00 91.37           H  
ATOM    579  CE2 TYR A  36       8.175  -9.002 -15.546  1.00 91.37           C  
ATOM    580  HE2 TYR A  36       8.018  -7.944 -15.400  1.00 91.37           H  
ATOM    581  OH  TYR A  36       8.410  -9.321 -13.187  1.00 91.37           O  
ATOM    582  HH  TYR A  36       8.337 -10.016 -12.529  1.00 91.37           H  
ATOM    583  CZ  TYR A  36       8.427  -9.845 -14.445  1.00 91.37           C  
ATOM    584  N   LYS A  37      10.976 -13.029 -18.467  1.00 91.60           N  
ATOM    585  H   LYS A  37      10.307 -13.615 -18.947  1.00 91.60           H  
ATOM    586  CA  LYS A  37      12.092 -13.666 -17.748  1.00 91.60           C  
ATOM    587  HA  LYS A  37      12.038 -13.411 -16.689  1.00 91.60           H  
ATOM    588  C   LYS A  37      13.444 -13.157 -18.248  1.00 91.60           C  
ATOM    589  CB  LYS A  37      12.007 -15.190 -17.903  1.00 91.60           C  
ATOM    590  HB2 LYS A  37      12.907 -15.639 -17.482  1.00 91.60           H  
ATOM    591  HB3 LYS A  37      11.971 -15.436 -18.965  1.00 91.60           H  
ATOM    592  O   LYS A  37      14.292 -12.775 -17.442  1.00 91.60           O  
ATOM    593  CG  LYS A  37      10.786 -15.797 -17.195  1.00 91.60           C  
ATOM    594  HG2 LYS A  37      10.886 -15.671 -16.117  1.00 91.60           H  
ATOM    595  HG3 LYS A  37       9.874 -15.299 -17.526  1.00 91.60           H  
ATOM    596  CD  LYS A  37      10.691 -17.287 -17.538  1.00 91.60           C  
ATOM    597  HD2 LYS A  37      10.652 -17.388 -18.623  1.00 91.60           H  
ATOM    598  HD3 LYS A  37      11.574 -17.808 -17.169  1.00 91.60           H  
ATOM    599  CE  LYS A  37       9.431 -17.917 -16.940  1.00 91.60           C  
ATOM    600  HE2 LYS A  37       8.585 -17.262 -17.150  1.00 91.60           H  
ATOM    601  HE3 LYS A  37       9.541 -17.990 -15.858  1.00 91.60           H  
ATOM    602  NZ  LYS A  37       9.187 -19.251 -17.543  1.00 91.60           N  
ATOM    603  HZ1 LYS A  37       8.352 -19.679 -17.169  1.00 91.60           H  
ATOM    604  HZ2 LYS A  37       9.972 -19.872 -17.407  1.00 91.60           H  
ATOM    605  HZ3 LYS A  37       9.046 -19.154 -18.538  1.00 91.60           H  
ATOM    606  N   ARG A  38      13.613 -13.077 -19.573  1.00 93.11           N  
ATOM    607  H   ARG A  38      12.873 -13.431 -20.161  1.00 93.11           H  
ATOM    608  CA  ARG A  38      14.819 -12.540 -20.213  1.00 93.11           C  
ATOM    609  HA  ARG A  38      15.686 -13.085 -19.841  1.00 93.11           H  
ATOM    610  C   ARG A  38      15.046 -11.075 -19.847  1.00 93.11           C  
ATOM    611  CB  ARG A  38      14.717 -12.750 -21.730  1.00 93.11           C  
ATOM    612  HB2 ARG A  38      14.630 -13.816 -21.939  1.00 93.11           H  
ATOM    613  HB3 ARG A  38      13.827 -12.247 -22.109  1.00 93.11           H  
ATOM    614  O   ARG A  38      16.128 -10.733 -19.382  1.00 93.11           O  
ATOM    615  CG  ARG A  38      15.953 -12.195 -22.445  1.00 93.11           C  
ATOM    616  HG2 ARG A  38      16.851 -12.685 -22.068  1.00 93.11           H  
ATOM    617  HG3 ARG A  38      16.032 -11.124 -22.255  1.00 93.11           H  
ATOM    618  CD  ARG A  38      15.857 -12.400 -23.952  1.00 93.11           C  
ATOM    619  HD2 ARG A  38      14.882 -12.053 -24.297  1.00 93.11           H  
ATOM    620  HD3 ARG A  38      15.965 -13.461 -24.179  1.00 93.11           H  
ATOM    621  NE  ARG A  38      16.911 -11.624 -24.613  1.00 93.11           N  
ATOM    622  HE  ARG A  38      17.509 -11.073 -24.013  1.00 93.11           H  
ATOM    623  NH1 ARG A  38      16.378 -12.111 -26.795  1.00 93.11           N  
ATOM    624 HH11 ARG A  38      15.674 -12.760 -26.474  1.00 93.11           H  
ATOM    625 HH12 ARG A  38      16.565 -12.000 -27.781  1.00 93.11           H  
ATOM    626  NH2 ARG A  38      18.047 -10.691 -26.305  1.00 93.11           N  
ATOM    627 HH21 ARG A  38      18.213 -10.516 -27.286  1.00 93.11           H  
ATOM    628 HH22 ARG A  38      18.534 -10.172 -25.588  1.00 93.11           H  
ATOM    629  CZ  ARG A  38      17.103 -11.487 -25.906  1.00 93.11           C  
ATOM    630  N   LEU A  39      14.035 -10.221 -20.020  1.00 91.37           N  
ATOM    631  H   LEU A  39      13.166 -10.570 -20.399  1.00 91.37           H  
ATOM    632  CA  LEU A  39      14.145  -8.792 -19.713  1.00 91.37           C  
ATOM    633  HA  LEU A  39      14.990  -8.373 -20.261  1.00 91.37           H  
ATOM    634  C   LEU A  39      14.421  -8.548 -18.227  1.00 91.37           C  
ATOM    635  CB  LEU A  39      12.859  -8.069 -20.138  1.00 91.37           C  
ATOM    636  HB2 LEU A  39      12.008  -8.634 -19.760  1.00 91.37           H  
ATOM    637  HB3 LEU A  39      12.836  -7.084 -19.672  1.00 91.37           H  
ATOM    638  O   LEU A  39      15.284  -7.739 -17.904  1.00 91.37           O  
ATOM    639  CG  LEU A  39      12.723  -7.880 -21.657  1.00 91.37           C  
ATOM    640  HG  LEU A  39      12.971  -8.806 -22.177  1.00 91.37           H  
ATOM    641  CD1 LEU A  39      11.278  -7.515 -21.980  1.00 91.37           C  
ATOM    642 HD11 LEU A  39      11.163  -7.438 -23.062  1.00 91.37           H  
ATOM    643 HD12 LEU A  39      11.038  -6.555 -21.523  1.00 91.37           H  
ATOM    644 HD13 LEU A  39      10.606  -8.272 -21.578  1.00 91.37           H  
ATOM    645  CD2 LEU A  39      13.628  -6.759 -22.169  1.00 91.37           C  
ATOM    646 HD21 LEU A  39      13.459  -6.591 -23.233  1.00 91.37           H  
ATOM    647 HD22 LEU A  39      13.424  -5.833 -21.632  1.00 91.37           H  
ATOM    648 HD23 LEU A  39      14.677  -7.024 -22.033  1.00 91.37           H  
ATOM    649  N   LYS A  40      13.745  -9.271 -17.324  1.00 89.65           N  
ATOM    650  H   LYS A  40      13.045  -9.916 -17.662  1.00 89.65           H  
ATOM    651  CA  LYS A  40      13.973  -9.193 -15.874  1.00 89.65           C  
ATOM    652  HA  LYS A  40      13.815  -8.164 -15.550  1.00 89.65           H  
ATOM    653  C   LYS A  40      15.429  -9.527 -15.533  1.00 89.65           C  
ATOM    654  CB  LYS A  40      12.967 -10.103 -15.138  1.00 89.65           C  
ATOM    655  HB2 LYS A  40      13.104 -11.134 -15.464  1.00 89.65           H  
ATOM    656  HB3 LYS A  40      11.955  -9.792 -15.396  1.00 89.65           H  
ATOM    657  O   LYS A  40      16.091  -8.725 -14.880  1.00 89.65           O  
ATOM    658  CG  LYS A  40      13.135 -10.031 -13.610  1.00 89.65           C  
ATOM    659  HG2 LYS A  40      13.015  -8.997 -13.287  1.00 89.65           H  
ATOM    660  HG3 LYS A  40      14.144 -10.356 -13.354  1.00 89.65           H  
ATOM    661  CD  LYS A  40      12.142 -10.917 -12.837  1.00 89.65           C  
ATOM    662  HD2 LYS A  40      11.126 -10.557 -13.001  1.00 89.65           H  
ATOM    663  HD3 LYS A  40      12.230 -11.945 -13.188  1.00 89.65           H  
ATOM    664  CE  LYS A  40      12.498 -10.850 -11.341  1.00 89.65           C  
ATOM    665  HE2 LYS A  40      12.453  -9.812 -11.010  1.00 89.65           H  
ATOM    666  HE3 LYS A  40      13.542 -11.143 -11.234  1.00 89.65           H  
ATOM    667  NZ  LYS A  40      11.655 -11.711 -10.464  1.00 89.65           N  
ATOM    668  HZ1 LYS A  40      12.002 -11.656  -9.517  1.00 89.65           H  
ATOM    669  HZ2 LYS A  40      11.719 -12.682 -10.734  1.00 89.65           H  
ATOM    670  HZ3 LYS A  40      10.689 -11.418 -10.435  1.00 89.65           H  
ATOM    671  N   ALA A  41      15.945 -10.648 -16.041  1.00 90.96           N  
ATOM    672  H   ALA A  41      15.346 -11.263 -16.574  1.00 90.96           H  
ATOM    673  CA  ALA A  41      17.329 -11.058 -15.812  1.00 90.96           C  
ATOM    674  HA  ALA A  41      17.504 -11.111 -14.737  1.00 90.96           H  
ATOM    675  C   ALA A  41      18.344 -10.060 -16.402  1.00 90.96           C  
ATOM    676  CB  ALA A  41      17.516 -12.459 -16.408  1.00 90.96           C  
ATOM    677  HB1 ALA A  41      16.816 -13.153 -15.943  1.00 90.96           H  
ATOM    678  HB2 ALA A  41      17.338 -12.438 -17.483  1.00 90.96           H  
ATOM    679  HB3 ALA A  41      18.532 -12.805 -16.217  1.00 90.96           H  
ATOM    680  O   ALA A  41      19.363  -9.758 -15.778  1.00 90.96           O  
ATOM    681  N   GLU A  42      18.076  -9.515 -17.593  1.00 91.52           N  
ATOM    682  H   GLU A  42      17.256  -9.824 -18.095  1.00 91.52           H  
ATOM    683  CA  GLU A  42      18.931  -8.497 -18.207  1.00 91.52           C  
ATOM    684  HA  GLU A  42      19.960  -8.859 -18.197  1.00 91.52           H  
ATOM    685  C   GLU A  42      18.928  -7.179 -17.415  1.00 91.52           C  
ATOM    686  CB  GLU A  42      18.536  -8.243 -19.671  1.00 91.52           C  
ATOM    687  HB2 GLU A  42      19.056  -7.335 -19.978  1.00 91.52           H  
ATOM    688  HB3 GLU A  42      17.462  -8.064 -19.737  1.00 91.52           H  
ATOM    689  O   GLU A  42      20.003  -6.618 -17.199  1.00 91.52           O  
ATOM    690  CG  GLU A  42      18.943  -9.366 -20.649  1.00 91.52           C  
ATOM    691  HG2 GLU A  42      18.450 -10.297 -20.366  1.00 91.52           H  
ATOM    692  HG3 GLU A  42      20.018  -9.524 -20.556  1.00 91.52           H  
ATOM    693  CD  GLU A  42      18.621  -9.033 -22.122  1.00 91.52           C  
ATOM    694  OE1 GLU A  42      18.559  -9.969 -22.963  1.00 91.52           O  
ATOM    695  OE2 GLU A  42      18.503  -7.827 -22.432  1.00 91.52           O  
ATOM    696  N   VAL A  43      17.763  -6.706 -16.952  1.00 89.08           N  
ATOM    697  H   VAL A  43      16.923  -7.223 -17.169  1.00 89.08           H  
ATOM    698  CA  VAL A  43      17.621  -5.488 -16.131  1.00 89.08           C  
ATOM    699  HA  VAL A  43      18.102  -4.658 -16.649  1.00 89.08           H  
ATOM    700  C   VAL A  43      18.346  -5.645 -14.797  1.00 89.08           C  
ATOM    701  CB  VAL A  43      16.131  -5.124 -15.925  1.00 89.08           C  
ATOM    702  HB  VAL A  43      15.579  -6.021 -15.645  1.00 89.08           H  
ATOM    703  O   VAL A  43      19.133  -4.777 -14.431  1.00 89.08           O  
ATOM    704  CG1 VAL A  43      15.893  -4.065 -14.838  1.00 89.08           C  
ATOM    705 HG11 VAL A  43      16.183  -4.448 -13.859  1.00 89.08           H  
ATOM    706 HG12 VAL A  43      16.463  -3.163 -15.057  1.00 89.08           H  
ATOM    707 HG13 VAL A  43      14.834  -3.809 -14.797  1.00 89.08           H  
ATOM    708  CG2 VAL A  43      15.538  -4.561 -17.224  1.00 89.08           C  
ATOM    709 HG21 VAL A  43      15.662  -5.274 -18.039  1.00 89.08           H  
ATOM    710 HG22 VAL A  43      16.036  -3.628 -17.491  1.00 89.08           H  
ATOM    711 HG23 VAL A  43      14.473  -4.369 -17.094  1.00 89.08           H  
ATOM    712  N   GLU A  44      18.168  -6.765 -14.097  1.00 88.92           N  
ATOM    713  H   GLU A  44      17.500  -7.446 -14.429  1.00 88.92           H  
ATOM    714  CA  GLU A  44      18.859  -7.036 -12.829  1.00 88.92           C  
ATOM    715  HA  GLU A  44      18.651  -6.236 -12.118  1.00 88.92           H  
ATOM    716  C   GLU A  44      20.379  -7.097 -13.015  1.00 88.92           C  
ATOM    717  CB  GLU A  44      18.350  -8.360 -12.247  1.00 88.92           C  
ATOM    718  HB2 GLU A  44      19.019  -8.683 -11.450  1.00 88.92           H  
ATOM    719  HB3 GLU A  44      18.351  -9.114 -13.035  1.00 88.92           H  
ATOM    720  O   GLU A  44      21.135  -6.446 -12.289  1.00 88.92           O  
ATOM    721  CG  GLU A  44      16.941  -8.198 -11.664  1.00 88.92           C  
ATOM    722  HG2 GLU A  44      16.306  -7.677 -12.380  1.00 88.92           H  
ATOM    723  HG3 GLU A  44      17.007  -7.573 -10.773  1.00 88.92           H  
ATOM    724  CD  GLU A  44      16.274  -9.529 -11.300  1.00 88.92           C  
ATOM    725  OE1 GLU A  44      15.085  -9.457 -10.904  1.00 88.92           O  
ATOM    726  OE2 GLU A  44      16.897 -10.598 -11.459  1.00 88.92           O  
ATOM    727  N   LYS A  45      20.842  -7.821 -14.041  1.00 90.52           N  
ATOM    728  H   LYS A  45      20.172  -8.338 -14.591  1.00 90.52           H  
ATOM    729  CA  LYS A  45      22.270  -7.946 -14.352  1.00 90.52           C  
ATOM    730  HA  LYS A  45      22.785  -8.284 -13.453  1.00 90.52           H  
ATOM    731  C   LYS A  45      22.891  -6.607 -14.745  1.00 90.52           C  
ATOM    732  CB  LYS A  45      22.429  -8.999 -15.455  1.00 90.52           C  
ATOM    733  HB2 LYS A  45      21.909  -8.661 -16.351  1.00 90.52           H  
ATOM    734  HB3 LYS A  45      21.953  -9.918 -15.112  1.00 90.52           H  
ATOM    735  O   LYS A  45      24.019  -6.319 -14.345  1.00 90.52           O  
ATOM    736  CG  LYS A  45      23.893  -9.311 -15.802  1.00 90.52           C  
ATOM    737  HG2 LYS A  45      24.420  -9.620 -14.900  1.00 90.52           H  
ATOM    738  HG3 LYS A  45      24.377  -8.427 -16.218  1.00 90.52           H  
ATOM    739  CD  LYS A  45      23.930 -10.446 -16.834  1.00 90.52           C  
ATOM    740  HD2 LYS A  45      23.421 -10.122 -17.742  1.00 90.52           H  
ATOM    741  HD3 LYS A  45      23.386 -11.297 -16.424  1.00 90.52           H  
ATOM    742  CE  LYS A  45      25.361 -10.884 -17.166  1.00 90.52           C  
ATOM    743  HE2 LYS A  45      25.878 -10.056 -17.650  1.00 90.52           H  
ATOM    744  HE3 LYS A  45      25.866 -11.123 -16.230  1.00 90.52           H  
ATOM    745  NZ  LYS A  45      25.356 -12.082 -18.047  1.00 90.52           N  
ATOM    746  HZ1 LYS A  45      24.869 -11.913 -18.916  1.00 90.52           H  
ATOM    747  HZ2 LYS A  45      26.285 -12.427 -18.244  1.00 90.52           H  
ATOM    748  HZ3 LYS A  45      24.866 -12.838 -17.590  1.00 90.52           H  
ATOM    749  N   GLN A  46      22.202  -5.803 -15.554  1.00 89.79           N  
ATOM    750  H   GLN A  46      21.281  -6.091 -15.852  1.00 89.79           H  
ATOM    751  CA  GLN A  46      22.697  -4.492 -15.974  1.00 89.79           C  
ATOM    752  HA  GLN A  46      23.745  -4.585 -16.260  1.00 89.79           H  
ATOM    753  C   GLN A  46      22.655  -3.477 -14.832  1.00 89.79           C  
ATOM    754  CB  GLN A  46      21.922  -3.979 -17.191  1.00 89.79           C  
ATOM    755  HB2 GLN A  46      20.853  -4.104 -17.019  1.00 89.79           H  
ATOM    756  HB3 GLN A  46      22.131  -2.915 -17.307  1.00 89.79           H  
ATOM    757  O   GLN A  46      23.636  -2.759 -14.668  1.00 89.79           O  
ATOM    758  CG  GLN A  46      22.313  -4.692 -18.495  1.00 89.79           C  
ATOM    759  HG2 GLN A  46      22.093  -5.756 -18.415  1.00 89.79           H  
ATOM    760  HG3 GLN A  46      23.383  -4.573 -18.665  1.00 89.79           H  
ATOM    761  CD  GLN A  46      21.570  -4.122 -19.701  1.00 89.79           C  
ATOM    762  NE2 GLN A  46      21.633  -4.745 -20.854  1.00 89.79           N  
ATOM    763 HE21 GLN A  46      20.935  -4.409 -21.502  1.00 89.79           H  
ATOM    764 HE22 GLN A  46      21.937  -5.708 -20.897  1.00 89.79           H  
ATOM    765  OE1 GLN A  46      20.931  -3.093 -19.651  1.00 89.79           O  
ATOM    766  N   SER A  47      21.602  -3.475 -14.007  1.00 86.87           N  
ATOM    767  H   SER A  47      20.813  -4.069 -14.217  1.00 86.87           H  
ATOM    768  CA  SER A  47      21.505  -2.614 -12.824  1.00 86.87           C  
ATOM    769  HA  SER A  47      21.578  -1.574 -13.140  1.00 86.87           H  
ATOM    770  C   SER A  47      22.654  -2.895 -11.857  1.00 86.87           C  
ATOM    771  CB  SER A  47      20.155  -2.804 -12.124  1.00 86.87           C  
ATOM    772  HB2 SER A  47      20.113  -3.789 -11.659  1.00 86.87           H  
ATOM    773  HB3 SER A  47      19.356  -2.730 -12.861  1.00 86.87           H  
ATOM    774  O   SER A  47      23.381  -1.974 -11.509  1.00 86.87           O  
ATOM    775  OG  SER A  47      19.944  -1.800 -11.149  1.00 86.87           O  
ATOM    776  HG  SER A  47      20.727  -1.669 -10.609  1.00 86.87           H  
ATOM    777  N   LYS A  48      22.918  -4.166 -11.515  1.00 86.84           N  
ATOM    778  H   LYS A  48      22.281  -4.891 -11.811  1.00 86.84           H  
ATOM    779  CA  LYS A  48      24.053  -4.525 -10.640  1.00 86.84           C  
ATOM    780  HA  LYS A  48      23.969  -3.962  -9.711  1.00 86.84           H  
ATOM    781  C   LYS A  48      25.408  -4.115 -11.235  1.00 86.84           C  
ATOM    782  CB  LYS A  48      24.021  -6.031 -10.304  1.00 86.84           C  
ATOM    783  HB2 LYS A  48      23.935  -6.612 -11.222  1.00 86.84           H  
ATOM    784  HB3 LYS A  48      24.962  -6.293  -9.820  1.00 86.84           H  
ATOM    785  O   LYS A  48      26.299  -3.688 -10.512  1.00 86.84           O  
ATOM    786  CG  LYS A  48      22.875  -6.410  -9.343  1.00 86.84           C  
ATOM    787  HG2 LYS A  48      21.916  -6.216  -9.824  1.00 86.84           H  
ATOM    788  HG3 LYS A  48      22.942  -5.774  -8.461  1.00 86.84           H  
ATOM    789  CD  LYS A  48      22.919  -7.884  -8.882  1.00 86.84           C  
ATOM    790  HD2 LYS A  48      22.849  -8.544  -9.747  1.00 86.84           H  
ATOM    791  HD3 LYS A  48      23.862  -8.062  -8.365  1.00 86.84           H  
ATOM    792  CE  LYS A  48      21.748  -8.166  -7.916  1.00 86.84           C  
ATOM    793  HE2 LYS A  48      21.720  -7.366  -7.176  1.00 86.84           H  
ATOM    794  HE3 LYS A  48      20.811  -8.115  -8.471  1.00 86.84           H  
ATOM    795  NZ  LYS A  48      21.829  -9.468  -7.187  1.00 86.84           N  
ATOM    796  HZ1 LYS A  48      21.059  -9.547  -6.538  1.00 86.84           H  
ATOM    797  HZ2 LYS A  48      22.649  -9.522  -6.599  1.00 86.84           H  
ATOM    798  HZ3 LYS A  48      21.789 -10.274  -7.794  1.00 86.84           H  
ATOM    799  N   LYS A  49      25.589  -4.229 -12.558  1.00 88.55           N  
ATOM    800  H   LYS A  49      24.816  -4.584 -13.102  1.00 88.55           H  
ATOM    801  CA  LYS A  49      26.826  -3.791 -13.239  1.00 88.55           C  
ATOM    802  HA  LYS A  49      27.688  -4.150 -12.677  1.00 88.55           H  
ATOM    803  C   LYS A  49      26.985  -2.274 -13.288  1.00 88.55           C  
ATOM    804  CB  LYS A  49      26.870  -4.334 -14.671  1.00 88.55           C  
ATOM    805  HB2 LYS A  49      25.901  -4.187 -15.148  1.00 88.55           H  
ATOM    806  HB3 LYS A  49      27.615  -3.771 -15.234  1.00 88.55           H  
ATOM    807  O   LYS A  49      28.118  -1.806 -13.361  1.00 88.55           O  
ATOM    808  CG  LYS A  49      27.261  -5.811 -14.716  1.00 88.55           C  
ATOM    809  HG2 LYS A  49      26.538  -6.414 -14.165  1.00 88.55           H  
ATOM    810  HG3 LYS A  49      28.239  -5.933 -14.250  1.00 88.55           H  
ATOM    811  CD  LYS A  49      27.335  -6.279 -16.172  1.00 88.55           C  
ATOM    812  HD2 LYS A  49      28.067  -5.666 -16.697  1.00 88.55           H  
ATOM    813  HD3 LYS A  49      26.358  -6.164 -16.641  1.00 88.55           H  
ATOM    814  CE  LYS A  49      27.762  -7.747 -16.204  1.00 88.55           C  
ATOM    815  HE2 LYS A  49      28.580  -7.876 -15.495  1.00 88.55           H  
ATOM    816  HE3 LYS A  49      26.931  -8.359 -15.854  1.00 88.55           H  
ATOM    817  NZ  LYS A  49      28.211  -8.156 -17.558  1.00 88.55           N  
ATOM    818  HZ1 LYS A  49      29.006  -7.595 -17.832  1.00 88.55           H  
ATOM    819  HZ2 LYS A  49      28.530  -9.114 -17.548  1.00 88.55           H  
ATOM    820  HZ3 LYS A  49      27.479  -8.033 -18.242  1.00 88.55           H  
ATOM    821  N   LEU A  50      25.879  -1.541 -13.355  1.00 86.31           N  
ATOM    822  H   LEU A  50      24.983  -2.006 -13.324  1.00 86.31           H  
ATOM    823  CA  LEU A  50      25.872  -0.087 -13.392  1.00 86.31           C  
ATOM    824  HA  LEU A  50      26.633   0.251 -14.095  1.00 86.31           H  
ATOM    825  C   LEU A  50      26.239   0.484 -12.019  1.00 86.31           C  
ATOM    826  CB  LEU A  50      24.496   0.382 -13.886  1.00 86.31           C  
ATOM    827  HB2 LEU A  50      24.306  -0.034 -14.875  1.00 86.31           H  
ATOM    828  HB3 LEU A  50      23.734   0.001 -13.206  1.00 86.31           H  
ATOM    829  O   LEU A  50      27.155   1.294 -11.961  1.00 86.31           O  
ATOM    830  CG  LEU A  50      24.358   1.909 -13.951  1.00 86.31           C  
ATOM    831  HG  LEU A  50      24.563   2.342 -12.972  1.00 86.31           H  
ATOM    832  CD1 LEU A  50      25.303   2.526 -14.979  1.00 86.31           C  
ATOM    833 HD11 LEU A  50      25.075   3.590 -15.042  1.00 86.31           H  
ATOM    834 HD12 LEU A  50      26.337   2.417 -14.652  1.00 86.31           H  
ATOM    835 HD13 LEU A  50      25.158   2.072 -15.959  1.00 86.31           H  
ATOM    836  CD2 LEU A  50      22.924   2.263 -14.330  1.00 86.31           C  
ATOM    837 HD21 LEU A  50      22.784   3.339 -14.227  1.00 86.31           H  
ATOM    838 HD22 LEU A  50      22.707   1.953 -15.351  1.00 86.31           H  
ATOM    839 HD23 LEU A  50      22.232   1.776 -13.642  1.00 86.31           H  
ATOM    840  N   GLU A  51      25.610  -0.001 -10.944  1.00 83.23           N  
ATOM    841  H   GLU A  51      24.827  -0.626 -11.074  1.00 83.23           H  
ATOM    842  CA  GLU A  51      25.896   0.429  -9.563  1.00 83.23           C  
ATOM    843  HA  GLU A  51      25.703   1.497  -9.461  1.00 83.23           H  
ATOM    844  C   GLU A  51      27.374   0.206  -9.207  1.00 83.23           C  
ATOM    845  CB  GLU A  51      24.983  -0.317  -8.575  1.00 83.23           C  
ATOM    846  HB2 GLU A  51      25.129  -1.389  -8.705  1.00 83.23           H  
ATOM    847  HB3 GLU A  51      25.278  -0.059  -7.558  1.00 83.23           H  
ATOM    848  O   GLU A  51      28.080   1.163  -8.905  1.00 83.23           O  
ATOM    849  CG  GLU A  51      23.487  -0.010  -8.743  1.00 83.23           C  
ATOM    850  HG2 GLU A  51      22.924  -0.664  -8.077  1.00 83.23           H  
ATOM    851  HG3 GLU A  51      23.173  -0.256  -9.758  1.00 83.23           H  
ATOM    852  CD  GLU A  51      23.124   1.449  -8.448  1.00 83.23           C  
ATOM    853  OE1 GLU A  51      22.879   2.186  -9.435  1.00 83.23           O  
ATOM    854  OE2 GLU A  51      23.003   1.781  -7.254  1.00 83.23           O  
ATOM    855  N   LYS A  52      27.901  -1.008  -9.434  1.00 86.10           N  
ATOM    856  H   LYS A  52      27.262  -1.765  -9.631  1.00 86.10           H  
ATOM    857  CA  LYS A  52      29.326  -1.318  -9.196  1.00 86.10           C  
ATOM    858  HA  LYS A  52      29.541  -1.173  -8.137  1.00 86.10           H  
ATOM    859  C   LYS A  52      30.284  -0.389  -9.943  1.00 86.10           C  
ATOM    860  CB  LYS A  52      29.625  -2.772  -9.591  1.00 86.10           C  
ATOM    861  HB2 LYS A  52      30.706  -2.911  -9.600  1.00 86.10           H  
ATOM    862  HB3 LYS A  52      29.238  -2.974 -10.590  1.00 86.10           H  
ATOM    863  O   LYS A  52      31.363  -0.061  -9.460  1.00 86.10           O  
ATOM    864  CG  LYS A  52      29.026  -3.757  -8.584  1.00 86.10           C  
ATOM    865  HG2 LYS A  52      27.939  -3.678  -8.581  1.00 86.10           H  
ATOM    866  HG3 LYS A  52      29.385  -3.492  -7.589  1.00 86.10           H  
ATOM    867  CD  LYS A  52      29.442  -5.203  -8.885  1.00 86.10           C  
ATOM    868  HD2 LYS A  52      30.529  -5.262  -8.853  1.00 86.10           H  
ATOM    869  HD3 LYS A  52      29.078  -5.503  -9.867  1.00 86.10           H  
ATOM    870  CE  LYS A  52      28.836  -6.092  -7.792  1.00 86.10           C  
ATOM    871  HE2 LYS A  52      28.931  -5.557  -6.847  1.00 86.10           H  
ATOM    872  HE3 LYS A  52      27.769  -6.216  -7.977  1.00 86.10           H  
ATOM    873  NZ  LYS A  52      29.521  -7.402  -7.661  1.00 86.10           N  
ATOM    874  HZ1 LYS A  52      29.459  -7.965  -8.498  1.00 86.10           H  
ATOM    875  HZ2 LYS A  52      29.132  -7.909  -6.879  1.00 86.10           H  
ATOM    876  HZ3 LYS A  52      30.490  -7.249  -7.420  1.00 86.10           H  
ATOM    877  N   LYS A  53      29.919   0.024 -11.160  1.00 86.03           N  
ATOM    878  H   LYS A  53      28.979  -0.192 -11.461  1.00 86.03           H  
ATOM    879  CA  LYS A  53      30.734   0.970 -11.929  1.00 86.03           C  
ATOM    880  HA  LYS A  53      31.788   0.719 -11.803  1.00 86.03           H  
ATOM    881  C   LYS A  53      30.610   2.393 -11.417  1.00 86.03           C  
ATOM    882  CB  LYS A  53      30.375   0.928 -13.405  1.00 86.03           C  
ATOM    883  HB2 LYS A  53      30.746   1.838 -13.876  1.00 86.03           H  
ATOM    884  HB3 LYS A  53      29.292   0.899 -13.523  1.00 86.03           H  
ATOM    885  O   LYS A  53      31.603   3.099 -11.496  1.00 86.03           O  
ATOM    886  CG  LYS A  53      31.027  -0.274 -14.085  1.00 86.03           C  
ATOM    887  HG2 LYS A  53      30.637  -1.206 -13.677  1.00 86.03           H  
ATOM    888  HG3 LYS A  53      32.108  -0.239 -13.951  1.00 86.03           H  
ATOM    889  CD  LYS A  53      30.686  -0.151 -15.558  1.00 86.03           C  
ATOM    890  HD2 LYS A  53      29.599  -0.136 -15.635  1.00 86.03           H  
ATOM    891  HD3 LYS A  53      31.088   0.791 -15.931  1.00 86.03           H  
ATOM    892  CE  LYS A  53      31.252  -1.311 -16.363  1.00 86.03           C  
ATOM    893  HE2 LYS A  53      32.300  -1.446 -16.097  1.00 86.03           H  
ATOM    894  HE3 LYS A  53      30.704  -2.214 -16.092  1.00 86.03           H  
ATOM    895  NZ  LYS A  53      31.106  -0.991 -17.797  1.00 86.03           N  
ATOM    896  HZ1 LYS A  53      31.692  -0.198 -18.015  1.00 86.03           H  
ATOM    897  HZ2 LYS A  53      30.157  -0.682 -17.947  1.00 86.03           H  
ATOM    898  HZ3 LYS A  53      31.328  -1.783 -18.384  1.00 86.03           H  
ATOM    899  N   LYS A  54      29.438   2.810 -10.935  1.00 83.60           N  
ATOM    900  H   LYS A  54      28.681   2.145 -10.859  1.00 83.60           H  
ATOM    901  CA  LYS A  54      29.251   4.129 -10.323  1.00 83.60           C  
ATOM    902  HA  LYS A  54      29.644   4.902 -10.983  1.00 83.60           H  
ATOM    903  C   LYS A  54      30.071   4.260  -9.041  1.00 83.60           C  
ATOM    904  CB  LYS A  54      27.761   4.403 -10.069  1.00 83.60           C  
ATOM    905  HB2 LYS A  54      27.296   3.554  -9.569  1.00 83.60           H  
ATOM    906  HB3 LYS A  54      27.679   5.268  -9.411  1.00 83.60           H  
ATOM    907  O   LYS A  54      30.725   5.274  -8.876  1.00 83.60           O  
ATOM    908  CG  LYS A  54      27.022   4.717 -11.376  1.00 83.60           C  
ATOM    909  HG2 LYS A  54      27.526   5.549 -11.868  1.00 83.60           H  
ATOM    910  HG3 LYS A  54      27.050   3.854 -12.041  1.00 83.60           H  
ATOM    911  CD  LYS A  54      25.563   5.110 -11.111  1.00 83.60           C  
ATOM    912  HD2 LYS A  54      25.537   5.941 -10.406  1.00 83.60           H  
ATOM    913  HD3 LYS A  54      25.021   4.264 -10.690  1.00 83.60           H  
ATOM    914  CE  LYS A  54      24.944   5.537 -12.443  1.00 83.60           C  
ATOM    915  HE2 LYS A  54      24.918   4.676 -13.111  1.00 83.60           H  
ATOM    916  HE3 LYS A  54      25.584   6.289 -12.904  1.00 83.60           H  
ATOM    917  NZ  LYS A  54      23.582   6.092 -12.300  1.00 83.60           N  
ATOM    918  HZ1 LYS A  54      23.263   6.330 -13.228  1.00 83.60           H  
ATOM    919  HZ2 LYS A  54      22.957   5.416 -11.884  1.00 83.60           H  
ATOM    920  HZ3 LYS A  54      23.593   6.935 -11.743  1.00 83.60           H  
ATOM    921  N   GLU A  55      30.133   3.210  -8.226  1.00 80.64           N  
ATOM    922  H   GLU A  55      29.483   2.451  -8.369  1.00 80.64           H  
ATOM    923  CA  GLU A  55      30.959   3.169  -7.007  1.00 80.64           C  
ATOM    924  HA  GLU A  55      30.727   4.017  -6.363  1.00 80.64           H  
ATOM    925  C   GLU A  55      32.467   3.217  -7.304  1.00 80.64           C  
ATOM    926  CB  GLU A  55      30.641   1.872  -6.253  1.00 80.64           C  
ATOM    927  HB2 GLU A  55      31.360   1.737  -5.445  1.00 80.64           H  
ATOM    928  HB3 GLU A  55      30.758   1.049  -6.958  1.00 80.64           H  
ATOM    929  O   GLU A  55      33.226   3.871  -6.600  1.00 80.64           O  
ATOM    930  CG  GLU A  55      29.224   1.852  -5.653  1.00 80.64           C  
ATOM    931  HG2 GLU A  55      28.517   2.243  -6.385  1.00 80.64           H  
ATOM    932  HG3 GLU A  55      29.202   2.513  -4.786  1.00 80.64           H  
ATOM    933  CD  GLU A  55      28.760   0.441  -5.250  1.00 80.64           C  
ATOM    934  OE1 GLU A  55      27.585   0.321  -4.839  1.00 80.64           O  
ATOM    935  OE2 GLU A  55      29.508  -0.538  -5.495  1.00 80.64           O  
ATOM    936  N   THR A  56      32.921   2.556  -8.377  1.00 80.61           N  
ATOM    937  H   THR A  56      32.254   2.013  -8.906  1.00 80.61           H  
ATOM    938  CA  THR A  56      34.355   2.533  -8.743  1.00 80.61           C  
ATOM    939  HA  THR A  56      34.943   2.409  -7.834  1.00 80.61           H  
ATOM    940  C   THR A  56      34.821   3.837  -9.412  1.00 80.61           C  
ATOM    941  CB  THR A  56      34.656   1.350  -9.682  1.00 80.61           C  
ATOM    942  HB  THR A  56      34.199   1.551 -10.651  1.00 80.61           H  
ATOM    943  O   THR A  56      36.018   4.086  -9.544  1.00 80.61           O  
ATOM    944  CG2 THR A  56      36.148   1.076  -9.889  1.00 80.61           C  
ATOM    945 HG21 THR A  56      36.283   0.121 -10.397  1.00 80.61           H  
ATOM    946 HG22 THR A  56      36.600   1.858 -10.499  1.00 80.61           H  
ATOM    947 HG23 THR A  56      36.650   1.037  -8.922  1.00 80.61           H  
ATOM    948  OG1 THR A  56      34.135   0.127  -9.210  1.00 80.61           O  
ATOM    949  HG1 THR A  56      33.237   0.262  -8.897  1.00 80.61           H  
ATOM    950  N   ILE A  57      33.894   4.649  -9.921  1.00 73.17           N  
ATOM    951  H   ILE A  57      32.930   4.496  -9.662  1.00 73.17           H  
ATOM    952  CA  ILE A  57      34.196   5.816 -10.754  1.00 73.17           C  
ATOM    953  HA  ILE A  57      35.218   5.742 -11.124  1.00 73.17           H  
ATOM    954  C   ILE A  57      34.148   7.073  -9.886  1.00 73.17           C  
ATOM    955  CB  ILE A  57      33.262   5.809 -11.991  1.00 73.17           C  
ATOM    956  HB  ILE A  57      32.253   5.561 -11.661  1.00 73.17           H  
ATOM    957  O   ILE A  57      33.082   7.574  -9.549  1.00 73.17           O  
ATOM    958  CG1 ILE A  57      33.800   4.716 -12.956  1.00 73.17           C  
ATOM    959 HG12 ILE A  57      34.802   5.003 -13.276  1.00 73.17           H  
ATOM    960 HG13 ILE A  57      33.905   3.774 -12.417  1.00 73.17           H  
ATOM    961  CG2 ILE A  57      33.175   7.137 -12.761  1.00 73.17           C  
ATOM    962 HG21 ILE A  57      32.264   7.150 -13.359  1.00 73.17           H  
ATOM    963 HG22 ILE A  57      33.136   7.993 -12.087  1.00 73.17           H  
ATOM    964 HG23 ILE A  57      34.035   7.223 -13.426  1.00 73.17           H  
ATOM    965  CD1 ILE A  57      32.978   4.432 -14.215  1.00 73.17           C  
ATOM    966 HD11 ILE A  57      32.019   3.996 -13.933  1.00 73.17           H  
ATOM    967 HD12 ILE A  57      33.511   3.703 -14.825  1.00 73.17           H  
ATOM    968 HD13 ILE A  57      32.852   5.341 -14.803  1.00 73.17           H  
ATOM    969  N   THR A  58      35.324   7.607  -9.561  1.00 70.07           N  
ATOM    970  H   THR A  58      36.163   7.071  -9.730  1.00 70.07           H  
ATOM    971  CA  THR A  58      35.485   8.933  -8.944  1.00 70.07           C  
ATOM    972  HA  THR A  58      34.828   8.996  -8.077  1.00 70.07           H  
ATOM    973  C   THR A  58      35.093  10.040  -9.935  1.00 70.07           C  
ATOM    974  CB  THR A  58      36.944   9.127  -8.487  1.00 70.07           C  
ATOM    975  HB  THR A  58      37.552   9.376  -9.356  1.00 70.07           H  
ATOM    976  O   THR A  58      35.194   9.850 -11.149  1.00 70.07           O  
ATOM    977  CG2 THR A  58      37.118  10.221  -7.435  1.00 70.07           C  
ATOM    978 HG21 THR A  58      36.862  11.196  -7.850  1.00 70.07           H  
ATOM    979 HG22 THR A  58      36.488  10.019  -6.569  1.00 70.07           H  
ATOM    980 HG23 THR A  58      38.160  10.254  -7.116  1.00 70.07           H  
ATOM    981  OG1 THR A  58      37.461   7.939  -7.929  1.00 70.07           O  
ATOM    982  HG1 THR A  58      36.986   7.754  -7.115  1.00 70.07           H  
ATOM    983  N   GLU A  59      34.705  11.224  -9.449  1.00 65.56           N  
ATOM    984  H   GLU A  59      34.584  11.327  -8.452  1.00 65.56           H  
ATOM    985  CA  GLU A  59      34.354  12.389 -10.288  1.00 65.56           C  
ATOM    986  HA  GLU A  59      33.450  12.158 -10.852  1.00 65.56           H  
ATOM    987  C   GLU A  59      35.436  12.760 -11.323  1.00 65.56           C  
ATOM    988  CB  GLU A  59      34.063  13.605  -9.395  1.00 65.56           C  
ATOM    989  HB2 GLU A  59      34.919  13.785  -8.745  1.00 65.56           H  
ATOM    990  HB3 GLU A  59      33.927  14.474 -10.039  1.00 65.56           H  
ATOM    991  O   GLU A  59      35.117  13.233 -12.414  1.00 65.56           O  
ATOM    992  CG  GLU A  59      32.791  13.426  -8.550  1.00 65.56           C  
ATOM    993  HG2 GLU A  59      31.979  13.125  -9.213  1.00 65.56           H  
ATOM    994  HG3 GLU A  59      32.953  12.624  -7.830  1.00 65.56           H  
ATOM    995  CD  GLU A  59      32.390  14.709  -7.803  1.00 65.56           C  
ATOM    996  OE1 GLU A  59      31.176  14.854  -7.533  1.00 65.56           O  
ATOM    997  OE2 GLU A  59      33.286  15.542  -7.546  1.00 65.56           O  
ATOM    998  N   SER A  60      36.706  12.452 -11.040  1.00 66.37           N  
ATOM    999  H   SER A  60      36.910  12.173 -10.091  1.00 66.37           H  
ATOM   1000  CA  SER A  60      37.857  12.663 -11.934  1.00 66.37           C  
ATOM   1001  HA  SER A  60      37.761  13.658 -12.367  1.00 66.37           H  
ATOM   1002  C   SER A  60      37.956  11.669 -13.104  1.00 66.37           C  
ATOM   1003  CB  SER A  60      39.157  12.632 -11.121  1.00 66.37           C  
ATOM   1004  HB2 SER A  60      39.376  11.605 -10.826  1.00 66.37           H  
ATOM   1005  HB3 SER A  60      39.976  13.010 -11.732  1.00 66.37           H  
ATOM   1006  O   SER A  60      38.951  11.654 -13.833  1.00 66.37           O  
ATOM   1007  OG  SER A  60      39.023  13.426  -9.959  1.00 66.37           O  
ATOM   1008  HG  SER A  60      39.867  13.490  -9.505  1.00 66.37           H  
ATOM   1009  N   ALA A  61      36.963  10.800 -13.292  1.00 69.73           N  
ATOM   1010  H   ALA A  61      36.184  10.821 -12.649  1.00 69.73           H  
ATOM   1011  CA  ALA A  61      36.951   9.812 -14.358  1.00 69.73           C  
ATOM   1012  HA  ALA A  61      37.831   9.179 -14.243  1.00 69.73           H  
ATOM   1013  C   ALA A  61      36.990  10.443 -15.759  1.00 69.73           C  
ATOM   1014  CB  ALA A  61      35.720   8.940 -14.178  1.00 69.73           C  
ATOM   1015  HB1 ALA A  61      35.601   8.267 -15.027  1.00 69.73           H  
ATOM   1016  HB2 ALA A  61      34.831   9.564 -14.088  1.00 69.73           H  
ATOM   1017  HB3 ALA A  61      35.854   8.361 -13.264  1.00 69.73           H  
ATOM   1018  O   ALA A  61      36.215  11.335 -16.109  1.00 69.73           O  
ATOM   1019  N   GLY A  62      37.867   9.916 -16.618  1.00 79.13           N  
ATOM   1020  H   GLY A  62      38.501   9.216 -16.261  1.00 79.13           H  
ATOM   1021  CA  GLY A  62      38.026  10.413 -17.983  1.00 79.13           C  
ATOM   1022  HA2 GLY A  62      38.304  11.465 -17.926  1.00 79.13           H  
ATOM   1023  HA3 GLY A  62      38.835   9.873 -18.474  1.00 79.13           H  
ATOM   1024  C   GLY A  62      36.750  10.284 -18.831  1.00 79.13           C  
ATOM   1025  O   GLY A  62      35.949   9.358 -18.666  1.00 79.13           O  
ATOM   1026  N   ARG A  63      36.606  11.161 -19.839  1.00 82.89           N  
ATOM   1027  H   ARG A  63      37.271  11.921 -19.850  1.00 82.89           H  
ATOM   1028  CA  ARG A  63      35.475  11.218 -20.799  1.00 82.89           C  
ATOM   1029  HA  ARG A  63      34.604  11.600 -20.265  1.00 82.89           H  
ATOM   1030  C   ARG A  63      35.071   9.851 -21.379  1.00 82.89           C  
ATOM   1031  CB  ARG A  63      35.859  12.217 -21.914  1.00 82.89           C  
ATOM   1032  HB2 ARG A  63      36.688  11.806 -22.491  1.00 82.89           H  
ATOM   1033  HB3 ARG A  63      36.207  13.135 -21.441  1.00 82.89           H  
ATOM   1034  O   ARG A  63      33.901   9.621 -21.681  1.00 82.89           O  
ATOM   1035  CG  ARG A  63      34.714  12.589 -22.875  1.00 82.89           C  
ATOM   1036  HG2 ARG A  63      33.880  12.987 -22.297  1.00 82.89           H  
ATOM   1037  HG3 ARG A  63      34.382  11.703 -23.416  1.00 82.89           H  
ATOM   1038  CD  ARG A  63      35.184  13.650 -23.887  1.00 82.89           C  
ATOM   1039  HD2 ARG A  63      36.007  13.239 -24.471  1.00 82.89           H  
ATOM   1040  HD3 ARG A  63      35.553  14.514 -23.335  1.00 82.89           H  
ATOM   1041  NE  ARG A  63      34.098  14.085 -24.793  1.00 82.89           N  
ATOM   1042  HE  ARG A  63      33.163  13.779 -24.565  1.00 82.89           H  
ATOM   1043  NH1 ARG A  63      35.348  15.509 -26.107  1.00 82.89           N  
ATOM   1044 HH11 ARG A  63      36.163  15.343 -25.533  1.00 82.89           H  
ATOM   1045 HH12 ARG A  63      35.399  16.214 -26.828  1.00 82.89           H  
ATOM   1046  NH2 ARG A  63      33.167  15.296 -26.491  1.00 82.89           N  
ATOM   1047 HH21 ARG A  63      32.240  15.003 -26.216  1.00 82.89           H  
ATOM   1048 HH22 ARG A  63      33.258  16.012 -27.198  1.00 82.89           H  
ATOM   1049  CZ  ARG A  63      34.211  14.955 -25.789  1.00 82.89           C  
ATOM   1050  N   GLN A  64      36.022   8.923 -21.524  1.00 83.56           N  
ATOM   1051  H   GLN A  64      36.950   9.162 -21.205  1.00 83.56           H  
ATOM   1052  CA  GLN A  64      35.765   7.562 -22.006  1.00 83.56           C  
ATOM   1053  HA  GLN A  64      35.161   7.621 -22.912  1.00 83.56           H  
ATOM   1054  C   GLN A  64      34.991   6.679 -21.011  1.00 83.56           C  
ATOM   1055  CB  GLN A  64      37.090   6.871 -22.352  1.00 83.56           C  
ATOM   1056  HB2 GLN A  64      37.760   6.924 -21.494  1.00 83.56           H  
ATOM   1057  HB3 GLN A  64      36.874   5.821 -22.547  1.00 83.56           H  
ATOM   1058  O   GLN A  64      34.149   5.891 -21.446  1.00 83.56           O  
ATOM   1059  CG  GLN A  64      37.800   7.441 -23.592  1.00 83.56           C  
ATOM   1060  HG2 GLN A  64      38.129   8.461 -23.394  1.00 83.56           H  
ATOM   1061  HG3 GLN A  64      37.107   7.455 -24.434  1.00 83.56           H  
ATOM   1062  CD  GLN A  64      39.017   6.599 -23.978  1.00 83.56           C  
ATOM   1063  NE2 GLN A  64      39.656   6.868 -25.094  1.00 83.56           N  
ATOM   1064 HE21 GLN A  64      39.449   7.687 -25.647  1.00 83.56           H  
ATOM   1065 HE22 GLN A  64      40.490   6.322 -25.258  1.00 83.56           H  
ATOM   1066  OE1 GLN A  64      39.387   5.657 -23.300  1.00 83.56           O  
ATOM   1067  N   GLN A  65      35.255   6.777 -19.703  1.00 84.25           N  
ATOM   1068  H   GLN A  65      35.871   7.509 -19.381  1.00 84.25           H  
ATOM   1069  CA  GLN A  65      34.540   6.003 -18.678  1.00 84.25           C  
ATOM   1070  HA  GLN A  65      34.487   4.958 -18.982  1.00 84.25           H  
ATOM   1071  C   GLN A  65      33.099   6.501 -18.534  1.00 84.25           C  
ATOM   1072  CB  GLN A  65      35.282   6.078 -17.336  1.00 84.25           C  
ATOM   1073  HB2 GLN A  65      35.545   7.116 -17.134  1.00 84.25           H  
ATOM   1074  HB3 GLN A  65      34.614   5.740 -16.544  1.00 84.25           H  
ATOM   1075  O   GLN A  65      32.174   5.688 -18.579  1.00 84.25           O  
ATOM   1076  CG  GLN A  65      36.548   5.201 -17.293  1.00 84.25           C  
ATOM   1077  HG2 GLN A  65      36.263   4.157 -17.424  1.00 84.25           H  
ATOM   1078  HG3 GLN A  65      37.223   5.485 -18.100  1.00 84.25           H  
ATOM   1079  CD  GLN A  65      37.300   5.346 -15.970  1.00 84.25           C  
ATOM   1080  NE2 GLN A  65      38.096   4.387 -15.557  1.00 84.25           N  
ATOM   1081 HE21 GLN A  65      38.257   3.530 -16.068  1.00 84.25           H  
ATOM   1082 HE22 GLN A  65      38.537   4.570 -14.667  1.00 84.25           H  
ATOM   1083  OE1 GLN A  65      37.203   6.346 -15.293  1.00 84.25           O  
ATOM   1084  N   LYS A  66      32.904   7.827 -18.511  1.00 84.69           N  
ATOM   1085  H   LYS A  66      33.716   8.420 -18.415  1.00 84.69           H  
ATOM   1086  CA  LYS A  66      31.576   8.460 -18.505  1.00 84.69           C  
ATOM   1087  HA  LYS A  66      31.050   8.145 -17.604  1.00 84.69           H  
ATOM   1088  C   LYS A  66      30.716   8.008 -19.693  1.00 84.69           C  
ATOM   1089  CB  LYS A  66      31.758   9.986 -18.440  1.00 84.69           C  
ATOM   1090  HB2 LYS A  66      32.198  10.349 -19.369  1.00 84.69           H  
ATOM   1091  HB3 LYS A  66      32.437  10.222 -17.621  1.00 84.69           H  
ATOM   1092  O   LYS A  66      29.624   7.484 -19.500  1.00 84.69           O  
ATOM   1093  CG  LYS A  66      30.425  10.704 -18.186  1.00 84.69           C  
ATOM   1094  HG2 LYS A  66      29.763  10.550 -19.039  1.00 84.69           H  
ATOM   1095  HG3 LYS A  66      29.955  10.282 -17.298  1.00 84.69           H  
ATOM   1096  CD  LYS A  66      30.632  12.209 -17.973  1.00 84.69           C  
ATOM   1097  HD2 LYS A  66      31.280  12.363 -17.110  1.00 84.69           H  
ATOM   1098  HD3 LYS A  66      31.098  12.641 -18.858  1.00 84.69           H  
ATOM   1099  CE  LYS A  66      29.275  12.880 -17.726  1.00 84.69           C  
ATOM   1100  HE2 LYS A  66      28.645  12.727 -18.602  1.00 84.69           H  
ATOM   1101  HE3 LYS A  66      28.788  12.376 -16.891  1.00 84.69           H  
ATOM   1102  NZ  LYS A  66      29.414  14.329 -17.426  1.00 84.69           N  
ATOM   1103  HZ1 LYS A  66      29.826  14.826 -18.203  1.00 84.69           H  
ATOM   1104  HZ2 LYS A  66      28.506  14.733 -17.244  1.00 84.69           H  
ATOM   1105  HZ3 LYS A  66      29.981  14.473 -16.603  1.00 84.69           H  
ATOM   1106  N   LYS A  67      31.270   8.035 -20.913  1.00 87.72           N  
ATOM   1107  H   LYS A  67      32.153   8.517 -21.008  1.00 87.72           H  
ATOM   1108  CA  LYS A  67      30.583   7.548 -22.127  1.00 87.72           C  
ATOM   1109  HA  LYS A  67      29.639   8.087 -22.210  1.00 87.72           H  
ATOM   1110  C   LYS A  67      30.232   6.052 -22.072  1.00 87.72           C  
ATOM   1111  CB  LYS A  67      31.455   7.886 -23.347  1.00 87.72           C  
ATOM   1112  HB2 LYS A  67      32.345   7.256 -23.346  1.00 87.72           H  
ATOM   1113  HB3 LYS A  67      31.770   8.926 -23.263  1.00 87.72           H  
ATOM   1114  O   LYS A  67      29.273   5.608 -22.703  1.00 87.72           O  
ATOM   1115  CG  LYS A  67      30.704   7.726 -24.679  1.00 87.72           C  
ATOM   1116  HG2 LYS A  67      30.433   6.681 -24.833  1.00 87.72           H  
ATOM   1117  HG3 LYS A  67      29.795   8.326 -24.643  1.00 87.72           H  
ATOM   1118  CD  LYS A  67      31.569   8.198 -25.857  1.00 87.72           C  
ATOM   1119  HD2 LYS A  67      31.879   9.226 -25.669  1.00 87.72           H  
ATOM   1120  HD3 LYS A  67      32.454   7.566 -25.934  1.00 87.72           H  
ATOM   1121  CE  LYS A  67      30.763   8.144 -27.162  1.00 87.72           C  
ATOM   1122  HE2 LYS A  67      30.482   7.109 -27.361  1.00 87.72           H  
ATOM   1123  HE3 LYS A  67      29.846   8.713 -27.008  1.00 87.72           H  
ATOM   1124  NZ  LYS A  67      31.515   8.715 -28.311  1.00 87.72           N  
ATOM   1125  HZ1 LYS A  67      32.363   8.202 -28.506  1.00 87.72           H  
ATOM   1126  HZ2 LYS A  67      30.943   8.736 -29.143  1.00 87.72           H  
ATOM   1127  HZ3 LYS A  67      31.764   9.674 -28.115  1.00 87.72           H  
ATOM   1128  N   LYS A  68      31.014   5.231 -21.355  1.00 87.44           N  
ATOM   1129  H   LYS A  68      31.773   5.647 -20.835  1.00 87.44           H  
ATOM   1130  CA  LYS A  68      30.698   3.805 -21.146  1.00 87.44           C  
ATOM   1131  HA  LYS A  68      30.344   3.383 -22.086  1.00 87.44           H  
ATOM   1132  C   LYS A  68      29.536   3.612 -20.163  1.00 87.44           C  
ATOM   1133  CB  LYS A  68      31.941   3.017 -20.690  1.00 87.44           C  
ATOM   1134  HB2 LYS A  68      31.611   2.067 -20.271  1.00 87.44           H  
ATOM   1135  HB3 LYS A  68      32.452   3.567 -19.899  1.00 87.44           H  
ATOM   1136  O   LYS A  68      28.764   2.680 -20.385  1.00 87.44           O  
ATOM   1137  CG  LYS A  68      32.935   2.711 -21.825  1.00 87.44           C  
ATOM   1138  HG2 LYS A  68      32.445   2.082 -22.568  1.00 87.44           H  
ATOM   1139  HG3 LYS A  68      33.243   3.639 -22.305  1.00 87.44           H  
ATOM   1140  CD  LYS A  68      34.177   1.981 -21.279  1.00 87.44           C  
ATOM   1141  HD2 LYS A  68      34.647   2.615 -20.527  1.00 87.44           H  
ATOM   1142  HD3 LYS A  68      33.868   1.047 -20.808  1.00 87.44           H  
ATOM   1143  CE  LYS A  68      35.196   1.684 -22.391  1.00 87.44           C  
ATOM   1144  HE2 LYS A  68      34.729   1.041 -23.138  1.00 87.44           H  
ATOM   1145  HE3 LYS A  68      35.451   2.626 -22.876  1.00 87.44           H  
ATOM   1146  NZ  LYS A  68      36.439   1.044 -21.874  1.00 87.44           N  
ATOM   1147  HZ1 LYS A  68      37.104   0.892 -22.619  1.00 87.44           H  
ATOM   1148  HZ2 LYS A  68      36.899   1.644 -21.204  1.00 87.44           H  
ATOM   1149  HZ3 LYS A  68      36.257   0.154 -21.431  1.00 87.44           H  
ATOM   1150  N   ILE A  69      29.412   4.452 -19.130  1.00 85.72           N  
ATOM   1151  H   ILE A  69      30.093   5.190 -19.021  1.00 85.72           H  
ATOM   1152  CA  ILE A  69      28.272   4.446 -18.197  1.00 85.72           C  
ATOM   1153  HA  ILE A  69      28.112   3.431 -17.833  1.00 85.72           H  
ATOM   1154  C   ILE A  69      26.994   4.868 -18.917  1.00 85.72           C  
ATOM   1155  CB  ILE A  69      28.524   5.356 -16.973  1.00 85.72           C  
ATOM   1156  HB  ILE A  69      28.863   6.333 -17.317  1.00 85.72           H  
ATOM   1157  O   ILE A  69      26.029   4.112 -18.889  1.00 85.72           O  
ATOM   1158  CG1 ILE A  69      29.593   4.757 -16.038  1.00 85.72           C  
ATOM   1159 HG12 ILE A  69      30.441   4.386 -16.613  1.00 85.72           H  
ATOM   1160 HG13 ILE A  69      29.161   3.920 -15.489  1.00 85.72           H  
ATOM   1161  CG2 ILE A  69      27.214   5.548 -16.178  1.00 85.72           C  
ATOM   1162 HG21 ILE A  69      26.499   6.150 -16.739  1.00 85.72           H  
ATOM   1163 HG22 ILE A  69      26.773   4.575 -15.966  1.00 85.72           H  
ATOM   1164 HG23 ILE A  69      27.368   6.069 -15.234  1.00 85.72           H  
ATOM   1165  CD1 ILE A  69      30.108   5.807 -15.043  1.00 85.72           C  
ATOM   1166 HD11 ILE A  69      30.956   6.335 -15.479  1.00 85.72           H  
ATOM   1167 HD12 ILE A  69      30.389   5.330 -14.103  1.00 85.72           H  
ATOM   1168 HD13 ILE A  69      29.356   6.556 -14.797  1.00 85.72           H  
ATOM   1169  N   GLU A  70      27.012   5.999 -19.625  1.00 87.67           N  
ATOM   1170  H   GLU A  70      27.814   6.608 -19.543  1.00 87.67           H  
ATOM   1171  CA  GLU A  70      25.843   6.523 -20.354  1.00 87.67           C  
ATOM   1172  HA  GLU A  70      25.059   6.805 -19.650  1.00 87.67           H  
ATOM   1173  C   GLU A  70      25.265   5.462 -21.304  1.00 87.67           C  
ATOM   1174  CB  GLU A  70      26.267   7.767 -21.154  1.00 87.67           C  
ATOM   1175  HB2 GLU A  70      25.474   8.028 -21.855  1.00 87.67           H  
ATOM   1176  HB3 GLU A  70      27.157   7.506 -21.727  1.00 87.67           H  
ATOM   1177  O   GLU A  70      24.071   5.174 -21.296  1.00 87.67           O  
ATOM   1178  CG  GLU A  70      26.553   8.992 -20.264  1.00 87.67           C  
ATOM   1179  HG2 GLU A  70      25.609   9.346 -19.850  1.00 87.67           H  
ATOM   1180  HG3 GLU A  70      27.187   8.687 -19.431  1.00 87.67           H  
ATOM   1181  CD  GLU A  70      27.258  10.146 -21.005  1.00 87.67           C  
ATOM   1182  OE1 GLU A  70      27.424  11.222 -20.382  1.00 87.67           O  
ATOM   1183  OE2 GLU A  70      27.747   9.925 -22.142  1.00 87.67           O  
ATOM   1184  N   ARG A  71      26.132   4.751 -22.039  1.00 89.20           N  
ATOM   1185  H   ARG A  71      27.096   5.052 -22.020  1.00 89.20           H  
ATOM   1186  CA  ARG A  71      25.727   3.625 -22.900  1.00 89.20           C  
ATOM   1187  HA  ARG A  71      24.971   3.979 -23.602  1.00 89.20           H  
ATOM   1188  C   ARG A  71      25.085   2.460 -22.142  1.00 89.20           C  
ATOM   1189  CB  ARG A  71      26.953   3.104 -23.654  1.00 89.20           C  
ATOM   1190  HB2 ARG A  71      27.781   2.992 -22.955  1.00 89.20           H  
ATOM   1191  HB3 ARG A  71      26.723   2.125 -24.074  1.00 89.20           H  
ATOM   1192  O   ARG A  71      24.293   1.719 -22.719  1.00 89.20           O  
ATOM   1193  CG  ARG A  71      27.360   4.027 -24.804  1.00 89.20           C  
ATOM   1194  HG2 ARG A  71      27.482   5.051 -24.451  1.00 89.20           H  
ATOM   1195  HG3 ARG A  71      26.581   4.011 -25.566  1.00 89.20           H  
ATOM   1196  CD  ARG A  71      28.678   3.517 -25.393  1.00 89.20           C  
ATOM   1197  HD2 ARG A  71      28.559   2.464 -25.647  1.00 89.20           H  
ATOM   1198  HD3 ARG A  71      29.456   3.621 -24.636  1.00 89.20           H  
ATOM   1199  NE  ARG A  71      29.053   4.274 -26.597  1.00 89.20           N  
ATOM   1200  HE  ARG A  71      28.442   5.045 -26.825  1.00 89.20           H  
ATOM   1201  NH1 ARG A  71      30.860   2.997 -27.217  1.00 89.20           N  
ATOM   1202 HH11 ARG A  71      31.574   2.762 -27.892  1.00 89.20           H  
ATOM   1203 HH12 ARG A  71      30.722   2.435 -26.389  1.00 89.20           H  
ATOM   1204  NH2 ARG A  71      30.212   4.697 -28.508  1.00 89.20           N  
ATOM   1205 HH21 ARG A  71      29.455   5.296 -28.805  1.00 89.20           H  
ATOM   1206 HH22 ARG A  71      30.882   4.393 -29.200  1.00 89.20           H  
ATOM   1207  CZ  ARG A  71      30.040   3.990 -27.427  1.00 89.20           C  
ATOM   1208  N   GLN A  72      25.484   2.209 -20.897  1.00 89.63           N  
ATOM   1209  H   GLN A  72      26.051   2.907 -20.437  1.00 89.63           H  
ATOM   1210  CA  GLN A  72      24.864   1.172 -20.068  1.00 89.63           C  
ATOM   1211  HA  GLN A  72      24.632   0.308 -20.690  1.00 89.63           H  
ATOM   1212  C   GLN A  72      23.536   1.639 -19.483  1.00 89.63           C  
ATOM   1213  CB  GLN A  72      25.808   0.719 -18.951  1.00 89.63           C  
ATOM   1214  HB2 GLN A  72      26.226   1.582 -18.433  1.00 89.63           H  
ATOM   1215  HB3 GLN A  72      25.243   0.128 -18.230  1.00 89.63           H  
ATOM   1216  O   GLN A  72      22.610   0.836 -19.437  1.00 89.63           O  
ATOM   1217  CG  GLN A  72      26.934  -0.152 -19.509  1.00 89.63           C  
ATOM   1218  HG2 GLN A  72      26.502  -1.006 -20.032  1.00 89.63           H  
ATOM   1219  HG3 GLN A  72      27.534   0.420 -20.217  1.00 89.63           H  
ATOM   1220  CD  GLN A  72      27.827  -0.640 -18.388  1.00 89.63           C  
ATOM   1221  NE2 GLN A  72      27.887  -1.919 -18.100  1.00 89.63           N  
ATOM   1222 HE21 GLN A  72      27.172  -2.502 -18.511  1.00 89.63           H  
ATOM   1223 HE22 GLN A  72      28.204  -2.094 -17.157  1.00 89.63           H  
ATOM   1224  OE1 GLN A  72      28.558   0.094 -17.763  1.00 89.63           O  
ATOM   1225  N   GLU A  73      23.425   2.909 -19.101  1.00 88.20           N  
ATOM   1226  H   GLU A  73      24.235   3.510 -19.144  1.00 88.20           H  
ATOM   1227  CA  GLU A  73      22.170   3.523 -18.665  1.00 88.20           C  
ATOM   1228  HA  GLU A  73      21.750   2.949 -17.839  1.00 88.20           H  
ATOM   1229  C   GLU A  73      21.131   3.522 -19.786  1.00 88.20           C  
ATOM   1230  CB  GLU A  73      22.421   4.957 -18.179  1.00 88.20           C  
ATOM   1231  HB2 GLU A  73      21.460   5.439 -18.001  1.00 88.20           H  
ATOM   1232  HB3 GLU A  73      22.962   5.519 -18.940  1.00 88.20           H  
ATOM   1233  O   GLU A  73      19.989   3.137 -19.555  1.00 88.20           O  
ATOM   1234  CG  GLU A  73      23.212   4.949 -16.869  1.00 88.20           C  
ATOM   1235  HG2 GLU A  73      22.660   4.326 -16.166  1.00 88.20           H  
ATOM   1236  HG3 GLU A  73      24.191   4.499 -17.033  1.00 88.20           H  
ATOM   1237  CD  GLU A  73      23.397   6.339 -16.256  1.00 88.20           C  
ATOM   1238  OE1 GLU A  73      23.445   6.400 -15.001  1.00 88.20           O  
ATOM   1239  OE2 GLU A  73      23.514   7.310 -17.030  1.00 88.20           O  
ATOM   1240  N   GLU A  74      21.524   3.847 -21.019  1.00 89.22           N  
ATOM   1241  H   GLU A  74      22.437   4.265 -21.135  1.00 89.22           H  
ATOM   1242  CA  GLU A  74      20.642   3.766 -22.188  1.00 89.22           C  
ATOM   1243  HA  GLU A  74      19.760   4.385 -22.020  1.00 89.22           H  
ATOM   1244  C   GLU A  74      20.154   2.336 -22.445  1.00 89.22           C  
ATOM   1245  CB  GLU A  74      21.371   4.275 -23.434  1.00 89.22           C  
ATOM   1246  HB2 GLU A  74      20.809   3.965 -24.315  1.00 89.22           H  
ATOM   1247  HB3 GLU A  74      22.359   3.816 -23.477  1.00 89.22           H  
ATOM   1248  O   GLU A  74      18.958   2.113 -22.641  1.00 89.22           O  
ATOM   1249  CG  GLU A  74      21.493   5.803 -23.467  1.00 89.22           C  
ATOM   1250  HG2 GLU A  74      22.047   6.149 -22.594  1.00 89.22           H  
ATOM   1251  HG3 GLU A  74      20.490   6.227 -23.416  1.00 89.22           H  
ATOM   1252  CD  GLU A  74      22.191   6.291 -24.746  1.00 89.22           C  
ATOM   1253  OE1 GLU A  74      21.966   7.466 -25.102  1.00 89.22           O  
ATOM   1254  OE2 GLU A  74      22.927   5.485 -25.372  1.00 89.22           O  
ATOM   1255  N   LYS A  75      21.055   1.344 -22.396  1.00 89.06           N  
ATOM   1256  H   LYS A  75      22.018   1.598 -22.224  1.00 89.06           H  
ATOM   1257  CA  LYS A  75      20.682  -0.075 -22.534  1.00 89.06           C  
ATOM   1258  HA  LYS A  75      20.122  -0.205 -23.460  1.00 89.06           H  
ATOM   1259  C   LYS A  75      19.736  -0.525 -21.421  1.00 89.06           C  
ATOM   1260  CB  LYS A  75      21.932  -0.961 -22.567  1.00 89.06           C  
ATOM   1261  HB2 LYS A  75      21.633  -1.995 -22.401  1.00 89.06           H  
ATOM   1262  HB3 LYS A  75      22.612  -0.666 -21.768  1.00 89.06           H  
ATOM   1263  O   LYS A  75      18.735  -1.178 -21.711  1.00 89.06           O  
ATOM   1264  CG  LYS A  75      22.636  -0.870 -23.925  1.00 89.06           C  
ATOM   1265  HG2 LYS A  75      22.898   0.165 -24.144  1.00 89.06           H  
ATOM   1266  HG3 LYS A  75      21.954  -1.221 -24.700  1.00 89.06           H  
ATOM   1267  CD  LYS A  75      23.897  -1.737 -23.939  1.00 89.06           C  
ATOM   1268  HD2 LYS A  75      23.612  -2.775 -23.764  1.00 89.06           H  
ATOM   1269  HD3 LYS A  75      24.574  -1.402 -23.153  1.00 89.06           H  
ATOM   1270  CE  LYS A  75      24.567  -1.591 -25.306  1.00 89.06           C  
ATOM   1271  HE2 LYS A  75      24.931  -0.568 -25.403  1.00 89.06           H  
ATOM   1272  HE3 LYS A  75      23.806  -1.738 -26.073  1.00 89.06           H  
ATOM   1273  NZ  LYS A  75      25.664  -2.570 -25.494  1.00 89.06           N  
ATOM   1274  HZ1 LYS A  75      26.383  -2.435 -24.797  1.00 89.06           H  
ATOM   1275  HZ2 LYS A  75      26.061  -2.463 -26.416  1.00 89.06           H  
ATOM   1276  HZ3 LYS A  75      25.295  -3.508 -25.426  1.00 89.06           H  
ATOM   1277  N   LEU A  76      20.013  -0.130 -20.179  1.00 89.57           N  
ATOM   1278  H   LEU A  76      20.858   0.399 -20.020  1.00 89.57           H  
ATOM   1279  CA  LEU A  76      19.176  -0.446 -19.024  1.00 89.57           C  
ATOM   1280  HA  LEU A  76      19.026  -1.525 -18.997  1.00 89.57           H  
ATOM   1281  C   LEU A  76      17.797   0.208 -19.149  1.00 89.57           C  
ATOM   1282  CB  LEU A  76      19.923  -0.013 -17.750  1.00 89.57           C  
ATOM   1283  HB2 LEU A  76      20.877  -0.539 -17.720  1.00 89.57           H  
ATOM   1284  HB3 LEU A  76      20.133   1.055 -17.813  1.00 89.57           H  
ATOM   1285  O   LEU A  76      16.788  -0.457 -18.930  1.00 89.57           O  
ATOM   1286  CG  LEU A  76      19.176  -0.277 -16.430  1.00 89.57           C  
ATOM   1287  HG  LEU A  76      18.239   0.281 -16.414  1.00 89.57           H  
ATOM   1288  CD1 LEU A  76      18.873  -1.759 -16.211  1.00 89.57           C  
ATOM   1289 HD11 LEU A  76      18.194  -2.123 -16.982  1.00 89.57           H  
ATOM   1290 HD12 LEU A  76      19.801  -2.330 -16.226  1.00 89.57           H  
ATOM   1291 HD13 LEU A  76      18.397  -1.890 -15.239  1.00 89.57           H  
ATOM   1292  CD2 LEU A  76      20.050   0.200 -15.271  1.00 89.57           C  
ATOM   1293 HD21 LEU A  76      20.163   1.282 -15.325  1.00 89.57           H  
ATOM   1294 HD22 LEU A  76      19.586  -0.048 -14.317  1.00 89.57           H  
ATOM   1295 HD23 LEU A  76      21.033  -0.269 -15.316  1.00 89.57           H  
ATOM   1296  N   LYS A  77      17.736   1.475 -19.572  1.00 87.23           N  
ATOM   1297  H   LYS A  77      18.611   1.964 -19.701  1.00 87.23           H  
ATOM   1298  CA  LYS A  77      16.493   2.220 -19.811  1.00 87.23           C  
ATOM   1299  HA  LYS A  77      15.895   2.193 -18.900  1.00 87.23           H  
ATOM   1300  C   LYS A  77      15.654   1.589 -20.920  1.00 87.23           C  
ATOM   1301  CB  LYS A  77      16.848   3.681 -20.128  1.00 87.23           C  
ATOM   1302  HB2 LYS A  77      17.428   3.721 -21.050  1.00 87.23           H  
ATOM   1303  HB3 LYS A  77      17.468   4.067 -19.319  1.00 87.23           H  
ATOM   1304  O   LYS A  77      14.439   1.483 -20.764  1.00 87.23           O  
ATOM   1305  CG  LYS A  77      15.613   4.586 -20.268  1.00 87.23           C  
ATOM   1306  HG2 LYS A  77      15.026   4.538 -19.351  1.00 87.23           H  
ATOM   1307  HG3 LYS A  77      14.998   4.253 -21.104  1.00 87.23           H  
ATOM   1308  CD  LYS A  77      16.053   6.035 -20.516  1.00 87.23           C  
ATOM   1309  HD2 LYS A  77      16.701   6.348 -19.697  1.00 87.23           H  
ATOM   1310  HD3 LYS A  77      16.621   6.081 -21.445  1.00 87.23           H  
ATOM   1311  CE  LYS A  77      14.848   6.980 -20.598  1.00 87.23           C  
ATOM   1312  HE2 LYS A  77      14.266   6.874 -19.683  1.00 87.23           H  
ATOM   1313  HE3 LYS A  77      14.222   6.680 -21.439  1.00 87.23           H  
ATOM   1314  NZ  LYS A  77      15.287   8.392 -20.753  1.00 87.23           N  
ATOM   1315  HZ1 LYS A  77      15.874   8.658 -19.975  1.00 87.23           H  
ATOM   1316  HZ2 LYS A  77      14.502   9.027 -20.763  1.00 87.23           H  
ATOM   1317  HZ3 LYS A  77      15.831   8.520 -21.594  1.00 87.23           H  
ATOM   1318  N   ASN A  78      16.280   1.141 -22.007  1.00 89.33           N  
ATOM   1319  H   ASN A  78      17.270   1.320 -22.094  1.00 89.33           H  
ATOM   1320  CA  ASN A  78      15.590   0.453 -23.101  1.00 89.33           C  
ATOM   1321  HA  ASN A  78      14.737   1.052 -23.418  1.00 89.33           H  
ATOM   1322  C   ASN A  78      15.020  -0.895 -22.643  1.00 89.33           C  
ATOM   1323  CB  ASN A  78      16.550   0.311 -24.293  1.00 89.33           C  
ATOM   1324  HB2 ASN A  78      17.490  -0.128 -23.959  1.00 89.33           H  
ATOM   1325  HB3 ASN A  78      16.104  -0.358 -25.029  1.00 89.33           H  
ATOM   1326  O   ASN A  78      13.829  -1.144 -22.813  1.00 89.33           O  
ATOM   1327  CG  ASN A  78      16.827   1.635 -24.987  1.00 89.33           C  
ATOM   1328  ND2 ASN A  78      17.838   1.682 -25.822  1.00 89.33           N  
ATOM   1329 HD21 ASN A  78      18.025   2.578 -26.249  1.00 89.33           H  
ATOM   1330 HD22 ASN A  78      18.411   0.865 -25.977  1.00 89.33           H  
ATOM   1331  OD1 ASN A  78      16.132   2.627 -24.815  1.00 89.33           O  
ATOM   1332  N   ASN A  79      15.822  -1.712 -21.957  1.00 89.68           N  
ATOM   1333  H   ASN A  79      16.802  -1.480 -21.873  1.00 89.68           H  
ATOM   1334  CA  ASN A  79      15.359  -2.985 -21.405  1.00 89.68           C  
ATOM   1335  HA  ASN A  79      14.934  -3.585 -22.210  1.00 89.68           H  
ATOM   1336  C   ASN A  79      14.251  -2.791 -20.353  1.00 89.68           C  
ATOM   1337  CB  ASN A  79      16.565  -3.732 -20.810  1.00 89.68           C  
ATOM   1338  HB2 ASN A  79      17.146  -3.066 -20.171  1.00 89.68           H  
ATOM   1339  HB3 ASN A  79      16.185  -4.550 -20.198  1.00 89.68           H  
ATOM   1340  O   ASN A  79      13.300  -3.570 -20.292  1.00 89.68           O  
ATOM   1341  CG  ASN A  79      17.481  -4.349 -21.853  1.00 89.68           C  
ATOM   1342  ND2 ASN A  79      18.363  -5.214 -21.414  1.00 89.68           N  
ATOM   1343 HD21 ASN A  79      18.558  -5.959 -22.068  1.00 89.68           H  
ATOM   1344 HD22 ASN A  79      18.353  -5.434 -20.428  1.00 89.68           H  
ATOM   1345  OD1 ASN A  79      17.392  -4.121 -23.045  1.00 89.68           O  
ATOM   1346  N   ASN A  80      14.335  -1.735 -19.541  1.00 86.69           N  
ATOM   1347  H   ASN A  80      15.175  -1.174 -19.571  1.00 86.69           H  
ATOM   1348  CA  ASN A  80      13.316  -1.402 -18.551  1.00 86.69           C  
ATOM   1349  HA  ASN A  80      13.072  -2.308 -17.996  1.00 86.69           H  
ATOM   1350  C   ASN A  80      12.010  -0.896 -19.193  1.00 86.69           C  
ATOM   1351  CB  ASN A  80      13.904  -0.381 -17.571  1.00 86.69           C  
ATOM   1352  HB2 ASN A  80      14.871  -0.728 -17.209  1.00 86.69           H  
ATOM   1353  HB3 ASN A  80      14.041   0.578 -18.071  1.00 86.69           H  
ATOM   1354  O   ASN A  80      10.923  -1.224 -18.717  1.00 86.69           O  
ATOM   1355  CG  ASN A  80      13.013  -0.219 -16.359  1.00 86.69           C  
ATOM   1356  ND2 ASN A  80      12.715   0.993 -15.971  1.00 86.69           N  
ATOM   1357 HD21 ASN A  80      13.147   1.807 -16.384  1.00 86.69           H  
ATOM   1358 HD22 ASN A  80      12.198   1.061 -15.105  1.00 86.69           H  
ATOM   1359  OD1 ASN A  80      12.585  -1.180 -15.745  1.00 86.69           O  
ATOM   1360  N   ARG A  81      12.088  -0.144 -20.300  1.00 87.69           N  
ATOM   1361  H   ARG A  81      13.004   0.134 -20.622  1.00 87.69           H  
ATOM   1362  CA  ARG A  81      10.916   0.218 -21.119  1.00 87.69           C  
ATOM   1363  HA  ARG A  81      10.170   0.705 -20.491  1.00 87.69           H  
ATOM   1364  C   ARG A  81      10.231  -1.017 -21.692  1.00 87.69           C  
ATOM   1365  CB  ARG A  81      11.319   1.163 -22.259  1.00 87.69           C  
ATOM   1366  HB2 ARG A  81      12.282   0.865 -22.672  1.00 87.69           H  
ATOM   1367  HB3 ARG A  81      10.577   1.091 -23.054  1.00 87.69           H  
ATOM   1368  O   ARG A  81       9.017  -1.144 -21.557  1.00 87.69           O  
ATOM   1369  CG  ARG A  81      11.376   2.623 -21.804  1.00 87.69           C  
ATOM   1370  HG2 ARG A  81      12.046   2.729 -20.951  1.00 87.69           H  
ATOM   1371  HG3 ARG A  81      10.374   2.941 -21.514  1.00 87.69           H  
ATOM   1372  CD  ARG A  81      11.878   3.487 -22.964  1.00 87.69           C  
ATOM   1373  HD2 ARG A  81      11.334   3.213 -23.868  1.00 87.69           H  
ATOM   1374  HD3 ARG A  81      12.936   3.277 -23.117  1.00 87.69           H  
ATOM   1375  NE  ARG A  81      11.672   4.924 -22.703  1.00 87.69           N  
ATOM   1376  HE  ARG A  81      11.074   5.161 -21.924  1.00 87.69           H  
ATOM   1377  NH1 ARG A  81      12.845   5.704 -24.517  1.00 87.69           N  
ATOM   1378 HH11 ARG A  81      13.102   6.453 -25.144  1.00 87.69           H  
ATOM   1379 HH12 ARG A  81      13.132   4.761 -24.734  1.00 87.69           H  
ATOM   1380  NH2 ARG A  81      11.733   7.142 -23.217  1.00 87.69           N  
ATOM   1381 HH21 ARG A  81      11.044   7.327 -22.502  1.00 87.69           H  
ATOM   1382 HH22 ARG A  81      11.938   7.868 -23.887  1.00 87.69           H  
ATOM   1383  CZ  ARG A  81      12.082   5.912 -23.479  1.00 87.69           C  
ATOM   1384  N   ASP A  82      10.997  -1.951 -22.247  1.00 89.87           N  
ATOM   1385  H   ASP A  82      11.973  -1.747 -22.407  1.00 89.87           H  
ATOM   1386  CA  ASP A  82      10.456  -3.208 -22.767  1.00 89.87           C  
ATOM   1387  HA  ASP A  82       9.677  -2.988 -23.498  1.00 89.87           H  
ATOM   1388  C   ASP A  82       9.810  -4.049 -21.661  1.00 89.87           C  
ATOM   1389  CB  ASP A  82      11.572  -4.006 -23.454  1.00 89.87           C  
ATOM   1390  HB2 ASP A  82      12.473  -3.979 -22.841  1.00 89.87           H  
ATOM   1391  HB3 ASP A  82      11.248  -5.044 -23.534  1.00 89.87           H  
ATOM   1392  O   ASP A  82       8.714  -4.583 -21.844  1.00 89.87           O  
ATOM   1393  CG  ASP A  82      11.902  -3.531 -24.867  1.00 89.87           C  
ATOM   1394  OD1 ASP A  82      11.198  -2.628 -25.370  1.00 89.87           O  
ATOM   1395  OD2 ASP A  82      12.775  -4.185 -25.473  1.00 89.87           O  
ATOM   1396  N   LEU A  83      10.448  -4.128 -20.487  1.00 86.75           N  
ATOM   1397  H   LEU A  83      11.369  -3.718 -20.421  1.00 86.75           H  
ATOM   1398  CA  LEU A  83       9.898  -4.809 -19.313  1.00 86.75           C  
ATOM   1399  HA  LEU A  83       9.688  -5.842 -19.590  1.00 86.75           H  
ATOM   1400  C   LEU A  83       8.579  -4.162 -18.863  1.00 86.75           C  
ATOM   1401  CB  LEU A  83      10.951  -4.777 -18.188  1.00 86.75           C  
ATOM   1402  HB2 LEU A  83      11.893  -5.170 -18.572  1.00 86.75           H  
ATOM   1403  HB3 LEU A  83      11.120  -3.740 -17.899  1.00 86.75           H  
ATOM   1404  O   LEU A  83       7.610  -4.862 -18.557  1.00 86.75           O  
ATOM   1405  CG  LEU A  83      10.563  -5.571 -16.929  1.00 86.75           C  
ATOM   1406  HG  LEU A  83       9.614  -5.207 -16.535  1.00 86.75           H  
ATOM   1407  CD1 LEU A  83      10.439  -7.064 -17.230  1.00 86.75           C  
ATOM   1408 HD11 LEU A  83       9.584  -7.245 -17.881  1.00 86.75           H  
ATOM   1409 HD12 LEU A  83      11.349  -7.422 -17.712  1.00 86.75           H  
ATOM   1410 HD13 LEU A  83      10.311  -7.618 -16.300  1.00 86.75           H  
ATOM   1411  CD2 LEU A  83      11.626  -5.400 -15.845  1.00 86.75           C  
ATOM   1412 HD21 LEU A  83      11.742  -4.342 -15.610  1.00 86.75           H  
ATOM   1413 HD22 LEU A  83      12.583  -5.788 -16.196  1.00 86.75           H  
ATOM   1414 HD23 LEU A  83      11.332  -5.932 -14.941  1.00 86.75           H  
ATOM   1415  N   SER A  84       8.529  -2.828 -18.870  1.00 86.79           N  
ATOM   1416  H   SER A  84       9.367  -2.329 -19.134  1.00 86.79           H  
ATOM   1417  CA  SER A  84       7.341  -2.048 -18.515  1.00 86.79           C  
ATOM   1418  HA  SER A  84       6.984  -2.380 -17.540  1.00 86.79           H  
ATOM   1419  C   SER A  84       6.212  -2.263 -19.522  1.00 86.79           C  
ATOM   1420  CB  SER A  84       7.668  -0.555 -18.407  1.00 86.79           C  
ATOM   1421  HB2 SER A  84       6.768  -0.021 -18.102  1.00 86.79           H  
ATOM   1422  HB3 SER A  84       7.995  -0.171 -19.373  1.00 86.79           H  
ATOM   1423  O   SER A  84       5.072  -2.448 -19.115  1.00 86.79           O  
ATOM   1424  OG  SER A  84       8.674  -0.336 -17.439  1.00 86.79           O  
ATOM   1425  HG  SER A  84       9.520  -0.602 -17.805  1.00 86.79           H  
ATOM   1426  N   MET A  85       6.515  -2.339 -20.822  1.00 86.73           N  
ATOM   1427  H   MET A  85       7.466  -2.144 -21.099  1.00 86.73           H  
ATOM   1428  CA  MET A  85       5.536  -2.625 -21.876  1.00 86.73           C  
ATOM   1429  HA  MET A  85       4.730  -1.894 -21.812  1.00 86.73           H  
ATOM   1430  C   MET A  85       4.919  -4.021 -21.731  1.00 86.73           C  
ATOM   1431  CB  MET A  85       6.225  -2.475 -23.239  1.00 86.73           C  
ATOM   1432  HB2 MET A  85       6.970  -3.261 -23.361  1.00 86.73           H  
ATOM   1433  HB3 MET A  85       6.735  -1.512 -23.267  1.00 86.73           H  
ATOM   1434  O   MET A  85       3.720  -4.193 -21.945  1.00 86.73           O  
ATOM   1435  CG  MET A  85       5.235  -2.539 -24.407  1.00 86.73           C  
ATOM   1436  HG2 MET A  85       4.549  -1.695 -24.341  1.00 86.73           H  
ATOM   1437  HG3 MET A  85       4.650  -3.456 -24.333  1.00 86.73           H  
ATOM   1438  SD  MET A  85       6.021  -2.528 -26.040  1.00 86.73           S  
ATOM   1439  CE  MET A  85       6.734  -0.856 -26.051  1.00 86.73           C  
ATOM   1440  HE1 MET A  85       7.507  -0.774 -25.287  1.00 86.73           H  
ATOM   1441  HE2 MET A  85       5.952  -0.119 -25.867  1.00 86.73           H  
ATOM   1442  HE3 MET A  85       7.184  -0.663 -27.024  1.00 86.73           H  
ATOM   1443  N   VAL A  86       5.709  -5.027 -21.333  1.00 87.03           N  
ATOM   1444  H   VAL A  86       6.694  -4.845 -21.205  1.00 87.03           H  
ATOM   1445  CA  VAL A  86       5.167  -6.364 -21.040  1.00 87.03           C  
ATOM   1446  HA  VAL A  86       4.554  -6.676 -21.886  1.00 87.03           H  
ATOM   1447  C   VAL A  86       4.229  -6.309 -19.830  1.00 87.03           C  
ATOM   1448  CB  VAL A  86       6.277  -7.418 -20.859  1.00 87.03           C  
ATOM   1449  HB  VAL A  86       6.931  -7.127 -20.036  1.00 87.03           H  
ATOM   1450  O   VAL A  86       3.122  -6.834 -19.907  1.00 87.03           O  
ATOM   1451  CG1 VAL A  86       5.689  -8.803 -20.567  1.00 87.03           C  
ATOM   1452 HG11 VAL A  86       5.039  -9.122 -21.381  1.00 87.03           H  
ATOM   1453 HG12 VAL A  86       6.489  -9.533 -20.445  1.00 87.03           H  
ATOM   1454 HG13 VAL A  86       5.097  -8.780 -19.652  1.00 87.03           H  
ATOM   1455  CG2 VAL A  86       7.113  -7.590 -22.135  1.00 87.03           C  
ATOM   1456 HG21 VAL A  86       6.481  -7.944 -22.949  1.00 87.03           H  
ATOM   1457 HG22 VAL A  86       7.565  -6.642 -22.425  1.00 87.03           H  
ATOM   1458 HG23 VAL A  86       7.911  -8.308 -21.949  1.00 87.03           H  
ATOM   1459  N   ARG A  87       4.615  -5.622 -18.744  1.00 84.75           N  
ATOM   1460  H   ARG A  87       5.528  -5.190 -18.755  1.00 84.75           H  
ATOM   1461  CA  ARG A  87       3.753  -5.437 -17.558  1.00 84.75           C  
ATOM   1462  HA  ARG A  87       3.411  -6.410 -17.205  1.00 84.75           H  
ATOM   1463  C   ARG A  87       2.479  -4.647 -17.857  1.00 84.75           C  
ATOM   1464  CB  ARG A  87       4.537  -4.746 -16.435  1.00 84.75           C  
ATOM   1465  HB2 ARG A  87       3.833  -4.410 -15.674  1.00 84.75           H  
ATOM   1466  HB3 ARG A  87       5.058  -3.873 -16.828  1.00 84.75           H  
ATOM   1467  O   ARG A  87       1.423  -4.971 -17.320  1.00 84.75           O  
ATOM   1468  CG  ARG A  87       5.537  -5.699 -15.774  1.00 84.75           C  
ATOM   1469  HG2 ARG A  87       6.267  -6.048 -16.505  1.00 84.75           H  
ATOM   1470  HG3 ARG A  87       4.996  -6.554 -15.368  1.00 84.75           H  
ATOM   1471  CD  ARG A  87       6.257  -4.979 -14.634  1.00 84.75           C  
ATOM   1472  HD2 ARG A  87       6.839  -4.160 -15.057  1.00 84.75           H  
ATOM   1473  HD3 ARG A  87       5.516  -4.568 -13.949  1.00 84.75           H  
ATOM   1474  NE  ARG A  87       7.141  -5.898 -13.898  1.00 84.75           N  
ATOM   1475  HE  ARG A  87       6.987  -6.888 -14.027  1.00 84.75           H  
ATOM   1476  NH1 ARG A  87       8.266  -4.314 -12.678  1.00 84.75           N  
ATOM   1477 HH11 ARG A  87       8.992  -4.057 -12.025  1.00 84.75           H  
ATOM   1478 HH12 ARG A  87       7.658  -3.599 -13.051  1.00 84.75           H  
ATOM   1479  NH2 ARG A  87       8.871  -6.465 -12.551  1.00 84.75           N  
ATOM   1480 HH21 ARG A  87       9.611  -6.195 -11.918  1.00 84.75           H  
ATOM   1481 HH22 ARG A  87       8.731  -7.436 -12.792  1.00 84.75           H  
ATOM   1482  CZ  ARG A  87       8.085  -5.553 -13.045  1.00 84.75           C  
ATOM   1483  N   MET A  88       2.564  -3.662 -18.746  1.00 87.41           N  
ATOM   1484  H   MET A  88       3.483  -3.412 -19.082  1.00 87.41           H  
ATOM   1485  CA  MET A  88       1.443  -2.809 -19.134  1.00 87.41           C  
ATOM   1486  HA  MET A  88       1.059  -2.322 -18.237  1.00 87.41           H  
ATOM   1487  C   MET A  88       0.300  -3.614 -19.764  1.00 87.41           C  
ATOM   1488  CB  MET A  88       1.965  -1.725 -20.082  1.00 87.41           C  
ATOM   1489  HB2 MET A  88       2.158  -2.155 -21.065  1.00 87.41           H  
ATOM   1490  HB3 MET A  88       2.898  -1.326 -19.683  1.00 87.41           H  
ATOM   1491  O   MET A  88      -0.862  -3.316 -19.511  1.00 87.41           O  
ATOM   1492  CG  MET A  88       0.994  -0.557 -20.219  1.00 87.41           C  
ATOM   1493  HG2 MET A  88       0.027  -0.946 -20.538  1.00 87.41           H  
ATOM   1494  HG3 MET A  88       0.857  -0.085 -19.245  1.00 87.41           H  
ATOM   1495  SD  MET A  88       1.547   0.698 -21.405  1.00 87.41           S  
ATOM   1496  CE  MET A  88       2.980   1.380 -20.526  1.00 87.41           C  
ATOM   1497  HE1 MET A  88       2.679   1.701 -19.529  1.00 87.41           H  
ATOM   1498  HE2 MET A  88       3.766   0.629 -20.449  1.00 87.41           H  
ATOM   1499  HE3 MET A  88       3.360   2.241 -21.076  1.00 87.41           H  
ATOM   1500  N   LYS A  89       0.604  -4.699 -20.494  1.00 85.26           N  
ATOM   1501  H   LYS A  89       1.579  -4.898 -20.667  1.00 85.26           H  
ATOM   1502  CA  LYS A  89      -0.421  -5.625 -21.011  1.00 85.26           C  
ATOM   1503  HA  LYS A  89      -1.112  -5.074 -21.648  1.00 85.26           H  
ATOM   1504  C   LYS A  89      -1.274  -6.231 -19.894  1.00 85.26           C  
ATOM   1505  CB  LYS A  89       0.222  -6.755 -21.826  1.00 85.26           C  
ATOM   1506  HB2 LYS A  89      -0.565  -7.447 -22.126  1.00 85.26           H  
ATOM   1507  HB3 LYS A  89       0.930  -7.301 -21.203  1.00 85.26           H  
ATOM   1508  O   LYS A  89      -2.490  -6.308 -20.038  1.00 85.26           O  
ATOM   1509  CG  LYS A  89       0.929  -6.247 -23.087  1.00 85.26           C  
ATOM   1510  HG2 LYS A  89       0.217  -5.692 -23.698  1.00 85.26           H  
ATOM   1511  HG3 LYS A  89       1.752  -5.587 -22.812  1.00 85.26           H  
ATOM   1512  CD  LYS A  89       1.479  -7.429 -23.891  1.00 85.26           C  
ATOM   1513  HD2 LYS A  89       2.205  -7.972 -23.286  1.00 85.26           H  
ATOM   1514  HD3 LYS A  89       0.652  -8.094 -24.142  1.00 85.26           H  
ATOM   1515  CE  LYS A  89       2.138  -6.917 -25.173  1.00 85.26           C  
ATOM   1516  HE2 LYS A  89       3.026  -6.344 -24.908  1.00 85.26           H  
ATOM   1517  HE3 LYS A  89       1.442  -6.238 -25.666  1.00 85.26           H  
ATOM   1518  NZ  LYS A  89       2.474  -8.038 -26.086  1.00 85.26           N  
ATOM   1519  HZ1 LYS A  89       2.884  -7.689 -26.940  1.00 85.26           H  
ATOM   1520  HZ2 LYS A  89       1.630  -8.531 -26.338  1.00 85.26           H  
ATOM   1521  HZ3 LYS A  89       3.100  -8.694 -25.641  1.00 85.26           H  
ATOM   1522  N   SER A  90      -0.651  -6.622 -18.778  1.00 87.11           N  
ATOM   1523  H   SER A  90       0.345  -6.469 -18.701  1.00 87.11           H  
ATOM   1524  CA  SER A  90      -1.394  -7.095 -17.603  1.00 87.11           C  
ATOM   1525  HA  SER A  90      -2.102  -7.861 -17.919  1.00 87.11           H  
ATOM   1526  C   SER A  90      -2.193  -5.970 -16.957  1.00 87.11           C  
ATOM   1527  CB  SER A  90      -0.476  -7.708 -16.548  1.00 87.11           C  
ATOM   1528  HB2 SER A  90       0.154  -6.945 -16.093  1.00 87.11           H  
ATOM   1529  HB3 SER A  90       0.135  -8.483 -17.011  1.00 87.11           H  
ATOM   1530  O   SER A  90      -3.354  -6.168 -16.622  1.00 87.11           O  
ATOM   1531  OG  SER A  90      -1.302  -8.307 -15.580  1.00 87.11           O  
ATOM   1532  HG  SER A  90      -0.882  -8.380 -14.720  1.00 87.11           H  
ATOM   1533  N   MET A  91      -1.613  -4.770 -16.838  1.00 88.97           N  
ATOM   1534  H   MET A  91      -0.655  -4.659 -17.137  1.00 88.97           H  
ATOM   1535  CA  MET A  91      -2.323  -3.615 -16.275  1.00 88.97           C  
ATOM   1536  HA  MET A  91      -2.635  -3.858 -15.259  1.00 88.97           H  
ATOM   1537  C   MET A  91      -3.602  -3.284 -17.052  1.00 88.97           C  
ATOM   1538  CB  MET A  91      -1.411  -2.384 -16.220  1.00 88.97           C  
ATOM   1539  HB2 MET A  91      -0.951  -2.212 -17.193  1.00 88.97           H  
ATOM   1540  HB3 MET A  91      -2.016  -1.511 -15.977  1.00 88.97           H  
ATOM   1541  O   MET A  91      -4.621  -3.011 -16.428  1.00 88.97           O  
ATOM   1542  CG  MET A  91      -0.329  -2.515 -15.148  1.00 88.97           C  
ATOM   1543  HG2 MET A  91      -0.823  -2.628 -14.183  1.00 88.97           H  
ATOM   1544  HG3 MET A  91       0.270  -3.406 -15.334  1.00 88.97           H  
ATOM   1545  SD  MET A  91       0.771  -1.077 -15.077  1.00 88.97           S  
ATOM   1546  CE  MET A  91       1.153  -1.063 -13.305  1.00 88.97           C  
ATOM   1547  HE1 MET A  91       1.835  -0.240 -13.090  1.00 88.97           H  
ATOM   1548  HE2 MET A  91       1.619  -2.006 -13.021  1.00 88.97           H  
ATOM   1549  HE3 MET A  91       0.235  -0.923 -12.736  1.00 88.97           H  
ATOM   1550  N   PHE A  92      -3.584  -3.373 -18.386  1.00 91.61           N  
ATOM   1551  H   PHE A  92      -2.703  -3.533 -18.854  1.00 91.61           H  
ATOM   1552  CA  PHE A  92      -4.792  -3.205 -19.199  1.00 91.61           C  
ATOM   1553  HA  PHE A  92      -5.282  -2.276 -18.907  1.00 91.61           H  
ATOM   1554  C   PHE A  92      -5.817  -4.319 -18.963  1.00 91.61           C  
ATOM   1555  CB  PHE A  92      -4.423  -3.114 -20.685  1.00 91.61           C  
ATOM   1556  HB2 PHE A  92      -5.334  -3.233 -21.273  1.00 91.61           H  
ATOM   1557  HB3 PHE A  92      -3.760  -3.940 -20.945  1.00 91.61           H  
ATOM   1558  O   PHE A  92      -6.993  -4.024 -18.766  1.00 91.61           O  
ATOM   1559  CG  PHE A  92      -3.797  -1.796 -21.094  1.00 91.61           C  
ATOM   1560  CD1 PHE A  92      -4.536  -0.604 -20.967  1.00 91.61           C  
ATOM   1561  HD1 PHE A  92      -5.541  -0.626 -20.572  1.00 91.61           H  
ATOM   1562  CD2 PHE A  92      -2.504  -1.755 -21.646  1.00 91.61           C  
ATOM   1563  HD2 PHE A  92      -1.942  -2.668 -21.776  1.00 91.61           H  
ATOM   1564  CE1 PHE A  92      -3.974   0.623 -21.360  1.00 91.61           C  
ATOM   1565  HE1 PHE A  92      -4.544   1.535 -21.258  1.00 91.61           H  
ATOM   1566  CE2 PHE A  92      -1.951  -0.529 -22.058  1.00 91.61           C  
ATOM   1567  HE2 PHE A  92      -0.970  -0.498 -22.509  1.00 91.61           H  
ATOM   1568  CZ  PHE A  92      -2.678   0.662 -21.900  1.00 91.61           C  
ATOM   1569  HZ  PHE A  92      -2.252   1.604 -22.213  1.00 91.61           H  
ATOM   1570  N   ALA A  93      -5.388  -5.585 -18.926  1.00 91.41           N  
ATOM   1571  H   ALA A  93      -4.409  -5.775 -19.088  1.00 91.41           H  
ATOM   1572  CA  ALA A  93      -6.281  -6.715 -18.656  1.00 91.41           C  
ATOM   1573  HA  ALA A  93      -7.084  -6.714 -19.393  1.00 91.41           H  
ATOM   1574  C   ALA A  93      -6.939  -6.616 -17.267  1.00 91.41           C  
ATOM   1575  CB  ALA A  93      -5.484  -8.014 -18.818  1.00 91.41           C  
ATOM   1576  HB1 ALA A  93      -6.141  -8.867 -18.652  1.00 91.41           H  
ATOM   1577  HB2 ALA A  93      -4.668  -8.047 -18.096  1.00 91.41           H  
ATOM   1578  HB3 ALA A  93      -5.074  -8.073 -19.827  1.00 91.41           H  
ATOM   1579  O   ALA A  93      -8.152  -6.763 -17.138  1.00 91.41           O  
ATOM   1580  N   ILE A  94      -6.153  -6.285 -16.239  1.00 91.88           N  
ATOM   1581  H   ILE A  94      -5.162  -6.189 -16.413  1.00 91.88           H  
ATOM   1582  CA  ILE A  94      -6.647  -6.014 -14.884  1.00 91.88           C  
ATOM   1583  HA  ILE A  94      -7.229  -6.870 -14.544  1.00 91.88           H  
ATOM   1584  C   ILE A  94      -7.583  -4.802 -14.884  1.00 91.88           C  
ATOM   1585  CB  ILE A  94      -5.461  -5.806 -13.915  1.00 91.88           C  
ATOM   1586  HB  ILE A  94      -4.803  -5.046 -14.335  1.00 91.88           H  
ATOM   1587  O   ILE A  94      -8.585  -4.819 -14.178  1.00 91.88           O  
ATOM   1588  CG1 ILE A  94      -4.670  -7.122 -13.753  1.00 91.88           C  
ATOM   1589 HG12 ILE A  94      -4.516  -7.595 -14.723  1.00 91.88           H  
ATOM   1590 HG13 ILE A  94      -5.247  -7.816 -13.141  1.00 91.88           H  
ATOM   1591  CG2 ILE A  94      -5.944  -5.322 -12.531  1.00 91.88           C  
ATOM   1592 HG21 ILE A  94      -6.673  -6.022 -12.124  1.00 91.88           H  
ATOM   1593 HG22 ILE A  94      -6.406  -4.338 -12.610  1.00 91.88           H  
ATOM   1594 HG23 ILE A  94      -5.111  -5.229 -11.835  1.00 91.88           H  
ATOM   1595  CD1 ILE A  94      -3.288  -6.919 -13.127  1.00 91.88           C  
ATOM   1596 HD11 ILE A  94      -3.359  -6.496 -12.125  1.00 91.88           H  
ATOM   1597 HD12 ILE A  94      -2.805  -7.893 -13.056  1.00 91.88           H  
ATOM   1598 HD13 ILE A  94      -2.686  -6.265 -13.758  1.00 91.88           H  
ATOM   1599  N   GLY A  95      -7.294  -3.775 -15.689  1.00 92.30           N  
ATOM   1600  H   GLY A  95      -6.428  -3.798 -16.209  1.00 92.30           H  
ATOM   1601  CA  GLY A  95      -8.159  -2.610 -15.871  1.00 92.30           C  
ATOM   1602  HA2 GLY A  95      -8.230  -2.059 -14.934  1.00 92.30           H  
ATOM   1603  HA3 GLY A  95      -7.723  -1.962 -16.631  1.00 92.30           H  
ATOM   1604  C   GLY A  95      -9.570  -2.990 -16.323  1.00 92.30           C  
ATOM   1605  O   GLY A  95     -10.538  -2.528 -15.726  1.00 92.30           O  
ATOM   1606  N   PHE A  96      -9.702  -3.901 -17.292  1.00 91.89           N  
ATOM   1607  H   PHE A  96      -8.873  -4.238 -17.760  1.00 91.89           H  
ATOM   1608  CA  PHE A  96     -11.012  -4.419 -17.708  1.00 91.89           C  
ATOM   1609  HA  PHE A  96     -11.657  -3.575 -17.951  1.00 91.89           H  
ATOM   1610  C   PHE A  96     -11.724  -5.198 -16.592  1.00 91.89           C  
ATOM   1611  CB  PHE A  96     -10.860  -5.289 -18.963  1.00 91.89           C  
ATOM   1612  HB2 PHE A  96     -11.796  -5.824 -19.125  1.00 91.89           H  
ATOM   1613  HB3 PHE A  96     -10.086  -6.039 -18.797  1.00 91.89           H  
ATOM   1614  O   PHE A  96     -12.924  -5.018 -16.387  1.00 91.89           O  
ATOM   1615  CG  PHE A  96     -10.561  -4.507 -20.226  1.00 91.89           C  
ATOM   1616  CD1 PHE A  96     -11.555  -3.682 -20.783  1.00 91.89           C  
ATOM   1617  HD1 PHE A  96     -12.522  -3.601 -20.307  1.00 91.89           H  
ATOM   1618  CD2 PHE A  96      -9.309  -4.612 -20.858  1.00 91.89           C  
ATOM   1619  HD2 PHE A  96      -8.545  -5.250 -20.438  1.00 91.89           H  
ATOM   1620  CE1 PHE A  96     -11.297  -2.961 -21.962  1.00 91.89           C  
ATOM   1621  HE1 PHE A  96     -12.064  -2.330 -22.386  1.00 91.89           H  
ATOM   1622  CE2 PHE A  96      -9.047  -3.889 -22.036  1.00 91.89           C  
ATOM   1623  HE2 PHE A  96      -8.084  -3.968 -22.517  1.00 91.89           H  
ATOM   1624  CZ  PHE A  96     -10.043  -3.064 -22.588  1.00 91.89           C  
ATOM   1625  HZ  PHE A  96      -9.848  -2.509 -23.494  1.00 91.89           H  
ATOM   1626  N   CYS A  97     -11.000  -6.016 -15.818  1.00 90.24           N  
ATOM   1627  H   CYS A  97     -10.029  -6.176 -16.046  1.00 90.24           H  
ATOM   1628  CA  CYS A  97     -11.575  -6.678 -14.640  1.00 90.24           C  
ATOM   1629  HA  CYS A  97     -12.460  -7.236 -14.944  1.00 90.24           H  
ATOM   1630  C   CYS A  97     -12.032  -5.665 -13.577  1.00 90.24           C  
ATOM   1631  CB  CYS A  97     -10.553  -7.655 -14.042  1.00 90.24           C  
ATOM   1632  HB2 CYS A  97      -9.634  -7.124 -13.792  1.00 90.24           H  
ATOM   1633  HB3 CYS A  97     -10.965  -8.086 -13.129  1.00 90.24           H  
ATOM   1634  O   CYS A  97     -13.070  -5.852 -12.944  1.00 90.24           O  
ATOM   1635  SG  CYS A  97     -10.186  -8.993 -15.210  1.00 90.24           S  
ATOM   1636  HG  CYS A  97     -11.438  -9.434 -15.362  1.00 90.24           H  
ATOM   1637  N   PHE A  98     -11.285  -4.573 -13.401  1.00 88.83           N  
ATOM   1638  H   PHE A  98     -10.432  -4.486 -13.934  1.00 88.83           H  
ATOM   1639  CA  PHE A  98     -11.620  -3.507 -12.463  1.00 88.83           C  
ATOM   1640  HA  PHE A  98     -11.835  -3.962 -11.496  1.00 88.83           H  
ATOM   1641  C   PHE A  98     -12.882  -2.737 -12.879  1.00 88.83           C  
ATOM   1642  CB  PHE A  98     -10.406  -2.584 -12.300  1.00 88.83           C  
ATOM   1643  HB2 PHE A  98     -10.210  -2.068 -13.240  1.00 88.83           H  
ATOM   1644  HB3 PHE A  98      -9.530  -3.188 -12.064  1.00 88.83           H  
ATOM   1645  O   PHE A  98     -13.677  -2.368 -12.018  1.00 88.83           O  
ATOM   1646  CG  PHE A  98     -10.585  -1.564 -11.199  1.00 88.83           C  
ATOM   1647  CD1 PHE A  98     -10.785  -0.205 -11.505  1.00 88.83           C  
ATOM   1648  HD1 PHE A  98     -10.784   0.125 -12.534  1.00 88.83           H  
ATOM   1649  CD2 PHE A  98     -10.625  -1.994  -9.861  1.00 88.83           C  
ATOM   1650  HD2 PHE A  98     -10.523  -3.043  -9.626  1.00 88.83           H  
ATOM   1651  CE1 PHE A  98     -11.011   0.724 -10.473  1.00 88.83           C  
ATOM   1652  HE1 PHE A  98     -11.181   1.764 -10.710  1.00 88.83           H  
ATOM   1653  CE2 PHE A  98     -10.882  -1.068  -8.838  1.00 88.83           C  
ATOM   1654  HE2 PHE A  98     -11.019  -1.412  -7.823  1.00 88.83           H  
ATOM   1655  CZ  PHE A  98     -11.059   0.292  -9.138  1.00 88.83           C  
ATOM   1656  HZ  PHE A  98     -11.280   0.996  -8.349  1.00 88.83           H  
ATOM   1657  N   THR A  99     -13.132  -2.561 -14.182  1.00 90.73           N  
ATOM   1658  H   THR A  99     -12.417  -2.799 -14.855  1.00 90.73           H  
ATOM   1659  CA  THR A  99     -14.397  -1.996 -14.681  1.00 90.73           C  
ATOM   1660  HA  THR A  99     -14.528  -1.002 -14.253  1.00 90.73           H  
ATOM   1661  C   THR A  99     -15.603  -2.835 -14.250  1.00 90.73           C  
ATOM   1662  CB  THR A  99     -14.380  -1.868 -16.213  1.00 90.73           C  
ATOM   1663  HB  THR A  99     -14.293  -2.858 -16.661  1.00 90.73           H  
ATOM   1664  O   THR A  99     -16.581  -2.281 -13.751  1.00 90.73           O  
ATOM   1665  CG2 THR A  99     -15.629  -1.183 -16.766  1.00 90.73           C  
ATOM   1666 HG21 THR A  99     -15.515  -1.030 -17.839  1.00 90.73           H  
ATOM   1667 HG22 THR A  99     -16.504  -1.812 -16.603  1.00 90.73           H  
ATOM   1668 HG23 THR A  99     -15.784  -0.222 -16.275  1.00 90.73           H  
ATOM   1669  OG1 THR A  99     -13.283  -1.088 -16.623  1.00 90.73           O  
ATOM   1670  HG1 THR A  99     -13.453  -0.179 -16.366  1.00 90.73           H  
ATOM   1671  N   ALA A 100     -15.528  -4.165 -14.376  1.00 89.26           N  
ATOM   1672  H   ALA A 100     -14.699  -4.571 -14.786  1.00 89.26           H  
ATOM   1673  CA  ALA A 100     -16.597  -5.058 -13.920  1.00 89.26           C  
ATOM   1674  HA  ALA A 100     -17.535  -4.747 -14.379  1.00 89.26           H  
ATOM   1675  C   ALA A 100     -16.788  -4.991 -12.394  1.00 89.26           C  
ATOM   1676  CB  ALA A 100     -16.277  -6.482 -14.389  1.00 89.26           C  
ATOM   1677  HB1 ALA A 100     -15.349  -6.832 -13.937  1.00 89.26           H  
ATOM   1678  HB2 ALA A 100     -17.087  -7.150 -14.098  1.00 89.26           H  
ATOM   1679  HB3 ALA A 100     -16.178  -6.500 -15.475  1.00 89.26           H  
ATOM   1680  O   ALA A 100     -17.917  -4.923 -11.904  1.00 89.26           O  
ATOM   1681  N   LEU A 101     -15.681  -4.933 -11.645  1.00 89.11           N  
ATOM   1682  H   LEU A 101     -14.788  -5.024 -12.109  1.00 89.11           H  
ATOM   1683  CA  LEU A 101     -15.697  -4.780 -10.192  1.00 89.11           C  
ATOM   1684  HA  LEU A 101     -16.233  -5.625  -9.759  1.00 89.11           H  
ATOM   1685  C   LEU A 101     -16.404  -3.493  -9.750  1.00 89.11           C  
ATOM   1686  CB  LEU A 101     -14.249  -4.762  -9.688  1.00 89.11           C  
ATOM   1687  HB2 LEU A 101     -13.665  -5.528 -10.197  1.00 89.11           H  
ATOM   1688  HB3 LEU A 101     -13.809  -3.795  -9.930  1.00 89.11           H  
ATOM   1689  O   LEU A 101     -17.168  -3.507  -8.788  1.00 89.11           O  
ATOM   1690  CG  LEU A 101     -14.177  -4.980  -8.171  1.00 89.11           C  
ATOM   1691  HG  LEU A 101     -15.013  -4.500  -7.662  1.00 89.11           H  
ATOM   1692  CD1 LEU A 101     -14.202  -6.477  -7.881  1.00 89.11           C  
ATOM   1693 HD11 LEU A 101     -14.114  -6.646  -6.808  1.00 89.11           H  
ATOM   1694 HD12 LEU A 101     -13.392  -6.972  -8.418  1.00 89.11           H  
ATOM   1695 HD13 LEU A 101     -15.141  -6.906  -8.229  1.00 89.11           H  
ATOM   1696  CD2 LEU A 101     -12.888  -4.373  -7.638  1.00 89.11           C  
ATOM   1697 HD21 LEU A 101     -12.824  -4.569  -6.567  1.00 89.11           H  
ATOM   1698 HD22 LEU A 101     -12.899  -3.295  -7.800  1.00 89.11           H  
ATOM   1699 HD23 LEU A 101     -12.030  -4.816  -8.143  1.00 89.11           H  
ATOM   1700  N   MET A 102     -16.177  -2.388 -10.464  1.00 86.90           N  
ATOM   1701  H   MET A 102     -15.503  -2.427 -11.215  1.00 86.90           H  
ATOM   1702  CA  MET A 102     -16.820  -1.115 -10.155  1.00 86.90           C  
ATOM   1703  HA  MET A 102     -16.610  -0.884  -9.110  1.00 86.90           H  
ATOM   1704  C   MET A 102     -18.345  -1.207 -10.302  1.00 86.90           C  
ATOM   1705  CB  MET A 102     -16.228  -0.005 -11.039  1.00 86.90           C  
ATOM   1706  HB2 MET A 102     -16.561  -0.138 -12.069  1.00 86.90           H  
ATOM   1707  HB3 MET A 102     -15.140  -0.066 -11.016  1.00 86.90           H  
ATOM   1708  O   MET A 102     -19.070  -0.672  -9.467  1.00 86.90           O  
ATOM   1709  CG  MET A 102     -16.646   1.385 -10.547  1.00 86.90           C  
ATOM   1710  HG2 MET A 102     -17.734   1.446 -10.538  1.00 86.90           H  
ATOM   1711  HG3 MET A 102     -16.275   2.130 -11.251  1.00 86.90           H  
ATOM   1712  SD  MET A 102     -16.011   1.794  -8.894  1.00 86.90           S  
ATOM   1713  CE  MET A 102     -17.030   3.229  -8.462  1.00 86.90           C  
ATOM   1714  HE1 MET A 102     -18.062   2.921  -8.293  1.00 86.90           H  
ATOM   1715  HE2 MET A 102     -16.651   3.667  -7.538  1.00 86.90           H  
ATOM   1716  HE3 MET A 102     -16.983   3.972  -9.258  1.00 86.90           H  
ATOM   1717  N   GLY A 103     -18.845  -1.920 -11.316  1.00 88.46           N  
ATOM   1718  H   GLY A 103     -18.204  -2.354 -11.965  1.00 88.46           H  
ATOM   1719  CA  GLY A 103     -20.280  -2.187 -11.462  1.00 88.46           C  
ATOM   1720  HA2 GLY A 103     -20.444  -2.764 -12.372  1.00 88.46           H  
ATOM   1721  HA3 GLY A 103     -20.826  -1.246 -11.541  1.00 88.46           H  
ATOM   1722  C   GLY A 103     -20.848  -2.983 -10.284  1.00 88.46           C  
ATOM   1723  O   GLY A 103     -21.866  -2.601  -9.711  1.00 88.46           O  
ATOM   1724  N   MET A 104     -20.141  -4.037  -9.866  1.00 87.49           N  
ATOM   1725  H   MET A 104     -19.310  -4.292 -10.381  1.00 87.49           H  
ATOM   1726  CA  MET A 104     -20.521  -4.847  -8.706  1.00 87.49           C  
ATOM   1727  HA  MET A 104     -21.521  -5.250  -8.872  1.00 87.49           H  
ATOM   1728  C   MET A 104     -20.569  -4.018  -7.417  1.00 87.49           C  
ATOM   1729  CB  MET A 104     -19.537  -6.017  -8.580  1.00 87.49           C  
ATOM   1730  HB2 MET A 104     -18.535  -5.622  -8.413  1.00 87.49           H  
ATOM   1731  HB3 MET A 104     -19.530  -6.579  -9.514  1.00 87.49           H  
ATOM   1732  O   MET A 104     -21.531  -4.119  -6.662  1.00 87.49           O  
ATOM   1733  CG  MET A 104     -19.895  -6.974  -7.440  1.00 87.49           C  
ATOM   1734  HG2 MET A 104     -19.986  -6.413  -6.510  1.00 87.49           H  
ATOM   1735  HG3 MET A 104     -20.860  -7.432  -7.659  1.00 87.49           H  
ATOM   1736  SD  MET A 104     -18.675  -8.289  -7.182  1.00 87.49           S  
ATOM   1737  CE  MET A 104     -17.345  -7.314  -6.435  1.00 87.49           C  
ATOM   1738  HE1 MET A 104     -17.721  -6.830  -5.533  1.00 87.49           H  
ATOM   1739  HE2 MET A 104     -17.007  -6.542  -7.127  1.00 87.49           H  
ATOM   1740  HE3 MET A 104     -16.513  -7.969  -6.177  1.00 87.49           H  
ATOM   1741  N   PHE A 105     -19.570  -3.168  -7.169  1.00 88.74           N  
ATOM   1742  H   PHE A 105     -18.780  -3.134  -7.798  1.00 88.74           H  
ATOM   1743  CA  PHE A 105     -19.555  -2.352  -5.961  1.00 88.74           C  
ATOM   1744  HA  PHE A 105     -19.700  -3.001  -5.097  1.00 88.74           H  
ATOM   1745  C   PHE A 105     -20.693  -1.343  -5.891  1.00 88.74           C  
ATOM   1746  CB  PHE A 105     -18.245  -1.589  -5.835  1.00 88.74           C  
ATOM   1747  HB2 PHE A 105     -18.446  -0.880  -5.031  1.00 88.74           H  
ATOM   1748  HB3 PHE A 105     -18.049  -1.032  -6.752  1.00 88.74           H  
ATOM   1749  O   PHE A 105     -21.323  -1.236  -4.842  1.00 88.74           O  
ATOM   1750  CG  PHE A 105     -17.014  -2.356  -5.414  1.00 88.74           C  
ATOM   1751  CD1 PHE A 105     -17.120  -3.424  -4.504  1.00 88.74           C  
ATOM   1752  HD1 PHE A 105     -18.080  -3.747  -4.130  1.00 88.74           H  
ATOM   1753  CD2 PHE A 105     -15.742  -1.925  -5.839  1.00 88.74           C  
ATOM   1754  HD2 PHE A 105     -15.653  -1.091  -6.519  1.00 88.74           H  
ATOM   1755  CE1 PHE A 105     -15.972  -4.079  -4.046  1.00 88.74           C  
ATOM   1756  HE1 PHE A 105     -16.060  -4.885  -3.332  1.00 88.74           H  
ATOM   1757  CE2 PHE A 105     -14.589  -2.577  -5.372  1.00 88.74           C  
ATOM   1758  HE2 PHE A 105     -13.611  -2.248  -5.687  1.00 88.74           H  
ATOM   1759  CZ  PHE A 105     -14.713  -3.670  -4.498  1.00 88.74           C  
ATOM   1760  HZ  PHE A 105     -13.840  -4.209  -4.160  1.00 88.74           H  
ATOM   1761  N   ASN A 106     -20.976  -0.641  -6.991  1.00 84.71           N  
ATOM   1762  H   ASN A 106     -20.425  -0.783  -7.826  1.00 84.71           H  
ATOM   1763  CA  ASN A 106     -22.125   0.261  -7.028  1.00 84.71           C  
ATOM   1764  HA  ASN A 106     -22.045   0.985  -6.218  1.00 84.71           H  
ATOM   1765  C   ASN A 106     -23.426  -0.517  -6.792  1.00 84.71           C  
ATOM   1766  CB  ASN A 106     -22.175   1.021  -8.359  1.00 84.71           C  
ATOM   1767  HB2 ASN A 106     -23.133   1.538  -8.423  1.00 84.71           H  
ATOM   1768  HB3 ASN A 106     -22.119   0.321  -9.192  1.00 84.71           H  
ATOM   1769  O   ASN A 106     -24.292  -0.046  -6.081  1.00 84.71           O  
ATOM   1770  CG  ASN A 106     -21.101   2.084  -8.488  1.00 84.71           C  
ATOM   1771  ND2 ASN A 106     -20.135   1.883  -9.346  1.00 84.71           N  
ATOM   1772 HD21 ASN A 106     -19.456   2.627  -9.418  1.00 84.71           H  
ATOM   1773 HD22 ASN A 106     -19.995   0.951  -9.710  1.00 84.71           H  
ATOM   1774  OD1 ASN A 106     -21.085   3.110  -7.836  1.00 84.71           O  
ATOM   1775  N   SER A 107     -23.568  -1.741  -7.302  1.00 88.10           N  
ATOM   1776  H   SER A 107     -22.855  -2.118  -7.909  1.00 88.10           H  
ATOM   1777  CA  SER A 107     -24.793  -2.510  -7.056  1.00 88.10           C  
ATOM   1778  HA  SER A 107     -25.648  -1.887  -7.317  1.00 88.10           H  
ATOM   1779  C   SER A 107     -24.978  -2.950  -5.596  1.00 88.10           C  
ATOM   1780  CB  SER A 107     -24.817  -3.743  -7.953  1.00 88.10           C  
ATOM   1781  HB2 SER A 107     -24.011  -4.419  -7.666  1.00 88.10           H  
ATOM   1782  HB3 SER A 107     -24.677  -3.445  -8.992  1.00 88.10           H  
ATOM   1783  O   SER A 107     -26.117  -3.142  -5.178  1.00 88.10           O  
ATOM   1784  OG  SER A 107     -26.058  -4.406  -7.820  1.00 88.10           O  
ATOM   1785  HG  SER A 107     -26.418  -4.205  -6.953  1.00 88.10           H  
ATOM   1786  N   ILE A 108     -23.894  -3.187  -4.848  1.00 88.37           N  
ATOM   1787  H   ILE A 108     -22.988  -3.034  -5.269  1.00 88.37           H  
ATOM   1788  CA  ILE A 108     -23.953  -3.795  -3.505  1.00 88.37           C  
ATOM   1789  HA  ILE A 108     -24.913  -4.297  -3.384  1.00 88.37           H  
ATOM   1790  C   ILE A 108     -23.886  -2.737  -2.392  1.00 88.37           C  
ATOM   1791  CB  ILE A 108     -22.851  -4.877  -3.360  1.00 88.37           C  
ATOM   1792  HB  ILE A 108     -21.886  -4.407  -3.546  1.00 88.37           H  
ATOM   1793  O   ILE A 108     -24.594  -2.857  -1.393  1.00 88.37           O  
ATOM   1794  CG1 ILE A 108     -23.055  -6.019  -4.386  1.00 88.37           C  
ATOM   1795 HG12 ILE A 108     -23.982  -6.548  -4.162  1.00 88.37           H  
ATOM   1796 HG13 ILE A 108     -23.155  -5.604  -5.389  1.00 88.37           H  
ATOM   1797  CG2 ILE A 108     -22.832  -5.473  -1.938  1.00 88.37           C  
ATOM   1798 HG21 ILE A 108     -22.653  -4.695  -1.195  1.00 88.37           H  
ATOM   1799 HG22 ILE A 108     -22.024  -6.196  -1.828  1.00 88.37           H  
ATOM   1800 HG23 ILE A 108     -23.784  -5.954  -1.715  1.00 88.37           H  
ATOM   1801  CD1 ILE A 108     -21.902  -7.033  -4.425  1.00 88.37           C  
ATOM   1802 HD11 ILE A 108     -21.914  -7.659  -3.533  1.00 88.37           H  
ATOM   1803 HD12 ILE A 108     -22.018  -7.676  -5.297  1.00 88.37           H  
ATOM   1804 HD13 ILE A 108     -20.949  -6.508  -4.486  1.00 88.37           H  
ATOM   1805  N   PHE A 109     -23.048  -1.708  -2.556  1.00 89.84           N  
ATOM   1806  H   PHE A 109     -22.544  -1.637  -3.429  1.00 89.84           H  
ATOM   1807  CA  PHE A 109     -22.664  -0.774  -1.489  1.00 89.84           C  
ATOM   1808  HA  PHE A 109     -23.157  -1.074  -0.565  1.00 89.84           H  
ATOM   1809  C   PHE A 109     -23.101   0.683  -1.737  1.00 89.84           C  
ATOM   1810  CB  PHE A 109     -21.147  -0.874  -1.248  1.00 89.84           C  
ATOM   1811  HB2 PHE A 109     -20.636  -0.508  -2.139  1.00 89.84           H  
ATOM   1812  HB3 PHE A 109     -20.881  -0.213  -0.423  1.00 89.84           H  
ATOM   1813  O   PHE A 109     -22.624   1.583  -1.046  1.00 89.84           O  
ATOM   1814  CG  PHE A 109     -20.623  -2.257  -0.907  1.00 89.84           C  
ATOM   1815  CD1 PHE A 109     -20.962  -2.861   0.318  1.00 89.84           C  
ATOM   1816  HD1 PHE A 109     -21.612  -2.356   1.016  1.00 89.84           H  
ATOM   1817  CD2 PHE A 109     -19.778  -2.934  -1.807  1.00 89.84           C  
ATOM   1818  HD2 PHE A 109     -19.517  -2.465  -2.745  1.00 89.84           H  
ATOM   1819  CE1 PHE A 109     -20.461  -4.135   0.639  1.00 89.84           C  
ATOM   1820  HE1 PHE A 109     -20.739  -4.600   1.574  1.00 89.84           H  
ATOM   1821  CE2 PHE A 109     -19.275  -4.209  -1.484  1.00 89.84           C  
ATOM   1822  HE2 PHE A 109     -18.627  -4.736  -2.169  1.00 89.84           H  
ATOM   1823  CZ  PHE A 109     -19.615  -4.806  -0.259  1.00 89.84           C  
ATOM   1824  HZ  PHE A 109     -19.226  -5.779   0.000  1.00 89.84           H  
ATOM   1825  N   ASP A 110     -23.976   0.947  -2.714  1.00 87.37           N  
ATOM   1826  H   ASP A 110     -24.354   0.190  -3.265  1.00 87.37           H  
ATOM   1827  CA  ASP A 110     -24.460   2.308  -2.997  1.00 87.37           C  
ATOM   1828  HA  ASP A 110     -23.591   2.924  -3.228  1.00 87.37           H  
ATOM   1829  C   ASP A 110     -25.168   2.933  -1.788  1.00 87.37           C  
ATOM   1830  CB  ASP A 110     -25.369   2.317  -4.232  1.00 87.37           C  
ATOM   1831  HB2 ASP A 110     -26.253   1.704  -4.057  1.00 87.37           H  
ATOM   1832  HB3 ASP A 110     -24.790   1.913  -5.063  1.00 87.37           H  
ATOM   1833  O   ASP A 110     -26.031   2.311  -1.168  1.00 87.37           O  
ATOM   1834  CG  ASP A 110     -25.767   3.710  -4.703  1.00 87.37           C  
ATOM   1835  OD1 ASP A 110     -25.008   4.648  -4.388  1.00 87.37           O  
ATOM   1836  OD2 ASP A 110     -26.764   3.826  -5.443  1.00 87.37           O  
ATOM   1837  N   GLY A 111     -24.764   4.155  -1.430  1.00 87.17           N  
ATOM   1838  H   GLY A 111     -24.175   4.660  -2.077  1.00 87.17           H  
ATOM   1839  CA  GLY A 111     -25.294   4.898  -0.287  1.00 87.17           C  
ATOM   1840  HA2 GLY A 111     -26.374   4.987  -0.407  1.00 87.17           H  
ATOM   1841  HA3 GLY A 111     -24.874   5.904  -0.294  1.00 87.17           H  
ATOM   1842  C   GLY A 111     -25.029   4.286   1.095  1.00 87.17           C  
ATOM   1843  O   GLY A 111     -25.532   4.822   2.082  1.00 87.17           O  
ATOM   1844  N   ARG A 112     -24.279   3.178   1.204  1.00 89.95           N  
ATOM   1845  H   ARG A 112     -23.865   2.805   0.362  1.00 89.95           H  
ATOM   1846  CA  ARG A 112     -24.096   2.437   2.465  1.00 89.95           C  
ATOM   1847  HA  ARG A 112     -24.881   2.737   3.159  1.00 89.95           H  
ATOM   1848  C   ARG A 112     -22.767   2.743   3.137  1.00 89.95           C  
ATOM   1849  CB  ARG A 112     -24.222   0.926   2.241  1.00 89.95           C  
ATOM   1850  HB2 ARG A 112     -23.523   0.617   1.465  1.00 89.95           H  
ATOM   1851  HB3 ARG A 112     -23.958   0.409   3.163  1.00 89.95           H  
ATOM   1852  O   ARG A 112     -21.711   2.713   2.509  1.00 89.95           O  
ATOM   1853  CG  ARG A 112     -25.644   0.522   1.848  1.00 89.95           C  
ATOM   1854  HG2 ARG A 112     -26.342   0.825   2.629  1.00 89.95           H  
ATOM   1855  HG3 ARG A 112     -25.922   1.008   0.913  1.00 89.95           H  
ATOM   1856  CD  ARG A 112     -25.709  -0.991   1.664  1.00 89.95           C  
ATOM   1857  HD2 ARG A 112     -24.950  -1.297   0.945  1.00 89.95           H  
ATOM   1858  HD3 ARG A 112     -25.495  -1.467   2.621  1.00 89.95           H  
ATOM   1859  NE  ARG A 112     -27.032  -1.397   1.165  1.00 89.95           N  
ATOM   1860  HE  ARG A 112     -27.560  -0.688   0.677  1.00 89.95           H  
ATOM   1861  NH1 ARG A 112     -26.857  -3.606   1.750  1.00 89.95           N  
ATOM   1862 HH11 ARG A 112     -25.927  -3.425   2.098  1.00 89.95           H  
ATOM   1863 HH12 ARG A 112     -27.202  -4.555   1.745  1.00 89.95           H  
ATOM   1864  NH2 ARG A 112     -28.696  -2.868   0.702  1.00 89.95           N  
ATOM   1865 HH21 ARG A 112     -29.057  -3.811   0.717  1.00 89.95           H  
ATOM   1866 HH22 ARG A 112     -29.196  -2.125   0.236  1.00 89.95           H  
ATOM   1867  CZ  ARG A 112     -27.519  -2.620   1.207  1.00 89.95           C  
ATOM   1868  N   VAL A 113     -22.825   2.936   4.451  1.00 93.23           N  
ATOM   1869  H   VAL A 113     -23.731   2.930   4.899  1.00 93.23           H  
ATOM   1870  CA  VAL A 113     -21.641   3.003   5.311  1.00 93.23           C  
ATOM   1871  HA  VAL A 113     -20.858   3.561   4.797  1.00 93.23           H  
ATOM   1872  C   VAL A 113     -21.148   1.587   5.579  1.00 93.23           C  
ATOM   1873  CB  VAL A 113     -21.947   3.718   6.636  1.00 93.23           C  
ATOM   1874  HB  VAL A 113     -22.667   3.135   7.209  1.00 93.23           H  
ATOM   1875  O   VAL A 113     -21.878   0.773   6.141  1.00 93.23           O  
ATOM   1876  CG1 VAL A 113     -20.665   3.862   7.459  1.00 93.23           C  
ATOM   1877 HG11 VAL A 113     -20.899   4.337   8.412  1.00 93.23           H  
ATOM   1878 HG12 VAL A 113     -19.936   4.468   6.922  1.00 93.23           H  
ATOM   1879 HG13 VAL A 113     -20.234   2.882   7.667  1.00 93.23           H  
ATOM   1880  CG2 VAL A 113     -22.548   5.104   6.383  1.00 93.23           C  
ATOM   1881 HG21 VAL A 113     -21.905   5.688   5.724  1.00 93.23           H  
ATOM   1882 HG22 VAL A 113     -23.539   5.019   5.938  1.00 93.23           H  
ATOM   1883 HG23 VAL A 113     -22.657   5.635   7.330  1.00 93.23           H  
ATOM   1884  N   VAL A 114     -19.906   1.295   5.196  1.00 93.92           N  
ATOM   1885  H   VAL A 114     -19.365   2.007   4.726  1.00 93.92           H  
ATOM   1886  CA  VAL A 114     -19.363  -0.069   5.299  1.00 93.92           C  
ATOM   1887  HA  VAL A 114     -20.184  -0.769   5.457  1.00 93.92           H  
ATOM   1888  C   VAL A 114     -18.432  -0.265   6.485  1.00 93.92           C  
ATOM   1889  CB  VAL A 114     -18.675  -0.508   4.002  1.00 93.92           C  
ATOM   1890  HB  VAL A 114     -18.344  -1.539   4.129  1.00 93.92           H  
ATOM   1891  O   VAL A 114     -18.249  -1.395   6.905  1.00 93.92           O  
ATOM   1892  CG1 VAL A 114     -19.674  -0.468   2.836  1.00 93.92           C  
ATOM   1893 HG11 VAL A 114     -20.548  -1.068   3.089  1.00 93.92           H  
ATOM   1894 HG12 VAL A 114     -19.228  -0.875   1.928  1.00 93.92           H  
ATOM   1895 HG13 VAL A 114     -19.999   0.553   2.637  1.00 93.92           H  
ATOM   1896  CG2 VAL A 114     -17.450   0.352   3.667  1.00 93.92           C  
ATOM   1897 HG21 VAL A 114     -17.773   1.316   3.273  1.00 93.92           H  
ATOM   1898 HG22 VAL A 114     -16.814   0.503   4.539  1.00 93.92           H  
ATOM   1899 HG23 VAL A 114     -16.854  -0.163   2.913  1.00 93.92           H  
ATOM   1900  N   ALA A 115     -17.829   0.803   7.014  1.00 95.30           N  
ATOM   1901  H   ALA A 115     -18.064   1.710   6.639  1.00 95.30           H  
ATOM   1902  CA  ALA A 115     -16.972   0.770   8.201  1.00 95.30           C  
ATOM   1903  HA  ALA A 115     -17.379   0.044   8.905  1.00 95.30           H  
ATOM   1904  C   ALA A 115     -16.950   2.146   8.892  1.00 95.30           C  
ATOM   1905  CB  ALA A 115     -15.563   0.310   7.811  1.00 95.30           C  
ATOM   1906  HB1 ALA A 115     -15.104   1.013   7.115  1.00 95.30           H  
ATOM   1907  HB2 ALA A 115     -14.950   0.234   8.709  1.00 95.30           H  
ATOM   1908  HB3 ALA A 115     -15.614  -0.676   7.350  1.00 95.30           H  
ATOM   1909  O   ALA A 115     -17.310   3.151   8.278  1.00 95.30           O  
ATOM   1910  N   LYS A 116     -16.545   2.199  10.166  1.00 94.90           N  
ATOM   1911  H   LYS A 116     -16.245   1.344  10.613  1.00 94.90           H  
ATOM   1912  CA  LYS A 116     -16.321   3.457  10.885  1.00 94.90           C  
ATOM   1913  HA  LYS A 116     -16.735   4.293  10.321  1.00 94.90           H  
ATOM   1914  C   LYS A 116     -14.829   3.684  10.996  1.00 94.90           C  
ATOM   1915  CB  LYS A 116     -16.953   3.466  12.283  1.00 94.90           C  
ATOM   1916  HB2 LYS A 116     -16.464   4.250  12.861  1.00 94.90           H  
ATOM   1917  HB3 LYS A 116     -16.738   2.520  12.781  1.00 94.90           H  
ATOM   1918  O   LYS A 116     -14.076   2.818  11.445  1.00 94.90           O  
ATOM   1919  CG  LYS A 116     -18.458   3.744  12.370  1.00 94.90           C  
ATOM   1920  HG2 LYS A 116     -18.648   3.902  13.432  1.00 94.90           H  
ATOM   1921  HG3 LYS A 116     -19.029   2.860  12.085  1.00 94.90           H  
ATOM   1922  CD  LYS A 116     -18.992   5.007  11.676  1.00 94.90           C  
ATOM   1923  HD2 LYS A 116     -18.998   4.877  10.594  1.00 94.90           H  
ATOM   1924  HD3 LYS A 116     -18.351   5.851  11.929  1.00 94.90           H  
ATOM   1925  CE  LYS A 116     -20.420   5.284  12.180  1.00 94.90           C  
ATOM   1926  HE2 LYS A 116     -21.091   4.542  11.748  1.00 94.90           H  
ATOM   1927  HE3 LYS A 116     -20.433   5.169  13.264  1.00 94.90           H  
ATOM   1928  NZ  LYS A 116     -20.888   6.650  11.831  1.00 94.90           N  
ATOM   1929  HZ1 LYS A 116     -20.883   6.767  10.828  1.00 94.90           H  
ATOM   1930  HZ2 LYS A 116     -21.831   6.854  12.130  1.00 94.90           H  
ATOM   1931  HZ3 LYS A 116     -20.294   7.406  12.142  1.00 94.90           H  
ATOM   1932  N   LEU A 117     -14.390   4.865  10.595  1.00 95.26           N  
ATOM   1933  H   LEU A 117     -15.059   5.542  10.258  1.00 95.26           H  
ATOM   1934  CA  LEU A 117     -12.999   5.254  10.710  1.00 95.26           C  
ATOM   1935  HA  LEU A 117     -12.396   4.379  10.469  1.00 95.26           H  
ATOM   1936  C   LEU A 117     -12.709   5.677  12.155  1.00 95.26           C  
ATOM   1937  CB  LEU A 117     -12.667   6.345   9.682  1.00 95.26           C  
ATOM   1938  HB2 LEU A 117     -13.278   7.222   9.893  1.00 95.26           H  
ATOM   1939  HB3 LEU A 117     -11.620   6.627   9.791  1.00 95.26           H  
ATOM   1940  O   LEU A 117     -13.436   6.495  12.721  1.00 95.26           O  
ATOM   1941  CG  LEU A 117     -12.924   5.893   8.231  1.00 95.26           C  
ATOM   1942  HG  LEU A 117     -13.974   5.629   8.104  1.00 95.26           H  
ATOM   1943  CD1 LEU A 117     -12.609   7.012   7.256  1.00 95.26           C  
ATOM   1944 HD11 LEU A 117     -12.935   6.718   6.259  1.00 95.26           H  
ATOM   1945 HD12 LEU A 117     -13.167   7.901   7.551  1.00 95.26           H  
ATOM   1946 HD13 LEU A 117     -11.535   7.199   7.260  1.00 95.26           H  
ATOM   1947  CD2 LEU A 117     -12.055   4.697   7.833  1.00 95.26           C  
ATOM   1948 HD21 LEU A 117     -12.141   4.520   6.761  1.00 95.26           H  
ATOM   1949 HD22 LEU A 117     -11.014   4.889   8.091  1.00 95.26           H  
ATOM   1950 HD23 LEU A 117     -12.410   3.804   8.348  1.00 95.26           H  
ATOM   1951  N   PRO A 118     -11.617   5.186  12.762  1.00 94.40           N  
ATOM   1952  CA  PRO A 118     -11.199   5.635  14.085  1.00 94.40           C  
ATOM   1953  HA  PRO A 118     -12.057   5.656  14.758  1.00 94.40           H  
ATOM   1954  C   PRO A 118     -10.609   7.050  14.071  1.00 94.40           C  
ATOM   1955  CB  PRO A 118     -10.214   4.578  14.577  1.00 94.40           C  
ATOM   1956  HB2 PRO A 118      -9.437   5.009  15.209  1.00 94.40           H  
ATOM   1957  HB3 PRO A 118     -10.749   3.813  15.139  1.00 94.40           H  
ATOM   1958  O   PRO A 118     -10.180   7.553  15.097  1.00 94.40           O  
ATOM   1959  CG  PRO A 118      -9.650   3.958  13.299  1.00 94.40           C  
ATOM   1960  HG2 PRO A 118      -8.765   4.508  12.979  1.00 94.40           H  
ATOM   1961  HG3 PRO A 118      -9.417   2.902  13.436  1.00 94.40           H  
ATOM   1962  CD  PRO A 118     -10.755   4.124  12.269  1.00 94.40           C  
ATOM   1963  HD2 PRO A 118     -10.325   4.379  11.300  1.00 94.40           H  
ATOM   1964  HD3 PRO A 118     -11.328   3.199  12.199  1.00 94.40           H  
ATOM   1965  N   PHE A 119     -10.568   7.732  12.932  1.00 94.43           N  
ATOM   1966  H   PHE A 119     -11.015   7.333  12.119  1.00 94.43           H  
ATOM   1967  CA  PHE A 119     -10.039   9.083  12.784  1.00 94.43           C  
ATOM   1968  HA  PHE A 119     -10.114   9.611  13.734  1.00 94.43           H  
ATOM   1969  C   PHE A 119     -10.877   9.849  11.761  1.00 94.43           C  
ATOM   1970  CB  PHE A 119      -8.558   9.011  12.357  1.00 94.43           C  
ATOM   1971  HB2 PHE A 119      -8.168  10.021  12.232  1.00 94.43           H  
ATOM   1972  HB3 PHE A 119      -7.986   8.533  13.152  1.00 94.43           H  
ATOM   1973  O   PHE A 119     -11.492   9.255  10.879  1.00 94.43           O  
ATOM   1974  CG  PHE A 119      -8.353   8.235  11.068  1.00 94.43           C  
ATOM   1975  CD1 PHE A 119      -8.170   6.842  11.116  1.00 94.43           C  
ATOM   1976  HD1 PHE A 119      -8.060   6.350  12.071  1.00 94.43           H  
ATOM   1977  CD2 PHE A 119      -8.466   8.882   9.824  1.00 94.43           C  
ATOM   1978  HD2 PHE A 119      -8.600   9.953   9.784  1.00 94.43           H  
ATOM   1979  CE1 PHE A 119      -8.198   6.086   9.934  1.00 94.43           C  
ATOM   1980  HE1 PHE A 119      -8.105   5.011   9.983  1.00 94.43           H  
ATOM   1981  CE2 PHE A 119      -8.482   8.130   8.638  1.00 94.43           C  
ATOM   1982  HE2 PHE A 119      -8.625   8.623   7.687  1.00 94.43           H  
ATOM   1983  CZ  PHE A 119      -8.389   6.730   8.698  1.00 94.43           C  
ATOM   1984  HZ  PHE A 119      -8.463   6.149   7.791  1.00 94.43           H  
ATOM   1985  N   THR A 120     -10.844  11.175  11.840  1.00 92.62           N  
ATOM   1986  H   THR A 120     -10.397  11.623  12.627  1.00 92.62           H  
ATOM   1987  CA  THR A 120     -11.394  12.042  10.796  1.00 92.62           C  
ATOM   1988  HA  THR A 120     -12.355  11.641  10.474  1.00 92.62           H  
ATOM   1989  C   THR A 120     -10.409  12.103   9.627  1.00 92.62           C  
ATOM   1990  CB  THR A 120     -11.655  13.447  11.339  1.00 92.62           C  
ATOM   1991  HB  THR A 120     -10.710  13.915  11.615  1.00 92.62           H  
ATOM   1992  O   THR A 120      -9.272  12.536   9.827  1.00 92.62           O  
ATOM   1993  CG2 THR A 120     -12.377  14.328  10.325  1.00 92.62           C  
ATOM   1994 HG21 THR A 120     -11.705  14.574   9.502  1.00 92.62           H  
ATOM   1995 HG22 THR A 120     -12.697  15.255  10.801  1.00 92.62           H  
ATOM   1996 HG23 THR A 120     -13.247  13.805   9.929  1.00 92.62           H  
ATOM   1997  OG1 THR A 120     -12.457  13.356  12.492  1.00 92.62           O  
ATOM   1998  HG1 THR A 120     -13.373  13.315  12.208  1.00 92.62           H  
ATOM   1999  N   PRO A 121     -10.778  11.671   8.412  1.00 91.78           N  
ATOM   2000  CA  PRO A 121      -9.881  11.712   7.260  1.00 91.78           C  
ATOM   2001  HA  PRO A 121      -8.990  11.129   7.493  1.00 91.78           H  
ATOM   2002  C   PRO A 121      -9.480  13.146   6.912  1.00 91.78           C  
ATOM   2003  CB  PRO A 121     -10.644  11.039   6.112  1.00 91.78           C  
ATOM   2004  HB2 PRO A 121     -11.174  11.779   5.512  1.00 91.78           H  
ATOM   2005  HB3 PRO A 121      -9.990  10.430   5.488  1.00 91.78           H  
ATOM   2006  O   PRO A 121     -10.271  14.072   7.079  1.00 91.78           O  
ATOM   2007  CG  PRO A 121     -11.655  10.174   6.852  1.00 91.78           C  
ATOM   2008  HG2 PRO A 121     -12.534   9.929   6.256  1.00 91.78           H  
ATOM   2009  HG3 PRO A 121     -11.138   9.279   7.197  1.00 91.78           H  
ATOM   2010  CD  PRO A 121     -12.022  11.015   8.057  1.00 91.78           C  
ATOM   2011  HD2 PRO A 121     -12.406  10.364   8.843  1.00 91.78           H  
ATOM   2012  HD3 PRO A 121     -12.768  11.760   7.783  1.00 91.78           H  
ATOM   2013  N   LEU A 122      -8.267  13.340   6.383  1.00 91.83           N  
ATOM   2014  H   LEU A 122      -7.666  12.539   6.247  1.00 91.83           H  
ATOM   2015  CA  LEU A 122      -7.841  14.648   5.869  1.00 91.83           C  
ATOM   2016  HA  LEU A 122      -7.979  15.394   6.652  1.00 91.83           H  
ATOM   2017  C   LEU A 122      -8.709  15.058   4.674  1.00 91.83           C  
ATOM   2018  CB  LEU A 122      -6.360  14.617   5.438  1.00 91.83           C  
ATOM   2019  HB2 LEU A 122      -6.111  15.580   4.994  1.00 91.83           H  
ATOM   2020  HB3 LEU A 122      -6.240  13.861   4.663  1.00 91.83           H  
ATOM   2021  O   LEU A 122      -9.024  14.217   3.833  1.00 91.83           O  
ATOM   2022  CG  LEU A 122      -5.344  14.330   6.554  1.00 91.83           C  
ATOM   2023  HG  LEU A 122      -5.586  13.374   7.016  1.00 91.83           H  
ATOM   2024  CD1 LEU A 122      -3.942  14.205   5.960  1.00 91.83           C  
ATOM   2025 HD11 LEU A 122      -3.649  15.143   5.488  1.00 91.83           H  
ATOM   2026 HD12 LEU A 122      -3.231  13.970   6.752  1.00 91.83           H  
ATOM   2027 HD13 LEU A 122      -3.920  13.404   5.222  1.00 91.83           H  
ATOM   2028  CD2 LEU A 122      -5.326  15.439   7.608  1.00 91.83           C  
ATOM   2029 HD21 LEU A 122      -6.293  15.506   8.107  1.00 91.83           H  
ATOM   2030 HD22 LEU A 122      -4.575  15.214   8.365  1.00 91.83           H  
ATOM   2031 HD23 LEU A 122      -5.090  16.398   7.148  1.00 91.83           H  
ATOM   2032  N   SER A 123      -9.009  16.350   4.527  1.00 90.77           N  
ATOM   2033  H   SER A 123      -8.794  16.990   5.278  1.00 90.77           H  
ATOM   2034  CA  SER A 123      -9.894  16.866   3.467  1.00 90.77           C  
ATOM   2035  HA  SER A 123     -10.901  16.486   3.639  1.00 90.77           H  
ATOM   2036  C   SER A 123      -9.504  16.438   2.049  1.00 90.77           C  
ATOM   2037  CB  SER A 123      -9.961  18.392   3.546  1.00 90.77           C  
ATOM   2038  HB2 SER A 123     -10.690  18.766   2.828  1.00 90.77           H  
ATOM   2039  HB3 SER A 123      -8.983  18.814   3.316  1.00 90.77           H  
ATOM   2040  O   SER A 123     -10.373  16.208   1.215  1.00 90.77           O  
ATOM   2041  OG  SER A 123     -10.338  18.778   4.851  1.00 90.77           O  
ATOM   2042  HG  SER A 123     -11.277  18.608   4.957  1.00 90.77           H  
ATOM   2043  N   TYR A 124      -8.211  16.236   1.776  1.00 89.51           N  
ATOM   2044  H   TYR A 124      -7.534  16.432   2.500  1.00 89.51           H  
ATOM   2045  CA  TYR A 124      -7.744  15.740   0.478  1.00 89.51           C  
ATOM   2046  HA  TYR A 124      -8.164  16.372  -0.305  1.00 89.51           H  
ATOM   2047  C   TYR A 124      -8.188  14.295   0.167  1.00 89.51           C  
ATOM   2048  CB  TYR A 124      -6.217  15.862   0.429  1.00 89.51           C  
ATOM   2049  HB2 TYR A 124      -5.784  15.270   1.235  1.00 89.51           H  
ATOM   2050  HB3 TYR A 124      -5.938  16.902   0.593  1.00 89.51           H  
ATOM   2051  O   TYR A 124      -8.460  13.969  -0.986  1.00 89.51           O  
ATOM   2052  CG  TYR A 124      -5.628  15.412  -0.892  1.00 89.51           C  
ATOM   2053  CD1 TYR A 124      -4.968  14.171  -0.990  1.00 89.51           C  
ATOM   2054  HD1 TYR A 124      -4.854  13.545  -0.117  1.00 89.51           H  
ATOM   2055  CD2 TYR A 124      -5.787  16.218  -2.036  1.00 89.51           C  
ATOM   2056  HD2 TYR A 124      -6.306  17.162  -1.962  1.00 89.51           H  
ATOM   2057  CE1 TYR A 124      -4.467  13.737  -2.232  1.00 89.51           C  
ATOM   2058  HE1 TYR A 124      -3.963  12.786  -2.323  1.00 89.51           H  
ATOM   2059  CE2 TYR A 124      -5.288  15.787  -3.279  1.00 89.51           C  
ATOM   2060  HE2 TYR A 124      -5.418  16.406  -4.155  1.00 89.51           H  
ATOM   2061  OH  TYR A 124      -4.147  14.118  -4.574  1.00 89.51           O  
ATOM   2062  HH  TYR A 124      -4.325  14.756  -5.268  1.00 89.51           H  
ATOM   2063  CZ  TYR A 124      -4.629  14.542  -3.377  1.00 89.51           C  
ATOM   2064  N   ILE A 125      -8.285  13.426   1.180  1.00 92.46           N  
ATOM   2065  H   ILE A 125      -8.161  13.776   2.119  1.00 92.46           H  
ATOM   2066  CA  ILE A 125      -8.722  12.026   1.022  1.00 92.46           C  
ATOM   2067  HA  ILE A 125      -8.612  11.751  -0.027  1.00 92.46           H  
ATOM   2068  C   ILE A 125     -10.212  11.828   1.330  1.00 92.46           C  
ATOM   2069  CB  ILE A 125      -7.837  11.047   1.826  1.00 92.46           C  
ATOM   2070  HB  ILE A 125      -8.218  10.041   1.649  1.00 92.46           H  
ATOM   2071  O   ILE A 125     -10.753  10.772   1.003  1.00 92.46           O  
ATOM   2072  CG1 ILE A 125      -7.895  11.323   3.343  1.00 92.46           C  
ATOM   2073 HG12 ILE A 125      -8.936  11.428   3.649  1.00 92.46           H  
ATOM   2074 HG13 ILE A 125      -7.381  12.261   3.553  1.00 92.46           H  
ATOM   2075  CG2 ILE A 125      -6.389  11.094   1.302  1.00 92.46           C  
ATOM   2076 HG21 ILE A 125      -5.923  12.045   1.563  1.00 92.46           H  
ATOM   2077 HG22 ILE A 125      -6.386  10.983   0.218  1.00 92.46           H  
ATOM   2078 HG23 ILE A 125      -5.806  10.280   1.732  1.00 92.46           H  
ATOM   2079  CD1 ILE A 125      -7.264  10.228   4.208  1.00 92.46           C  
ATOM   2080 HD11 ILE A 125      -7.401  10.476   5.260  1.00 92.46           H  
ATOM   2081 HD12 ILE A 125      -6.196  10.149   4.006  1.00 92.46           H  
ATOM   2082 HD13 ILE A 125      -7.747   9.272   4.005  1.00 92.46           H  
ATOM   2083  N   GLN A 126     -10.886  12.837   1.897  1.00 91.83           N  
ATOM   2084  H   GLN A 126     -10.372  13.661   2.176  1.00 91.83           H  
ATOM   2085  CA  GLN A 126     -12.321  12.795   2.209  1.00 91.83           C  
ATOM   2086  HA  GLN A 126     -12.500  11.987   2.918  1.00 91.83           H  
ATOM   2087  C   GLN A 126     -13.185  12.504   0.978  1.00 91.83           C  
ATOM   2088  CB  GLN A 126     -12.771  14.096   2.884  1.00 91.83           C  
ATOM   2089  HB2 GLN A 126     -12.320  14.950   2.378  1.00 91.83           H  
ATOM   2090  HB3 GLN A 126     -13.854  14.184   2.794  1.00 91.83           H  
ATOM   2091  O   GLN A 126     -14.147  11.747   1.066  1.00 91.83           O  
ATOM   2092  CG  GLN A 126     -12.427  14.114   4.381  1.00 91.83           C  
ATOM   2093  HG2 GLN A 126     -12.972  13.311   4.878  1.00 91.83           H  
ATOM   2094  HG3 GLN A 126     -11.361  13.934   4.521  1.00 91.83           H  
ATOM   2095  CD  GLN A 126     -12.793  15.426   5.068  1.00 91.83           C  
ATOM   2096  NE2 GLN A 126     -12.527  15.561   6.344  1.00 91.83           N  
ATOM   2097 HE21 GLN A 126     -11.990  14.859   6.832  1.00 91.83           H  
ATOM   2098 HE22 GLN A 126     -12.871  16.397   6.796  1.00 91.83           H  
ATOM   2099  OE1 GLN A 126     -13.266  16.375   4.468  1.00 91.83           O  
ATOM   2100  N   GLY A 127     -12.791  13.004  -0.198  1.00 91.64           N  
ATOM   2101  H   GLY A 127     -12.012  13.646  -0.206  1.00 91.64           H  
ATOM   2102  CA  GLY A 127     -13.481  12.704  -1.456  1.00 91.64           C  
ATOM   2103  HA2 GLY A 127     -13.031  13.295  -2.254  1.00 91.64           H  
ATOM   2104  HA3 GLY A 127     -14.528  12.994  -1.363  1.00 91.64           H  
ATOM   2105  C   GLY A 127     -13.436  11.227  -1.874  1.00 91.64           C  
ATOM   2106  O   GLY A 127     -14.196  10.827  -2.751  1.00 91.64           O  
ATOM   2107  N   LEU A 128     -12.559  10.415  -1.269  1.00 92.16           N  
ATOM   2108  H   LEU A 128     -11.981  10.814  -0.544  1.00 92.16           H  
ATOM   2109  CA  LEU A 128     -12.532   8.957  -1.423  1.00 92.16           C  
ATOM   2110  HA  LEU A 128     -13.121   8.664  -2.291  1.00 92.16           H  
ATOM   2111  C   LEU A 128     -13.169   8.257  -0.222  1.00 92.16           C  
ATOM   2112  CB  LEU A 128     -11.084   8.468  -1.610  1.00 92.16           C  
ATOM   2113  HB2 LEU A 128     -10.489   8.815  -0.765  1.00 92.16           H  
ATOM   2114  HB3 LEU A 128     -11.083   7.379  -1.584  1.00 92.16           H  
ATOM   2115  O   LEU A 128     -13.948   7.328  -0.419  1.00 92.16           O  
ATOM   2116  CG  LEU A 128     -10.406   8.923  -2.913  1.00 92.16           C  
ATOM   2117  HG  LEU A 128     -10.442  10.009  -2.990  1.00 92.16           H  
ATOM   2118  CD1 LEU A 128      -8.939   8.489  -2.895  1.00 92.16           C  
ATOM   2119 HD11 LEU A 128      -8.438   8.939  -2.038  1.00 92.16           H  
ATOM   2120 HD12 LEU A 128      -8.868   7.404  -2.828  1.00 92.16           H  
ATOM   2121 HD13 LEU A 128      -8.444   8.832  -3.804  1.00 92.16           H  
ATOM   2122  CD2 LEU A 128     -11.071   8.310  -4.149  1.00 92.16           C  
ATOM   2123 HD21 LEU A 128     -10.515   8.597  -5.042  1.00 92.16           H  
ATOM   2124 HD22 LEU A 128     -12.089   8.688  -4.242  1.00 92.16           H  
ATOM   2125 HD23 LEU A 128     -11.090   7.224  -4.064  1.00 92.16           H  
ATOM   2126  N   SER A 129     -12.848   8.692   1.002  1.00 94.50           N  
ATOM   2127  H   SER A 129     -12.224   9.480   1.101  1.00 94.50           H  
ATOM   2128  CA  SER A 129     -13.345   8.060   2.230  1.00 94.50           C  
ATOM   2129  HA  SER A 129     -13.200   6.982   2.167  1.00 94.50           H  
ATOM   2130  C   SER A 129     -14.838   8.233   2.437  1.00 94.50           C  
ATOM   2131  CB  SER A 129     -12.564   8.519   3.457  1.00 94.50           C  
ATOM   2132  HB2 SER A 129     -12.851   7.910   4.315  1.00 94.50           H  
ATOM   2133  HB3 SER A 129     -11.497   8.388   3.276  1.00 94.50           H  
ATOM   2134  O   SER A 129     -15.456   7.314   2.943  1.00 94.50           O  
ATOM   2135  OG  SER A 129     -12.832   9.870   3.739  1.00 94.50           O  
ATOM   2136  HG  SER A 129     -13.633   9.914   4.265  1.00 94.50           H  
ATOM   2137  N   HIS A 130     -15.419   9.344   1.993  1.00 94.76           N  
ATOM   2138  H   HIS A 130     -14.832  10.079   1.628  1.00 94.76           H  
ATOM   2139  CA  HIS A 130     -16.840   9.651   2.148  1.00 94.76           C  
ATOM   2140  HA  HIS A 130     -17.302   8.868   2.750  1.00 94.76           H  
ATOM   2141  C   HIS A 130     -17.582   9.661   0.795  1.00 94.76           C  
ATOM   2142  CB  HIS A 130     -16.948  10.954   2.946  1.00 94.76           C  
ATOM   2143  HB2 HIS A 130     -16.239  10.932   3.774  1.00 94.76           H  
ATOM   2144  HB3 HIS A 130     -16.701  11.801   2.306  1.00 94.76           H  
ATOM   2145  O   HIS A 130     -18.660  10.231   0.625  1.00 94.76           O  
ATOM   2146  CG  HIS A 130     -18.313  11.152   3.530  1.00 94.76           C  
ATOM   2147  CD2 HIS A 130     -18.767  10.675   4.731  1.00 94.76           C  
ATOM   2148  HD2 HIS A 130     -18.200  10.118   5.463  1.00 94.76           H  
ATOM   2149  ND1 HIS A 130     -19.379  11.732   2.887  1.00 94.76           N  
ATOM   2150  HD1 HIS A 130     -19.413  12.010   1.917  1.00 94.76           H  
ATOM   2151  CE1 HIS A 130     -20.456  11.593   3.665  1.00 94.76           C  
ATOM   2152  HE1 HIS A 130     -21.459  11.866   3.369  1.00 94.76           H  
ATOM   2153  NE2 HIS A 130     -20.130  10.948   4.794  1.00 94.76           N  
ATOM   2154  N   ARG A 131     -16.986   9.056  -0.240  1.00 91.85           N  
ATOM   2155  H   ARG A 131     -16.121   8.561  -0.073  1.00 91.85           H  
ATOM   2156  CA  ARG A 131     -17.581   9.050  -1.577  1.00 91.85           C  
ATOM   2157  HA  ARG A 131     -17.799  10.086  -1.840  1.00 91.85           H  
ATOM   2158  C   ARG A 131     -18.889   8.270  -1.581  1.00 91.85           C  
ATOM   2159  CB  ARG A 131     -16.602   8.466  -2.595  1.00 91.85           C  
ATOM   2160  HB2 ARG A 131     -16.429   7.411  -2.382  1.00 91.85           H  
ATOM   2161  HB3 ARG A 131     -15.646   8.981  -2.501  1.00 91.85           H  
ATOM   2162  O   ARG A 131     -18.898   7.104  -1.188  1.00 91.85           O  
ATOM   2163  CG  ARG A 131     -17.150   8.627  -4.018  1.00 91.85           C  
ATOM   2164  HG2 ARG A 131     -17.910   7.865  -4.192  1.00 91.85           H  
ATOM   2165  HG3 ARG A 131     -17.601   9.612  -4.134  1.00 91.85           H  
ATOM   2166  CD  ARG A 131     -16.040   8.482  -5.055  1.00 91.85           C  
ATOM   2167  HD2 ARG A 131     -15.375   9.340  -4.956  1.00 91.85           H  
ATOM   2168  HD3 ARG A 131     -15.467   7.577  -4.854  1.00 91.85           H  
ATOM   2169  NE  ARG A 131     -16.604   8.425  -6.415  1.00 91.85           N  
ATOM   2170  HE  ARG A 131     -17.598   8.259  -6.483  1.00 91.85           H  
ATOM   2171  NH1 ARG A 131     -14.650   8.806  -7.545  1.00 91.85           N  
ATOM   2172 HH11 ARG A 131     -14.182   8.873  -6.653  1.00 91.85           H  
ATOM   2173 HH12 ARG A 131     -14.160   8.995  -8.407  1.00 91.85           H  
ATOM   2174  NH2 ARG A 131     -16.563   8.572  -8.683  1.00 91.85           N  
ATOM   2175 HH21 ARG A 131     -17.566   8.452  -8.697  1.00 91.85           H  
ATOM   2176 HH22 ARG A 131     -16.065   8.723  -9.549  1.00 91.85           H  
ATOM   2177  CZ  ARG A 131     -15.939   8.599  -7.540  1.00 91.85           C  
ATOM   2178  N   ASN A 132     -19.921   8.875  -2.167  1.00 90.22           N  
ATOM   2179  H   ASN A 132     -19.836   9.857  -2.387  1.00 90.22           H  
ATOM   2180  CA  ASN A 132     -21.216   8.238  -2.405  1.00 90.22           C  
ATOM   2181  HA  ASN A 132     -21.854   8.984  -2.880  1.00 90.22           H  
ATOM   2182  C   ASN A 132     -21.960   7.835  -1.116  1.00 90.22           C  
ATOM   2183  CB  ASN A 132     -21.005   7.086  -3.403  1.00 90.22           C  
ATOM   2184  HB2 ASN A 132     -20.653   6.205  -2.868  1.00 90.22           H  
ATOM   2185  HB3 ASN A 132     -20.264   7.364  -4.153  1.00 90.22           H  
ATOM   2186  O   ASN A 132     -22.733   6.882  -1.115  1.00 90.22           O  
ATOM   2187  CG  ASN A 132     -22.264   6.750  -4.154  1.00 90.22           C  
ATOM   2188  ND2 ASN A 132     -22.511   5.483  -4.336  1.00 90.22           N  
ATOM   2189 HD21 ASN A 132     -23.455   5.291  -4.638  1.00 90.22           H  
ATOM   2190 HD22 ASN A 132     -22.018   4.778  -3.806  1.00 90.22           H  
ATOM   2191  OD1 ASN A 132     -22.947   7.628  -4.650  1.00 90.22           O  
ATOM   2192  N   LEU A 133     -21.694   8.548  -0.019  1.00 91.53           N  
ATOM   2193  H   LEU A 133     -21.057   9.329  -0.087  1.00 91.53           H  
ATOM   2194  CA  LEU A 133     -22.406   8.421   1.248  1.00 91.53           C  
ATOM   2195  HA  LEU A 133     -23.035   7.531   1.235  1.00 91.53           H  
ATOM   2196  C   LEU A 133     -23.316   9.637   1.436  1.00 91.53           C  
ATOM   2197  CB  LEU A 133     -21.398   8.293   2.400  1.00 91.53           C  
ATOM   2198  HB2 LEU A 133     -21.949   8.192   3.335  1.00 91.53           H  
ATOM   2199  HB3 LEU A 133     -20.820   9.215   2.453  1.00 91.53           H  
ATOM   2200  O   LEU A 133     -22.945  10.747   1.055  1.00 91.53           O  
ATOM   2201  CG  LEU A 133     -20.412   7.123   2.274  1.00 91.53           C  
ATOM   2202  HG  LEU A 133     -19.767   7.273   1.407  1.00 91.53           H  
ATOM   2203  CD1 LEU A 133     -19.538   7.082   3.517  1.00 91.53           C  
ATOM   2204 HD11 LEU A 133     -20.161   6.810   4.368  1.00 91.53           H  
ATOM   2205 HD12 LEU A 133     -18.745   6.344   3.400  1.00 91.53           H  
ATOM   2206 HD13 LEU A 133     -19.101   8.062   3.713  1.00 91.53           H  
ATOM   2207  CD2 LEU A 133     -21.112   5.771   2.156  1.00 91.53           C  
ATOM   2208 HD21 LEU A 133     -21.656   5.706   1.214  1.00 91.53           H  
ATOM   2209 HD22 LEU A 133     -21.809   5.638   2.984  1.00 91.53           H  
ATOM   2210 HD23 LEU A 133     -20.375   4.969   2.179  1.00 91.53           H  
ATOM   2211  N   LEU A 134     -24.498   9.418   2.012  1.00 87.03           N  
ATOM   2212  H   LEU A 134     -24.730   8.475   2.289  1.00 87.03           H  
ATOM   2213  CA  LEU A 134     -25.501  10.467   2.240  1.00 87.03           C  
ATOM   2214  HA  LEU A 134     -25.354  11.267   1.514  1.00 87.03           H  
ATOM   2215  C   LEU A 134     -25.380  11.149   3.616  1.00 87.03           C  
ATOM   2216  CB  LEU A 134     -26.911   9.868   2.038  1.00 87.03           C  
ATOM   2217  HB2 LEU A 134     -27.020   9.021   2.716  1.00 87.03           H  
ATOM   2218  HB3 LEU A 134     -27.650  10.614   2.330  1.00 87.03           H  
ATOM   2219  O   LEU A 134     -26.073  12.133   3.849  1.00 87.03           O  
ATOM   2220  CG  LEU A 134     -27.237   9.405   0.605  1.00 87.03           C  
ATOM   2221  HG  LEU A 134     -26.485   8.688   0.275  1.00 87.03           H  
ATOM   2222  CD1 LEU A 134     -28.601   8.712   0.586  1.00 87.03           C  
ATOM   2223 HD11 LEU A 134     -28.588   7.854   1.258  1.00 87.03           H  
ATOM   2224 HD12 LEU A 134     -29.376   9.408   0.908  1.00 87.03           H  
ATOM   2225 HD13 LEU A 134     -28.824   8.364  -0.422  1.00 87.03           H  
ATOM   2226  CD2 LEU A 134     -27.294  10.564  -0.394  1.00 87.03           C  
ATOM   2227 HD21 LEU A 134     -27.492  10.173  -1.392  1.00 87.03           H  
ATOM   2228 HD22 LEU A 134     -28.082  11.263  -0.113  1.00 87.03           H  
ATOM   2229 HD23 LEU A 134     -26.339  11.089  -0.416  1.00 87.03           H  
ATOM   2230  N   GLY A 135     -24.557  10.621   4.530  1.00 86.81           N  
ATOM   2231  H   GLY A 135     -23.941   9.870   4.251  1.00 86.81           H  
ATOM   2232  CA  GLY A 135     -24.400  11.153   5.888  1.00 86.81           C  
ATOM   2233  HA2 GLY A 135     -23.974  10.383   6.531  1.00 86.81           H  
ATOM   2234  HA3 GLY A 135     -25.380  11.423   6.282  1.00 86.81           H  
ATOM   2235  C   GLY A 135     -23.496  12.386   5.968  1.00 86.81           C  
ATOM   2236  O   GLY A 135     -22.741  12.673   5.049  1.00 86.81           O  
ATOM   2237  N   ASP A 136     -23.549  13.101   7.092  1.00 89.50           N  
ATOM   2238  H   ASP A 136     -24.278  12.903   7.762  1.00 89.50           H  
ATOM   2239  CA  ASP A 136     -22.622  14.209   7.392  1.00 89.50           C  
ATOM   2240  HA  ASP A 136     -22.227  14.618   6.462  1.00 89.50           H  
ATOM   2241  C   ASP A 136     -21.419  13.755   8.241  1.00 89.50           C  
ATOM   2242  CB  ASP A 136     -23.385  15.331   8.110  1.00 89.50           C  
ATOM   2243  HB2 ASP A 136     -22.676  16.102   8.414  1.00 89.50           H  
ATOM   2244  HB3 ASP A 136     -23.842  14.926   9.013  1.00 89.50           H  
ATOM   2245  O   ASP A 136     -20.457  14.501   8.453  1.00 89.50           O  
ATOM   2246  CG  ASP A 136     -24.454  15.997   7.239  1.00 89.50           C  
ATOM   2247  OD1 ASP A 136     -24.150  16.304   6.065  1.00 89.50           O  
ATOM   2248  OD2 ASP A 136     -25.555  16.236   7.783  1.00 89.50           O  
ATOM   2249  N   ASP A 137     -21.463  12.524   8.761  1.00 93.58           N  
ATOM   2250  H   ASP A 137     -22.207  11.907   8.469  1.00 93.58           H  
ATOM   2251  CA  ASP A 137     -20.394  11.970   9.580  1.00 93.58           C  
ATOM   2252  HA  ASP A 137     -20.062  12.743  10.274  1.00 93.58           H  
ATOM   2253  C   ASP A 137     -19.198  11.589   8.702  1.00 93.58           C  
ATOM   2254  CB  ASP A 137     -20.903  10.802  10.441  1.00 93.58           C  
ATOM   2255  HB2 ASP A 137     -21.739  11.152  11.047  1.00 93.58           H  
ATOM   2256  HB3 ASP A 137     -21.268  10.005   9.792  1.00 93.58           H  
ATOM   2257  O   ASP A 137     -19.116  10.510   8.129  1.00 93.58           O  
ATOM   2258  CG  ASP A 137     -19.827  10.234  11.378  1.00 93.58           C  
ATOM   2259  OD1 ASP A 137     -18.681  10.754  11.394  1.00 93.58           O  
ATOM   2260  OD2 ASP A 137     -20.129   9.260  12.109  1.00 93.58           O  
ATOM   2261  N   THR A 138     -18.205  12.474   8.650  1.00 92.53           N  
ATOM   2262  H   THR A 138     -18.438  13.403   8.968  1.00 92.53           H  
ATOM   2263  CA  THR A 138     -16.951  12.242   7.910  1.00 92.53           C  
ATOM   2264  HA  THR A 138     -17.213  12.066   6.866  1.00 92.53           H  
ATOM   2265  C   THR A 138     -16.144  11.017   8.371  1.00 92.53           C  
ATOM   2266  CB  THR A 138     -16.043  13.474   7.976  1.00 92.53           C  
ATOM   2267  HB  THR A 138     -15.122  13.270   7.430  1.00 92.53           H  
ATOM   2268  O   THR A 138     -15.180  10.645   7.695  1.00 92.53           O  
ATOM   2269  CG2 THR A 138     -16.691  14.716   7.368  1.00 92.53           C  
ATOM   2270 HG21 THR A 138     -17.581  15.006   7.927  1.00 92.53           H  
ATOM   2271 HG22 THR A 138     -16.978  14.511   6.337  1.00 92.53           H  
ATOM   2272 HG23 THR A 138     -15.978  15.541   7.379  1.00 92.53           H  
ATOM   2273  OG1 THR A 138     -15.722  13.770   9.318  1.00 92.53           O  
ATOM   2274  HG1 THR A 138     -16.555  13.813   9.793  1.00 92.53           H  
ATOM   2275  N   THR A 139     -16.492  10.397   9.508  1.00 94.26           N  
ATOM   2276  H   THR A 139     -17.312  10.719  10.002  1.00 94.26           H  
ATOM   2277  CA  THR A 139     -15.909   9.119   9.948  1.00 94.26           C  
ATOM   2278  HA  THR A 139     -14.869   9.096   9.622  1.00 94.26           H  
ATOM   2279  C   THR A 139     -16.573   7.904   9.297  1.00 94.26           C  
ATOM   2280  CB  THR A 139     -15.889   8.962  11.476  1.00 94.26           C  
ATOM   2281  HB  THR A 139     -15.251   8.108  11.703  1.00 94.26           H  
ATOM   2282  O   THR A 139     -16.042   6.796   9.403  1.00 94.26           O  
ATOM   2283  CG2 THR A 139     -15.300  10.176  12.194  1.00 94.26           C  
ATOM   2284 HG21 THR A 139     -15.213   9.952  13.257  1.00 94.26           H  
ATOM   2285 HG22 THR A 139     -14.312  10.395  11.790  1.00 94.26           H  
ATOM   2286 HG23 THR A 139     -15.952  11.040  12.066  1.00 94.26           H  
ATOM   2287  OG1 THR A 139     -17.153   8.693  12.028  1.00 94.26           O  
ATOM   2288  HG1 THR A 139     -17.745   9.426  11.846  1.00 94.26           H  
ATOM   2289  N   ASP A 140     -17.677   8.093   8.573  1.00 95.12           N  
ATOM   2290  H   ASP A 140     -18.096   9.011   8.527  1.00 95.12           H  
ATOM   2291  CA  ASP A 140     -18.272   7.060   7.738  1.00 95.12           C  
ATOM   2292  HA  ASP A 140     -18.409   6.168   8.348  1.00 95.12           H  
ATOM   2293  C   ASP A 140     -17.333   6.687   6.591  1.00 95.12           C  
ATOM   2294  CB  ASP A 140     -19.648   7.486   7.201  1.00 95.12           C  
ATOM   2295  HB2 ASP A 140     -19.941   6.747   6.455  1.00 95.12           H  
ATOM   2296  HB3 ASP A 140     -19.586   8.457   6.710  1.00 95.12           H  
ATOM   2297  O   ASP A 140     -16.831   7.530   5.841  1.00 95.12           O  
ATOM   2298  CG  ASP A 140     -20.741   7.473   8.265  1.00 95.12           C  
ATOM   2299  OD1 ASP A 140     -20.561   6.709   9.237  1.00 95.12           O  
ATOM   2300  OD2 ASP A 140     -21.808   8.091   8.079  1.00 95.12           O  
ATOM   2301  N   CYS A 141     -17.078   5.387   6.465  1.00 95.12           N  
ATOM   2302  H   CYS A 141     -17.488   4.749   7.133  1.00 95.12           H  
ATOM   2303  CA  CYS A 141     -16.197   4.839   5.451  1.00 95.12           C  
ATOM   2304  HA  CYS A 141     -15.510   5.619   5.123  1.00 95.12           H  
ATOM   2305  C   CYS A 141     -17.000   4.347   4.249  1.00 95.12           C  
ATOM   2306  CB  CYS A 141     -15.377   3.705   6.064  1.00 95.12           C  
ATOM   2307  HB2 CYS A 141     -16.037   2.851   6.210  1.00 95.12           H  
ATOM   2308  HB3 CYS A 141     -14.985   4.015   7.032  1.00 95.12           H  
ATOM   2309  O   CYS A 141     -17.880   3.492   4.369  1.00 95.12           O  
ATOM   2310  SG  CYS A 141     -14.019   3.223   4.968  1.00 95.12           S  
ATOM   2311  HG  CYS A 141     -13.653   2.156   5.684  1.00 95.12           H  
ATOM   2312  N   SER A 142     -16.623   4.843   3.078  1.00 94.75           N  
ATOM   2313  H   SER A 142     -15.977   5.619   3.105  1.00 94.75           H  
ATOM   2314  CA  SER A 142     -17.058   4.372   1.773  1.00 94.75           C  
ATOM   2315  HA  SER A 142     -18.128   4.168   1.808  1.00 94.75           H  
ATOM   2316  C   SER A 142     -16.315   3.096   1.398  1.00 94.75           C  
ATOM   2317  CB  SER A 142     -16.797   5.457   0.727  1.00 94.75           C  
ATOM   2318  HB2 SER A 142     -17.349   6.357   1.000  1.00 94.75           H  
ATOM   2319  HB3 SER A 142     -15.733   5.691   0.713  1.00 94.75           H  
ATOM   2320  O   SER A 142     -15.111   2.947   1.652  1.00 94.75           O  
ATOM   2321  OG  SER A 142     -17.194   5.038  -0.566  1.00 94.75           O  
ATOM   2322  HG  SER A 142     -17.922   5.613  -0.815  1.00 94.75           H  
ATOM   2323  N   PHE A 143     -17.008   2.199   0.696  1.00 93.33           N  
ATOM   2324  H   PHE A 143     -17.985   2.380   0.518  1.00 93.33           H  
ATOM   2325  CA  PHE A 143     -16.424   0.950   0.212  1.00 93.33           C  
ATOM   2326  HA  PHE A 143     -16.111   0.361   1.074  1.00 93.33           H  
ATOM   2327  C   PHE A 143     -15.164   1.178  -0.631  1.00 93.33           C  
ATOM   2328  CB  PHE A 143     -17.478   0.154  -0.571  1.00 93.33           C  
ATOM   2329  HB2 PHE A 143     -18.405   0.116   0.001  1.00 93.33           H  
ATOM   2330  HB3 PHE A 143     -17.124  -0.871  -0.684  1.00 93.33           H  
ATOM   2331  O   PHE A 143     -14.232   0.382  -0.558  1.00 93.33           O  
ATOM   2332  CG  PHE A 143     -17.760   0.708  -1.953  1.00 93.33           C  
ATOM   2333  CD1 PHE A 143     -18.815   1.616  -2.158  1.00 93.33           C  
ATOM   2334  HD1 PHE A 143     -19.475   1.881  -1.346  1.00 93.33           H  
ATOM   2335  CD2 PHE A 143     -16.920   0.356  -3.027  1.00 93.33           C  
ATOM   2336  HD2 PHE A 143     -16.111  -0.344  -2.877  1.00 93.33           H  
ATOM   2337  CE1 PHE A 143     -19.045   2.146  -3.439  1.00 93.33           C  
ATOM   2338  HE1 PHE A 143     -19.886   2.804  -3.601  1.00 93.33           H  
ATOM   2339  CE2 PHE A 143     -17.108   0.945  -4.287  1.00 93.33           C  
ATOM   2340  HE2 PHE A 143     -16.449   0.696  -5.105  1.00 93.33           H  
ATOM   2341  CZ  PHE A 143     -18.197   1.808  -4.506  1.00 93.33           C  
ATOM   2342  HZ  PHE A 143     -18.385   2.215  -5.489  1.00 93.33           H  
ATOM   2343  N   ILE A 144     -15.103   2.277  -1.397  1.00 92.57           N  
ATOM   2344  H   ILE A 144     -15.905   2.891  -1.386  1.00 92.57           H  
ATOM   2345  CA  ILE A 144     -13.973   2.598  -2.281  1.00 92.57           C  
ATOM   2346  HA  ILE A 144     -13.818   1.767  -2.969  1.00 92.57           H  
ATOM   2347  C   ILE A 144     -12.698   2.763  -1.459  1.00 92.57           C  
ATOM   2348  CB  ILE A 144     -14.264   3.882  -3.100  1.00 92.57           C  
ATOM   2349  HB  ILE A 144     -14.507   4.688  -2.408  1.00 92.57           H  
ATOM   2350  O   ILE A 144     -11.644   2.243  -1.826  1.00 92.57           O  
ATOM   2351  CG1 ILE A 144     -15.476   3.646  -4.021  1.00 92.57           C  
ATOM   2352 HG12 ILE A 144     -16.307   3.315  -3.399  1.00 92.57           H  
ATOM   2353 HG13 ILE A 144     -15.233   2.867  -4.744  1.00 92.57           H  
ATOM   2354  CG2 ILE A 144     -13.038   4.312  -3.931  1.00 92.57           C  
ATOM   2355 HG21 ILE A 144     -12.747   3.511  -4.610  1.00 92.57           H  
ATOM   2356 HG22 ILE A 144     -13.261   5.213  -4.501  1.00 92.57           H  
ATOM   2357 HG23 ILE A 144     -12.201   4.551  -3.274  1.00 92.57           H  
ATOM   2358  CD1 ILE A 144     -15.992   4.872  -4.775  1.00 92.57           C  
ATOM   2359 HD11 ILE A 144     -16.911   4.608  -5.299  1.00 92.57           H  
ATOM   2360 HD12 ILE A 144     -15.261   5.220  -5.504  1.00 92.57           H  
ATOM   2361 HD13 ILE A 144     -16.219   5.659  -4.056  1.00 92.57           H  
ATOM   2362  N   PHE A 145     -12.789   3.473  -0.339  1.00 95.23           N  
ATOM   2363  H   PHE A 145     -13.699   3.785  -0.032  1.00 95.23           H  
ATOM   2364  CA  PHE A 145     -11.637   3.763   0.500  1.00 95.23           C  
ATOM   2365  HA  PHE A 145     -10.826   4.132  -0.128  1.00 95.23           H  
ATOM   2366  C   PHE A 145     -11.125   2.515   1.210  1.00 95.23           C  
ATOM   2367  CB  PHE A 145     -12.027   4.864   1.472  1.00 95.23           C  
ATOM   2368  HB2 PHE A 145     -12.327   5.710   0.854  1.00 95.23           H  
ATOM   2369  HB3 PHE A 145     -12.884   4.549   2.069  1.00 95.23           H  
ATOM   2370  O   PHE A 145      -9.933   2.209   1.117  1.00 95.23           O  
ATOM   2371  CG  PHE A 145     -10.909   5.318   2.384  1.00 95.23           C  
ATOM   2372  CD1 PHE A 145     -10.908   4.963   3.745  1.00 95.23           C  
ATOM   2373  HD1 PHE A 145     -11.706   4.357   4.148  1.00 95.23           H  
ATOM   2374  CD2 PHE A 145      -9.868   6.109   1.868  1.00 95.23           C  
ATOM   2375  HD2 PHE A 145      -9.871   6.393   0.826  1.00 95.23           H  
ATOM   2376  CE1 PHE A 145      -9.874   5.401   4.589  1.00 95.23           C  
ATOM   2377  HE1 PHE A 145      -9.887   5.132   5.635  1.00 95.23           H  
ATOM   2378  CE2 PHE A 145      -8.827   6.538   2.709  1.00 95.23           C  
ATOM   2379  HE2 PHE A 145      -8.030   7.149   2.312  1.00 95.23           H  
ATOM   2380  CZ  PHE A 145      -8.831   6.186   4.070  1.00 95.23           C  
ATOM   2381  HZ  PHE A 145      -8.037   6.523   4.719  1.00 95.23           H  
ATOM   2382  N   LEU A 146     -12.024   1.747   1.834  1.00 95.66           N  
ATOM   2383  H   LEU A 146     -12.987   2.051   1.868  1.00 95.66           H  
ATOM   2384  CA  LEU A 146     -11.657   0.481   2.464  1.00 95.66           C  
ATOM   2385  HA  LEU A 146     -10.880   0.692   3.200  1.00 95.66           H  
ATOM   2386  C   LEU A 146     -11.073  -0.502   1.440  1.00 95.66           C  
ATOM   2387  CB  LEU A 146     -12.882  -0.103   3.187  1.00 95.66           C  
ATOM   2388  HB2 LEU A 146     -13.668  -0.290   2.456  1.00 95.66           H  
ATOM   2389  HB3 LEU A 146     -13.256   0.631   3.900  1.00 95.66           H  
ATOM   2390  O   LEU A 146     -10.041  -1.119   1.702  1.00 95.66           O  
ATOM   2391  CG  LEU A 146     -12.581  -1.412   3.942  1.00 95.66           C  
ATOM   2392  HG  LEU A 146     -12.238  -2.165   3.233  1.00 95.66           H  
ATOM   2393  CD1 LEU A 146     -11.513  -1.235   5.027  1.00 95.66           C  
ATOM   2394 HD11 LEU A 146     -10.546  -1.006   4.580  1.00 95.66           H  
ATOM   2395 HD12 LEU A 146     -11.414  -2.162   5.591  1.00 95.66           H  
ATOM   2396 HD13 LEU A 146     -11.804  -0.438   5.711  1.00 95.66           H  
ATOM   2397  CD2 LEU A 146     -13.857  -1.931   4.595  1.00 95.66           C  
ATOM   2398 HD21 LEU A 146     -14.653  -2.013   3.855  1.00 95.66           H  
ATOM   2399 HD22 LEU A 146     -14.182  -1.263   5.392  1.00 95.66           H  
ATOM   2400 HD23 LEU A 146     -13.673  -2.925   5.004  1.00 95.66           H  
ATOM   2401  N   TYR A 147     -11.673  -0.598   0.251  1.00 94.59           N  
ATOM   2402  H   TYR A 147     -12.533  -0.090   0.101  1.00 94.59           H  
ATOM   2403  CA  TYR A 147     -11.181  -1.441  -0.835  1.00 94.59           C  
ATOM   2404  HA  TYR A 147     -11.131  -2.472  -0.485  1.00 94.59           H  
ATOM   2405  C   TYR A 147      -9.775  -1.042  -1.301  1.00 94.59           C  
ATOM   2406  CB  TYR A 147     -12.155  -1.380  -2.016  1.00 94.59           C  
ATOM   2407  HB2 TYR A 147     -13.112  -1.807  -1.718  1.00 94.59           H  
ATOM   2408  HB3 TYR A 147     -12.323  -0.341  -2.299  1.00 94.59           H  
ATOM   2409  O   TYR A 147      -8.928  -1.913  -1.511  1.00 94.59           O  
ATOM   2410  CG  TYR A 147     -11.631  -2.135  -3.216  1.00 94.59           C  
ATOM   2411  CD1 TYR A 147     -11.015  -1.446  -4.276  1.00 94.59           C  
ATOM   2412  HD1 TYR A 147     -10.957  -0.367  -4.252  1.00 94.59           H  
ATOM   2413  CD2 TYR A 147     -11.657  -3.539  -3.209  1.00 94.59           C  
ATOM   2414  HD2 TYR A 147     -12.105  -4.061  -2.377  1.00 94.59           H  
ATOM   2415  CE1 TYR A 147     -10.426  -2.169  -5.330  1.00 94.59           C  
ATOM   2416  HE1 TYR A 147      -9.878  -1.641  -6.096  1.00 94.59           H  
ATOM   2417  CE2 TYR A 147     -11.121  -4.264  -4.286  1.00 94.59           C  
ATOM   2418  HE2 TYR A 147     -11.164  -5.344  -4.288  1.00 94.59           H  
ATOM   2419  OH  TYR A 147      -9.958  -4.285  -6.378  1.00 94.59           O  
ATOM   2420  HH  TYR A 147      -9.554  -3.692  -7.017  1.00 94.59           H  
ATOM   2421  CZ  TYR A 147     -10.501  -3.580  -5.349  1.00 94.59           C  
ATOM   2422  N   ILE A 148      -9.488   0.256  -1.453  1.00 93.78           N  
ATOM   2423  H   ILE A 148     -10.222   0.931  -1.289  1.00 93.78           H  
ATOM   2424  CA  ILE A 148      -8.153   0.734  -1.841  1.00 93.78           C  
ATOM   2425  HA  ILE A 148      -7.858   0.224  -2.757  1.00 93.78           H  
ATOM   2426  C   ILE A 148      -7.123   0.352  -0.775  1.00 93.78           C  
ATOM   2427  CB  ILE A 148      -8.166   2.256  -2.120  1.00 93.78           C  
ATOM   2428  HB  ILE A 148      -8.693   2.756  -1.308  1.00 93.78           H  
ATOM   2429  O   ILE A 148      -6.076  -0.200  -1.122  1.00 93.78           O  
ATOM   2430  CG1 ILE A 148      -8.895   2.538  -3.453  1.00 93.78           C  
ATOM   2431 HG12 ILE A 148      -9.822   1.967  -3.495  1.00 93.78           H  
ATOM   2432 HG13 ILE A 148      -8.277   2.203  -4.286  1.00 93.78           H  
ATOM   2433  CG2 ILE A 148      -6.735   2.826  -2.197  1.00 93.78           C  
ATOM   2434 HG21 ILE A 148      -6.757   3.890  -2.435  1.00 93.78           H  
ATOM   2435 HG22 ILE A 148      -6.229   2.730  -1.236  1.00 93.78           H  
ATOM   2436 HG23 ILE A 148      -6.169   2.293  -2.961  1.00 93.78           H  
ATOM   2437  CD1 ILE A 148      -9.247   4.019  -3.657  1.00 93.78           C  
ATOM   2438 HD11 ILE A 148      -9.878   4.118  -4.540  1.00 93.78           H  
ATOM   2439 HD12 ILE A 148      -9.789   4.395  -2.789  1.00 93.78           H  
ATOM   2440 HD13 ILE A 148      -8.346   4.614  -3.810  1.00 93.78           H  
ATOM   2441  N   LEU A 149      -7.424   0.590   0.506  1.00 95.22           N  
ATOM   2442  H   LEU A 149      -8.308   1.028   0.723  1.00 95.22           H  
ATOM   2443  CA  LEU A 149      -6.534   0.224   1.611  1.00 95.22           C  
ATOM   2444  HA  LEU A 149      -5.564   0.695   1.455  1.00 95.22           H  
ATOM   2445  C   LEU A 149      -6.279  -1.289   1.653  1.00 95.22           C  
ATOM   2446  CB  LEU A 149      -7.129   0.712   2.942  1.00 95.22           C  
ATOM   2447  HB2 LEU A 149      -8.150   0.342   3.032  1.00 95.22           H  
ATOM   2448  HB3 LEU A 149      -6.541   0.273   3.748  1.00 95.22           H  
ATOM   2449  O   LEU A 149      -5.123  -1.711   1.717  1.00 95.22           O  
ATOM   2450  CG  LEU A 149      -7.124   2.232   3.169  1.00 95.22           C  
ATOM   2451  HG  LEU A 149      -7.664   2.737   2.368  1.00 95.22           H  
ATOM   2452  CD1 LEU A 149      -7.813   2.525   4.502  1.00 95.22           C  
ATOM   2453 HD11 LEU A 149      -7.335   1.971   5.310  1.00 95.22           H  
ATOM   2454 HD12 LEU A 149      -7.764   3.592   4.717  1.00 95.22           H  
ATOM   2455 HD13 LEU A 149      -8.861   2.234   4.438  1.00 95.22           H  
ATOM   2456  CD2 LEU A 149      -5.700   2.795   3.235  1.00 95.22           C  
ATOM   2457 HD21 LEU A 149      -5.212   2.698   2.264  1.00 95.22           H  
ATOM   2458 HD22 LEU A 149      -5.741   3.853   3.490  1.00 95.22           H  
ATOM   2459 HD23 LEU A 149      -5.122   2.266   3.993  1.00 95.22           H  
ATOM   2460  N   CYS A 150      -7.334  -2.100   1.530  1.00 95.31           N  
ATOM   2461  H   CYS A 150      -8.255  -1.685   1.502  1.00 95.31           H  
ATOM   2462  CA  CYS A 150      -7.241  -3.559   1.475  1.00 95.31           C  
ATOM   2463  HA  CYS A 150      -6.730  -3.932   2.363  1.00 95.31           H  
ATOM   2464  C   CYS A 150      -6.430  -4.028   0.265  1.00 95.31           C  
ATOM   2465  CB  CYS A 150      -8.649  -4.161   1.443  1.00 95.31           C  
ATOM   2466  HB2 CYS A 150      -9.236  -3.715   0.640  1.00 95.31           H  
ATOM   2467  HB3 CYS A 150      -8.577  -5.235   1.268  1.00 95.31           H  
ATOM   2468  O   CYS A 150      -5.538  -4.860   0.388  1.00 95.31           O  
ATOM   2469  SG  CYS A 150      -9.492  -3.917   3.025  1.00 95.31           S  
ATOM   2470  HG  CYS A 150      -9.810  -2.634   2.834  1.00 95.31           H  
ATOM   2471  N   THR A 151      -6.675  -3.465  -0.914  1.00 91.25           N  
ATOM   2472  H   THR A 151      -7.430  -2.797  -0.975  1.00 91.25           H  
ATOM   2473  CA  THR A 151      -5.931  -3.819  -2.127  1.00 91.25           C  
ATOM   2474  HA  THR A 151      -6.012  -4.894  -2.287  1.00 91.25           H  
ATOM   2475  C   THR A 151      -4.447  -3.474  -1.986  1.00 91.25           C  
ATOM   2476  CB  THR A 151      -6.522  -3.108  -3.349  1.00 91.25           C  
ATOM   2477  HB  THR A 151      -6.482  -2.028  -3.207  1.00 91.25           H  
ATOM   2478  O   THR A 151      -3.590  -4.249  -2.411  1.00 91.25           O  
ATOM   2479  CG2 THR A 151      -5.793  -3.475  -4.643  1.00 91.25           C  
ATOM   2480 HG21 THR A 151      -4.773  -3.093  -4.613  1.00 91.25           H  
ATOM   2481 HG22 THR A 151      -6.319  -3.028  -5.486  1.00 91.25           H  
ATOM   2482 HG23 THR A 151      -5.782  -4.559  -4.759  1.00 91.25           H  
ATOM   2483  OG1 THR A 151      -7.854  -3.498  -3.543  1.00 91.25           O  
ATOM   2484  HG1 THR A 151      -8.394  -3.101  -2.856  1.00 91.25           H  
ATOM   2485  N   MET A 152      -4.117  -2.327  -1.385  1.00 89.39           N  
ATOM   2486  H   MET A 152      -4.856  -1.729  -1.044  1.00 89.39           H  
ATOM   2487  CA  MET A 152      -2.729  -1.923  -1.149  1.00 89.39           C  
ATOM   2488  HA  MET A 152      -2.172  -2.019  -2.081  1.00 89.39           H  
ATOM   2489  C   MET A 152      -2.024  -2.819  -0.125  1.00 89.39           C  
ATOM   2490  CB  MET A 152      -2.669  -0.457  -0.698  1.00 89.39           C  
ATOM   2491  HB2 MET A 152      -3.389  -0.281   0.101  1.00 89.39           H  
ATOM   2492  HB3 MET A 152      -1.673  -0.251  -0.308  1.00 89.39           H  
ATOM   2493  O   MET A 152      -0.859  -3.160  -0.341  1.00 89.39           O  
ATOM   2494  CG  MET A 152      -2.933   0.514  -1.852  1.00 89.39           C  
ATOM   2495  HG2 MET A 152      -3.949   0.374  -2.224  1.00 89.39           H  
ATOM   2496  HG3 MET A 152      -2.237   0.294  -2.662  1.00 89.39           H  
ATOM   2497  SD  MET A 152      -2.717   2.246  -1.372  1.00 89.39           S  
ATOM   2498  CE  MET A 152      -3.043   3.074  -2.949  1.00 89.39           C  
ATOM   2499  HE1 MET A 152      -4.041   2.816  -3.304  1.00 89.39           H  
ATOM   2500  HE2 MET A 152      -2.983   4.153  -2.807  1.00 89.39           H  
ATOM   2501  HE3 MET A 152      -2.302   2.766  -3.687  1.00 89.39           H  
ATOM   2502  N   SER A 153      -2.713  -3.221   0.946  1.00 94.08           N  
ATOM   2503  H   SER A 153      -3.662  -2.900   1.074  1.00 94.08           H  
ATOM   2504  CA  SER A 153      -2.151  -4.085   1.987  1.00 94.08           C  
ATOM   2505  HA  SER A 153      -1.147  -3.733   2.226  1.00 94.08           H  
ATOM   2506  C   SER A 153      -2.025  -5.539   1.527  1.00 94.08           C  
ATOM   2507  CB  SER A 153      -2.985  -3.976   3.269  1.00 94.08           C  
ATOM   2508  HB2 SER A 153      -2.484  -4.526   4.065  1.00 94.08           H  
ATOM   2509  HB3 SER A 153      -3.059  -2.927   3.555  1.00 94.08           H  
ATOM   2510  O   SER A 153      -0.969  -6.148   1.680  1.00 94.08           O  
ATOM   2511  OG  SER A 153      -4.285  -4.499   3.103  1.00 94.08           O  
ATOM   2512  HG  SER A 153      -4.823  -4.212   3.845  1.00 94.08           H  
ATOM   2513  N   ILE A 154      -3.063  -6.097   0.905  1.00 94.16           N  
ATOM   2514  H   ILE A 154      -3.916  -5.559   0.871  1.00 94.16           H  
ATOM   2515  CA  ILE A 154      -3.134  -7.515   0.539  1.00 94.16           C  
ATOM   2516  HA  ILE A 154      -2.753  -8.110   1.369  1.00 94.16           H  
ATOM   2517  C   ILE A 154      -2.254  -7.815  -0.672  1.00 94.16           C  
ATOM   2518  CB  ILE A 154      -4.604  -7.926   0.301  1.00 94.16           C  
ATOM   2519  HB  ILE A 154      -5.040  -7.248  -0.432  1.00 94.16           H  
ATOM   2520  O   ILE A 154      -1.442  -8.739  -0.626  1.00 94.16           O  
ATOM   2521  CG1 ILE A 154      -5.420  -7.852   1.612  1.00 94.16           C  
ATOM   2522 HG12 ILE A 154      -5.188  -8.712   2.240  1.00 94.16           H  
ATOM   2523 HG13 ILE A 154      -5.154  -6.955   2.172  1.00 94.16           H  
ATOM   2524  CG2 ILE A 154      -4.680  -9.348  -0.274  1.00 94.16           C  
ATOM   2525 HG21 ILE A 154      -4.263  -9.366  -1.281  1.00 94.16           H  
ATOM   2526 HG22 ILE A 154      -4.142 -10.045   0.369  1.00 94.16           H  
ATOM   2527 HG23 ILE A 154      -5.719  -9.669  -0.352  1.00 94.16           H  
ATOM   2528  CD1 ILE A 154      -6.932  -7.794   1.369  1.00 94.16           C  
ATOM   2529 HD11 ILE A 154      -7.454  -7.736   2.324  1.00 94.16           H  
ATOM   2530 HD12 ILE A 154      -7.275  -8.674   0.824  1.00 94.16           H  
ATOM   2531 HD13 ILE A 154      -7.174  -6.911   0.777  1.00 94.16           H  
ATOM   2532  N   ARG A 155      -2.371  -7.034  -1.755  1.00 89.54           N  
ATOM   2533  H   ARG A 155      -3.016  -6.258  -1.716  1.00 89.54           H  
ATOM   2534  CA  ARG A 155      -1.711  -7.356  -3.032  1.00 89.54           C  
ATOM   2535  HA  ARG A 155      -2.051  -8.339  -3.361  1.00 89.54           H  
ATOM   2536  C   ARG A 155      -0.198  -7.455  -2.889  1.00 89.54           C  
ATOM   2537  CB  ARG A 155      -2.097  -6.318  -4.094  1.00 89.54           C  
ATOM   2538  HB2 ARG A 155      -1.714  -5.344  -3.792  1.00 89.54           H  
ATOM   2539  HB3 ARG A 155      -3.184  -6.268  -4.155  1.00 89.54           H  
ATOM   2540  O   ARG A 155       0.400  -8.416  -3.360  1.00 89.54           O  
ATOM   2541  CG  ARG A 155      -1.546  -6.668  -5.486  1.00 89.54           C  
ATOM   2542  HG2 ARG A 155      -1.947  -7.634  -5.793  1.00 89.54           H  
ATOM   2543  HG3 ARG A 155      -0.459  -6.745  -5.462  1.00 89.54           H  
ATOM   2544  CD  ARG A 155      -1.946  -5.615  -6.525  1.00 89.54           C  
ATOM   2545  HD2 ARG A 155      -3.030  -5.504  -6.505  1.00 89.54           H  
ATOM   2546  HD3 ARG A 155      -1.665  -5.995  -7.507  1.00 89.54           H  
ATOM   2547  NE  ARG A 155      -1.258  -4.323  -6.295  1.00 89.54           N  
ATOM   2548  HE  ARG A 155      -0.283  -4.393  -6.040  1.00 89.54           H  
ATOM   2549  NH1 ARG A 155      -3.019  -2.908  -6.724  1.00 89.54           N  
ATOM   2550 HH11 ARG A 155      -3.616  -3.713  -6.845  1.00 89.54           H  
ATOM   2551 HH12 ARG A 155      -3.408  -1.977  -6.775  1.00 89.54           H  
ATOM   2552  NH2 ARG A 155      -1.029  -2.057  -6.199  1.00 89.54           N  
ATOM   2553 HH21 ARG A 155      -1.435  -1.135  -6.275  1.00 89.54           H  
ATOM   2554 HH22 ARG A 155      -0.059  -2.168  -5.940  1.00 89.54           H  
ATOM   2555  CZ  ARG A 155      -1.772  -3.110  -6.404  1.00 89.54           C  
ATOM   2556  N   GLN A 156       0.423  -6.478  -2.229  1.00 89.36           N  
ATOM   2557  H   GLN A 156      -0.132  -5.753  -1.797  1.00 89.36           H  
ATOM   2558  CA  GLN A 156       1.879  -6.457  -2.082  1.00 89.36           C  
ATOM   2559  HA  GLN A 156       2.332  -6.599  -3.064  1.00 89.36           H  
ATOM   2560  C   GLN A 156       2.376  -7.607  -1.194  1.00 89.36           C  
ATOM   2561  CB  GLN A 156       2.334  -5.103  -1.536  1.00 89.36           C  
ATOM   2562  HB2 GLN A 156       1.863  -4.938  -0.567  1.00 89.36           H  
ATOM   2563  HB3 GLN A 156       3.415  -5.146  -1.404  1.00 89.36           H  
ATOM   2564  O   GLN A 156       3.379  -8.242  -1.519  1.00 89.36           O  
ATOM   2565  CG  GLN A 156       1.980  -3.943  -2.484  1.00 89.36           C  
ATOM   2566  HG2 GLN A 156       2.216  -4.229  -3.509  1.00 89.36           H  
ATOM   2567  HG3 GLN A 156       0.909  -3.751  -2.421  1.00 89.36           H  
ATOM   2568  CD  GLN A 156       2.737  -2.650  -2.187  1.00 89.36           C  
ATOM   2569  NE2 GLN A 156       2.125  -1.497  -2.309  1.00 89.36           N  
ATOM   2570 HE21 GLN A 156       1.116  -1.471  -2.349  1.00 89.36           H  
ATOM   2571 HE22 GLN A 156       2.680  -0.699  -2.035  1.00 89.36           H  
ATOM   2572  OE1 GLN A 156       3.907  -2.627  -1.874  1.00 89.36           O  
ATOM   2573  N   ASN A 157       1.631  -7.943  -0.135  1.00 92.81           N  
ATOM   2574  H   ASN A 157       0.804  -7.403   0.078  1.00 92.81           H  
ATOM   2575  CA  ASN A 157       1.934  -9.098   0.707  1.00 92.81           C  
ATOM   2576  HA  ASN A 157       2.980  -9.043   1.008  1.00 92.81           H  
ATOM   2577  C   ASN A 157       1.807 -10.421  -0.063  1.00 92.81           C  
ATOM   2578  CB  ASN A 157       1.058  -9.044   1.972  1.00 92.81           C  
ATOM   2579  HB2 ASN A 157       0.035  -8.763   1.723  1.00 92.81           H  
ATOM   2580  HB3 ASN A 157       1.034 -10.029   2.438  1.00 92.81           H  
ATOM   2581  O   ASN A 157       2.718 -11.244   0.006  1.00 92.81           O  
ATOM   2582  CG  ASN A 157       1.641  -8.088   2.996  1.00 92.81           C  
ATOM   2583  ND2 ASN A 157       0.926  -7.087   3.440  1.00 92.81           N  
ATOM   2584 HD21 ASN A 157       0.035  -6.871   3.015  1.00 92.81           H  
ATOM   2585 HD22 ASN A 157       1.350  -6.485   4.131  1.00 92.81           H  
ATOM   2586  OD1 ASN A 157       2.793  -8.213   3.372  1.00 92.81           O  
ATOM   2587  N   ILE A 158       0.755 -10.603  -0.868  1.00 90.60           N  
ATOM   2588  H   ILE A 158       0.026  -9.904  -0.871  1.00 90.60           H  
ATOM   2589  CA  ILE A 158       0.598 -11.784  -1.735  1.00 90.60           C  
ATOM   2590  HA  ILE A 158       0.641 -12.678  -1.114  1.00 90.60           H  
ATOM   2591  C   ILE A 158       1.761 -11.887  -2.731  1.00 90.60           C  
ATOM   2592  CB  ILE A 158      -0.776 -11.761  -2.448  1.00 90.60           C  
ATOM   2593  HB  ILE A 158      -0.922 -10.780  -2.899  1.00 90.60           H  
ATOM   2594  O   ILE A 158       2.389 -12.941  -2.836  1.00 90.60           O  
ATOM   2595  CG1 ILE A 158      -1.900 -12.010  -1.417  1.00 90.60           C  
ATOM   2596 HG12 ILE A 158      -1.763 -12.991  -0.961  1.00 90.60           H  
ATOM   2597 HG13 ILE A 158      -1.838 -11.268  -0.621  1.00 90.60           H  
ATOM   2598  CG2 ILE A 158      -0.847 -12.815  -3.571  1.00 90.60           C  
ATOM   2599 HG21 ILE A 158      -0.726 -13.816  -3.156  1.00 90.60           H  
ATOM   2600 HG22 ILE A 158      -1.802 -12.753  -4.093  1.00 90.60           H  
ATOM   2601 HG23 ILE A 158      -0.078 -12.638  -4.323  1.00 90.60           H  
ATOM   2602  CD1 ILE A 158      -3.313 -11.946  -2.010  1.00 90.60           C  
ATOM   2603 HD11 ILE A 158      -4.047 -11.966  -1.204  1.00 90.60           H  
ATOM   2604 HD12 ILE A 158      -3.498 -12.810  -2.648  1.00 90.60           H  
ATOM   2605 HD13 ILE A 158      -3.431 -11.034  -2.595  1.00 90.60           H  
ATOM   2606  N   GLN A 159       2.105 -10.794  -3.419  1.00 89.01           N  
ATOM   2607  H   GLN A 159       1.548  -9.960  -3.307  1.00 89.01           H  
ATOM   2608  CA  GLN A 159       3.236 -10.764  -4.353  1.00 89.01           C  
ATOM   2609  HA  GLN A 159       3.045 -11.460  -5.170  1.00 89.01           H  
ATOM   2610  C   GLN A 159       4.549 -11.182  -3.690  1.00 89.01           C  
ATOM   2611  CB  GLN A 159       3.402  -9.348  -4.919  1.00 89.01           C  
ATOM   2612  HB2 GLN A 159       3.309  -8.611  -4.121  1.00 89.01           H  
ATOM   2613  HB3 GLN A 159       4.397  -9.255  -5.356  1.00 89.01           H  
ATOM   2614  O   GLN A 159       5.331 -11.929  -4.285  1.00 89.01           O  
ATOM   2615  CG  GLN A 159       2.384  -9.060  -6.017  1.00 89.01           C  
ATOM   2616  HG2 GLN A 159       1.369  -9.143  -5.627  1.00 89.01           H  
ATOM   2617  HG3 GLN A 159       2.522  -9.814  -6.792  1.00 89.01           H  
ATOM   2618  CD  GLN A 159       2.558  -7.687  -6.657  1.00 89.01           C  
ATOM   2619  NE2 GLN A 159       2.074  -7.507  -7.860  1.00 89.01           N  
ATOM   2620 HE21 GLN A 159       2.124  -6.580  -8.256  1.00 89.01           H  
ATOM   2621 HE22 GLN A 159       1.382  -8.180  -8.158  1.00 89.01           H  
ATOM   2622  OE1 GLN A 159       3.129  -6.754  -6.112  1.00 89.01           O  
ATOM   2623  N   LYS A 160       4.794 -10.712  -2.461  1.00 90.10           N  
ATOM   2624  H   LYS A 160       4.125 -10.075  -2.053  1.00 90.10           H  
ATOM   2625  CA  LYS A 160       5.999 -11.044  -1.698  1.00 90.10           C  
ATOM   2626  HA  LYS A 160       6.862 -10.902  -2.349  1.00 90.10           H  
ATOM   2627  C   LYS A 160       6.014 -12.515  -1.277  1.00 90.10           C  
ATOM   2628  CB  LYS A 160       6.108 -10.091  -0.493  1.00 90.10           C  
ATOM   2629  HB2 LYS A 160       5.795  -9.088  -0.784  1.00 90.10           H  
ATOM   2630  HB3 LYS A 160       5.431 -10.427   0.293  1.00 90.10           H  
ATOM   2631  O   LYS A 160       7.032 -13.177  -1.452  1.00 90.10           O  
ATOM   2632  CG  LYS A 160       7.532 -10.000   0.077  1.00 90.10           C  
ATOM   2633  HG2 LYS A 160       7.958 -10.998   0.181  1.00 90.10           H  
ATOM   2634  HG3 LYS A 160       7.472  -9.553   1.070  1.00 90.10           H  
ATOM   2635  CD  LYS A 160       8.446  -9.124  -0.794  1.00 90.10           C  
ATOM   2636  HD2 LYS A 160       8.558  -9.568  -1.783  1.00 90.10           H  
ATOM   2637  HD3 LYS A 160       8.006  -8.132  -0.888  1.00 90.10           H  
ATOM   2638  CE  LYS A 160       9.818  -9.009  -0.130  1.00 90.10           C  
ATOM   2639  HE2 LYS A 160      10.269  -9.999  -0.065  1.00 90.10           H  
ATOM   2640  HE3 LYS A 160       9.698  -8.640   0.888  1.00 90.10           H  
ATOM   2641  NZ  LYS A 160      10.734  -8.116  -0.874  1.00 90.10           N  
ATOM   2642  HZ1 LYS A 160      11.650  -8.250  -0.471  1.00 90.10           H  
ATOM   2643  HZ2 LYS A 160      10.502  -7.140  -0.759  1.00 90.10           H  
ATOM   2644  HZ3 LYS A 160      10.825  -8.387  -1.843  1.00 90.10           H  
ATOM   2645  N   ILE A 161       4.888 -13.048  -0.792  1.00 88.98           N  
ATOM   2646  H   ILE A 161       4.090 -12.439  -0.680  1.00 88.98           H  
ATOM   2647  CA  ILE A 161       4.754 -14.459  -0.376  1.00 88.98           C  
ATOM   2648  HA  ILE A 161       5.521 -14.678   0.366  1.00 88.98           H  
ATOM   2649  C   ILE A 161       4.990 -15.407  -1.551  1.00 88.98           C  
ATOM   2650  CB  ILE A 161       3.366 -14.717   0.263  1.00 88.98           C  
ATOM   2651  HB  ILE A 161       2.599 -14.310  -0.395  1.00 88.98           H  
ATOM   2652  O   ILE A 161       5.705 -16.397  -1.400  1.00 88.98           O  
ATOM   2653  CG1 ILE A 161       3.297 -13.999   1.620  1.00 88.98           C  
ATOM   2654 HG12 ILE A 161       3.939 -14.504   2.342  1.00 88.98           H  
ATOM   2655 HG13 ILE A 161       3.687 -12.992   1.475  1.00 88.98           H  
ATOM   2656  CG2 ILE A 161       3.081 -16.218   0.469  1.00 88.98           C  
ATOM   2657 HG21 ILE A 161       2.112 -16.358   0.949  1.00 88.98           H  
ATOM   2658 HG22 ILE A 161       3.855 -16.671   1.088  1.00 88.98           H  
ATOM   2659 HG23 ILE A 161       3.033 -16.737  -0.488  1.00 88.98           H  
ATOM   2660  CD1 ILE A 161       1.884 -13.869   2.204  1.00 88.98           C  
ATOM   2661 HD11 ILE A 161       1.225 -13.391   1.479  1.00 88.98           H  
ATOM   2662 HD12 ILE A 161       1.918 -13.256   3.105  1.00 88.98           H  
ATOM   2663 HD13 ILE A 161       1.484 -14.847   2.471  1.00 88.98           H  
ATOM   2664  N   LEU A 162       4.419 -15.090  -2.715  1.00 85.54           N  
ATOM   2665  H   LEU A 162       3.817 -14.280  -2.744  1.00 85.54           H  
ATOM   2666  CA  LEU A 162       4.531 -15.908  -3.923  1.00 85.54           C  
ATOM   2667  HA  LEU A 162       4.481 -16.959  -3.639  1.00 85.54           H  
ATOM   2668  C   LEU A 162       5.877 -15.738  -4.652  1.00 85.54           C  
ATOM   2669  CB  LEU A 162       3.343 -15.591  -4.853  1.00 85.54           C  
ATOM   2670  HB2 LEU A 162       3.461 -16.178  -5.764  1.00 85.54           H  
ATOM   2671  HB3 LEU A 162       3.388 -14.536  -5.124  1.00 85.54           H  
ATOM   2672  O   LEU A 162       6.121 -16.423  -5.643  1.00 85.54           O  
ATOM   2673  CG  LEU A 162       1.942 -15.897  -4.287  1.00 85.54           C  
ATOM   2674  HG  LEU A 162       1.769 -15.321  -3.377  1.00 85.54           H  
ATOM   2675  CD1 LEU A 162       0.887 -15.502  -5.322  1.00 85.54           C  
ATOM   2676 HD11 LEU A 162       1.015 -16.086  -6.233  1.00 85.54           H  
ATOM   2677 HD12 LEU A 162       0.981 -14.442  -5.556  1.00 85.54           H  
ATOM   2678 HD13 LEU A 162      -0.109 -15.682  -4.918  1.00 85.54           H  
ATOM   2679  CD2 LEU A 162       1.760 -17.377  -3.953  1.00 85.54           C  
ATOM   2680 HD21 LEU A 162       0.736 -17.554  -3.622  1.00 85.54           H  
ATOM   2681 HD22 LEU A 162       1.963 -17.990  -4.832  1.00 85.54           H  
ATOM   2682 HD23 LEU A 162       2.430 -17.665  -3.143  1.00 85.54           H  
ATOM   2683  N   GLY A 163       6.742 -14.813  -4.215  1.00 82.45           N  
ATOM   2684  H   GLY A 163       6.524 -14.314  -3.365  1.00 82.45           H  
ATOM   2685  CA  GLY A 163       7.990 -14.480  -4.916  1.00 82.45           C  
ATOM   2686  HA2 GLY A 163       8.566 -13.794  -4.296  1.00 82.45           H  
ATOM   2687  HA3 GLY A 163       8.572 -15.390  -5.064  1.00 82.45           H  
ATOM   2688  C   GLY A 163       7.772 -13.820  -6.286  1.00 82.45           C  
ATOM   2689  O   GLY A 163       8.674 -13.788  -7.124  1.00 82.45           O  
ATOM   2690  N   LEU A 164       6.566 -13.300  -6.530  1.00 82.01           N  
ATOM   2691  H   LEU A 164       5.901 -13.317  -5.770  1.00 82.01           H  
ATOM   2692  CA  LEU A 164       6.164 -12.653  -7.780  1.00 82.01           C  
ATOM   2693  HA  LEU A 164       6.761 -13.056  -8.599  1.00 82.01           H  
ATOM   2694  C   LEU A 164       6.428 -11.144  -7.778  1.00 82.01           C  
ATOM   2695  CB  LEU A 164       4.685 -12.963  -8.050  1.00 82.01           C  
ATOM   2696  HB2 LEU A 164       4.091 -12.604  -7.210  1.00 82.01           H  
ATOM   2697  HB3 LEU A 164       4.375 -12.401  -8.931  1.00 82.01           H  
ATOM   2698  O   LEU A 164       6.353 -10.509  -8.830  1.00 82.01           O  
ATOM   2699  CG  LEU A 164       4.367 -14.452  -8.281  1.00 82.01           C  
ATOM   2700  HG  LEU A 164       4.587 -15.004  -7.368  1.00 82.01           H  
ATOM   2701  CD1 LEU A 164       2.878 -14.613  -8.587  1.00 82.01           C  
ATOM   2702 HD11 LEU A 164       2.289 -14.163  -7.787  1.00 82.01           H  
ATOM   2703 HD12 LEU A 164       2.621 -14.120  -9.524  1.00 82.01           H  
ATOM   2704 HD13 LEU A 164       2.623 -15.671  -8.647  1.00 82.01           H  
ATOM   2705  CD2 LEU A 164       5.175 -15.081  -9.421  1.00 82.01           C  
ATOM   2706 HD21 LEU A 164       4.831 -16.103  -9.584  1.00 82.01           H  
ATOM   2707 HD22 LEU A 164       5.067 -14.493 -10.332  1.00 82.01           H  
ATOM   2708 HD23 LEU A 164       6.225 -15.129  -9.135  1.00 82.01           H  
ATOM   2709  N   ALA A 165       6.771 -10.576  -6.618  1.00 78.18           N  
ATOM   2710  H   ALA A 165       6.765 -11.151  -5.788  1.00 78.18           H  
ATOM   2711  CA  ALA A 165       7.117  -9.170  -6.489  1.00 78.18           C  
ATOM   2712  HA  ALA A 165       6.204  -8.603  -6.672  1.00 78.18           H  
ATOM   2713  C   ALA A 165       8.201  -8.758  -7.512  1.00 78.18           C  
ATOM   2714  CB  ALA A 165       7.556  -8.883  -5.049  1.00 78.18           C  
ATOM   2715  HB1 ALA A 165       7.788  -7.824  -4.941  1.00 78.18           H  
ATOM   2716  HB2 ALA A 165       6.755  -9.142  -4.356  1.00 78.18           H  
ATOM   2717  HB3 ALA A 165       8.445  -9.468  -4.810  1.00 78.18           H  
ATOM   2718  O   ALA A 165       9.194  -9.475  -7.713  1.00 78.18           O  
ATOM   2719  N   PRO A 166       8.043  -7.598  -8.177  1.00 74.41           N  
ATOM   2720  CA  PRO A 166       9.121  -6.976  -8.934  1.00 74.41           C  
ATOM   2721  HA  PRO A 166       9.293  -7.553  -9.842  1.00 74.41           H  
ATOM   2722  C   PRO A 166      10.403  -6.896  -8.100  1.00 74.41           C  
ATOM   2723  CB  PRO A 166       8.602  -5.577  -9.273  1.00 74.41           C  
ATOM   2724  HB2 PRO A 166       9.027  -5.190 -10.199  1.00 74.41           H  
ATOM   2725  HB3 PRO A 166       8.825  -4.890  -8.457  1.00 74.41           H  
ATOM   2726  O   PRO A 166      10.355  -6.525  -6.929  1.00 74.41           O  
ATOM   2727  CG  PRO A 166       7.089  -5.771  -9.343  1.00 74.41           C  
ATOM   2728  HG2 PRO A 166       6.549  -4.838  -9.176  1.00 74.41           H  
ATOM   2729  HG3 PRO A 166       6.811  -6.216 -10.298  1.00 74.41           H  
ATOM   2730  CD  PRO A 166       6.844  -6.773  -8.220  1.00 74.41           C  
ATOM   2731  HD2 PRO A 166       6.725  -6.251  -7.270  1.00 74.41           H  
ATOM   2732  HD3 PRO A 166       5.957  -7.368  -8.440  1.00 74.41           H  
ATOM   2733  N   SER A 167      11.554  -7.212  -8.697  1.00 76.88           N  
ATOM   2734  H   SER A 167      11.587  -7.462  -9.675  1.00 76.88           H  
ATOM   2735  CA  SER A 167      12.829  -7.064  -7.996  1.00 76.88           C  
ATOM   2736  HA  SER A 167      12.763  -7.606  -7.052  1.00 76.88           H  
ATOM   2737  C   SER A 167      13.110  -5.602  -7.670  1.00 76.88           C  
ATOM   2738  CB  SER A 167      13.980  -7.668  -8.795  1.00 76.88           C  
ATOM   2739  HB2 SER A 167      13.856  -8.751  -8.794  1.00 76.88           H  
ATOM   2740  HB3 SER A 167      14.929  -7.438  -8.312  1.00 76.88           H  
ATOM   2741  O   SER A 167      12.781  -4.705  -8.453  1.00 76.88           O  
ATOM   2742  OG  SER A 167      14.002  -7.217 -10.136  1.00 76.88           O  
ATOM   2743  HG  SER A 167      14.455  -7.933 -10.587  1.00 76.88           H  
ATOM   2744  N   ARG A 168      13.763  -5.356  -6.528  1.00 80.26           N  
ATOM   2745  H   ARG A 168      13.993  -6.133  -5.925  1.00 80.26           H  
ATOM   2746  CA  ARG A 168      14.082  -4.000  -6.054  1.00 80.26           C  
ATOM   2747  HA  ARG A 168      13.155  -3.448  -5.897  1.00 80.26           H  
ATOM   2748  C   ARG A 168      14.890  -3.207  -7.072  1.00 80.26           C  
ATOM   2749  CB  ARG A 168      14.839  -4.070  -4.721  1.00 80.26           C  
ATOM   2750  HB2 ARG A 168      15.110  -3.056  -4.429  1.00 80.26           H  
ATOM   2751  HB3 ARG A 168      15.755  -4.651  -4.834  1.00 80.26           H  
ATOM   2752  O   ARG A 168      14.597  -2.039  -7.306  1.00 80.26           O  
ATOM   2753  CG  ARG A 168      13.985  -4.686  -3.609  1.00 80.26           C  
ATOM   2754  HG2 ARG A 168      13.873  -5.757  -3.778  1.00 80.26           H  
ATOM   2755  HG3 ARG A 168      13.001  -4.217  -3.598  1.00 80.26           H  
ATOM   2756  CD  ARG A 168      14.653  -4.452  -2.257  1.00 80.26           C  
ATOM   2757  HD2 ARG A 168      14.738  -3.380  -2.083  1.00 80.26           H  
ATOM   2758  HD3 ARG A 168      15.659  -4.872  -2.248  1.00 80.26           H  
ATOM   2759  NE  ARG A 168      13.843  -5.026  -1.183  1.00 80.26           N  
ATOM   2760  HE  ARG A 168      13.143  -4.437  -0.755  1.00 80.26           H  
ATOM   2761  NH1 ARG A 168      14.824  -7.113  -1.050  1.00 80.26           N  
ATOM   2762 HH11 ARG A 168      15.542  -6.876  -1.719  1.00 80.26           H  
ATOM   2763 HH12 ARG A 168      14.942  -7.943  -0.486  1.00 80.26           H  
ATOM   2764  NH2 ARG A 168      13.167  -6.508   0.315  1.00 80.26           N  
ATOM   2765 HH21 ARG A 168      13.252  -7.417   0.746  1.00 80.26           H  
ATOM   2766 HH22 ARG A 168      12.571  -5.782   0.687  1.00 80.26           H  
ATOM   2767  CZ  ARG A 168      13.968  -6.218  -0.653  1.00 80.26           C  
ATOM   2768  N   ALA A 169      15.840  -3.860  -7.743  1.00 76.07           N  
ATOM   2769  H   ALA A 169      16.049  -4.805  -7.456  1.00 76.07           H  
ATOM   2770  CA  ALA A 169      16.616  -3.265  -8.829  1.00 76.07           C  
ATOM   2771  HA  ALA A 169      17.158  -2.401  -8.445  1.00 76.07           H  
ATOM   2772  C   ALA A 169      15.724  -2.778  -9.985  1.00 76.07           C  
ATOM   2773  CB  ALA A 169      17.634  -4.306  -9.309  1.00 76.07           C  
ATOM   2774  HB1 ALA A 169      18.292  -4.585  -8.486  1.00 76.07           H  
ATOM   2775  HB2 ALA A 169      17.123  -5.195  -9.679  1.00 76.07           H  
ATOM   2776  HB3 ALA A 169      18.235  -3.879 -10.112  1.00 76.07           H  
ATOM   2777  O   ALA A 169      15.859  -1.642 -10.438  1.00 76.07           O  
ATOM   2778  N   ALA A 170      14.767  -3.601 -10.430  1.00 71.91           N  
ATOM   2779  H   ALA A 170      14.635  -4.497  -9.984  1.00 71.91           H  
ATOM   2780  CA  ALA A 170      13.824  -3.203 -11.472  1.00 71.91           C  
ATOM   2781  HA  ALA A 170      14.389  -2.831 -12.327  1.00 71.91           H  
ATOM   2782  C   ALA A 170      12.909  -2.061 -11.002  1.00 71.91           C  
ATOM   2783  CB  ALA A 170      13.025  -4.432 -11.921  1.00 71.91           C  
ATOM   2784  HB1 ALA A 170      12.357  -4.149 -12.735  1.00 71.91           H  
ATOM   2785  HB2 ALA A 170      13.708  -5.204 -12.275  1.00 71.91           H  
ATOM   2786  HB3 ALA A 170      12.440  -4.825 -11.089  1.00 71.91           H  
ATOM   2787  O   ALA A 170      12.638  -1.144 -11.771  1.00 71.91           O  
ATOM   2788  N   THR A 171      12.467  -2.075  -9.741  1.00 73.22           N  
ATOM   2789  H   THR A 171      12.660  -2.885  -9.170  1.00 73.22           H  
ATOM   2790  CA  THR A 171      11.628  -1.012  -9.164  1.00 73.22           C  
ATOM   2791  HA  THR A 171      10.774  -0.851  -9.822  1.00 73.22           H  
ATOM   2792  C   THR A 171      12.372   0.321  -9.059  1.00 73.22           C  
ATOM   2793  CB  THR A 171      11.078  -1.443  -7.797  1.00 73.22           C  
ATOM   2794  HB  THR A 171      11.900  -1.567  -7.092  1.00 73.22           H  
ATOM   2795  O   THR A 171      11.813   1.348  -9.441  1.00 73.22           O  
ATOM   2796  CG2 THR A 171      10.061  -0.454  -7.230  1.00 73.22           C  
ATOM   2797 HG21 THR A 171       9.250  -0.301  -7.941  1.00 73.22           H  
ATOM   2798 HG22 THR A 171       9.654  -0.840  -6.296  1.00 73.22           H  
ATOM   2799 HG23 THR A 171      10.542   0.503  -7.024  1.00 73.22           H  
ATOM   2800  OG1 THR A 171      10.405  -2.674  -7.947  1.00 73.22           O  
ATOM   2801  HG1 THR A 171      10.273  -3.044  -7.071  1.00 73.22           H  
ATOM   2802  N   LYS A 172      13.649   0.317  -8.642  1.00 73.73           N  
ATOM   2803  H   LYS A 172      14.045  -0.556  -8.322  1.00 73.73           H  
ATOM   2804  CA  LYS A 172      14.503   1.520  -8.621  1.00 73.73           C  
ATOM   2805  HA  LYS A 172      14.041   2.278  -7.988  1.00 73.73           H  
ATOM   2806  C   LYS A 172      14.612   2.166 -10.007  1.00 73.73           C  
ATOM   2807  CB  LYS A 172      15.904   1.192  -8.062  1.00 73.73           C  
ATOM   2808  HB2 LYS A 172      16.576   2.009  -8.325  1.00 73.73           H  
ATOM   2809  HB3 LYS A 172      16.288   0.281  -8.521  1.00 73.73           H  
ATOM   2810  O   LYS A 172      14.542   3.383 -10.120  1.00 73.73           O  
ATOM   2811  CG  LYS A 172      15.915   1.051  -6.530  1.00 73.73           C  
ATOM   2812  HG2 LYS A 172      15.452   1.938  -6.099  1.00 73.73           H  
ATOM   2813  HG3 LYS A 172      15.326   0.182  -6.234  1.00 73.73           H  
ATOM   2814  CD  LYS A 172      17.340   0.922  -5.961  1.00 73.73           C  
ATOM   2815  HD2 LYS A 172      17.919   1.794  -6.265  1.00 73.73           H  
ATOM   2816  HD3 LYS A 172      17.819   0.021  -6.346  1.00 73.73           H  
ATOM   2817  CE  LYS A 172      17.263   0.865  -4.428  1.00 73.73           C  
ATOM   2818  HE2 LYS A 172      16.875  -0.104  -4.113  1.00 73.73           H  
ATOM   2819  HE3 LYS A 172      16.547   1.618  -4.100  1.00 73.73           H  
ATOM   2820  NZ  LYS A 172      18.554   1.152  -3.755  1.00 73.73           N  
ATOM   2821  HZ1 LYS A 172      18.928   2.038  -4.066  1.00 73.73           H  
ATOM   2822  HZ2 LYS A 172      19.245   0.431  -3.904  1.00 73.73           H  
ATOM   2823  HZ3 LYS A 172      18.378   1.271  -2.768  1.00 73.73           H  
ATOM   2824  N   GLN A 173      14.717   1.358 -11.063  1.00 69.36           N  
ATOM   2825  H   GLN A 173      14.797   0.366 -10.890  1.00 69.36           H  
ATOM   2826  CA  GLN A 173      14.822   1.850 -12.443  1.00 69.36           C  
ATOM   2827  HA  GLN A 173      15.408   2.769 -12.444  1.00 69.36           H  
ATOM   2828  C   GLN A 173      13.463   2.211 -13.070  1.00 69.36           C  
ATOM   2829  CB  GLN A 173      15.561   0.803 -13.294  1.00 69.36           C  
ATOM   2830  HB2 GLN A 173      15.012  -0.138 -13.259  1.00 69.36           H  
ATOM   2831  HB3 GLN A 173      15.586   1.139 -14.330  1.00 69.36           H  
ATOM   2832  O   GLN A 173      13.377   3.123 -13.893  1.00 69.36           O  
ATOM   2833  CG  GLN A 173      17.004   0.553 -12.820  1.00 69.36           C  
ATOM   2834  HG2 GLN A 173      17.000   0.192 -11.791  1.00 69.36           H  
ATOM   2835  HG3 GLN A 173      17.442  -0.232 -13.436  1.00 69.36           H  
ATOM   2836  CD  GLN A 173      17.900   1.787 -12.896  1.00 69.36           C  
ATOM   2837  NE2 GLN A 173      18.945   1.851 -12.102  1.00 69.36           N  
ATOM   2838 HE21 GLN A 173      19.487   2.703 -12.130  1.00 69.36           H  
ATOM   2839 HE22 GLN A 173      19.151   1.116 -11.440  1.00 69.36           H  
ATOM   2840  OE1 GLN A 173      17.687   2.698 -13.680  1.00 69.36           O  
ATOM   2841  N   ALA A 174      12.379   1.524 -12.691  1.00 62.38           N  
ATOM   2842  H   ALA A 174      12.504   0.745 -12.060  1.00 62.38           H  
ATOM   2843  CA  ALA A 174      11.014   1.820 -13.141  1.00 62.38           C  
ATOM   2844  HA  ALA A 174      10.972   1.793 -14.230  1.00 62.38           H  
ATOM   2845  C   ALA A 174      10.539   3.223 -12.738  1.00 62.38           C  
ATOM   2846  CB  ALA A 174      10.071   0.736 -12.617  1.00 62.38           C  
ATOM   2847  HB1 ALA A 174      10.070   0.739 -11.527  1.00 62.38           H  
ATOM   2848  HB2 ALA A 174      10.393  -0.241 -12.979  1.00 62.38           H  
ATOM   2849  HB3 ALA A 174       9.059   0.930 -12.974  1.00 62.38           H  
ATOM   2850  O   ALA A 174       9.725   3.812 -13.453  1.00 62.38           O  
ATOM   2851  N   GLY A 175      11.117   3.796 -11.676  1.00 50.31           N  
ATOM   2852  H   GLY A 175      11.744   3.243 -11.108  1.00 50.31           H  
ATOM   2853  CA  GLY A 175      10.934   5.202 -11.323  1.00 50.31           C  
ATOM   2854  HA2 GLY A 175      11.629   5.456 -10.522  1.00 50.31           H  
ATOM   2855  HA3 GLY A 175       9.917   5.354 -10.961  1.00 50.31           H  
ATOM   2856  C   GLY A 175      11.183   6.168 -12.488  1.00 50.31           C  
ATOM   2857  O   GLY A 175      10.604   7.240 -12.501  1.00 50.31           O  
ATOM   2858  N   GLY A 176      11.941   5.792 -13.525  1.00 42.05           N  
ATOM   2859  H   GLY A 176      12.403   4.894 -13.483  1.00 42.05           H  
ATOM   2860  CA  GLY A 176      12.212   6.657 -14.677  1.00 42.05           C  
ATOM   2861  HA2 GLY A 176      12.523   7.635 -14.310  1.00 42.05           H  
ATOM   2862  HA3 GLY A 176      13.046   6.231 -15.235  1.00 42.05           H  
ATOM   2863  C   GLY A 176      11.059   6.889 -15.669  1.00 42.05           C  
ATOM   2864  O   GLY A 176      11.245   7.685 -16.586  1.00 42.05           O  
ATOM   2865  N   PHE A 177       9.906   6.208 -15.562  1.00 43.68           N  
ATOM   2866  H   PHE A 177       9.804   5.534 -14.817  1.00 43.68           H  
ATOM   2867  CA  PHE A 177       8.755   6.496 -16.446  1.00 43.68           C  
ATOM   2868  HA  PHE A 177       9.124   6.966 -17.358  1.00 43.68           H  
ATOM   2869  C   PHE A 177       7.763   7.509 -15.853  1.00 43.68           C  
ATOM   2870  CB  PHE A 177       8.056   5.198 -16.884  1.00 43.68           C  
ATOM   2871  HB2 PHE A 177       8.811   4.490 -17.227  1.00 43.68           H  
ATOM   2872  HB3 PHE A 177       7.556   4.755 -16.022  1.00 43.68           H  
ATOM   2873  O   PHE A 177       7.099   8.208 -16.611  1.00 43.68           O  
ATOM   2874  CG  PHE A 177       7.049   5.403 -18.010  1.00 43.68           C  
ATOM   2875  CD1 PHE A 177       5.668   5.451 -17.737  1.00 43.68           C  
ATOM   2876  HD1 PHE A 177       5.311   5.327 -16.725  1.00 43.68           H  
ATOM   2877  CD2 PHE A 177       7.497   5.596 -19.332  1.00 43.68           C  
ATOM   2878  HD2 PHE A 177       8.556   5.584 -19.544  1.00 43.68           H  
ATOM   2879  CE1 PHE A 177       4.746   5.694 -18.771  1.00 43.68           C  
ATOM   2880  HE1 PHE A 177       3.691   5.757 -18.548  1.00 43.68           H  
ATOM   2881  CE2 PHE A 177       6.574   5.836 -20.369  1.00 43.68           C  
ATOM   2882  HE2 PHE A 177       6.917   6.006 -21.379  1.00 43.68           H  
ATOM   2883  CZ  PHE A 177       5.198   5.888 -20.087  1.00 43.68           C  
ATOM   2884  HZ  PHE A 177       4.488   6.095 -20.874  1.00 43.68           H  
ATOM   2885  N   LEU A 178       7.671   7.603 -14.522  1.00 39.12           N  
ATOM   2886  H   LEU A 178       8.275   7.019 -13.961  1.00 39.12           H  
ATOM   2887  CA  LEU A 178       6.768   8.535 -13.822  1.00 39.12           C  
ATOM   2888  HA  LEU A 178       6.284   9.191 -14.546  1.00 39.12           H  
ATOM   2889  C   LEU A 178       7.487   9.485 -12.855  1.00 39.12           C  
ATOM   2890  CB  LEU A 178       5.688   7.735 -13.072  1.00 39.12           C  
ATOM   2891  HB2 LEU A 178       5.172   8.399 -12.379  1.00 39.12           H  
ATOM   2892  HB3 LEU A 178       6.180   6.964 -12.479  1.00 39.12           H  
ATOM   2893  O   LEU A 178       6.886  10.441 -12.377  1.00 39.12           O  
ATOM   2894  CG  LEU A 178       4.631   7.086 -13.980  1.00 39.12           C  
ATOM   2895  HG  LEU A 178       5.125   6.503 -14.757  1.00 39.12           H  
ATOM   2896  CD1 LEU A 178       3.768   6.134 -13.152  1.00 39.12           C  
ATOM   2897 HD11 LEU A 178       3.256   6.688 -12.365  1.00 39.12           H  
ATOM   2898 HD12 LEU A 178       3.027   5.657 -13.794  1.00 39.12           H  
ATOM   2899 HD13 LEU A 178       4.394   5.363 -12.702  1.00 39.12           H  
ATOM   2900  CD2 LEU A 178       3.711   8.119 -14.634  1.00 39.12           C  
ATOM   2901 HD21 LEU A 178       4.282   8.748 -15.318  1.00 39.12           H  
ATOM   2902 HD22 LEU A 178       3.248   8.748 -13.874  1.00 39.12           H  
ATOM   2903 HD23 LEU A 178       2.933   7.616 -15.208  1.00 39.12           H  
ATOM   2904  N   GLY A 179       8.754   9.232 -12.544  1.00 32.88           N  
ATOM   2905  H   GLY A 179       9.224   8.439 -12.956  1.00 32.88           H  
ATOM   2906  CA  GLY A 179       9.590  10.168 -11.811  1.00 32.88           C  
ATOM   2907  HA2 GLY A 179      10.492   9.670 -11.454  1.00 32.88           H  
ATOM   2908  HA3 GLY A 179       9.033  10.545 -10.953  1.00 32.88           H  
ATOM   2909  C   GLY A 179      10.002  11.328 -12.715  1.00 32.88           C  
ATOM   2910  O   GLY A 179      10.086  11.149 -13.937  1.00 32.88           O  
ATOM   2911  N   PRO A 180      10.268  12.515 -12.140  1.00 30.02           N  
ATOM   2912  CA  PRO A 180      10.848  13.601 -12.911  1.00 30.02           C  
ATOM   2913  HA  PRO A 180      10.121  13.934 -13.651  1.00 30.02           H  
ATOM   2914  C   PRO A 180      12.114  13.086 -13.612  1.00 30.02           C  
ATOM   2915  CB  PRO A 180      11.125  14.732 -11.916  1.00 30.02           C  
ATOM   2916  HB2 PRO A 180      10.272  15.410 -11.894  1.00 30.02           H  
ATOM   2917  HB3 PRO A 180      12.037  15.279 -12.156  1.00 30.02           H  
ATOM   2918  O   PRO A 180      12.814  12.226 -13.058  1.00 30.02           O  
ATOM   2919  CG  PRO A 180      11.235  14.014 -10.571  1.00 30.02           C  
ATOM   2920  HG2 PRO A 180      12.255  13.654 -10.436  1.00 30.02           H  
ATOM   2921  HG3 PRO A 180      10.945  14.659  -9.742  1.00 30.02           H  
ATOM   2922  CD  PRO A 180      10.293  12.821 -10.719  1.00 30.02           C  
ATOM   2923  HD2 PRO A 180      10.667  11.984 -10.129  1.00 30.02           H  
ATOM   2924  HD3 PRO A 180       9.291  13.098 -10.392  1.00 30.02           H  
ATOM   2925  N   PRO A 181      12.399  13.551 -14.843  1.00 29.59           N  
ATOM   2926  CA  PRO A 181      13.620  13.162 -15.528  1.00 29.59           C  
ATOM   2927  HA  PRO A 181      13.558  12.104 -15.786  1.00 29.59           H  
ATOM   2928  C   PRO A 181      14.808  13.404 -14.587  1.00 29.59           C  
ATOM   2929  CB  PRO A 181      13.681  14.013 -16.802  1.00 29.59           C  
ATOM   2930  HB2 PRO A 181      13.237  13.457 -17.628  1.00 29.59           H  
ATOM   2931  HB3 PRO A 181      14.699  14.313 -17.049  1.00 29.59           H  
ATOM   2932  O   PRO A 181      14.766  14.367 -13.813  1.00 29.59           O  
ATOM   2933  CG  PRO A 181      12.801  15.221 -16.476  1.00 29.59           C  
ATOM   2934  HG2 PRO A 181      12.353  15.652 -17.371  1.00 29.59           H  
ATOM   2935  HG3 PRO A 181      13.393  15.969 -15.948  1.00 29.59           H  
ATOM   2936  CD  PRO A 181      11.746  14.652 -15.532  1.00 29.59           C  
ATOM   2937  HD2 PRO A 181      11.418  15.427 -14.839  1.00 29.59           H  
ATOM   2938  HD3 PRO A 181      10.900  14.271 -16.102  1.00 29.59           H  
ATOM   2939  N   PRO A 182      15.849  12.545 -14.618  1.00 35.90           N  
ATOM   2940  CA  PRO A 182      17.053  12.802 -13.837  1.00 35.90           C  
ATOM   2941  HA  PRO A 182      16.834  12.661 -12.779  1.00 35.90           H  
ATOM   2942  C   PRO A 182      17.474  14.243 -14.121  1.00 35.90           C  
ATOM   2943  CB  PRO A 182      18.099  11.787 -14.307  1.00 35.90           C  
ATOM   2944  HB2 PRO A 182      19.102  12.214 -14.343  1.00 35.90           H  
ATOM   2945  HB3 PRO A 182      18.081  10.922 -13.645  1.00 35.90           H  
ATOM   2946  O   PRO A 182      17.413  14.623 -15.298  1.00 35.90           O  
ATOM   2947  CG  PRO A 182      17.608  11.375 -15.695  1.00 35.90           C  
ATOM   2948  HG2 PRO A 182      17.975  12.085 -16.436  1.00 35.90           H  
ATOM   2949  HG3 PRO A 182      17.920  10.362 -15.949  1.00 35.90           H  
ATOM   2950  CD  PRO A 182      16.089  11.490 -15.586  1.00 35.90           C  
ATOM   2951  HD2 PRO A 182      15.668  11.732 -16.562  1.00 35.90           H  
ATOM   2952  HD3 PRO A 182      15.669  10.558 -15.210  1.00 35.90           H  
ATOM   2953  N   PRO A 183      17.804  15.044 -13.086  1.00 39.61           N  
ATOM   2954  CA  PRO A 183      18.068  16.462 -13.256  1.00 39.61           C  
ATOM   2955  HA  PRO A 183      17.137  16.981 -13.485  1.00 39.61           H  
ATOM   2956  C   PRO A 183      19.034  16.609 -14.420  1.00 39.61           C  
ATOM   2957  CB  PRO A 183      18.615  16.976 -11.918  1.00 39.61           C  
ATOM   2958  HB2 PRO A 183      19.473  17.636 -12.049  1.00 39.61           H  
ATOM   2959  HB3 PRO A 183      17.820  17.497 -11.384  1.00 39.61           H  
ATOM   2960  O   PRO A 183      20.157  16.098 -14.378  1.00 39.61           O  
ATOM   2961  CG  PRO A 183      18.991  15.709 -11.150  1.00 39.61           C  
ATOM   2962  HG2 PRO A 183      20.018  15.434 -11.387  1.00 39.61           H  
ATOM   2963  HG3 PRO A 183      18.867  15.834 -10.075  1.00 39.61           H  
ATOM   2964  CD  PRO A 183      18.043  14.651 -11.710  1.00 39.61           C  
ATOM   2965  HD2 PRO A 183      18.507  13.667 -11.643  1.00 39.61           H  
ATOM   2966  HD3 PRO A 183      17.102  14.667 -11.161  1.00 39.61           H  
ATOM   2967  N   SER A 184      18.519  17.195 -15.505  1.00 41.83           N  
ATOM   2968  H   SER A 184      17.574  17.549 -15.463  1.00 41.83           H  
ATOM   2969  CA  SER A 184      19.281  17.476 -16.709  1.00 41.83           C  
ATOM   2970  HA  SER A 184      19.535  16.542 -17.210  1.00 41.83           H  
ATOM   2971  C   SER A 184      20.535  18.177 -16.237  1.00 41.83           C  
ATOM   2972  CB  SER A 184      18.479  18.368 -17.659  1.00 41.83           C  
ATOM   2973  HB2 SER A 184      17.684  17.779 -18.117  1.00 41.83           H  
ATOM   2974  HB3 SER A 184      19.132  18.751 -18.443  1.00 41.83           H  
ATOM   2975  O   SER A 184      20.428  19.167 -15.511  1.00 41.83           O  
ATOM   2976  OG  SER A 184      17.900  19.443 -16.949  1.00 41.83           O  
ATOM   2977  HG  SER A 184      18.591  19.864 -16.432  1.00 41.83           H  
ATOM   2978  N   GLY A 185      21.677  17.560 -16.536  1.00 41.19           N  
ATOM   2979  H   GLY A 185      21.620  16.717 -17.088  1.00 41.19           H  
ATOM   2980  CA  GLY A 185      22.935  17.841 -15.873  1.00 41.19           C  
ATOM   2981  HA2 GLY A 185      23.759  17.429 -16.456  1.00 41.19           H  
ATOM   2982  HA3 GLY A 185      22.920  17.352 -14.899  1.00 41.19           H  
ATOM   2983  C   GLY A 185      23.187  19.328 -15.678  1.00 41.19           C  
ATOM   2984  O   GLY A 185      22.821  20.150 -16.517  1.00 41.19           O  
ATOM   2985  N   LYS A 186      23.868  19.632 -14.571  1.00 39.02           N  
ATOM   2986  H   LYS A 186      24.041  18.883 -13.915  1.00 39.02           H  
ATOM   2987  CA  LYS A 186      24.658  20.849 -14.413  1.00 39.02           C  
ATOM   2988  HA  LYS A 186      24.007  21.719 -14.335  1.00 39.02           H  
ATOM   2989  C   LYS A 186      25.530  21.013 -15.664  1.00 39.02           C  
ATOM   2990  CB  LYS A 186      25.525  20.736 -13.144  1.00 39.02           C  
ATOM   2991  HB2 LYS A 186      26.095  19.808 -13.179  1.00 39.02           H  
ATOM   2992  HB3 LYS A 186      26.237  21.562 -13.147  1.00 39.02           H  
ATOM   2993  O   LYS A 186      26.592  20.411 -15.784  1.00 39.02           O  
ATOM   2994  CG  LYS A 186      24.726  20.796 -11.830  1.00 39.02           C  
ATOM   2995  HG2 LYS A 186      24.220  21.759 -11.764  1.00 39.02           H  
ATOM   2996  HG3 LYS A 186      23.982  20.000 -11.807  1.00 39.02           H  
ATOM   2997  CD  LYS A 186      25.678  20.634 -10.633  1.00 39.02           C  
ATOM   2998  HD2 LYS A 186      26.119  19.638 -10.664  1.00 39.02           H  
ATOM   2999  HD3 LYS A 186      26.478  21.370 -10.719  1.00 39.02           H  
ATOM   3000  CE  LYS A 186      24.958  20.836  -9.293  1.00 39.02           C  
ATOM   3001  HE2 LYS A 186      24.534  21.841  -9.280  1.00 39.02           H  
ATOM   3002  HE3 LYS A 186      24.136  20.124  -9.222  1.00 39.02           H  
ATOM   3003  NZ  LYS A 186      25.890  20.663  -8.147  1.00 39.02           N  
ATOM   3004  HZ1 LYS A 186      26.657  21.317  -8.212  1.00 39.02           H  
ATOM   3005  HZ2 LYS A 186      25.421  20.823  -7.267  1.00 39.02           H  
ATOM   3006  HZ3 LYS A 186      26.283  19.732  -8.132  1.00 39.02           H  
ATOM   3007  N   PHE A 187      25.006  21.742 -16.638  1.00 32.74           N  
ATOM   3008  H   PHE A 187      24.045  22.032 -16.528  1.00 32.74           H  
ATOM   3009  CA  PHE A 187      25.751  22.351 -17.717  1.00 32.74           C  
ATOM   3010  HA  PHE A 187      26.667  21.797 -17.924  1.00 32.74           H  
ATOM   3011  C   PHE A 187      26.122  23.730 -17.199  1.00 32.74           C  
ATOM   3012  CB  PHE A 187      24.898  22.423 -18.999  1.00 32.74           C  
ATOM   3013  HB2 PHE A 187      23.838  22.367 -18.748  1.00 32.74           H  
ATOM   3014  HB3 PHE A 187      25.050  23.392 -19.474  1.00 32.74           H  
ATOM   3015  O   PHE A 187      25.295  24.639 -17.257  1.00 32.74           O  
ATOM   3016  CG  PHE A 187      25.237  21.375 -20.036  1.00 32.74           C  
ATOM   3017  CD1 PHE A 187      26.289  21.612 -20.940  1.00 32.74           C  
ATOM   3018  HD1 PHE A 187      26.858  22.528 -20.876  1.00 32.74           H  
ATOM   3019  CD2 PHE A 187      24.489  20.188 -20.125  1.00 32.74           C  
ATOM   3020  HD2 PHE A 187      23.679  20.013 -19.432  1.00 32.74           H  
ATOM   3021  CE1 PHE A 187      26.588  20.669 -21.940  1.00 32.74           C  
ATOM   3022  HE1 PHE A 187      27.386  20.866 -22.640  1.00 32.74           H  
ATOM   3023  CE2 PHE A 187      24.785  19.245 -21.127  1.00 32.74           C  
ATOM   3024  HE2 PHE A 187      24.198  18.343 -21.205  1.00 32.74           H  
ATOM   3025  CZ  PHE A 187      25.833  19.487 -22.035  1.00 32.74           C  
ATOM   3026  HZ  PHE A 187      26.050  18.770 -22.813  1.00 32.74           H  
ATOM   3027  N   SER A 188      27.314  23.830 -16.616  1.00 36.46           N  
ATOM   3028  H   SER A 188      27.753  22.967 -16.328  1.00 36.46           H  
ATOM   3029  CA  SER A 188      28.249  24.971 -16.597  1.00 36.46           C  
ATOM   3030  HA  SER A 188      28.823  24.995 -17.523  1.00 36.46           H  
ATOM   3031  C   SER A 188      29.264  24.749 -15.484  1.00 36.46           C  
ATOM   3032  CB  SER A 188      27.602  26.339 -16.410  1.00 36.46           C  
ATOM   3033  HB2 SER A 188      26.937  26.327 -15.545  1.00 36.46           H  
ATOM   3034  HB3 SER A 188      28.381  27.084 -16.246  1.00 36.46           H  
ATOM   3035  O   SER A 188      28.822  24.396 -14.367  1.00 36.46           O  
ATOM   3036  OG  SER A 188      26.896  26.653 -17.595  1.00 36.46           O  
ATOM   3037  HG  SER A 188      26.164  26.032 -17.608  1.00 36.46           H  
ATOM   3038  OXT SER A 188      30.458  24.855 -15.819  1.00 36.46           O  
TER    3039      SER A 188                                                       
ATOM   3039  N   MET B   1      48.934 -39.342 -24.190  1.00 37.73           N  
ATOM   3040  H   MET B   1      49.037 -39.993 -24.956  1.00 37.73           H  
ATOM   3041  H2  MET B   1      49.732 -39.436 -23.578  1.00 37.73           H  
ATOM   3042  H3  MET B   1      48.921 -38.398 -24.549  1.00 37.73           H  
ATOM   3043  CA  MET B   1      47.706 -39.632 -23.420  1.00 37.73           C  
ATOM   3044  HA  MET B   1      46.823 -39.472 -24.038  1.00 37.73           H  
ATOM   3045  C   MET B   1      47.646 -38.699 -22.220  1.00 37.73           C  
ATOM   3046  CB  MET B   1      47.700 -41.083 -22.907  1.00 37.73           C  
ATOM   3047  HB2 MET B   1      48.635 -41.293 -22.386  1.00 37.73           H  
ATOM   3048  HB3 MET B   1      46.885 -41.194 -22.191  1.00 37.73           H  
ATOM   3049  O   MET B   1      48.501 -38.817 -21.362  1.00 37.73           O  
ATOM   3050  CG  MET B   1      47.501 -42.133 -24.002  1.00 37.73           C  
ATOM   3051  HG2 MET B   1      48.321 -42.081 -24.719  1.00 37.73           H  
ATOM   3052  HG3 MET B   1      46.563 -41.934 -24.520  1.00 37.73           H  
ATOM   3053  SD  MET B   1      47.437 -43.803 -23.313  1.00 37.73           S  
ATOM   3054  CE  MET B   1      46.999 -44.767 -24.785  1.00 37.73           C  
ATOM   3055  HE1 MET B   1      47.762 -44.641 -25.553  1.00 37.73           H  
ATOM   3056  HE2 MET B   1      46.033 -44.438 -25.170  1.00 37.73           H  
ATOM   3057  HE3 MET B   1      46.935 -45.822 -24.518  1.00 37.73           H  
ATOM   3058  N   SER B   2      46.694 -37.767 -22.171  1.00 42.75           N  
ATOM   3059  H   SER B   2      46.126 -37.600 -22.989  1.00 42.75           H  
ATOM   3060  CA  SER B   2      46.134 -37.242 -20.913  1.00 42.75           C  
ATOM   3061  HA  SER B   2      45.840 -38.083 -20.285  1.00 42.75           H  
ATOM   3062  C   SER B   2      44.882 -36.439 -21.264  1.00 42.75           C  
ATOM   3063  CB  SER B   2      47.112 -36.391 -20.087  1.00 42.75           C  
ATOM   3064  HB2 SER B   2      48.067 -36.904 -19.967  1.00 42.75           H  
ATOM   3065  HB3 SER B   2      47.284 -35.427 -20.566  1.00 42.75           H  
ATOM   3066  O   SER B   2      44.926 -35.238 -21.519  1.00 42.75           O  
ATOM   3067  OG  SER B   2      46.538 -36.217 -18.808  1.00 42.75           O  
ATOM   3068  HG  SER B   2      47.154 -35.730 -18.255  1.00 42.75           H  
ATOM   3069  N   GLY B   3      43.767 -37.155 -21.421  1.00 39.68           N  
ATOM   3070  H   GLY B   3      43.795 -38.135 -21.178  1.00 39.68           H  
ATOM   3071  CA  GLY B   3      42.451 -36.551 -21.578  1.00 39.68           C  
ATOM   3072  HA2 GLY B   3      41.733 -37.301 -21.911  1.00 39.68           H  
ATOM   3073  HA3 GLY B   3      42.487 -35.745 -22.310  1.00 39.68           H  
ATOM   3074  C   GLY B   3      42.003 -36.010 -20.228  1.00 39.68           C  
ATOM   3075  O   GLY B   3      41.629 -36.781 -19.346  1.00 39.68           O  
ATOM   3076  N   GLY B   4      42.064 -34.689 -20.065  1.00 40.04           N  
ATOM   3077  H   GLY B   4      42.483 -34.137 -20.800  1.00 40.04           H  
ATOM   3078  CA  GLY B   4      41.545 -33.993 -18.894  1.00 40.04           C  
ATOM   3079  HA2 GLY B   4      41.791 -32.933 -18.957  1.00 40.04           H  
ATOM   3080  HA3 GLY B   4      41.996 -34.402 -17.990  1.00 40.04           H  
ATOM   3081  C   GLY B   4      40.027 -34.136 -18.819  1.00 40.04           C  
ATOM   3082  O   GLY B   4      39.293 -33.343 -19.405  1.00 40.04           O  
ATOM   3083  N   ARG B   5      39.550 -35.161 -18.105  1.00 41.09           N  
ATOM   3084  H   ARG B   5      40.220 -35.830 -17.755  1.00 41.09           H  
ATOM   3085  CA  ARG B   5      38.149 -35.271 -17.688  1.00 41.09           C  
ATOM   3086  HA  ARG B   5      37.499 -35.221 -18.562  1.00 41.09           H  
ATOM   3087  C   ARG B   5      37.826 -34.069 -16.800  1.00 41.09           C  
ATOM   3088  CB  ARG B   5      37.896 -36.600 -16.946  1.00 41.09           C  
ATOM   3089  HB2 ARG B   5      38.722 -36.803 -16.264  1.00 41.09           H  
ATOM   3090  HB3 ARG B   5      36.989 -36.493 -16.351  1.00 41.09           H  
ATOM   3091  O   ARG B   5      38.284 -33.998 -15.661  1.00 41.09           O  
ATOM   3092  CG  ARG B   5      37.695 -37.792 -17.896  1.00 41.09           C  
ATOM   3093  HG2 ARG B   5      36.844 -37.589 -18.546  1.00 41.09           H  
ATOM   3094  HG3 ARG B   5      38.586 -37.925 -18.509  1.00 41.09           H  
ATOM   3095  CD  ARG B   5      37.428 -39.079 -17.100  1.00 41.09           C  
ATOM   3096  HD2 ARG B   5      36.589 -38.904 -16.426  1.00 41.09           H  
ATOM   3097  HD3 ARG B   5      38.312 -39.310 -16.505  1.00 41.09           H  
ATOM   3098  NE  ARG B   5      37.105 -40.221 -17.982  1.00 41.09           N  
ATOM   3099  HE  ARG B   5      36.988 -40.018 -18.964  1.00 41.09           H  
ATOM   3100  NH1 ARG B   5      37.006 -41.849 -16.359  1.00 41.09           N  
ATOM   3101 HH11 ARG B   5      36.827 -42.806 -16.091  1.00 41.09           H  
ATOM   3102 HH12 ARG B   5      37.218 -41.157 -15.655  1.00 41.09           H  
ATOM   3103  NH2 ARG B   5      36.583 -42.386 -18.480  1.00 41.09           N  
ATOM   3104 HH21 ARG B   5      36.448 -42.142 -19.451  1.00 41.09           H  
ATOM   3105 HH22 ARG B   5      36.413 -43.336 -18.183  1.00 41.09           H  
ATOM   3106  CZ  ARG B   5      36.902 -41.474 -17.604  1.00 41.09           C  
ATOM   3107  N   ARG B   6      37.042 -33.124 -17.330  1.00 40.68           N  
ATOM   3108  H   ARG B   6      36.785 -33.231 -18.301  1.00 40.68           H  
ATOM   3109  CA  ARG B   6      36.321 -32.131 -16.527  1.00 40.68           C  
ATOM   3110  HA  ARG B   6      37.025 -31.493 -15.992  1.00 40.68           H  
ATOM   3111  C   ARG B   6      35.496 -32.898 -15.495  1.00 40.68           C  
ATOM   3112  CB  ARG B   6      35.401 -31.270 -17.417  1.00 40.68           C  
ATOM   3113  HB2 ARG B   6      34.954 -31.889 -18.195  1.00 40.68           H  
ATOM   3114  HB3 ARG B   6      34.591 -30.877 -16.801  1.00 40.68           H  
ATOM   3115  O   ARG B   6      34.609 -33.658 -15.869  1.00 40.68           O  
ATOM   3116  CG  ARG B   6      36.128 -30.073 -18.044  1.00 40.68           C  
ATOM   3117  HG2 ARG B   6      36.498 -29.427 -17.248  1.00 40.68           H  
ATOM   3118  HG3 ARG B   6      36.973 -30.431 -18.631  1.00 40.68           H  
ATOM   3119  CD  ARG B   6      35.184 -29.274 -18.952  1.00 40.68           C  
ATOM   3120  HD2 ARG B   6      34.308 -28.977 -18.375  1.00 40.68           H  
ATOM   3121  HD3 ARG B   6      34.863 -29.918 -19.770  1.00 40.68           H  
ATOM   3122  NE  ARG B   6      35.846 -28.068 -19.490  1.00 40.68           N  
ATOM   3123  HE  ARG B   6      36.730 -27.815 -19.073  1.00 40.68           H  
ATOM   3124  NH1 ARG B   6      34.239 -27.500 -21.031  1.00 40.68           N  
ATOM   3125 HH11 ARG B   6      33.885 -26.883 -21.747  1.00 40.68           H  
ATOM   3126 HH12 ARG B   6      33.691 -28.295 -20.735  1.00 40.68           H  
ATOM   3127  NH2 ARG B   6      36.058 -26.225 -20.811  1.00 40.68           N  
ATOM   3128 HH21 ARG B   6      36.939 -26.008 -20.367  1.00 40.68           H  
ATOM   3129 HH22 ARG B   6      35.703 -25.627 -21.544  1.00 40.68           H  
ATOM   3130  CZ  ARG B   6      35.379 -27.274 -20.438  1.00 40.68           C  
ATOM   3131  N   LYS B   7      35.827 -32.730 -14.214  1.00 35.38           N  
ATOM   3132  H   LYS B   7      36.617 -32.134 -14.008  1.00 35.38           H  
ATOM   3133  CA  LYS B   7      34.932 -33.077 -13.110  1.00 35.38           C  
ATOM   3134  HA  LYS B   7      34.610 -34.115 -13.182  1.00 35.38           H  
ATOM   3135  C   LYS B   7      33.698 -32.191 -13.257  1.00 35.38           C  
ATOM   3136  CB  LYS B   7      35.621 -32.829 -11.754  1.00 35.38           C  
ATOM   3137  HB2 LYS B   7      34.845 -32.648 -11.010  1.00 35.38           H  
ATOM   3138  HB3 LYS B   7      36.234 -31.929 -11.812  1.00 35.38           H  
ATOM   3139  O   LYS B   7      33.794 -30.982 -13.068  1.00 35.38           O  
ATOM   3140  CG  LYS B   7      36.465 -34.013 -11.259  1.00 35.38           C  
ATOM   3141  HG2 LYS B   7      37.234 -34.252 -11.995  1.00 35.38           H  
ATOM   3142  HG3 LYS B   7      35.816 -34.879 -11.129  1.00 35.38           H  
ATOM   3143  CD  LYS B   7      37.129 -33.664  -9.917  1.00 35.38           C  
ATOM   3144  HD2 LYS B   7      36.366 -33.285  -9.236  1.00 35.38           H  
ATOM   3145  HD3 LYS B   7      37.868 -32.880 -10.081  1.00 35.38           H  
ATOM   3146  CE  LYS B   7      37.798 -34.889  -9.281  1.00 35.38           C  
ATOM   3147  HE2 LYS B   7      38.537 -35.285  -9.977  1.00 35.38           H  
ATOM   3148  HE3 LYS B   7      37.036 -35.653  -9.126  1.00 35.38           H  
ATOM   3149  NZ  LYS B   7      38.442 -34.545  -7.986  1.00 35.38           N  
ATOM   3150  HZ1 LYS B   7      38.857 -35.361  -7.559  1.00 35.38           H  
ATOM   3151  HZ2 LYS B   7      39.161 -33.847  -8.114  1.00 35.38           H  
ATOM   3152  HZ3 LYS B   7      37.759 -34.171  -7.343  1.00 35.38           H  
ATOM   3153  N   GLU B   8      32.583 -32.781 -13.661  1.00 34.14           N  
ATOM   3154  H   GLU B   8      32.601 -33.763 -13.897  1.00 34.14           H  
ATOM   3155  CA  GLU B   8      31.268 -32.179 -13.472  1.00 34.14           C  
ATOM   3156  HA  GLU B   8      31.248 -31.174 -13.894  1.00 34.14           H  
ATOM   3157  C   GLU B   8      31.044 -32.078 -11.960  1.00 34.14           C  
ATOM   3158  CB  GLU B   8      30.192 -33.031 -14.172  1.00 34.14           C  
ATOM   3159  HB2 GLU B   8      30.289 -34.066 -13.846  1.00 34.14           H  
ATOM   3160  HB3 GLU B   8      29.208 -32.661 -13.882  1.00 34.14           H  
ATOM   3161  O   GLU B   8      31.061 -33.090 -11.255  1.00 34.14           O  
ATOM   3162  CG  GLU B   8      30.320 -32.946 -15.704  1.00 34.14           C  
ATOM   3163  HG2 GLU B   8      30.216 -31.902 -15.998  1.00 34.14           H  
ATOM   3164  HG3 GLU B   8      31.319 -33.271 -15.995  1.00 34.14           H  
ATOM   3165  CD  GLU B   8      29.295 -33.798 -16.471  1.00 34.14           C  
ATOM   3166  OE1 GLU B   8      29.091 -33.484 -17.667  1.00 34.14           O  
ATOM   3167  OE2 GLU B   8      28.772 -34.774 -15.890  1.00 34.14           O  
ATOM   3168  N   GLU B   9      30.935 -30.854 -11.440  1.00 32.34           N  
ATOM   3169  H   GLU B   9      30.973 -30.046 -12.044  1.00 32.34           H  
ATOM   3170  CA  GLU B   9      30.460 -30.652 -10.073  1.00 32.34           C  
ATOM   3171  HA  GLU B   9      31.114 -31.216  -9.409  1.00 32.34           H  
ATOM   3172  C   GLU B   9      29.028 -31.197  -9.975  1.00 32.34           C  
ATOM   3173  CB  GLU B   9      30.515 -29.174  -9.658  1.00 32.34           C  
ATOM   3174  HB2 GLU B   9      29.781 -29.000  -8.872  1.00 32.34           H  
ATOM   3175  HB3 GLU B   9      30.263 -28.547 -10.513  1.00 32.34           H  
ATOM   3176  O   GLU B   9      28.213 -30.922 -10.864  1.00 32.34           O  
ATOM   3177  CG  GLU B   9      31.898 -28.806  -9.102  1.00 32.34           C  
ATOM   3178  HG2 GLU B   9      32.106 -29.444  -8.243  1.00 32.34           H  
ATOM   3179  HG3 GLU B   9      32.651 -29.015  -9.862  1.00 32.34           H  
ATOM   3180  CD  GLU B   9      31.995 -27.330  -8.692  1.00 32.34           C  
ATOM   3181  OE1 GLU B   9      32.636 -27.067  -7.651  1.00 32.34           O  
ATOM   3182  OE2 GLU B   9      31.476 -26.478  -9.449  1.00 32.34           O  
ATOM   3183  N   PRO B  10      28.705 -31.985  -8.932  1.00 29.92           N  
ATOM   3184  CA  PRO B  10      27.378 -32.554  -8.790  1.00 29.92           C  
ATOM   3185  HA  PRO B  10      27.189 -33.183  -9.660  1.00 29.92           H  
ATOM   3186  C   PRO B  10      26.343 -31.427  -8.695  1.00 29.92           C  
ATOM   3187  CB  PRO B  10      27.384 -33.415  -7.522  1.00 29.92           C  
ATOM   3188  HB2 PRO B  10      27.072 -34.434  -7.751  1.00 29.92           H  
ATOM   3189  HB3 PRO B  10      26.724 -32.990  -6.766  1.00 29.92           H  
ATOM   3190  O   PRO B  10      26.604 -30.423  -8.025  1.00 29.92           O  
ATOM   3191  CG  PRO B  10      28.825 -33.396  -7.012  1.00 29.92           C  
ATOM   3192  HG2 PRO B  10      29.297 -34.354  -7.229  1.00 29.92           H  
ATOM   3193  HG3 PRO B  10      28.858 -33.198  -5.940  1.00 29.92           H  
ATOM   3194  CD  PRO B  10      29.539 -32.295  -7.786  1.00 29.92           C  
ATOM   3195  HD2 PRO B  10      30.518 -32.661  -8.092  1.00 29.92           H  
ATOM   3196  HD3 PRO B  10      29.640 -31.406  -7.163  1.00 29.92           H  
ATOM   3197  N   PRO B  11      25.163 -31.576  -9.320  1.00 34.92           N  
ATOM   3198  CA  PRO B  11      24.114 -30.579  -9.212  1.00 34.92           C  
ATOM   3199  HA  PRO B  11      24.479 -29.618  -9.576  1.00 34.92           H  
ATOM   3200  C   PRO B  11      23.730 -30.453  -7.740  1.00 34.92           C  
ATOM   3201  CB  PRO B  11      22.974 -31.065 -10.113  1.00 34.92           C  
ATOM   3202  HB2 PRO B  11      23.071 -30.594 -11.091  1.00 34.92           H  
ATOM   3203  HB3 PRO B  11      21.994 -30.849  -9.688  1.00 34.92           H  
ATOM   3204  O   PRO B  11      23.225 -31.405  -7.141  1.00 34.92           O  
ATOM   3205  CG  PRO B  11      23.210 -32.570 -10.255  1.00 34.92           C  
ATOM   3206  HG2 PRO B  11      22.678 -33.099  -9.464  1.00 34.92           H  
ATOM   3207  HG3 PRO B  11      22.893 -32.933 -11.233  1.00 34.92           H  
ATOM   3208  CD  PRO B  11      24.714 -32.743 -10.058  1.00 34.92           C  
ATOM   3209  HD2 PRO B  11      25.215 -32.772 -11.025  1.00 34.92           H  
ATOM   3210  HD3 PRO B  11      24.910 -33.661  -9.504  1.00 34.92           H  
ATOM   3211  N   GLN B  12      24.004 -29.283  -7.152  1.00 33.64           N  
ATOM   3212  H   GLN B  12      24.526 -28.590  -7.669  1.00 33.64           H  
ATOM   3213  CA  GLN B  12      23.527 -28.957  -5.815  1.00 33.64           C  
ATOM   3214  HA  GLN B  12      24.025 -29.622  -5.111  1.00 33.64           H  
ATOM   3215  C   GLN B  12      22.013 -29.194  -5.804  1.00 33.64           C  
ATOM   3216  CB  GLN B  12      23.848 -27.505  -5.437  1.00 33.64           C  
ATOM   3217  HB2 GLN B  12      23.660 -26.854  -6.291  1.00 33.64           H  
ATOM   3218  HB3 GLN B  12      23.188 -27.202  -4.624  1.00 33.64           H  
ATOM   3219  O   GLN B  12      21.300 -28.611  -6.631  1.00 33.64           O  
ATOM   3220  CG  GLN B  12      25.297 -27.337  -4.956  1.00 33.64           C  
ATOM   3221  HG2 GLN B  12      25.980 -27.651  -5.746  1.00 33.64           H  
ATOM   3222  HG3 GLN B  12      25.463 -27.973  -4.086  1.00 33.64           H  
ATOM   3223  CD  GLN B  12      25.628 -25.896  -4.576  1.00 33.64           C  
ATOM   3224  NE2 GLN B  12      26.803 -25.644  -4.044  1.00 33.64           N  
ATOM   3225 HE21 GLN B  12      26.989 -24.676  -3.822  1.00 33.64           H  
ATOM   3226 HE22 GLN B  12      27.495 -26.371  -3.936  1.00 33.64           H  
ATOM   3227  OE1 GLN B  12      24.854 -24.971  -4.754  1.00 33.64           O  
ATOM   3228  N   PRO B  13      21.516 -30.089  -4.936  1.00 33.13           N  
ATOM   3229  CA  PRO B  13      20.112 -30.436  -4.933  1.00 33.13           C  
ATOM   3230  HA  PRO B  13      19.827 -30.820  -5.912  1.00 33.13           H  
ATOM   3231  C   PRO B  13      19.322 -29.167  -4.629  1.00 33.13           C  
ATOM   3232  CB  PRO B  13      19.954 -31.546  -3.887  1.00 33.13           C  
ATOM   3233  HB2 PRO B  13      20.031 -32.515  -4.381  1.00 33.13           H  
ATOM   3234  HB3 PRO B  13      19.010 -31.471  -3.347  1.00 33.13           H  
ATOM   3235  O   PRO B  13      19.574 -28.491  -3.632  1.00 33.13           O  
ATOM   3236  CG  PRO B  13      21.157 -31.357  -2.963  1.00 33.13           C  
ATOM   3237  HG2 PRO B  13      21.469 -32.295  -2.504  1.00 33.13           H  
ATOM   3238  HG3 PRO B  13      20.911 -30.621  -2.198  1.00 33.13           H  
ATOM   3239  CD  PRO B  13      22.231 -30.790  -3.884  1.00 33.13           C  
ATOM   3240  HD2 PRO B  13      22.880 -30.118  -3.322  1.00 33.13           H  
ATOM   3241  HD3 PRO B  13      22.809 -31.603  -4.321  1.00 33.13           H  
ATOM   3242  N   GLN B  14      18.367 -28.852  -5.508  1.00 34.77           N  
ATOM   3243  H   GLN B  14      18.305 -29.416  -6.344  1.00 34.77           H  
ATOM   3244  CA  GLN B  14      17.314 -27.863  -5.287  1.00 34.77           C  
ATOM   3245  HA  GLN B  14      17.764 -26.916  -4.990  1.00 34.77           H  
ATOM   3246  C   GLN B  14      16.422 -28.345  -4.133  1.00 34.77           C  
ATOM   3247  CB  GLN B  14      16.506 -27.660  -6.583  1.00 34.77           C  
ATOM   3248  HB2 GLN B  14      15.593 -27.114  -6.346  1.00 34.77           H  
ATOM   3249  HB3 GLN B  14      16.224 -28.635  -6.980  1.00 34.77           H  
ATOM   3250  O   GLN B  14      15.272 -28.736  -4.322  1.00 34.77           O  
ATOM   3251  CG  GLN B  14      17.250 -26.858  -7.660  1.00 34.77           C  
ATOM   3252  HG2 GLN B  14      17.470 -25.865  -7.271  1.00 34.77           H  
ATOM   3253  HG3 GLN B  14      18.193 -27.349  -7.900  1.00 34.77           H  
ATOM   3254  CD  GLN B  14      16.436 -26.726  -8.948  1.00 34.77           C  
ATOM   3255  NE2 GLN B  14      16.644 -25.684  -9.722  1.00 34.77           N  
ATOM   3256 HE21 GLN B  14      16.110 -25.670 -10.579  1.00 34.77           H  
ATOM   3257 HE22 GLN B  14      17.355 -25.007  -9.486  1.00 34.77           H  
ATOM   3258  OE1 GLN B  14      15.608 -27.546  -9.302  1.00 34.77           O  
ATOM   3259  N   LEU B  15      16.968 -28.378  -2.919  1.00 38.83           N  
ATOM   3260  H   LEU B  15      17.940 -28.121  -2.828  1.00 38.83           H  
ATOM   3261  CA  LEU B  15      16.238 -28.733  -1.719  1.00 38.83           C  
ATOM   3262  HA  LEU B  15      15.479 -29.462  -2.001  1.00 38.83           H  
ATOM   3263  C   LEU B  15      15.509 -27.479  -1.224  1.00 38.83           C  
ATOM   3264  CB  LEU B  15      17.159 -29.409  -0.680  1.00 38.83           C  
ATOM   3265  HB2 LEU B  15      18.109 -29.688  -1.135  1.00 38.83           H  
ATOM   3266  HB3 LEU B  15      17.385 -28.701   0.118  1.00 38.83           H  
ATOM   3267  O   LEU B  15      16.037 -26.669  -0.473  1.00 38.83           O  
ATOM   3268  CG  LEU B  15      16.493 -30.666  -0.084  1.00 38.83           C  
ATOM   3269  HG  LEU B  15      15.414 -30.519  -0.034  1.00 38.83           H  
ATOM   3270  CD1 LEU B  15      16.792 -31.898  -0.945  1.00 38.83           C  
ATOM   3271 HD11 LEU B  15      16.441 -31.732  -1.963  1.00 38.83           H  
ATOM   3272 HD12 LEU B  15      17.864 -32.094  -0.961  1.00 38.83           H  
ATOM   3273 HD13 LEU B  15      16.278 -32.767  -0.533  1.00 38.83           H  
ATOM   3274  CD2 LEU B  15      16.983 -30.935   1.335  1.00 38.83           C  
ATOM   3275 HD21 LEU B  15      16.499 -31.827   1.732  1.00 38.83           H  
ATOM   3276 HD22 LEU B  15      18.063 -31.082   1.336  1.00 38.83           H  
ATOM   3277 HD23 LEU B  15      16.737 -30.088   1.975  1.00 38.83           H  
ATOM   3278  N   ALA B  16      14.291 -27.334  -1.742  1.00 38.75           N  
ATOM   3279  H   ALA B  16      14.099 -27.957  -2.514  1.00 38.75           H  
ATOM   3280  CA  ALA B  16      13.122 -26.719  -1.124  1.00 38.75           C  
ATOM   3281  HA  ALA B  16      12.444 -26.468  -1.939  1.00 38.75           H  
ATOM   3282  C   ALA B  16      13.335 -25.421  -0.308  1.00 38.75           C  
ATOM   3283  CB  ALA B  16      12.422 -27.813  -0.306  1.00 38.75           C  
ATOM   3284  HB1 ALA B  16      11.488 -27.429   0.103  1.00 38.75           H  
ATOM   3285  HB2 ALA B  16      12.201 -28.673  -0.939  1.00 38.75           H  
ATOM   3286  HB3 ALA B  16      13.063 -28.131   0.516  1.00 38.75           H  
ATOM   3287  O   ALA B  16      13.754 -25.437   0.849  1.00 38.75           O  
ATOM   3288  N   ASN B  17      12.841 -24.312  -0.875  1.00 40.74           N  
ATOM   3289  H   ASN B  17      12.599 -24.409  -1.851  1.00 40.74           H  
ATOM   3290  CA  ASN B  17      12.645 -22.957  -0.319  1.00 40.74           C  
ATOM   3291  HA  ASN B  17      13.601 -22.435  -0.331  1.00 40.74           H  
ATOM   3292  C   ASN B  17      12.101 -22.834   1.131  1.00 40.74           C  
ATOM   3293  CB  ASN B  17      11.658 -22.238  -1.271  1.00 40.74           C  
ATOM   3294  HB2 ASN B  17      11.306 -21.321  -0.799  1.00 40.74           H  
ATOM   3295  HB3 ASN B  17      10.789 -22.872  -1.449  1.00 40.74           H  
ATOM   3296  O   ASN B  17      11.984 -21.720   1.641  1.00 40.74           O  
ATOM   3297  CG  ASN B  17      12.261 -21.813  -2.597  1.00 40.74           C  
ATOM   3298  ND2 ASN B  17      11.457 -21.622  -3.616  1.00 40.74           N  
ATOM   3299 HD21 ASN B  17      11.907 -21.317  -4.466  1.00 40.74           H  
ATOM   3300 HD22 ASN B  17      10.457 -21.731  -3.525  1.00 40.74           H  
ATOM   3301  OD1 ASN B  17      13.453 -21.635  -2.741  1.00 40.74           O  
ATOM   3302  N   GLY B  18      11.740 -23.926   1.808  1.00 39.30           N  
ATOM   3303  H   GLY B  18      11.965 -24.818   1.392  1.00 39.30           H  
ATOM   3304  CA  GLY B  18      11.325 -23.916   3.212  1.00 39.30           C  
ATOM   3305  HA2 GLY B  18      10.805 -24.848   3.433  1.00 39.30           H  
ATOM   3306  HA3 GLY B  18      10.637 -23.089   3.388  1.00 39.30           H  
ATOM   3307  C   GLY B  18      12.498 -23.788   4.189  1.00 39.30           C  
ATOM   3308  O   GLY B  18      12.420 -23.000   5.130  1.00 39.30           O  
ATOM   3309  N   ALA B  19      13.608 -24.497   3.946  1.00 45.37           N  
ATOM   3310  H   ALA B  19      13.655 -25.082   3.124  1.00 45.37           H  
ATOM   3311  CA  ALA B  19      14.759 -24.482   4.856  1.00 45.37           C  
ATOM   3312  HA  ALA B  19      14.403 -24.649   5.872  1.00 45.37           H  
ATOM   3313  C   ALA B  19      15.492 -23.128   4.850  1.00 45.37           C  
ATOM   3314  CB  ALA B  19      15.693 -25.640   4.487  1.00 45.37           C  
ATOM   3315  HB1 ALA B  19      16.542 -25.655   5.171  1.00 45.37           H  
ATOM   3316  HB2 ALA B  19      16.061 -25.520   3.468  1.00 45.37           H  
ATOM   3317  HB3 ALA B  19      15.161 -26.588   4.568  1.00 45.37           H  
ATOM   3318  O   ALA B  19      15.951 -22.665   5.896  1.00 45.37           O  
ATOM   3319  N   LEU B  20      15.521 -22.444   3.698  1.00 43.78           N  
ATOM   3320  H   LEU B  20      15.163 -22.891   2.866  1.00 43.78           H  
ATOM   3321  CA  LEU B  20      16.134 -21.121   3.579  1.00 43.78           C  
ATOM   3322  HA  LEU B  20      17.171 -21.211   3.903  1.00 43.78           H  
ATOM   3323  C   LEU B  20      15.450 -20.102   4.506  1.00 43.78           C  
ATOM   3324  CB  LEU B  20      16.115 -20.654   2.108  1.00 43.78           C  
ATOM   3325  HB2 LEU B  20      15.186 -20.115   1.922  1.00 43.78           H  
ATOM   3326  HB3 LEU B  20      16.133 -21.515   1.439  1.00 43.78           H  
ATOM   3327  O   LEU B  20      16.142 -19.369   5.204  1.00 43.78           O  
ATOM   3328  CG  LEU B  20      17.319 -19.748   1.771  1.00 43.78           C  
ATOM   3329  HG  LEU B  20      17.553 -19.118   2.629  1.00 43.78           H  
ATOM   3330  CD1 LEU B  20      18.540 -20.598   1.411  1.00 43.78           C  
ATOM   3331 HD11 LEU B  20      18.807 -21.248   2.244  1.00 43.78           H  
ATOM   3332 HD12 LEU B  20      18.341 -21.200   0.525  1.00 43.78           H  
ATOM   3333 HD13 LEU B  20      19.384 -19.939   1.207  1.00 43.78           H  
ATOM   3334  CD2 LEU B  20      17.001 -18.841   0.584  1.00 43.78           C  
ATOM   3335 HD21 LEU B  20      17.858 -18.196   0.386  1.00 43.78           H  
ATOM   3336 HD22 LEU B  20      16.155 -18.197   0.823  1.00 43.78           H  
ATOM   3337 HD23 LEU B  20      16.782 -19.432  -0.305  1.00 43.78           H  
ATOM   3338  N   LYS B  21      14.110 -20.110   4.610  1.00 45.63           N  
ATOM   3339  H   LYS B  21      13.593 -20.784   4.064  1.00 45.63           H  
ATOM   3340  CA  LYS B  21      13.377 -19.165   5.475  1.00 45.63           C  
ATOM   3341  HA  LYS B  21      13.726 -18.156   5.253  1.00 45.63           H  
ATOM   3342  C   LYS B  21      13.677 -19.365   6.959  1.00 45.63           C  
ATOM   3343  CB  LYS B  21      11.864 -19.226   5.216  1.00 45.63           C  
ATOM   3344  HB2 LYS B  21      11.532 -20.264   5.191  1.00 45.63           H  
ATOM   3345  HB3 LYS B  21      11.355 -18.722   6.038  1.00 45.63           H  
ATOM   3346  O   LYS B  21      13.872 -18.376   7.657  1.00 45.63           O  
ATOM   3347  CG  LYS B  21      11.478 -18.517   3.910  1.00 45.63           C  
ATOM   3348  HG2 LYS B  21      11.905 -19.056   3.064  1.00 45.63           H  
ATOM   3349  HG3 LYS B  21      11.879 -17.504   3.921  1.00 45.63           H  
ATOM   3350  CD  LYS B  21       9.952 -18.447   3.756  1.00 45.63           C  
ATOM   3351  HD2 LYS B  21       9.530 -17.926   4.615  1.00 45.63           H  
ATOM   3352  HD3 LYS B  21       9.553 -19.460   3.717  1.00 45.63           H  
ATOM   3353  CE  LYS B  21       9.592 -17.694   2.469  1.00 45.63           C  
ATOM   3354  HE2 LYS B  21      10.041 -16.702   2.513  1.00 45.63           H  
ATOM   3355  HE3 LYS B  21      10.042 -18.220   1.627  1.00 45.63           H  
ATOM   3356  NZ  LYS B  21       8.123 -17.584   2.280  1.00 45.63           N  
ATOM   3357  HZ1 LYS B  21       7.707 -17.069   3.044  1.00 45.63           H  
ATOM   3358  HZ2 LYS B  21       7.700 -18.500   2.237  1.00 45.63           H  
ATOM   3359  HZ3 LYS B  21       7.914 -17.099   1.419  1.00 45.63           H  
ATOM   3360  N   VAL B  22      13.760 -20.610   7.440  1.00 50.94           N  
ATOM   3361  H   VAL B  22      13.603 -21.385   6.813  1.00 50.94           H  
ATOM   3362  CA  VAL B  22      14.159 -20.878   8.837  1.00 50.94           C  
ATOM   3363  HA  VAL B  22      13.498 -20.325   9.504  1.00 50.94           H  
ATOM   3364  C   VAL B  22      15.579 -20.364   9.087  1.00 50.94           C  
ATOM   3365  CB  VAL B  22      14.049 -22.373   9.193  1.00 50.94           C  
ATOM   3366  HB  VAL B  22      14.699 -22.950   8.535  1.00 50.94           H  
ATOM   3367  O   VAL B  22      15.826 -19.710  10.099  1.00 50.94           O  
ATOM   3368  CG1 VAL B  22      14.461 -22.635  10.649  1.00 50.94           C  
ATOM   3369 HG11 VAL B  22      15.513 -22.393  10.798  1.00 50.94           H  
ATOM   3370 HG12 VAL B  22      13.857 -22.028  11.324  1.00 50.94           H  
ATOM   3371 HG13 VAL B  22      14.321 -23.688  10.892  1.00 50.94           H  
ATOM   3372  CG2 VAL B  22      12.608 -22.873   9.020  1.00 50.94           C  
ATOM   3373 HG21 VAL B  22      12.296 -22.784   7.979  1.00 50.94           H  
ATOM   3374 HG22 VAL B  22      11.934 -22.295   9.651  1.00 50.94           H  
ATOM   3375 HG23 VAL B  22      12.547 -23.924   9.303  1.00 50.94           H  
ATOM   3376  N   SER B  23      16.489 -20.580   8.129  1.00 58.65           N  
ATOM   3377  H   SER B  23      16.232 -21.133   7.324  1.00 58.65           H  
ATOM   3378  CA  SER B  23      17.861 -20.078   8.226  1.00 58.65           C  
ATOM   3379  HA  SER B  23      18.275 -20.447   9.164  1.00 58.65           H  
ATOM   3380  C   SER B  23      17.913 -18.546   8.279  1.00 58.65           C  
ATOM   3381  CB  SER B  23      18.745 -20.648   7.108  1.00 58.65           C  
ATOM   3382  HB2 SER B  23      18.427 -21.663   6.870  1.00 58.65           H  
ATOM   3383  HB3 SER B  23      19.770 -20.695   7.476  1.00 58.65           H  
ATOM   3384  O   SER B  23      18.645 -18.000   9.100  1.00 58.65           O  
ATOM   3385  OG  SER B  23      18.746 -19.859   5.934  1.00 58.65           O  
ATOM   3386  HG  SER B  23      17.847 -19.705   5.635  1.00 58.65           H  
ATOM   3387  N   VAL B  24      17.077 -17.846   7.500  1.00 58.52           N  
ATOM   3388  H   VAL B  24      16.496 -18.350   6.844  1.00 58.52           H  
ATOM   3389  CA  VAL B  24      17.024 -16.376   7.484  1.00 58.52           C  
ATOM   3390  HA  VAL B  24      18.031 -15.995   7.317  1.00 58.52           H  
ATOM   3391  C   VAL B  24      16.576 -15.851   8.844  1.00 58.52           C  
ATOM   3392  CB  VAL B  24      16.133 -15.848   6.342  1.00 58.52           C  
ATOM   3393  HB  VAL B  24      15.166 -16.350   6.382  1.00 58.52           H  
ATOM   3394  O   VAL B  24      17.289 -15.049   9.432  1.00 58.52           O  
ATOM   3395  CG1 VAL B  24      15.902 -14.335   6.428  1.00 58.52           C  
ATOM   3396 HG11 VAL B  24      16.856 -13.808   6.451  1.00 58.52           H  
ATOM   3397 HG12 VAL B  24      15.338 -13.993   5.561  1.00 58.52           H  
ATOM   3398 HG13 VAL B  24      15.334 -14.083   7.324  1.00 58.52           H  
ATOM   3399  CG2 VAL B  24      16.769 -16.115   4.971  1.00 58.52           C  
ATOM   3400 HG21 VAL B  24      16.064 -15.863   4.178  1.00 58.52           H  
ATOM   3401 HG22 VAL B  24      17.659 -15.500   4.843  1.00 58.52           H  
ATOM   3402 HG23 VAL B  24      17.069 -17.157   4.859  1.00 58.52           H  
ATOM   3403  N   TRP B  25      15.479 -16.362   9.415  1.00 61.18           N  
ATOM   3404  H   TRP B  25      14.928 -17.041   8.909  1.00 61.18           H  
ATOM   3405  CA  TRP B  25      15.052 -15.954  10.761  1.00 61.18           C  
ATOM   3406  HA  TRP B  25      14.915 -14.872  10.771  1.00 61.18           H  
ATOM   3407  C   TRP B  25      16.103 -16.271  11.831  1.00 61.18           C  
ATOM   3408  CB  TRP B  25      13.713 -16.608  11.113  1.00 61.18           C  
ATOM   3409  HB2 TRP B  25      13.800 -17.689  10.999  1.00 61.18           H  
ATOM   3410  HB3 TRP B  25      13.497 -16.405  12.162  1.00 61.18           H  
ATOM   3411  O   TRP B  25      16.277 -15.497  12.765  1.00 61.18           O  
ATOM   3412  CG  TRP B  25      12.548 -16.113  10.314  1.00 61.18           C  
ATOM   3413  CD1 TRP B  25      11.865 -16.821   9.389  1.00 61.18           C  
ATOM   3414  HD1 TRP B  25      12.077 -17.848   9.130  1.00 61.18           H  
ATOM   3415  CD2 TRP B  25      11.893 -14.808  10.378  1.00 61.18           C  
ATOM   3416  CE2 TRP B  25      10.830 -14.791   9.426  1.00 61.18           C  
ATOM   3417  CE3 TRP B  25      12.077 -13.645  11.156  1.00 61.18           C  
ATOM   3418  HE3 TRP B  25      12.867 -13.620  11.892  1.00 61.18           H  
ATOM   3419  NE1 TRP B  25      10.866 -16.040   8.846  1.00 61.18           N  
ATOM   3420  HE1 TRP B  25      10.215 -16.369   8.147  1.00 61.18           H  
ATOM   3421  CH2 TRP B  25      10.207 -12.536  10.035  1.00 61.18           C  
ATOM   3422  HH2 TRP B  25       9.579 -11.666   9.916  1.00 61.18           H  
ATOM   3423  CZ2 TRP B  25       9.996 -13.679   9.245  1.00 61.18           C  
ATOM   3424  HZ2 TRP B  25       9.199 -13.699   8.516  1.00 61.18           H  
ATOM   3425  CZ3 TRP B  25      11.243 -12.523  10.987  1.00 61.18           C  
ATOM   3426  HZ3 TRP B  25      11.403 -11.642  11.591  1.00 61.18           H  
ATOM   3427  N   SER B  26      16.858 -17.364  11.685  1.00 57.00           N  
ATOM   3428  H   SER B  26      16.641 -18.011  10.940  1.00 57.00           H  
ATOM   3429  CA  SER B  26      17.957 -17.668  12.610  1.00 57.00           C  
ATOM   3430  HA  SER B  26      17.581 -17.534  13.624  1.00 57.00           H  
ATOM   3431  C   SER B  26      19.155 -16.718  12.464  1.00 57.00           C  
ATOM   3432  CB  SER B  26      18.374 -19.134  12.483  1.00 57.00           C  
ATOM   3433  HB2 SER B  26      17.483 -19.761  12.477  1.00 57.00           H  
ATOM   3434  HB3 SER B  26      18.972 -19.403  13.354  1.00 57.00           H  
ATOM   3435  O   SER B  26      19.782 -16.384  13.467  1.00 57.00           O  
ATOM   3436  OG  SER B  26      19.137 -19.395  11.322  1.00 57.00           O  
ATOM   3437  HG  SER B  26      18.865 -18.817  10.605  1.00 57.00           H  
ATOM   3438  N   LYS B  27      19.444 -16.235  11.244  1.00 59.34           N  
ATOM   3439  H   LYS B  27      18.886 -16.549  10.463  1.00 59.34           H  
ATOM   3440  CA  LYS B  27      20.457 -15.197  10.984  1.00 59.34           C  
ATOM   3441  HA  LYS B  27      21.389 -15.448  11.490  1.00 59.34           H  
ATOM   3442  C   LYS B  27      20.027 -13.841  11.543  1.00 59.34           C  
ATOM   3443  CB  LYS B  27      20.727 -15.052   9.479  1.00 59.34           C  
ATOM   3444  HB2 LYS B  27      21.267 -14.117   9.327  1.00 59.34           H  
ATOM   3445  HB3 LYS B  27      19.776 -14.969   8.953  1.00 59.34           H  
ATOM   3446  O   LYS B  27      20.852 -13.145  12.109  1.00 59.34           O  
ATOM   3447  CG  LYS B  27      21.558 -16.172   8.836  1.00 59.34           C  
ATOM   3448  HG2 LYS B  27      22.543 -16.214   9.301  1.00 59.34           H  
ATOM   3449  HG3 LYS B  27      21.060 -17.135   8.955  1.00 59.34           H  
ATOM   3450  CD  LYS B  27      21.701 -15.833   7.344  1.00 59.34           C  
ATOM   3451  HD2 LYS B  27      22.216 -14.876   7.255  1.00 59.34           H  
ATOM   3452  HD3 LYS B  27      20.705 -15.717   6.916  1.00 59.34           H  
ATOM   3453  CE  LYS B  27      22.459 -16.881   6.526  1.00 59.34           C  
ATOM   3454  HE2 LYS B  27      23.460 -16.998   6.943  1.00 59.34           H  
ATOM   3455  HE3 LYS B  27      21.934 -17.833   6.603  1.00 59.34           H  
ATOM   3456  NZ  LYS B  27      22.539 -16.448   5.103  1.00 59.34           N  
ATOM   3457  HZ1 LYS B  27      23.040 -15.575   5.022  1.00 59.34           H  
ATOM   3458  HZ2 LYS B  27      21.626 -16.263   4.713  1.00 59.34           H  
ATOM   3459  HZ3 LYS B  27      23.003 -17.126   4.515  1.00 59.34           H  
ATOM   3460  N   VAL B  28      18.735 -13.509  11.474  1.00 58.81           N  
ATOM   3461  H   VAL B  28      18.129 -14.118  10.942  1.00 58.81           H  
ATOM   3462  CA  VAL B  28      18.145 -12.302  12.093  1.00 58.81           C  
ATOM   3463  HA  VAL B  28      18.620 -11.410  11.685  1.00 58.81           H  
ATOM   3464  C   VAL B  28      18.385 -12.241  13.599  1.00 58.81           C  
ATOM   3465  CB  VAL B  28      16.634 -12.234  11.786  1.00 58.81           C  
ATOM   3466  HB  VAL B  28      16.185 -13.198  12.024  1.00 58.81           H  
ATOM   3467  O   VAL B  28      18.418 -11.142  14.132  1.00 58.81           O  
ATOM   3468  CG1 VAL B  28      15.799 -11.173  12.511  1.00 58.81           C  
ATOM   3469 HG11 VAL B  28      16.023 -10.181  12.119  1.00 58.81           H  
ATOM   3470 HG12 VAL B  28      15.955 -11.204  13.589  1.00 58.81           H  
ATOM   3471 HG13 VAL B  28      14.742 -11.366  12.328  1.00 58.81           H  
ATOM   3472  CG2 VAL B  28      16.423 -11.968  10.301  1.00 58.81           C  
ATOM   3473 HG21 VAL B  28      16.914 -11.035  10.025  1.00 58.81           H  
ATOM   3474 HG22 VAL B  28      16.854 -12.765   9.694  1.00 58.81           H  
ATOM   3475 HG23 VAL B  28      15.356 -11.929  10.084  1.00 58.81           H  
ATOM   3476  N   LEU B  29      18.566 -13.384  14.274  1.00 63.43           N  
ATOM   3477  H   LEU B  29      18.493 -14.249  13.757  1.00 63.43           H  
ATOM   3478  CA  LEU B  29      18.913 -13.477  15.699  1.00 63.43           C  
ATOM   3479  HA  LEU B  29      18.598 -12.555  16.187  1.00 63.43           H  
ATOM   3480  C   LEU B  29      20.432 -13.582  15.964  1.00 63.43           C  
ATOM   3481  CB  LEU B  29      18.153 -14.646  16.360  1.00 63.43           C  
ATOM   3482  HB2 LEU B  29      18.144 -15.511  15.698  1.00 63.43           H  
ATOM   3483  HB3 LEU B  29      18.699 -14.941  17.256  1.00 63.43           H  
ATOM   3484  O   LEU B  29      20.848 -13.792  17.107  1.00 63.43           O  
ATOM   3485  CG  LEU B  29      16.723 -14.301  16.809  1.00 63.43           C  
ATOM   3486  HG  LEU B  29      16.696 -13.288  17.209  1.00 63.43           H  
ATOM   3487  CD1 LEU B  29      15.705 -14.422  15.677  1.00 63.43           C  
ATOM   3488 HD11 LEU B  29      14.712 -14.165  16.046  1.00 63.43           H  
ATOM   3489 HD12 LEU B  29      15.961 -13.732  14.873  1.00 63.43           H  
ATOM   3490 HD13 LEU B  29      15.695 -15.441  15.290  1.00 63.43           H  
ATOM   3491  CD2 LEU B  29      16.290 -15.261  17.921  1.00 63.43           C  
ATOM   3492 HD21 LEU B  29      16.954 -15.152  18.778  1.00 63.43           H  
ATOM   3493 HD22 LEU B  29      15.276 -15.021  18.239  1.00 63.43           H  
ATOM   3494 HD23 LEU B  29      16.325 -16.290  17.563  1.00 63.43           H  
ATOM   3495  N   ARG B  30      21.282 -13.456  14.942  1.00 56.49           N  
ATOM   3496  H   ARG B  30      20.909 -13.241  14.028  1.00 56.49           H  
ATOM   3497  CA  ARG B  30      22.740 -13.410  15.092  1.00 56.49           C  
ATOM   3498  HA  ARG B  30      23.009 -13.496  16.145  1.00 56.49           H  
ATOM   3499  C   ARG B  30      23.248 -12.051  14.615  1.00 56.49           C  
ATOM   3500  CB  ARG B  30      23.394 -14.580  14.342  1.00 56.49           C  
ATOM   3501  HB2 ARG B  30      23.054 -14.586  13.306  1.00 56.49           H  
ATOM   3502  HB3 ARG B  30      24.473 -14.428  14.346  1.00 56.49           H  
ATOM   3503  O   ARG B  30      23.318 -11.801  13.420  1.00 56.49           O  
ATOM   3504  CG  ARG B  30      23.081 -15.934  14.999  1.00 56.49           C  
ATOM   3505  HG2 ARG B  30      22.015 -16.145  14.915  1.00 56.49           H  
ATOM   3506  HG3 ARG B  30      23.354 -15.897  16.053  1.00 56.49           H  
ATOM   3507  CD  ARG B  30      23.882 -17.044  14.310  1.00 56.49           C  
ATOM   3508  HD2 ARG B  30      24.941 -16.810  14.413  1.00 56.49           H  
ATOM   3509  HD3 ARG B  30      23.626 -17.052  13.251  1.00 56.49           H  
ATOM   3510  NE  ARG B  30      23.593 -18.368  14.895  1.00 56.49           N  
ATOM   3511  HE  ARG B  30      22.723 -18.446  15.402  1.00 56.49           H  
ATOM   3512  NH1 ARG B  30      25.497 -19.435  14.178  1.00 56.49           N  
ATOM   3513 HH11 ARG B  30      25.810 -18.566  13.769  1.00 56.49           H  
ATOM   3514 HH12 ARG B  30      26.092 -20.250  14.148  1.00 56.49           H  
ATOM   3515  NH2 ARG B  30      23.982 -20.564  15.366  1.00 56.49           N  
ATOM   3516 HH21 ARG B  30      24.585 -21.373  15.324  1.00 56.49           H  
ATOM   3517 HH22 ARG B  30      23.113 -20.601  15.880  1.00 56.49           H  
ATOM   3518  CZ  ARG B  30      24.355 -19.445  14.810  1.00 56.49           C  
ATOM   3519  N   SER B  31      23.619 -11.206  15.575  1.00 49.36           N  
ATOM   3520  H   SER B  31      23.453 -11.490  16.530  1.00 49.36           H  
ATOM   3521  CA  SER B  31      24.134  -9.841  15.366  1.00 49.36           C  
ATOM   3522  HA  SER B  31      23.348  -9.225  14.929  1.00 49.36           H  
ATOM   3523  C   SER B  31      25.347  -9.771  14.417  1.00 49.36           C  
ATOM   3524  CB  SER B  31      24.476  -9.273  16.750  1.00 49.36           C  
ATOM   3525  HB2 SER B  31      23.567  -9.223  17.350  1.00 49.36           H  
ATOM   3526  HB3 SER B  31      25.179  -9.944  17.242  1.00 49.36           H  
ATOM   3527  O   SER B  31      25.463  -8.820  13.659  1.00 49.36           O  
ATOM   3528  OG  SER B  31      25.058  -7.995  16.708  1.00 49.36           O  
ATOM   3529  HG  SER B  31      24.422  -7.361  16.368  1.00 49.36           H  
ATOM   3530  N   ASP B  32      26.194 -10.806  14.383  1.00 49.75           N  
ATOM   3531  H   ASP B  32      26.055 -11.554  15.047  1.00 49.75           H  
ATOM   3532  CA  ASP B  32      27.477 -10.798  13.652  1.00 49.75           C  
ATOM   3533  HA  ASP B  32      27.827  -9.767  13.595  1.00 49.75           H  
ATOM   3534  C   ASP B  32      27.394 -11.317  12.198  1.00 49.75           C  
ATOM   3535  CB  ASP B  32      28.485 -11.594  14.495  1.00 49.75           C  
ATOM   3536  HB2 ASP B  32      28.296 -12.659  14.359  1.00 49.75           H  
ATOM   3537  HB3 ASP B  32      28.319 -11.365  15.548  1.00 49.75           H  
ATOM   3538  O   ASP B  32      28.399 -11.542  11.526  1.00 49.75           O  
ATOM   3539  CG  ASP B  32      29.957 -11.287  14.197  1.00 49.75           C  
ATOM   3540  OD1 ASP B  32      30.248 -10.206  13.645  1.00 49.75           O  
ATOM   3541  OD2 ASP B  32      30.782 -12.136  14.607  1.00 49.75           O  
ATOM   3542  N   ALA B  33      26.190 -11.584  11.683  1.00 50.04           N  
ATOM   3543  H   ALA B  33      25.369 -11.314  12.206  1.00 50.04           H  
ATOM   3544  CA  ALA B  33      26.046 -12.004  10.295  1.00 50.04           C  
ATOM   3545  HA  ALA B  33      26.892 -12.634  10.018  1.00 50.04           H  
ATOM   3546  C   ALA B  33      26.073 -10.771   9.382  1.00 50.04           C  
ATOM   3547  CB  ALA B  33      24.783 -12.862  10.145  1.00 50.04           C  
ATOM   3548  HB1 ALA B  33      24.853 -13.737  10.792  1.00 50.04           H  
ATOM   3549  HB2 ALA B  33      23.907 -12.278  10.427  1.00 50.04           H  
ATOM   3550  HB3 ALA B  33      24.680 -13.179   9.107  1.00 50.04           H  
ATOM   3551  O   ALA B  33      25.037 -10.150   9.152  1.00 50.04           O  
ATOM   3552  N   ALA B  34      27.238 -10.445   8.816  1.00 52.77           N  
ATOM   3553  H   ALA B  34      28.084 -10.878   9.158  1.00 52.77           H  
ATOM   3554  CA  ALA B  34      27.298  -9.597   7.630  1.00 52.77           C  
ATOM   3555  HA  ALA B  34      26.951  -8.597   7.892  1.00 52.77           H  
ATOM   3556  C   ALA B  34      26.357 -10.196   6.567  1.00 52.77           C  
ATOM   3557  CB  ALA B  34      28.747  -9.498   7.138  1.00 52.77           C  
ATOM   3558  HB1 ALA B  34      29.372  -9.067   7.920  1.00 52.77           H  
ATOM   3559  HB2 ALA B  34      29.125 -10.486   6.877  1.00 52.77           H  
ATOM   3560  HB3 ALA B  34      28.791  -8.855   6.258  1.00 52.77           H  
ATOM   3561  O   ALA B  34      26.562 -11.318   6.089  1.00 52.77           O  
ATOM   3562  N   TRP B  35      25.266  -9.498   6.253  1.00 56.84           N  
ATOM   3563  H   TRP B  35      25.096  -8.619   6.720  1.00 56.84           H  
ATOM   3564  CA  TRP B  35      24.304  -9.968   5.263  1.00 56.84           C  
ATOM   3565  HA  TRP B  35      24.111 -11.028   5.428  1.00 56.84           H  
ATOM   3566  C   TRP B  35      24.919  -9.805   3.872  1.00 56.84           C  
ATOM   3567  CB  TRP B  35      22.967  -9.223   5.401  1.00 56.84           C  
ATOM   3568  HB2 TRP B  35      22.338  -9.492   4.553  1.00 56.84           H  
ATOM   3569  HB3 TRP B  35      23.148  -8.150   5.337  1.00 56.84           H  
ATOM   3570  O   TRP B  35      24.810  -8.744   3.267  1.00 56.84           O  
ATOM   3571  CG  TRP B  35      22.191  -9.503   6.651  1.00 56.84           C  
ATOM   3572  CD1 TRP B  35      22.314  -8.844   7.826  1.00 56.84           C  
ATOM   3573  HD1 TRP B  35      23.010  -8.039   8.011  1.00 56.84           H  
ATOM   3574  CD2 TRP B  35      21.183 -10.532   6.876  1.00 56.84           C  
ATOM   3575  CE2 TRP B  35      20.743 -10.442   8.229  1.00 56.84           C  
ATOM   3576  CE3 TRP B  35      20.607 -11.541   6.072  1.00 56.84           C  
ATOM   3577  HE3 TRP B  35      20.910 -11.628   5.039  1.00 56.84           H  
ATOM   3578  NE1 TRP B  35      21.469  -9.399   8.764  1.00 56.84           N  
ATOM   3579  HE1 TRP B  35      21.489  -9.129   9.737  1.00 56.84           H  
ATOM   3580  CH2 TRP B  35      19.233 -12.311   7.934  1.00 56.84           C  
ATOM   3581  HH2 TRP B  35      18.498 -12.999   8.324  1.00 56.84           H  
ATOM   3582  CZ2 TRP B  35      19.786 -11.316   8.759  1.00 56.84           C  
ATOM   3583  HZ2 TRP B  35      19.497 -11.218   9.795  1.00 56.84           H  
ATOM   3584  CZ3 TRP B  35      19.643 -12.423   6.594  1.00 56.84           C  
ATOM   3585  HZ3 TRP B  35      19.218 -13.179   5.951  1.00 56.84           H  
ATOM   3586  N   GLU B  36      25.548 -10.860   3.343  1.00 55.31           N  
ATOM   3587  H   GLU B  36      25.808 -11.613   3.964  1.00 55.31           H  
ATOM   3588  CA  GLU B  36      26.085 -10.850   1.970  1.00 55.31           C  
ATOM   3589  HA  GLU B  36      26.865 -10.092   1.894  1.00 55.31           H  
ATOM   3590  C   GLU B  36      25.006 -10.503   0.926  1.00 55.31           C  
ATOM   3591  CB  GLU B  36      26.676 -12.222   1.601  1.00 55.31           C  
ATOM   3592  HB2 GLU B  36      26.884 -12.218   0.531  1.00 55.31           H  
ATOM   3593  HB3 GLU B  36      25.928 -12.990   1.798  1.00 55.31           H  
ATOM   3594  O   GLU B  36      25.304  -9.898  -0.108  1.00 55.31           O  
ATOM   3595  CG  GLU B  36      27.982 -12.582   2.326  1.00 55.31           C  
ATOM   3596  HG2 GLU B  36      28.686 -11.760   2.199  1.00 55.31           H  
ATOM   3597  HG3 GLU B  36      27.775 -12.697   3.390  1.00 55.31           H  
ATOM   3598  CD  GLU B  36      28.611 -13.882   1.783  1.00 55.31           C  
ATOM   3599  OE1 GLU B  36      29.824 -14.087   2.011  1.00 55.31           O  
ATOM   3600  OE2 GLU B  36      27.888 -14.675   1.131  1.00 55.31           O  
ATOM   3601  N   ASP B  37      23.745 -10.869   1.194  1.00 70.90           N  
ATOM   3602  H   ASP B  37      23.567 -11.329   2.075  1.00 70.90           H  
ATOM   3603  CA  ASP B  37      22.603 -10.515   0.356  1.00 70.90           C  
ATOM   3604  HA  ASP B  37      22.991 -10.077  -0.563  1.00 70.90           H  
ATOM   3605  C   ASP B  37      21.715  -9.444   1.009  1.00 70.90           C  
ATOM   3606  CB  ASP B  37      21.820 -11.760  -0.091  1.00 70.90           C  
ATOM   3607  HB2 ASP B  37      21.221 -12.141   0.736  1.00 70.90           H  
ATOM   3608  HB3 ASP B  37      22.530 -12.535  -0.383  1.00 70.90           H  
ATOM   3609  O   ASP B  37      20.805  -9.716   1.798  1.00 70.90           O  
ATOM   3610  CG  ASP B  37      20.924 -11.448  -1.303  1.00 70.90           C  
ATOM   3611  OD1 ASP B  37      20.726 -10.244  -1.610  1.00 70.90           O  
ATOM   3612  OD2 ASP B  37      20.495 -12.400  -1.990  1.00 70.90           O  
ATOM   3613  N   LYS B  38      21.950  -8.196   0.600  1.00 73.76           N  
ATOM   3614  H   LYS B  38      22.793  -8.066   0.058  1.00 73.76           H  
ATOM   3615  CA  LYS B  38      21.138  -7.015   0.923  1.00 73.76           C  
ATOM   3616  HA  LYS B  38      21.267  -6.793   1.982  1.00 73.76           H  
ATOM   3617  C   LYS B  38      19.637  -7.215   0.687  1.00 73.76           C  
ATOM   3618  CB  LYS B  38      21.700  -5.859   0.082  1.00 73.76           C  
ATOM   3619  HB2 LYS B  38      21.738  -6.166  -0.963  1.00 73.76           H  
ATOM   3620  HB3 LYS B  38      22.722  -5.682   0.418  1.00 73.76           H  
ATOM   3621  O   LYS B  38      18.827  -6.618   1.399  1.00 73.76           O  
ATOM   3622  CG  LYS B  38      20.913  -4.543   0.167  1.00 73.76           C  
ATOM   3623  HG2 LYS B  38      20.710  -4.309   1.212  1.00 73.76           H  
ATOM   3624  HG3 LYS B  38      19.969  -4.638  -0.369  1.00 73.76           H  
ATOM   3625  CD  LYS B  38      21.755  -3.427  -0.460  1.00 73.76           C  
ATOM   3626  HD2 LYS B  38      21.989  -3.687  -1.493  1.00 73.76           H  
ATOM   3627  HD3 LYS B  38      22.689  -3.359   0.098  1.00 73.76           H  
ATOM   3628  CE  LYS B  38      21.065  -2.065  -0.420  1.00 73.76           C  
ATOM   3629  HE2 LYS B  38      20.707  -1.893   0.595  1.00 73.76           H  
ATOM   3630  HE3 LYS B  38      20.203  -2.070  -1.086  1.00 73.76           H  
ATOM   3631  NZ  LYS B  38      22.037  -1.002  -0.790  1.00 73.76           N  
ATOM   3632  HZ1 LYS B  38      21.658  -0.081  -0.626  1.00 73.76           H  
ATOM   3633  HZ2 LYS B  38      22.847  -1.054  -0.189  1.00 73.76           H  
ATOM   3634  HZ3 LYS B  38      22.410  -1.097  -1.724  1.00 73.76           H  
ATOM   3635  N   ASP B  39      19.241  -8.020  -0.304  1.00 77.84           N  
ATOM   3636  H   ASP B  39      19.924  -8.600  -0.771  1.00 77.84           H  
ATOM   3637  CA  ASP B  39      17.825  -8.255  -0.582  1.00 77.84           C  
ATOM   3638  HA  ASP B  39      17.326  -7.287  -0.538  1.00 77.84           H  
ATOM   3639  C   ASP B  39      17.152  -9.121   0.500  1.00 77.84           C  
ATOM   3640  CB  ASP B  39      17.617  -8.843  -1.998  1.00 77.84           C  
ATOM   3641  HB2 ASP B  39      18.359  -9.615  -2.201  1.00 77.84           H  
ATOM   3642  HB3 ASP B  39      16.640  -9.327  -2.024  1.00 77.84           H  
ATOM   3643  O   ASP B  39      15.985  -8.869   0.817  1.00 77.84           O  
ATOM   3644  CG  ASP B  39      17.619  -7.795  -3.125  1.00 77.84           C  
ATOM   3645  OD1 ASP B  39      17.006  -6.718  -2.906  1.00 77.84           O  
ATOM   3646  OD2 ASP B  39      18.080  -8.079  -4.258  1.00 77.84           O  
ATOM   3647  N   GLU B  40      17.870 -10.075   1.107  1.00 81.95           N  
ATOM   3648  H   GLU B  40      18.839 -10.191   0.848  1.00 81.95           H  
ATOM   3649  CA  GLU B  40      17.362 -10.887   2.226  1.00 81.95           C  
ATOM   3650  HA  GLU B  40      16.409 -11.335   1.945  1.00 81.95           H  
ATOM   3651  C   GLU B  40      17.117 -10.023   3.463  1.00 81.95           C  
ATOM   3652  CB  GLU B  40      18.341 -12.015   2.611  1.00 81.95           C  
ATOM   3653  HB2 GLU B  40      17.969 -12.472   3.529  1.00 81.95           H  
ATOM   3654  HB3 GLU B  40      19.324 -11.595   2.823  1.00 81.95           H  
ATOM   3655  O   GLU B  40      16.062 -10.105   4.094  1.00 81.95           O  
ATOM   3656  CG  GLU B  40      18.473 -13.125   1.559  1.00 81.95           C  
ATOM   3657  HG2 GLU B  40      17.470 -13.461   1.297  1.00 81.95           H  
ATOM   3658  HG3 GLU B  40      18.929 -12.710   0.660  1.00 81.95           H  
ATOM   3659  CD  GLU B  40      19.292 -14.344   2.046  1.00 81.95           C  
ATOM   3660  OE1 GLU B  40      19.232 -15.386   1.353  1.00 81.95           O  
ATOM   3661  OE2 GLU B  40      19.916 -14.302   3.139  1.00 81.95           O  
ATOM   3662  N   PHE B  41      18.060  -9.136   3.779  1.00 79.62           N  
ATOM   3663  H   PHE B  41      18.919  -9.139   3.249  1.00 79.62           H  
ATOM   3664  CA  PHE B  41      17.927  -8.233   4.915  1.00 79.62           C  
ATOM   3665  HA  PHE B  41      17.777  -8.830   5.815  1.00 79.62           H  
ATOM   3666  C   PHE B  41      16.720  -7.289   4.777  1.00 79.62           C  
ATOM   3667  CB  PHE B  41      19.229  -7.447   5.055  1.00 79.62           C  
ATOM   3668  HB2 PHE B  41      20.048  -8.140   5.251  1.00 79.62           H  
ATOM   3669  HB3 PHE B  41      19.445  -6.929   4.120  1.00 79.62           H  
ATOM   3670  O   PHE B  41      15.909  -7.141   5.694  1.00 79.62           O  
ATOM   3671  CG  PHE B  41      19.159  -6.451   6.181  1.00 79.62           C  
ATOM   3672  CD1 PHE B  41      19.306  -5.076   5.930  1.00 79.62           C  
ATOM   3673  HD1 PHE B  41      19.481  -4.723   4.924  1.00 79.62           H  
ATOM   3674  CD2 PHE B  41      18.879  -6.904   7.479  1.00 79.62           C  
ATOM   3675  HD2 PHE B  41      18.745  -7.957   7.678  1.00 79.62           H  
ATOM   3676  CE1 PHE B  41      19.299  -4.165   6.995  1.00 79.62           C  
ATOM   3677  HE1 PHE B  41      19.517  -3.122   6.822  1.00 79.62           H  
ATOM   3678  CE2 PHE B  41      18.750  -5.979   8.517  1.00 79.62           C  
ATOM   3679  HE2 PHE B  41      18.473  -6.327   9.502  1.00 79.62           H  
ATOM   3680  CZ  PHE B  41      19.040  -4.626   8.293  1.00 79.62           C  
ATOM   3681  HZ  PHE B  41      19.083  -3.936   9.123  1.00 79.62           H  
ATOM   3682  N   LEU B  42      16.533  -6.700   3.592  1.00 84.39           N  
ATOM   3683  H   LEU B  42      17.230  -6.850   2.877  1.00 84.39           H  
ATOM   3684  CA  LEU B  42      15.367  -5.864   3.295  1.00 84.39           C  
ATOM   3685  HA  LEU B  42      15.272  -5.091   4.057  1.00 84.39           H  
ATOM   3686  C   LEU B  42      14.045  -6.657   3.339  1.00 84.39           C  
ATOM   3687  CB  LEU B  42      15.588  -5.188   1.936  1.00 84.39           C  
ATOM   3688  HB2 LEU B  42      14.653  -4.719   1.630  1.00 84.39           H  
ATOM   3689  HB3 LEU B  42      15.849  -5.972   1.224  1.00 84.39           H  
ATOM   3690  O   LEU B  42      12.999  -6.091   3.661  1.00 84.39           O  
ATOM   3691  CG  LEU B  42      16.685  -4.112   1.874  1.00 84.39           C  
ATOM   3692  HG  LEU B  42      17.629  -4.511   2.247  1.00 84.39           H  
ATOM   3693  CD1 LEU B  42      16.868  -3.676   0.418  1.00 84.39           C  
ATOM   3694 HD11 LEU B  42      15.945  -3.230   0.048  1.00 84.39           H  
ATOM   3695 HD12 LEU B  42      17.140  -4.543  -0.185  1.00 84.39           H  
ATOM   3696 HD13 LEU B  42      17.675  -2.945   0.364  1.00 84.39           H  
ATOM   3697  CD2 LEU B  42      16.330  -2.865   2.683  1.00 84.39           C  
ATOM   3698 HD21 LEU B  42      16.271  -3.115   3.743  1.00 84.39           H  
ATOM   3699 HD22 LEU B  42      17.109  -2.112   2.564  1.00 84.39           H  
ATOM   3700 HD23 LEU B  42      15.375  -2.453   2.356  1.00 84.39           H  
ATOM   3701  N   ASP B  43      14.061  -7.961   3.040  1.00 87.69           N  
ATOM   3702  H   ASP B  43      14.942  -8.390   2.795  1.00 87.69           H  
ATOM   3703  CA  ASP B  43      12.890  -8.833   3.204  1.00 87.69           C  
ATOM   3704  HA  ASP B  43      12.029  -8.357   2.734  1.00 87.69           H  
ATOM   3705  C   ASP B  43      12.519  -9.019   4.680  1.00 87.69           C  
ATOM   3706  CB  ASP B  43      13.107 -10.206   2.531  1.00 87.69           C  
ATOM   3707  HB2 ASP B  43      14.090 -10.609   2.776  1.00 87.69           H  
ATOM   3708  HB3 ASP B  43      12.365 -10.898   2.930  1.00 87.69           H  
ATOM   3709  O   ASP B  43      11.333  -8.995   5.016  1.00 87.69           O  
ATOM   3710  CG  ASP B  43      12.940 -10.191   1.013  1.00 87.69           C  
ATOM   3711  OD1 ASP B  43      12.808  -9.090   0.436  1.00 87.69           O  
ATOM   3712  OD2 ASP B  43      12.734 -11.258   0.407  1.00 87.69           O  
ATOM   3713  N   VAL B  44      13.509  -9.154   5.567  1.00 85.62           N  
ATOM   3714  H   VAL B  44      14.458  -9.186   5.223  1.00 85.62           H  
ATOM   3715  CA  VAL B  44      13.286  -9.231   7.020  1.00 85.62           C  
ATOM   3716  HA  VAL B  44      12.605 -10.054   7.235  1.00 85.62           H  
ATOM   3717  C   VAL B  44      12.632  -7.951   7.525  1.00 85.62           C  
ATOM   3718  CB  VAL B  44      14.604  -9.485   7.773  1.00 85.62           C  
ATOM   3719  HB  VAL B  44      15.336  -8.728   7.490  1.00 85.62           H  
ATOM   3720  O   VAL B  44      11.603  -8.019   8.196  1.00 85.62           O  
ATOM   3721  CG1 VAL B  44      14.417  -9.399   9.294  1.00 85.62           C  
ATOM   3722 HG11 VAL B  44      13.739 -10.178   9.644  1.00 85.62           H  
ATOM   3723 HG12 VAL B  44      15.387  -9.495   9.782  1.00 85.62           H  
ATOM   3724 HG13 VAL B  44      14.031  -8.424   9.593  1.00 85.62           H  
ATOM   3725  CG2 VAL B  44      15.167 -10.863   7.400  1.00 85.62           C  
ATOM   3726 HG21 VAL B  44      14.532 -11.653   7.801  1.00 85.62           H  
ATOM   3727 HG22 VAL B  44      15.233 -10.977   6.318  1.00 85.62           H  
ATOM   3728 HG23 VAL B  44      16.179 -10.958   7.794  1.00 85.62           H  
ATOM   3729  N   ILE B  45      13.183  -6.790   7.157  1.00 87.40           N  
ATOM   3730  H   ILE B  45      14.041  -6.828   6.626  1.00 87.40           H  
ATOM   3731  CA  ILE B  45      12.635  -5.475   7.521  1.00 87.40           C  
ATOM   3732  HA  ILE B  45      12.671  -5.357   8.604  1.00 87.40           H  
ATOM   3733  C   ILE B  45      11.175  -5.363   7.084  1.00 87.40           C  
ATOM   3734  CB  ILE B  45      13.474  -4.358   6.865  1.00 87.40           C  
ATOM   3735  HB  ILE B  45      13.569  -4.580   5.803  1.00 87.40           H  
ATOM   3736  O   ILE B  45      10.309  -4.993   7.880  1.00 87.40           O  
ATOM   3737  CG1 ILE B  45      14.890  -4.320   7.472  1.00 87.40           C  
ATOM   3738 HG12 ILE B  45      14.852  -3.834   8.447  1.00 87.40           H  
ATOM   3739 HG13 ILE B  45      15.274  -5.327   7.630  1.00 87.40           H  
ATOM   3740  CG2 ILE B  45      12.765  -2.991   6.997  1.00 87.40           C  
ATOM   3741 HG21 ILE B  45      12.403  -2.847   8.015  1.00 87.40           H  
ATOM   3742 HG22 ILE B  45      13.434  -2.171   6.736  1.00 87.40           H  
ATOM   3743 HG23 ILE B  45      11.917  -2.939   6.314  1.00 87.40           H  
ATOM   3744  CD1 ILE B  45      15.883  -3.595   6.553  1.00 87.40           C  
ATOM   3745 HD11 ILE B  45      16.805  -3.363   7.087  1.00 87.40           H  
ATOM   3746 HD12 ILE B  45      16.157  -4.258   5.733  1.00 87.40           H  
ATOM   3747 HD13 ILE B  45      15.471  -2.670   6.150  1.00 87.40           H  
ATOM   3748  N   TYR B  46      10.896  -5.723   5.828  1.00 91.27           N  
ATOM   3749  H   TYR B  46      11.661  -6.006   5.231  1.00 91.27           H  
ATOM   3750  CA  TYR B  46       9.547  -5.722   5.276  1.00 91.27           C  
ATOM   3751  HA  TYR B  46       9.179  -4.696   5.260  1.00 91.27           H  
ATOM   3752  C   TYR B  46       8.590  -6.541   6.153  1.00 91.27           C  
ATOM   3753  CB  TYR B  46       9.592  -6.247   3.832  1.00 91.27           C  
ATOM   3754  HB2 TYR B  46      10.185  -5.561   3.228  1.00 91.27           H  
ATOM   3755  HB3 TYR B  46      10.097  -7.212   3.809  1.00 91.27           H  
ATOM   3756  O   TYR B  46       7.575  -6.014   6.607  1.00 91.27           O  
ATOM   3757  CG  TYR B  46       8.226  -6.418   3.199  1.00 91.27           C  
ATOM   3758  CD1 TYR B  46       7.480  -7.593   3.424  1.00 91.27           C  
ATOM   3759  HD1 TYR B  46       7.898  -8.395   4.015  1.00 91.27           H  
ATOM   3760  CD2 TYR B  46       7.687  -5.385   2.412  1.00 91.27           C  
ATOM   3761  HD2 TYR B  46       8.278  -4.501   2.218  1.00 91.27           H  
ATOM   3762  CE1 TYR B  46       6.173  -7.709   2.919  1.00 91.27           C  
ATOM   3763  HE1 TYR B  46       5.586  -8.590   3.135  1.00 91.27           H  
ATOM   3764  CE2 TYR B  46       6.388  -5.506   1.884  1.00 91.27           C  
ATOM   3765  HE2 TYR B  46       5.953  -4.706   1.302  1.00 91.27           H  
ATOM   3766  OH  TYR B  46       4.348  -6.741   1.711  1.00 91.27           O  
ATOM   3767  HH  TYR B  46       3.872  -7.426   2.186  1.00 91.27           H  
ATOM   3768  CZ  TYR B  46       5.629  -6.663   2.146  1.00 91.27           C  
ATOM   3769  N   TRP B  47       8.912  -7.809   6.429  1.00 93.07           N  
ATOM   3770  H   TRP B  47       9.787  -8.172   6.079  1.00 93.07           H  
ATOM   3771  CA  TRP B  47       8.035  -8.706   7.191  1.00 93.07           C  
ATOM   3772  HA  TRP B  47       7.035  -8.661   6.760  1.00 93.07           H  
ATOM   3773  C   TRP B  47       7.884  -8.288   8.649  1.00 93.07           C  
ATOM   3774  CB  TRP B  47       8.548 -10.146   7.085  1.00 93.07           C  
ATOM   3775  HB2 TRP B  47       9.626 -10.168   7.247  1.00 93.07           H  
ATOM   3776  HB3 TRP B  47       8.083 -10.743   7.869  1.00 93.07           H  
ATOM   3777  O   TRP B  47       6.782  -8.345   9.196  1.00 93.07           O  
ATOM   3778  CG  TRP B  47       8.211 -10.786   5.779  1.00 93.07           C  
ATOM   3779  CD1 TRP B  47       9.078 -11.174   4.819  1.00 93.07           C  
ATOM   3780  HD1 TRP B  47      10.152 -11.091   4.897  1.00 93.07           H  
ATOM   3781  CD2 TRP B  47       6.882 -11.052   5.251  1.00 93.07           C  
ATOM   3782  CE2 TRP B  47       7.014 -11.559   3.924  1.00 93.07           C  
ATOM   3783  CE3 TRP B  47       5.581 -10.869   5.761  1.00 93.07           C  
ATOM   3784  HE3 TRP B  47       5.452 -10.496   6.766  1.00 93.07           H  
ATOM   3785  NE1 TRP B  47       8.378 -11.636   3.721  1.00 93.07           N  
ATOM   3786  HE1 TRP B  47       8.837 -11.929   2.870  1.00 93.07           H  
ATOM   3787  CH2 TRP B  47       4.614 -11.579   3.646  1.00 93.07           C  
ATOM   3788  HH2 TRP B  47       3.725 -11.682   3.041  1.00 93.07           H  
ATOM   3789  CZ2 TRP B  47       5.897 -11.830   3.120  1.00 93.07           C  
ATOM   3790  HZ2 TRP B  47       6.021 -12.176   2.105  1.00 93.07           H  
ATOM   3791  CZ3 TRP B  47       4.456 -11.129   4.964  1.00 93.07           C  
ATOM   3792  HZ3 TRP B  47       3.466 -10.941   5.353  1.00 93.07           H  
ATOM   3793  N   PHE B  48       8.960  -7.805   9.260  1.00 91.01           N  
ATOM   3794  H   PHE B  48       9.839  -7.794   8.762  1.00 91.01           H  
ATOM   3795  CA  PHE B  48       8.942  -7.283  10.617  1.00 91.01           C  
ATOM   3796  HA  PHE B  48       8.581  -8.062  11.289  1.00 91.01           H  
ATOM   3797  C   PHE B  48       7.990  -6.085  10.750  1.00 91.01           C  
ATOM   3798  CB  PHE B  48      10.380  -6.938  10.996  1.00 91.01           C  
ATOM   3799  HB2 PHE B  48      10.760  -6.173  10.319  1.00 91.01           H  
ATOM   3800  HB3 PHE B  48      11.002  -7.825  10.870  1.00 91.01           H  
ATOM   3801  O   PHE B  48       7.160  -6.048  11.661  1.00 91.01           O  
ATOM   3802  CG  PHE B  48      10.526  -6.472  12.420  1.00 91.01           C  
ATOM   3803  CD1 PHE B  48      10.927  -5.153  12.681  1.00 91.01           C  
ATOM   3804  HD1 PHE B  48      11.137  -4.473  11.869  1.00 91.01           H  
ATOM   3805  CD2 PHE B  48      10.289  -7.364  13.483  1.00 91.01           C  
ATOM   3806  HD2 PHE B  48       9.996  -8.384  13.283  1.00 91.01           H  
ATOM   3807  CE1 PHE B  48      11.117  -4.735  14.004  1.00 91.01           C  
ATOM   3808  HE1 PHE B  48      11.492  -3.738  14.180  1.00 91.01           H  
ATOM   3809  CE2 PHE B  48      10.450  -6.933  14.811  1.00 91.01           C  
ATOM   3810  HE2 PHE B  48      10.279  -7.617  15.629  1.00 91.01           H  
ATOM   3811  CZ  PHE B  48      10.868  -5.617  15.072  1.00 91.01           C  
ATOM   3812  HZ  PHE B  48      11.028  -5.292  16.090  1.00 91.01           H  
ATOM   3813  N   ARG B  49       7.997  -5.157   9.780  1.00 93.38           N  
ATOM   3814  H   ARG B  49       8.696  -5.230   9.055  1.00 93.38           H  
ATOM   3815  CA  ARG B  49       7.018  -4.058   9.730  1.00 93.38           C  
ATOM   3816  HA  ARG B  49       7.060  -3.515  10.674  1.00 93.38           H  
ATOM   3817  C   ARG B  49       5.578  -4.550   9.582  1.00 93.38           C  
ATOM   3818  CB  ARG B  49       7.329  -3.099   8.576  1.00 93.38           C  
ATOM   3819  HB2 ARG B  49       6.460  -2.451   8.457  1.00 93.38           H  
ATOM   3820  HB3 ARG B  49       7.448  -3.661   7.650  1.00 93.38           H  
ATOM   3821  O   ARG B  49       4.689  -3.937  10.171  1.00 93.38           O  
ATOM   3822  CG  ARG B  49       8.550  -2.194   8.781  1.00 93.38           C  
ATOM   3823  HG2 ARG B  49       9.475  -2.767   8.726  1.00 93.38           H  
ATOM   3824  HG3 ARG B  49       8.483  -1.706   9.754  1.00 93.38           H  
ATOM   3825  CD  ARG B  49       8.496  -1.154   7.650  1.00 93.38           C  
ATOM   3826  HD2 ARG B  49       8.478  -1.691   6.702  1.00 93.38           H  
ATOM   3827  HD3 ARG B  49       7.564  -0.595   7.727  1.00 93.38           H  
ATOM   3828  NE  ARG B  49       9.610  -0.193   7.605  1.00 93.38           N  
ATOM   3829  HE  ARG B  49      10.125  -0.173   6.736  1.00 93.38           H  
ATOM   3830  NH1 ARG B  49       9.428   0.769   9.685  1.00 93.38           N  
ATOM   3831 HH11 ARG B  49       8.536   0.322   9.838  1.00 93.38           H  
ATOM   3832 HH12 ARG B  49       9.812   1.338  10.426  1.00 93.38           H  
ATOM   3833  NH2 ARG B  49      10.750   1.680   8.220  1.00 93.38           N  
ATOM   3834 HH21 ARG B  49      10.981   1.830   7.249  1.00 93.38           H  
ATOM   3835 HH22 ARG B  49      10.979   2.376   8.915  1.00 93.38           H  
ATOM   3836  CZ  ARG B  49       9.920   0.733   8.496  1.00 93.38           C  
ATOM   3837  N   GLN B  50       5.334  -5.621   8.821  1.00 95.77           N  
ATOM   3838  H   GLN B  50       6.109  -6.061   8.344  1.00 95.77           H  
ATOM   3839  CA  GLN B  50       3.985  -6.187   8.690  1.00 95.77           C  
ATOM   3840  HA  GLN B  50       3.299  -5.379   8.436  1.00 95.77           H  
ATOM   3841  C   GLN B  50       3.477  -6.758  10.012  1.00 95.77           C  
ATOM   3842  CB  GLN B  50       3.909  -7.281   7.609  1.00 95.77           C  
ATOM   3843  HB2 GLN B  50       2.885  -7.655   7.578  1.00 95.77           H  
ATOM   3844  HB3 GLN B  50       4.549  -8.115   7.896  1.00 95.77           H  
ATOM   3845  O   GLN B  50       2.325  -6.528  10.372  1.00 95.77           O  
ATOM   3846  CG  GLN B  50       4.292  -6.853   6.189  1.00 95.77           C  
ATOM   3847  HG2 GLN B  50       5.345  -6.574   6.158  1.00 95.77           H  
ATOM   3848  HG3 GLN B  50       4.175  -7.715   5.532  1.00 95.77           H  
ATOM   3849  CD  GLN B  50       3.483  -5.698   5.616  1.00 95.77           C  
ATOM   3850  NE2 GLN B  50       3.711  -5.341   4.380  1.00 95.77           N  
ATOM   3851 HE21 GLN B  50       3.207  -4.541   4.027  1.00 95.77           H  
ATOM   3852 HE22 GLN B  50       4.419  -5.812   3.835  1.00 95.77           H  
ATOM   3853  OE1 GLN B  50       2.626  -5.086   6.225  1.00 95.77           O  
ATOM   3854  N   ILE B  51       4.340  -7.441  10.767  1.00 95.48           N  
ATOM   3855  H   ILE B  51       5.267  -7.612  10.405  1.00 95.48           H  
ATOM   3856  CA  ILE B  51       3.996  -7.961  12.095  1.00 95.48           C  
ATOM   3857  HA  ILE B  51       3.106  -8.585  12.010  1.00 95.48           H  
ATOM   3858  C   ILE B  51       3.637  -6.802  13.032  1.00 95.48           C  
ATOM   3859  CB  ILE B  51       5.148  -8.832  12.642  1.00 95.48           C  
ATOM   3860  HB  ILE B  51       6.070  -8.252  12.607  1.00 95.48           H  
ATOM   3861  O   ILE B  51       2.580  -6.832  13.659  1.00 95.48           O  
ATOM   3862  CG1 ILE B  51       5.319 -10.097  11.767  1.00 95.48           C  
ATOM   3863 HG12 ILE B  51       5.297  -9.829  10.710  1.00 95.48           H  
ATOM   3864 HG13 ILE B  51       4.485 -10.776  11.945  1.00 95.48           H  
ATOM   3865  CG2 ILE B  51       4.890  -9.240  14.106  1.00 95.48           C  
ATOM   3866 HG21 ILE B  51       5.733  -9.815  14.492  1.00 95.48           H  
ATOM   3867 HG22 ILE B  51       3.985  -9.843  14.178  1.00 95.48           H  
ATOM   3868 HG23 ILE B  51       4.786  -8.364  14.745  1.00 95.48           H  
ATOM   3869  CD1 ILE B  51       6.634 -10.844  12.013  1.00 95.48           C  
ATOM   3870 HD11 ILE B  51       7.478 -10.175  11.843  1.00 95.48           H  
ATOM   3871 HD12 ILE B  51       6.706 -11.683  11.321  1.00 95.48           H  
ATOM   3872 HD13 ILE B  51       6.675 -11.232  13.031  1.00 95.48           H  
ATOM   3873  N   ILE B  52       4.458  -5.745  13.066  1.00 95.27           N  
ATOM   3874  H   ILE B  52       5.324  -5.798  12.550  1.00 95.27           H  
ATOM   3875  CA  ILE B  52       4.174  -4.535  13.856  1.00 95.27           C  
ATOM   3876  HA  ILE B  52       4.090  -4.816  14.906  1.00 95.27           H  
ATOM   3877  C   ILE B  52       2.828  -3.919  13.454  1.00 95.27           C  
ATOM   3878  CB  ILE B  52       5.330  -3.515  13.715  1.00 95.27           C  
ATOM   3879  HB  ILE B  52       5.542  -3.375  12.655  1.00 95.27           H  
ATOM   3880  O   ILE B  52       2.041  -3.555  14.322  1.00 95.27           O  
ATOM   3881  CG1 ILE B  52       6.602  -4.054  14.405  1.00 95.27           C  
ATOM   3882 HG12 ILE B  52       6.452  -4.062  15.484  1.00 95.27           H  
ATOM   3883 HG13 ILE B  52       6.787  -5.081  14.091  1.00 95.27           H  
ATOM   3884  CG2 ILE B  52       4.949  -2.145  14.312  1.00 95.27           C  
ATOM   3885 HG21 ILE B  52       5.784  -1.445  14.269  1.00 95.27           H  
ATOM   3886 HG22 ILE B  52       4.653  -2.269  15.353  1.00 95.27           H  
ATOM   3887 HG23 ILE B  52       4.124  -1.701  13.756  1.00 95.27           H  
ATOM   3888  CD1 ILE B  52       7.865  -3.246  14.084  1.00 95.27           C  
ATOM   3889 HD11 ILE B  52       7.797  -2.229  14.472  1.00 95.27           H  
ATOM   3890 HD12 ILE B  52       8.716  -3.730  14.564  1.00 95.27           H  
ATOM   3891 HD13 ILE B  52       8.032  -3.222  13.007  1.00 95.27           H  
ATOM   3892  N   ALA B  53       2.540  -3.818  12.155  1.00 97.56           N  
ATOM   3893  H   ALA B  53       3.223  -4.132  11.480  1.00 97.56           H  
ATOM   3894  CA  ALA B  53       1.283  -3.263  11.660  1.00 97.56           C  
ATOM   3895  HA  ALA B  53       1.148  -2.261  12.067  1.00 97.56           H  
ATOM   3896  C   ALA B  53       0.055  -4.055  12.105  1.00 97.56           C  
ATOM   3897  CB  ALA B  53       1.356  -3.176  10.138  1.00 97.56           C  
ATOM   3898  HB1 ALA B  53       1.649  -4.133   9.706  1.00 97.56           H  
ATOM   3899  HB2 ALA B  53       0.375  -2.905   9.747  1.00 97.56           H  
ATOM   3900  HB3 ALA B  53       2.077  -2.407   9.864  1.00 97.56           H  
ATOM   3901  O   ALA B  53      -0.930  -3.450  12.522  1.00 97.56           O  
ATOM   3902  N   VAL B  54       0.119  -5.386  12.060  1.00 97.90           N  
ATOM   3903  H   VAL B  54       0.954  -5.821  11.694  1.00 97.90           H  
ATOM   3904  CA  VAL B  54      -0.971  -6.237  12.550  1.00 97.90           C  
ATOM   3905  HA  VAL B  54      -1.904  -5.908  12.093  1.00 97.90           H  
ATOM   3906  C   VAL B  54      -1.137  -6.068  14.058  1.00 97.90           C  
ATOM   3907  CB  VAL B  54      -0.745  -7.711  12.169  1.00 97.90           C  
ATOM   3908  HB  VAL B  54       0.234  -8.033  12.523  1.00 97.90           H  
ATOM   3909  O   VAL B  54      -2.243  -5.793  14.512  1.00 97.90           O  
ATOM   3910  CG1 VAL B  54      -1.811  -8.634  12.769  1.00 97.90           C  
ATOM   3911 HG11 VAL B  54      -2.807  -8.295  12.483  1.00 97.90           H  
ATOM   3912 HG12 VAL B  54      -1.739  -8.643  13.857  1.00 97.90           H  
ATOM   3913 HG13 VAL B  54      -1.663  -9.654  12.415  1.00 97.90           H  
ATOM   3914  CG2 VAL B  54      -0.803  -7.885  10.647  1.00 97.90           C  
ATOM   3915 HG21 VAL B  54      -0.612  -8.926  10.386  1.00 97.90           H  
ATOM   3916 HG22 VAL B  54      -1.783  -7.589  10.272  1.00 97.90           H  
ATOM   3917 HG23 VAL B  54      -0.040  -7.266  10.175  1.00 97.90           H  
ATOM   3918  N   VAL B  55      -0.051  -6.169  14.832  1.00 97.29           N  
ATOM   3919  H   VAL B  55       0.838  -6.360  14.390  1.00 97.29           H  
ATOM   3920  CA  VAL B  55      -0.093  -6.067  16.300  1.00 97.29           C  
ATOM   3921  HA  VAL B  55      -0.778  -6.823  16.685  1.00 97.29           H  
ATOM   3922  C   VAL B  55      -0.649  -4.713  16.745  1.00 97.29           C  
ATOM   3923  CB  VAL B  55       1.302  -6.329  16.904  1.00 97.29           C  
ATOM   3924  HB  VAL B  55       2.035  -5.701  16.398  1.00 97.29           H  
ATOM   3925  O   VAL B  55      -1.603  -4.666  17.520  1.00 97.29           O  
ATOM   3926  CG1 VAL B  55       1.365  -6.025  18.407  1.00 97.29           C  
ATOM   3927 HG11 VAL B  55       2.332  -6.328  18.808  1.00 97.29           H  
ATOM   3928 HG12 VAL B  55       0.576  -6.563  18.932  1.00 97.29           H  
ATOM   3929 HG13 VAL B  55       1.252  -4.955  18.581  1.00 97.29           H  
ATOM   3930  CG2 VAL B  55       1.701  -7.800  16.721  1.00 97.29           C  
ATOM   3931 HG21 VAL B  55       2.719  -7.952  17.079  1.00 97.29           H  
ATOM   3932 HG22 VAL B  55       1.660  -8.083  15.669  1.00 97.29           H  
ATOM   3933 HG23 VAL B  55       1.023  -8.443  17.283  1.00 97.29           H  
ATOM   3934  N   LEU B  56      -0.106  -3.610  16.223  1.00 96.75           N  
ATOM   3935  H   LEU B  56       0.652  -3.704  15.562  1.00 96.75           H  
ATOM   3936  CA  LEU B  56      -0.581  -2.269  16.562  1.00 96.75           C  
ATOM   3937  HA  LEU B  56      -0.634  -2.177  17.647  1.00 96.75           H  
ATOM   3938  C   LEU B  56      -2.002  -2.026  16.051  1.00 96.75           C  
ATOM   3939  CB  LEU B  56       0.379  -1.200  16.016  1.00 96.75           C  
ATOM   3940  HB2 LEU B  56       0.479  -1.339  14.940  1.00 96.75           H  
ATOM   3941  HB3 LEU B  56      -0.073  -0.222  16.184  1.00 96.75           H  
ATOM   3942  O   LEU B  56      -2.785  -1.411  16.762  1.00 96.75           O  
ATOM   3943  CG  LEU B  56       1.778  -1.197  16.656  1.00 96.75           C  
ATOM   3944  HG  LEU B  56       2.264  -2.160  16.497  1.00 96.75           H  
ATOM   3945  CD1 LEU B  56       2.621  -0.107  15.995  1.00 96.75           C  
ATOM   3946 HD11 LEU B  56       2.176   0.871  16.176  1.00 96.75           H  
ATOM   3947 HD12 LEU B  56       2.683  -0.294  14.923  1.00 96.75           H  
ATOM   3948 HD13 LEU B  56       3.631  -0.128  16.406  1.00 96.75           H  
ATOM   3949  CD2 LEU B  56       1.757  -0.911  18.156  1.00 96.75           C  
ATOM   3950 HD21 LEU B  56       2.776  -0.889  18.543  1.00 96.75           H  
ATOM   3951 HD22 LEU B  56       1.287   0.056  18.336  1.00 96.75           H  
ATOM   3952 HD23 LEU B  56       1.210  -1.690  18.687  1.00 96.75           H  
ATOM   3953  N   GLY B  57      -2.362  -2.528  14.867  1.00 97.56           N  
ATOM   3954  H   GLY B  57      -1.684  -3.039  14.320  1.00 97.56           H  
ATOM   3955  CA  GLY B  57      -3.709  -2.371  14.317  1.00 97.56           C  
ATOM   3956  HA2 GLY B  57      -3.746  -2.829  13.328  1.00 97.56           H  
ATOM   3957  HA3 GLY B  57      -3.949  -1.312  14.222  1.00 97.56           H  
ATOM   3958  C   GLY B  57      -4.768  -3.031  15.198  1.00 97.56           C  
ATOM   3959  O   GLY B  57      -5.798  -2.423  15.477  1.00 97.56           O  
ATOM   3960  N   VAL B  58      -4.492  -4.241  15.698  1.00 97.29           N  
ATOM   3961  H   VAL B  58      -3.630  -4.693  15.426  1.00 97.29           H  
ATOM   3962  CA  VAL B  58      -5.383  -4.929  16.643  1.00 97.29           C  
ATOM   3963  HA  VAL B  58      -6.388  -4.962  16.221  1.00 97.29           H  
ATOM   3964  C   VAL B  58      -5.474  -4.147  17.950  1.00 97.29           C  
ATOM   3965  CB  VAL B  58      -4.927  -6.379  16.904  1.00 97.29           C  
ATOM   3966  HB  VAL B  58      -3.888  -6.379  17.233  1.00 97.29           H  
ATOM   3967  O   VAL B  58      -6.576  -3.842  18.398  1.00 97.29           O  
ATOM   3968  CG1 VAL B  58      -5.780  -7.063  17.980  1.00 97.29           C  
ATOM   3969 HG11 VAL B  58      -6.834  -7.017  17.706  1.00 97.29           H  
ATOM   3970 HG12 VAL B  58      -5.483  -8.107  18.085  1.00 97.29           H  
ATOM   3971 HG13 VAL B  58      -5.641  -6.577  18.946  1.00 97.29           H  
ATOM   3972  CG2 VAL B  58      -5.043  -7.239  15.641  1.00 97.29           C  
ATOM   3973 HG21 VAL B  58      -4.416  -6.839  14.844  1.00 97.29           H  
ATOM   3974 HG22 VAL B  58      -4.720  -8.258  15.853  1.00 97.29           H  
ATOM   3975 HG23 VAL B  58      -6.079  -7.250  15.301  1.00 97.29           H  
ATOM   3976  N   ILE B  59      -4.334  -3.770  18.544  1.00 96.01           N  
ATOM   3977  H   ILE B  59      -3.457  -4.027  18.116  1.00 96.01           H  
ATOM   3978  CA  ILE B  59      -4.312  -3.045  19.825  1.00 96.01           C  
ATOM   3979  HA  ILE B  59      -4.848  -3.640  20.565  1.00 96.01           H  
ATOM   3980  C   ILE B  59      -5.070  -1.711  19.713  1.00 96.01           C  
ATOM   3981  CB  ILE B  59      -2.857  -2.865  20.324  1.00 96.01           C  
ATOM   3982  HB  ILE B  59      -2.269  -2.430  19.515  1.00 96.01           H  
ATOM   3983  O   ILE B  59      -5.880  -1.402  20.581  1.00 96.01           O  
ATOM   3984  CG1 ILE B  59      -2.218  -4.221  20.696  1.00 96.01           C  
ATOM   3985 HG12 ILE B  59      -2.414  -4.951  19.911  1.00 96.01           H  
ATOM   3986 HG13 ILE B  59      -2.674  -4.601  21.610  1.00 96.01           H  
ATOM   3987  CG2 ILE B  59      -2.801  -1.924  21.545  1.00 96.01           C  
ATOM   3988 HG21 ILE B  59      -3.418  -2.321  22.351  1.00 96.01           H  
ATOM   3989 HG22 ILE B  59      -1.778  -1.807  21.902  1.00 96.01           H  
ATOM   3990 HG23 ILE B  59      -3.162  -0.930  21.284  1.00 96.01           H  
ATOM   3991  CD1 ILE B  59      -0.696  -4.143  20.890  1.00 96.01           C  
ATOM   3992 HD11 ILE B  59      -0.298  -5.152  21.002  1.00 96.01           H  
ATOM   3993 HD12 ILE B  59      -0.448  -3.576  21.787  1.00 96.01           H  
ATOM   3994 HD13 ILE B  59      -0.234  -3.674  20.021  1.00 96.01           H  
ATOM   3995  N   TRP B  60      -4.867  -0.945  18.637  1.00 95.91           N  
ATOM   3996  H   TRP B  60      -4.207  -1.258  17.939  1.00 95.91           H  
ATOM   3997  CA  TRP B  60      -5.525   0.348  18.414  1.00 95.91           C  
ATOM   3998  HA  TRP B  60      -5.502   0.928  19.337  1.00 95.91           H  
ATOM   3999  C   TRP B  60      -7.000   0.215  18.038  1.00 95.91           C  
ATOM   4000  CB  TRP B  60      -4.798   1.137  17.314  1.00 95.91           C  
ATOM   4001  HB2 TRP B  60      -4.446   0.461  16.534  1.00 95.91           H  
ATOM   4002  HB3 TRP B  60      -5.525   1.790  16.832  1.00 95.91           H  
ATOM   4003  O   TRP B  60      -7.740   1.179  18.199  1.00 95.91           O  
ATOM   4004  CG  TRP B  60      -3.684   2.034  17.750  1.00 95.91           C  
ATOM   4005  CD1 TRP B  60      -3.607   3.348  17.452  1.00 95.91           C  
ATOM   4006  HD1 TRP B  60      -4.337   3.878  16.856  1.00 95.91           H  
ATOM   4007  CD2 TRP B  60      -2.500   1.742  18.555  1.00 95.91           C  
ATOM   4008  CE2 TRP B  60      -1.758   2.946  18.723  1.00 95.91           C  
ATOM   4009  CE3 TRP B  60      -1.963   0.592  19.164  1.00 95.91           C  
ATOM   4010  HE3 TRP B  60      -2.472  -0.351  19.029  1.00 95.91           H  
ATOM   4011  NE1 TRP B  60      -2.459   3.879  18.004  1.00 95.91           N  
ATOM   4012  HE1 TRP B  60      -2.144   4.826  17.849  1.00 95.91           H  
ATOM   4013  CH2 TRP B  60      -0.093   1.853  20.090  1.00 95.91           C  
ATOM   4014  HH2 TRP B  60       0.810   1.884  20.681  1.00 95.91           H  
ATOM   4015  CZ2 TRP B  60      -0.574   3.016  19.469  1.00 95.91           C  
ATOM   4016  HZ2 TRP B  60      -0.047   3.953  19.573  1.00 95.91           H  
ATOM   4017  CZ3 TRP B  60      -0.789   0.642  19.934  1.00 95.91           C  
ATOM   4018  HZ3 TRP B  60      -0.413  -0.256  20.402  1.00 95.91           H  
ATOM   4019  N   GLY B  61      -7.427  -0.928  17.500  1.00 94.20           N  
ATOM   4020  H   GLY B  61      -6.754  -1.654  17.298  1.00 94.20           H  
ATOM   4021  CA  GLY B  61      -8.841  -1.197  17.239  1.00 94.20           C  
ATOM   4022  HA2 GLY B  61      -9.329  -0.305  16.846  1.00 94.20           H  
ATOM   4023  HA3 GLY B  61      -8.919  -1.997  16.503  1.00 94.20           H  
ATOM   4024  C   GLY B  61      -9.595  -1.609  18.496  1.00 94.20           C  
ATOM   4025  O   GLY B  61     -10.727  -1.178  18.705  1.00 94.20           O  
ATOM   4026  N   VAL B  62      -8.952  -2.401  19.357  1.00 94.49           N  
ATOM   4027  H   VAL B  62      -8.034  -2.736  19.102  1.00 94.49           H  
ATOM   4028  CA  VAL B  62      -9.516  -2.822  20.646  1.00 94.49           C  
ATOM   4029  HA  VAL B  62     -10.546  -3.144  20.496  1.00 94.49           H  
ATOM   4030  C   VAL B  62      -9.573  -1.649  21.619  1.00 94.49           C  
ATOM   4031  CB  VAL B  62      -8.716  -4.001  21.231  1.00 94.49           C  
ATOM   4032  HB  VAL B  62      -7.666  -3.715  21.302  1.00 94.49           H  
ATOM   4033  O   VAL B  62     -10.621  -1.382  22.207  1.00 94.49           O  
ATOM   4034  CG1 VAL B  62      -9.209  -4.390  22.631  1.00 94.49           C  
ATOM   4035 HG11 VAL B  62      -8.676  -5.275  22.978  1.00 94.49           H  
ATOM   4036 HG12 VAL B  62      -9.023  -3.583  23.339  1.00 94.49           H  
ATOM   4037 HG13 VAL B  62     -10.278  -4.602  22.605  1.00 94.49           H  
ATOM   4038  CG2 VAL B  62      -8.817  -5.258  20.353  1.00 94.49           C  
ATOM   4039 HG21 VAL B  62      -9.816  -5.687  20.423  1.00 94.49           H  
ATOM   4040 HG22 VAL B  62      -8.610  -5.025  19.308  1.00 94.49           H  
ATOM   4041 HG23 VAL B  62      -8.092  -5.998  20.693  1.00 94.49           H  
ATOM   4042  N   LEU B  63      -8.469  -0.915  21.773  1.00 91.29           N  
ATOM   4043  H   LEU B  63      -7.652  -1.143  21.226  1.00 91.29           H  
ATOM   4044  CA  LEU B  63      -8.465   0.323  22.544  1.00 91.29           C  
ATOM   4045  HA  LEU B  63      -8.961   0.133  23.496  1.00 91.29           H  
ATOM   4046  C   LEU B  63      -9.267   1.380  21.766  1.00 91.29           C  
ATOM   4047  CB  LEU B  63      -7.015   0.771  22.811  1.00 91.29           C  
ATOM   4048  HB2 LEU B  63      -6.526   0.942  21.852  1.00 91.29           H  
ATOM   4049  HB3 LEU B  63      -7.043   1.719  23.347  1.00 91.29           H  
ATOM   4050  O   LEU B  63      -9.044   1.514  20.570  1.00 91.29           O  
ATOM   4051  CG  LEU B  63      -6.171  -0.229  23.628  1.00 91.29           C  
ATOM   4052  HG  LEU B  63      -6.126  -1.192  23.118  1.00 91.29           H  
ATOM   4053  CD1 LEU B  63      -4.745   0.305  23.773  1.00 91.29           C  
ATOM   4054 HD11 LEU B  63      -4.748   1.235  24.341  1.00 91.29           H  
ATOM   4055 HD12 LEU B  63      -4.325   0.490  22.785  1.00 91.29           H  
ATOM   4056 HD13 LEU B  63      -4.127  -0.433  24.286  1.00 91.29           H  
ATOM   4057  CD2 LEU B  63      -6.740  -0.458  25.029  1.00 91.29           C  
ATOM   4058 HD21 LEU B  63      -6.068  -1.102  25.596  1.00 91.29           H  
ATOM   4059 HD22 LEU B  63      -7.707  -0.957  24.962  1.00 91.29           H  
ATOM   4060 HD23 LEU B  63      -6.853   0.492  25.551  1.00 91.29           H  
ATOM   4061  N   PRO B  64     -10.170   2.164  22.384  1.00 81.96           N  
ATOM   4062  CA  PRO B  64     -10.954   3.203  21.702  1.00 81.96           C  
ATOM   4063  HA  PRO B  64     -11.362   2.795  20.777  1.00 81.96           H  
ATOM   4064  C   PRO B  64     -10.097   4.432  21.334  1.00 81.96           C  
ATOM   4065  CB  PRO B  64     -12.112   3.518  22.659  1.00 81.96           C  
ATOM   4066  HB2 PRO B  64     -12.929   2.814  22.500  1.00 81.96           H  
ATOM   4067  HB3 PRO B  64     -12.493   4.535  22.566  1.00 81.96           H  
ATOM   4068  O   PRO B  64     -10.477   5.578  21.578  1.00 81.96           O  
ATOM   4069  CG  PRO B  64     -11.491   3.263  24.030  1.00 81.96           C  
ATOM   4070  HG2 PRO B  64     -10.900   4.127  24.331  1.00 81.96           H  
ATOM   4071  HG3 PRO B  64     -12.249   3.035  24.781  1.00 81.96           H  
ATOM   4072  CD  PRO B  64     -10.569   2.071  23.779  1.00 81.96           C  
ATOM   4073  HD2 PRO B  64      -9.707   2.115  24.445  1.00 81.96           H  
ATOM   4074  HD3 PRO B  64     -11.118   1.142  23.933  1.00 81.96           H  
ATOM   4075  N   LEU B  65      -8.908   4.212  20.772  1.00 86.88           N  
ATOM   4076  H   LEU B  65      -8.699   3.263  20.496  1.00 86.88           H  
ATOM   4077  CA  LEU B  65      -8.011   5.256  20.312  1.00 86.88           C  
ATOM   4078  HA  LEU B  65      -7.948   6.028  21.079  1.00 86.88           H  
ATOM   4079  C   LEU B  65      -8.604   5.891  19.062  1.00 86.88           C  
ATOM   4080  CB  LEU B  65      -6.607   4.680  20.054  1.00 86.88           C  
ATOM   4081  HB2 LEU B  65      -6.699   3.818  19.394  1.00 86.88           H  
ATOM   4082  HB3 LEU B  65      -6.009   5.432  19.539  1.00 86.88           H  
ATOM   4083  O   LEU B  65      -8.825   5.222  18.053  1.00 86.88           O  
ATOM   4084  CG  LEU B  65      -5.866   4.257  21.335  1.00 86.88           C  
ATOM   4085  HG  LEU B  65      -6.454   3.508  21.865  1.00 86.88           H  
ATOM   4086  CD1 LEU B  65      -4.517   3.642  20.974  1.00 86.88           C  
ATOM   4087 HD11 LEU B  65      -4.672   2.785  20.318  1.00 86.88           H  
ATOM   4088 HD12 LEU B  65      -3.889   4.374  20.466  1.00 86.88           H  
ATOM   4089 HD13 LEU B  65      -4.012   3.294  21.875  1.00 86.88           H  
ATOM   4090  CD2 LEU B  65      -5.599   5.435  22.277  1.00 86.88           C  
ATOM   4091 HD21 LEU B  65      -6.536   5.806  22.692  1.00 86.88           H  
ATOM   4092 HD22 LEU B  65      -5.087   6.236  21.744  1.00 86.88           H  
ATOM   4093 HD23 LEU B  65      -4.978   5.104  23.109  1.00 86.88           H  
ATOM   4094  N   ARG B  66      -8.849   7.201  19.145  1.00 87.21           N  
ATOM   4095  H   ARG B  66      -8.643   7.669  20.015  1.00 87.21           H  
ATOM   4096  CA  ARG B  66      -9.417   7.991  18.056  1.00 87.21           C  
ATOM   4097  HA  ARG B  66      -9.543   7.309  17.215  1.00 87.21           H  
ATOM   4098  C   ARG B  66      -8.459   9.088  17.590  1.00 87.21           C  
ATOM   4099  CB  ARG B  66     -10.812   8.529  18.430  1.00 87.21           C  
ATOM   4100  HB2 ARG B  66     -10.726   9.153  19.319  1.00 87.21           H  
ATOM   4101  HB3 ARG B  66     -11.176   9.149  17.610  1.00 87.21           H  
ATOM   4102  O   ARG B  66      -7.692   9.644  18.375  1.00 87.21           O  
ATOM   4103  CG  ARG B  66     -11.844   7.416  18.688  1.00 87.21           C  
ATOM   4104  HG2 ARG B  66     -11.503   6.788  19.512  1.00 87.21           H  
ATOM   4105  HG3 ARG B  66     -11.933   6.798  17.794  1.00 87.21           H  
ATOM   4106  CD  ARG B  66     -13.219   8.002  19.053  1.00 87.21           C  
ATOM   4107  HD2 ARG B  66     -13.589   8.572  18.201  1.00 87.21           H  
ATOM   4108  HD3 ARG B  66     -13.100   8.675  19.903  1.00 87.21           H  
ATOM   4109  NE  ARG B  66     -14.188   6.946  19.410  1.00 87.21           N  
ATOM   4110  HE  ARG B  66     -13.812   6.014  19.512  1.00 87.21           H  
ATOM   4111  NH1 ARG B  66     -16.128   8.171  19.247  1.00 87.21           N  
ATOM   4112 HH11 ARG B  66     -17.136   8.192  19.201  1.00 87.21           H  
ATOM   4113 HH12 ARG B  66     -15.585   9.010  19.099  1.00 87.21           H  
ATOM   4114  NH2 ARG B  66     -16.244   5.974  19.604  1.00 87.21           N  
ATOM   4115 HH21 ARG B  66     -17.251   6.025  19.552  1.00 87.21           H  
ATOM   4116 HH22 ARG B  66     -15.816   5.066  19.716  1.00 87.21           H  
ATOM   4117  CZ  ARG B  66     -15.508   7.037  19.426  1.00 87.21           C  
ATOM   4118  N   GLY B  67      -8.540   9.430  16.309  1.00 90.78           N  
ATOM   4119  H   GLY B  67      -9.153   8.865  15.740  1.00 90.78           H  
ATOM   4120  CA  GLY B  67      -7.844  10.558  15.693  1.00 90.78           C  
ATOM   4121  HA2 GLY B  67      -7.792  11.375  16.412  1.00 90.78           H  
ATOM   4122  HA3 GLY B  67      -8.431  10.907  14.843  1.00 90.78           H  
ATOM   4123  C   GLY B  67      -6.424  10.263  15.200  1.00 90.78           C  
ATOM   4124  O   GLY B  67      -5.911   9.146  15.270  1.00 90.78           O  
ATOM   4125  N   PHE B  68      -5.765  11.308  14.690  1.00 90.63           N  
ATOM   4126  H   PHE B  68      -6.244  12.196  14.638  1.00 90.63           H  
ATOM   4127  CA  PHE B  68      -4.431  11.221  14.079  1.00 90.63           C  
ATOM   4128  HA  PHE B  68      -4.467  10.475  13.285  1.00 90.63           H  
ATOM   4129  C   PHE B  68      -3.325  10.774  15.035  1.00 90.63           C  
ATOM   4130  CB  PHE B  68      -4.055  12.569  13.450  1.00 90.63           C  
ATOM   4131  HB2 PHE B  68      -2.982  12.589  13.260  1.00 90.63           H  
ATOM   4132  HB3 PHE B  68      -4.276  13.379  14.145  1.00 90.63           H  
ATOM   4133  O   PHE B  68      -2.294  10.302  14.565  1.00 90.63           O  
ATOM   4134  CG  PHE B  68      -4.754  12.804  12.133  1.00 90.63           C  
ATOM   4135  CD1 PHE B  68      -4.267  12.177  10.970  1.00 90.63           C  
ATOM   4136  HD1 PHE B  68      -3.368  11.581  11.012  1.00 90.63           H  
ATOM   4137  CD2 PHE B  68      -5.916  13.592  12.078  1.00 90.63           C  
ATOM   4138  HD2 PHE B  68      -6.288  14.089  12.962  1.00 90.63           H  
ATOM   4139  CE1 PHE B  68      -4.973  12.295   9.762  1.00 90.63           C  
ATOM   4140  HE1 PHE B  68      -4.623  11.786   8.876  1.00 90.63           H  
ATOM   4141  CE2 PHE B  68      -6.615  13.716  10.869  1.00 90.63           C  
ATOM   4142  HE2 PHE B  68      -7.528  14.292  10.825  1.00 90.63           H  
ATOM   4143  CZ  PHE B  68      -6.161  13.045   9.724  1.00 90.63           C  
ATOM   4144  HZ  PHE B  68      -6.755  13.097   8.824  1.00 90.63           H  
ATOM   4145  N   LEU B  69      -3.535  10.855  16.352  1.00 90.66           N  
ATOM   4146  H   LEU B  69      -4.411  11.235  16.683  1.00 90.66           H  
ATOM   4147  CA  LEU B  69      -2.596  10.309  17.335  1.00 90.66           C  
ATOM   4148  HA  LEU B  69      -1.622  10.779  17.201  1.00 90.66           H  
ATOM   4149  C   LEU B  69      -2.380   8.806  17.138  1.00 90.66           C  
ATOM   4150  CB  LEU B  69      -3.108  10.589  18.757  1.00 90.66           C  
ATOM   4151  HB2 LEU B  69      -4.127  10.210  18.845  1.00 90.66           H  
ATOM   4152  HB3 LEU B  69      -2.490  10.032  19.462  1.00 90.66           H  
ATOM   4153  O   LEU B  69      -1.264   8.328  17.326  1.00 90.66           O  
ATOM   4154  CG  LEU B  69      -3.084  12.071  19.168  1.00 90.66           C  
ATOM   4155  HG  LEU B  69      -3.686  12.651  18.470  1.00 90.66           H  
ATOM   4156  CD1 LEU B  69      -3.690  12.215  20.563  1.00 90.66           C  
ATOM   4157 HD11 LEU B  69      -3.712  13.266  20.850  1.00 90.66           H  
ATOM   4158 HD12 LEU B  69      -4.712  11.835  20.565  1.00 90.66           H  
ATOM   4159 HD13 LEU B  69      -3.100  11.659  21.291  1.00 90.66           H  
ATOM   4160  CD2 LEU B  69      -1.665  12.644  19.198  1.00 90.66           C  
ATOM   4161 HD21 LEU B  69      -1.689  13.661  19.589  1.00 90.66           H  
ATOM   4162 HD22 LEU B  69      -1.246  12.681  18.192  1.00 90.66           H  
ATOM   4163 HD23 LEU B  69      -1.027  12.036  19.838  1.00 90.66           H  
ATOM   4164  N   GLY B  70      -3.404   8.071  16.689  1.00 90.56           N  
ATOM   4165  H   GLY B  70      -4.298   8.511  16.526  1.00 90.56           H  
ATOM   4166  CA  GLY B  70      -3.257   6.652  16.386  1.00 90.56           C  
ATOM   4167  HA2 GLY B  70      -2.845   6.175  17.275  1.00 90.56           H  
ATOM   4168  HA3 GLY B  70      -4.234   6.220  16.167  1.00 90.56           H  
ATOM   4169  C   GLY B  70      -2.320   6.397  15.201  1.00 90.56           C  
ATOM   4170  O   GLY B  70      -1.405   5.581  15.289  1.00 90.56           O  
ATOM   4171  N   ILE B  71      -2.489   7.183  14.133  1.00 93.81           N  
ATOM   4172  H   ILE B  71      -3.235   7.863  14.176  1.00 93.81           H  
ATOM   4173  CA  ILE B  71      -1.642   7.160  12.932  1.00 93.81           C  
ATOM   4174  HA  ILE B  71      -1.603   6.141  12.548  1.00 93.81           H  
ATOM   4175  C   ILE B  71      -0.205   7.570  13.268  1.00 93.81           C  
ATOM   4176  CB  ILE B  71      -2.238   8.084  11.838  1.00 93.81           C  
ATOM   4177  HB  ILE B  71      -2.411   9.071  12.268  1.00 93.81           H  
ATOM   4178  O   ILE B  71       0.742   6.873  12.907  1.00 93.81           O  
ATOM   4179  CG1 ILE B  71      -3.608   7.541  11.382  1.00 93.81           C  
ATOM   4180 HG12 ILE B  71      -3.483   6.543  10.962  1.00 93.81           H  
ATOM   4181 HG13 ILE B  71      -4.243   7.487  12.266  1.00 93.81           H  
ATOM   4182  CG2 ILE B  71      -1.237   8.266  10.683  1.00 93.81           C  
ATOM   4183 HG21 ILE B  71      -0.512   9.035  10.952  1.00 93.81           H  
ATOM   4184 HG22 ILE B  71      -1.726   8.579   9.760  1.00 93.81           H  
ATOM   4185 HG23 ILE B  71      -0.685   7.341  10.514  1.00 93.81           H  
ATOM   4186  CD1 ILE B  71      -4.385   8.409  10.387  1.00 93.81           C  
ATOM   4187 HD11 ILE B  71      -4.506   9.413  10.794  1.00 93.81           H  
ATOM   4188 HD12 ILE B  71      -3.879   8.455   9.423  1.00 93.81           H  
ATOM   4189 HD13 ILE B  71      -5.373   7.975  10.234  1.00 93.81           H  
ATOM   4190  N   ALA B  72      -0.038   8.688  13.976  1.00 93.92           N  
ATOM   4191  H   ALA B  72      -0.856   9.217  14.244  1.00 93.92           H  
ATOM   4192  CA  ALA B  72       1.266   9.189  14.389  1.00 93.92           C  
ATOM   4193  HA  ALA B  72       1.884   9.335  13.503  1.00 93.92           H  
ATOM   4194  C   ALA B  72       1.983   8.181  15.296  1.00 93.92           C  
ATOM   4195  CB  ALA B  72       1.072  10.542  15.081  1.00 93.92           C  
ATOM   4196  HB1 ALA B  72       0.457  10.424  15.973  1.00 93.92           H  
ATOM   4197  HB2 ALA B  72       0.585  11.241  14.400  1.00 93.92           H  
ATOM   4198  HB3 ALA B  72       2.042  10.947  15.370  1.00 93.92           H  
ATOM   4199  O   ALA B  72       3.162   7.909  15.086  1.00 93.92           O  
ATOM   4200  N   GLY B  73       1.261   7.571  16.242  1.00 94.05           N  
ATOM   4201  H   GLY B  73       0.303   7.860  16.379  1.00 94.05           H  
ATOM   4202  CA  GLY B  73       1.772   6.511  17.107  1.00 94.05           C  
ATOM   4203  HA2 GLY B  73       2.587   6.899  17.717  1.00 94.05           H  
ATOM   4204  HA3 GLY B  73       0.970   6.173  17.763  1.00 94.05           H  
ATOM   4205  C   GLY B  73       2.282   5.310  16.313  1.00 94.05           C  
ATOM   4206  O   GLY B  73       3.410   4.877  16.537  1.00 94.05           O  
ATOM   4207  N   PHE B  74       1.517   4.827  15.328  1.00 95.23           N  
ATOM   4208  H   PHE B  74       0.589   5.203  15.192  1.00 95.23           H  
ATOM   4209  CA  PHE B  74       1.990   3.776  14.425  1.00 95.23           C  
ATOM   4210  HA  PHE B  74       2.239   2.896  15.017  1.00 95.23           H  
ATOM   4211  C   PHE B  74       3.270   4.191  13.693  1.00 95.23           C  
ATOM   4212  CB  PHE B  74       0.897   3.379  13.422  1.00 95.23           C  
ATOM   4213  HB2 PHE B  74       0.113   2.844  13.958  1.00 95.23           H  
ATOM   4214  HB3 PHE B  74       0.450   4.274  12.989  1.00 95.23           H  
ATOM   4215  O   PHE B  74       4.247   3.448  13.723  1.00 95.23           O  
ATOM   4216  CG  PHE B  74       1.427   2.504  12.300  1.00 95.23           C  
ATOM   4217  CD1 PHE B  74       1.804   3.076  11.070  1.00 95.23           C  
ATOM   4218  HD1 PHE B  74       1.665   4.135  10.908  1.00 95.23           H  
ATOM   4219  CD2 PHE B  74       1.650   1.135  12.524  1.00 95.23           C  
ATOM   4220  HD2 PHE B  74       1.352   0.695  13.464  1.00 95.23           H  
ATOM   4221  CE1 PHE B  74       2.399   2.283  10.072  1.00 95.23           C  
ATOM   4222  HE1 PHE B  74       2.715   2.731   9.141  1.00 95.23           H  
ATOM   4223  CE2 PHE B  74       2.260   0.347  11.533  1.00 95.23           C  
ATOM   4224  HE2 PHE B  74       2.466  -0.696  11.722  1.00 95.23           H  
ATOM   4225  CZ  PHE B  74       2.616   0.915  10.301  1.00 95.23           C  
ATOM   4226  HZ  PHE B  74       3.075   0.304   9.538  1.00 95.23           H  
ATOM   4227  N   CYS B  75       3.297   5.372  13.067  1.00 93.93           N  
ATOM   4228  H   CYS B  75       2.460   5.937  13.064  1.00 93.93           H  
ATOM   4229  CA  CYS B  75       4.464   5.840  12.318  1.00 93.93           C  
ATOM   4230  HA  CYS B  75       4.690   5.122  11.529  1.00 93.93           H  
ATOM   4231  C   CYS B  75       5.713   5.942  13.206  1.00 93.93           C  
ATOM   4232  CB  CYS B  75       4.140   7.195  11.676  1.00 93.93           C  
ATOM   4233  HB2 CYS B  75       3.757   7.875  12.436  1.00 93.93           H  
ATOM   4234  HB3 CYS B  75       5.050   7.618  11.250  1.00 93.93           H  
ATOM   4235  O   CYS B  75       6.781   5.473  12.812  1.00 93.93           O  
ATOM   4236  SG  CYS B  75       2.910   6.983  10.357  1.00 93.93           S  
ATOM   4237  HG  CYS B  75       2.714   8.281  10.107  1.00 93.93           H  
ATOM   4238  N   LEU B  76       5.573   6.502  14.411  1.00 92.93           N  
ATOM   4239  H   LEU B  76       4.662   6.851  14.672  1.00 92.93           H  
ATOM   4240  CA  LEU B  76       6.665   6.659  15.370  1.00 92.93           C  
ATOM   4241  HA  LEU B  76       7.513   7.125  14.869  1.00 92.93           H  
ATOM   4242  C   LEU B  76       7.166   5.314  15.896  1.00 92.93           C  
ATOM   4243  CB  LEU B  76       6.210   7.552  16.538  1.00 92.93           C  
ATOM   4244  HB2 LEU B  76       6.945   7.478  17.339  1.00 92.93           H  
ATOM   4245  HB3 LEU B  76       5.266   7.166  16.922  1.00 92.93           H  
ATOM   4246  O   LEU B  76       8.372   5.093  15.910  1.00 92.93           O  
ATOM   4247  CG  LEU B  76       6.039   9.040  16.184  1.00 92.93           C  
ATOM   4248  HG  LEU B  76       5.363   9.150  15.335  1.00 92.93           H  
ATOM   4249  CD1 LEU B  76       5.438   9.774  17.384  1.00 92.93           C  
ATOM   4250 HD11 LEU B  76       4.470   9.338  17.630  1.00 92.93           H  
ATOM   4251 HD12 LEU B  76       6.102   9.693  18.245  1.00 92.93           H  
ATOM   4252 HD13 LEU B  76       5.294  10.826  17.138  1.00 92.93           H  
ATOM   4253  CD2 LEU B  76       7.366   9.710  15.824  1.00 92.93           C  
ATOM   4254 HD21 LEU B  76       7.208  10.777  15.666  1.00 92.93           H  
ATOM   4255 HD22 LEU B  76       8.087   9.574  16.631  1.00 92.93           H  
ATOM   4256 HD23 LEU B  76       7.769   9.288  14.903  1.00 92.93           H  
ATOM   4257  N   ILE B  77       6.275   4.396  16.278  1.00 92.71           N  
ATOM   4258  H   ILE B  77       5.293   4.631  16.257  1.00 92.71           H  
ATOM   4259  CA  ILE B  77       6.672   3.063  16.755  1.00 92.71           C  
ATOM   4260  HA  ILE B  77       7.434   3.180  17.526  1.00 92.71           H  
ATOM   4261  C   ILE B  77       7.311   2.267  15.614  1.00 92.71           C  
ATOM   4262  CB  ILE B  77       5.470   2.315  17.378  1.00 92.71           C  
ATOM   4263  HB  ILE B  77       4.657   2.300  16.652  1.00 92.71           H  
ATOM   4264  O   ILE B  77       8.362   1.661  15.789  1.00 92.71           O  
ATOM   4265  CG1 ILE B  77       4.988   3.031  18.662  1.00 92.71           C  
ATOM   4266 HG12 ILE B  77       5.722   2.892  19.455  1.00 92.71           H  
ATOM   4267 HG13 ILE B  77       4.908   4.103  18.482  1.00 92.71           H  
ATOM   4268  CG2 ILE B  77       5.854   0.861  17.718  1.00 92.71           C  
ATOM   4269 HG21 ILE B  77       5.029   0.347  18.212  1.00 92.71           H  
ATOM   4270 HG22 ILE B  77       6.714   0.852  18.389  1.00 92.71           H  
ATOM   4271 HG23 ILE B  77       6.098   0.299  16.817  1.00 92.71           H  
ATOM   4272  CD1 ILE B  77       3.617   2.550  19.158  1.00 92.71           C  
ATOM   4273 HD11 ILE B  77       2.883   2.617  18.355  1.00 92.71           H  
ATOM   4274 HD12 ILE B  77       3.292   3.184  19.983  1.00 92.71           H  
ATOM   4275 HD13 ILE B  77       3.672   1.522  19.517  1.00 92.71           H  
ATOM   4276  N   ASN B  78       6.723   2.293  14.419  1.00 91.92           N  
ATOM   4277  H   ASN B  78       5.872   2.827  14.311  1.00 91.92           H  
ATOM   4278  CA  ASN B  78       7.234   1.558  13.268  1.00 91.92           C  
ATOM   4279  HA  ASN B  78       7.362   0.516  13.561  1.00 91.92           H  
ATOM   4280  C   ASN B  78       8.618   2.074  12.827  1.00 91.92           C  
ATOM   4281  CB  ASN B  78       6.173   1.643  12.157  1.00 91.92           C  
ATOM   4282  HB2 ASN B  78       5.192   1.430  12.582  1.00 91.92           H  
ATOM   4283  HB3 ASN B  78       6.149   2.650  11.743  1.00 91.92           H  
ATOM   4284  O   ASN B  78       9.484   1.271  12.485  1.00 91.92           O  
ATOM   4285  CG  ASN B  78       6.381   0.654  11.036  1.00 91.92           C  
ATOM   4286  ND2 ASN B  78       6.049  -0.599  11.233  1.00 91.92           N  
ATOM   4287 HD21 ASN B  78       5.647  -0.872  12.119  1.00 91.92           H  
ATOM   4288 HD22 ASN B  78       6.110  -1.240  10.455  1.00 91.92           H  
ATOM   4289  OD1 ASN B  78       6.825   0.976   9.953  1.00 91.92           O  
ATOM   4290  N   ALA B  79       8.851   3.390  12.852  1.00 88.46           N  
ATOM   4291  H   ALA B  79       8.101   4.018  13.103  1.00 88.46           H  
ATOM   4292  CA  ALA B  79      10.163   3.974  12.575  1.00 88.46           C  
ATOM   4293  HA  ALA B  79      10.584   3.503  11.687  1.00 88.46           H  
ATOM   4294  C   ALA B  79      11.156   3.735  13.724  1.00 88.46           C  
ATOM   4295  CB  ALA B  79       9.989   5.467  12.276  1.00 88.46           C  
ATOM   4296  HB1 ALA B  79       9.570   5.978  13.143  1.00 88.46           H  
ATOM   4297  HB2 ALA B  79      10.958   5.908  12.040  1.00 88.46           H  
ATOM   4298  HB3 ALA B  79       9.321   5.601  11.426  1.00 88.46           H  
ATOM   4299  O   ALA B  79      12.269   3.284  13.476  1.00 88.46           O  
ATOM   4300  N   GLY B  80      10.742   3.976  14.971  1.00 88.25           N  
ATOM   4301  H   GLY B  80       9.811   4.343  15.105  1.00 88.25           H  
ATOM   4302  CA  GLY B  80      11.584   3.858  16.160  1.00 88.25           C  
ATOM   4303  HA2 GLY B  80      12.464   4.491  16.045  1.00 88.25           H  
ATOM   4304  HA3 GLY B  80      11.019   4.203  17.026  1.00 88.25           H  
ATOM   4305  C   GLY B  80      12.046   2.430  16.430  1.00 88.25           C  
ATOM   4306  O   GLY B  80      13.234   2.207  16.623  1.00 88.25           O  
ATOM   4307  N   VAL B  81      11.147   1.442  16.373  1.00 86.64           N  
ATOM   4308  H   VAL B  81      10.179   1.671  16.196  1.00 86.64           H  
ATOM   4309  CA  VAL B  81      11.515   0.025  16.550  1.00 86.64           C  
ATOM   4310  HA  VAL B  81      12.047  -0.083  17.495  1.00 86.64           H  
ATOM   4311  C   VAL B  81      12.474  -0.420  15.448  1.00 86.64           C  
ATOM   4312  CB  VAL B  81      10.269  -0.883  16.593  1.00 86.64           C  
ATOM   4313  HB  VAL B  81       9.693  -0.748  15.677  1.00 86.64           H  
ATOM   4314  O   VAL B  81      13.427  -1.143  15.727  1.00 86.64           O  
ATOM   4315  CG1 VAL B  81      10.629  -2.366  16.733  1.00 86.64           C  
ATOM   4316 HG11 VAL B  81      11.148  -2.538  17.676  1.00 86.64           H  
ATOM   4317 HG12 VAL B  81      11.295  -2.674  15.928  1.00 86.64           H  
ATOM   4318 HG13 VAL B  81       9.726  -2.976  16.703  1.00 86.64           H  
ATOM   4319  CG2 VAL B  81       9.384  -0.569  17.806  1.00 86.64           C  
ATOM   4320 HG21 VAL B  81       9.117   0.488  17.832  1.00 86.64           H  
ATOM   4321 HG22 VAL B  81       8.468  -1.158  17.758  1.00 86.64           H  
ATOM   4322 HG23 VAL B  81       9.914  -0.804  18.729  1.00 86.64           H  
ATOM   4323  N   LEU B  82      12.266   0.036  14.209  1.00 84.67           N  
ATOM   4324  H   LEU B  82      11.498   0.667  14.032  1.00 84.67           H  
ATOM   4325  CA  LEU B  82      13.174  -0.306  13.123  1.00 84.67           C  
ATOM   4326  HA  LEU B  82      13.344  -1.381  13.183  1.00 84.67           H  
ATOM   4327  C   LEU B  82      14.550   0.358  13.289  1.00 84.67           C  
ATOM   4328  CB  LEU B  82      12.519   0.028  11.775  1.00 84.67           C  
ATOM   4329  HB2 LEU B  82      11.507  -0.375  11.740  1.00 84.67           H  
ATOM   4330  HB3 LEU B  82      12.478   1.111  11.657  1.00 84.67           H  
ATOM   4331  O   LEU B  82      15.569  -0.303  13.118  1.00 84.67           O  
ATOM   4332  CG  LEU B  82      13.350  -0.591  10.646  1.00 84.67           C  
ATOM   4333  HG  LEU B  82      14.397  -0.345  10.824  1.00 84.67           H  
ATOM   4334  CD1 LEU B  82      13.199  -2.110  10.588  1.00 84.67           C  
ATOM   4335 HD11 LEU B  82      12.154  -2.392  10.463  1.00 84.67           H  
ATOM   4336 HD12 LEU B  82      13.600  -2.572  11.491  1.00 84.67           H  
ATOM   4337 HD13 LEU B  82      13.791  -2.492   9.757  1.00 84.67           H  
ATOM   4338  CD2 LEU B  82      12.956  -0.042   9.287  1.00 84.67           C  
ATOM   4339 HD21 LEU B  82      12.963   1.048   9.322  1.00 84.67           H  
ATOM   4340 HD22 LEU B  82      11.992  -0.472   9.019  1.00 84.67           H  
ATOM   4341 HD23 LEU B  82      13.667  -0.361   8.525  1.00 84.67           H  
ATOM   4342  N   TYR B  83      14.585   1.635  13.669  1.00 81.99           N  
ATOM   4343  H   TYR B  83      13.717   2.139  13.778  1.00 81.99           H  
ATOM   4344  CA  TYR B  83      15.830   2.348  13.947  1.00 81.99           C  
ATOM   4345  HA  TYR B  83      16.467   2.313  13.063  1.00 81.99           H  
ATOM   4346  C   TYR B  83      16.611   1.699  15.095  1.00 81.99           C  
ATOM   4347  CB  TYR B  83      15.512   3.813  14.259  1.00 81.99           C  
ATOM   4348  HB2 TYR B  83      14.815   3.864  15.095  1.00 81.99           H  
ATOM   4349  HB3 TYR B  83      15.026   4.263  13.393  1.00 81.99           H  
ATOM   4350  O   TYR B  83      17.804   1.450  14.962  1.00 81.99           O  
ATOM   4351  CG  TYR B  83      16.749   4.615  14.594  1.00 81.99           C  
ATOM   4352  CD1 TYR B  83      17.099   4.846  15.940  1.00 81.99           C  
ATOM   4353  HD1 TYR B  83      16.472   4.474  16.737  1.00 81.99           H  
ATOM   4354  CD2 TYR B  83      17.588   5.068  13.559  1.00 81.99           C  
ATOM   4355  HD2 TYR B  83      17.352   4.862  12.525  1.00 81.99           H  
ATOM   4356  CE1 TYR B  83      18.287   5.538  16.249  1.00 81.99           C  
ATOM   4357  HE1 TYR B  83      18.569   5.703  17.278  1.00 81.99           H  
ATOM   4358  CE2 TYR B  83      18.771   5.766  13.865  1.00 81.99           C  
ATOM   4359  HE2 TYR B  83      19.441   6.087  13.081  1.00 81.99           H  
ATOM   4360  OH  TYR B  83      20.264   6.675  15.501  1.00 81.99           O  
ATOM   4361  HH  TYR B  83      20.481   6.646  16.435  1.00 81.99           H  
ATOM   4362  CZ  TYR B  83      19.121   6.004  15.209  1.00 81.99           C  
ATOM   4363  N   LEU B  84      15.936   1.348  16.195  1.00 81.37           N  
ATOM   4364  H   LEU B  84      14.956   1.587  16.253  1.00 81.37           H  
ATOM   4365  CA  LEU B  84      16.553   0.636  17.317  1.00 81.37           C  
ATOM   4366  HA  LEU B  84      17.412   1.207  17.669  1.00 81.37           H  
ATOM   4367  C   LEU B  84      17.087  -0.735  16.893  1.00 81.37           C  
ATOM   4368  CB  LEU B  84      15.531   0.474  18.456  1.00 81.37           C  
ATOM   4369  HB2 LEU B  84      15.933  -0.225  19.189  1.00 81.37           H  
ATOM   4370  HB3 LEU B  84      14.625   0.032  18.042  1.00 81.37           H  
ATOM   4371  O   LEU B  84      18.147  -1.139  17.359  1.00 81.37           O  
ATOM   4372  CG  LEU B  84      15.165   1.778  19.188  1.00 81.37           C  
ATOM   4373  HG  LEU B  84      14.868   2.543  18.470  1.00 81.37           H  
ATOM   4374  CD1 LEU B  84      13.995   1.507  20.135  1.00 81.37           C  
ATOM   4375 HD11 LEU B  84      13.725   2.427  20.656  1.00 81.37           H  
ATOM   4376 HD12 LEU B  84      14.268   0.745  20.865  1.00 81.37           H  
ATOM   4377 HD13 LEU B  84      13.133   1.168  19.560  1.00 81.37           H  
ATOM   4378  CD2 LEU B  84      16.321   2.339  20.017  1.00 81.37           C  
ATOM   4379 HD21 LEU B  84      17.187   2.533  19.384  1.00 81.37           H  
ATOM   4380 HD22 LEU B  84      16.587   1.638  20.808  1.00 81.37           H  
ATOM   4381 HD23 LEU B  84      16.017   3.282  20.471  1.00 81.37           H  
ATOM   4382  N   TYR B  85      16.385  -1.440  16.003  1.00 77.20           N  
ATOM   4383  H   TYR B  85      15.502  -1.075  15.677  1.00 77.20           H  
ATOM   4384  CA  TYR B  85      16.861  -2.706  15.454  1.00 77.20           C  
ATOM   4385  HA  TYR B  85      17.115  -3.366  16.284  1.00 77.20           H  
ATOM   4386  C   TYR B  85      18.146  -2.521  14.627  1.00 77.20           C  
ATOM   4387  CB  TYR B  85      15.726  -3.363  14.656  1.00 77.20           C  
ATOM   4388  HB2 TYR B  85      14.860  -3.483  15.306  1.00 77.20           H  
ATOM   4389  HB3 TYR B  85      15.432  -2.712  13.833  1.00 77.20           H  
ATOM   4390  O   TYR B  85      19.110  -3.256  14.825  1.00 77.20           O  
ATOM   4391  CG  TYR B  85      16.092  -4.720  14.101  1.00 77.20           C  
ATOM   4392  CD1 TYR B  85      16.364  -4.872  12.728  1.00 77.20           C  
ATOM   4393  HD1 TYR B  85      16.288  -4.025  12.063  1.00 77.20           H  
ATOM   4394  CD2 TYR B  85      16.213  -5.819  14.974  1.00 77.20           C  
ATOM   4395  HD2 TYR B  85      16.016  -5.695  16.028  1.00 77.20           H  
ATOM   4396  CE1 TYR B  85      16.786  -6.121  12.235  1.00 77.20           C  
ATOM   4397  HE1 TYR B  85      17.031  -6.246  11.191  1.00 77.20           H  
ATOM   4398  CE2 TYR B  85      16.646  -7.065  14.485  1.00 77.20           C  
ATOM   4399  HE2 TYR B  85      16.784  -7.897  15.160  1.00 77.20           H  
ATOM   4400  OH  TYR B  85      17.477  -8.371  12.652  1.00 77.20           O  
ATOM   4401  HH  TYR B  85      17.675  -8.995  13.354  1.00 77.20           H  
ATOM   4402  CZ  TYR B  85      16.958  -7.207  13.117  1.00 77.20           C  
ATOM   4403  N   PHE B  86      18.216  -1.505  13.763  1.00 73.73           N  
ATOM   4404  H   PHE B  86      17.404  -0.920  13.625  1.00 73.73           H  
ATOM   4405  CA  PHE B  86      19.428  -1.219  12.983  1.00 73.73           C  
ATOM   4406  HA  PHE B  86      19.772  -2.136  12.504  1.00 73.73           H  
ATOM   4407  C   PHE B  86      20.599  -0.749  13.839  1.00 73.73           C  
ATOM   4408  CB  PHE B  86      19.121  -0.169  11.910  1.00 73.73           C  
ATOM   4409  HB2 PHE B  86      20.041   0.049  11.368  1.00 73.73           H  
ATOM   4410  HB3 PHE B  86      18.803   0.752  12.399  1.00 73.73           H  
ATOM   4411  O   PHE B  86      21.688  -1.311  13.747  1.00 73.73           O  
ATOM   4412  CG  PHE B  86      18.076  -0.570  10.896  1.00 73.73           C  
ATOM   4413  CD1 PHE B  86      17.994  -1.895  10.442  1.00 73.73           C  
ATOM   4414  HD1 PHE B  86      18.650  -2.654  10.842  1.00 73.73           H  
ATOM   4415  CD2 PHE B  86      17.207   0.401  10.373  1.00 73.73           C  
ATOM   4416  HD2 PHE B  86      17.286   1.425  10.706  1.00 73.73           H  
ATOM   4417  CE1 PHE B  86      17.026  -2.256   9.500  1.00 73.73           C  
ATOM   4418  HE1 PHE B  86      16.927  -3.294   9.219  1.00 73.73           H  
ATOM   4419  CE2 PHE B  86      16.299   0.055   9.364  1.00 73.73           C  
ATOM   4420  HE2 PHE B  86      15.677   0.822   8.926  1.00 73.73           H  
ATOM   4421  CZ  PHE B  86      16.193  -1.278   8.942  1.00 73.73           C  
ATOM   4422  HZ  PHE B  86      15.472  -1.544   8.184  1.00 73.73           H  
ATOM   4423  N   SER B  87      20.357   0.253  14.683  1.00 71.75           N  
ATOM   4424  H   SER B  87      19.429   0.652  14.688  1.00 71.75           H  
ATOM   4425  CA  SER B  87      21.391   0.927  15.461  1.00 71.75           C  
ATOM   4426  HA  SER B  87      22.223   1.165  14.798  1.00 71.75           H  
ATOM   4427  C   SER B  87      21.934   0.038  16.583  1.00 71.75           C  
ATOM   4428  CB  SER B  87      20.819   2.242  16.004  1.00 71.75           C  
ATOM   4429  HB2 SER B  87      19.996   2.029  16.685  1.00 71.75           H  
ATOM   4430  HB3 SER B  87      20.439   2.837  15.174  1.00 71.75           H  
ATOM   4431  O   SER B  87      23.147  -0.102  16.717  1.00 71.75           O  
ATOM   4432  OG  SER B  87      21.803   2.988  16.687  1.00 71.75           O  
ATOM   4433  HG  SER B  87      22.527   3.163  16.081  1.00 71.75           H  
ATOM   4434  N   ASN B  88      21.058  -0.616  17.358  1.00 67.89           N  
ATOM   4435  H   ASN B  88      20.069  -0.514  17.179  1.00 67.89           H  
ATOM   4436  CA  ASN B  88      21.495  -1.396  18.519  1.00 67.89           C  
ATOM   4437  HA  ASN B  88      22.388  -0.934  18.941  1.00 67.89           H  
ATOM   4438  C   ASN B  88      21.865  -2.836  18.169  1.00 67.89           C  
ATOM   4439  CB  ASN B  88      20.411  -1.420  19.609  1.00 67.89           C  
ATOM   4440  HB2 ASN B  88      20.780  -2.012  20.446  1.00 67.89           H  
ATOM   4441  HB3 ASN B  88      19.515  -1.914  19.232  1.00 67.89           H  
ATOM   4442  O   ASN B  88      22.799  -3.377  18.752  1.00 67.89           O  
ATOM   4443  CG  ASN B  88      20.059  -0.057  20.160  1.00 67.89           C  
ATOM   4444  ND2 ASN B  88      18.831   0.131  20.579  1.00 67.89           N  
ATOM   4445 HD21 ASN B  88      18.142  -0.597  20.462  1.00 67.89           H  
ATOM   4446 HD22 ASN B  88      18.639   1.055  20.940  1.00 67.89           H  
ATOM   4447  OD1 ASN B  88      20.866   0.844  20.271  1.00 67.89           O  
ATOM   4448  N   TYR B  89      21.083  -3.489  17.304  1.00 58.53           N  
ATOM   4449  H   TYR B  89      20.353  -2.988  16.817  1.00 58.53           H  
ATOM   4450  CA  TYR B  89      21.176  -4.939  17.143  1.00 58.53           C  
ATOM   4451  HA  TYR B  89      21.617  -5.358  18.048  1.00 58.53           H  
ATOM   4452  C   TYR B  89      22.115  -5.347  16.004  1.00 58.53           C  
ATOM   4453  CB  TYR B  89      19.764  -5.535  17.027  1.00 58.53           C  
ATOM   4454  HB2 TYR B  89      19.130  -5.114  17.807  1.00 58.53           H  
ATOM   4455  HB3 TYR B  89      19.328  -5.281  16.060  1.00 58.53           H  
ATOM   4456  O   TYR B  89      22.850  -6.327  16.139  1.00 58.53           O  
ATOM   4457  CG  TYR B  89      19.760  -7.035  17.169  1.00 58.53           C  
ATOM   4458  CD1 TYR B  89      19.615  -7.835  16.031  1.00 58.53           C  
ATOM   4459  HD1 TYR B  89      19.338  -7.378  15.093  1.00 58.53           H  
ATOM   4460  CD2 TYR B  89      19.994  -7.627  18.421  1.00 58.53           C  
ATOM   4461  HD2 TYR B  89      20.111  -7.006  19.297  1.00 58.53           H  
ATOM   4462  CE1 TYR B  89      19.858  -9.209  16.102  1.00 58.53           C  
ATOM   4463  HE1 TYR B  89      19.904  -9.805  15.202  1.00 58.53           H  
ATOM   4464  CE2 TYR B  89      20.118  -9.022  18.521  1.00 58.53           C  
ATOM   4465  HE2 TYR B  89      20.306  -9.482  19.480  1.00 58.53           H  
ATOM   4466  OH  TYR B  89      20.252 -11.135  17.431  1.00 58.53           O  
ATOM   4467  HH  TYR B  89      20.434 -11.439  18.323  1.00 58.53           H  
ATOM   4468  CZ  TYR B  89      20.076  -9.804  17.352  1.00 58.53           C  
ATOM   4469  N   LEU B  90      22.116  -4.594  14.901  1.00 62.45           N  
ATOM   4470  H   LEU B  90      21.481  -3.810  14.846  1.00 62.45           H  
ATOM   4471  CA  LEU B  90      22.910  -4.932  13.718  1.00 62.45           C  
ATOM   4472  HA  LEU B  90      23.283  -5.952  13.817  1.00 62.45           H  
ATOM   4473  C   LEU B  90      24.192  -4.113  13.561  1.00 62.45           C  
ATOM   4474  CB  LEU B  90      22.006  -4.894  12.469  1.00 62.45           C  
ATOM   4475  HB2 LEU B  90      21.151  -4.239  12.639  1.00 62.45           H  
ATOM   4476  HB3 LEU B  90      22.572  -4.476  11.636  1.00 62.45           H  
ATOM   4477  O   LEU B  90      25.038  -4.543  12.788  1.00 62.45           O  
ATOM   4478  CG  LEU B  90      21.531  -6.304  12.070  1.00 62.45           C  
ATOM   4479  HG  LEU B  90      22.382  -6.966  11.912  1.00 62.45           H  
ATOM   4480  CD1 LEU B  90      20.636  -6.889  13.138  1.00 62.45           C  
ATOM   4481 HD11 LEU B  90      19.818  -6.197  13.341  1.00 62.45           H  
ATOM   4482 HD12 LEU B  90      21.239  -7.053  14.031  1.00 62.45           H  
ATOM   4483 HD13 LEU B  90      20.252  -7.863  12.834  1.00 62.45           H  
ATOM   4484  CD2 LEU B  90      20.665  -6.303  10.826  1.00 62.45           C  
ATOM   4485 HD21 LEU B  90      21.300  -6.320   9.941  1.00 62.45           H  
ATOM   4486 HD22 LEU B  90      20.062  -7.209  10.776  1.00 62.45           H  
ATOM   4487 HD23 LEU B  90      20.029  -5.418  10.840  1.00 62.45           H  
ATOM   4488  N   GLN B  91      24.334  -2.969  14.252  1.00 59.62           N  
ATOM   4489  H   GLN B  91      23.570  -2.673  14.842  1.00 59.62           H  
ATOM   4490  CA  GLN B  91      25.467  -2.034  14.091  1.00 59.62           C  
ATOM   4491  HA  GLN B  91      25.124  -1.053  14.420  1.00 59.62           H  
ATOM   4492  C   GLN B  91      25.877  -1.841  12.617  1.00 59.62           C  
ATOM   4493  CB  GLN B  91      26.664  -2.429  14.979  1.00 59.62           C  
ATOM   4494  HB2 GLN B  91      27.505  -1.783  14.729  1.00 59.62           H  
ATOM   4495  HB3 GLN B  91      26.955  -3.459  14.776  1.00 59.62           H  
ATOM   4496  O   GLN B  91      27.054  -1.703  12.292  1.00 59.62           O  
ATOM   4497  CG  GLN B  91      26.397  -2.248  16.477  1.00 59.62           C  
ATOM   4498  HG2 GLN B  91      25.727  -3.032  16.831  1.00 59.62           H  
ATOM   4499  HG3 GLN B  91      25.911  -1.285  16.635  1.00 59.62           H  
ATOM   4500  CD  GLN B  91      27.684  -2.278  17.302  1.00 59.62           C  
ATOM   4501  NE2 GLN B  91      27.694  -1.656  18.459  1.00 59.62           N  
ATOM   4502 HE21 GLN B  91      28.572  -1.689  18.958  1.00 59.62           H  
ATOM   4503 HE22 GLN B  91      26.868  -1.171  18.779  1.00 59.62           H  
ATOM   4504  OE1 GLN B  91      28.706  -2.841  16.950  1.00 59.62           O  
ATOM   4505  N   ILE B  92      24.897  -1.891  11.712  1.00 59.76           N  
ATOM   4506  H   ILE B  92      23.947  -1.959  12.046  1.00 59.76           H  
ATOM   4507  CA  ILE B  92      25.140  -1.855  10.275  1.00 59.76           C  
ATOM   4508  HA  ILE B  92      25.958  -2.539  10.045  1.00 59.76           H  
ATOM   4509  C   ILE B  92      25.605  -0.454   9.900  1.00 59.76           C  
ATOM   4510  CB  ILE B  92      23.877  -2.312   9.506  1.00 59.76           C  
ATOM   4511  HB  ILE B  92      22.996  -2.055  10.094  1.00 59.76           H  
ATOM   4512  O   ILE B  92      24.986   0.531  10.306  1.00 59.76           O  
ATOM   4513  CG1 ILE B  92      23.927  -3.839   9.315  1.00 59.76           C  
ATOM   4514 HG12 ILE B  92      24.182  -4.323  10.258  1.00 59.76           H  
ATOM   4515 HG13 ILE B  92      24.724  -4.081   8.613  1.00 59.76           H  
ATOM   4516  CG2 ILE B  92      23.731  -1.636   8.134  1.00 59.76           C  
ATOM   4517 HG21 ILE B  92      24.615  -1.825   7.525  1.00 59.76           H  
ATOM   4518 HG22 ILE B  92      23.619  -0.559   8.259  1.00 59.76           H  
ATOM   4519 HG23 ILE B  92      22.830  -1.973   7.621  1.00 59.76           H  
ATOM   4520  CD1 ILE B  92      22.619  -4.425   8.778  1.00 59.76           C  
ATOM   4521 HD11 ILE B  92      22.401  -4.057   7.776  1.00 59.76           H  
ATOM   4522 HD12 ILE B  92      22.748  -5.504   8.688  1.00 59.76           H  
ATOM   4523 HD13 ILE B  92      21.791  -4.166   9.438  1.00 59.76           H  
ATOM   4524  N   ASP B  93      26.637  -0.377   9.063  1.00 57.91           N  
ATOM   4525  H   ASP B  93      27.124  -1.218   8.789  1.00 57.91           H  
ATOM   4526  CA  ASP B  93      26.963   0.855   8.359  1.00 57.91           C  
ATOM   4527  HA  ASP B  93      27.033   1.661   9.089  1.00 57.91           H  
ATOM   4528  C   ASP B  93      25.822   1.182   7.376  1.00 57.91           C  
ATOM   4529  CB  ASP B  93      28.335   0.726   7.681  1.00 57.91           C  
ATOM   4530  HB2 ASP B  93      28.262   0.060   6.821  1.00 57.91           H  
ATOM   4531  HB3 ASP B  93      29.035   0.288   8.392  1.00 57.91           H  
ATOM   4532  O   ASP B  93      25.603   0.501   6.367  1.00 57.91           O  
ATOM   4533  CG  ASP B  93      28.888   2.083   7.238  1.00 57.91           C  
ATOM   4534  OD1 ASP B  93      28.093   3.052   7.204  1.00 57.91           O  
ATOM   4535  OD2 ASP B  93      30.104   2.128   6.952  1.00 57.91           O  
ATOM   4536  N   GLU B  94      25.014   2.188   7.718  1.00 59.82           N  
ATOM   4537  H   GLU B  94      25.238   2.683   8.570  1.00 59.82           H  
ATOM   4538  CA  GLU B  94      23.793   2.559   6.993  1.00 59.82           C  
ATOM   4539  HA  GLU B  94      23.109   1.710   7.008  1.00 59.82           H  
ATOM   4540  C   GLU B  94      24.066   2.912   5.520  1.00 59.82           C  
ATOM   4541  CB  GLU B  94      23.119   3.756   7.684  1.00 59.82           C  
ATOM   4542  HB2 GLU B  94      23.789   4.615   7.642  1.00 59.82           H  
ATOM   4543  HB3 GLU B  94      22.219   3.996   7.118  1.00 59.82           H  
ATOM   4544  O   GLU B  94      23.178   2.776   4.663  1.00 59.82           O  
ATOM   4545  CG  GLU B  94      22.722   3.501   9.152  1.00 59.82           C  
ATOM   4546  HG2 GLU B  94      23.622   3.328   9.742  1.00 59.82           H  
ATOM   4547  HG3 GLU B  94      22.109   2.601   9.189  1.00 59.82           H  
ATOM   4548  CD  GLU B  94      21.933   4.666   9.774  1.00 59.82           C  
ATOM   4549  OE1 GLU B  94      21.561   4.568  10.963  1.00 59.82           O  
ATOM   4550  OE2 GLU B  94      21.586   5.618   9.035  1.00 59.82           O  
ATOM   4551  N   GLU B  95      25.295   3.340   5.214  1.00 60.59           N  
ATOM   4552  H   GLU B  95      25.989   3.371   5.947  1.00 60.59           H  
ATOM   4553  CA  GLU B  95      25.730   3.707   3.868  1.00 60.59           C  
ATOM   4554  HA  GLU B  95      25.050   4.464   3.478  1.00 60.59           H  
ATOM   4555  C   GLU B  95      25.666   2.514   2.899  1.00 60.59           C  
ATOM   4556  CB  GLU B  95      27.138   4.328   3.909  1.00 60.59           C  
ATOM   4557  HB2 GLU B  95      27.433   4.524   2.877  1.00 60.59           H  
ATOM   4558  HB3 GLU B  95      27.845   3.623   4.344  1.00 60.59           H  
ATOM   4559  O   GLU B  95      25.209   2.667   1.760  1.00 60.59           O  
ATOM   4560  CG  GLU B  95      27.165   5.656   4.694  1.00 60.59           C  
ATOM   4561  HG2 GLU B  95      26.302   6.246   4.385  1.00 60.59           H  
ATOM   4562  HG3 GLU B  95      27.054   5.446   5.758  1.00 60.59           H  
ATOM   4563  CD  GLU B  95      28.431   6.506   4.464  1.00 60.59           C  
ATOM   4564  OE1 GLU B  95      28.430   7.664   4.948  1.00 60.59           O  
ATOM   4565  OE2 GLU B  95      29.332   6.076   3.707  1.00 60.59           O  
ATOM   4566  N   GLU B  96      25.977   1.296   3.358  1.00 60.83           N  
ATOM   4567  H   GLU B  96      26.274   1.216   4.320  1.00 60.83           H  
ATOM   4568  CA  GLU B  96      25.983   0.082   2.525  1.00 60.83           C  
ATOM   4569  HA  GLU B  96      26.649   0.248   1.679  1.00 60.83           H  
ATOM   4570  C   GLU B  96      24.581  -0.250   1.970  1.00 60.83           C  
ATOM   4571  CB  GLU B  96      26.549  -1.075   3.368  1.00 60.83           C  
ATOM   4572  HB2 GLU B  96      25.864  -1.295   4.187  1.00 60.83           H  
ATOM   4573  HB3 GLU B  96      27.508  -0.767   3.784  1.00 60.83           H  
ATOM   4574  O   GLU B  96      24.381  -0.739   0.844  1.00 60.83           O  
ATOM   4575  CG  GLU B  96      26.763  -2.337   2.521  1.00 60.83           C  
ATOM   4576  HG2 GLU B  96      27.355  -2.067   1.647  1.00 60.83           H  
ATOM   4577  HG3 GLU B  96      25.795  -2.694   2.169  1.00 60.83           H  
ATOM   4578  CD  GLU B  96      27.460  -3.483   3.270  1.00 60.83           C  
ATOM   4579  OE1 GLU B  96      27.972  -4.375   2.554  1.00 60.83           O  
ATOM   4580  OE2 GLU B  96      27.413  -3.507   4.519  1.00 60.83           O  
ATOM   4581  N   TYR B  97      23.543   0.101   2.727  1.00 59.47           N  
ATOM   4582  H   TYR B  97      23.749   0.547   3.609  1.00 59.47           H  
ATOM   4583  CA  TYR B  97      22.162  -0.224   2.390  1.00 59.47           C  
ATOM   4584  HA  TYR B  97      22.200  -1.112   1.758  1.00 59.47           H  
ATOM   4585  C   TYR B  97      21.464   0.863   1.554  1.00 59.47           C  
ATOM   4586  CB  TYR B  97      21.429  -0.712   3.632  1.00 59.47           C  
ATOM   4587  HB2 TYR B  97      21.594   0.006   4.435  1.00 59.47           H  
ATOM   4588  HB3 TYR B  97      20.362  -0.804   3.425  1.00 59.47           H  
ATOM   4589  O   TYR B  97      20.350   0.648   1.067  1.00 59.47           O  
ATOM   4590  CG  TYR B  97      21.963  -2.050   4.090  1.00 59.47           C  
ATOM   4591  CD1 TYR B  97      21.380  -3.253   3.647  1.00 59.47           C  
ATOM   4592  HD1 TYR B  97      20.475  -3.226   3.058  1.00 59.47           H  
ATOM   4593  CD2 TYR B  97      23.108  -2.083   4.903  1.00 59.47           C  
ATOM   4594  HD2 TYR B  97      23.585  -1.170   5.229  1.00 59.47           H  
ATOM   4595  CE1 TYR B  97      21.950  -4.487   4.022  1.00 59.47           C  
ATOM   4596  HE1 TYR B  97      21.517  -5.429   3.719  1.00 59.47           H  
ATOM   4597  CE2 TYR B  97      23.685  -3.310   5.262  1.00 59.47           C  
ATOM   4598  HE2 TYR B  97      24.600  -3.330   5.835  1.00 59.47           H  
ATOM   4599  OH  TYR B  97      23.650  -5.691   5.209  1.00 59.47           O  
ATOM   4600  HH  TYR B  97      24.523  -5.547   5.581  1.00 59.47           H  
ATOM   4601  CZ  TYR B  97      23.098  -4.513   4.840  1.00 59.47           C  
ATOM   4602  N   GLY B  98      22.185   1.926   1.182  1.00 62.27           N  
ATOM   4603  H   GLY B  98      23.123   2.004   1.548  1.00 62.27           H  
ATOM   4604  CA  GLY B  98      21.677   3.057   0.398  1.00 62.27           C  
ATOM   4605  HA2 GLY B  98      20.859   2.741  -0.249  1.00 62.27           H  
ATOM   4606  HA3 GLY B  98      22.492   3.438  -0.218  1.00 62.27           H  
ATOM   4607  C   GLY B  98      21.182   4.220   1.262  1.00 62.27           C  
ATOM   4608  O   GLY B  98      20.391   5.030   0.778  1.00 62.27           O  
ATOM   4609  N   GLY B  99      21.627   4.275   2.522  1.00 67.01           N  
ATOM   4610  H   GLY B  99      22.279   3.573   2.840  1.00 67.01           H  
ATOM   4611  CA  GLY B  99      21.251   5.274   3.516  1.00 67.01           C  
ATOM   4612  HA2 GLY B  99      22.044   5.327   4.262  1.00 67.01           H  
ATOM   4613  HA3 GLY B  99      21.167   6.254   3.046  1.00 67.01           H  
ATOM   4614  C   GLY B  99      19.937   4.956   4.232  1.00 67.01           C  
ATOM   4615  O   GLY B  99      19.057   4.275   3.696  1.00 67.01           O  
ATOM   4616  N   THR B 100      19.770   5.519   5.431  1.00 68.92           N  
ATOM   4617  H   THR B 100      20.540   6.039   5.828  1.00 68.92           H  
ATOM   4618  CA  THR B 100      18.623   5.338   6.345  1.00 68.92           C  
ATOM   4619  HA  THR B 100      18.698   4.357   6.814  1.00 68.92           H  
ATOM   4620  C   THR B 100      17.263   5.456   5.647  1.00 68.92           C  
ATOM   4621  CB  THR B 100      18.650   6.421   7.446  1.00 68.92           C  
ATOM   4622  HB  THR B 100      18.042   7.257   7.099  1.00 68.92           H  
ATOM   4623  O   THR B 100      16.308   4.751   5.980  1.00 68.92           O  
ATOM   4624  CG2 THR B 100      18.054   5.958   8.768  1.00 68.92           C  
ATOM   4625 HG21 THR B 100      17.024   5.627   8.628  1.00 68.92           H  
ATOM   4626 HG22 THR B 100      18.075   6.783   9.480  1.00 68.92           H  
ATOM   4627 HG23 THR B 100      18.652   5.141   9.170  1.00 68.92           H  
ATOM   4628  OG1 THR B 100      19.934   6.954   7.645  1.00 68.92           O  
ATOM   4629  HG1 THR B 100      20.468   6.416   8.234  1.00 68.92           H  
ATOM   4630  N   TRP B 101      17.160   6.335   4.644  1.00 69.33           N  
ATOM   4631  H   TRP B 101      17.989   6.863   4.412  1.00 69.33           H  
ATOM   4632  CA  TRP B 101      15.928   6.597   3.900  1.00 69.33           C  
ATOM   4633  HA  TRP B 101      15.138   6.837   4.611  1.00 69.33           H  
ATOM   4634  C   TRP B 101      15.442   5.397   3.071  1.00 69.33           C  
ATOM   4635  CB  TRP B 101      16.153   7.816   3.001  1.00 69.33           C  
ATOM   4636  HB2 TRP B 101      16.518   8.641   3.613  1.00 69.33           H  
ATOM   4637  HB3 TRP B 101      16.921   7.584   2.263  1.00 69.33           H  
ATOM   4638  O   TRP B 101      14.245   5.099   3.058  1.00 69.33           O  
ATOM   4639  CG  TRP B 101      14.918   8.278   2.298  1.00 69.33           C  
ATOM   4640  CD1 TRP B 101      14.645   8.123   0.982  1.00 69.33           C  
ATOM   4641  HD1 TRP B 101      15.311   7.659   0.271  1.00 69.33           H  
ATOM   4642  CD2 TRP B 101      13.764   8.958   2.874  1.00 69.33           C  
ATOM   4643  CE2 TRP B 101      12.812   9.185   1.837  1.00 69.33           C  
ATOM   4644  CE3 TRP B 101      13.430   9.410   4.169  1.00 69.33           C  
ATOM   4645  HE3 TRP B 101      14.134   9.267   4.976  1.00 69.33           H  
ATOM   4646  NE1 TRP B 101      13.403   8.665   0.704  1.00 69.33           N  
ATOM   4647  HE1 TRP B 101      13.016   8.720  -0.227  1.00 69.33           H  
ATOM   4648  CH2 TRP B 101      11.285  10.265   3.371  1.00 69.33           C  
ATOM   4649  HH2 TRP B 101      10.352  10.771   3.573  1.00 69.33           H  
ATOM   4650  CZ2 TRP B 101      11.587   9.828   2.070  1.00 69.33           C  
ATOM   4651  HZ2 TRP B 101      10.892   9.996   1.260  1.00 69.33           H  
ATOM   4652  CZ3 TRP B 101      12.204  10.056   4.415  1.00 69.33           C  
ATOM   4653  HZ3 TRP B 101      11.973  10.403   5.412  1.00 69.33           H  
ATOM   4654  N   GLU B 102      16.351   4.676   2.402  1.00 73.36           N  
ATOM   4655  H   GLU B 102      17.330   4.882   2.543  1.00 73.36           H  
ATOM   4656  CA  GLU B 102      16.003   3.508   1.579  1.00 73.36           C  
ATOM   4657  HA  GLU B 102      15.185   3.782   0.914  1.00 73.36           H  
ATOM   4658  C   GLU B 102      15.514   2.332   2.438  1.00 73.36           C  
ATOM   4659  CB  GLU B 102      17.200   3.060   0.720  1.00 73.36           C  
ATOM   4660  HB2 GLU B 102      17.013   2.054   0.345  1.00 73.36           H  
ATOM   4661  HB3 GLU B 102      18.079   2.999   1.362  1.00 73.36           H  
ATOM   4662  O   GLU B 102      14.580   1.636   2.036  1.00 73.36           O  
ATOM   4663  CG  GLU B 102      17.533   3.971  -0.476  1.00 73.36           C  
ATOM   4664  HG2 GLU B 102      17.534   5.011  -0.151  1.00 73.36           H  
ATOM   4665  HG3 GLU B 102      18.540   3.723  -0.814  1.00 73.36           H  
ATOM   4666  CD  GLU B 102      16.600   3.796  -1.681  1.00 73.36           C  
ATOM   4667  OE1 GLU B 102      16.090   4.797  -2.232  1.00 73.36           O  
ATOM   4668  OE2 GLU B 102      16.319   2.648  -2.114  1.00 73.36           O  
ATOM   4669  N   LEU B 103      16.089   2.136   3.631  1.00 73.11           N  
ATOM   4670  H   LEU B 103      16.877   2.711   3.889  1.00 73.11           H  
ATOM   4671  CA  LEU B 103      15.613   1.122   4.579  1.00 73.11           C  
ATOM   4672  HA  LEU B 103      15.446   0.184   4.049  1.00 73.11           H  
ATOM   4673  C   LEU B 103      14.282   1.548   5.195  1.00 73.11           C  
ATOM   4674  CB  LEU B 103      16.616   0.866   5.719  1.00 73.11           C  
ATOM   4675  HB2 LEU B 103      16.138   0.160   6.398  1.00 73.11           H  
ATOM   4676  HB3 LEU B 103      16.780   1.786   6.281  1.00 73.11           H  
ATOM   4677  O   LEU B 103      13.374   0.734   5.360  1.00 73.11           O  
ATOM   4678  CG  LEU B 103      17.970   0.258   5.319  1.00 73.11           C  
ATOM   4679  HG  LEU B 103      17.819  -0.588   4.649  1.00 73.11           H  
ATOM   4680  CD1 LEU B 103      18.836   1.311   4.637  1.00 73.11           C  
ATOM   4681 HD11 LEU B 103      19.896   1.120   4.806  1.00 73.11           H  
ATOM   4682 HD12 LEU B 103      18.650   2.283   5.093  1.00 73.11           H  
ATOM   4683 HD13 LEU B 103      18.641   1.347   3.566  1.00 73.11           H  
ATOM   4684  CD2 LEU B 103      18.698  -0.234   6.568  1.00 73.11           C  
ATOM   4685 HD21 LEU B 103      18.862   0.589   7.264  1.00 73.11           H  
ATOM   4686 HD22 LEU B 103      18.117  -1.012   7.063  1.00 73.11           H  
ATOM   4687 HD23 LEU B 103      19.665  -0.656   6.295  1.00 73.11           H  
ATOM   4688  N   THR B 104      14.137   2.838   5.508  1.00 76.47           N  
ATOM   4689  H   THR B 104      14.933   3.450   5.403  1.00 76.47           H  
ATOM   4690  CA  THR B 104      12.923   3.347   6.147  1.00 76.47           C  
ATOM   4691  HA  THR B 104      12.752   2.734   7.032  1.00 76.47           H  
ATOM   4692  C   THR B 104      11.709   3.205   5.232  1.00 76.47           C  
ATOM   4693  CB  THR B 104      13.090   4.789   6.638  1.00 76.47           C  
ATOM   4694  HB  THR B 104      13.315   5.452   5.802  1.00 76.47           H  
ATOM   4695  O   THR B 104      10.645   2.813   5.709  1.00 76.47           O  
ATOM   4696  CG2 THR B 104      11.855   5.297   7.387  1.00 76.47           C  
ATOM   4697 HG21 THR B 104      11.004   5.378   6.710  1.00 76.47           H  
ATOM   4698 HG22 THR B 104      12.066   6.287   7.791  1.00 76.47           H  
ATOM   4699 HG23 THR B 104      11.612   4.625   8.209  1.00 76.47           H  
ATOM   4700  OG1 THR B 104      14.135   4.826   7.574  1.00 76.47           O  
ATOM   4701  HG1 THR B 104      14.969   4.790   7.100  1.00 76.47           H  
ATOM   4702  N   LYS B 105      11.845   3.432   3.919  1.00 81.78           N  
ATOM   4703  H   LYS B 105      12.735   3.770   3.582  1.00 81.78           H  
ATOM   4704  CA  LYS B 105      10.724   3.270   2.975  1.00 81.78           C  
ATOM   4705  HA  LYS B 105       9.846   3.737   3.422  1.00 81.78           H  
ATOM   4706  C   LYS B 105      10.332   1.809   2.720  1.00 81.78           C  
ATOM   4707  CB  LYS B 105      11.022   4.009   1.660  1.00 81.78           C  
ATOM   4708  HB2 LYS B 105      10.112   4.034   1.060  1.00 81.78           H  
ATOM   4709  HB3 LYS B 105      11.318   5.035   1.879  1.00 81.78           H  
ATOM   4710  O   LYS B 105       9.192   1.557   2.320  1.00 81.78           O  
ATOM   4711  CG  LYS B 105      12.127   3.316   0.860  1.00 81.78           C  
ATOM   4712  HG2 LYS B 105      13.038   3.354   1.458  1.00 81.78           H  
ATOM   4713  HG3 LYS B 105      11.853   2.278   0.673  1.00 81.78           H  
ATOM   4714  CD  LYS B 105      12.419   3.980  -0.479  1.00 81.78           C  
ATOM   4715  HD2 LYS B 105      12.910   4.938  -0.308  1.00 81.78           H  
ATOM   4716  HD3 LYS B 105      11.492   4.127  -1.033  1.00 81.78           H  
ATOM   4717  CE  LYS B 105      13.339   3.029  -1.240  1.00 81.78           C  
ATOM   4718  HE2 LYS B 105      14.208   2.813  -0.617  1.00 81.78           H  
ATOM   4719  HE3 LYS B 105      12.824   2.083  -1.405  1.00 81.78           H  
ATOM   4720  NZ  LYS B 105      13.789   3.610  -2.518  1.00 81.78           N  
ATOM   4721  HZ1 LYS B 105      14.553   3.045  -2.860  1.00 81.78           H  
ATOM   4722  HZ2 LYS B 105      13.056   3.758  -3.197  1.00 81.78           H  
ATOM   4723  HZ3 LYS B 105      14.308   4.458  -2.344  1.00 81.78           H  
ATOM   4724  N   GLU B 106      11.248   0.855   2.908  1.00 86.72           N  
ATOM   4725  H   GLU B 106      12.152   1.108   3.282  1.00 86.72           H  
ATOM   4726  CA  GLU B 106      11.002  -0.556   2.602  1.00 86.72           C  
ATOM   4727  HA  GLU B 106      10.718  -0.626   1.552  1.00 86.72           H  
ATOM   4728  C   GLU B 106       9.846  -1.084   3.461  1.00 86.72           C  
ATOM   4729  CB  GLU B 106      12.276  -1.397   2.787  1.00 86.72           C  
ATOM   4730  HB2 GLU B 106      12.561  -1.373   3.839  1.00 86.72           H  
ATOM   4731  HB3 GLU B 106      13.090  -0.955   2.213  1.00 86.72           H  
ATOM   4732  O   GLU B 106       9.864  -1.008   4.690  1.00 86.72           O  
ATOM   4733  CG  GLU B 106      12.107  -2.873   2.371  1.00 86.72           C  
ATOM   4734  HG2 GLU B 106      11.262  -3.303   2.910  1.00 86.72           H  
ATOM   4735  HG3 GLU B 106      12.998  -3.409   2.696  1.00 86.72           H  
ATOM   4736  CD  GLU B 106      11.924  -3.122   0.860  1.00 86.72           C  
ATOM   4737  OE1 GLU B 106      11.582  -4.272   0.484  1.00 86.72           O  
ATOM   4738  OE2 GLU B 106      12.161  -2.215   0.034  1.00 86.72           O  
ATOM   4739  N   GLY B 107       8.796  -1.576   2.799  1.00 89.50           N  
ATOM   4740  H   GLY B 107       8.841  -1.584   1.790  1.00 89.50           H  
ATOM   4741  CA  GLY B 107       7.597  -2.115   3.444  1.00 89.50           C  
ATOM   4742  HA2 GLY B 107       7.902  -2.871   4.168  1.00 89.50           H  
ATOM   4743  HA3 GLY B 107       6.982  -2.600   2.685  1.00 89.50           H  
ATOM   4744  C   GLY B 107       6.712  -1.104   4.182  1.00 89.50           C  
ATOM   4745  O   GLY B 107       5.603  -1.472   4.563  1.00 89.50           O  
ATOM   4746  N   PHE B 108       7.127   0.157   4.341  1.00 91.97           N  
ATOM   4747  H   PHE B 108       8.054   0.395   4.020  1.00 91.97           H  
ATOM   4748  CA  PHE B 108       6.403   1.141   5.155  1.00 91.97           C  
ATOM   4749  HA  PHE B 108       6.286   0.740   6.162  1.00 91.97           H  
ATOM   4750  C   PHE B 108       4.996   1.437   4.625  1.00 91.97           C  
ATOM   4751  CB  PHE B 108       7.222   2.430   5.259  1.00 91.97           C  
ATOM   4752  HB2 PHE B 108       8.180   2.190   5.722  1.00 91.97           H  
ATOM   4753  HB3 PHE B 108       7.421   2.822   4.262  1.00 91.97           H  
ATOM   4754  O   PHE B 108       4.024   1.387   5.371  1.00 91.97           O  
ATOM   4755  CG  PHE B 108       6.538   3.498   6.091  1.00 91.97           C  
ATOM   4756  CD1 PHE B 108       5.782   4.513   5.472  1.00 91.97           C  
ATOM   4757  HD1 PHE B 108       5.706   4.560   4.396  1.00 91.97           H  
ATOM   4758  CD2 PHE B 108       6.619   3.445   7.495  1.00 91.97           C  
ATOM   4759  HD2 PHE B 108       7.190   2.665   7.977  1.00 91.97           H  
ATOM   4760  CE1 PHE B 108       5.115   5.471   6.256  1.00 91.97           C  
ATOM   4761  HE1 PHE B 108       4.534   6.250   5.784  1.00 91.97           H  
ATOM   4762  CE2 PHE B 108       5.955   4.405   8.278  1.00 91.97           C  
ATOM   4763  HE2 PHE B 108       6.022   4.364   9.355  1.00 91.97           H  
ATOM   4764  CZ  PHE B 108       5.203   5.417   7.658  1.00 91.97           C  
ATOM   4765  HZ  PHE B 108       4.694   6.156   8.259  1.00 91.97           H  
ATOM   4766  N   MET B 109       4.852   1.691   3.320  1.00 91.40           N  
ATOM   4767  H   MET B 109       5.686   1.742   2.753  1.00 91.40           H  
ATOM   4768  CA  MET B 109       3.541   2.004   2.729  1.00 91.40           C  
ATOM   4769  HA  MET B 109       3.099   2.839   3.271  1.00 91.40           H  
ATOM   4770  C   MET B 109       2.562   0.829   2.847  1.00 91.40           C  
ATOM   4771  CB  MET B 109       3.707   2.393   1.252  1.00 91.40           C  
ATOM   4772  HB2 MET B 109       2.721   2.494   0.799  1.00 91.40           H  
ATOM   4773  HB3 MET B 109       4.239   1.600   0.726  1.00 91.40           H  
ATOM   4774  O   MET B 109       1.372   1.019   3.092  1.00 91.40           O  
ATOM   4775  CG  MET B 109       4.469   3.711   1.071  1.00 91.40           C  
ATOM   4776  HG2 MET B 109       5.463   3.604   1.505  1.00 91.40           H  
ATOM   4777  HG3 MET B 109       4.596   3.895   0.004  1.00 91.40           H  
ATOM   4778  SD  MET B 109       3.685   5.169   1.812  1.00 91.40           S  
ATOM   4779  CE  MET B 109       2.243   5.382   0.733  1.00 91.40           C  
ATOM   4780  HE1 MET B 109       2.568   5.493  -0.302  1.00 91.40           H  
ATOM   4781  HE2 MET B 109       1.700   6.278   1.034  1.00 91.40           H  
ATOM   4782  HE3 MET B 109       1.580   4.521   0.823  1.00 91.40           H  
ATOM   4783  N   THR B 110       3.064  -0.397   2.695  1.00 93.07           N  
ATOM   4784  H   THR B 110       4.057  -0.506   2.546  1.00 93.07           H  
ATOM   4785  CA  THR B 110       2.254  -1.609   2.841  1.00 93.07           C  
ATOM   4786  HA  THR B 110       1.322  -1.490   2.288  1.00 93.07           H  
ATOM   4787  C   THR B 110       1.878  -1.894   4.274  1.00 93.07           C  
ATOM   4788  CB  THR B 110       2.982  -2.841   2.316  1.00 93.07           C  
ATOM   4789  HB  THR B 110       2.465  -3.746   2.633  1.00 93.07           H  
ATOM   4790  O   THR B 110       0.737  -2.271   4.520  1.00 93.07           O  
ATOM   4791  CG2 THR B 110       2.989  -2.790   0.818  1.00 93.07           C  
ATOM   4792 HG21 THR B 110       1.962  -2.828   0.455  1.00 93.07           H  
ATOM   4793 HG22 THR B 110       3.554  -3.649   0.454  1.00 93.07           H  
ATOM   4794 HG23 THR B 110       3.471  -1.871   0.484  1.00 93.07           H  
ATOM   4795  OG1 THR B 110       4.345  -2.904   2.669  1.00 93.07           O  
ATOM   4796  HG1 THR B 110       4.497  -2.608   3.570  1.00 93.07           H  
ATOM   4797  N   SER B 111       2.812  -1.706   5.209  1.00 95.82           N  
ATOM   4798  H   SER B 111       3.723  -1.345   4.965  1.00 95.82           H  
ATOM   4799  CA  SER B 111       2.547  -1.897   6.629  1.00 95.82           C  
ATOM   4800  HA  SER B 111       2.029  -2.847   6.769  1.00 95.82           H  
ATOM   4801  C   SER B 111       1.609  -0.820   7.149  1.00 95.82           C  
ATOM   4802  CB  SER B 111       3.857  -1.971   7.420  1.00 95.82           C  
ATOM   4803  HB2 SER B 111       4.453  -2.790   7.018  1.00 95.82           H  
ATOM   4804  HB3 SER B 111       3.647  -2.193   8.466  1.00 95.82           H  
ATOM   4805  O   SER B 111       0.717  -1.127   7.924  1.00 95.82           O  
ATOM   4806  OG  SER B 111       4.615  -0.778   7.345  1.00 95.82           O  
ATOM   4807  HG  SER B 111       4.373  -0.182   8.057  1.00 95.82           H  
ATOM   4808  N   PHE B 112       1.722   0.415   6.659  1.00 96.18           N  
ATOM   4809  H   PHE B 112       2.519   0.635   6.078  1.00 96.18           H  
ATOM   4810  CA  PHE B 112       0.765   1.477   6.944  1.00 96.18           C  
ATOM   4811  HA  PHE B 112       0.702   1.612   8.023  1.00 96.18           H  
ATOM   4812  C   PHE B 112      -0.644   1.118   6.458  1.00 96.18           C  
ATOM   4813  CB  PHE B 112       1.253   2.785   6.313  1.00 96.18           C  
ATOM   4814  HB2 PHE B 112       2.233   3.036   6.719  1.00 96.18           H  
ATOM   4815  HB3 PHE B 112       1.360   2.659   5.236  1.00 96.18           H  
ATOM   4816  O   PHE B 112      -1.591   1.160   7.238  1.00 96.18           O  
ATOM   4817  CG  PHE B 112       0.308   3.930   6.593  1.00 96.18           C  
ATOM   4818  CD1 PHE B 112      -0.559   4.415   5.596  1.00 96.18           C  
ATOM   4819  HD1 PHE B 112      -0.520   4.006   4.597  1.00 96.18           H  
ATOM   4820  CD2 PHE B 112       0.231   4.448   7.895  1.00 96.18           C  
ATOM   4821  HD2 PHE B 112       0.873   4.065   8.674  1.00 96.18           H  
ATOM   4822  CE1 PHE B 112      -1.490   5.424   5.904  1.00 96.18           C  
ATOM   4823  HE1 PHE B 112      -2.159   5.796   5.141  1.00 96.18           H  
ATOM   4824  CE2 PHE B 112      -0.716   5.430   8.206  1.00 96.18           C  
ATOM   4825  HE2 PHE B 112      -0.811   5.763   9.229  1.00 96.18           H  
ATOM   4826  CZ  PHE B 112      -1.571   5.932   7.212  1.00 96.18           C  
ATOM   4827  HZ  PHE B 112      -2.307   6.681   7.463  1.00 96.18           H  
ATOM   4828  N   ALA B 113      -0.794   0.696   5.198  1.00 96.53           N  
ATOM   4829  H   ALA B 113       0.004   0.700   4.579  1.00 96.53           H  
ATOM   4830  CA  ALA B 113      -2.092   0.260   4.683  1.00 96.53           C  
ATOM   4831  HA  ALA B 113      -2.801   1.080   4.795  1.00 96.53           H  
ATOM   4832  C   ALA B 113      -2.651  -0.938   5.472  1.00 96.53           C  
ATOM   4833  CB  ALA B 113      -1.953  -0.058   3.189  1.00 96.53           C  
ATOM   4834  HB1 ALA B 113      -1.244  -0.873   3.043  1.00 96.53           H  
ATOM   4835  HB2 ALA B 113      -1.603   0.825   2.655  1.00 96.53           H  
ATOM   4836  HB3 ALA B 113      -2.924  -0.352   2.790  1.00 96.53           H  
ATOM   4837  O   ALA B 113      -3.835  -0.956   5.795  1.00 96.53           O  
ATOM   4838  N   LEU B 114      -1.808  -1.918   5.820  1.00 97.74           N  
ATOM   4839  H   LEU B 114      -0.843  -1.852   5.527  1.00 97.74           H  
ATOM   4840  CA  LEU B 114      -2.207  -3.078   6.618  1.00 97.74           C  
ATOM   4841  HA  LEU B 114      -3.065  -3.544   6.134  1.00 97.74           H  
ATOM   4842  C   LEU B 114      -2.663  -2.669   8.023  1.00 97.74           C  
ATOM   4843  CB  LEU B 114      -1.044  -4.087   6.661  1.00 97.74           C  
ATOM   4844  HB2 LEU B 114      -0.764  -4.348   5.640  1.00 97.74           H  
ATOM   4845  HB3 LEU B 114      -0.182  -3.610   7.129  1.00 97.74           H  
ATOM   4846  O   LEU B 114      -3.731  -3.094   8.452  1.00 97.74           O  
ATOM   4847  CG  LEU B 114      -1.359  -5.384   7.432  1.00 97.74           C  
ATOM   4848  HG  LEU B 114      -1.635  -5.150   8.460  1.00 97.74           H  
ATOM   4849  CD1 LEU B 114      -2.489  -6.186   6.782  1.00 97.74           C  
ATOM   4850 HD11 LEU B 114      -2.628  -7.120   7.325  1.00 97.74           H  
ATOM   4851 HD12 LEU B 114      -3.426  -5.631   6.837  1.00 97.74           H  
ATOM   4852 HD13 LEU B 114      -2.246  -6.410   5.743  1.00 97.74           H  
ATOM   4853  CD2 LEU B 114      -0.113  -6.268   7.457  1.00 97.74           C  
ATOM   4854 HD21 LEU B 114      -0.348  -7.231   7.911  1.00 97.74           H  
ATOM   4855 HD22 LEU B 114       0.663  -5.784   8.049  1.00 97.74           H  
ATOM   4856 HD23 LEU B 114       0.256  -6.435   6.445  1.00 97.74           H  
ATOM   4857  N   PHE B 115      -1.902  -1.807   8.698  1.00 97.81           N  
ATOM   4858  H   PHE B 115      -1.036  -1.498   8.280  1.00 97.81           H  
ATOM   4859  CA  PHE B 115      -2.261  -1.237   9.996  1.00 97.81           C  
ATOM   4860  HA  PHE B 115      -2.324  -2.031  10.740  1.00 97.81           H  
ATOM   4861  C   PHE B 115      -3.634  -0.564   9.936  1.00 97.81           C  
ATOM   4862  CB  PHE B 115      -1.180  -0.234  10.433  1.00 97.81           C  
ATOM   4863  HB2 PHE B 115      -0.873   0.370   9.580  1.00 97.81           H  
ATOM   4864  HB3 PHE B 115      -0.304  -0.785  10.774  1.00 97.81           H  
ATOM   4865  O   PHE B 115      -4.498  -0.875  10.748  1.00 97.81           O  
ATOM   4866  CG  PHE B 115      -1.631   0.703  11.536  1.00 97.81           C  
ATOM   4867  CD1 PHE B 115      -1.976   2.036  11.238  1.00 97.81           C  
ATOM   4868  HD1 PHE B 115      -1.878   2.411  10.230  1.00 97.81           H  
ATOM   4869  CD2 PHE B 115      -1.769   0.222  12.848  1.00 97.81           C  
ATOM   4870  HD2 PHE B 115      -1.509  -0.803  13.071  1.00 97.81           H  
ATOM   4871  CE1 PHE B 115      -2.470   2.877  12.251  1.00 97.81           C  
ATOM   4872  HE1 PHE B 115      -2.750   3.895  12.022  1.00 97.81           H  
ATOM   4873  CE2 PHE B 115      -2.265   1.062  13.861  1.00 97.81           C  
ATOM   4874  HE2 PHE B 115      -2.390   0.691  14.868  1.00 97.81           H  
ATOM   4875  CZ  PHE B 115      -2.620   2.388  13.560  1.00 97.81           C  
ATOM   4876  HZ  PHE B 115      -3.011   3.029  14.337  1.00 97.81           H  
ATOM   4877  N   MET B 116      -3.858   0.296   8.939  1.00 97.06           N  
ATOM   4878  H   MET B 116      -3.094   0.506   8.314  1.00 97.06           H  
ATOM   4879  CA  MET B 116      -5.121   1.018   8.769  1.00 97.06           C  
ATOM   4880  HA  MET B 116      -5.324   1.594   9.671  1.00 97.06           H  
ATOM   4881  C   MET B 116      -6.300   0.066   8.568  1.00 97.06           C  
ATOM   4882  CB  MET B 116      -5.008   1.976   7.576  1.00 97.06           C  
ATOM   4883  HB2 MET B 116      -5.989   2.395   7.353  1.00 97.06           H  
ATOM   4884  HB3 MET B 116      -4.665   1.426   6.699  1.00 97.06           H  
ATOM   4885  O   MET B 116      -7.334   0.240   9.201  1.00 97.06           O  
ATOM   4886  CG  MET B 116      -4.028   3.119   7.860  1.00 97.06           C  
ATOM   4887  HG2 MET B 116      -3.791   3.621   6.922  1.00 97.06           H  
ATOM   4888  HG3 MET B 116      -3.097   2.710   8.253  1.00 97.06           H  
ATOM   4889  SD  MET B 116      -4.609   4.352   9.045  1.00 97.06           S  
ATOM   4890  CE  MET B 116      -5.780   5.199   7.969  1.00 97.06           C  
ATOM   4891  HE1 MET B 116      -6.700   4.619   7.897  1.00 97.06           H  
ATOM   4892  HE2 MET B 116      -5.347   5.327   6.977  1.00 97.06           H  
ATOM   4893  HE3 MET B 116      -5.973   6.186   8.390  1.00 97.06           H  
ATOM   4894  N   VAL B 117      -6.143  -0.960   7.725  1.00 97.15           N  
ATOM   4895  H   VAL B 117      -5.260  -1.056   7.246  1.00 97.15           H  
ATOM   4896  CA  VAL B 117      -7.191  -1.966   7.490  1.00 97.15           C  
ATOM   4897  HA  VAL B 117      -8.102  -1.460   7.170  1.00 97.15           H  
ATOM   4898  C   VAL B 117      -7.534  -2.704   8.779  1.00 97.15           C  
ATOM   4899  CB  VAL B 117      -6.769  -2.950   6.383  1.00 97.15           C  
ATOM   4900  HB  VAL B 117      -5.764  -3.319   6.587  1.00 97.15           H  
ATOM   4901  O   VAL B 117      -8.702  -2.761   9.148  1.00 97.15           O  
ATOM   4902  CG1 VAL B 117      -7.703  -4.155   6.247  1.00 97.15           C  
ATOM   4903 HG11 VAL B 117      -8.734  -3.817   6.145  1.00 97.15           H  
ATOM   4904 HG12 VAL B 117      -7.433  -4.748   5.374  1.00 97.15           H  
ATOM   4905 HG13 VAL B 117      -7.615  -4.794   7.126  1.00 97.15           H  
ATOM   4906  CG2 VAL B 117      -6.763  -2.241   5.029  1.00 97.15           C  
ATOM   4907 HG21 VAL B 117      -6.369  -2.911   4.265  1.00 97.15           H  
ATOM   4908 HG22 VAL B 117      -7.774  -1.933   4.763  1.00 97.15           H  
ATOM   4909 HG23 VAL B 117      -6.124  -1.360   5.080  1.00 97.15           H  
ATOM   4910  N   ILE B 118      -6.533  -3.230   9.490  1.00 97.57           N  
ATOM   4911  H   ILE B 118      -5.584  -3.101   9.168  1.00 97.57           H  
ATOM   4912  CA  ILE B 118      -6.761  -3.969  10.737  1.00 97.57           C  
ATOM   4913  HA  ILE B 118      -7.496  -4.752  10.551  1.00 97.57           H  
ATOM   4914  C   ILE B 118      -7.380  -3.055  11.801  1.00 97.57           C  
ATOM   4915  CB  ILE B 118      -5.448  -4.627  11.211  1.00 97.57           C  
ATOM   4916  HB  ILE B 118      -4.699  -3.843  11.320  1.00 97.57           H  
ATOM   4917  O   ILE B 118      -8.355  -3.442  12.439  1.00 97.57           O  
ATOM   4918  CG1 ILE B 118      -4.896  -5.664  10.201  1.00 97.57           C  
ATOM   4919 HG12 ILE B 118      -4.703  -5.174   9.247  1.00 97.57           H  
ATOM   4920 HG13 ILE B 118      -3.939  -6.032  10.569  1.00 97.57           H  
ATOM   4921  CG2 ILE B 118      -5.610  -5.302  12.581  1.00 97.57           C  
ATOM   4922 HG21 ILE B 118      -6.363  -6.089  12.540  1.00 97.57           H  
ATOM   4923 HG22 ILE B 118      -4.655  -5.726  12.891  1.00 97.57           H  
ATOM   4924 HG23 ILE B 118      -5.927  -4.579  13.333  1.00 97.57           H  
ATOM   4925  CD1 ILE B 118      -5.796  -6.873   9.906  1.00 97.57           C  
ATOM   4926 HD11 ILE B 118      -5.309  -7.502   9.160  1.00 97.57           H  
ATOM   4927 HD12 ILE B 118      -5.951  -7.468  10.806  1.00 97.57           H  
ATOM   4928 HD13 ILE B 118      -6.757  -6.549   9.506  1.00 97.57           H  
ATOM   4929  N   TRP B 119      -6.882  -1.827  11.942  1.00 97.29           N  
ATOM   4930  H   TRP B 119      -6.086  -1.552  11.385  1.00 97.29           H  
ATOM   4931  CA  TRP B 119      -7.422  -0.857  12.888  1.00 97.29           C  
ATOM   4932  HA  TRP B 119      -7.373  -1.288  13.888  1.00 97.29           H  
ATOM   4933  C   TRP B 119      -8.893  -0.543  12.604  1.00 97.29           C  
ATOM   4934  CB  TRP B 119      -6.558   0.407  12.860  1.00 97.29           C  
ATOM   4935  HB2 TRP B 119      -6.603   0.845  11.863  1.00 97.29           H  
ATOM   4936  HB3 TRP B 119      -5.524   0.121  13.048  1.00 97.29           H  
ATOM   4937  O   TRP B 119      -9.710  -0.637  13.514  1.00 97.29           O
[truncated: 15,318 more chars]
