# Supplementary material for: A unified evolutionary origin for the ubiquitous protein transporters SecY and YidC
Source: BMC Biol. 2021 Dec 15;19:266. doi: 10.1186/s12915-021-01171-5 (PMC8675477; doi:10.1186/s12915-021-01171-5)
Supplement: Supplementary file 5 — Additional file 5. Predicted MJ0480/MJ0606 and TMCO1/C02orf24 structures. [file 12915_2021_1171_MOESM5_ESM.zip › Additional file 5. Predicted structures/prediction_TMCO1iso3_C20orf24iso2/rank_1_model_5_ptm_seed_0.raw.txt]

i	j	aa_i	aa_j	p(cbcb<8)	maxdistbin	pae_ij	pae_ji
1	2	M	S	1.000	5.44	1.288	1.433
1	3	M	T	0.780	7.62	4.362	3.371
1	4	M	M	0.431	9.50	5.109	4.717
1	5	M	F	0.704	5.75	5.750	5.408
1	6	M	A	0.580	5.44	7.232	5.397
1	7	M	D	0.049	10.44	9.259	5.663
1	8	M	T	0.011	10.44	9.133	4.769
1	9	M	L	0.140	8.56	11.877	4.415
1	10	M	L	0.015	12.00	13.657	4.907
1	11	M	I	0.001	14.81	14.962	5.122
1	12	M	V	0.001	13.87	14.084	4.578
1	13	M	F	0.001	13.87	16.952	4.519
1	14	M	I	0.000	>21.69	18.970	4.632
1	15	M	S	0.000	>21.69	17.836	4.776
1	16	M	V	0.000	>21.69	23.299	4.560
1	17	M	C	0.000	>21.69	24.042	4.263
1	18	M	T	0.000	>21.69	21.752	4.525
1	19	M	A	0.000	>21.69	21.247	4.308
1	20	M	L	0.000	>21.69	23.267	4.411
1	21	M	L	0.000	>21.69	24.637	4.957
1	22	M	A	0.000	>21.69	24.203	5.827
1	23	M	E	0.000	>21.69	26.268	6.185
1	24	M	G	0.000	>21.69	27.584	6.838
1	25	M	I	0.000	>21.69	26.193	6.230
1	26	M	T	0.000	>21.69	25.650	6.251
1	27	M	W	0.000	>21.69	28.107	6.363
1	28	M	V	0.000	>21.69	28.308	6.348
1	29	M	L	0.000	>21.69	26.910	7.021
1	30	M	V	0.000	>21.69	25.415	7.550
1	31	M	Y	0.000	>21.69	26.387	7.645
1	32	M	R	0.000	>21.69	28.989	8.044
1	33	M	T	0.000	>21.69	28.144	8.553
1	34	M	D	0.000	>21.69	28.780	9.242
1	35	M	K	0.000	>21.69	26.894	8.500
1	36	M	Y	0.000	>21.69	26.754	8.068
1	37	M	K	0.000	>21.69	27.559	7.654
1	38	M	R	0.000	>21.69	27.306	9.058
1	39	M	L	0.000	>21.69	27.555	8.762
1	40	M	K	0.000	>21.69	26.192	8.253
1	41	M	A	0.000	>21.69	27.956	8.671
1	42	M	E	0.000	>21.69	27.401	8.850
1	43	M	V	0.000	>21.69	27.002	8.944
1	44	M	E	0.000	>21.69	27.380	9.855
1	45	M	K	0.000	>21.69	28.058	9.414
1	46	M	Q	0.000	>21.69	27.251	9.533
1	47	M	S	0.000	>21.69	25.554	9.705
1	48	M	K	0.000	>21.69	27.460	10.080
1	49	M	K	0.000	>21.69	27.566	10.314
1	50	M	L	0.000	>21.69	27.024	11.914
1	51	M	E	0.000	>21.69	26.421	12.073
1	52	M	K	0.000	>21.69	27.672	12.424
1	53	M	K	0.000	>21.69	27.935	12.848
1	54	M	K	0.000	>21.69	26.244	15.720
1	55	M	E	0.000	>21.69	27.261	18.163
1	56	M	T	0.000	>21.69	28.116	19.207
1	57	M	I	0.000	>21.69	27.458	21.173
1	58	M	T	0.000	>21.69	27.948	25.281
1	59	M	E	0.000	>21.69	28.224	26.934
1	60	M	S	0.000	>21.69	27.560	27.048
1	61	M	A	0.000	>21.69	28.128	24.290
1	62	M	G	0.000	>21.69	28.221	22.746
1	63	M	R	0.000	>21.69	28.165	18.435
1	64	M	Q	0.000	>21.69	28.129	16.948
1	65	M	Q	0.000	>21.69	28.365	16.078
1	66	M	K	0.000	>21.69	27.428	14.844
1	67	M	K	0.000	>21.69	27.297	14.128
1	68	M	K	0.000	>21.69	27.427	13.792
1	69	M	I	0.000	>21.69	27.985	14.469
1	70	M	E	0.000	>21.69	26.439	12.860
1	71	M	R	0.000	>21.69	27.769	13.455
1	72	M	Q	0.000	>21.69	28.643	13.075
1	73	M	E	0.000	>21.69	27.590	12.485
1	74	M	E	0.000	>21.69	26.645	11.339
1	75	M	K	0.000	>21.69	27.112	11.274
1	76	M	L	0.000	>21.69	27.133	11.518
1	77	M	K	0.000	>21.69	25.071	10.661
1	78	M	N	0.000	>21.69	26.797	11.339
1	79	M	N	0.000	>21.69	27.791	10.331
1	80	M	N	0.000	>21.69	27.184	9.986
1	81	M	R	0.000	>21.69	26.411	10.317
1	82	M	D	0.000	>21.69	28.327	9.888
1	83	M	L	0.000	>21.69	26.181	9.154
1	84	M	S	0.000	>21.69	25.975	9.969
1	85	M	M	0.000	>21.69	27.357	11.075
1	86	M	V	0.000	>21.69	28.055	9.067
1	87	M	R	0.000	>21.69	25.773	9.996
1	88	M	M	0.000	>21.69	25.968	9.465
1	89	M	K	0.000	>21.69	27.198	10.462
1	90	M	S	0.000	>21.69	24.454	10.879
1	91	M	M	0.000	>21.69	24.070	9.230
1	92	M	F	0.000	>21.69	27.049	8.604
1	93	M	A	0.000	>21.69	27.974	8.183
1	94	M	I	0.000	>21.69	24.902	7.743
1	95	M	G	0.000	>21.69	24.903	8.568
1	96	M	F	0.000	>21.69	27.894	7.790
1	97	M	C	0.000	>21.69	23.929	7.432
1	98	M	F	0.000	>21.69	22.371	8.260
1	99	M	T	0.000	>21.69	24.470	9.047
1	100	M	A	0.000	>21.69	22.794	7.681
1	101	M	L	0.000	>21.69	20.667	7.852
1	102	M	M	0.000	>21.69	20.314	8.184
1	103	M	G	0.000	>21.69	20.624	10.580
1	104	M	M	0.001	>21.69	20.535	7.599
1	105	M	F	0.000	>21.69	18.455	7.886
1	106	M	N	0.000	>21.69	19.377	8.904
1	107	M	S	0.002	>21.69	18.850	8.462
1	108	M	I	0.010	17.31	16.292	6.616
1	109	M	F	0.006	17.00	16.784	6.445
1	110	M	D	0.006	>21.69	19.357	9.475
1	111	M	G	0.007	19.81	17.138	8.696
1	112	M	R	0.039	15.44	13.537	6.952
1	113	M	V	0.055	15.44	12.276	4.825
1	114	M	V	0.012	13.87	12.273	5.555
1	115	M	A	0.009	13.87	12.288	6.190
1	116	M	K	0.040	15.12	14.124	5.614
1	117	M	L	0.000	>21.69	18.719	5.161
1	118	M	P	0.000	>21.69	19.617	5.649
1	119	M	F	0.000	>21.69	20.595	6.540
1	120	M	T	0.000	>21.69	18.823	7.743
1	121	M	P	0.000	>21.69	22.834	9.342
1	122	M	L	0.000	>21.69	22.440	7.644
1	123	M	S	0.000	>21.69	23.890	8.885
1	124	M	Y	0.000	>21.69	22.911	9.098
1	125	M	I	0.000	>21.69	22.699	7.786
1	126	M	Q	0.000	>21.69	21.766	8.517
1	127	M	G	0.000	>21.69	22.199	9.268
1	128	M	L	0.000	>21.69	20.669	6.729
1	129	M	S	0.000	>21.69	19.634	7.820
1	130	M	H	0.000	>21.69	21.587	7.739
1	131	M	R	0.000	>21.69	21.203	8.241
1	132	M	N	0.000	>21.69	20.696	9.479
1	133	M	L	0.001	>21.69	18.849	7.828
1	134	M	L	0.004	>21.69	19.901	10.357
1	135	M	G	0.005	>21.69	19.496	9.831
1	136	M	D	0.003	>21.69	19.878	11.392
1	137	M	D	0.005	>21.69	15.910	7.514
1	138	M	T	0.000	>21.69	22.034	8.657
1	139	M	T	0.002	>21.69	20.084	6.786
1	140	M	D	0.009	18.88	15.605	5.738
1	141	M	C	0.002	17.62	18.672	6.363
1	142	M	S	0.001	>21.69	17.710	7.012
1	143	M	F	0.001	17.94	17.822	5.556
1	144	M	I	0.000	>21.69	18.252	5.931
1	145	M	F	0.000	>21.69	18.876	4.965
1	146	M	L	0.000	17.00	16.506	5.123
1	147	M	Y	0.000	>21.69	16.863	5.027
1	148	M	I	0.000	>21.69	20.867	5.325
1	149	M	L	0.000	>21.69	19.575	4.679
1	150	M	C	0.000	>21.69	19.818	6.037
1	151	M	T	0.000	>21.69	21.251	5.346
1	152	M	M	0.000	>21.69	21.336	6.919
1	153	M	S	0.000	>21.69	20.363	6.402
1	154	M	I	0.000	>21.69	21.921	5.758
1	155	M	R	0.000	>21.69	25.140	6.693
1	156	M	Q	0.000	>21.69	25.228	7.636
1	157	M	N	0.000	>21.69	22.842	6.469
1	158	M	I	0.000	>21.69	22.840	6.384
1	159	M	Q	0.000	>21.69	26.499	6.947
1	160	M	K	0.000	>21.69	25.195	6.832
1	161	M	I	0.000	>21.69	25.212	7.311
1	162	M	L	0.000	>21.69	25.355	7.952
1	163	M	G	0.000	>21.69	26.189	9.434
1	164	M	L	0.000	>21.69	27.607	10.626
1	165	M	A	0.000	>21.69	26.378	13.665
1	166	M	P	0.000	>21.69	25.787	14.604
1	167	M	S	0.000	>21.69	26.677	16.157
1	168	M	R	0.000	>21.69	25.738	12.727
1	169	M	A	0.000	>21.69	26.846	14.059
1	170	M	A	0.000	>21.69	26.156	15.607
1	171	M	T	0.000	>21.69	25.628	14.331
1	172	M	K	0.000	>21.69	26.605	15.735
1	173	M	Q	0.000	>21.69	27.715	16.578
1	174	M	A	0.000	>21.69	25.920	22.173
1	175	M	G	0.000	>21.69	26.005	27.174
1	176	M	G	0.000	>21.69	26.774	28.605
1	177	M	F	0.000	>21.69	27.793	28.468
1	178	M	L	0.000	>21.69	27.149	29.219
1	179	M	G	0.000	>21.69	26.355	29.727
1	180	M	P	0.000	>21.69	27.090	29.863
1	181	M	P	0.000	>21.69	28.472	29.767
1	182	M	P	0.000	>21.69	28.395	29.584
1	183	M	P	0.000	>21.69	28.220	29.892
1	184	M	S	0.000	>21.69	28.879	30.143
1	185	M	G	0.000	>21.69	28.619	30.481
1	186	M	K	0.000	>21.69	27.727	30.630
1	187	M	F	0.000	>21.69	28.461	30.742
1	188	M	S	0.000	>21.69	27.480	29.850
1	189	M	M	0.001	>21.69	30.223	31.070
1	190	M	S	0.001	>21.69	30.237	31.067
1	191	M	G	0.001	>21.69	30.580	31.216
1	192	M	G	0.001	>21.69	30.680	31.196
1	193	M	R	0.001	>21.69	30.608	31.211
1	194	M	R	0.001	>21.69	30.530	31.089
1	195	M	K	0.001	>21.69	30.410	31.004
1	196	M	E	0.000	>21.69	30.329	30.901
1	197	M	E	0.000	>21.69	30.031	30.579
1	198	M	P	0.000	>21.69	30.049	31.001
1	199	M	P	0.000	>21.69	29.833	30.643
1	200	M	Q	0.000	>21.69	29.401	30.218
1	201	M	P	0.000	>21.69	29.730	30.193
1	202	M	Q	0.000	>21.69	28.737	30.159
1	203	M	L	0.000	>21.69	29.352	30.700
1	204	M	A	0.000	>21.69	29.114	30.368
1	205	M	N	0.000	>21.69	28.561	30.063
1	206	M	G	0.000	>21.69	27.877	29.019
1	207	M	A	0.000	>21.69	28.984	28.920
1	208	M	L	0.000	>21.69	28.352	28.600
1	209	M	K	0.000	>21.69	26.435	27.637
1	210	M	V	0.000	>21.69	27.931	26.150
1	211	M	S	0.000	>21.69	28.570	26.214
1	212	M	V	0.000	>21.69	26.689	23.830
1	213	M	W	0.000	>21.69	26.068	23.141
1	214	M	S	0.000	>21.69	28.430	23.694
1	215	M	K	0.000	>21.69	27.952	23.102
1	216	M	V	0.000	>21.69	27.056	25.441
1	217	M	L	0.000	>21.69	27.753	23.656
1	218	M	R	0.000	>21.69	28.158	24.764
1	219	M	S	0.000	>21.69	27.954	28.785
1	220	M	D	0.000	>21.69	27.498	28.545
1	221	M	A	0.000	>21.69	28.468	28.055
1	222	M	A	0.000	>21.69	27.348	24.948
1	223	M	W	0.000	>21.69	26.991	24.523
1	224	M	E	0.000	>21.69	27.488	24.075
1	225	M	D	0.000	>21.69	28.076	18.612
1	226	M	K	0.000	>21.69	26.315	12.594
1	227	M	D	0.000	>21.69	26.966	9.410
1	228	M	E	0.000	>21.69	28.037	10.139
1	229	M	F	0.000	>21.69	28.016	9.094
1	230	M	L	0.000	>21.69	25.568	7.329
1	231	M	D	0.000	>21.69	26.721	7.393
1	232	M	V	0.000	>21.69	28.285	7.657
1	233	M	I	0.000	>21.69	25.269	6.738
1	234	M	Y	0.000	>21.69	24.658	5.313
1	235	M	W	0.000	>21.69	26.506	5.898
1	236	M	F	0.000	>21.69	26.534	6.269
1	237	M	R	0.000	>21.69	27.959	5.245
1	238	M	Q	0.000	>21.69	24.218	4.698
1	239	M	I	0.000	>21.69	25.045	5.290
1	240	M	I	0.000	>21.69	23.904	5.579
1	241	M	A	0.000	>21.69	22.781	4.544
1	242	M	V	0.000	>21.69	23.287	4.566
1	243	M	V	0.000	>21.69	22.968	4.458
1	244	M	L	0.000	>21.69	21.392	5.565
1	245	M	G	0.000	>21.69	20.717	5.603
1	246	M	V	0.000	>21.69	21.547	4.802
1	247	M	I	0.000	>21.69	19.960	5.355
1	248	M	W	0.000	>21.69	19.626	6.865
1	249	M	G	0.000	>21.69	19.182	7.049
1	250	M	V	0.001	>21.69	18.464	5.757
1	251	M	L	0.000	>21.69	19.238	6.828
1	252	M	P	0.001	>21.69	20.407	11.639
1	253	M	L	0.000	>21.69	20.105	9.378
1	254	M	R	0.000	>21.69	20.347	11.080
1	255	M	G	0.000	>21.69	19.910	9.686
1	256	M	F	0.000	>21.69	22.613	9.294
1	257	M	L	0.000	>21.69	21.539	9.099
1	258	M	G	0.000	>21.69	22.771	8.204
1	259	M	I	0.000	>21.69	22.249	6.585
1	260	M	A	0.000	>21.69	23.183	7.072
1	261	M	G	0.000	>21.69	25.040	7.533
1	262	M	F	0.000	>21.69	24.383	6.365
1	263	M	C	0.000	>21.69	24.913	6.132
1	264	M	L	0.000	>21.69	25.988	6.892
1	265	M	I	0.000	>21.69	25.850	7.046
1	266	M	N	0.000	>21.69	25.650	7.845
1	267	M	A	0.000	>21.69	24.221	8.604
1	268	M	G	0.000	>21.69	26.277	8.999
1	269	M	V	0.000	>21.69	27.353	9.332
1	270	M	L	0.000	>21.69	24.792	9.828
1	271	M	Y	0.000	>21.69	25.311	9.449
1	272	M	L	0.000	>21.69	26.813	10.349
1	273	M	Y	0.000	>21.69	26.635	11.784
1	274	M	F	0.000	>21.69	26.275	14.064
1	275	M	S	0.000	>21.69	26.693	13.105
1	276	M	N	0.000	>21.69	27.503	18.063
1	277	M	Y	0.000	>21.69	28.152	19.673
1	278	M	L	0.000	>21.69	26.245	17.066
1	279	M	Q	0.000	>21.69	26.759	19.372
1	280	M	I	0.000	>21.69	27.155	21.744
1	281	M	D	0.000	>21.69	26.856	22.269
1	282	M	E	0.000	>21.69	28.228	23.592
1	283	M	E	0.000	>21.69	27.186	21.169
1	284	M	E	0.000	>21.69	27.170	21.273
1	285	M	Y	0.000	>21.69	28.121	20.530
1	286	M	G	0.000	>21.69	27.000	21.679
1	287	M	G	0.000	>21.69	27.107	18.462
1	288	M	T	0.000	>21.69	27.509	18.489
1	289	M	W	0.000	>21.69	25.568	16.323
1	290	M	E	0.000	>21.69	26.409	12.836
1	291	M	L	0.000	>21.69	25.541	13.983
1	292	M	T	0.000	>21.69	25.868	14.721
1	293	M	K	0.000	>21.69	23.303	10.592
1	294	M	E	0.000	>21.69	24.059	9.361
1	295	M	G	0.000	>21.69	26.816	8.321
1	296	M	F	0.000	>21.69	24.184	6.606
1	297	M	M	0.000	>21.69	23.874	6.326
1	298	M	T	0.000	>21.69	23.819	5.690
1	299	M	S	0.000	>21.69	24.620	5.565
1	300	M	F	0.000	>21.69	24.236	4.616
1	301	M	A	0.000	>21.69	20.509	4.791
1	302	M	L	0.000	>21.69	21.493	3.999
1	303	M	F	0.000	>21.69	21.801	4.131
1	304	M	M	0.000	>21.69	18.892	4.339
1	305	M	V	0.000	>21.69	19.568	4.861
1	306	M	I	0.000	>21.69	20.940	4.588
1	307	M	W	0.000	>21.69	20.166	5.101
1	308	M	I	0.000	16.38	17.098	4.696
1	309	M	I	0.002	12.62	13.167	5.101
1	310	M	F	0.002	13.87	16.983	4.836
1	311	M	Y	0.002	15.44	16.603	5.629
1	312	M	T	0.049	11.38	11.116	5.544
1	313	M	A	0.176	8.88	10.974	6.501
1	314	M	I	0.043	12.31	13.562	6.690
1	315	M	H	0.033	14.50	15.083	7.080
1	316	M	Y	0.195	11.69	11.807	8.456
1	317	M	D	0.458	7.94	7.799	10.190
2	3	S	T	1.000	5.12	1.437	1.238
2	4	S	M	0.885	5.12	5.210	2.559
2	5	S	F	0.870	4.50	4.912	2.561
2	6	S	A	0.939	6.38	4.548	2.093
2	7	S	D	0.148	8.88	5.827	2.126
2	8	S	T	0.017	9.50	5.802	2.204
2	9	S	L	0.014	10.44	9.325	2.277
2	10	S	L	0.019	12.31	7.415	2.364
2	11	S	I	0.000	14.50	10.547	2.361
2	12	S	V	0.000	15.12	12.026	2.461
2	13	S	F	0.000	16.38	11.499	2.512
2	14	S	I	0.000	18.25	12.212	2.601
2	15	S	S	0.000	19.81	12.857	3.108
2	16	S	V	0.000	>21.69	15.997	2.755
2	17	S	C	0.000	>21.69	14.860	2.987
2	18	S	T	0.000	>21.69	15.883	3.208
2	19	S	A	0.000	>21.69	15.670	3.062
2	20	S	L	0.000	>21.69	19.797	3.172
2	21	S	L	0.000	>21.69	16.071	3.613
2	22	S	A	0.000	>21.69	15.664	3.841
2	23	S	E	0.000	>21.69	18.774	3.886
2	24	S	G	0.000	>21.69	21.924	4.363
2	25	S	I	0.000	>21.69	19.104	4.287
2	26	S	T	0.000	>21.69	18.601	4.437
2	27	S	W	0.000	>21.69	21.966	4.753
2	28	S	V	0.000	>21.69	21.571	4.730
2	29	S	L	0.000	>21.69	21.225	5.622
2	30	S	V	0.000	>21.69	18.968	6.157
2	31	S	Y	0.000	>21.69	19.901	6.410
2	32	S	R	0.000	>21.69	23.646	7.024
2	33	S	T	0.000	>21.69	20.410	7.454
2	34	S	D	0.000	>21.69	21.244	7.930
2	35	S	K	0.000	>21.69	21.476	6.846
2	36	S	Y	0.000	>21.69	21.651	7.008
2	37	S	K	0.000	>21.69	22.716	6.578
2	38	S	R	0.000	>21.69	20.968	7.568
2	39	S	L	0.000	>21.69	20.872	7.023
2	40	S	K	0.000	>21.69	20.552	7.235
2	41	S	A	0.000	>21.69	22.654	7.590
2	42	S	E	0.000	>21.69	21.166	7.597
2	43	S	V	0.000	>21.69	23.104	7.859
2	44	S	E	0.000	>21.69	22.311	8.941
2	45	S	K	0.000	>21.69	22.200	8.014
2	46	S	Q	0.000	>21.69	22.818	8.324
2	47	S	S	0.000	>21.69	20.556	8.947
2	48	S	K	0.000	>21.69	23.798	9.293
2	49	S	K	0.000	>21.69	21.957	9.105
2	50	S	L	0.000	>21.69	23.129	9.735
2	51	S	E	0.000	>21.69	21.388	10.998
2	52	S	K	0.000	>21.69	23.495	11.246
2	53	S	K	0.000	>21.69	23.764	11.298
2	54	S	K	0.000	>21.69	23.725	13.889
2	55	S	E	0.000	>21.69	24.219	15.284
2	56	S	T	0.000	>21.69	23.954	17.080
2	57	S	I	0.000	>21.69	23.236	19.852
2	58	S	T	0.000	>21.69	25.313	23.506
2	59	S	E	0.000	>21.69	25.348	27.018
2	60	S	S	0.000	>21.69	24.802	26.422
2	61	S	A	0.000	>21.69	24.520	23.560
2	62	S	G	0.000	>21.69	24.019	22.708
2	63	S	R	0.000	>21.69	23.462	17.612
2	64	S	Q	0.000	>21.69	24.073	16.167
2	65	S	Q	0.000	>21.69	24.244	15.352
2	66	S	K	0.000	>21.69	23.833	13.705
2	67	S	K	0.000	>21.69	22.178	12.998
2	68	S	K	0.000	>21.69	21.884	12.653
2	69	S	I	0.000	>21.69	23.779	12.139
2	70	S	E	0.000	>21.69	21.662	11.062
2	71	S	R	0.000	>21.69	21.931	11.547
2	72	S	Q	0.000	>21.69	24.284	10.753
2	73	S	E	0.000	>21.69	23.438	10.584
2	74	S	E	0.000	>21.69	21.224	9.457
2	75	S	K	0.000	>21.69	23.085	9.526
2	76	S	L	0.000	>21.69	22.724	9.332
2	77	S	K	0.000	>21.69	22.260	9.119
2	78	S	N	0.000	>21.69	21.584	8.799
2	79	S	N	0.000	>21.69	22.015	7.803
2	80	S	N	0.000	>21.69	21.614	7.872
2	81	S	R	0.000	>21.69	21.275	8.159
2	82	S	D	0.000	>21.69	20.719	7.326
2	83	S	L	0.000	>21.69	21.045	7.854
2	84	S	S	0.000	>21.69	21.992	8.470
2	85	S	M	0.000	>21.69	22.392	8.145
2	86	S	V	0.000	>21.69	20.612	7.216
2	87	S	R	0.000	>21.69	18.418	8.181
2	88	S	M	0.000	>21.69	19.758	7.491
2	89	S	K	0.000	>21.69	20.030	8.153
2	90	S	S	0.000	>21.69	19.448	8.593
2	91	S	M	0.000	>21.69	20.370	6.898
2	92	S	F	0.000	>21.69	20.290	5.941
2	93	S	A	0.000	>21.69	22.720	5.706
2	94	S	I	0.000	>21.69	17.117	5.269
2	95	S	G	0.000	>21.69	17.828	6.253
2	96	S	F	0.000	>21.69	19.804	5.529
2	97	S	C	0.000	>21.69	16.959	5.222
2	98	S	F	0.000	>21.69	16.338	5.200
2	99	S	T	0.000	>21.69	18.228	5.846
2	100	S	A	0.000	>21.69	14.548	5.198
2	101	S	L	0.000	>21.69	15.434	5.285
2	102	S	M	0.000	>21.69	15.998	5.478
2	103	S	G	0.000	>21.69	14.314	5.853
2	104	S	M	0.000	>21.69	13.076	5.002
2	105	S	F	0.000	20.12	10.276	4.533
2	106	S	N	0.000	>21.69	12.526	5.387
2	107	S	S	0.001	>21.69	11.349	4.846
2	108	S	I	0.008	16.38	9.557	4.598
2	109	S	F	0.007	15.12	9.832	4.611
2	110	S	D	0.002	18.88	14.519	5.998
2	111	S	G	0.002	16.69	13.438	5.152
2	112	S	R	0.022	12.31	8.316	4.444
2	113	S	V	0.011	11.06	9.540	3.540
2	114	S	V	0.008	11.69	7.662	3.415
2	115	S	A	0.003	11.06	8.488	3.825
2	116	S	K	0.005	11.06	11.346	4.000
2	117	S	L	0.000	16.38	12.629	3.323
2	118	S	P	0.000	17.00	14.116	3.665
2	119	S	F	0.000	>21.69	15.964	3.749
2	120	S	T	0.000	>21.69	15.357	4.824
2	121	S	P	0.000	>21.69	15.656	5.241
2	122	S	L	0.000	>21.69	19.834	5.698
2	123	S	S	0.000	>21.69	18.000	6.740
2	124	S	Y	0.000	>21.69	21.272	7.163
2	125	S	I	0.000	>21.69	17.660	5.282
2	126	S	Q	0.000	>21.69	17.053	5.423
2	127	S	G	0.000	>21.69	18.033	5.919
2	128	S	L	0.000	>21.69	16.061	3.907
2	129	S	S	0.000	>21.69	14.664	4.630
2	130	S	H	0.000	>21.69	15.137	4.251
2	131	S	R	0.000	>21.69	15.438	5.221
2	132	S	N	0.000	>21.69	12.548	5.147
2	133	S	L	0.000	17.94	13.062	4.964
2	134	S	L	0.001	>21.69	14.811	7.086
2	135	S	G	0.000	>21.69	15.517	8.369
2	136	S	D	0.000	>21.69	17.334	6.794
2	137	S	D	0.000	16.69	14.515	4.993
2	138	S	T	0.000	>21.69	15.922	5.250
2	139	S	T	0.000	16.38	12.847	4.106
2	140	S	D	0.001	14.81	11.747	3.799
2	141	S	C	0.000	14.19	11.757	4.225
2	142	S	S	0.000	17.94	13.655	5.072
2	143	S	F	0.000	16.06	9.509	3.994
2	144	S	I	0.000	>21.69	15.229	3.674
2	145	S	F	0.000	19.50	15.312	3.426
2	146	S	L	0.000	15.75	12.700	3.327
2	147	S	Y	0.000	19.50	12.123	3.218
2	148	S	I	0.000	>21.69	16.367	3.142
2	149	S	L	0.000	>21.69	12.831	3.248
2	150	S	C	0.000	19.19	12.805	4.272
2	151	S	T	0.000	>21.69	15.392	3.621
2	152	S	M	0.000	>21.69	16.008	4.645
2	153	S	S	0.000	>21.69	15.662	4.838
2	154	S	I	0.000	>21.69	16.660	4.483
2	155	S	R	0.000	>21.69	16.949	5.041
2	156	S	Q	0.000	>21.69	19.092	5.012
2	157	S	N	0.000	>21.69	18.014	4.425
2	158	S	I	0.000	>21.69	19.112	4.780
2	159	S	Q	0.000	>21.69	21.013	4.865
2	160	S	K	0.000	>21.69	18.830	4.788
2	161	S	I	0.000	>21.69	19.653	5.298
2	162	S	L	0.000	>21.69	20.465	5.947
2	163	S	G	0.000	>21.69	20.946	7.309
2	164	S	L	0.000	>21.69	20.950	8.923
2	165	S	A	0.000	>21.69	19.330	11.045
2	166	S	P	0.000	>21.69	20.449	12.619
2	167	S	S	0.000	>21.69	21.091	14.068
2	168	S	R	0.000	>21.69	18.448	11.013
2	169	S	A	0.000	>21.69	21.749	11.448
2	170	S	A	0.000	>21.69	20.864	13.678
2	171	S	T	0.000	>21.69	19.693	12.258
2	172	S	K	0.000	>21.69	22.955	13.560
2	173	S	Q	0.000	>21.69	23.038	14.101
2	174	S	A	0.000	>21.69	21.079	20.878
2	175	S	G	0.000	>21.69	21.454	26.352
2	176	S	G	0.000	>21.69	23.158	28.106
2	177	S	F	0.000	>21.69	23.923	27.847
2	178	S	L	0.000	>21.69	23.839	28.922
2	179	S	G	0.000	>21.69	23.579	29.162
2	180	S	P	0.000	>21.69	24.982	28.894
2	181	S	P	0.000	>21.69	25.166	28.956
2	182	S	P	0.000	>21.69	25.547	28.682
2	183	S	P	0.000	>21.69	26.291	28.904
2	184	S	S	0.000	>21.69	26.153	29.951
2	185	S	G	0.000	>21.69	26.987	30.541
2	186	S	K	0.000	>21.69	26.202	30.118
2	187	S	F	0.000	>21.69	27.576	30.801
2	188	S	S	0.000	>21.69	25.900	30.341
2	189	S	M	0.001	>21.69	29.786	31.110
2	190	S	S	0.001	>21.69	29.327	31.109
2	191	S	G	0.001	>21.69	29.343	31.261
2	192	S	G	0.001	>21.69	29.792	31.230
2	193	S	R	0.001	>21.69	29.236	31.298
2	194	S	R	0.001	>21.69	28.908	31.201
2	195	S	K	0.001	>21.69	28.830	31.202
2	196	S	E	0.000	>21.69	28.738	31.152
2	197	S	E	0.000	>21.69	28.274	30.915
2	198	S	P	0.000	>21.69	28.874	31.250
2	199	S	P	0.000	>21.69	28.709	30.979
2	200	S	Q	0.000	>21.69	27.765	30.822
2	201	S	P	0.000	>21.69	28.062	30.718
2	202	S	Q	0.000	>21.69	27.391	30.778
2	203	S	L	0.000	>21.69	26.656	30.947
2	204	S	A	0.000	>21.69	26.754	30.473
2	205	S	N	0.000	>21.69	25.641	30.261
2	206	S	G	0.000	>21.69	25.201	29.665
2	207	S	A	0.000	>21.69	25.673	29.115
2	208	S	L	0.000	>21.69	24.863	28.889
2	209	S	K	0.000	>21.69	23.985	27.583
2	210	S	V	0.000	>21.69	24.472	27.580
2	211	S	S	0.000	>21.69	23.866	24.890
2	212	S	V	0.000	>21.69	22.369	21.538
2	213	S	W	0.000	>21.69	24.415	21.720
2	214	S	S	0.000	>21.69	24.409	22.569
2	215	S	K	0.000	>21.69	23.920	20.252
2	216	S	V	0.000	>21.69	22.376	23.479
2	217	S	L	0.000	>21.69	25.343	22.433
2	218	S	R	0.000	>21.69	25.020	24.353
2	219	S	S	0.000	>21.69	23.987	28.124
2	220	S	D	0.000	>21.69	22.935	27.119
2	221	S	A	0.000	>21.69	23.373	28.138
2	222	S	A	0.000	>21.69	22.596	25.292
2	223	S	W	0.000	>21.69	22.212	25.683
2	224	S	E	0.000	>21.69	22.126	23.930
2	225	S	D	0.000	>21.69	22.019	18.040
2	226	S	K	0.000	>21.69	22.519	12.711
2	227	S	D	0.000	>21.69	20.632	8.396
2	228	S	E	0.000	>21.69	21.775	8.531
2	229	S	F	0.000	>21.69	22.615	7.480
2	230	S	L	0.000	>21.69	18.839	5.695
2	231	S	D	0.000	>21.69	21.206	5.571
2	232	S	V	0.000	>21.69	21.334	5.394
2	233	S	I	0.000	>21.69	18.854	4.787
2	234	S	Y	0.000	>21.69	19.881	4.015
2	235	S	W	0.000	>21.69	21.835	4.282
2	236	S	F	0.000	>21.69	21.103	4.477
2	237	S	R	0.000	>21.69	20.910	3.872
2	238	S	Q	0.000	>21.69	19.340	3.524
2	239	S	I	0.000	>21.69	20.609	3.706
2	240	S	I	0.000	>21.69	18.526	3.729
2	241	S	A	0.000	>21.69	16.021	3.233
2	242	S	V	0.000	>21.69	15.861	3.245
2	243	S	V	0.000	>21.69	17.687	3.189
2	244	S	L	0.000	>21.69	15.780	3.358
2	245	S	G	0.000	>21.69	14.175	3.593
2	246	S	V	0.000	>21.69	15.103	3.266
2	247	S	I	0.000	>21.69	14.226	3.405
2	248	S	W	0.000	>21.69	15.529	3.973
2	249	S	G	0.000	16.06	12.930	4.126
2	250	S	V	0.000	17.00	16.094	4.054
2	251	S	L	0.000	>21.69	14.355	5.573
2	252	S	P	0.000	>21.69	17.244	10.362
2	253	S	L	0.000	>21.69	14.612	7.289
2	254	S	R	0.000	>21.69	14.382	8.880
2	255	S	G	0.000	>21.69	17.048	6.111
2	256	S	F	0.000	>21.69	19.434	6.196
2	257	S	L	0.000	>21.69	20.228	7.014
2	258	S	G	0.000	>21.69	17.607	6.814
2	259	S	I	0.000	>21.69	16.471	4.595
2	260	S	A	0.000	>21.69	20.022	5.008
2	261	S	G	0.000	>21.69	22.631	5.904
2	262	S	F	0.000	>21.69	19.990	4.756
2	263	S	C	0.000	>21.69	20.763	4.273
2	264	S	L	0.000	>21.69	21.726	5.016
2	265	S	I	0.000	>21.69	22.855	5.641
2	266	S	N	0.000	>21.69	20.328	5.806
2	267	S	A	0.000	>21.69	20.258	5.967
2	268	S	G	0.000	>21.69	22.851	6.968
2	269	S	V	0.000	>21.69	22.722	7.575
2	270	S	L	0.000	>21.69	19.292	8.096
2	271	S	Y	0.000	>21.69	20.589	7.146
2	272	S	L	0.000	>21.69	22.910	8.286
2	273	S	Y	0.000	>21.69	21.496	11.025
2	274	S	F	0.000	>21.69	21.058	12.844
2	275	S	S	0.000	>21.69	21.652	11.421
2	276	S	N	0.000	>21.69	23.657	16.565
2	277	S	Y	0.000	>21.69	24.001	20.493
2	278	S	L	0.000	>21.69	20.966	16.734
2	279	S	Q	0.000	>21.69	23.088	20.040
2	280	S	I	0.000	>21.69	22.363	22.018
2	281	S	D	0.000	>21.69	21.737	22.871
2	282	S	E	0.000	>21.69	22.374	24.075
2	283	S	E	0.000	>21.69	21.478	20.460
2	284	S	E	0.000	>21.69	21.575	21.447
2	285	S	Y	0.000	>21.69	21.733	21.128
2	286	S	G	0.000	>21.69	22.018	21.001
2	287	S	G	0.000	>21.69	22.454	17.696
2	288	S	T	0.000	>21.69	22.912	16.366
2	289	S	W	0.000	>21.69	21.810	15.647
2	290	S	E	0.000	>21.69	20.213	11.094
2	291	S	L	0.000	>21.69	20.127	12.574
2	292	S	T	0.000	>21.69	21.887	12.254
2	293	S	K	0.000	>21.69	18.494	9.135
2	294	S	E	0.000	>21.69	18.895	7.001
2	295	S	G	0.000	>21.69	21.396	5.927
2	296	S	F	0.000	>21.69	18.811	4.626
2	297	S	M	0.000	>21.69	18.283	4.873
2	298	S	T	0.000	>21.69	17.755	4.150
2	299	S	S	0.000	>21.69	19.762	3.831
2	300	S	F	0.000	>21.69	18.735	3.051
2	301	S	A	0.000	>21.69	15.071	3.280
2	302	S	L	0.000	>21.69	16.047	2.973
2	303	S	F	0.000	>21.69	16.975	2.880
2	304	S	M	0.000	>21.69	14.109	2.808
2	305	S	V	0.000	18.25	11.628	2.931
2	306	S	I	0.000	18.25	12.590	2.946
2	307	S	W	0.000	>21.69	15.231	3.066
2	308	S	I	0.000	14.81	11.715	2.981
2	309	S	I	0.001	12.62	11.826	2.819
2	310	S	F	0.000	13.87	12.556	2.999
2	311	S	Y	0.000	13.56	10.846	3.041
2	312	S	T	0.077	9.19	8.763	3.423
2	313	S	A	0.182	8.88	9.323	3.828
2	314	S	I	0.008	11.38	11.620	3.972
2	315	S	H	0.008	11.69	11.211	4.305
2	316	S	Y	0.349	7.94	8.838	5.328
2	317	S	D	0.684	5.12	9.547	9.222
3	4	T	M	1.000	5.12	1.059	0.868
3	5	T	F	0.983	7.31	2.136	1.297
3	6	T	A	0.982	5.44	1.978	1.670
3	7	T	D	0.962	6.06	2.866	1.404
3	8	T	T	0.035	9.50	2.920	1.354
3	9	T	L	0.007	10.75	4.049	1.617
3	10	T	L	0.007	10.12	4.826	1.729
3	11	T	I	0.000	12.62	4.806	1.684
3	12	T	V	0.000	15.12	5.055	1.897
3	13	T	F	0.000	15.12	5.902	2.059
3	14	T	I	0.000	16.06	6.612	2.039
3	15	T	S	0.000	18.56	5.935	2.304
3	16	T	V	0.000	20.44	9.402	2.151
3	17	T	C	0.000	20.44	9.286	2.300
3	18	T	T	0.000	>21.69	7.682	2.409
3	19	T	A	0.000	>21.69	9.323	2.481
3	20	T	L	0.000	>21.69	11.573	2.676
3	21	T	L	0.000	>21.69	10.455	2.927
3	22	T	A	0.000	>21.69	9.647	3.119
3	23	T	E	0.000	>21.69	11.242	3.144
3	24	T	G	0.000	>21.69	13.272	3.967
3	25	T	I	0.000	>21.69	12.448	3.607
3	26	T	T	0.000	>21.69	11.689	3.735
3	27	T	W	0.000	>21.69	15.153	4.092
3	28	T	V	0.000	>21.69	15.756	4.328
3	29	T	L	0.000	>21.69	13.405	5.206
3	30	T	V	0.000	>21.69	12.471	5.029
3	31	T	Y	0.000	>21.69	13.134	5.521
3	32	T	R	0.000	>21.69	14.704	6.101
3	33	T	T	0.000	>21.69	14.033	6.349
3	34	T	D	0.000	>21.69	15.153	7.316
3	35	T	K	0.000	>21.69	14.938	6.272
3	36	T	Y	0.000	>21.69	14.375	5.940
3	37	T	K	0.000	>21.69	15.413	5.635
3	38	T	R	0.000	>21.69	14.904	6.675
3	39	T	L	0.000	>21.69	14.287	6.894
3	40	T	K	0.000	>21.69	13.714	6.365
3	41	T	A	0.000	>21.69	15.424	6.479
3	42	T	E	0.000	>21.69	14.901	6.758
3	43	T	V	0.000	>21.69	15.003	6.789
3	44	T	E	0.000	>21.69	14.583	7.688
3	45	T	K	0.000	>21.69	15.309	7.131
3	46	T	Q	0.000	>21.69	15.135	7.830
3	47	T	S	0.000	>21.69	13.641	7.984
3	48	T	K	0.000	>21.69	15.270	7.884
3	49	T	K	0.000	>21.69	15.797	8.066
3	50	T	L	0.000	>21.69	15.831	9.018
3	51	T	E	0.000	>21.69	14.984	9.597
3	52	T	K	0.000	>21.69	15.782	9.824
3	53	T	K	0.000	>21.69	16.642	10.577
3	54	T	K	0.000	>21.69	15.453	12.631
3	55	T	E	0.000	>21.69	17.647	14.090
3	56	T	T	0.000	>21.69	18.364	17.477
3	57	T	I	0.000	>21.69	18.181	21.529
3	58	T	T	0.000	>21.69	18.633	23.645
3	59	T	E	0.000	>21.69	19.723	26.987
3	60	T	S	0.000	>21.69	19.360	25.388
3	61	T	A	0.000	>21.69	18.863	23.750
3	62	T	G	0.000	>21.69	18.297	22.727
3	63	T	R	0.000	>21.69	18.834	17.393
3	64	T	Q	0.000	>21.69	18.713	15.737
3	65	T	Q	0.000	>21.69	18.364	15.417
3	66	T	K	0.000	>21.69	16.622	13.101
3	67	T	K	0.000	>21.69	16.479	11.984
3	68	T	K	0.000	>21.69	16.313	11.653
3	69	T	I	0.000	>21.69	17.507	11.910
3	70	T	E	0.000	>21.69	15.227	10.415
3	71	T	R	0.000	>21.69	16.316	11.319
3	72	T	Q	0.000	>21.69	17.310	10.206
3	73	T	E	0.000	>21.69	15.758	9.320
3	74	T	E	0.000	>21.69	15.548	8.780
3	75	T	K	0.000	>21.69	16.548	8.752
3	76	T	L	0.000	>21.69	16.120	8.264
3	77	T	K	0.000	>21.69	14.434	8.207
3	78	T	N	0.000	>21.69	16.079	8.536
3	79	T	N	0.000	>21.69	15.665	7.268
3	80	T	N	0.000	>21.69	14.242	7.081
3	81	T	R	0.000	>21.69	14.223	7.625
3	82	T	D	0.000	>21.69	15.729	6.854
3	83	T	L	0.000	>21.69	14.116	6.919
3	84	T	S	0.000	>21.69	14.578	7.495
3	85	T	M	0.000	>21.69	15.842	7.819
3	86	T	V	0.000	>21.69	15.457	6.520
3	87	T	R	0.000	>21.69	12.035	7.184
3	88	T	M	0.000	>21.69	12.413	7.112
3	89	T	K	0.000	>21.69	14.104	7.638
3	90	T	S	0.000	>21.69	13.110	7.438
3	91	T	M	0.000	>21.69	10.872	6.619
3	92	T	F	0.000	>21.69	12.685	5.921
3	93	T	A	0.000	>21.69	13.747	4.940
3	94	T	I	0.000	>21.69	11.628	4.529
3	95	T	G	0.000	>21.69	11.305	5.800
3	96	T	F	0.000	>21.69	12.661	4.705
3	97	T	C	0.000	>21.69	10.056	4.591
3	98	T	F	0.000	>21.69	8.448	4.395
3	99	T	T	0.000	>21.69	11.256	5.072
3	100	T	A	0.000	>21.69	8.997	4.408
3	101	T	L	0.000	>21.69	7.973	3.982
3	102	T	M	0.000	>21.69	7.900	4.159
3	103	T	G	0.000	>21.69	8.738	4.857
3	104	T	M	0.000	17.94	8.172	4.117
3	105	T	F	0.000	16.38	4.903	4.030
3	106	T	N	0.000	17.94	7.866	4.572
3	107	T	S	0.000	16.38	7.488	4.460
3	108	T	I	0.002	12.00	5.467	3.256
3	109	T	F	0.003	11.38	5.146	3.733
3	110	T	D	0.002	14.19	7.782	4.854
3	111	T	G	0.002	12.94	6.695	4.314
3	112	T	R	0.262	8.25	4.686	3.716
3	113	T	V	0.043	9.50	4.693	2.241
3	114	T	V	0.038	9.50	3.633	2.352
3	115	T	A	0.015	11.38	3.421	2.194
3	116	T	K	0.010	12.62	5.251	2.449
3	117	T	L	0.000	17.31	5.561	2.400
3	118	T	P	0.000	19.50	6.766	2.942
3	119	T	F	0.000	>21.69	7.884	3.630
3	120	T	T	0.000	>21.69	8.051	4.424
3	121	T	P	0.000	>21.69	8.581	4.565
3	122	T	L	0.000	>21.69	9.398	5.244
3	123	T	S	0.000	>21.69	9.443	6.521
3	124	T	Y	0.000	>21.69	9.503	6.572
3	125	T	I	0.000	>21.69	9.562	4.333
3	126	T	Q	0.000	>21.69	9.548	4.554
3	127	T	G	0.000	>21.69	9.410	4.644
3	128	T	L	0.000	>21.69	8.742	3.348
3	129	T	S	0.000	19.50	6.350	3.533
3	130	T	H	0.000	19.19	8.075	3.382
3	131	T	R	0.000	19.81	7.713	4.109
3	132	T	N	0.000	17.31	7.625	5.041
3	133	T	L	0.000	15.12	6.339	3.750
3	134	T	L	0.000	16.06	7.669	5.560
3	135	T	G	0.000	16.38	9.290	6.003
3	136	T	D	0.000	>21.69	8.598	6.190
3	137	T	D	0.000	16.69	9.703	3.504
3	138	T	T	0.000	>21.69	7.836	4.147
3	139	T	T	0.000	17.31	6.396	2.996
3	140	T	D	0.001	13.87	6.214	2.492
3	141	T	C	0.001	13.87	4.384	2.751
3	142	T	S	0.000	15.75	4.755	3.169
3	143	T	F	0.000	13.25	4.667	3.131
3	144	T	I	0.000	18.56	6.030	2.727
3	145	T	F	0.000	18.25	6.687	2.410
3	146	T	L	0.000	14.81	5.477	2.303
3	147	T	Y	0.000	17.62	5.638	2.419
3	148	T	I	0.000	>21.69	8.581	2.496
3	149	T	L	0.000	20.12	6.008	2.573
3	150	T	C	0.000	18.56	6.279	3.046
3	151	T	T	0.000	>21.69	7.003	3.004
3	152	T	M	0.000	>21.69	9.191	3.951
3	153	T	S	0.000	>21.69	7.911	4.407
3	154	T	I	0.000	>21.69	8.457	3.807
3	155	T	R	0.000	>21.69	9.574	4.698
3	156	T	Q	0.000	>21.69	10.332	4.616
3	157	T	N	0.000	>21.69	11.567	4.126
3	158	T	I	0.000	>21.69	10.802	4.133
3	159	T	Q	0.000	>21.69	11.522	4.405
3	160	T	K	0.000	>21.69	12.525	4.286
3	161	T	I	0.000	>21.69	12.264	5.045
3	162	T	L	0.000	>21.69	12.460	5.801
3	163	T	G	0.000	>21.69	13.514	7.129
3	164	T	L	0.000	>21.69	13.012	8.955
3	165	T	A	0.000	>21.69	11.100	11.123
3	166	T	P	0.000	>21.69	13.654	12.621
3	167	T	S	0.000	>21.69	14.311	14.465
3	168	T	R	0.000	>21.69	12.665	9.809
3	169	T	A	0.000	>21.69	14.951	11.016
3	170	T	A	0.000	>21.69	14.340	12.477
3	171	T	T	0.000	>21.69	12.226	12.382
3	172	T	K	0.000	>21.69	14.914	11.599
3	173	T	Q	0.000	>21.69	15.743	13.786
3	174	T	A	0.000	>21.69	13.793	19.815
3	175	T	G	0.000	>21.69	15.347	27.259
3	176	T	G	0.000	>21.69	17.529	28.094
3	177	T	F	0.000	>21.69	18.532	28.366
3	178	T	L	0.000	>21.69	17.090	28.655
3	179	T	G	0.000	>21.69	18.955	29.201
3	180	T	P	0.000	>21.69	20.092	28.964
3	181	T	P	0.000	>21.69	21.397	29.022
3	182	T	P	0.000	>21.69	22.019	28.688
3	183	T	P	0.000	>21.69	22.958	29.415
3	184	T	S	0.000	>21.69	23.387	30.170
3	185	T	G	0.000	>21.69	24.099	30.489
3	186	T	K	0.000	>21.69	24.097	30.539
3	187	T	F	0.000	>21.69	25.456	30.804
3	188	T	S	0.000	>21.69	24.291	30.171
3	189	T	M	0.001	>21.69	29.581	30.976
3	190	T	S	0.001	>21.69	29.001	31.149
3	191	T	G	0.001	>21.69	28.787	31.237
3	192	T	G	0.001	>21.69	29.289	31.195
3	193	T	R	0.000	>21.69	28.849	31.250
3	194	T	R	0.000	>21.69	28.559	31.311
3	195	T	K	0.000	>21.69	28.072	31.156
3	196	T	E	0.000	>21.69	27.066	31.172
3	197	T	E	0.000	>21.69	26.639	30.943
3	198	T	P	0.000	>21.69	27.313	31.187
3	199	T	P	0.000	>21.69	26.374	31.043
3	200	T	Q	0.000	>21.69	25.682	30.710
3	201	T	P	0.000	>21.69	24.915	30.715
3	202	T	Q	0.000	>21.69	24.934	30.632
3	203	T	L	0.000	>21.69	23.360	31.005
3	204	T	A	0.000	>21.69	22.953	30.303
3	205	T	N	0.000	>21.69	23.414	30.148
3	206	T	G	0.000	>21.69	22.022	29.599
3	207	T	A	0.000	>21.69	22.182	28.745
3	208	T	L	0.000	>21.69	21.186	28.536
3	209	T	K	0.000	>21.69	20.801	27.727
3	210	T	V	0.000	>21.69	20.052	26.910
3	211	T	S	0.000	>21.69	19.029	23.491
3	212	T	V	0.000	>21.69	20.032	21.313
3	213	T	W	0.000	>21.69	19.254	22.740
3	214	T	S	0.000	>21.69	18.776	21.316
3	215	T	K	0.000	>21.69	17.834	19.683
3	216	T	V	0.000	>21.69	19.679	23.586
3	217	T	L	0.000	>21.69	18.677	23.742
3	218	T	R	0.000	>21.69	17.849	22.541
3	219	T	S	0.000	>21.69	18.540	27.332
3	220	T	D	0.000	>21.69	17.177	27.131
3	221	T	A	0.000	>21.69	17.587	27.939
3	222	T	A	0.000	>21.69	17.335	24.865
3	223	T	W	0.000	>21.69	15.418	25.005
3	224	T	E	0.000	>21.69	15.617	24.694
3	225	T	D	0.000	>21.69	15.210	19.598
3	226	T	K	0.000	>21.69	15.007	11.922
3	227	T	D	0.000	>21.69	12.916	8.249
3	228	T	E	0.000	>21.69	13.806	8.255
3	229	T	F	0.000	>21.69	14.552	7.355
3	230	T	L	0.000	>21.69	11.550	5.201
3	231	T	D	0.000	>21.69	13.516	5.182
3	232	T	V	0.000	>21.69	13.927	4.943
3	233	T	I	0.000	>21.69	12.525	4.555
3	234	T	Y	0.000	>21.69	10.856	3.657
3	235	T	W	0.000	>21.69	12.027	3.879
3	236	T	F	0.000	>21.69	12.891	4.230
3	237	T	R	0.000	>21.69	12.338	3.481
3	238	T	Q	0.000	>21.69	11.556	3.259
3	239	T	I	0.000	>21.69	12.481	3.448
3	240	T	I	0.000	>21.69	11.492	3.347
3	241	T	A	0.000	>21.69	9.535	2.786
3	242	T	V	0.000	>21.69	11.519	2.881
3	243	T	V	0.000	>21.69	11.293	3.017
3	244	T	L	0.000	>21.69	9.644	2.861
3	245	T	G	0.000	>21.69	9.480	3.111
3	246	T	V	0.000	>21.69	10.900	2.814
3	247	T	I	0.000	>21.69	10.708	3.139
3	248	T	W	0.000	>21.69	11.522	3.732
3	249	T	G	0.000	19.81	8.320	3.511
3	250	T	V	0.000	>21.69	10.451	3.554
3	251	T	L	0.000	>21.69	9.742	5.115
3	252	T	P	0.000	>21.69	11.177	8.299
3	253	T	L	0.000	>21.69	9.491	6.713
3	254	T	R	0.000	>21.69	9.198	7.210
3	255	T	G	0.000	>21.69	10.220	6.563
3	256	T	F	0.000	>21.69	10.225	6.217
3	257	T	L	0.000	>21.69	11.749	6.364
3	258	T	G	0.000	>21.69	10.254	5.151
3	259	T	I	0.000	>21.69	9.878	3.979
3	260	T	A	0.000	>21.69	10.652	4.122
3	261	T	G	0.000	>21.69	13.219	5.006
3	262	T	F	0.000	>21.69	11.584	3.877
3	263	T	C	0.000	>21.69	10.484	3.893
3	264	T	L	0.000	>21.69	11.866	4.240
3	265	T	I	0.000	>21.69	13.708	4.657
3	266	T	N	0.000	>21.69	11.612	5.129
3	267	T	A	0.000	>21.69	11.869	5.066
3	268	T	G	0.000	>21.69	13.799	5.928
3	269	T	V	0.000	>21.69	14.399	6.635
3	270	T	L	0.000	>21.69	11.900	8.291
3	271	T	Y	0.000	>21.69	13.179	6.453
3	272	T	L	0.000	>21.69	14.742	7.693
3	273	T	Y	0.000	>21.69	14.342	10.735
3	274	T	F	0.000	>21.69	14.711	13.141
3	275	T	S	0.000	>21.69	14.370	11.082
3	276	T	N	0.000	>21.69	15.666	16.256
3	277	T	Y	0.000	>21.69	16.075	20.159
3	278	T	L	0.000	>21.69	14.721	17.212
3	279	T	Q	0.000	>21.69	14.722	20.185
3	280	T	I	0.000	>21.69	15.487	22.299
3	281	T	D	0.000	>21.69	14.397	23.294
3	282	T	E	0.000	>21.69	15.718	22.786
3	283	T	E	0.000	>21.69	15.276	21.486
3	284	T	E	0.000	>21.69	16.110	21.445
3	285	T	Y	0.000	>21.69	15.680	20.754
3	286	T	G	0.000	>21.69	15.487	21.348
3	287	T	G	0.000	>21.69	14.824	18.564
3	288	T	T	0.000	>21.69	14.141	16.217
3	289	T	W	0.000	>21.69	12.456	15.529
3	290	T	E	0.000	>21.69	12.350	10.752
3	291	T	L	0.000	>21.69	12.993	12.627
3	292	T	T	0.000	>21.69	11.546	12.144
3	293	T	K	0.000	>21.69	10.219	8.683
3	294	T	E	0.000	>21.69	11.833	6.310
3	295	T	G	0.000	>21.69	12.415	5.219
3	296	T	F	0.000	>21.69	11.211	3.953
3	297	T	M	0.000	>21.69	9.541	4.281
3	298	T	T	0.000	>21.69	9.837	3.786
3	299	T	S	0.000	>21.69	10.883	3.419
3	300	T	F	0.000	>21.69	8.778	2.670
3	301	T	A	0.000	>21.69	8.237	2.762
3	302	T	L	0.000	>21.69	8.898	2.652
3	303	T	F	0.000	>21.69	10.794	2.552
3	304	T	M	0.000	>21.69	7.852	2.403
3	305	T	V	0.000	19.19	6.496	2.349
3	306	T	I	0.000	20.44	7.300	2.342
3	307	T	W	0.000	20.44	7.550	2.337
3	308	T	I	0.000	16.06	4.766	2.090
3	309	T	I	0.001	14.81	6.721	2.411
3	310	T	F	0.000	17.31	7.235	2.345
3	311	T	Y	0.000	16.38	5.889	2.301
3	312	T	T	0.039	11.38	4.078	2.393
3	313	T	A	0.040	12.62	5.268	2.864
3	314	T	I	0.002	15.75	7.642	3.118
3	315	T	H	0.003	15.44	8.430	3.383
3	316	T	Y	0.075	10.75	5.444	5.314
3	317	T	D	0.263	9.19	5.614	12.877
4	5	M	F	1.000	5.12	0.913	0.809
4	6	M	A	0.996	7.00	1.337	1.182
4	7	M	D	0.995	5.44	1.258	1.339
4	8	M	T	0.986	6.38	1.217	1.105
4	9	M	L	0.010	9.81	1.774	1.185
4	10	M	L	0.003	10.44	2.204	1.263
4	11	M	I	0.000	10.75	2.276	1.382
4	12	M	V	0.000	12.94	2.497	1.395
4	13	M	F	0.000	14.81	2.278	1.577
4	14	M	I	0.000	15.44	2.719	1.682
4	15	M	S	0.000	16.69	3.088	1.846
4	16	M	V	0.000	19.19	3.713	1.765
4	17	M	C	0.000	20.44	4.045	1.907
4	18	M	T	0.000	21.06	4.387	2.132
4	19	M	A	0.000	>21.69	4.340	2.212
4	20	M	L	0.000	>21.69	4.946	2.265
4	21	M	L	0.000	>21.69	5.090	2.605
4	22	M	A	0.000	>21.69	5.844	2.885
4	23	M	E	0.000	>21.69	5.402	2.740
4	24	M	G	0.000	>21.69	6.461	3.404
4	25	M	I	0.000	>21.69	6.675	3.386
4	26	M	T	0.000	>21.69	6.323	3.665
4	27	M	W	0.000	>21.69	7.130	3.736
4	28	M	V	0.000	>21.69	8.606	4.028
4	29	M	L	0.000	>21.69	8.272	5.030
4	30	M	V	0.000	>21.69	7.796	5.327
4	31	M	Y	0.000	>21.69	7.348	5.539
4	32	M	R	0.000	>21.69	7.965	5.439
4	33	M	T	0.000	>21.69	9.068	6.201
4	34	M	D	0.000	>21.69	9.517	6.986
4	35	M	K	0.000	>21.69	10.351	6.291
4	36	M	Y	0.000	>21.69	9.089	6.295
4	37	M	K	0.000	>21.69	8.870	5.408
4	38	M	R	0.000	>21.69	8.723	6.823
4	39	M	L	0.000	>21.69	9.563	6.474
4	40	M	K	0.000	>21.69	7.990	6.321
4	41	M	A	0.000	>21.69	9.831	6.473
4	42	M	E	0.000	>21.69	10.047	6.763
4	43	M	V	0.000	>21.69	10.457	6.543
4	44	M	E	0.000	>21.69	9.555	7.405
4	45	M	K	0.000	>21.69	10.439	6.740
4	46	M	Q	0.000	>21.69	10.853	7.387
4	47	M	S	0.000	>21.69	8.480	7.432
4	48	M	K	0.000	>21.69	9.846	7.285
4	49	M	K	0.000	>21.69	10.979	8.156
4	50	M	L	0.000	>21.69	12.025	9.067
4	51	M	E	0.000	>21.69	9.460	9.728
4	52	M	K	0.000	>21.69	10.995	9.310
4	53	M	K	0.000	>21.69	11.860	10.952
4	54	M	K	0.000	>21.69	11.314	13.414
4	55	M	E	0.000	>21.69	11.810	13.398
4	56	M	T	0.000	>21.69	12.921	16.065
4	57	M	I	0.000	>21.69	12.471	19.708
4	58	M	T	0.000	>21.69	13.755	22.896
4	59	M	E	0.000	>21.69	14.241	25.863
4	60	M	S	0.000	>21.69	14.719	26.170
4	61	M	A	0.000	>21.69	15.431	24.329
4	62	M	G	0.000	>21.69	13.918	22.174
4	63	M	R	0.000	>21.69	14.731	16.443
4	64	M	Q	0.000	>21.69	14.483	15.674
4	65	M	Q	0.000	>21.69	14.121	13.712
4	66	M	K	0.000	>21.69	12.671	13.411
4	67	M	K	0.000	>21.69	12.703	11.643
4	68	M	K	0.000	>21.69	12.096	12.116
4	69	M	I	0.000	>21.69	12.181	10.901
4	70	M	E	0.000	>21.69	11.720	10.946
4	71	M	R	0.000	>21.69	11.912	10.963
4	72	M	Q	0.000	>21.69	13.174	10.371
4	73	M	E	0.000	>21.69	11.898	9.964
4	74	M	E	0.000	>21.69	10.782	8.328
4	75	M	K	0.000	>21.69	11.720	9.063
4	76	M	L	0.000	>21.69	11.386	7.995
4	77	M	K	0.000	>21.69	9.500	8.153
4	78	M	N	0.000	>21.69	10.997	8.416
4	79	M	N	0.000	>21.69	10.013	7.250
4	80	M	N	0.000	>21.69	9.124	7.338
4	81	M	R	0.000	>21.69	9.472	7.290
4	82	M	D	0.000	>21.69	10.264	7.112
4	83	M	L	0.000	>21.69	8.476	6.636
4	84	M	S	0.000	>21.69	8.611	7.550
4	85	M	M	0.000	>21.69	10.038	8.177
4	86	M	V	0.000	>21.69	9.364	6.560
4	87	M	R	0.000	>21.69	6.815	7.187
4	88	M	M	0.000	>21.69	8.306	6.921
4	89	M	K	0.000	>21.69	8.876	8.019
4	90	M	S	0.000	>21.69	7.384	7.196
4	91	M	M	0.000	>21.69	7.240	6.272
4	92	M	F	0.000	>21.69	7.676	5.986
4	93	M	A	0.000	>21.69	9.408	4.973
4	94	M	I	0.000	>21.69	6.556	4.149
4	95	M	G	0.000	>21.69	6.749	5.240
4	96	M	F	0.000	>21.69	7.511	4.647
4	97	M	C	0.000	>21.69	5.374	4.074
4	98	M	F	0.000	>21.69	6.822	3.944
4	99	M	T	0.000	>21.69	6.710	5.048
4	100	M	A	0.000	>21.69	5.540	4.104
4	101	M	L	0.000	>21.69	4.532	3.966
4	102	M	M	0.000	>21.69	5.101	3.818
4	103	M	G	0.000	>21.69	5.416	4.435
4	104	M	M	0.000	18.56	4.342	3.817
4	105	M	F	0.000	15.75	3.327	3.790
4	106	M	N	0.000	17.94	4.116	3.871
4	107	M	S	0.000	17.94	3.986	3.987
4	108	M	I	0.002	13.56	3.950	2.952
4	109	M	F	0.003	11.06	3.595	3.056
4	110	M	D	0.002	14.50	4.432	4.651
4	111	M	G	0.005	12.31	3.965	3.636
4	112	M	R	0.403	7.94	2.723	2.925
4	113	M	V	0.934	6.38	2.484	1.695
4	114	M	V	0.955	6.69	2.580	1.744
4	115	M	A	0.944	6.69	3.068	1.739
4	116	M	K	0.794	7.31	4.038	2.713
4	117	M	L	0.000	12.00	3.367	1.875
4	118	M	P	0.000	13.87	3.565	2.212
4	119	M	F	0.000	17.31	4.765	2.993
4	120	M	T	0.000	18.25	3.941	4.149
4	121	M	P	0.000	17.31	4.970	4.148
4	122	M	L	0.000	>21.69	5.764	4.421
4	123	M	S	0.000	>21.69	5.487	5.834
4	124	M	Y	0.000	>21.69	5.943	5.878
4	125	M	I	0.000	20.44	5.133	4.148
4	126	M	Q	0.000	19.50	4.403	3.778
4	127	M	G	0.000	20.12	5.293	5.303
4	128	M	L	0.000	18.56	5.281	2.757
4	129	M	S	0.000	15.12	3.827	2.570
4	130	M	H	0.000	15.12	3.855	2.655
4	131	M	R	0.000	17.00	4.515	3.989
4	132	M	N	0.000	15.44	4.305	3.622
4	133	M	L	0.000	12.31	3.960	3.147
4	134	M	L	0.001	14.81	4.377	5.026
4	135	M	G	0.000	13.87	4.319	5.213
4	136	M	D	0.001	17.00	4.197	5.883
4	137	M	D	0.000	12.62	3.822	2.976
4	138	M	T	0.000	16.38	4.050	3.522
4	139	M	T	0.000	12.31	3.533	2.400
4	140	M	D	0.005	9.81	3.517	2.046
4	141	M	C	0.015	9.19	2.960	2.060
4	142	M	S	0.001	12.31	2.719	2.328
4	143	M	F	0.001	11.06	2.758	2.320
4	144	M	I	0.000	15.75	3.447	2.069
4	145	M	F	0.000	14.19	3.483	1.909
4	146	M	L	0.000	11.06	3.395	1.833
4	147	M	Y	0.000	15.12	3.131	1.760
4	148	M	I	0.000	18.56	5.405	2.001
4	149	M	L	0.000	16.06	3.296	2.153
4	150	M	C	0.000	15.75	3.281	2.774
4	151	M	T	0.000	20.12	3.953	2.655
4	152	M	M	0.000	>21.69	5.974	3.450
4	153	M	S	0.000	19.81	3.922	3.576
4	154	M	I	0.000	20.44	4.199	3.171
4	155	M	R	0.000	>21.69	4.701	4.087
4	156	M	Q	0.000	>21.69	5.451	4.237
4	157	M	N	0.000	>21.69	4.916	3.969
4	158	M	I	0.000	>21.69	5.249	3.890
4	159	M	Q	0.000	>21.69	6.193	4.117
4	160	M	K	0.000	>21.69	5.825	4.051
4	161	M	I	0.000	>21.69	5.521	4.610
4	162	M	L	0.000	>21.69	5.601	4.941
4	163	M	G	0.000	>21.69	6.744	7.629
4	164	M	L	0.000	>21.69	6.672	8.341
4	165	M	A	0.000	>21.69	6.906	11.919
4	166	M	P	0.000	>21.69	8.066	11.317
4	167	M	S	0.000	>21.69	7.107	13.010
4	168	M	R	0.000	>21.69	7.013	10.666
4	169	M	A	0.000	>21.69	8.267	11.691
4	170	M	A	0.000	>21.69	8.696	12.615
4	171	M	T	0.000	>21.69	8.539	12.118
4	172	M	K	0.000	>21.69	9.134	12.729
4	173	M	Q	0.000	>21.69	10.128	14.326
4	174	M	A	0.000	>21.69	9.124	19.779
4	175	M	G	0.000	>21.69	10.053	25.804
4	176	M	G	0.000	>21.69	12.125	28.135
4	177	M	F	0.000	>21.69	14.387	26.912
4	178	M	L	0.000	>21.69	14.844	27.503
4	179	M	G	0.000	>21.69	14.768	29.165
4	180	M	P	0.000	>21.69	15.810	29.083
4	181	M	P	0.000	>21.69	17.821	29.018
4	182	M	P	0.000	>21.69	18.929	29.584
4	183	M	P	0.000	>21.69	19.265	29.858
4	184	M	S	0.000	>21.69	20.281	30.352
4	185	M	G	0.000	>21.69	21.431	30.571
4	186	M	K	0.000	>21.69	21.366	30.534
4	187	M	F	0.000	>21.69	23.306	30.684
4	188	M	S	0.000	>21.69	21.077	30.368
4	189	M	M	0.000	>21.69	28.520	31.008
4	190	M	S	0.001	>21.69	27.929	31.198
4	191	M	G	0.000	>21.69	28.123	31.128
4	192	M	G	0.000	>21.69	28.374	31.112
4	193	M	R	0.000	>21.69	27.938	31.296
4	194	M	R	0.000	>21.69	27.635	31.184
4	195	M	K	0.000	>21.69	27.423	31.194
4	196	M	E	0.000	>21.69	26.881	31.216
4	197	M	E	0.000	>21.69	25.943	31.176
4	198	M	P	0.000	>21.69	26.357	31.013
4	199	M	P	0.000	>21.69	26.198	30.875
4	200	M	Q	0.000	>21.69	24.763	30.846
4	201	M	P	0.000	>21.69	24.391	30.740
4	202	M	Q	0.000	>21.69	24.083	30.663
4	203	M	L	0.000	>21.69	22.750	30.979
4	204	M	A	0.000	>21.69	21.999	30.497
4	205	M	N	0.000	>21.69	20.036	30.282
4	206	M	G	0.000	>21.69	19.967	29.994
4	207	M	A	0.000	>21.69	19.194	28.581
4	208	M	L	0.000	>21.69	18.165	28.752
4	209	M	K	0.000	>21.69	17.982	27.873
4	210	M	V	0.000	>21.69	17.577	27.214
4	211	M	S	0.000	>21.69	16.543	25.170
4	212	M	V	0.000	>21.69	14.541	23.236
4	213	M	W	0.000	>21.69	13.910	23.606
4	214	M	S	0.000	>21.69	14.667	23.485
4	215	M	K	0.000	>21.69	14.409	23.000
4	216	M	V	0.000	>21.69	13.892	22.929
4	217	M	L	0.000	>21.69	14.033	24.333
4	218	M	R	0.000	>21.69	14.055	23.831
4	219	M	S	0.000	>21.69	14.550	27.828
4	220	M	D	0.000	>21.69	12.728	28.061
4	221	M	A	0.000	>21.69	13.660	27.812
4	222	M	A	0.000	>21.69	11.662	25.799
4	223	M	W	0.000	>21.69	10.656	24.289
4	224	M	E	0.000	>21.69	10.619	23.183
4	225	M	D	0.000	>21.69	9.113	17.310
4	226	M	K	0.000	>21.69	8.717	11.808
4	227	M	D	0.000	>21.69	7.579	7.602
4	228	M	E	0.000	>21.69	7.791	8.184
4	229	M	F	0.000	>21.69	7.822	6.659
4	230	M	L	0.000	>21.69	7.059	4.735
4	231	M	D	0.000	>21.69	6.354	5.290
4	232	M	V	0.000	>21.69	6.674	4.788
4	233	M	I	0.000	>21.69	6.916	3.761
4	234	M	Y	0.000	>21.69	5.414	3.235
4	235	M	W	0.000	>21.69	5.515	3.541
4	236	M	F	0.000	>21.69	6.743	3.757
4	237	M	R	0.000	>21.69	7.228	3.143
4	238	M	Q	0.000	>21.69	5.661	2.982
4	239	M	I	0.000	>21.69	5.432	2.947
4	240	M	I	0.000	>21.69	6.478	2.856
4	241	M	A	0.000	>21.69	5.550	2.748
4	242	M	V	0.000	>21.69	4.379	2.743
4	243	M	V	0.000	>21.69	5.391	2.812
4	244	M	L	0.000	>21.69	5.251	2.685
4	245	M	G	0.000	18.56	4.183	2.530
4	246	M	V	0.000	18.88	4.279	2.441
4	247	M	I	0.000	>21.69	4.516	3.119
4	248	M	W	0.000	18.88	4.286	2.998
4	249	M	G	0.000	15.12	3.662	2.761
4	250	M	V	0.000	17.31	4.894	3.092
4	251	M	L	0.000	19.81	4.588	5.234
4	252	M	P	0.000	16.69	4.772	7.545
4	253	M	L	0.000	19.19	4.608	6.192
4	254	M	R	0.000	17.31	4.888	9.684
4	255	M	G	0.000	19.50	5.210	7.240
4	256	M	F	0.000	>21.69	5.234	6.020
4	257	M	L	0.000	>21.69	5.454	6.940
4	258	M	G	0.000	>21.69	5.197	5.971
4	259	M	I	0.000	>21.69	5.001	3.665
4	260	M	A	0.000	>21.69	6.179	3.864
4	261	M	G	0.000	>21.69	6.433	4.262
4	262	M	F	0.000	>21.69	6.295	3.787
4	263	M	C	0.000	>21.69	6.971	3.764
4	264	M	L	0.000	>21.69	7.610	4.167
4	265	M	I	0.000	>21.69	7.217	4.830
4	266	M	N	0.000	>21.69	6.585	4.722
4	267	M	A	0.000	>21.69	7.591	5.174
4	268	M	G	0.000	>21.69	8.119	6.298
4	269	M	V	0.000	>21.69	7.851	7.697
4	270	M	L	0.000	>21.69	6.811	7.645
4	271	M	Y	0.000	>21.69	8.029	6.557
4	272	M	L	0.000	>21.69	9.245	7.983
4	273	M	Y	0.000	>21.69	8.834	10.216
4	274	M	F	0.000	>21.69	8.678	13.177
4	275	M	S	0.000	>21.69	8.837	11.740
4	276	M	N	0.000	>21.69	10.077	15.519
4	277	M	Y	0.000	>21.69	11.495	18.711
4	278	M	L	0.000	>21.69	10.252	16.726
4	279	M	Q	0.000	>21.69	10.649	19.920
4	280	M	I	0.000	>21.69	10.687	22.652
4	281	M	D	0.000	>21.69	9.741	22.261
4	282	M	E	0.000	>21.69	11.095	24.009
4	283	M	E	0.000	>21.69	11.400	21.375
4	284	M	E	0.000	>21.69	11.019	20.926
4	285	M	Y	0.000	>21.69	10.194	20.492
4	286	M	G	0.000	>21.69	10.823	21.020
4	287	M	G	0.000	>21.69	10.270	17.929
4	288	M	T	0.000	>21.69	8.987	16.988
4	289	M	W	0.000	>21.69	7.649	17.391
4	290	M	E	0.000	>21.69	7.368	12.017
4	291	M	L	0.000	>21.69	7.353	12.149
4	292	M	T	0.000	>21.69	7.366	12.687
4	293	M	K	0.000	>21.69	5.960	9.519
4	294	M	E	0.000	>21.69	6.325	6.965
4	295	M	G	0.000	>21.69	6.556	4.754
4	296	M	F	0.000	>21.69	6.136	3.639
4	297	M	M	0.000	>21.69	6.954	4.572
4	298	M	T	0.000	>21.69	5.558	3.406
4	299	M	S	0.000	>21.69	6.010	2.939
4	300	M	F	0.000	>21.69	5.617	2.425
4	301	M	A	0.000	20.75	4.042	2.501
4	302	M	L	0.000	21.06	3.849	2.292
4	303	M	F	0.000	20.75	3.448	2.075
4	304	M	M	0.000	17.31	3.973	2.033
4	305	M	V	0.000	15.12	2.727	1.871
4	306	M	I	0.000	16.69	2.908	2.008
4	307	M	W	0.000	15.44	3.140	1.915
4	308	M	I	0.001	11.38	3.161	1.708
4	309	M	I	0.008	11.06	2.641	1.834
4	310	M	F	0.002	13.25	2.729	1.928
4	311	M	Y	0.002	11.38	3.364	1.734
4	312	M	T	0.939	6.38	4.713	2.132
4	313	M	A	0.179	9.19	2.634	2.229
4	314	M	I	0.010	12.00	3.343	2.595
4	315	M	H	0.012	11.06	3.721	2.783
4	316	M	Y	0.873	6.38	6.054	4.422
4	317	M	D	0.658	6.69	4.767	8.107
5	6	F	A	1.000	5.12	0.780	0.776
5	7	F	D	0.997	7.00	1.035	0.956
5	8	F	T	0.993	5.44	1.152	1.146
5	9	F	L	0.992	6.38	1.170	1.108
5	10	F	L	0.003	9.50	1.254	1.038
5	11	F	I	0.001	10.75	1.550	1.167
5	12	F	V	0.000	10.75	1.835	1.279
5	13	F	F	0.000	12.31	1.689	1.340
5	14	F	I	0.000	14.81	1.840	1.460
5	15	F	S	0.000	15.75	2.064	1.690
5	16	F	V	0.000	16.69	2.547	1.737
5	17	F	C	0.000	18.56	2.460	1.702
5	18	F	T	0.000	20.44	2.468	1.982
5	19	F	A	0.000	21.06	3.095	1.940
5	20	F	L	0.000	>21.69	2.895	2.058
5	21	F	L	0.000	>21.69	3.168	2.337
5	22	F	A	0.000	>21.69	3.456	2.639
5	23	F	E	0.000	>21.69	3.641	2.864
5	24	F	G	0.000	>21.69	3.936	2.928
5	25	F	I	0.000	>21.69	4.310	2.948
5	26	F	T	0.000	>21.69	4.315	3.120
5	27	F	W	0.000	>21.69	4.896	3.450
5	28	F	V	0.000	>21.69	5.125	3.642
5	29	F	L	0.000	>21.69	5.896	4.484
5	30	F	V	0.000	>21.69	5.579	4.874
5	31	F	Y	0.000	>21.69	5.663	4.980
5	32	F	R	0.000	>21.69	5.494	5.380
5	33	F	T	0.000	>21.69	6.372	5.514
5	34	F	D	0.000	>21.69	6.495	6.959
5	35	F	K	0.000	>21.69	7.668	5.992
5	36	F	Y	0.000	>21.69	7.106	5.495
5	37	F	K	0.000	>21.69	6.237	4.747
5	38	F	R	0.000	>21.69	6.997	6.450
5	39	F	L	0.000	>21.69	7.253	5.873
5	40	F	K	0.000	>21.69	6.380	5.574
5	41	F	A	0.000	>21.69	6.921	5.626
5	42	F	E	0.000	>21.69	7.545	6.298
5	43	F	V	0.000	>21.69	7.955	5.541
5	44	F	E	0.000	>21.69	8.183	6.601
5	45	F	K	0.000	>21.69	7.816	6.243
5	46	F	Q	0.000	>21.69	8.510	6.781
5	47	F	S	0.000	>21.69	7.973	6.737
5	48	F	K	0.000	>21.69	8.697	6.897
5	49	F	K	0.000	>21.69	8.902	7.768
5	50	F	L	0.000	>21.69	9.463	8.169
5	51	F	E	0.000	>21.69	9.031	9.521
5	52	F	K	0.000	>21.69	9.803	8.851
5	53	F	K	0.000	>21.69	9.796	10.356
5	54	F	K	0.000	>21.69	10.275	12.204
5	55	F	E	0.000	>21.69	10.495	13.287
5	56	F	T	0.000	>21.69	10.752	16.452
5	57	F	I	0.000	>21.69	11.284	19.937
5	58	F	T	0.000	>21.69	12.591	25.192
5	59	F	E	0.000	>21.69	13.069	26.346
5	60	F	S	0.000	>21.69	13.280	26.683
5	61	F	A	0.000	>21.69	13.282	24.627
5	62	F	G	0.000	>21.69	12.618	22.875
5	63	F	R	0.000	>21.69	12.564	18.293
5	64	F	Q	0.000	>21.69	12.364	15.414
5	65	F	Q	0.000	>21.69	11.787	14.297
5	66	F	K	0.000	>21.69	10.747	12.195
5	67	F	K	0.000	>21.69	10.616	11.797
5	68	F	K	0.000	>21.69	10.350	11.568
5	69	F	I	0.000	>21.69	10.312	10.846
5	70	F	E	0.000	>21.69	9.183	9.580
5	71	F	R	0.000	>21.69	9.587	10.512
5	72	F	Q	0.000	>21.69	9.293	9.160
5	73	F	E	0.000	>21.69	9.547	8.599
5	74	F	E	0.000	>21.69	8.650	8.160
5	75	F	K	0.000	>21.69	9.049	8.253
5	76	F	L	0.000	>21.69	8.921	7.671
5	77	F	K	0.000	>21.69	8.484	7.459
5	78	F	N	0.000	>21.69	8.841	8.015
5	79	F	N	0.000	>21.69	8.140	5.956
5	80	F	N	0.000	>21.69	7.148	6.441
5	81	F	R	0.000	>21.69	7.384	6.697
5	82	F	D	0.000	>21.69	7.282	6.253
5	83	F	L	0.000	>21.69	6.745	6.195
5	84	F	S	0.000	>21.69	6.612	6.856
5	85	F	M	0.000	>21.69	6.761	6.571
5	86	F	V	0.000	>21.69	6.528	5.755
5	87	F	R	0.000	>21.69	5.190	6.712
5	88	F	M	0.000	>21.69	5.416	6.376
5	89	F	K	0.000	>21.69	5.964	6.624
5	90	F	S	0.000	>21.69	5.668	6.580
5	91	F	M	0.000	>21.69	4.984	6.784
5	92	F	F	0.000	>21.69	5.691	5.045
5	93	F	A	0.000	>21.69	5.481	4.314
5	94	F	I	0.000	>21.69	4.677	4.166
5	95	F	G	0.000	>21.69	4.767	4.992
5	96	F	F	0.000	>21.69	5.173	4.276
5	97	F	C	0.000	>21.69	4.569	3.786
5	98	F	F	0.000	>21.69	3.949	3.980
5	99	F	T	0.000	>21.69	4.668	4.500
5	100	F	A	0.000	>21.69	4.409	4.013
5	101	F	L	0.000	>21.69	3.639	4.221
5	102	F	M	0.000	>21.69	3.835	4.080
5	103	F	G	0.000	>21.69	4.087	4.665
5	104	F	M	0.000	19.81	3.388	3.510
5	105	F	F	0.000	17.94	2.833	3.832
5	106	F	N	0.000	>21.69	3.557	4.086
5	107	F	S	0.000	20.12	3.418	4.227
5	108	F	I	0.001	15.12	3.151	3.330
5	109	F	F	0.002	13.87	3.076	3.375
5	110	F	D	0.000	18.25	3.254	4.886
5	111	F	G	0.000	16.69	2.781	3.727
5	112	F	R	0.003	12.31	2.611	2.730
5	113	F	V	0.003	11.06	2.336	1.656
5	114	F	V	0.035	9.19	2.521	1.683
5	115	F	A	0.449	8.25	2.471	2.191
5	116	F	K	0.009	9.81	2.305	1.880
5	117	F	L	0.000	13.87	3.259	1.867
5	118	F	P	0.000	14.19	3.461	2.149
5	119	F	F	0.000	18.56	3.495	2.523
5	120	F	T	0.000	20.75	3.954	3.766
5	121	F	P	0.000	19.81	4.360	3.995
5	122	F	L	0.000	>21.69	4.302	4.399
5	123	F	S	0.000	>21.69	4.862	5.761
5	124	F	Y	0.000	>21.69	5.280	5.887
5	125	F	I	0.000	>21.69	4.053	4.109
5	126	F	Q	0.000	>21.69	3.781	3.784
5	127	F	G	0.000	>21.69	4.276	4.665
5	128	F	L	0.000	>21.69	3.964	2.640
5	129	F	S	0.000	17.94	3.512	2.926
5	130	F	H	0.000	19.19	3.909	2.787
5	131	F	R	0.000	20.44	3.479	3.586
5	132	F	N	0.000	19.50	4.100	4.693
5	133	F	L	0.000	17.00	3.499	3.390
5	134	F	L	0.000	19.50	4.040	6.541
5	135	F	G	0.000	18.88	3.767	7.074
5	136	F	D	0.000	>21.69	3.767	7.060
5	137	F	D	0.000	17.00	3.832	3.289
5	138	F	T	0.000	20.12	3.836	3.294
5	139	F	T	0.000	15.44	2.880	2.319
5	140	F	D	0.000	13.87	2.774	2.067
5	141	F	C	0.001	12.00	2.483	2.086
5	142	F	S	0.000	15.75	2.699	2.460
5	143	F	F	0.000	13.56	2.416	2.225
5	144	F	I	0.000	18.25	2.813	2.125
5	145	F	F	0.000	16.38	3.287	1.854
5	146	F	L	0.001	12.00	2.607	1.737
5	147	F	Y	0.000	15.75	2.660	1.692
5	148	F	I	0.000	19.19	3.176	2.005
5	149	F	L	0.000	16.06	2.641	1.983
5	150	F	C	0.000	14.81	2.825	2.336
5	151	F	T	0.000	19.50	2.954	2.529
5	152	F	M	0.000	>21.69	3.448	3.241
5	153	F	S	0.000	18.25	3.024	2.940
5	154	F	I	0.000	18.56	3.272	2.897
5	155	F	R	0.000	>21.69	3.378	3.708
5	156	F	Q	0.000	>21.69	3.733	4.182
5	157	F	N	0.000	>21.69	3.943	3.375
5	158	F	I	0.000	>21.69	3.645	3.691
5	159	F	Q	0.000	>21.69	4.378	3.511
5	160	F	K	0.000	>21.69	4.612	3.753
5	161	F	I	0.000	>21.69	4.332	4.300
5	162	F	L	0.000	>21.69	4.881	4.548
5	163	F	G	0.000	>21.69	4.957	5.947
5	164	F	L	0.000	>21.69	5.501	7.774
5	165	F	A	0.000	>21.69	5.259	11.056
5	166	F	P	0.000	>21.69	6.282	10.466
5	167	F	S	0.000	>21.69	6.278	12.464
5	168	F	R	0.000	>21.69	5.868	9.367
5	169	F	A	0.000	>21.69	7.180	10.092
5	170	F	A	0.000	>21.69	7.288	11.153
5	171	F	T	0.000	>21.69	6.515	11.561
5	172	F	K	0.000	>21.69	7.325	10.686
5	173	F	Q	0.000	>21.69	8.374	12.130
5	174	F	A	0.000	>21.69	7.875	19.798
5	175	F	G	0.000	>21.69	8.734	26.570
5	176	F	G	0.000	>21.69	11.536	28.171
5	177	F	F	0.000	>21.69	13.353	28.267
5	178	F	L	0.000	>21.69	13.250	29.131
5	179	F	G	0.000	>21.69	14.271	28.800
5	180	F	P	0.000	>21.69	15.158	29.032
5	181	F	P	0.000	>21.69	16.952	28.992
5	182	F	P	0.000	>21.69	18.142	28.804
5	183	F	P	0.000	>21.69	19.651	29.145
5	184	F	S	0.000	>21.69	19.366	29.836
5	185	F	G	0.000	>21.69	20.552	30.155
5	186	F	K	0.000	>21.69	21.410	30.562
5	187	F	F	0.000	>21.69	23.371	30.778
5	188	F	S	0.000	>21.69	21.713	30.289
5	189	F	M	0.001	>21.69	28.732	31.070
5	190	F	S	0.001	>21.69	28.018	31.152
5	191	F	G	0.001	>21.69	27.715	31.161
5	192	F	G	0.001	>21.69	27.958	31.089
5	193	F	R	0.001	>21.69	27.915	31.326
5	194	F	R	0.001	>21.69	27.841	31.178
5	195	F	K	0.000	>21.69	27.266	31.197
5	196	F	E	0.000	>21.69	26.683	30.950
5	197	F	E	0.000	>21.69	26.120	30.842
5	198	F	P	0.000	>21.69	26.707	30.836
5	199	F	P	0.000	>21.69	24.674	30.646
5	200	F	Q	0.000	>21.69	24.262	30.342
5	201	F	P	0.000	>21.69	24.674	30.219
5	202	F	Q	0.000	>21.69	23.412	30.406
5	203	F	L	0.000	>21.69	23.188	30.743
5	204	F	A	0.000	>21.69	20.949	30.279
5	205	F	N	0.000	>21.69	20.957	30.025
5	206	F	G	0.000	>21.69	20.596	29.341
5	207	F	A	0.000	>21.69	18.597	28.675
5	208	F	L	0.000	>21.69	17.957	29.065
5	209	F	K	0.000	>21.69	17.712	27.792
5	210	F	V	0.000	>21.69	16.342	26.876
5	211	F	S	0.000	>21.69	13.850	24.764
5	212	F	V	0.000	>21.69	13.767	22.027
5	213	F	W	0.000	>21.69	13.633	21.886
5	214	F	S	0.000	>21.69	13.193	21.182
5	215	F	K	0.000	>21.69	12.107	22.688
5	216	F	V	0.000	>21.69	12.774	23.358
5	217	F	L	0.000	>21.69	13.911	24.269
5	218	F	R	0.000	>21.69	11.921	23.917
5	219	F	S	0.000	>21.69	11.898	26.980
5	220	F	D	0.000	>21.69	11.089	26.489
5	221	F	A	0.000	>21.69	12.030	28.057
5	222	F	A	0.000	>21.69	10.057	26.428
5	223	F	W	0.000	>21.69	9.564	24.341
5	224	F	E	0.000	>21.69	8.876	23.554
5	225	F	D	0.000	>21.69	7.327	18.326
5	226	F	K	0.000	>21.69	7.155	10.812
5	227	F	D	0.000	>21.69	6.133	6.927
5	228	F	E	0.000	>21.69	6.365	7.587
5	229	F	F	0.000	>21.69	6.372	6.393
5	230	F	L	0.000	>21.69	5.806	4.166
5	231	F	D	0.000	>21.69	5.403	4.199
5	232	F	V	0.000	>21.69	5.693	4.169
5	233	F	I	0.000	>21.69	5.511	3.376
5	234	F	Y	0.000	>21.69	5.095	2.715
5	235	F	W	0.000	>21.69	5.421	2.997
5	236	F	F	0.000	>21.69	5.374	3.186
5	237	F	R	0.000	>21.69	5.032	2.636
5	238	F	Q	0.000	>21.69	4.461	2.506
5	239	F	I	0.000	>21.69	4.489	2.504
5	240	F	I	0.000	>21.69	4.593	2.541
5	241	F	A	0.000	20.75	3.974	2.165
5	242	F	V	0.000	18.56	4.207	2.095
5	243	F	V	0.000	>21.69	3.890	2.322
5	244	F	L	0.000	20.75	3.905	2.255
5	245	F	G	0.000	16.06	3.777	2.121
5	246	F	V	0.000	15.44	3.620	1.999
5	247	F	I	0.000	18.88	3.934	2.329
5	248	F	W	0.000	17.00	4.394	2.814
5	249	F	G	0.000	12.94	3.446	2.608
5	250	F	V	0.000	14.50	3.386	2.745
5	251	F	L	0.000	17.94	3.554	4.230
5	252	F	P	0.000	16.38	4.009	7.273
5	253	F	L	0.000	18.56	4.403	5.693
5	254	F	R	0.000	17.94	4.284	6.449
5	255	F	G	0.000	20.44	5.042	5.147
5	256	F	F	0.000	>21.69	4.490	5.399
5	257	F	L	0.000	>21.69	4.452	5.715
5	258	F	G	0.000	>21.69	4.676	4.530
5	259	F	I	0.000	>21.69	4.550	3.268
5	260	F	A	0.000	>21.69	4.764	3.437
5	261	F	G	0.000	>21.69	5.080	3.621
5	262	F	F	0.000	>21.69	5.142	3.391
5	263	F	C	0.000	>21.69	5.298	3.042
5	264	F	L	0.000	>21.69	5.528	3.788
5	265	F	I	0.000	>21.69	5.669	3.733
5	266	F	N	0.000	>21.69	5.355	3.925
5	267	F	A	0.000	>21.69	6.119	4.460
5	268	F	G	0.000	>21.69	6.214	6.198
5	269	F	V	0.000	>21.69	6.813	6.280
5	270	F	L	0.000	>21.69	6.313	7.103
5	271	F	Y	0.000	>21.69	6.532	6.482
5	272	F	L	0.000	>21.69	7.959	8.091
5	273	F	Y	0.000	>21.69	7.827	11.395
5	274	F	F	0.000	>21.69	7.174	10.625
5	275	F	S	0.000	>21.69	7.736	10.873
5	276	F	N	0.000	>21.69	8.429	16.875
5	277	F	Y	0.000	>21.69	9.576	19.638
5	278	F	L	0.000	>21.69	9.229	16.029
5	279	F	Q	0.000	>21.69	8.831	21.450
5	280	F	I	0.000	>21.69	9.091	22.905
5	281	F	D	0.000	>21.69	9.448	23.864
5	282	F	E	0.000	>21.69	9.033	22.920
5	283	F	E	0.000	>21.69	9.556	20.861
5	284	F	E	0.000	>21.69	9.309	21.941
5	285	F	Y	0.000	>21.69	8.860	20.055
5	286	F	G	0.000	>21.69	9.776	20.602
5	287	F	G	0.000	>21.69	8.411	16.276
5	288	F	T	0.000	>21.69	7.257	15.273
5	289	F	W	0.000	>21.69	7.008	13.802
5	290	F	E	0.000	>21.69	6.257	11.061
5	291	F	L	0.000	>21.69	6.443	10.798
5	292	F	T	0.000	>21.69	6.091	11.555
5	293	F	K	0.000	>21.69	4.966	8.985
5	294	F	E	0.000	>21.69	5.386	5.688
5	295	F	G	0.000	>21.69	5.443	4.566
5	296	F	F	0.000	>21.69	4.814	3.477
5	297	F	M	0.000	>21.69	4.538	3.468
5	298	F	T	0.000	>21.69	3.726	2.804
5	299	F	S	0.000	>21.69	4.146	2.624
5	300	F	F	0.000	>21.69	3.786	2.180
5	301	F	A	0.000	19.81	3.950	1.953
5	302	F	L	0.000	18.88	3.377	1.835
5	303	F	F	0.000	18.88	3.710	1.741
5	304	F	M	0.000	16.69	2.854	1.720
5	305	F	V	0.000	13.87	2.964	1.667
5	306	F	I	0.000	13.87	2.783	1.685
5	307	F	W	0.000	14.19	2.971	1.707
5	308	F	I	0.001	10.75	2.539	1.481
5	309	F	I	0.348	8.25	1.932	1.575
5	310	F	F	0.003	10.12	2.433	1.548
5	311	F	Y	0.001	10.44	2.740	1.780
5	312	F	T	0.948	5.75	2.452	1.872
5	313	F	A	0.964	5.12	2.288	2.262
5	314	F	I	0.016	9.50	2.910	2.223
5	315	F	H	0.016	10.75	3.386	3.432
5	316	F	Y	0.631	7.94	2.947	4.159
5	317	F	D	0.762	4.50	4.726	10.524
6	7	A	D	1.000	5.12	0.774	0.777
6	8	A	T	0.998	7.00	0.920	0.860
6	9	A	L	0.997	5.75	0.941	0.892
6	10	A	L	0.995	6.06	0.986	1.006
6	11	A	I	0.002	9.81	1.128	1.002
6	12	A	V	0.000	10.75	1.384	1.124
6	13	A	F	0.000	10.12	1.480	1.238
6	14	A	I	0.000	12.31	1.506	1.302
6	15	A	S	0.000	14.81	1.532	1.409
6	16	A	V	0.000	15.75	1.969	1.522
6	17	A	C	0.000	16.06	2.085	1.732
6	18	A	T	0.000	18.25	1.816	1.881
6	19	A	A	0.000	20.12	2.265	1.847
6	20	A	L	0.000	21.06	2.494	1.931
6	21	A	L	0.000	>21.69	2.519	2.184
6	22	A	A	0.000	>21.69	2.560	2.357
6	23	A	E	0.000	>21.69	3.029	2.701
6	24	A	G	0.000	>21.69	3.101	2.766
6	25	A	I	0.000	>21.69	2.970	2.616
6	26	A	T	0.000	>21.69	3.410	2.843
6	27	A	W	0.000	>21.69	3.801	3.281
6	28	A	V	0.000	>21.69	3.995	3.334
6	29	A	L	0.000	>21.69	4.274	3.893
6	30	A	V	0.000	>21.69	4.837	4.326
6	31	A	Y	0.000	>21.69	4.834	4.704
6	32	A	R	0.000	>21.69	4.961	4.920
6	33	A	T	0.000	>21.69	4.926	4.585
6	34	A	D	0.000	>21.69	5.477	6.085
6	35	A	K	0.000	>21.69	6.332	5.708
6	36	A	Y	0.000	>21.69	5.231	5.018
6	37	A	K	0.000	>21.69	5.286	4.402
6	38	A	R	0.000	>21.69	5.842	5.836
6	39	A	L	0.000	>21.69	5.998	5.861
6	40	A	K	0.000	>21.69	5.374	5.320
6	41	A	A	0.000	>21.69	5.660	5.455
6	42	A	E	0.000	>21.69	6.470	6.322
6	43	A	V	0.000	>21.69	6.657	5.512
6	44	A	E	0.000	>21.69	6.005	6.463
6	45	A	K	0.000	>21.69	6.241	6.257
6	46	A	Q	0.000	>21.69	6.559	6.779
6	47	A	S	0.000	>21.69	6.911	6.512
6	48	A	K	0.000	>21.69	6.896	7.039
6	49	A	K	0.000	>21.69	6.870	7.588
6	50	A	L	0.000	>21.69	7.869	8.042
6	51	A	E	0.000	>21.69	7.274	8.948
6	52	A	K	0.000	>21.69	7.335	8.869
6	53	A	K	0.000	>21.69	7.871	9.606
6	54	A	K	0.000	>21.69	7.900	12.225
6	55	A	E	0.000	>21.69	8.460	13.255
6	56	A	T	0.000	>21.69	8.588	16.357
6	57	A	I	0.000	>21.69	8.755	20.149
6	58	A	T	0.000	>21.69	9.451	24.608
6	59	A	E	0.000	>21.69	10.635	26.476
6	60	A	S	0.000	>21.69	10.333	26.987
6	61	A	A	0.000	>21.69	10.151	24.645
6	62	A	G	0.000	>21.69	9.425	23.200
6	63	A	R	0.000	>21.69	9.200	17.773
6	64	A	Q	0.000	>21.69	9.157	15.150
6	65	A	Q	0.000	>21.69	8.516	13.750
6	66	A	K	0.000	>21.69	8.286	11.813
6	67	A	K	0.000	>21.69	8.281	11.831
6	68	A	K	0.000	>21.69	8.089	11.108
6	69	A	I	0.000	>21.69	8.536	10.431
6	70	A	E	0.000	>21.69	7.776	9.284
6	71	A	R	0.000	>21.69	7.755	10.243
6	72	A	Q	0.000	>21.69	7.462	9.459
6	73	A	E	0.000	>21.69	7.694	8.347
6	74	A	E	0.000	>21.69	7.336	8.389
6	75	A	K	0.000	>21.69	7.347	8.489
6	76	A	L	0.000	>21.69	7.388	7.852
6	77	A	K	0.000	>21.69	6.684	7.498
6	78	A	N	0.000	>21.69	6.746	7.812
6	79	A	N	0.000	>21.69	6.607	6.098
6	80	A	N	0.000	>21.69	6.256	6.266
6	81	A	R	0.000	>21.69	5.801	6.703
6	82	A	D	0.000	>21.69	6.048	6.078
6	83	A	L	0.000	>21.69	5.412	6.005
6	84	A	S	0.000	>21.69	5.265	7.005
6	85	A	M	0.000	>21.69	5.323	6.829
6	86	A	V	0.000	>21.69	5.368	5.548
6	87	A	R	0.000	>21.69	4.605	6.915
6	88	A	M	0.000	>21.69	4.551	6.516
6	89	A	K	0.000	>21.69	4.552	6.686
6	90	A	S	0.000	>21.69	4.445	6.638
6	91	A	M	0.000	>21.69	3.920	5.751
6	92	A	F	0.000	>21.69	4.052	5.203
6	93	A	A	0.000	>21.69	3.604	3.889
6	94	A	I	0.000	>21.69	3.320	4.129
6	95	A	G	0.000	>21.69	3.499	4.826
6	96	A	F	0.000	>21.69	3.300	4.057
6	97	A	C	0.000	>21.69	3.189	4.200
6	98	A	F	0.000	>21.69	2.856	3.998
6	99	A	T	0.000	>21.69	3.426	4.635
6	100	A	A	0.000	>21.69	3.059	3.739
6	101	A	L	0.000	18.88	2.532	3.709
6	102	A	M	0.000	21.06	2.769	4.182
6	103	A	G	0.000	19.50	3.108	4.296
6	104	A	M	0.000	16.06	2.560	3.541
6	105	A	F	0.000	15.44	2.151	4.416
6	106	A	N	0.000	18.25	2.490	4.193
6	107	A	S	0.000	16.38	2.469	4.039
6	108	A	I	0.003	11.38	2.306	3.169
6	109	A	F	0.005	11.38	2.378	2.867
6	110	A	D	0.000	16.06	2.548	4.276
6	111	A	G	0.001	15.44	2.467	3.912
6	112	A	R	0.004	11.06	2.387	3.297
6	113	A	V	0.002	12.31	2.009	1.905
6	114	A	V	0.011	9.19	1.645	1.830
6	115	A	A	0.005	10.75	2.143	1.794
6	116	A	K	0.001	13.56	2.054	2.037
6	117	A	L	0.000	17.62	2.418	2.101
6	118	A	P	0.000	18.88	2.936	2.485
6	119	A	F	0.000	>21.69	3.119	2.952
6	120	A	T	0.000	>21.69	3.992	4.084
6	121	A	P	0.000	>21.69	4.295	4.661
6	122	A	L	0.000	>21.69	3.917	4.634
6	123	A	S	0.000	>21.69	4.317	6.216
6	124	A	Y	0.000	>21.69	4.787	5.402
6	125	A	I	0.000	>21.69	4.017	4.163
6	126	A	Q	0.000	>21.69	3.740	4.337
6	127	A	G	0.000	>21.69	3.675	4.332
6	128	A	L	0.000	>21.69	3.355	2.814
6	129	A	S	0.000	19.81	3.033	2.999
6	130	A	H	0.000	20.44	3.225	3.016
6	131	A	R	0.000	20.44	2.882	4.245
6	132	A	N	0.000	18.56	2.850	4.811
6	133	A	L	0.000	17.31	3.205	3.597
6	134	A	L	0.000	19.50	3.443	6.205
6	135	A	G	0.000	19.81	3.880	8.388
6	136	A	D	0.000	>21.69	3.949	7.125
6	137	A	D	0.000	19.50	3.766	3.956
6	138	A	T	0.000	>21.69	3.638	3.905
6	139	A	T	0.000	18.88	2.957	2.904
6	140	A	D	0.000	16.06	2.842	2.152
6	141	A	C	0.000	13.87	2.159	2.303
6	142	A	S	0.000	16.06	2.014	2.586
6	143	A	F	0.001	12.62	1.757	2.307
6	144	A	I	0.000	17.94	2.148	2.126
6	145	A	F	0.000	17.62	2.351	1.884
6	146	A	L	0.000	12.94	2.085	1.683
6	147	A	Y	0.000	15.44	1.785	1.651
6	148	A	I	0.000	19.81	2.974	1.959
6	149	A	L	0.000	17.94	2.384	1.929
6	150	A	C	0.000	15.12	2.063	2.428
6	151	A	T	0.000	19.50	2.385	3.003
6	152	A	M	0.000	>21.69	2.851	3.516
6	153	A	S	0.000	19.81	3.056	3.288
6	154	A	I	0.000	18.56	2.694	3.049
6	155	A	R	0.000	>21.69	2.686	4.044
6	156	A	Q	0.000	>21.69	3.187	3.949
6	157	A	N	0.000	>21.69	3.256	3.361
6	158	A	I	0.000	>21.69	3.029	3.897
6	159	A	Q	0.000	>21.69	3.564	3.472
6	160	A	K	0.000	>21.69	3.927	3.737
6	161	A	I	0.000	>21.69	3.996	4.437
6	162	A	L	0.000	>21.69	3.881	4.744
6	163	A	G	0.000	>21.69	4.289	5.988
6	164	A	L	0.000	>21.69	4.591	8.201
6	165	A	A	0.000	>21.69	4.756	9.775
6	166	A	P	0.000	>21.69	5.031	10.257
6	167	A	S	0.000	>21.69	5.527	11.948
6	168	A	R	0.000	>21.69	5.465	8.900
6	169	A	A	0.000	>21.69	6.344	9.321
6	170	A	A	0.000	>21.69	6.034	11.365
6	171	A	T	0.000	>21.69	5.408	11.093
6	172	A	K	0.000	>21.69	6.472	11.201
6	173	A	Q	0.000	>21.69	6.836	13.144
6	174	A	A	0.000	>21.69	6.094	18.604
6	175	A	G	0.000	>21.69	8.006	26.633
6	176	A	G	0.000	>21.69	9.792	27.560
6	177	A	F	0.000	>21.69	11.674	27.896
6	178	A	L	0.000	>21.69	12.067	28.616
6	179	A	G	0.000	>21.69	13.454	28.944
6	180	A	P	0.000	>21.69	14.543	28.655
6	181	A	P	0.000	>21.69	15.683	28.290
6	182	A	P	0.000	>21.69	17.571	28.253
6	183	A	P	0.000	>21.69	17.763	28.908
6	184	A	S	0.000	>21.69	18.522	29.826
6	185	A	G	0.000	>21.69	19.647	30.243
6	186	A	K	0.000	>21.69	20.891	30.345
6	187	A	F	0.000	>21.69	21.537	30.536
6	188	A	S	0.000	>21.69	19.779	30.160
6	189	A	M	0.001	>21.69	27.903	31.129
6	190	A	S	0.001	>21.69	27.104	31.186
6	191	A	G	0.000	>21.69	27.028	31.159
6	192	A	G	0.000	>21.69	27.312	31.008
6	193	A	R	0.000	>21.69	27.278	31.149
6	194	A	R	0.001	>21.69	26.832	31.129
6	195	A	K	0.001	>21.69	26.046	31.025
6	196	A	E	0.000	>21.69	25.383	30.932
6	197	A	E	0.000	>21.69	25.161	30.680
6	198	A	P	0.000	>21.69	24.997	30.577
6	199	A	P	0.000	>21.69	24.404	30.642
6	200	A	Q	0.000	>21.69	23.206	30.382
6	201	A	P	0.000	>21.69	22.287	30.157
6	202	A	Q	0.000	>21.69	21.489	30.642
6	203	A	L	0.000	>21.69	21.229	30.587
6	204	A	A	0.000	>21.69	19.497	30.095
6	205	A	N	0.000	>21.69	19.445	30.337
6	206	A	G	0.000	>21.69	19.023	29.330
6	207	A	A	0.000	>21.69	16.856	28.568
6	208	A	L	0.000	>21.69	16.268	28.779
6	209	A	K	0.000	>21.69	17.293	28.058
6	210	A	V	0.000	>21.69	14.620	27.215
6	211	A	S	0.000	>21.69	12.622	25.090
6	212	A	V	0.000	>21.69	13.174	20.887
6	213	A	W	0.000	>21.69	11.783	21.689
6	214	A	S	0.000	>21.69	11.452	20.490
6	215	A	K	0.000	>21.69	12.999	20.030
6	216	A	V	0.000	>21.69	12.645	21.992
6	217	A	L	0.000	>21.69	10.816	23.522
6	218	A	R	0.000	>21.69	10.729	22.685
6	219	A	S	0.000	>21.69	11.682	25.980
6	220	A	D	0.000	>21.69	10.444	26.322
6	221	A	A	0.000	>21.69	10.950	28.361
6	222	A	A	0.000	>21.69	9.402	25.832
6	223	A	W	0.000	>21.69	8.960	25.557
6	224	A	E	0.000	>21.69	7.831	24.580
6	225	A	D	0.000	>21.69	6.711	19.802
6	226	A	K	0.000	>21.69	6.762	12.077
6	227	A	D	0.000	>21.69	5.774	7.011
6	228	A	E	0.000	>21.69	5.634	7.881
6	229	A	F	0.000	>21.69	5.711	6.279
6	230	A	L	0.000	>21.69	5.648	4.199
6	231	A	D	0.000	>21.69	4.939	4.290
6	232	A	V	0.000	>21.69	5.319	4.223
6	233	A	I	0.000	>21.69	5.274	3.689
6	234	A	Y	0.000	>21.69	4.488	2.842
6	235	A	W	0.000	>21.69	4.346	3.170
6	236	A	F	0.000	>21.69	4.690	3.557
6	237	A	R	0.000	>21.69	4.151	2.748
6	238	A	Q	0.000	>21.69	3.640	2.681
6	239	A	I	0.000	>21.69	3.563	2.636
6	240	A	I	0.000	>21.69	3.745	2.743
6	241	A	A	0.000	>21.69	3.620	2.322
6	242	A	V	0.000	>21.69	3.448	2.329
6	243	A	V	0.000	>21.69	3.374	2.386
6	244	A	L	0.000	>21.69	3.392	2.415
6	245	A	G	0.000	20.44	2.989	2.327
6	246	A	V	0.000	19.50	2.806	2.098
6	247	A	I	0.000	>21.69	3.154	2.526
6	248	A	W	0.000	>21.69	3.376	3.173
6	249	A	G	0.000	17.94	2.866	2.885
6	250	A	V	0.000	19.50	2.837	3.001
6	251	A	L	0.000	>21.69	3.117	5.300
6	252	A	P	0.000	>21.69	3.734	9.139
6	253	A	L	0.000	>21.69	3.499	6.947
6	254	A	R	0.000	>21.69	3.666	7.639
6	255	A	G	0.000	>21.69	3.778	7.042
6	256	A	F	0.000	>21.69	4.085	6.361
6	257	A	L	0.000	>21.69	4.184	6.638
6	258	A	G	0.000	>21.69	3.666	4.899
6	259	A	I	0.000	>21.69	4.161	3.712
6	260	A	A	0.000	>21.69	4.560	3.802
6	261	A	G	0.000	>21.69	4.578	4.744
6	262	A	F	0.000	>21.69	4.065	3.368
6	263	A	C	0.000	>21.69	4.528	3.434
6	264	A	L	0.000	>21.69	4.948	3.995
6	265	A	I	0.000	>21.69	4.714	4.060
6	266	A	N	0.000	>21.69	4.417	4.564
6	267	A	A	0.000	>21.69	5.417	4.730
6	268	A	G	0.000	>21.69	5.746	5.922
6	269	A	V	0.000	>21.69	5.084	6.565
6	270	A	L	0.000	>21.69	5.564	7.913
6	271	A	Y	0.000	>21.69	6.157	5.808
6	272	A	L	0.000	>21.69	6.186	7.362
6	273	A	Y	0.000	>21.69	6.570	9.900
6	274	A	F	0.000	>21.69	6.941	11.408
6	275	A	S	0.000	>21.69	7.276	10.622
6	276	A	N	0.000	>21.69	7.197	16.804
6	277	A	Y	0.000	>21.69	7.646	19.954
6	278	A	L	0.000	>21.69	8.032	17.318
6	279	A	Q	0.000	>21.69	7.671	19.599
6	280	A	I	0.000	>21.69	8.273	23.859
6	281	A	D	0.000	>21.69	8.253	23.456
6	282	A	E	0.000	>21.69	8.502	23.212
6	283	A	E	0.000	>21.69	8.409	20.712
6	284	A	E	0.000	>21.69	8.403	22.277
6	285	A	Y	0.000	>21.69	7.891	21.437
6	286	A	G	0.000	>21.69	8.896	20.793
6	287	A	G	0.000	>21.69	7.510	17.476
6	288	A	T	0.000	>21.69	6.898	16.208
6	289	A	W	0.000	>21.69	6.550	15.052
6	290	A	E	0.000	>21.69	5.878	10.256
6	291	A	L	0.000	>21.69	5.871	11.837
6	292	A	T	0.000	>21.69	5.618	11.213
6	293	A	K	0.000	>21.69	4.546	9.021
6	294	A	E	0.000	>21.69	4.662	6.047
6	295	A	G	0.000	>21.69	4.575	4.857
6	296	A	F	0.000	>21.69	3.980	3.707
6	297	A	M	0.000	>21.69	3.776	3.603
6	298	A	T	0.000	>21.69	3.192	3.157
6	299	A	S	0.000	>21.69	3.415	2.873
6	300	A	F	0.000	>21.69	3.455	2.303
6	301	A	A	0.000	>21.69	3.360	2.193
6	302	A	L	0.000	>21.69	3.127	2.042
6	303	A	F	0.000	>21.69	2.893	2.008
6	304	A	M	0.000	19.81	2.711	1.905
6	305	A	V	0.000	16.06	2.230	1.723
6	306	A	I	0.000	17.31	2.119	1.770
6	307	A	W	0.000	18.56	2.420	1.836
6	308	A	I	0.000	14.50	2.208	1.613
6	309	A	I	0.002	11.69	1.800	1.694
6	310	A	F	0.000	14.81	1.978	1.736
6	311	A	Y	0.000	15.44	2.282	1.890
6	312	A	T	0.004	10.44	2.056	1.875
6	313	A	A	0.010	10.44	1.876	2.375
6	314	A	I	0.001	14.81	2.108	2.455
6	315	A	H	0.001	16.06	2.586	3.368
6	316	A	Y	0.007	12.31	2.699	5.995
6	317	A	D	0.050	9.19	3.180	12.167
7	8	D	T	1.000	5.12	0.781	0.769
7	9	D	L	0.998	7.31	0.912	0.822
7	10	D	L	0.999	5.44	0.968	0.884
7	11	D	I	0.996	6.38	0.951	0.927
7	12	D	V	0.001	9.81	1.112	0.967
7	13	D	F	0.001	10.44	1.352	1.115
7	14	D	I	0.000	10.12	1.416	1.193
7	15	D	S	0.000	12.62	1.422	1.298
7	16	D	V	0.000	15.12	1.652	1.350
7	17	D	C	0.000	15.12	1.809	1.541
7	18	D	T	0.000	16.06	1.737	1.610
7	19	D	A	0.000	18.56	1.983	1.711
7	20	D	L	0.000	20.44	2.317	1.736
7	21	D	L	0.000	20.44	2.294	1.931
7	22	D	A	0.000	>21.69	2.403	2.159
7	23	D	E	0.000	>21.69	2.436	2.315
7	24	D	G	0.000	>21.69	2.793	2.419
7	25	D	I	0.000	>21.69	2.975	2.386
7	26	D	T	0.000	>21.69	2.714	2.573
7	27	D	W	0.000	>21.69	3.269	2.732
7	28	D	V	0.000	>21.69	3.582	3.133
7	29	D	L	0.000	>21.69	3.905	3.849
7	30	D	V	0.000	>21.69	3.932	4.036
7	31	D	Y	0.000	>21.69	3.692	4.130
7	32	D	R	0.000	>21.69	4.241	5.016
7	33	D	T	0.000	>21.69	4.519	5.106
7	34	D	D	0.000	>21.69	4.722	6.852
7	35	D	K	0.000	>21.69	5.063	5.992
7	36	D	Y	0.000	>21.69	4.334	5.174
7	37	D	K	0.000	>21.69	4.739	4.840
7	38	D	R	0.000	>21.69	5.030	6.389
7	39	D	L	0.000	>21.69	5.251	5.789
7	40	D	K	0.000	>21.69	4.324	5.581
7	41	D	A	0.000	>21.69	5.046	5.361
7	42	D	E	0.000	>21.69	5.339	5.888
7	43	D	V	0.000	>21.69	5.243	5.904
7	44	D	E	0.000	>21.69	4.987	5.690
7	45	D	K	0.000	>21.69	5.425	5.844
7	46	D	Q	0.000	>21.69	5.771	6.554
7	47	D	S	0.000	>21.69	5.051	6.850
7	48	D	K	0.000	>21.69	5.600	6.340
7	49	D	K	0.000	>21.69	6.365	7.236
7	50	D	L	0.000	>21.69	6.280	7.744
7	51	D	E	0.000	>21.69	5.674	8.418
7	52	D	K	0.000	>21.69	6.438	8.028
7	53	D	K	0.000	>21.69	7.268	9.719
7	54	D	K	0.000	>21.69	6.469	11.421
7	55	D	E	0.000	>21.69	7.302	12.035
7	56	D	T	0.000	>21.69	8.029	15.373
7	57	D	I	0.000	>21.69	7.920	19.149
7	58	D	T	0.000	>21.69	8.783	23.410
7	59	D	E	0.000	>21.69	9.626	26.973
7	60	D	S	0.000	>21.69	10.237	27.065
7	61	D	A	0.000	>21.69	9.284	24.961
7	62	D	G	0.000	>21.69	9.312	22.852
7	63	D	R	0.000	>21.69	8.484	15.840
7	64	D	Q	0.000	>21.69	8.375	15.282
7	65	D	Q	0.000	>21.69	8.065	13.285
7	66	D	K	0.000	>21.69	7.143	10.980
7	67	D	K	0.000	>21.69	7.170	10.928
7	68	D	K	0.000	>21.69	6.984	11.016
7	69	D	I	0.000	>21.69	7.159	9.232
7	70	D	E	0.000	>21.69	6.324	8.602
7	71	D	R	0.000	>21.69	6.654	9.858
7	72	D	Q	0.000	>21.69	6.594	8.558
7	73	D	E	0.000	>21.69	5.604	8.186
7	74	D	E	0.000	>21.69	5.722	7.283
7	75	D	K	0.000	>21.69	6.190	8.736
7	76	D	L	0.000	>21.69	6.156	6.791
7	77	D	K	0.000	>21.69	4.858	6.670
7	78	D	N	0.000	>21.69	5.651	7.800
7	79	D	N	0.000	>21.69	5.569	5.919
7	80	D	N	0.000	>21.69	4.751	5.682
7	81	D	R	0.000	>21.69	4.768	6.376
7	82	D	D	0.000	>21.69	4.952	5.915
7	83	D	L	0.000	>21.69	4.606	5.923
7	84	D	S	0.000	>21.69	4.266	6.284
7	85	D	M	0.000	>21.69	4.264	7.456
7	86	D	V	0.000	>21.69	4.415	5.731
7	87	D	R	0.000	>21.69	3.731	6.021
7	88	D	M	0.000	>21.69	4.009	5.486
7	89	D	K	0.000	>21.69	3.737	6.335
7	90	D	S	0.000	>21.69	3.450	5.491
7	91	D	M	0.000	>21.69	3.242	5.166
7	92	D	F	0.000	>21.69	3.213	4.295
7	93	D	A	0.000	>21.69	3.391	3.629
7	94	D	I	0.000	>21.69	2.794	3.535
7	95	D	G	0.000	>21.69	3.137	3.695
7	96	D	F	0.000	>21.69	3.099	3.592
7	97	D	C	0.000	>21.69	2.962	3.255
7	98	D	F	0.000	19.81	2.496	3.106
7	99	D	T	0.000	>21.69	3.204	4.068
7	100	D	A	0.000	19.50	3.110	3.291
7	101	D	L	0.000	15.44	2.442	3.149
7	102	D	M	0.000	16.69	2.519	3.141
7	103	D	G	0.000	16.06	2.787	3.729
7	104	D	M	0.000	13.25	2.501	2.971
7	105	D	F	0.001	11.06	2.269	3.170
7	106	D	N	0.000	13.87	2.305	3.585
7	107	D	S	0.001	13.25	2.355	3.503
7	108	D	I	0.343	8.25	2.307	2.521
7	109	D	F	0.904	6.69	2.102	2.603
7	110	D	D	0.004	11.69	2.406	3.546
7	111	D	G	0.005	11.06	2.347	3.124
7	112	D	R	0.936	6.69	2.394	5.024
7	113	D	V	0.421	8.25	1.849	1.507
7	114	D	V	0.985	4.19	1.710	1.780
7	115	D	A	0.873	7.31	1.712	1.506
7	116	D	K	0.001	11.06	1.959	1.729
7	117	D	L	0.000	13.87	2.203	1.749
7	118	D	P	0.000	16.69	2.881	2.169
7	119	D	F	0.000	19.19	2.593	2.676
7	120	D	T	0.000	20.75	3.112	3.459
7	121	D	P	0.000	18.25	3.066	4.012
7	122	D	L	0.000	>21.69	3.181	4.398
7	123	D	S	0.000	>21.69	3.290	5.564
7	124	D	Y	0.000	>21.69	3.324	5.181
7	125	D	I	0.000	20.12	3.172	3.378
[truncated: 48,087 more rows]
