# Supplementary material for: A unified evolutionary origin for the ubiquitous protein transporters SecY and YidC
Source: BMC Biol. 2021 Dec 15;19:266. doi: 10.1186/s12915-021-01171-5 (PMC8675477; doi:10.1186/s12915-021-01171-5)
Supplement: Supplementary file 5 — Additional file 5. Predicted MJ0480/MJ0606 and TMCO1/C02orf24 structures. [file 12915_2021_1171_MOESM5_ESM.zip › Additional file 5. Predicted structures/prediction_TMCO1iso3_C20orf24iso2/rank_3_model_2_ptm_seed_0.raw.txt]

i	j	aa_i	aa_j	p(cbcb<8)	maxdistbin	pae_ij	pae_ji
1	2	M	S	1.000	5.44	1.249	1.995
1	3	M	T	0.802	7.31	3.667	3.988
1	4	M	M	0.215	10.75	8.308	5.315
1	5	M	F	0.275	12.31	9.211	5.958
1	6	M	A	0.361	9.19	8.470	6.005
1	7	M	D	0.135	10.44	8.968	5.487
1	8	M	T	0.013	14.81	13.074	5.452
1	9	M	L	0.049	15.12	12.445	5.846
1	10	M	L	0.084	13.87	12.556	6.084
1	11	M	I	0.003	17.00	16.114	5.230
1	12	M	V	0.000	19.50	17.888	5.261
1	13	M	F	0.002	18.88	18.777	5.816
1	14	M	I	0.001	>21.69	20.818	6.243
1	15	M	S	0.000	>21.69	19.642	5.521
1	16	M	V	0.000	>21.69	22.880	6.271
1	17	M	C	0.000	>21.69	22.989	6.144
1	18	M	T	0.000	>21.69	23.885	7.033
1	19	M	A	0.000	>21.69	22.608	7.056
1	20	M	L	0.000	>21.69	25.352	6.673
1	21	M	L	0.000	>21.69	26.223	7.197
1	22	M	A	0.000	>21.69	24.751	7.736
1	23	M	E	0.000	>21.69	26.021	7.188
1	24	M	G	0.000	>21.69	27.787	7.729
1	25	M	I	0.000	>21.69	27.489	7.474
1	26	M	T	0.000	>21.69	25.390	6.954
1	27	M	W	0.000	>21.69	26.704	7.115
1	28	M	V	0.000	>21.69	28.736	7.238
1	29	M	L	0.000	>21.69	27.262	8.093
1	30	M	V	0.000	>21.69	26.783	8.294
1	31	M	Y	0.000	>21.69	27.079	8.214
1	32	M	R	0.000	>21.69	28.921	11.267
1	33	M	T	0.000	>21.69	27.955	10.113
1	34	M	D	0.000	>21.69	27.984	12.314
1	35	M	K	0.000	>21.69	28.535	10.018
1	36	M	Y	0.000	>21.69	28.126	10.060
1	37	M	K	0.000	>21.69	28.350	9.109
1	38	M	R	0.000	>21.69	27.732	10.254
1	39	M	L	0.000	>21.69	28.915	9.744
1	40	M	K	0.000	>21.69	27.054	10.443
1	41	M	A	0.000	>21.69	27.719	10.462
1	42	M	E	0.000	>21.69	28.400	10.833
1	43	M	V	0.000	>21.69	28.831	10.941
1	44	M	E	0.000	>21.69	27.777	11.658
1	45	M	K	0.000	>21.69	28.931	10.895
1	46	M	Q	0.000	>21.69	28.416	12.681
1	47	M	S	0.000	>21.69	27.657	12.501
1	48	M	K	0.000	>21.69	28.647	11.936
1	49	M	K	0.000	>21.69	28.558	12.431
1	50	M	L	0.000	>21.69	28.466	14.523
1	51	M	E	0.000	>21.69	28.117	14.115
1	52	M	K	0.000	>21.69	29.137	14.463
1	53	M	K	0.000	>21.69	28.948	16.226
1	54	M	K	0.000	>21.69	28.134	18.376
1	55	M	E	0.000	>21.69	29.571	20.285
1	56	M	T	0.000	>21.69	29.116	21.439
1	57	M	I	0.000	>21.69	28.933	22.670
1	58	M	T	0.000	>21.69	28.959	27.140
1	59	M	E	0.000	>21.69	28.270	27.633
1	60	M	S	0.000	>21.69	28.855	27.884
1	61	M	A	0.000	>21.69	29.113	26.219
1	62	M	G	0.000	>21.69	28.983	24.555
1	63	M	R	0.000	>21.69	28.733	22.351
1	64	M	Q	0.000	>21.69	28.570	19.166
1	65	M	Q	0.000	>21.69	29.474	19.570
1	66	M	K	0.000	>21.69	28.609	18.386
1	67	M	K	0.000	>21.69	28.691	16.475
1	68	M	K	0.000	>21.69	28.938	15.735
1	69	M	I	0.000	>21.69	28.905	16.116
1	70	M	E	0.000	>21.69	28.741	14.475
1	71	M	R	0.000	>21.69	29.179	14.726
1	72	M	Q	0.000	>21.69	29.536	16.224
1	73	M	E	0.000	>21.69	28.862	15.714
1	74	M	E	0.000	>21.69	28.549	12.566
1	75	M	K	0.000	>21.69	29.512	13.027
1	76	M	L	0.000	>21.69	27.888	13.296
1	77	M	K	0.000	>21.69	28.302	12.083
1	78	M	N	0.000	>21.69	28.646	13.319
1	79	M	N	0.000	>21.69	28.921	12.632
1	80	M	N	0.000	>21.69	27.773	12.294
1	81	M	R	0.000	>21.69	28.434	12.184
1	82	M	D	0.000	>21.69	28.317	11.433
1	83	M	L	0.000	>21.69	27.449	12.500
1	84	M	S	0.000	>21.69	26.800	12.610
1	85	M	M	0.000	>21.69	27.949	11.463
1	86	M	V	0.000	>21.69	29.139	11.002
1	87	M	R	0.000	>21.69	25.978	11.642
1	88	M	M	0.000	>21.69	28.331	12.558
1	89	M	K	0.000	>21.69	28.012	11.892
1	90	M	S	0.000	>21.69	27.257	14.930
1	91	M	M	0.000	>21.69	25.584	10.545
1	92	M	F	0.000	>21.69	28.219	10.250
1	93	M	A	0.000	>21.69	28.166	9.958
1	94	M	I	0.000	>21.69	25.957	9.932
1	95	M	G	0.000	>21.69	26.702	10.285
1	96	M	F	0.000	>21.69	27.909	9.549
1	97	M	C	0.000	>21.69	26.090	9.250
1	98	M	F	0.000	>21.69	23.563	10.397
1	99	M	T	0.000	>21.69	26.186	9.787
1	100	M	A	0.000	>21.69	24.633	9.321
1	101	M	L	0.000	>21.69	22.448	10.502
1	102	M	M	0.000	>21.69	23.588	10.462
1	103	M	G	0.000	>21.69	23.940	10.466
1	104	M	M	0.000	>21.69	23.983	8.767
1	105	M	F	0.001	>21.69	21.109	10.352
1	106	M	N	0.000	>21.69	21.952	9.449
1	107	M	S	0.001	>21.69	21.346	7.458
1	108	M	I	0.027	>21.69	16.973	7.224
1	109	M	F	0.017	15.12	15.550	7.363
1	110	M	D	0.008	>21.69	20.525	10.221
1	111	M	G	0.018	15.75	18.165	8.136
1	112	M	R	0.101	12.31	14.040	7.231
1	113	M	V	0.068	14.19	15.843	6.158
1	114	M	V	0.032	14.19	13.256	5.801
1	115	M	A	0.009	16.06	14.841	6.175
1	116	M	K	0.021	17.31	16.425	6.812
1	117	M	L	0.001	>21.69	18.830	6.197
1	118	M	P	0.000	>21.69	20.236	8.599
1	119	M	F	0.000	>21.69	23.030	10.252
1	120	M	T	0.000	>21.69	21.506	9.296
1	121	M	P	0.000	>21.69	22.153	10.856
1	122	M	L	0.000	>21.69	24.121	9.025
1	123	M	S	0.000	>21.69	24.087	10.224
1	124	M	Y	0.000	>21.69	25.206	10.262
1	125	M	I	0.000	>21.69	24.331	9.501
1	126	M	Q	0.000	>21.69	23.496	9.939
1	127	M	G	0.000	>21.69	25.438	9.739
1	128	M	L	0.000	>21.69	22.572	8.832
1	129	M	S	0.000	>21.69	21.309	8.734
1	130	M	H	0.000	>21.69	23.028	8.092
1	131	M	R	0.000	>21.69	22.393	9.374
1	132	M	N	0.001	>21.69	21.971	9.751
1	133	M	L	0.003	>21.69	19.540	8.940
1	134	M	L	0.010	>21.69	21.280	12.476
1	135	M	G	0.004	>21.69	21.699	12.541
1	136	M	D	0.002	>21.69	24.090	10.309
1	137	M	D	0.004	>21.69	20.649	8.384
1	138	M	T	0.000	>21.69	22.203	9.266
1	139	M	T	0.002	>21.69	20.507	8.507
1	140	M	D	0.008	18.25	18.700	6.715
1	141	M	C	0.002	18.56	19.162	7.356
1	142	M	S	0.001	>21.69	18.519	7.197
1	143	M	F	0.003	17.31	18.690	7.741
1	144	M	I	0.000	>21.69	20.282	6.762
1	145	M	F	0.000	>21.69	20.359	6.825
1	146	M	L	0.000	19.19	17.957	6.366
1	147	M	Y	0.000	>21.69	18.780	6.660
1	148	M	I	0.000	>21.69	22.798	6.353
1	149	M	L	0.000	>21.69	21.080	7.608
1	150	M	C	0.000	>21.69	21.464	7.525
1	151	M	T	0.000	>21.69	22.148	7.570
1	152	M	M	0.000	>21.69	25.680	8.391
1	153	M	S	0.000	>21.69	20.805	9.507
1	154	M	I	0.000	>21.69	23.898	8.999
1	155	M	R	0.000	>21.69	25.163	9.877
1	156	M	Q	0.000	>21.69	25.215	8.737
1	157	M	N	0.000	>21.69	24.475	8.777
1	158	M	I	0.000	>21.69	25.727	8.397
1	159	M	Q	0.000	>21.69	25.932	8.551
1	160	M	K	0.000	>21.69	25.957	8.144
1	161	M	I	0.000	>21.69	26.168	8.471
1	162	M	L	0.000	>21.69	27.128	9.021
1	163	M	G	0.000	>21.69	27.000	10.565
1	164	M	L	0.000	>21.69	28.105	12.918
1	165	M	A	0.000	>21.69	25.971	15.014
1	166	M	P	0.000	>21.69	26.027	16.631
1	167	M	S	0.000	>21.69	26.247	17.194
1	168	M	R	0.000	>21.69	27.486	16.634
1	169	M	A	0.000	>21.69	27.533	18.149
1	170	M	A	0.000	>21.69	27.160	18.357
1	171	M	T	0.000	>21.69	26.745	16.458
1	172	M	K	0.000	>21.69	27.479	16.608
1	173	M	Q	0.000	>21.69	27.864	20.624
1	174	M	A	0.000	>21.69	26.546	24.216
1	175	M	G	0.000	>21.69	28.074	27.412
1	176	M	G	0.000	>21.69	27.515	28.675
1	177	M	F	0.000	>21.69	27.993	28.552
1	178	M	L	0.000	>21.69	26.269	28.098
1	179	M	G	0.000	>21.69	28.224	28.587
1	180	M	P	0.000	>21.69	28.397	29.209
1	181	M	P	0.000	>21.69	28.943	28.886
1	182	M	P	0.000	>21.69	28.975	28.296
1	183	M	P	0.000	>21.69	29.093	28.677
1	184	M	S	0.000	>21.69	28.675	29.416
1	185	M	G	0.000	>21.69	29.602	29.449
1	186	M	K	0.000	>21.69	28.297	29.353
1	187	M	F	0.000	>21.69	28.670	29.812
1	188	M	S	0.000	>21.69	27.269	27.534
1	189	M	M	0.001	>21.69	29.727	30.010
1	190	M	S	0.000	>21.69	30.219	30.172
1	191	M	G	0.000	>21.69	30.559	30.559
1	192	M	G	0.000	>21.69	30.346	30.544
1	193	M	R	0.000	>21.69	30.411	30.783
1	194	M	R	0.000	>21.69	30.647	30.591
1	195	M	K	0.000	>21.69	30.246	30.707
1	196	M	E	0.000	>21.69	30.693	30.750
1	197	M	E	0.000	>21.69	30.443	30.331
1	198	M	P	0.000	>21.69	29.971	30.774
1	199	M	P	0.000	>21.69	30.424	30.733
1	200	M	Q	0.000	>21.69	29.853	30.086
1	201	M	P	0.000	>21.69	29.845	30.228
1	202	M	Q	0.000	>21.69	30.169	30.327
1	203	M	L	0.000	>21.69	30.118	30.506
1	204	M	A	0.000	>21.69	29.772	30.347
1	205	M	N	0.000	>21.69	29.683	29.977
1	206	M	G	0.000	>21.69	29.655	30.071
1	207	M	A	0.000	>21.69	28.914	29.420
1	208	M	L	0.000	>21.69	28.976	28.441
1	209	M	K	0.000	>21.69	27.999	26.249
1	210	M	V	0.000	>21.69	27.757	23.661
1	211	M	S	0.000	>21.69	26.510	23.713
1	212	M	V	0.000	>21.69	27.117	19.159
1	213	M	W	0.000	>21.69	26.439	18.600
1	214	M	S	0.000	>21.69	27.569	18.849
1	215	M	K	0.000	>21.69	28.638	17.998
1	216	M	V	0.000	>21.69	26.727	19.220
1	217	M	L	0.000	>21.69	26.381	21.523
1	218	M	R	0.000	>21.69	28.098	22.132
1	219	M	S	0.000	>21.69	27.914	25.741
1	220	M	D	0.000	>21.69	27.327	26.294
1	221	M	A	0.000	>21.69	27.967	26.515
1	222	M	A	0.000	>21.69	28.447	23.114
1	223	M	W	0.000	>21.69	27.815	20.881
1	224	M	E	0.000	>21.69	27.769	21.967
1	225	M	D	0.000	>21.69	28.947	16.996
1	226	M	K	0.000	>21.69	28.438	12.092
1	227	M	D	0.000	>21.69	28.480	11.973
1	228	M	E	0.000	>21.69	28.017	10.818
1	229	M	F	0.000	>21.69	28.376	10.157
1	230	M	L	0.000	>21.69	26.996	8.785
1	231	M	D	0.000	>21.69	28.050	8.777
1	232	M	V	0.000	>21.69	28.481	7.978
1	233	M	I	0.000	>21.69	26.815	7.782
1	234	M	Y	0.000	>21.69	26.228	6.577
1	235	M	W	0.000	>21.69	27.696	6.919
1	236	M	F	0.000	>21.69	27.212	7.572
1	237	M	R	0.000	>21.69	27.803	7.252
1	238	M	Q	0.000	>21.69	25.108	6.459
1	239	M	I	0.000	>21.69	27.516	7.086
1	240	M	I	0.000	>21.69	25.510	7.304
1	241	M	A	0.000	>21.69	23.116	7.338
1	242	M	V	0.000	>21.69	23.921	7.601
1	243	M	V	0.000	>21.69	27.157	7.200
1	244	M	L	0.000	>21.69	24.820	8.032
1	245	M	G	0.000	>21.69	22.376	9.367
1	246	M	V	0.000	>21.69	23.438	8.703
1	247	M	I	0.000	>21.69	25.798	8.899
1	248	M	W	0.000	>21.69	22.537	11.337
1	249	M	G	0.000	>21.69	21.697	10.502
1	250	M	V	0.000	>21.69	21.749	9.083
1	251	M	L	0.000	>21.69	23.283	10.901
1	252	M	P	0.000	>21.69	22.994	15.242
1	253	M	L	0.000	>21.69	23.839	12.478
1	254	M	R	0.000	>21.69	21.994	12.811
1	255	M	G	0.000	>21.69	23.433	11.422
1	256	M	F	0.000	>21.69	26.497	10.498
1	257	M	L	0.000	>21.69	25.319	9.983
1	258	M	G	0.000	>21.69	23.108	10.160
1	259	M	I	0.000	>21.69	23.713	8.180
1	260	M	A	0.000	>21.69	26.528	8.227
1	261	M	G	0.000	>21.69	26.123	8.468
1	262	M	F	0.000	>21.69	23.575	8.050
1	263	M	C	0.000	>21.69	26.670	7.611
1	264	M	L	0.000	>21.69	27.641	7.474
1	265	M	I	0.000	>21.69	27.434	8.098
1	266	M	N	0.000	>21.69	25.995	8.899
1	267	M	A	0.000	>21.69	27.220	9.223
1	268	M	G	0.000	>21.69	27.854	8.607
1	269	M	V	0.000	>21.69	27.664	9.865
1	270	M	L	0.000	>21.69	26.905	10.814
1	271	M	Y	0.000	>21.69	27.451	9.842
1	272	M	L	0.000	>21.69	27.916	10.355
1	273	M	Y	0.000	>21.69	27.449	11.644
1	274	M	F	0.000	>21.69	28.234	15.473
1	275	M	S	0.000	>21.69	27.484	14.884
1	276	M	N	0.000	>21.69	27.618	16.991
1	277	M	Y	0.000	>21.69	27.754	17.354
1	278	M	L	0.000	>21.69	28.182	17.555
1	279	M	Q	0.000	>21.69	28.369	19.878
1	280	M	I	0.000	>21.69	28.759	20.626
1	281	M	D	0.000	>21.69	28.468	22.221
1	282	M	E	0.000	>21.69	28.761	21.877
1	283	M	E	0.000	>21.69	28.680	20.444
1	284	M	E	0.000	>21.69	29.131	19.178
1	285	M	Y	0.000	>21.69	28.889	18.873
1	286	M	G	0.000	>21.69	28.484	20.643
1	287	M	G	0.000	>21.69	28.581	16.404
1	288	M	T	0.000	>21.69	28.029	16.075
1	289	M	W	0.000	>21.69	26.698	16.254
1	290	M	E	0.000	>21.69	28.032	12.981
1	291	M	L	0.000	>21.69	27.244	13.487
1	292	M	T	0.000	>21.69	26.884	14.511
1	293	M	K	0.000	>21.69	26.646	11.608
1	294	M	E	0.000	>21.69	28.026	11.216
1	295	M	G	0.000	>21.69	26.760	9.981
1	296	M	F	0.000	>21.69	26.725	8.127
1	297	M	M	0.000	>21.69	26.277	7.288
1	298	M	T	0.000	>21.69	25.313	7.168
1	299	M	S	0.000	>21.69	24.403	7.133
1	300	M	F	0.000	>21.69	26.634	6.091
1	301	M	A	0.000	>21.69	23.042	6.613
1	302	M	L	0.000	>21.69	22.636	6.490
1	303	M	F	0.000	>21.69	23.585	6.837
1	304	M	M	0.000	>21.69	21.381	7.285
1	305	M	V	0.000	>21.69	22.269	6.507
1	306	M	I	0.000	>21.69	22.769	7.196
1	307	M	W	0.000	>21.69	20.375	9.207
1	308	M	I	0.001	>21.69	17.976	6.105
1	309	M	I	0.002	18.88	16.697	5.874
1	310	M	F	0.002	>21.69	19.087	7.351
1	311	M	Y	0.002	>21.69	17.951	6.184
1	312	M	T	0.025	15.75	14.340	6.195
1	313	M	A	0.051	15.75	13.734	6.918
1	314	M	I	0.022	>21.69	16.333	7.580
1	315	M	H	0.014	18.56	17.184	8.009
1	316	M	Y	0.098	14.81	13.873	8.406
1	317	M	D	0.174	11.06	10.774	8.854
2	3	S	T	1.000	5.44	1.451	1.742
2	4	S	M	0.711	7.94	5.935	3.230
2	5	S	F	0.473	9.19	6.981	5.152
2	6	S	A	0.822	5.44	7.336	5.850
2	7	S	D	0.568	5.75	8.344	3.927
2	8	S	T	0.018	10.75	9.489	4.727
2	9	S	L	0.028	9.81	11.071	4.547
2	10	S	L	0.175	12.62	10.802	4.767
2	11	S	I	0.001	14.81	13.875	4.371
2	12	S	V	0.000	14.19	15.076	4.113
2	13	S	F	0.000	13.56	15.476	4.220
2	14	S	I	0.000	18.88	16.088	4.474
2	15	S	S	0.000	>21.69	17.069	4.878
2	16	S	V	0.000	>21.69	18.466	4.217
2	17	S	C	0.000	>21.69	21.910	4.394
2	18	S	T	0.000	>21.69	21.618	4.501
2	19	S	A	0.000	>21.69	17.215	3.882
2	20	S	L	0.000	>21.69	22.309	4.060
2	21	S	L	0.000	>21.69	23.766	4.296
2	22	S	A	0.000	>21.69	24.140	5.293
2	23	S	E	0.000	>21.69	25.242	5.566
2	24	S	G	0.000	>21.69	26.241	5.900
2	25	S	I	0.000	>21.69	26.330	6.391
2	26	S	T	0.000	>21.69	23.486	5.709
2	27	S	W	0.000	>21.69	25.565	6.309
2	28	S	V	0.000	>21.69	26.577	6.440
2	29	S	L	0.000	>21.69	26.108	7.318
2	30	S	V	0.000	>21.69	25.974	7.406
2	31	S	Y	0.000	>21.69	25.050	7.595
2	32	S	R	0.000	>21.69	27.004	9.852
2	33	S	T	0.000	>21.69	27.039	9.263
2	34	S	D	0.000	>21.69	26.693	11.299
2	35	S	K	0.000	>21.69	28.060	8.330
2	36	S	Y	0.000	>21.69	26.481	9.000
2	37	S	K	0.000	>21.69	27.289	7.534
2	38	S	R	0.000	>21.69	27.330	8.563
2	39	S	L	0.000	>21.69	27.820	8.934
2	40	S	K	0.000	>21.69	25.130	8.586
2	41	S	A	0.000	>21.69	26.968	9.123
2	42	S	E	0.000	>21.69	27.025	9.588
2	43	S	V	0.000	>21.69	27.626	9.728
2	44	S	E	0.000	>21.69	26.545	10.239
2	45	S	K	0.000	>21.69	27.371	9.726
2	46	S	Q	0.000	>21.69	27.847	10.852
2	47	S	S	0.000	>21.69	26.052	10.523
2	48	S	K	0.000	>21.69	27.685	10.581
2	49	S	K	0.000	>21.69	27.265	10.760
2	50	S	L	0.000	>21.69	27.153	11.950
2	51	S	E	0.000	>21.69	26.680	12.895
2	52	S	K	0.000	>21.69	27.648	14.113
2	53	S	K	0.000	>21.69	28.174	15.456
2	54	S	K	0.000	>21.69	26.709	16.464
2	55	S	E	0.000	>21.69	26.865	19.418
2	56	S	T	0.000	>21.69	26.903	19.969
2	57	S	I	0.000	>21.69	28.015	23.572
2	58	S	T	0.000	>21.69	27.586	25.717
2	59	S	E	0.000	>21.69	27.323	27.792
2	60	S	S	0.000	>21.69	28.571	27.355
2	61	S	A	0.000	>21.69	27.373	25.879
2	62	S	G	0.000	>21.69	27.623	23.594
2	63	S	R	0.000	>21.69	27.739	20.467
2	64	S	Q	0.000	>21.69	27.512	18.954
2	65	S	Q	0.000	>21.69	28.198	18.788
2	66	S	K	0.000	>21.69	28.108	17.283
2	67	S	K	0.000	>21.69	27.583	15.650
2	68	S	K	0.000	>21.69	27.692	14.768
2	69	S	I	0.000	>21.69	27.636	14.231
2	70	S	E	0.000	>21.69	27.568	13.352
2	71	S	R	0.000	>21.69	27.916	14.324
2	72	S	Q	0.000	>21.69	28.452	14.300
2	73	S	E	0.000	>21.69	27.482	13.176
2	74	S	E	0.000	>21.69	26.952	11.730
2	75	S	K	0.000	>21.69	28.333	11.470
2	76	S	L	0.000	>21.69	26.619	11.745
2	77	S	K	0.000	>21.69	27.353	10.034
2	78	S	N	0.000	>21.69	27.860	11.656
2	79	S	N	0.000	>21.69	27.669	10.753
2	80	S	N	0.000	>21.69	25.869	10.028
2	81	S	R	0.000	>21.69	27.581	10.537
2	82	S	D	0.000	>21.69	27.330	10.032
2	83	S	L	0.000	>21.69	25.292	11.206
2	84	S	S	0.000	>21.69	25.382	11.380
2	85	S	M	0.000	>21.69	27.082	10.716
2	86	S	V	0.000	>21.69	27.970	10.063
2	87	S	R	0.000	>21.69	23.253	11.121
2	88	S	M	0.000	>21.69	25.926	11.436
2	89	S	K	0.000	>21.69	27.191	11.449
2	90	S	S	0.000	>21.69	24.846	13.223
2	91	S	M	0.000	>21.69	22.065	9.909
2	92	S	F	0.000	>21.69	27.284	8.951
2	93	S	A	0.000	>21.69	27.089	8.066
2	94	S	I	0.000	>21.69	23.810	9.164
2	95	S	G	0.000	>21.69	25.878	9.697
2	96	S	F	0.000	>21.69	27.622	8.107
2	97	S	C	0.000	>21.69	23.082	8.200
2	98	S	F	0.000	>21.69	21.824	9.039
2	99	S	T	0.000	>21.69	25.601	9.070
2	100	S	A	0.000	>21.69	22.690	6.946
2	101	S	L	0.000	>21.69	21.064	8.761
2	102	S	M	0.000	>21.69	22.624	9.412
2	103	S	G	0.000	>21.69	22.840	10.155
2	104	S	M	0.000	>21.69	19.927	6.939
2	105	S	F	0.001	>21.69	18.084	9.285
2	106	S	N	0.000	>21.69	20.093	7.574
2	107	S	S	0.001	>21.69	19.477	6.075
2	108	S	I	0.014	16.69	13.512	6.522
2	109	S	F	0.019	14.50	12.155	6.602
2	110	S	D	0.003	13.56	16.842	8.739
2	111	S	G	0.005	13.87	14.933	7.054
2	112	S	R	0.173	11.06	11.030	6.060
2	113	S	V	0.057	11.69	10.446	5.210
2	114	S	V	0.069	11.38	8.999	5.250
2	115	S	A	0.011	12.62	10.954	4.638
2	116	S	K	0.015	14.81	11.984	4.706
2	117	S	L	0.000	18.56	13.086	4.032
2	118	S	P	0.000	>21.69	15.033	5.049
2	119	S	F	0.000	>21.69	21.299	7.419
2	120	S	T	0.000	>21.69	17.227	7.473
2	121	S	P	0.000	>21.69	18.594	7.512
2	122	S	L	0.000	>21.69	22.451	7.754
2	123	S	S	0.000	>21.69	19.547	9.633
2	124	S	Y	0.000	>21.69	23.905	8.621
2	125	S	I	0.000	>21.69	20.789	8.242
2	126	S	Q	0.000	>21.69	20.356	7.502
2	127	S	G	0.000	>21.69	21.338	7.160
2	128	S	L	0.000	>21.69	19.866	6.073
2	129	S	S	0.000	>21.69	17.406	7.179
2	130	S	H	0.000	>21.69	18.290	6.716
2	131	S	R	0.000	>21.69	20.001	8.984
2	132	S	N	0.000	>21.69	18.676	7.188
2	133	S	L	0.001	16.38	14.191	7.365
2	134	S	L	0.002	>21.69	17.462	9.086
2	135	S	G	0.001	>21.69	16.814	10.960
2	136	S	D	0.001	>21.69	17.861	8.511
2	137	S	D	0.001	18.88	14.874	5.783
2	138	S	T	0.000	>21.69	17.129	6.086
2	139	S	T	0.000	19.19	14.185	5.416
2	140	S	D	0.002	15.44	13.221	4.920
2	141	S	C	0.001	15.12	14.196	5.544
2	142	S	S	0.000	17.31	13.604	5.636
2	143	S	F	0.001	16.06	13.960	6.535
2	144	S	I	0.000	>21.69	20.599	5.065
2	145	S	F	0.000	>21.69	18.895	5.263
2	146	S	L	0.000	16.06	13.675	5.038
2	147	S	Y	0.000	19.81	15.562	4.719
2	148	S	I	0.000	>21.69	18.373	4.325
2	149	S	L	0.000	>21.69	15.786	4.960
2	150	S	C	0.000	>21.69	17.125	6.281
2	151	S	T	0.000	>21.69	17.149	4.485
2	152	S	M	0.000	>21.69	22.021	7.014
2	153	S	S	0.000	>21.69	17.726	6.904
2	154	S	I	0.000	>21.69	18.653	5.674
2	155	S	R	0.000	>21.69	22.230	6.975
2	156	S	Q	0.000	>21.69	22.385	6.853
2	157	S	N	0.000	>21.69	21.938	6.251
2	158	S	I	0.000	>21.69	22.391	5.836
2	159	S	Q	0.000	>21.69	23.491	6.479
2	160	S	K	0.000	>21.69	24.240	6.597
2	161	S	I	0.000	>21.69	25.102	6.410
2	162	S	L	0.000	>21.69	25.630	7.145
2	163	S	G	0.000	>21.69	24.599	8.407
2	164	S	L	0.000	>21.69	24.780	13.002
2	165	S	A	0.000	>21.69	21.036	13.063
2	166	S	P	0.000	>21.69	24.228	13.827
2	167	S	S	0.000	>21.69	25.380	15.394
2	168	S	R	0.000	>21.69	24.237	14.793
2	169	S	A	0.000	>21.69	26.365	16.451
2	170	S	A	0.000	>21.69	26.395	16.713
2	171	S	T	0.000	>21.69	23.761	15.386
2	172	S	K	0.000	>21.69	26.147	15.801
2	173	S	Q	0.000	>21.69	27.120	19.097
2	174	S	A	0.000	>21.69	24.289	23.543
2	175	S	G	0.000	>21.69	25.832	27.762
2	176	S	G	0.000	>21.69	25.956	29.066
2	177	S	F	0.000	>21.69	27.092	28.276
2	178	S	L	0.000	>21.69	25.513	28.746
2	179	S	G	0.000	>21.69	26.383	28.787
2	180	S	P	0.000	>21.69	26.978	28.803
2	181	S	P	0.000	>21.69	27.891	29.060
2	182	S	P	0.000	>21.69	28.378	27.964
2	183	S	P	0.000	>21.69	28.113	28.488
2	184	S	S	0.000	>21.69	28.499	28.845
2	185	S	G	0.000	>21.69	29.254	29.531
2	186	S	K	0.000	>21.69	28.518	29.432
2	187	S	F	0.000	>21.69	28.968	29.915
2	188	S	S	0.000	>21.69	27.425	28.741
2	189	S	M	0.000	>21.69	30.343	30.865
2	190	S	S	0.000	>21.69	30.009	30.681
2	191	S	G	0.000	>21.69	30.327	30.842
2	192	S	G	0.000	>21.69	30.525	30.937
2	193	S	R	0.000	>21.69	30.265	31.007
2	194	S	R	0.000	>21.69	30.507	30.934
2	195	S	K	0.001	>21.69	29.922	30.951
2	196	S	E	0.001	>21.69	29.956	30.941
2	197	S	E	0.000	>21.69	30.140	30.593
2	198	S	P	0.001	>21.69	29.356	30.639
2	199	S	P	0.000	>21.69	29.949	30.790
2	200	S	Q	0.000	>21.69	29.874	30.637
2	201	S	P	0.001	>21.69	28.809	30.382
2	202	S	Q	0.000	>21.69	29.349	30.560
2	203	S	L	0.000	>21.69	29.505	30.817
2	204	S	A	0.000	>21.69	29.041	30.348
2	205	S	N	0.000	>21.69	28.516	30.025
2	206	S	G	0.000	>21.69	28.133	29.947
2	207	S	A	0.000	>21.69	28.052	29.229
2	208	S	L	0.000	>21.69	26.727	28.383
2	209	S	K	0.000	>21.69	27.060	26.359
2	210	S	V	0.000	>21.69	25.429	23.055
2	211	S	S	0.000	>21.69	23.638	23.375
2	212	S	V	0.000	>21.69	24.242	18.527
2	213	S	W	0.000	>21.69	25.597	19.490
2	214	S	S	0.000	>21.69	25.951	18.085
2	215	S	K	0.000	>21.69	27.244	18.031
2	216	S	V	0.000	>21.69	23.175	17.806
2	217	S	L	0.000	>21.69	24.875	19.600
2	218	S	R	0.000	>21.69	26.589	21.460
2	219	S	S	0.000	>21.69	26.199	24.853
2	220	S	D	0.000	>21.69	25.725	24.755
2	221	S	A	0.000	>21.69	26.494	26.727
2	222	S	A	0.000	>21.69	25.628	22.800
2	223	S	W	0.000	>21.69	26.183	20.736
2	224	S	E	0.000	>21.69	26.578	20.710
2	225	S	D	0.000	>21.69	27.048	16.063
2	226	S	K	0.000	>21.69	27.359	11.059
2	227	S	D	0.000	>21.69	25.784	9.612
2	228	S	E	0.000	>21.69	26.006	8.975
2	229	S	F	0.000	>21.69	26.548	8.145
2	230	S	L	0.000	>21.69	24.035	6.755
2	231	S	D	0.000	>21.69	25.459	6.979
2	232	S	V	0.000	>21.69	26.058	6.370
2	233	S	I	0.000	>21.69	24.885	5.900
2	234	S	Y	0.000	>21.69	23.009	4.923
2	235	S	W	0.000	>21.69	25.914	5.215
2	236	S	F	0.000	>21.69	24.224	6.298
2	237	S	R	0.000	>21.69	25.224	5.266
2	238	S	Q	0.000	>21.69	23.417	4.588
2	239	S	I	0.000	>21.69	23.776	4.892
2	240	S	I	0.000	>21.69	23.751	5.202
2	241	S	A	0.000	>21.69	21.551	4.791
2	242	S	V	0.000	>21.69	22.320	5.295
2	243	S	V	0.000	>21.69	23.378	4.947
2	244	S	L	0.000	>21.69	22.923	5.446
2	245	S	G	0.000	>21.69	22.340	6.339
2	246	S	V	0.000	>21.69	19.908	5.903
2	247	S	I	0.000	>21.69	23.157	6.656
2	248	S	W	0.000	>21.69	23.817	8.756
2	249	S	G	0.000	>21.69	17.042	6.502
2	250	S	V	0.000	>21.69	16.426	6.299
2	251	S	L	0.000	>21.69	22.804	9.233
2	252	S	P	0.000	>21.69	17.663	13.025
2	253	S	L	0.000	>21.69	23.120	10.720
2	254	S	R	0.000	>21.69	20.375	10.603
2	255	S	G	0.000	>21.69	21.006	9.600
2	256	S	F	0.000	>21.69	21.327	7.743
2	257	S	L	0.000	>21.69	21.888	7.654
2	258	S	G	0.000	>21.69	20.818	7.773
2	259	S	I	0.000	>21.69	20.061	6.327
2	260	S	A	0.000	>21.69	22.334	5.878
2	261	S	G	0.000	>21.69	23.625	6.847
2	262	S	F	0.000	>21.69	20.235	6.301
2	263	S	C	0.000	>21.69	23.300	5.484
2	264	S	L	0.000	>21.69	23.967	5.793
2	265	S	I	0.000	>21.69	25.030	6.405
2	266	S	N	0.000	>21.69	21.728	7.140
2	267	S	A	0.000	>21.69	24.644	7.112
2	268	S	G	0.000	>21.69	25.312	7.338
2	269	S	V	0.000	>21.69	25.097	8.396
2	270	S	L	0.000	>21.69	24.511	9.223
2	271	S	Y	0.000	>21.69	24.901	7.872
2	272	S	L	0.000	>21.69	26.455	8.495
2	273	S	Y	0.000	>21.69	24.850	10.720
2	274	S	F	0.000	>21.69	26.181	14.908
2	275	S	S	0.000	>21.69	25.080	12.483
2	276	S	N	0.000	>21.69	25.913	15.641
2	277	S	Y	0.000	>21.69	25.939	18.063
2	278	S	L	0.000	>21.69	25.352	16.675
2	279	S	Q	0.000	>21.69	25.806	18.647
2	280	S	I	0.000	>21.69	26.415	21.747
2	281	S	D	0.000	>21.69	25.431	21.824
2	282	S	E	0.000	>21.69	26.454	21.568
2	283	S	E	0.000	>21.69	25.576	20.379
2	284	S	E	0.000	>21.69	26.656	18.675
2	285	S	Y	0.000	>21.69	25.771	19.064
2	286	S	G	0.000	>21.69	26.036	20.743
2	287	S	G	0.000	>21.69	26.357	17.067
2	288	S	T	0.000	>21.69	25.752	14.172
2	289	S	W	0.000	>21.69	24.986	13.481
2	290	S	E	0.000	>21.69	25.390	11.256
2	291	S	L	0.000	>21.69	24.615	12.450
2	292	S	T	0.000	>21.69	24.453	11.728
2	293	S	K	0.000	>21.69	24.169	9.526
2	294	S	E	0.000	>21.69	24.342	9.131
2	295	S	G	0.000	>21.69	23.494	7.776
2	296	S	F	0.000	>21.69	24.338	5.784
2	297	S	M	0.000	>21.69	25.073	5.765
2	298	S	T	0.000	>21.69	22.257	5.507
2	299	S	S	0.000	>21.69	22.848	5.333
2	300	S	F	0.000	>21.69	23.605	4.261
2	301	S	A	0.000	>21.69	19.412	4.244
2	302	S	L	0.000	>21.69	20.246	4.113
2	303	S	F	0.000	>21.69	21.491	4.716
2	304	S	M	0.000	>21.69	18.185	4.206
2	305	S	V	0.000	>21.69	15.888	4.207
2	306	S	I	0.000	>21.69	16.919	4.414
2	307	S	W	0.000	>21.69	19.420	5.107
2	308	S	I	0.000	17.00	14.144	3.765
2	309	S	I	0.001	15.44	14.834	4.405
2	310	S	F	0.000	18.56	17.282	4.242
2	311	S	Y	0.000	17.94	17.377	4.416
2	312	S	T	0.064	12.94	9.169	4.329
2	313	S	A	0.145	13.56	10.296	5.668
2	314	S	I	0.021	17.31	12.256	5.235
2	315	S	H	0.010	17.31	12.813	6.224
2	316	S	Y	0.159	13.25	8.585	6.961
2	317	S	D	0.350	10.12	8.118	9.218
3	4	T	M	1.000	5.12	1.408	1.255
3	5	T	F	0.908	4.81	5.055	2.183
3	6	T	A	0.948	4.19	2.831	2.014
3	7	T	D	0.955	6.38	5.638	1.649
3	8	T	T	0.042	8.88	4.967	1.865
3	9	T	L	0.011	9.19	6.019	1.872
3	10	T	L	0.018	10.44	7.017	2.032
3	11	T	I	0.001	12.62	7.272	1.914
3	12	T	V	0.000	14.19	8.751	2.285
3	13	T	F	0.000	14.81	10.758	2.590
3	14	T	I	0.000	16.06	9.590	2.429
3	15	T	S	0.000	18.25	9.479	2.821
3	16	T	V	0.000	19.81	11.427	2.539
3	17	T	C	0.000	20.75	14.307	2.521
3	18	T	T	0.000	>21.69	12.988	2.766
3	19	T	A	0.000	>21.69	11.655	2.776
3	20	T	L	0.000	>21.69	16.471	2.888
3	21	T	L	0.000	>21.69	17.939	3.176
3	22	T	A	0.000	>21.69	12.277	3.690
3	23	T	E	0.000	>21.69	14.000	3.803
3	24	T	G	0.000	>21.69	19.770	4.455
3	25	T	I	0.000	>21.69	18.447	4.252
3	26	T	T	0.000	>21.69	14.143	4.333
3	27	T	W	0.000	>21.69	18.750	4.815
3	28	T	V	0.000	>21.69	20.802	4.891
3	29	T	L	0.000	>21.69	18.655	5.734
3	30	T	V	0.000	>21.69	15.988	6.244
3	31	T	Y	0.000	>21.69	17.361	6.378
3	32	T	R	0.000	>21.69	20.650	8.356
3	33	T	T	0.000	>21.69	19.429	7.685
3	34	T	D	0.000	>21.69	19.882	10.564
3	35	T	K	0.000	>21.69	19.202	7.419
3	36	T	Y	0.000	>21.69	18.608	7.377
3	37	T	K	0.000	>21.69	21.455	6.680
3	38	T	R	0.000	>21.69	19.761	7.977
3	39	T	L	0.000	>21.69	20.206	7.480
3	40	T	K	0.000	>21.69	18.105	7.890
3	41	T	A	0.000	>21.69	21.289	8.251
3	42	T	E	0.000	>21.69	20.865	8.605
3	43	T	V	0.000	>21.69	20.190	8.321
3	44	T	E	0.000	>21.69	20.551	9.577
3	45	T	K	0.000	>21.69	22.577	9.133
3	46	T	Q	0.000	>21.69	21.335	9.427
3	47	T	S	0.000	>21.69	19.327	9.565
3	48	T	K	0.000	>21.69	22.747	9.397
3	49	T	K	0.000	>21.69	23.432	10.304
3	50	T	L	0.000	>21.69	21.948	11.243
3	51	T	E	0.000	>21.69	21.162	12.177
3	52	T	K	0.000	>21.69	24.306	13.162
3	53	T	K	0.000	>21.69	24.730	15.146
3	54	T	K	0.000	>21.69	22.016	16.041
3	55	T	E	0.000	>21.69	23.386	18.574
3	56	T	T	0.000	>21.69	24.163	22.282
3	57	T	I	0.000	>21.69	23.253	24.690
3	58	T	T	0.000	>21.69	24.261	28.029
3	59	T	E	0.000	>21.69	23.777	28.329
3	60	T	S	0.000	>21.69	23.159	27.445
3	61	T	A	0.000	>21.69	23.066	26.400
3	62	T	G	0.000	>21.69	23.137	24.127
3	63	T	R	0.000	>21.69	23.618	21.727
3	64	T	Q	0.000	>21.69	22.302	18.386
3	65	T	Q	0.000	>21.69	23.397	18.658
3	66	T	K	0.000	>21.69	22.987	16.160
3	67	T	K	0.000	>21.69	23.174	14.910
3	68	T	K	0.000	>21.69	23.480	14.162
3	69	T	I	0.000	>21.69	22.595	13.201
3	70	T	E	0.000	>21.69	22.088	12.054
3	71	T	R	0.000	>21.69	22.266	13.278
3	72	T	Q	0.000	>21.69	23.118	13.457
3	73	T	E	0.000	>21.69	21.753	11.496
3	74	T	E	0.000	>21.69	20.462	10.142
3	75	T	K	0.000	>21.69	23.464	11.054
3	76	T	L	0.000	>21.69	20.944	10.029
3	77	T	K	0.000	>21.69	19.597	9.540
3	78	T	N	0.000	>21.69	20.728	10.155
3	79	T	N	0.000	>21.69	22.021	9.063
3	80	T	N	0.000	>21.69	18.444	8.943
3	81	T	R	0.000	>21.69	19.575	9.256
3	82	T	D	0.000	>21.69	21.698	8.989
3	83	T	L	0.000	>21.69	17.331	9.841
3	84	T	S	0.000	>21.69	17.185	10.284
3	85	T	M	0.000	>21.69	19.260	9.850
3	86	T	V	0.000	>21.69	18.667	8.697
3	87	T	R	0.000	>21.69	14.291	9.547
3	88	T	M	0.000	>21.69	18.779	9.693
3	89	T	K	0.000	>21.69	19.788	10.495
3	90	T	S	0.000	>21.69	16.578	10.028
3	91	T	M	0.000	>21.69	14.343	7.783
3	92	T	F	0.000	>21.69	18.464	7.631
3	93	T	A	0.000	>21.69	18.937	6.795
3	94	T	I	0.000	>21.69	13.653	6.324
3	95	T	G	0.000	>21.69	15.887	6.923
3	96	T	F	0.000	>21.69	18.672	6.277
3	97	T	C	0.000	>21.69	14.837	5.868
3	98	T	F	0.000	>21.69	13.089	6.708
3	99	T	T	0.000	>21.69	16.953	5.873
3	100	T	A	0.000	>21.69	14.801	6.099
3	101	T	L	0.000	>21.69	13.748	6.250
3	102	T	M	0.000	>21.69	12.125	5.799
3	103	T	G	0.000	>21.69	14.925	6.990
3	104	T	M	0.000	>21.69	13.104	4.617
3	105	T	F	0.000	17.62	10.040	5.660
3	106	T	N	0.000	19.81	10.696	5.108
3	107	T	S	0.000	19.19	12.861	4.656
3	108	T	I	0.004	14.50	9.068	3.847
3	109	T	F	0.011	13.25	9.669	3.893
3	110	T	D	0.000	17.00	10.309	4.461
3	111	T	G	0.002	15.12	9.771	3.989
3	112	T	R	0.207	10.75	6.208	3.820
3	113	T	V	0.091	10.44	6.069	2.793
3	114	T	V	0.073	10.12	6.926	2.551
3	115	T	A	0.008	10.75	5.845	2.981
3	116	T	K	0.003	11.69	7.173	2.794
3	117	T	L	0.000	16.69	6.864	2.618
3	118	T	P	0.000	17.94	11.035	3.658
3	119	T	F	0.000	>21.69	11.989	3.782
3	120	T	T	0.000	>21.69	9.928	4.421
3	121	T	P	0.000	>21.69	9.441	4.838
3	122	T	L	0.000	>21.69	12.354	5.618
3	123	T	S	0.000	>21.69	11.599	7.152
3	124	T	Y	0.000	>21.69	14.170	7.207
3	125	T	I	0.000	>21.69	11.498	5.185
3	126	T	Q	0.000	>21.69	11.709	5.181
3	127	T	G	0.000	>21.69	12.191	5.820
3	128	T	L	0.000	>21.69	11.270	4.017
3	129	T	S	0.000	19.50	8.420	4.014
3	130	T	H	0.000	19.81	9.687	3.570
3	131	T	R	0.000	>21.69	8.768	5.661
3	132	T	N	0.000	18.88	12.252	5.232
3	133	T	L	0.000	16.38	9.925	4.216
3	134	T	L	0.001	17.62	10.558	7.411
3	135	T	G	0.000	18.56	10.101	9.103
3	136	T	D	0.000	>21.69	10.365	6.390
3	137	T	D	0.000	17.31	9.809	4.027
3	138	T	T	0.000	>21.69	9.506	4.104
3	139	T	T	0.000	17.00	8.457	3.139
3	140	T	D	0.003	14.19	7.523	2.739
3	141	T	C	0.001	13.87	6.575	3.171
3	142	T	S	0.000	16.38	6.697	3.140
3	143	T	F	0.001	14.19	7.994	3.720
3	144	T	I	0.000	19.19	9.098	2.835
3	145	T	F	0.000	18.25	8.724	2.493
3	146	T	L	0.000	14.50	8.895	2.560
3	147	T	Y	0.000	17.62	9.595	2.486
3	148	T	I	0.000	>21.69	10.195	2.657
3	149	T	L	0.000	19.50	8.150	2.893
3	150	T	C	0.000	17.94	11.212	3.389
3	151	T	T	0.000	>21.69	10.362	3.137
3	152	T	M	0.000	>21.69	13.820	4.711
3	153	T	S	0.000	>21.69	10.180	4.468
3	154	T	I	0.000	>21.69	11.576	4.044
3	155	T	R	0.000	>21.69	12.158	4.908
3	156	T	Q	0.000	>21.69	12.758	5.366
3	157	T	N	0.000	>21.69	13.167	4.789
3	158	T	I	0.000	>21.69	14.068	4.476
3	159	T	Q	0.000	>21.69	15.385	4.835
3	160	T	K	0.000	>21.69	15.142	4.999
3	161	T	I	0.000	>21.69	18.583	5.413
3	162	T	L	0.000	>21.69	17.651	5.732
3	163	T	G	0.000	>21.69	18.982	7.136
3	164	T	L	0.000	>21.69	17.288	10.257
3	165	T	A	0.000	>21.69	13.666	12.031
3	166	T	P	0.000	>21.69	16.692	12.125
3	167	T	S	0.000	>21.69	17.819	15.639
3	168	T	R	0.000	>21.69	15.571	14.004
3	169	T	A	0.000	>21.69	19.252	13.961
3	170	T	A	0.000	>21.69	18.037	15.652
3	171	T	T	0.000	>21.69	14.948	14.700
3	172	T	K	0.000	>21.69	19.394	15.917
3	173	T	Q	0.000	>21.69	20.430	19.077
3	174	T	A	0.000	>21.69	17.395	23.453
3	175	T	G	0.000	>21.69	19.277	27.885
3	176	T	G	0.000	>21.69	19.501	29.453
3	177	T	F	0.000	>21.69	21.950	28.769
3	178	T	L	0.000	>21.69	19.925	28.945
3	179	T	G	0.000	>21.69	21.467	29.037
3	180	T	P	0.000	>21.69	23.437	29.076
3	181	T	P	0.000	>21.69	24.283	29.034
3	182	T	P	0.000	>21.69	24.391	28.523
3	183	T	P	0.000	>21.69	25.291	28.669
3	184	T	S	0.000	>21.69	24.560	29.528
3	185	T	G	0.000	>21.69	26.330	29.820
3	186	T	K	0.000	>21.69	25.058	30.009
3	187	T	F	0.000	>21.69	26.912	30.455
3	188	T	S	0.000	>21.69	24.981	29.552
3	189	T	M	0.000	>21.69	29.813	31.034
3	190	T	S	0.000	>21.69	29.642	31.060
3	191	T	G	0.000	>21.69	29.927	31.133
3	192	T	G	0.000	>21.69	29.993	31.027
3	193	T	R	0.000	>21.69	29.754	31.228
3	194	T	R	0.000	>21.69	29.609	31.135
3	195	T	K	0.000	>21.69	29.693	31.166
3	196	T	E	0.000	>21.69	29.094	31.103
3	197	T	E	0.000	>21.69	29.125	30.866
3	198	T	P	0.001	>21.69	28.515	30.900
3	199	T	P	0.000	>21.69	29.260	31.030
3	200	T	Q	0.000	>21.69	28.537	30.694
3	201	T	P	0.000	>21.69	27.312	30.645
3	202	T	Q	0.000	>21.69	27.981	30.855
3	203	T	L	0.000	>21.69	27.509	30.894
3	204	T	A	0.000	>21.69	27.476	30.767
3	205	T	N	0.000	>21.69	27.283	30.629
3	206	T	G	0.000	>21.69	25.724	30.580
3	207	T	A	0.000	>21.69	25.651	29.876
3	208	T	L	0.000	>21.69	25.169	29.001
3	209	T	K	0.000	>21.69	22.881	27.650
3	210	T	V	0.000	>21.69	22.469	23.966
3	211	T	S	0.000	>21.69	20.889	24.159
3	212	T	V	0.000	>21.69	19.257	19.289
3	213	T	W	0.000	>21.69	21.638	20.896
3	214	T	S	0.000	>21.69	23.655	17.512
3	215	T	K	0.000	>21.69	22.984	17.353
3	216	T	V	0.000	>21.69	19.985	18.700
3	217	T	L	0.000	>21.69	23.069	22.071
3	218	T	R	0.000	>21.69	23.773	21.390
3	219	T	S	0.000	>21.69	20.926	24.518
3	220	T	D	0.000	>21.69	21.694	24.995
3	221	T	A	0.000	>21.69	22.111	26.871
3	222	T	A	0.000	>21.69	21.320	22.851
3	223	T	W	0.000	>21.69	19.922	21.427
3	224	T	E	0.000	>21.69	21.291	20.329
3	225	T	D	0.000	>21.69	23.405	16.933
3	226	T	K	0.000	>21.69	21.615	9.701
3	227	T	D	0.000	>21.69	20.160	8.082
3	228	T	E	0.000	>21.69	20.274	7.767
3	229	T	F	0.000	>21.69	20.659	7.093
3	230	T	L	0.000	>21.69	16.331	5.143
3	231	T	D	0.000	>21.69	19.796	5.816
3	232	T	V	0.000	>21.69	19.780	5.367
3	233	T	I	0.000	>21.69	16.851	4.807
3	234	T	Y	0.000	>21.69	15.539	3.819
3	235	T	W	0.000	>21.69	19.617	4.192
3	236	T	F	0.000	>21.69	18.379	4.839
3	237	T	R	0.000	>21.69	15.309	4.166
3	238	T	Q	0.000	>21.69	16.153	3.637
3	239	T	I	0.000	>21.69	19.105	3.810
3	240	T	I	0.000	>21.69	15.913	3.829
3	241	T	A	0.000	>21.69	11.951	3.232
3	242	T	V	0.000	>21.69	13.905	2.951
3	243	T	V	0.000	>21.69	17.003	3.456
3	244	T	L	0.000	>21.69	14.150	3.462
3	245	T	G	0.000	>21.69	11.920	3.363
3	246	T	V	0.000	>21.69	12.165	3.178
3	247	T	I	0.000	>21.69	15.788	3.381
3	248	T	W	0.000	>21.69	13.467	4.319
3	249	T	G	0.000	17.00	11.069	4.380
3	250	T	V	0.000	>21.69	13.675	4.065
3	251	T	L	0.000	>21.69	14.889	5.119
3	252	T	P	0.000	>21.69	12.333	11.558
3	253	T	L	0.000	>21.69	12.952	7.599
3	254	T	R	0.000	>21.69	9.490	8.105
3	255	T	G	0.000	>21.69	11.862	5.893
3	256	T	F	0.000	>21.69	12.738	5.943
3	257	T	L	0.000	>21.69	13.865	6.247
3	258	T	G	0.000	>21.69	12.079	6.283
3	259	T	I	0.000	>21.69	12.196	4.343
3	260	T	A	0.000	>21.69	14.452	4.859
3	261	T	G	0.000	>21.69	16.068	5.833
3	262	T	F	0.000	>21.69	14.258	4.794
3	263	T	C	0.000	>21.69	14.138	4.213
3	264	T	L	0.000	>21.69	16.961	4.967
3	265	T	I	0.000	>21.69	17.738	5.572
3	266	T	N	0.000	>21.69	13.548	5.488
3	267	T	A	0.000	>21.69	16.577	5.544
3	268	T	G	0.000	>21.69	18.885	6.756
3	269	T	V	0.000	>21.69	19.840	7.809
3	270	T	L	0.000	>21.69	16.940	8.523
3	271	T	Y	0.000	>21.69	19.100	6.625
3	272	T	L	0.000	>21.69	22.089	8.834
3	273	T	Y	0.000	>21.69	19.630	10.138
3	274	T	F	0.000	>21.69	20.834	12.660
3	275	T	S	0.000	>21.69	20.955	10.983
3	276	T	N	0.000	>21.69	24.005	16.711
3	277	T	Y	0.000	>21.69	22.294	18.840
3	278	T	L	0.000	>21.69	20.335	15.644
3	279	T	Q	0.000	>21.69	21.451	17.384
3	280	T	I	0.000	>21.69	21.550	21.712
3	281	T	D	0.000	>21.69	20.868	23.016
3	282	T	E	0.000	>21.69	19.694	21.508
3	283	T	E	0.000	>21.69	19.607	18.891
3	284	T	E	0.000	>21.69	21.748	18.326
3	285	T	Y	0.000	>21.69	19.339	18.575
3	286	T	G	0.000	>21.69	21.193	19.284
3	287	T	G	0.000	>21.69	20.140	15.938
3	288	T	T	0.000	>21.69	19.954	13.927
3	289	T	W	0.000	>21.69	17.202	12.358
3	290	T	E	0.000	>21.69	17.566	9.885
3	291	T	L	0.000	>21.69	17.163	11.641
3	292	T	T	0.000	>21.69	16.010	11.089
3	293	T	K	0.000	>21.69	15.287	8.715
3	294	T	E	0.000	>21.69	17.024	7.457
3	295	T	G	0.000	>21.69	14.244	6.560
3	296	T	F	0.000	>21.69	13.923	4.611
3	297	T	M	0.000	>21.69	14.144	4.321
3	298	T	T	0.000	>21.69	13.786	3.882
3	299	T	S	0.000	>21.69	14.489	3.769
3	300	T	F	0.000	>21.69	12.231	3.069
3	301	T	A	0.000	>21.69	10.573	2.878
3	302	T	L	0.000	>21.69	11.509	2.694
3	303	T	F	0.000	>21.69	11.486	2.738
3	304	T	M	0.000	>21.69	9.744	2.631
3	305	T	V	0.000	17.94	9.170	2.590
3	306	T	I	0.000	18.56	11.037	2.789
3	307	T	W	0.000	18.56	11.169	3.266
3	308	T	I	0.000	14.81	8.772	2.521
3	309	T	I	0.000	12.62	9.457	2.735
3	310	T	F	0.000	14.81	11.415	2.576
3	311	T	Y	0.000	14.19	9.442	2.670
3	312	T	T	0.019	9.50	6.377	3.202
3	313	T	A	0.063	8.88	9.240	3.695
3	314	T	I	0.001	12.62	11.689	3.309
3	315	T	H	0.002	12.94	10.056	3.651
3	316	T	Y	0.096	9.19	7.378	3.951
3	317	T	D	0.753	5.75	5.973	6.931
4	5	M	F	1.000	5.12	1.036	0.809
4	6	M	A	0.994	7.00	1.588	1.342
4	7	M	D	0.993	5.44	1.572	1.210
4	8	M	T	0.978	6.38	1.815	1.219
4	9	M	L	0.007	9.81	2.019	1.214
4	10	M	L	0.004	10.44	2.426	1.385
4	11	M	I	0.000	10.44	2.541	1.419
4	12	M	V	0.000	12.62	2.642	1.482
4	13	M	F	0.000	14.81	2.973	1.692
4	14	M	I	0.000	15.44	2.942	1.766
4	15	M	S	0.000	16.38	3.150	1.984
4	16	M	V	0.000	18.88	4.483	1.946
4	17	M	C	0.000	20.44	6.358	2.078
4	18	M	T	0.000	20.75	5.349	2.270
4	19	M	A	0.000	>21.69	5.104	2.427
4	20	M	L	0.000	>21.69	5.581	2.422
4	21	M	L	0.000	>21.69	5.883	2.868
4	22	M	A	0.000	>21.69	5.455	3.259
4	23	M	E	0.000	>21.69	5.798	3.287
4	24	M	G	0.000	>21.69	7.069	3.633
4	25	M	I	0.000	>21.69	6.926	3.914
4	26	M	T	0.000	>21.69	6.841	3.931
4	27	M	W	0.000	>21.69	8.417	4.029
4	28	M	V	0.000	>21.69	9.650	4.696
4	29	M	L	0.000	>21.69	10.094	5.485
4	30	M	V	0.000	>21.69	9.585	5.642
4	31	M	Y	0.000	>21.69	8.682	5.508
4	32	M	R	0.000	>21.69	9.068	6.850
4	33	M	T	0.000	>21.69	11.333	6.929
4	34	M	D	0.000	>21.69	10.852	9.113
4	35	M	K	0.000	>21.69	11.527	7.437
4	36	M	Y	0.000	>21.69	11.184	7.646
4	37	M	K	0.000	>21.69	9.628	5.974
4	38	M	R	0.000	>21.69	9.296	8.269
4	39	M	L	0.000	>21.69	11.427	6.931
4	40	M	K	0.000	>21.69	9.271	7.124
4	41	M	A	0.000	>21.69	12.288	7.874
4	42	M	E	0.000	>21.69	12.601	8.306
4	43	M	V	0.000	>21.69	12.083	7.529
4	44	M	E	0.000	>21.69	12.152	8.742
4	45	M	K	0.000	>21.69	11.994	8.406
4	46	M	Q	0.000	>21.69	13.724	10.214
4	47	M	S	0.000	>21.69	10.610	8.890
4	48	M	K	0.000	>21.69	11.979	8.310
4	49	M	K	0.000	>21.69	13.940	9.553
4	50	M	L	0.000	>21.69	14.510	11.333
4	51	M	E	0.000	>21.69	12.681	10.871
4	52	M	K	0.000	>21.69	14.582	11.294
4	53	M	K	0.000	>21.69	15.769	14.315
4	54	M	K	0.000	>21.69	14.324	14.839
4	55	M	E	0.000	>21.69	16.371	17.266
4	56	M	T	0.000	>21.69	16.934	19.259
4	57	M	I	0.000	>21.69	17.208	22.573
4	58	M	T	0.000	>21.69	18.924	26.498
4	59	M	E	0.000	>21.69	18.482	28.271
4	60	M	S	0.000	>21.69	18.701	28.956
4	61	M	A	0.000	>21.69	18.598	27.522
4	62	M	G	0.000	>21.69	18.592	25.865
4	63	M	R	0.000	>21.69	19.168	21.722
4	64	M	Q	0.000	>21.69	17.627	19.255
4	65	M	Q	0.000	>21.69	17.337	17.267
4	66	M	K	0.000	>21.69	16.466	15.374
4	67	M	K	0.000	>21.69	17.811	14.925
4	68	M	K	0.000	>21.69	15.753	12.819
4	69	M	I	0.000	>21.69	14.393	11.949
4	70	M	E	0.000	>21.69	15.887	10.381
4	71	M	R	0.000	>21.69	17.330	11.988
4	72	M	Q	0.000	>21.69	16.184	11.103
4	73	M	E	0.000	>21.69	14.437	10.393
4	74	M	E	0.000	>21.69	13.742	9.547
4	75	M	K	0.000	>21.69	14.106	10.284
4	76	M	L	0.000	>21.69	13.212	9.729
4	77	M	K	0.000	>21.69	11.228	9.126
4	78	M	N	0.000	>21.69	13.164	9.653
4	79	M	N	0.000	>21.69	12.921	8.768
4	80	M	N	0.000	>21.69	11.229	8.465
4	81	M	R	0.000	>21.69	12.152	7.922
4	82	M	D	0.000	>21.69	13.399	8.896
4	83	M	L	0.000	>21.69	9.011	9.146
4	84	M	S	0.000	>21.69	10.196	9.658
4	85	M	M	0.000	>21.69	12.779	9.766
4	86	M	V	0.000	>21.69	11.373	7.863
4	87	M	R	0.000	>21.69	8.643	8.864
4	88	M	M	0.000	>21.69	9.959	8.674
4	89	M	K	0.000	>21.69	9.266	11.032
4	90	M	S	0.000	>21.69	9.280	10.823
4	91	M	M	0.000	>21.69	6.937	7.343
4	92	M	F	0.000	>21.69	9.708	7.411
4	93	M	A	0.000	>21.69	10.994	7.401
4	94	M	I	0.000	>21.69	6.811	6.591
4	95	M	G	0.000	>21.69	8.613	6.808
4	96	M	F	0.000	>21.69	8.554	6.502
4	97	M	C	0.000	>21.69	6.866	5.724
4	98	M	F	0.000	>21.69	6.884	6.177
4	99	M	T	0.000	>21.69	7.621	5.227
4	100	M	A	0.000	>21.69	7.156	6.770
4	101	M	L	0.000	>21.69	5.159	5.001
4	102	M	M	0.000	>21.69	5.010	4.824
4	103	M	G	0.000	>21.69	5.835	5.453
4	104	M	M	0.000	20.12	6.248	4.263
4	105	M	F	0.000	16.06	4.056	4.275
4	106	M	N	0.000	17.94	3.994	4.495
4	107	M	S	0.000	18.56	5.584	4.173
4	108	M	I	0.001	14.50	4.687	2.876
4	109	M	F	0.002	11.38	3.570	2.942
4	110	M	D	0.002	15.12	4.400	4.361
4	111	M	G	0.003	12.62	4.363	3.692
4	112	M	R	0.172	8.56	2.585	2.449
4	113	M	V	0.922	6.38	2.490	1.761
4	114	M	V	0.935	6.38	2.790	1.651
4	115	M	A	0.932	5.75	3.154	2.149
4	116	M	K	0.831	6.69	2.752	2.245
4	117	M	L	0.000	11.38	4.726	1.867
4	118	M	P	0.000	13.25	4.897	2.313
4	119	M	F	0.000	16.38	5.284	3.164
4	120	M	T	0.000	17.62	5.208	4.067
4	121	M	P	0.000	16.69	5.464	4.377
4	122	M	L	0.000	>21.69	6.604	5.104
4	123	M	S	0.000	>21.69	6.742	6.333
4	124	M	Y	0.000	>21.69	8.189	6.587
4	125	M	I	0.000	>21.69	6.862	5.281
4	126	M	Q	0.000	19.19	4.837	5.284
4	127	M	G	0.000	19.50	7.418	6.272
4	128	M	L	0.000	17.94	5.172	3.332
4	129	M	S	0.000	14.50	4.741	3.610
4	130	M	H	0.000	15.12	4.763	3.697
4	131	M	R	0.000	16.69	5.461	4.329
4	132	M	N	0.000	15.44	5.191	4.172
4	133	M	L	0.000	12.31	4.085	3.502
4	134	M	L	0.001	14.50	4.362	6.094
4	135	M	G	0.000	14.81	5.227	7.854
4	136	M	D	0.001	17.31	4.787	7.071
4	137	M	D	0.001	12.62	4.438	3.159
4	138	M	T	0.000	16.06	4.680	3.636
4	139	M	T	0.001	12.00	4.787	2.278
4	140	M	D	0.010	9.50	3.799	2.224
4	141	M	C	0.056	8.88	4.467	2.254
4	142	M	S	0.001	12.00	3.364	2.229
4	143	M	F	0.001	11.38	3.178	2.822
4	144	M	I	0.000	15.44	3.385	2.140
4	145	M	F	0.000	13.56	4.853	2.060
4	146	M	L	0.000	10.44	3.586	1.922
4	147	M	Y	0.000	14.81	3.969	1.881
4	148	M	I	0.000	17.94	5.374	2.184
4	149	M	L	0.000	15.44	3.962	2.212
4	150	M	C	0.000	15.12	4.147	2.700
4	151	M	T	0.000	19.50	5.613	2.779
4	152	M	M	0.000	>21.69	9.586	3.823
4	153	M	S	0.000	19.19	4.206	4.264
4	154	M	I	0.000	19.81	4.789	3.576
4	155	M	R	0.000	>21.69	4.469	4.064
4	156	M	Q	0.000	>21.69	5.596	4.656
4	157	M	N	0.000	>21.69	4.863	4.513
4	158	M	I	0.000	>21.69	5.590	4.084
4	159	M	Q	0.000	>21.69	6.065	4.603
4	160	M	K	0.000	>21.69	5.511	4.293
4	161	M	I	0.000	>21.69	7.480	5.107
4	162	M	L	0.000	>21.69	6.810	5.102
4	163	M	G	0.000	>21.69	7.944	7.252
4	164	M	L	0.000	>21.69	8.378	9.449
4	165	M	A	0.000	>21.69	7.186	12.094
4	166	M	P	0.000	>21.69	8.312	10.893
4	167	M	S	0.000	>21.69	8.648	14.687
4	168	M	R	0.000	>21.69	8.545	12.414
4	169	M	A	0.000	>21.69	10.980	14.579
4	170	M	A	0.000	>21.69	10.791	16.397
4	171	M	T	0.000	>21.69	10.975	14.977
4	172	M	K	0.000	>21.69	10.640	15.845
4	173	M	Q	0.000	>21.69	12.127	19.235
4	174	M	A	0.000	>21.69	11.796	22.290
4	175	M	G	0.000	>21.69	13.000	27.456
4	176	M	G	0.000	>21.69	15.544	28.667
4	177	M	F	0.000	>21.69	17.746	27.373
4	178	M	L	0.000	>21.69	17.454	26.803
4	179	M	G	0.000	>21.69	18.572	28.534
4	180	M	P	0.000	>21.69	19.601	27.874
4	181	M	P	0.000	>21.69	21.554	28.386
4	182	M	P	0.000	>21.69	21.521	28.049
4	183	M	P	0.000	>21.69	21.915	28.259
4	184	M	S	0.000	>21.69	23.032	29.376
4	185	M	G	0.000	>21.69	25.272	29.387
4	186	M	K	0.000	>21.69	24.344	29.838
4	187	M	F	0.000	>21.69	25.410	29.898
4	188	M	S	0.000	>21.69	24.437	29.812
4	189	M	M	0.000	>21.69	29.490	31.200
4	190	M	S	0.000	>21.69	29.244	31.238
4	191	M	G	0.000	>21.69	29.573	31.186
4	192	M	G	0.000	>21.69	29.382	31.151
4	193	M	R	0.000	>21.69	29.725	31.076
4	194	M	R	0.000	>21.69	29.101	31.208
4	195	M	K	0.000	>21.69	29.284	31.190
4	196	M	E	0.000	>21.69	29.259	31.111
4	197	M	E	0.000	>21.69	28.802	31.095
4	198	M	P	0.001	>21.69	28.230	31.087
4	199	M	P	0.000	>21.69	28.211	31.054
4	200	M	Q	0.000	>21.69	26.161	30.846
4	201	M	P	0.000	>21.69	27.440	30.599
4	202	M	Q	0.000	>21.69	26.822	30.666
4	203	M	L	0.000	>21.69	26.206	30.865
4	204	M	A	0.000	>21.69	25.732	30.695
4	205	M	N	0.000	>21.69	24.369	30.306
4	206	M	G	0.000	>21.69	23.874	30.474
4	207	M	A	0.000	>21.69	22.405	29.787
4	208	M	L	0.000	>21.69	19.837	28.693
4	209	M	K	0.000	>21.69	18.114	27.350
4	210	M	V	0.000	>21.69	15.627	23.526
4	211	M	S	0.000	>21.69	15.202	24.098
4	212	M	V	0.000	>21.69	11.667	18.495
4	213	M	W	0.000	>21.69	13.230	18.685
4	214	M	S	0.000	>21.69	15.077	18.207
4	215	M	K	0.000	>21.69	13.775	18.017
4	216	M	V	0.000	>21.69	12.035	17.833
4	217	M	L	0.000	>21.69	13.362	20.346
4	218	M	R	0.000	>21.69	14.143	20.664
4	219	M	S	0.000	>21.69	13.646	25.193
4	220	M	D	0.000	>21.69	13.574	24.755
4	221	M	A	0.000	>21.69	15.878	26.698
4	222	M	A	0.000	>21.69	13.665	23.518
4	223	M	W	0.000	>21.69	11.256	20.975
4	224	M	E	0.000	>21.69	13.030	19.628
4	225	M	D	0.000	>21.69	11.611	15.477
4	226	M	K	0.000	>21.69	9.654	9.553
4	227	M	D	0.000	>21.69	9.862	7.205
4	228	M	E	0.000	>21.69	10.069	7.351
4	229	M	F	0.000	>21.69	9.276	6.015
4	230	M	L	0.000	>21.69	8.702	4.503
4	231	M	D	0.000	>21.69	7.704	5.205
4	232	M	V	0.000	>21.69	8.045	4.428
4	233	M	I	0.000	>21.69	7.614	3.859
4	234	M	Y	0.000	>21.69	6.385	3.132
4	235	M	W	0.000	>21.69	6.565	3.476
4	236	M	F	0.000	>21.69	6.944	3.879
4	237	M	R	0.000	>21.69	5.877	3.318
4	238	M	Q	0.000	>21.69	5.420	3.020
4	239	M	I	0.000	>21.69	5.909	3.050
4	240	M	I	0.000	>21.69	5.962	2.783
4	241	M	A	0.000	>21.69	4.996	2.791
4	242	M	V	0.000	20.75	4.543	2.751
4	243	M	V	0.000	>21.69	5.589	2.726
4	244	M	L	0.000	>21.69	5.548	2.516
4	245	M	G	0.000	17.62	4.250	2.694
4	246	M	V	0.000	17.62	4.111	2.458
4	247	M	I	0.000	20.75	5.574	3.064
4	248	M	W	0.000	17.94	4.909	3.867
4	249	M	G	0.000	14.19	4.284	2.946
4	250	M	V	0.000	16.38	4.538	2.953
4	251	M	L	0.000	18.88	5.065	5.438
4	252	M	P	0.000	15.44	5.160	8.676
4	253	M	L	0.000	18.56	5.068	6.962
4	254	M	R	0.000	16.69	5.169	7.990
4	255	M	G	0.000	18.56	5.987	6.351
4	256	M	F	0.000	>21.69	5.728	6.375
4	257	M	L	0.000	>21.69	5.885	5.899
4	258	M	G	0.000	>21.69	5.705	5.874
4	259	M	I	0.000	>21.69	5.883	3.710
4	260	M	A	0.000	>21.69	6.068	3.931
4	261	M	G	0.000	>21.69	6.660	4.739
4	262	M	F	0.000	>21.69	6.722	3.922
4	263	M	C	0.000	>21.69	6.731	3.588
4	264	M	L	0.000	>21.69	8.781	4.201
4	265	M	I	0.000	>21.69	7.762	4.690
4	266	M	N	0.000	>21.69	6.262	4.713
4	267	M	A	0.000	>21.69	7.627	5.032
4	268	M	G	0.000	>21.69	9.427	6.116
4	269	M	V	0.000	>21.69	9.088	7.177
4	270	M	L	0.000	>21.69	7.673	7.607
4	271	M	Y	0.000	>21.69	8.964	6.332
4	272	M	L	0.000	>21.69	12.029	7.582
4	273	M	Y	0.000	>21.69	10.453	8.390
4	274	M	F	0.000	>21.69	10.596	11.697
4	275	M	S	0.000	>21.69	10.204	11.102
4	276	M	N	0.000	>21.69	12.372	14.076
4	277	M	Y	0.000	>21.69	14.331	16.047
4	278	M	L	0.000	>21.69	11.795	14.149
4	279	M	Q	0.000	>21.69	12.252	17.625
4	280	M	I	0.000	>21.69	12.210	20.417
4	281	M	D	0.000	>21.69	13.151	20.868
4	282	M	E	0.000	>21.69	12.596	21.513
4	283	M	E	0.000	>21.69	13.329	18.120
4	284	M	E	0.000	>21.69	13.681	17.874
4	285	M	Y	0.000	>21.69	11.754	17.900
4	286	M	G	0.000	>21.69	12.480	20.157
4	287	M	G	0.000	>21.69	12.529	16.599
4	288	M	T	0.000	>21.69	10.022	13.566
4	289	M	W	0.000	>21.69	8.979	12.500
4	290	M	E	0.000	>21.69	9.292	11.224
4	291	M	L	0.000	>21.69	8.239	11.088
4	292	M	T	0.000	>21.69	8.741	9.800
4	293	M	K	0.000	>21.69	7.587	8.459
4	294	M	E	0.000	>21.69	7.752	7.385
4	295	M	G	0.000	>21.69	6.617	5.442
4	296	M	F	0.000	>21.69	6.817	3.762
4	297	M	M	0.000	>21.69	6.359	3.771
4	298	M	T	0.000	>21.69	5.365	3.325
4	299	M	S	0.000	>21.69	6.484	3.034
4	300	M	F	0.000	>21.69	6.415	2.319
4	301	M	A	0.000	20.12	5.001	2.607
4	302	M	L	0.000	20.12	4.680	2.318
4	303	M	F	0.000	19.50	4.863	2.225
4	304	M	M	0.000	16.38	4.670	2.038
4	305	M	V	0.000	14.50	3.236	1.816
4	306	M	I	0.000	15.75	3.194	1.900
4	307	M	W	0.000	14.50	3.681	1.922
4	308	M	I	0.000	10.12	3.490	1.672
4	309	M	I	0.007	10.12	2.607	1.838
4	310	M	F	0.001	12.31	3.133	1.815
4	311	M	Y	0.001	10.44	3.781	1.653
4	312	M	T	0.926	5.44	3.902	1.942
4	313	M	A	0.414	8.25	3.076	2.025
4	314	M	I	0.007	11.38	4.016	2.213
4	315	M	H	0.007	10.44	4.443	2.448
4	316	M	Y	0.889	5.75	3.901	2.814
4	317	M	D	0.855	5.44	4.108	4.751
5	6	F	A	1.000	5.12	0.799	0.788
5	7	F	D	0.997	7.00	1.046	0.976
5	8	F	T	0.992	5.44	1.247	1.135
5	9	F	L	0.992	6.38	1.112	1.109
5	10	F	L	0.005	9.50	1.337	1.121
5	11	F	I	0.001	10.75	1.549	1.256
5	12	F	V	0.000	10.75	1.664	1.340
5	13	F	F	0.000	12.62	1.777	1.443
5	14	F	I	0.000	14.81	1.959	1.626
5	15	F	S	0.000	15.44	2.204	1.780
5	16	F	V	0.000	16.69	2.425	1.769
5	17	F	C	0.000	18.88	2.407	1.932
5	18	F	T	0.000	20.12	2.878	2.340
5	19	F	A	0.000	21.06	3.048	2.171
5	20	F	L	0.000	>21.69	2.903	2.212
5	21	F	L	0.000	>21.69	3.274	2.537
5	22	F	A	0.000	>21.69	3.588	2.949
5	23	F	E	0.000	>21.69	3.991	3.238
5	24	F	G	0.000	>21.69	4.098	3.231
5	25	F	I	0.000	>21.69	4.476	3.319
5	26	F	T	0.000	>21.69	4.578	3.659
5	27	F	W	0.000	>21.69	5.044	4.274
5	28	F	V	0.000	>21.69	5.622	4.203
5	29	F	L	0.000	>21.69	6.110	4.824
5	30	F	V	0.000	>21.69	6.177	5.353
5	31	F	Y	0.000	>21.69	5.973	6.028
5	32	F	R	0.000	>21.69	6.240	7.733
5	33	F	T	0.000	>21.69	7.441	6.850
5	34	F	D	0.000	>21.69	7.613	8.716
5	35	F	K	0.000	>21.69	7.903	7.116
5	36	F	Y	0.000	>21.69	7.055	7.083
5	37	F	K	0.000	>21.69	7.181	5.824
5	38	F	R	0.000	>21.69	7.751	7.636
5	39	F	L	0.000	>21.69	7.824	6.472
5	40	F	K	0.000	>21.69	6.743	6.941
5	41	F	A	0.000	>21.69	8.659	7.229
5	42	F	E	0.000	>21.69	8.254	8.280
5	43	F	V	0.000	>21.69	8.231	7.190
5	44	F	E	0.000	>21.69	8.725	8.296
5	45	F	K	0.000	>21.69	8.589	8.151
5	46	F	Q	0.000	>21.69	8.853	8.570
5	47	F	S	0.000	>21.69	8.569	9.172
5	48	F	K	0.000	>21.69	9.506	8.268
5	49	F	K	0.000	>21.69	10.285	10.566
5	50	F	L	0.000	>21.69	10.101	10.803
5	51	F	E	0.000	>21.69	9.789	11.948
5	52	F	K	0.000	>21.69	10.617	11.029
5	53	F	K	0.000	>21.69	11.659	14.811
5	54	F	K	0.000	>21.69	10.900	15.423
5	55	F	E	0.000	>21.69	11.634	16.573
5	56	F	T	0.000	>21.69	12.746	21.195
5	57	F	I	0.000	>21.69	12.864	23.948
5	58	F	T	0.000	>21.69	14.385	28.100
5	59	F	E	0.000	>21.69	14.275	28.371
5	60	F	S	0.000	>21.69	14.543	28.505
5	61	F	A	0.000	>21.69	14.088	27.403
5	62	F	G	0.000	>21.69	13.755	25.800
5	63	F	R	0.000	>21.69	14.479	22.993
5	64	F	Q	0.000	>21.69	13.611	19.166
5	65	F	Q	0.000	>21.69	12.557	17.652
5	66	F	K	0.000	>21.69	12.415	15.230
5	67	F	K	0.000	>21.69	12.971	15.705
5	68	F	K	0.000	>21.69	12.219	14.470
5	69	F	I	0.000	>21.69	12.392	12.806
5	70	F	E	0.000	>21.69	11.141	10.942
5	71	F	R	0.000	>21.69	11.631	12.585
5	72	F	Q	0.000	>21.69	11.156	11.403
5	73	F	E	0.000	>21.69	10.075	9.977
5	74	F	E	0.000	>21.69	9.747	10.076
5	75	F	K	0.000	>21.69	10.520	10.419
5	76	F	L	0.000	>21.69	9.691	9.829
5	77	F	K	0.000	>21.69	9.650	8.361
5	78	F	N	0.000	>21.69	9.102	9.883
5	79	F	N	0.000	>21.69	9.173	8.664
5	80	F	N	0.000	>21.69	8.283	7.650
5	81	F	R	0.000	>21.69	8.739	8.598
5	82	F	D	0.000	>21.69	8.642	8.506
5	83	F	L	0.000	>21.69	6.750	10.028
5	84	F	S	0.000	>21.69	7.637	9.828
5	85	F	M	0.000	>21.69	8.310	7.834
5	86	F	V	0.000	>21.69	7.361	7.597
5	87	F	R	0.000	>21.69	6.154	9.282
5	88	F	M	0.000	>21.69	7.550	8.877
5	89	F	K	0.000	>21.69	6.975	10.465
5	90	F	S	0.000	>21.69	6.265	8.954
5	91	F	M	0.000	>21.69	6.149	9.355
5	92	F	F	0.000	>21.69	6.207	7.679
5	93	F	A	0.000	>21.69	6.621	6.200
5	94	F	I	0.000	>21.69	5.105	6.596
5	95	F	G	0.000	>21.69	5.597	7.880
5	96	F	F	0.000	>21.69	5.280	6.162
5	97	F	C	0.000	>21.69	5.015	5.218
5	98	F	F	0.000	>21.69	4.854	6.944
5	99	F	T	0.000	>21.69	4.800	6.111
5	100	F	A	0.000	>21.69	4.623	5.443
5	101	F	L	0.000	>21.69	4.292	5.434
5	102	F	M	0.000	>21.69	4.033	5.454
5	103	F	G	0.000	>21.69	4.765	6.646
5	104	F	M	0.000	>21.69	4.516	4.523
5	105	F	F	0.000	17.94	3.387	5.665
5	106	F	N	0.000	>21.69	3.413	4.977
5	107	F	S	0.000	>21.69	3.779	4.720
5	108	F	I	0.000	16.38	3.538	3.315
5	109	F	F	0.001	14.19	3.131	3.580
5	110	F	D	0.000	18.88	2.910	4.378
5	111	F	G	0.000	17.00	2.781	3.912
5	112	F	R	0.003	12.94	2.614	2.918
5	113	F	V	0.003	11.38	2.228	1.933
5	114	F	V	0.026	9.50	2.940	1.792
5	115	F	A	0.405	8.25	3.495	2.382
5	116	F	K	0.008	9.81	2.559	1.977
5	117	F	L	0.000	13.87	3.457	1.988
5	118	F	P	0.000	13.87	3.520	2.329
5	119	F	F	0.000	18.25	3.988	2.901
5	120	F	T	0.000	>21.69	4.446	3.763
5	121	F	P	0.000	19.81	5.371	4.166
5	122	F	L	0.000	>21.69	4.883	5.127
5	123	F	S	0.000	>21.69	5.385	7.044
5	124	F	Y	0.000	>21.69	5.633	7.001
5	125	F	I	0.000	>21.69	4.491	4.554
5	126	F	Q	0.000	>21.69	4.214	4.305
5	127	F	G	0.000	>21.69	4.462	5.148
5	128	F	L	0.000	>21.69	4.285	3.214
5	129	F	S	0.000	17.94	4.166	3.673
5	130	F	H	0.000	19.19	4.188	3.425
5	131	F	R	0.000	>21.69	3.839	4.658
5	132	F	N	0.000	19.81	4.158	5.981
5	133	F	L	0.000	17.00	3.926	4.373
5	134	F	L	0.000	>21.69	3.960	8.008
5	135	F	G	0.000	>21.69	4.069	9.964
5	136	F	D	0.000	>21.69	3.975	8.121
5	137	F	D	0.000	17.31	3.703	3.401
5	138	F	T	0.000	20.12	4.445	3.524
5	139	F	T	0.000	15.44	3.456	2.538
5	140	F	D	0.000	14.19	3.022	2.272
5	141	F	C	0.000	12.00	3.094	2.467
5	142	F	S	0.000	16.06	2.912	2.589
5	143	F	F	0.000	13.87	2.588	2.805
5	144	F	I	0.000	18.25	3.110	2.346
5	145	F	F	0.000	16.38	3.431	2.033
5	146	F	L	0.001	12.00	2.576	1.851
5	147	F	Y	0.000	15.75	2.831	1.815
5	148	F	I	0.000	19.19	3.339	2.054
5	149	F	L	0.000	16.06	2.903	2.131
5	150	F	C	0.000	14.50	3.061	2.432
5	151	F	T	0.000	19.50	3.506	2.575
5	152	F	M	0.000	>21.69	4.214	4.119
5	153	F	S	0.000	17.94	3.173	3.281
5	154	F	I	0.000	18.25	3.574	3.168
5	155	F	R	0.000	>21.69	3.774	3.879
5	156	F	Q	0.000	>21.69	4.064	4.610
5	157	F	N	0.000	>21.69	3.694	3.677
5	158	F	I	0.000	>21.69	3.791	3.841
5	159	F	Q	0.000	>21.69	4.264	3.759
5	160	F	K	0.000	>21.69	4.713	4.231
5	161	F	I	0.000	>21.69	5.011	4.805
5	162	F	L	0.000	>21.69	4.802	4.664
5	163	F	G	0.000	>21.69	5.493	5.995
5	164	F	L	0.000	>21.69	5.828	8.869
5	165	F	A	0.000	>21.69	5.267	11.490
5	166	F	P	0.000	>21.69	6.808	10.468
5	167	F	S	0.000	>21.69	6.699	14.301
5	168	F	R	0.000	>21.69	6.582	13.762
5	169	F	A	0.000	>21.69	7.802	15.324
5	170	F	A	0.000	>21.69	8.220	16.171
5	171	F	T	0.000	>21.69	7.292	14.396
5	172	F	K	0.000	>21.69	8.713	15.110
5	173	F	Q	0.000	>21.69	10.266	16.228
5	174	F	A	0.000	>21.69	9.696	24.094
5	175	F	G	0.000	>21.69	11.781	28.308
5	176	F	G	0.000	>21.69	13.595	29.599
5	177	F	F	0.000	>21.69	15.953	28.850
5	178	F	L	0.000	>21.69	15.614	28.926
5	179	F	G	0.000	>21.69	16.753	28.969
5	180	F	P	0.000	>21.69	18.741	28.759
5	181	F	P	0.000	>21.69	20.326	28.885
5	182	F	P	0.000	>21.69	21.138	28.746
5	183	F	P	0.000	>21.69	21.771	28.247
5	184	F	S	0.000	>21.69	21.861	29.506
5	185	F	G	0.000	>21.69	24.390	30.001
5	186	F	K	0.000	>21.69	22.825	30.168
5	187	F	F	0.000	>21.69	24.775	30.390
5	188	F	S	0.000	>21.69	23.622	29.512
5	189	F	M	0.001	>21.69	29.504	31.137
5	190	F	S	0.001	>21.69	29.188	31.205
5	191	F	G	0.000	>21.69	29.679	31.267
5	192	F	G	0.000	>21.69	29.569	31.110
5	193	F	R	0.000	>21.69	29.032	31.211
5	194	F	R	0.000	>21.69	28.842	31.130
5	195	F	K	0.001	>21.69	28.540	31.038
5	196	F	E	0.001	>21.69	27.962	30.965
5	197	F	E	0.001	>21.69	27.478	30.747
5	198	F	P	0.001	>21.69	27.967	30.614
5	199	F	P	0.001	>21.69	27.533	30.894
5	200	F	Q	0.001	>21.69	26.682	30.606
5	201	F	P	0.001	>21.69	25.876	30.319
5	202	F	Q	0.001	>21.69	24.846	30.472
5	203	F	L	0.001	>21.69	25.345	30.645
5	204	F	A	0.001	>21.69	25.127	30.504
5	205	F	N	0.000	>21.69	23.049	30.298
5	206	F	G	0.000	>21.69	23.306	29.685
5	207	F	A	0.000	>21.69	20.144	28.848
5	208	F	L	0.000	>21.69	17.356	28.097
5	209	F	K	0.000	>21.69	14.417	26.697
5	210	F	V	0.000	>21.69	12.793	23.251
5	211	F	S	0.000	>21.69	12.036	22.807
5	212	F	V	0.000	>21.69	9.435	18.296
5	213	F	W	0.000	>21.69	9.911	18.472
5	214	F	S	0.000	>21.69	11.410	16.575
5	215	F	K	0.000	>21.69	9.970	18.947
5	216	F	V	0.000	>21.69	9.912	20.672
5	217	F	L	0.000	>21.69	9.832	21.387
5	218	F	R	0.000	>21.69	11.178	21.745
5	219	F	S	0.000	>21.69	10.288	24.886
5	220	F	D	0.000	>21.69	10.572	24.472
5	221	F	A	0.000	>21.69	12.213	26.460
5	222	F	A	0.000	>21.69	10.796	22.983
5	223	F	W	0.000	>21.69	8.421	19.499
5	224	F	E	0.000	>21.69	9.409	19.584
5	225	F	D	0.000	>21.69	8.731	17.335
5	226	F	K	0.000	>21.69	8.248	9.134
5	227	F	D	0.000	>21.69	7.339	6.401
5	228	F	E	0.000	>21.69	6.818	6.419
5	229	F	F	0.000	>21.69	6.961	5.623
5	230	F	L	0.000	>21.69	6.412	3.621
5	231	F	D	0.000	>21.69	5.511	4.233
5	232	F	V	0.000	>21.69	6.245	4.087
5	233	F	I	0.000	>21.69	6.324	3.457
5	234	F	Y	0.000	>21.69	5.505	2.708
5	235	F	W	0.000	>21.69	5.243	3.218
5	236	F	F	0.000	>21.69	5.686	3.527
5	237	F	R	0.000	>21.69	5.472	2.907
5	238	F	Q	0.000	>21.69	4.341	2.588
5	239	F	I	0.000	>21.69	4.661	2.574
5	240	F	I	0.000	>21.69	4.882	2.772
5	241	F	A	0.000	20.12	4.043	2.239
5	242	F	V	0.000	17.62	3.553	2.214
5	243	F	V	0.000	20.44	3.983	2.409
5	244	F	L	0.000	19.81	4.439	2.565
5	245	F	G	0.000	15.44	3.859	2.301
5	246	F	V	0.000	14.50	3.404	2.148
5	247	F	I	0.000	18.25	4.349	2.805
5	248	F	W	0.000	16.69	4.194	3.031
5	249	F	G	0.000	12.31	3.560	2.838
5	250	F	V	0.000	13.87	3.315	2.838
5	251	F	L	0.000	17.62	4.357	4.823
5	252	F	P	0.000	15.12	4.948	10.232
5	253	F	L	0.000	18.25	4.698	6.544
5	254	F	R	0.000	17.94	4.364	6.170
5	255	F	G	0.000	20.12	5.220	4.800
5	256	F	F	0.000	>21.69	4.401	5.597
5	257	F	L	0.000	>21.69	4.562	5.151
5	258	F	G	0.000	>21.69	5.053	4.390
5	259	F	I	0.000	>21.69	4.731	3.424
5	260	F	A	0.000	>21.69	5.100	3.667
5	261	F	G	0.000	>21.69	5.582	3.651
5	262	F	F	0.000	>21.69	5.377	3.365
5	263	F	C	0.000	>21.69	5.390	3.112
5	264	F	L	0.000	>21.69	5.907	3.729
5	265	F	I	0.000	>21.69	6.075	3.809
5	266	F	N	0.000	>21.69	6.148	3.985
5	267	F	A	0.000	>21.69	6.765	4.663
5	268	F	G	0.000	>21.69	6.814	5.898
5	269	F	V	0.000	>21.69	6.994	6.204
5	270	F	L	0.000	>21.69	6.718	6.719
5	271	F	Y	0.000	>21.69	7.123	5.697
5	272	F	L	0.000	>21.69	9.480	7.562
5	273	F	Y	0.000	>21.69	8.650	9.393
5	274	F	F	0.000	>21.69	7.722	10.117
5	275	F	S	0.000	>21.69	8.543	9.984
5	276	F	N	0.000	>21.69	10.102	15.715
5	277	F	Y	0.000	>21.69	10.940	17.961
5	278	F	L	0.000	>21.69	9.972	16.390
5	279	F	Q	0.000	>21.69	9.652	16.887
5	280	F	I	0.000	>21.69	9.914	21.355
5	281	F	D	0.000	>21.69	10.808	21.910
5	282	F	E	0.000	>21.69	10.041	21.151
5	283	F	E	0.000	>21.69	10.212	17.613
5	284	F	E	0.000	>21.69	10.426	18.478
5	285	F	Y	0.000	>21.69	8.632	18.506
5	286	F	G	0.000	>21.69	10.371	18.594
5	287	F	G	0.000	>21.69	9.491	14.595
5	288	F	T	0.000	>21.69	8.723	12.061
5	289	F	W	0.000	>21.69	8.061	10.600
5	290	F	E	0.000	>21.69	7.322	9.433
5	291	F	L	0.000	>21.69	7.122	10.202
5	292	F	T	0.000	>21.69	7.143	10.312
5	293	F	K	0.000	>21.69	5.606	8.063
5	294	F	E	0.000	>21.69	5.939	6.537
5	295	F	G	0.000	>21.69	5.617	5.193
5	296	F	F	0.000	>21.69	5.183	3.745
5	297	F	M	0.000	>21.69	5.218	3.393
5	298	F	T	0.000	>21.69	4.359	2.890
5	299	F	S	0.000	>21.69	4.642	2.742
5	300	F	F	0.000	>21.69	4.161	2.279
5	301	F	A	0.000	19.50	3.928	2.089
5	302	F	L	0.000	18.25	3.855	1.949
5	303	F	F	0.000	18.25	3.515	1.951
5	304	F	M	0.000	16.38	3.305	1.866
5	305	F	V	0.000	13.25	2.994	1.626
5	306	F	I	0.000	13.25	3.039	1.737
5	307	F	W	0.000	13.87	3.428	1.907
5	308	F	I	0.002	10.44	2.943	1.570
5	309	F	I	0.706	7.62	2.602	1.619
5	310	F	F	0.011	9.50	3.145	1.585
5	311	F	Y	0.002	10.12	2.728	1.739
5	312	F	T	0.939	5.44	2.438	2.016
5	313	F	A	0.953	4.50	2.097	2.194
5	314	F	I	0.030	9.19	2.515	1.899
5	315	F	H	0.010	10.44	3.176	2.761
5	316	F	Y	0.600	7.94	2.814	3.104
5	317	F	D	0.916	3.88	3.425	4.679
6	7	A	D	1.000	5.12	0.788	0.785
6	8	A	T	0.997	7.00	0.946	0.927
6	9	A	L	0.997	5.75	0.993	0.887
6	10	A	L	0.991	6.06	1.087	1.033
6	11	A	I	0.002	9.81	1.147	1.004
6	12	A	V	0.000	10.75	1.394	1.181
6	13	A	F	0.000	10.44	1.533	1.286
6	14	A	I	0.000	12.31	1.555	1.360
6	15	A	S	0.000	14.81	1.579	1.486
6	16	A	V	0.000	15.75	2.128	1.582
6	17	A	C	0.000	16.06	2.090	1.877
6	18	A	T	0.000	18.25	2.081	2.028
6	19	A	A	0.000	20.12	2.421	2.109
6	20	A	L	0.000	21.06	2.606	2.165
6	21	A	L	0.000	>21.69	2.672	2.565
6	22	A	A	0.000	>21.69	2.878	2.711
6	23	A	E	0.000	>21.69	3.041	2.929
6	24	A	G	0.000	>21.69	3.343	3.003
6	25	A	I	0.000	>21.69	3.074	3.199
6	26	A	T	0.000	>21.69	3.675	3.281
6	27	A	W	0.000	>21.69	3.919	4.232
6	28	A	V	0.000	>21.69	4.180	4.007
6	29	A	L	0.000	>21.69	4.344	4.392
6	30	A	V	0.000	>21.69	5.276	5.273
6	31	A	Y	0.000	>21.69	5.280	6.051
6	32	A	R	0.000	>21.69	5.336	6.798
6	33	A	T	0.000	>21.69	5.649	5.868
6	34	A	D	0.000	>21.69	5.998	7.926
6	35	A	K	0.000	>21.69	6.936	7.176
6	36	A	Y	0.000	>21.69	5.737	6.513
6	37	A	K	0.000	>21.69	6.363	5.658
6	38	A	R	0.000	>21.69	6.163	6.892
6	39	A	L	0.000	>21.69	6.608	6.766
6	40	A	K	0.000	>21.69	6.224	6.647
6	41	A	A	0.000	>21.69	6.940	7.071
6	42	A	E	0.000	>21.69	7.726	7.969
6	43	A	V	0.000	>21.69	7.033	7.550
6	44	A	E	0.000	>21.69	6.778	8.873
6	45	A	K	0.000	>21.69	7.158	7.953
6	46	A	Q	0.000	>21.69	7.758	8.996
6	47	A	S	0.000	>21.69	7.788	8.545
6	48	A	K	0.000	>21.69	7.731	8.699
6	49	A	K	0.000	>21.69	8.085	9.366
6	50	A	L	0.000	>21.69	8.730	10.092
6	51	A	E	0.000	>21.69	8.377	11.697
6	52	A	K	0.000	>21.69	8.637	11.317
6	53	A	K	0.000	>21.69	9.925	13.751
6	54	A	K	0.000	>21.69	8.916	15.335
6	55	A	E	0.000	>21.69	10.506	17.564
6	56	A	T	0.000	>21.69	10.584	19.637
6	57	A	I	0.000	>21.69	10.390	22.635
6	58	A	T	0.000	>21.69	12.798	27.199
6	59	A	E	0.000	>21.69	13.394	28.525
6	60	A	S	0.000	>21.69	13.294	28.581
6	61	A	A	0.000	>21.69	12.317	27.276
6	62	A	G	0.000	>21.69	11.751	25.626
6	63	A	R	0.000	>21.69	11.582	23.289
6	64	A	Q	0.000	>21.69	11.388	18.232
6	65	A	Q	0.000	>21.69	10.458	16.674
6	66	A	K	0.000	>21.69	10.384	15.945
6	67	A	K	0.000	>21.69	10.817	15.937
6	68	A	K	0.000	>21.69	10.213	13.380
6	69	A	I	0.000	>21.69	10.261	11.682
6	70	A	E	0.000	>21.69	9.946	10.800
6	71	A	R	0.000	>21.69	9.746	12.596
6	72	A	Q	0.000	>21.69	9.246	11.083
6	73	A	E	0.000	>21.69	8.840	9.858
6	74	A	E	0.000	>21.69	8.628	9.552
6	75	A	K	0.000	>21.69	8.959	9.539
6	76	A	L	0.000	>21.69	8.224	9.446
6	77	A	K	0.000	>21.69	7.972	8.655
6	78	A	N	0.000	>21.69	8.092	9.248
6	79	A	N	0.000	>21.69	7.876	8.362
6	80	A	N	0.000	>21.69	7.466	8.717
6	81	A	R	0.000	>21.69	6.877	8.648
6	82	A	D	0.000	>21.69	7.005	8.251
6	83	A	L	0.000	>21.69	5.851	9.460
6	84	A	S	0.000	>21.69	6.149	9.528
6	85	A	M	0.000	>21.69	6.549	8.510
6	86	A	V	0.000	>21.69	5.925	7.774
6	87	A	R	0.000	>21.69	5.342	8.321
6	88	A	M	0.000	>21.69	5.467	9.472
6	89	A	K	0.000	>21.69	4.918	9.896
6	90	A	S	0.000	>21.69	4.762	9.609
6	91	A	M	0.000	>21.69	4.823	8.059
6	92	A	F	0.000	>21.69	4.387	7.621
6	93	A	A	0.000	>21.69	4.142	6.060
6	94	A	I	0.000	>21.69	4.044	5.917
6	95	A	G	0.000	>21.69	4.171	6.758
6	96	A	F	0.000	>21.69	3.641	5.494
6	97	A	C	0.000	>21.69	3.908	5.822
6	98	A	F	0.000	>21.69	3.257	5.790
6	99	A	T	0.000	>21.69	3.493	5.428
6	100	A	A	0.000	>21.69	3.673	6.009
6	101	A	L	0.000	19.50	2.927	4.834
6	102	A	M	0.000	20.44	2.974	5.153
6	103	A	G	0.000	>21.69	3.305	6.130
6	104	A	M	0.000	18.25	3.368	4.124
6	105	A	F	0.000	15.12	2.497	5.241
6	106	A	N	0.000	18.25	2.999	4.868
6	107	A	S	0.000	17.94	2.804	4.749
6	108	A	I	0.001	12.62	2.746	3.150
6	109	A	F	0.002	12.00	2.395	2.999
6	110	A	D	0.000	16.69	2.508	4.851
6	111	A	G	0.001	15.75	2.658	3.951
6	112	A	R	0.004	11.06	2.489	2.905
6	113	A	V	0.002	12.31	2.169	2.019
6	114	A	V	0.012	9.19	1.916	1.905
6	115	A	A	0.005	10.75	2.536	1.955
6	116	A	K	0.001	13.56	2.318	1.954
6	117	A	L	0.000	17.31	2.530	2.153
6	118	A	P	0.000	18.56	3.162	2.483
6	119	A	F	0.000	>21.69	3.916	3.188
6	120	A	T	0.000	>21.69	4.546	4.305
6	121	A	P	0.000	>21.69	4.853	5.128
6	122	A	L	0.000	>21.69	4.413	4.770
6	123	A	S	0.000	>21.69	4.522	7.219
6	124	A	Y	0.000	>21.69	4.859	6.329
6	125	A	I	0.000	>21.69	4.645	5.090
6	126	A	Q	0.000	>21.69	4.033	5.902
6	127	A	G	0.000	>21.69	4.026	5.053
6	128	A	L	0.000	>21.69	3.577	3.391
6	129	A	S	0.000	19.50	3.606	3.809
6	130	A	H	0.000	20.44	3.473	4.498
6	131	A	R	0.000	>21.69	3.366	6.114
6	132	A	N	0.000	18.88	3.246	5.660
6	133	A	L	0.000	17.31	3.458	4.880
6	134	A	L	0.000	19.50	3.667	7.395
6	135	A	G	0.000	>21.69	4.359	10.472
6	136	A	D	0.000	>21.69	4.419	9.163
6	137	A	D	0.000	19.81	3.847	4.429
6	138	A	T	0.000	>21.69	3.607	4.646
6	139	A	T	0.000	18.88	3.239	2.970
6	140	A	D	0.000	16.06	2.899	2.332
6	141	A	C	0.000	13.87	2.625	2.536
6	142	A	S	0.000	16.06	2.231	2.611
6	143	A	F	0.000	12.62	1.962	2.738
6	144	A	I	0.000	17.94	2.313	2.261
6	145	A	F	0.000	17.31	2.542	2.015
6	146	A	L	0.001	12.94	2.449	1.772
6	147	A	Y	0.000	15.12	2.000	1.693
6	148	A	I	0.000	19.81	3.339	1.979
6	149	A	L	0.000	17.62	2.553	2.017
6	150	A	C	0.000	15.12	2.302	2.423
6	151	A	T	0.000	19.50	2.698	2.860
6	152	A	M	0.000	>21.69	3.087	3.667
6	153	A	S	0.000	19.50	3.058	3.694
6	154	A	I	0.000	18.56	2.976	3.539
6	155	A	R	0.000	>21.69	3.142	4.369
6	156	A	Q	0.000	>21.69	3.346	4.323
6	157	A	N	0.000	>21.69	3.564	3.373
6	158	A	I	0.000	>21.69	3.299	3.915
6	159	A	Q	0.000	>21.69	3.735	3.590
6	160	A	K	0.000	>21.69	4.324	4.435
6	161	A	I	0.000	>21.69	4.361	4.571
6	162	A	L	0.000	>21.69	4.015	4.829
6	163	A	G	0.000	>21.69	4.679	6.009
6	164	A	L	0.000	>21.69	4.677	9.989
6	165	A	A	0.000	>21.69	5.444	12.015
6	166	A	P	0.000	>21.69	5.500	10.229
6	167	A	S	0.000	>21.69	6.200	13.886
6	168	A	R	0.000	>21.69	6.311	13.378
6	169	A	A	0.000	>21.69	7.439	14.446
6	170	A	A	0.000	>21.69	7.237	15.808
6	171	A	T	0.000	>21.69	6.704	13.577
6	172	A	K	0.000	>21.69	7.904	15.289
6	173	A	Q	0.000	>21.69	8.645	18.432
6	174	A	A	0.000	>21.69	8.325	22.465
6	175	A	G	0.000	>21.69	10.616	27.819
6	176	A	G	0.000	>21.69	13.349	29.547
6	177	A	F	0.000	>21.69	14.387	28.074
6	178	A	L	0.000	>21.69	14.803	29.222
6	179	A	G	0.000	>21.69	17.755	29.526
6	180	A	P	0.000	>21.69	18.510	29.236
6	181	A	P	0.000	>21.69	19.087	28.966
6	182	A	P	0.000	>21.69	20.298	28.244
6	183	A	P	0.000	>21.69	20.837	28.684
6	184	A	S	0.000	>21.69	21.536	29.398
6	185	A	G	0.000	>21.69	23.664	29.854
6	186	A	K	0.000	>21.69	22.010	29.807
6	187	A	F	0.000	>21.69	22.769	30.064
6	188	A	S	0.000	>21.69	22.059	29.413
6	189	A	M	0.001	>21.69	28.968	31.223
6	190	A	S	0.001	>21.69	28.591	31.100
6	191	A	G	0.000	>21.69	29.195	31.181
6	192	A	G	0.000	>21.69	29.189	31.112
6	193	A	R	0.000	>21.69	28.205	31.175
6	194	A	R	0.000	>21.69	28.019	30.941
6	195	A	K	0.001	>21.69	27.643	31.095
6	196	A	E	0.001	>21.69	27.876	30.844
6	197	A	E	0.001	>21.69	27.227	30.534
6	198	A	P	0.001	>21.69	25.858	30.419
6	199	A	P	0.001	>21.69	26.510	30.766
6	200	A	Q	0.001	>21.69	25.638	30.358
6	201	A	P	0.000	>21.69	24.006	30.303
6	202	A	Q	0.000	>21.69	23.977	30.454
6	203	A	L	0.000	>21.69	23.111	30.647
6	204	A	A	0.000	>21.69	23.536	30.260
6	205	A	N	0.000	>21.69	21.431	30.085
6	206	A	G	0.000	>21.69	20.336	29.782
6	207	A	A	0.000	>21.69	18.321	28.685
6	208	A	L	0.000	>21.69	15.895	28.142
6	209	A	K	0.000	>21.69	13.707	27.887
6	210	A	V	0.000	>21.69	10.949	22.835
6	211	A	S	0.000	>21.69	10.272	24.298
6	212	A	V	0.000	>21.69	8.316	18.031
6	213	A	W	0.000	>21.69	8.940	20.013
6	214	A	S	0.000	>21.69	9.699	17.600
6	215	A	K	0.000	>21.69	9.036	16.674
6	216	A	V	0.000	>21.69	8.315	19.246
6	217	A	L	0.000	>21.69	8.299	21.175
6	218	A	R	0.000	>21.69	9.434	21.470
6	219	A	S	0.000	>21.69	9.436	24.163
6	220	A	D	0.000	>21.69	9.254	24.755
6	221	A	A	0.000	>21.69	10.596	27.630
6	222	A	A	0.000	>21.69	9.614	23.464
6	223	A	W	0.000	>21.69	8.201	22.600
6	224	A	E	0.000	>21.69	8.200	20.996
6	225	A	D	0.000	>21.69	7.772	18.903
6	226	A	K	0.000	>21.69	7.317	10.440
6	227	A	D	0.000	>21.69	6.471	7.888
6	228	A	E	0.000	>21.69	6.384	8.102
6	229	A	F	0.000	>21.69	6.580	6.167
6	230	A	L	0.000	>21.69	6.227	4.369
6	231	A	D	0.000	>21.69	5.283	4.610
6	232	A	V	0.000	>21.69	5.892	4.707
6	233	A	I	0.000	>21.69	5.784	3.805
6	234	A	Y	0.000	>21.69	5.071	2.863
6	235	A	W	0.000	>21.69	4.881	3.131
6	236	A	F	0.000	>21.69	5.158	3.958
6	237	A	R	0.000	>21.69	4.778	3.099
6	238	A	Q	0.000	>21.69	3.790	2.723
6	239	A	I	0.000	>21.69	3.892	2.739
6	240	A	I	0.000	>21.69	3.851	2.864
6	241	A	A	0.000	>21.69	3.884	2.400
6	242	A	V	0.000	21.06	3.541	2.440
6	243	A	V	0.000	>21.69	3.655	2.518
6	244	A	L	0.000	>21.69	3.584	2.569
6	245	A	G	0.000	19.81	3.646	2.608
6	246	A	V	0.000	18.88	2.949	2.244
6	247	A	I	0.000	>21.69	3.388	2.656
6	248	A	W	0.000	>21.69	3.659	3.707
6	249	A	G	0.000	17.62	2.834	3.246
6	250	A	V	0.000	18.88	3.025	3.044
6	251	A	L	0.000	>21.69	3.277	5.360
6	252	A	P	0.000	>21.69	4.208	12.999
6	253	A	L	0.000	>21.69	3.564	7.119
6	254	A	R	0.000	>21.69	3.733	7.103
6	255	A	G	0.000	>21.69	4.067	6.377
6	256	A	F	0.000	>21.69	4.572	5.971
6	257	A	L	0.000	>21.69	4.428	5.809
6	258	A	G	0.000	>21.69	4.197	5.618
6	259	A	I	0.000	>21.69	4.389	3.923
6	260	A	A	0.000	>21.69	4.929	4.052
6	261	A	G	0.000	>21.69	4.984	4.690
6	262	A	F	0.000	>21.69	4.622	3.551
6	263	A	C	0.000	>21.69	5.127	3.588
6	264	A	L	0.000	>21.69	4.968	4.091
6	265	A	I	0.000	>21.69	4.969	4.168
6	266	A	N	0.000	>21.69	5.097	4.700
6	267	A	A	0.000	>21.69	5.997	5.009
6	268	A	G	0.000	>21.69	6.042	5.707
6	269	A	V	0.000	>21.69	5.457	6.663
6	270	A	L	0.000	>21.69	6.125	7.630
6	271	A	Y	0.000	>21.69	6.527	5.421
6	272	A	L	0.000	>21.69	6.975	7.677
6	273	A	Y	0.000	>21.69	7.164	9.260
6	274	A	F	0.000	>21.69	7.518	12.530
6	275	A	S	0.000	>21.69	7.422	10.052
6	276	A	N	0.000	>21.69	8.105	16.244
6	277	A	Y	0.000	>21.69	9.110	18.646
6	278	A	L	0.000	>21.69	8.159	16.632
6	279	A	Q	0.000	>21.69	8.266	17.222
6	280	A	I	0.000	>21.69	8.196	22.706
6	281	A	D	0.000	>21.69	8.911	22.133
6	282	A	E	0.000	>21.69	8.826	21.729
6	283	A	E	0.000	>21.69	9.288	18.987
6	284	A	E	0.000	>21.69	9.395	19.245
6	285	A	Y	0.000	>21.69	7.924	19.404
6	286	A	G	0.000	>21.69	9.228	18.358
6	287	A	G	0.000	>21.69	7.562	16.308
6	288	A	T	0.000	>21.69	7.476	13.638
6	289	A	W	0.000	>21.69	6.721	11.774
6	290	A	E	0.000	>21.69	6.550	9.857
6	291	A	L	0.000	>21.69	6.283	11.703
6	292	A	T	0.000	>21.69	6.070	10.828
6	293	A	K	0.000	>21.69	5.240	8.730
6	294	A	E	0.000	>21.69	5.273	7.544
6	295	A	G	0.000	>21.69	4.951	6.052
6	296	A	F	0.000	>21.69	4.538	3.986
6	297	A	M	0.000	>21.69	3.972	3.482
6	298	A	T	0.000	>21.69	3.642	3.023
6	299	A	S	0.000	>21.69	3.771	2.999
6	300	A	F	0.000	>21.69	3.867	2.434
6	301	A	A	0.000	>21.69	3.610	2.246
6	302	A	L	0.000	20.75	3.254	2.141
6	303	A	F	0.000	>21.69	3.381	2.151
6	304	A	M	0.000	19.50	2.818	2.071
6	305	A	V	0.000	15.75	2.363	1.712
6	306	A	I	0.000	16.69	2.484	1.785
6	307	A	W	0.000	17.94	2.517	1.978
6	308	A	I	0.000	14.19	2.476	1.587
6	309	A	I	0.003	11.06	2.214	1.700
6	310	A	F	0.000	14.19	2.136	1.639
6	311	A	Y	0.000	15.12	2.176	1.721
6	312	A	T	0.006	10.12	2.052	1.725
6	313	A	A	0.013	9.50	1.837	2.254
6	314	A	I	0.001	14.19	2.104	2.083
6	315	A	H	0.002	15.75	2.414	2.708
6	316	A	Y	0.007	12.00	2.410	4.001
6	317	A	D	0.233	8.25	2.352	8.468
7	8	D	T	1.000	5.12	0.801	0.776
7	9	D	L	0.998	7.31	0.915	0.840
7	10	D	L	0.999	5.44	0.972	0.920
7	11	D	I	0.995	6.38	0.963	0.930
7	12	D	V	0.001	9.81	1.116	0.973
7	13	D	F	0.001	10.44	1.383	1.167
7	14	D	I	0.000	10.12	1.468	1.243
7	15	D	S	0.000	12.31	1.425	1.418
7	16	D	V	0.000	15.12	1.683	1.359
7	17	D	C	0.000	15.44	1.877	1.636
7	18	D	T	0.000	15.75	1.786	1.747
7	19	D	A	0.000	18.56	2.020	1.956
7	20	D	L	0.000	20.44	2.446	1.914
7	21	D	L	0.000	20.44	2.561	2.141
7	22	D	A	0.000	>21.69	2.557	2.499
7	23	D	E	0.000	>21.69	2.536	2.642
7	24	D	G	0.000	>21.69	3.045	2.741
7	25	D	I	0.000	>21.69	3.097	2.934
7	26	D	T	0.000	>21.69	3.009	3.077
7	27	D	W	0.000	>21.69	3.410	3.494
7	28	D	V	0.000	>21.69	3.938	3.770
7	29	D	L	0.000	>21.69	3.957	4.884
7	30	D	V	0.000	>21.69	4.120	5.038
7	31	D	Y	0.000	>21.69	4.023	4.923
7	32	D	R	0.000	>21.69	4.706	6.306
7	33	D	T	0.000	>21.69	4.952	6.541
7	34	D	D	0.000	>21.69	5.324	8.590
7	35	D	K	0.000	>21.69	5.729	7.126
7	36	D	Y	0.000	>21.69	5.364	7.140
7	37	D	K	0.000	>21.69	5.344	5.638
7	38	D	R	0.000	>21.69	5.550	7.236
7	39	D	L	0.000	>21.69	5.727	6.428
7	40	D	K	0.000	>21.69	4.862	6.709
7	41	D	A	0.000	>21.69	6.546	6.858
7	42	D	E	0.000	>21.69	6.401	7.740
7	43	D	V	0.000	>21.69	6.055	7.045
7	44	D	E	0.000	>21.69	5.544	7.409
7	45	D	K	0.000	>21.69	6.173	7.643
7	46	D	Q	0.000	>21.69	6.649	8.153
7	47	D	S	0.000	>21.69	6.313	8.646
7	48	D	K	0.000	>21.69	6.573	7.770
7	49	D	K	0.000	>21.69	7.348	9.753
7	50	D	L	0.000	>21.69	7.519	9.293
7	51	D	E	0.000	>21.69	6.934	10.451
7	52	D	K	0.000	>21.69	7.542	10.547
7	53	D	K	0.000	>21.69	8.730	13.447
7	54	D	K	0.000	>21.69	7.890	13.983
7	55	D	E	0.000	>21.69	9.047	15.961
7	56	D	T	0.000	>21.69	9.065	20.404
7	57	D	I	0.000	>21.69	9.556	23.367
7	58	D	T	0.000	>21.69	10.890	28.360
7	59	D	E	0.000	>21.69	11.880	28.883
7	60	D	S	0.000	>21.69	11.473	29.192
7	61	D	A	0.000	>21.69	10.883	28.074
7	62	D	G	0.000	>21.69	10.068	26.393
7	63	D	R	0.000	>21.69	10.872	22.141
7	64	D	Q	0.000	>21.69	10.490	19.341
7	65	D	Q	0.000	>21.69	9.529	16.834
7	66	D	K	0.000	>21.69	9.039	14.759
7	67	D	K	0.000	>21.69	8.765	13.756
7	68	D	K	0.000	>21.69	8.501	12.678
7	69	D	I	0.000	>21.69	9.317	10.438
7	70	D	E	0.000	>21.69	8.130	9.948
7	71	D	R	0.000	>21.69	8.157	12.152
7	72	D	Q	0.000	>21.69	8.886	9.377
7	73	D	E	0.000	>21.69	7.298	9.001
7	74	D	E	0.000	>21.69	6.502	9.129
7	75	D	K	0.000	>21.69	7.400	10.273
7	76	D	L	0.000	>21.69	7.289	8.013
7	77	D	K	0.000	>21.69	5.638	7.662
7	78	D	N	0.000	>21.69	6.436	9.480
7	79	D	N	0.000	>21.69	6.968	8.119
7	80	D	N	0.000	>21.69	5.799	7.234
7	81	D	R	0.000	>21.69	5.330	7.731
7	82	D	D	0.000	>21.69	6.001	7.668
7	83	D	L	0.000	>21.69	5.312	8.706
7	84	D	S	0.000	>21.69	5.221	8.705
7	85	D	M	0.000	>21.69	5.338	9.904
7	86	D	V	0.000	>21.69	5.234	7.865
7	87	D	R	0.000	>21.69	4.393	11.130
7	88	D	M	0.000	>21.69	4.650	8.234
7	89	D	K	0.000	>21.69	4.247	9.712
7	90	D	S	0.000	>21.69	4.292	8.621
7	91	D	M	0.000	>21.69	3.890	7.616
7	92	D	F	0.000	>21.69	3.782	6.515
7	93	D	A	0.000	>21.69	3.842	5.755
7	94	D	I	0.000	>21.69	3.378	5.752
7	95	D	G	0.000	>21.69	3.602	6.091
7	96	D	F	0.000	>21.69	3.603	4.606
7	97	D	C	0.000	>21.69	3.478	4.671
7	98	D	F	0.000	19.81	2.849	4.543
7	99	D	T	0.000	>21.69	3.482	4.581
7	100	D	A	0.000	>21.69	3.376	4.873
7	101	D	L	0.000	16.69	2.725	3.873
7	102	D	M	0.000	16.38	2.557	3.825
7	103	D	G	0.000	16.69	2.776	4.809
7	104	D	M	0.001	14.81	3.032	3.242
7	105	D	F	0.004	11.06	2.353	4.746
7	106	D	N	0.000	13.56	2.613	4.526
7	107	D	S	0.002	14.19	2.720	3.995
7	108	D	I	0.045	9.50	2.727	2.777
7	109	D	F	0.840	7.00	2.195	2.206
7	110	D	D	0.004	12.31	2.406	3.780
7	111	D	G	0.003	11.06	2.397	3.061
7	112	D	R	0.899	6.69	2.340	3.807
7	113	D	V	0.432	8.25	2.153	1.728
7	114	D	V	0.982	3.88	1.669	1.945
7	115	D	A	0.900	7.00	1.922	1.600
7	116	D	K	0.002	11.06	2.050	1.793
7	117	D	L	0.000	13.56	2.215	1.761
7	118	D	P	0.000	16.38	3.051	2.268
7	119	D	F	0.000	19.19	2.836	2.867
7	120	D	T	0.000	20.44	3.055	3.824
7	121	D	P	0.000	17.94	3.132	4.619
7	122	D	L	0.000	>21.69	3.473	5.208
7	123	D	S	0.000	>21.69	3.573	7.567
7	124	D	Y	0.000	>21.69	3.550	6.027
7	125	D	I	0.000	19.81	3.287	4.410
[truncated: 48,087 more rows]
