# Supplementary material for: A unified evolutionary origin for the ubiquitous protein transporters SecY and YidC
Source: BMC Biol. 2021 Dec 15;19:266. doi: 10.1186/s12915-021-01171-5 (PMC8675477; doi:10.1186/s12915-021-01171-5)
Supplement: Supplementary file 5 — Additional file 5. Predicted MJ0480/MJ0606 and TMCO1/C02orf24 structures. [file 12915_2021_1171_MOESM5_ESM.zip › Additional file 5. Predicted structures/prediction_TMCO1iso3_C20orf24iso2/rank_4_model_1_ptm_seed_0.raw.txt]

i	j	aa_i	aa_j	p(cbcb<8)	maxdistbin	pae_ij	pae_ji
1	2	M	S	1.000	5.44	1.064	1.928
1	3	M	T	0.798	7.31	2.921	6.052
1	4	M	M	0.332	9.81	6.329	6.697
1	5	M	F	0.475	6.38	8.086	7.459
1	6	M	A	0.452	9.50	7.537	11.196
1	7	M	D	0.092	10.75	10.440	7.502
1	8	M	T	0.009	13.56	12.844	8.212
1	9	M	L	0.103	14.19	14.967	7.017
1	10	M	L	0.039	14.50	13.366	7.609
1	11	M	I	0.002	15.44	16.914	7.251
1	12	M	V	0.001	19.19	18.723	5.586
1	13	M	F	0.003	19.50	20.449	5.777
1	14	M	I	0.001	>21.69	21.500	6.783
1	15	M	S	0.000	>21.69	21.822	7.340
1	16	M	V	0.000	>21.69	25.061	5.426
1	17	M	C	0.000	>21.69	24.190	6.059
1	18	M	T	0.000	>21.69	24.642	6.778
1	19	M	A	0.000	>21.69	24.743	6.881
1	20	M	L	0.000	>21.69	25.264	5.768
1	21	M	L	0.000	>21.69	26.173	6.654
1	22	M	A	0.000	>21.69	27.492	8.613
1	23	M	E	0.000	>21.69	28.192	7.863
1	24	M	G	0.000	>21.69	28.439	8.176
1	25	M	I	0.000	>21.69	28.512	8.350
1	26	M	T	0.000	>21.69	26.100	7.955
1	27	M	W	0.000	>21.69	28.017	8.924
1	28	M	V	0.000	>21.69	28.129	7.347
1	29	M	L	0.000	>21.69	27.844	8.352
1	30	M	V	0.000	>21.69	28.099	9.479
1	31	M	Y	0.000	>21.69	27.040	9.626
1	32	M	R	0.000	>21.69	28.979	10.697
1	33	M	T	0.000	>21.69	28.833	10.921
1	34	M	D	0.000	>21.69	29.385	12.303
1	35	M	K	0.000	>21.69	29.549	11.100
1	36	M	Y	0.000	>21.69	28.568	11.044
1	37	M	K	0.000	>21.69	29.172	9.417
1	38	M	R	0.000	>21.69	29.339	9.454
1	39	M	L	0.000	>21.69	29.756	10.009
1	40	M	K	0.000	>21.69	28.408	10.341
1	41	M	A	0.000	>21.69	29.257	10.308
1	42	M	E	0.000	>21.69	29.500	10.702
1	43	M	V	0.000	>21.69	29.632	11.395
1	44	M	E	0.000	>21.69	29.423	11.408
1	45	M	K	0.000	>21.69	30.008	10.489
1	46	M	Q	0.000	>21.69	29.647	12.360
1	47	M	S	0.000	>21.69	28.317	13.082
1	48	M	K	0.000	>21.69	29.594	12.625
1	49	M	K	0.000	>21.69	29.754	13.880
1	50	M	L	0.000	>21.69	29.766	16.201
1	51	M	E	0.000	>21.69	29.866	14.856
1	52	M	K	0.000	>21.69	29.980	15.985
1	53	M	K	0.000	>21.69	30.079	17.957
1	54	M	K	0.000	>21.69	29.418	20.325
1	55	M	E	0.000	>21.69	30.229	21.840
1	56	M	T	0.000	>21.69	29.891	23.042
1	57	M	I	0.000	>21.69	29.584	23.838
1	58	M	T	0.000	>21.69	29.583	26.847
1	59	M	E	0.000	>21.69	29.302	27.985
1	60	M	S	0.000	>21.69	28.899	27.877
1	61	M	A	0.000	>21.69	29.498	27.506
1	62	M	G	0.000	>21.69	29.423	24.777
1	63	M	R	0.000	>21.69	29.471	23.259
1	64	M	Q	0.000	>21.69	29.453	21.462
1	65	M	Q	0.000	>21.69	30.430	21.288
1	66	M	K	0.000	>21.69	29.755	20.184
1	67	M	K	0.000	>21.69	29.588	19.519
1	68	M	K	0.000	>21.69	29.915	18.938
1	69	M	I	0.000	>21.69	30.114	17.910
1	70	M	E	0.000	>21.69	29.846	17.861
1	71	M	R	0.000	>21.69	30.017	17.461
1	72	M	Q	0.000	>21.69	30.565	18.116
1	73	M	E	0.000	>21.69	30.085	17.551
1	74	M	E	0.000	>21.69	29.463	15.486
1	75	M	K	0.000	>21.69	30.356	14.756
1	76	M	L	0.000	>21.69	29.344	16.064
1	77	M	K	0.000	>21.69	28.831	13.715
1	78	M	N	0.000	>21.69	29.476	13.402
1	79	M	N	0.000	>21.69	29.790	13.539
1	80	M	N	0.000	>21.69	29.087	12.313
1	81	M	R	0.000	>21.69	28.728	12.938
1	82	M	D	0.000	>21.69	29.343	11.942
1	83	M	L	0.000	>21.69	28.253	13.204
1	84	M	S	0.000	>21.69	27.255	12.946
1	85	M	M	0.000	>21.69	28.900	12.420
1	86	M	V	0.000	>21.69	29.397	11.723
1	87	M	R	0.000	>21.69	27.040	11.118
1	88	M	M	0.000	>21.69	28.695	13.514
1	89	M	K	0.000	>21.69	29.040	12.405
1	90	M	S	0.000	>21.69	28.020	17.030
1	91	M	M	0.000	>21.69	25.314	11.546
1	92	M	F	0.000	>21.69	28.487	12.384
1	93	M	A	0.000	>21.69	28.308	12.922
1	94	M	I	0.000	>21.69	25.542	13.971
1	95	M	G	0.000	>21.69	27.946	12.168
1	96	M	F	0.000	>21.69	28.575	11.972
1	97	M	C	0.000	>21.69	26.097	10.934
1	98	M	F	0.000	>21.69	25.808	13.049
1	99	M	T	0.000	>21.69	27.120	11.952
1	100	M	A	0.000	>21.69	25.011	10.760
1	101	M	L	0.000	>21.69	23.086	11.706
1	102	M	M	0.000	>21.69	23.026	13.132
1	103	M	G	0.000	>21.69	23.838	13.455
1	104	M	M	0.000	>21.69	21.787	10.298
1	105	M	F	0.001	>21.69	21.910	10.137
1	106	M	N	0.001	>21.69	21.375	13.051
1	107	M	S	0.001	>21.69	21.118	10.336
1	108	M	I	0.020	>21.69	16.060	7.629
1	109	M	F	0.018	17.00	17.992	7.670
1	110	M	D	0.005	>21.69	20.698	10.234
1	111	M	G	0.012	19.50	17.888	10.093
1	112	M	R	0.091	15.12	14.656	8.056
1	113	M	V	0.115	15.44	14.379	6.484
1	114	M	V	0.029	14.19	14.131	6.789
1	115	M	A	0.016	14.50	14.208	7.756
1	116	M	K	0.040	15.44	16.861	7.846
1	117	M	L	0.001	>21.69	20.190	6.563
1	118	M	P	0.000	>21.69	19.749	7.833
1	119	M	F	0.000	>21.69	22.407	10.282
1	120	M	T	0.000	>21.69	23.153	10.437
1	121	M	P	0.000	>21.69	24.559	14.048
1	122	M	L	0.000	>21.69	25.144	10.414
1	123	M	S	0.000	>21.69	24.276	10.817
1	124	M	Y	0.000	>21.69	26.058	12.150
1	125	M	I	0.000	>21.69	25.218	11.567
1	126	M	Q	0.000	>21.69	23.912	11.532
1	127	M	G	0.000	>21.69	26.034	12.597
1	128	M	L	0.000	>21.69	23.746	11.181
1	129	M	S	0.000	>21.69	21.606	10.966
1	130	M	H	0.000	>21.69	23.553	10.506
1	131	M	R	0.000	>21.69	23.732	12.341
1	132	M	N	0.001	>21.69	22.746	11.954
1	133	M	L	0.005	>21.69	19.121	9.240
1	134	M	L	0.010	>21.69	20.961	13.151
1	135	M	G	0.008	>21.69	20.247	11.847
1	136	M	D	0.003	>21.69	22.166	14.155
1	137	M	D	0.010	>21.69	18.158	8.136
1	138	M	T	0.001	>21.69	23.471	11.250
1	139	M	T	0.002	>21.69	20.531	7.435
1	140	M	D	0.018	19.19	18.808	7.488
1	141	M	C	0.004	17.94	21.286	7.912
1	142	M	S	0.002	>21.69	19.532	8.003
1	143	M	F	0.003	18.25	20.167	7.923
1	144	M	I	0.000	>21.69	21.647	8.810
1	145	M	F	0.000	>21.69	21.349	7.231
1	146	M	L	0.000	18.56	20.506	7.365
1	147	M	Y	0.000	>21.69	20.926	6.879
1	148	M	I	0.000	>21.69	25.357	7.874
1	149	M	L	0.000	>21.69	21.335	6.197
1	150	M	C	0.000	>21.69	21.070	8.458
1	151	M	T	0.000	>21.69	23.969	7.039
1	152	M	M	0.000	>21.69	27.138	7.759
1	153	M	S	0.000	>21.69	20.842	8.660
1	154	M	I	0.000	>21.69	22.301	6.714
1	155	M	R	0.000	>21.69	26.400	7.991
1	156	M	Q	0.000	>21.69	27.681	9.040
1	157	M	N	0.000	>21.69	24.995	7.674
1	158	M	I	0.000	>21.69	25.730	7.666
1	159	M	Q	0.000	>21.69	28.022	8.636
1	160	M	K	0.000	>21.69	27.480	8.286
1	161	M	I	0.000	>21.69	25.712	7.995
1	162	M	L	0.000	>21.69	26.364	8.728
1	163	M	G	0.000	>21.69	27.563	10.080
1	164	M	L	0.000	>21.69	28.375	13.224
1	165	M	A	0.000	>21.69	26.485	15.915
1	166	M	P	0.000	>21.69	28.136	17.304
1	167	M	S	0.000	>21.69	27.153	18.437
1	168	M	R	0.000	>21.69	28.309	16.118
1	169	M	A	0.000	>21.69	28.735	20.212
1	170	M	A	0.000	>21.69	28.124	19.974
1	171	M	T	0.000	>21.69	27.524	16.705
1	172	M	K	0.000	>21.69	28.793	19.565
1	173	M	Q	0.000	>21.69	28.888	23.571
1	174	M	A	0.000	>21.69	27.685	24.272
1	175	M	G	0.000	>21.69	28.294	27.518
1	176	M	G	0.000	>21.69	28.555	28.687
1	177	M	F	0.000	>21.69	28.922	28.909
1	178	M	L	0.000	>21.69	27.701	28.886
1	179	M	G	0.000	>21.69	28.782	28.588
1	180	M	P	0.000	>21.69	29.308	29.635
1	181	M	P	0.000	>21.69	29.304	29.696
1	182	M	P	0.000	>21.69	29.726	28.719
1	183	M	P	0.000	>21.69	29.076	29.365
1	184	M	S	0.000	>21.69	29.060	29.320
1	185	M	G	0.000	>21.69	29.611	28.974
1	186	M	K	0.000	>21.69	28.980	29.578
1	187	M	F	0.000	>21.69	29.543	29.795
1	188	M	S	0.000	>21.69	27.471	27.670
1	189	M	M	0.001	>21.69	29.565	30.123
1	190	M	S	0.000	>21.69	30.230	29.812
1	191	M	G	0.000	>21.69	30.348	30.172
1	192	M	G	0.000	>21.69	30.403	29.903
1	193	M	R	0.000	>21.69	30.196	30.255
1	194	M	R	0.000	>21.69	30.595	29.992
1	195	M	K	0.001	>21.69	30.355	30.128
1	196	M	E	0.001	>21.69	30.473	30.214
1	197	M	E	0.000	>21.69	30.641	29.824
1	198	M	P	0.001	>21.69	30.207	30.372
1	199	M	P	0.001	>21.69	30.480	30.319
1	200	M	Q	0.001	>21.69	30.269	29.549
1	201	M	P	0.001	>21.69	29.997	30.039
1	202	M	Q	0.001	>21.69	30.260	29.757
1	203	M	L	0.000	>21.69	30.468	30.224
1	204	M	A	0.000	>21.69	29.984	29.798
1	205	M	N	0.000	>21.69	30.129	29.677
1	206	M	G	0.000	>21.69	30.034	29.604
1	207	M	A	0.000	>21.69	29.742	28.786
1	208	M	L	0.000	>21.69	29.571	27.353
1	209	M	K	0.000	>21.69	29.192	25.516
1	210	M	V	0.000	>21.69	28.418	22.976
1	211	M	S	0.000	>21.69	27.858	22.214
1	212	M	V	0.000	>21.69	28.575	18.361
1	213	M	W	0.000	>21.69	25.889	18.215
1	214	M	S	0.000	>21.69	29.043	17.557
1	215	M	K	0.000	>21.69	29.550	18.166
1	216	M	V	0.000	>21.69	27.036	17.129
1	217	M	L	0.000	>21.69	27.340	18.782
1	218	M	R	0.000	>21.69	29.202	20.167
1	219	M	S	0.000	>21.69	28.667	25.027
1	220	M	D	0.000	>21.69	29.144	25.470
1	221	M	A	0.000	>21.69	28.765	25.357
1	222	M	A	0.000	>21.69	29.466	20.997
1	223	M	W	0.000	>21.69	27.935	20.258
1	224	M	E	0.000	>21.69	29.423	19.732
1	225	M	D	0.000	>21.69	29.925	17.480
1	226	M	K	0.000	>21.69	29.344	12.895
1	227	M	D	0.000	>21.69	29.309	11.496
1	228	M	E	0.000	>21.69	29.227	9.681
1	229	M	F	0.000	>21.69	29.295	9.551
1	230	M	L	0.000	>21.69	27.818	8.428
1	231	M	D	0.000	>21.69	29.028	8.631
1	232	M	V	0.000	>21.69	29.770	7.828
1	233	M	I	0.000	>21.69	28.574	8.113
1	234	M	Y	0.000	>21.69	27.745	6.694
1	235	M	W	0.000	>21.69	27.935	6.499
1	236	M	F	0.000	>21.69	28.902	7.629
1	237	M	R	0.000	>21.69	28.974	6.620
1	238	M	Q	0.000	>21.69	27.114	5.974
1	239	M	I	0.000	>21.69	27.315	6.521
1	240	M	I	0.000	>21.69	27.905	6.928
1	241	M	A	0.000	>21.69	23.840	6.707
1	242	M	V	0.000	>21.69	24.878	6.038
1	243	M	V	0.000	>21.69	25.661	5.961
1	244	M	L	0.000	>21.69	25.088	7.880
1	245	M	G	0.000	>21.69	22.045	8.342
1	246	M	V	0.000	>21.69	24.003	6.592
1	247	M	I	0.000	>21.69	24.289	7.586
1	248	M	W	0.000	>21.69	22.048	12.365
1	249	M	G	0.000	>21.69	22.013	10.503
1	250	M	V	0.001	>21.69	22.864	8.245
1	251	M	L	0.000	>21.69	22.645	9.755
1	252	M	P	0.001	>21.69	21.974	15.648
1	253	M	L	0.000	>21.69	22.074	12.550
1	254	M	R	0.000	>21.69	22.065	12.364
1	255	M	G	0.000	>21.69	23.203	11.814
1	256	M	F	0.000	>21.69	27.907	11.923
1	257	M	L	0.000	>21.69	26.396	10.987
1	258	M	G	0.000	>21.69	23.779	11.045
1	259	M	I	0.000	>21.69	24.617	8.862
1	260	M	A	0.000	>21.69	28.009	8.356
1	261	M	G	0.000	>21.69	27.862	8.509
1	262	M	F	0.000	>21.69	24.914	8.744
1	263	M	C	0.000	>21.69	27.481	6.894
1	264	M	L	0.000	>21.69	28.651	7.787
1	265	M	I	0.000	>21.69	28.245	7.570
1	266	M	N	0.000	>21.69	27.244	9.495
1	267	M	A	0.000	>21.69	28.006	9.243
1	268	M	G	0.000	>21.69	28.917	8.686
1	269	M	V	0.000	>21.69	28.963	9.017
1	270	M	L	0.000	>21.69	27.911	10.009
1	271	M	Y	0.000	>21.69	28.349	8.948
1	272	M	L	0.000	>21.69	29.195	8.799
1	273	M	Y	0.000	>21.69	28.559	10.616
1	274	M	F	0.000	>21.69	29.087	12.508
1	275	M	S	0.000	>21.69	28.341	11.833
1	276	M	N	0.000	>21.69	29.248	14.143
1	277	M	Y	0.000	>21.69	29.094	14.307
1	278	M	L	0.000	>21.69	28.478	13.742
1	279	M	Q	0.000	>21.69	29.268	16.931
1	280	M	I	0.000	>21.69	29.665	16.465
1	281	M	D	0.000	>21.69	29.344	17.681
1	282	M	E	0.000	>21.69	29.752	17.256
1	283	M	E	0.000	>21.69	29.314	17.121
1	284	M	E	0.000	>21.69	29.782	16.224
1	285	M	Y	0.000	>21.69	29.201	16.215
1	286	M	G	0.000	>21.69	29.132	16.629
1	287	M	G	0.000	>21.69	29.321	15.636
1	288	M	T	0.000	>21.69	28.871	14.544
1	289	M	W	0.000	>21.69	27.262	13.916
1	290	M	E	0.000	>21.69	28.615	11.531
1	291	M	L	0.000	>21.69	28.548	11.903
1	292	M	T	0.000	>21.69	27.774	12.500
1	293	M	K	0.000	>21.69	27.556	10.420
1	294	M	E	0.000	>21.69	28.312	10.294
1	295	M	G	0.000	>21.69	27.437	10.304
1	296	M	F	0.000	>21.69	28.181	8.252
1	297	M	M	0.000	>21.69	27.864	8.146
1	298	M	T	0.000	>21.69	26.962	8.037
1	299	M	S	0.000	>21.69	26.594	7.721
1	300	M	F	0.000	>21.69	27.386	7.006
1	301	M	A	0.000	>21.69	23.777	6.676
1	302	M	L	0.000	>21.69	23.091	5.355
1	303	M	F	0.000	>21.69	22.973	6.829
1	304	M	M	0.000	>21.69	21.319	7.784
1	305	M	V	0.000	>21.69	22.643	6.024
1	306	M	I	0.000	>21.69	23.837	6.043
1	307	M	W	0.000	>21.69	22.226	7.385
1	308	M	I	0.001	17.31	20.394	6.846
1	309	M	I	0.004	17.31	16.588	7.372
1	310	M	F	0.003	>21.69	20.936	7.150
1	311	M	Y	0.001	16.06	19.661	6.496
1	312	M	T	0.035	13.25	14.011	8.052
1	313	M	A	0.105	12.94	15.304	9.021
1	314	M	I	0.027	13.56	16.905	8.757
1	315	M	H	0.017	15.44	17.722	9.095
1	316	M	Y	0.138	13.25	13.489	11.599
1	317	M	D	0.315	8.56	11.085	12.908
2	3	S	T	1.000	5.44	1.373	1.883
2	4	S	M	0.841	5.12	8.747	5.187
2	5	S	F	0.705	4.50	7.732	5.825
2	6	S	A	0.876	6.38	6.072	2.839
2	7	S	D	0.312	9.19	9.484	3.348
2	8	S	T	0.013	9.50	10.745	3.914
2	9	S	L	0.021	10.44	9.499	3.387
2	10	S	L	0.068	12.31	10.868	3.519
2	11	S	I	0.001	14.50	12.660	3.209
2	12	S	V	0.000	15.12	14.029	3.449
2	13	S	F	0.000	16.38	15.758	3.564
2	14	S	I	0.000	18.25	17.116	3.604
2	15	S	S	0.000	19.81	15.002	4.221
2	16	S	V	0.000	>21.69	18.340	3.692
2	17	S	C	0.000	>21.69	19.356	4.302
2	18	S	T	0.000	>21.69	20.319	4.793
2	19	S	A	0.000	>21.69	18.789	4.848
2	20	S	L	0.000	>21.69	22.033	4.581
2	21	S	L	0.000	>21.69	21.494	5.084
2	22	S	A	0.000	>21.69	22.655	5.486
2	23	S	E	0.000	>21.69	22.705	5.409
2	24	S	G	0.000	>21.69	27.954	5.703
2	25	S	I	0.000	>21.69	24.414	5.711
2	26	S	T	0.000	>21.69	22.572	5.854
2	27	S	W	0.000	>21.69	24.460	5.984
2	28	S	V	0.000	>21.69	25.319	5.916
2	29	S	L	0.000	>21.69	24.396	7.165
2	30	S	V	0.000	>21.69	23.864	7.894
2	31	S	Y	0.000	>21.69	24.688	7.568
2	32	S	R	0.000	>21.69	25.448	9.760
2	33	S	T	0.000	>21.69	24.133	8.870
2	34	S	D	0.000	>21.69	24.396	11.223
2	35	S	K	0.000	>21.69	24.909	9.227
2	36	S	Y	0.000	>21.69	24.744	9.795
2	37	S	K	0.000	>21.69	24.961	8.535
2	38	S	R	0.000	>21.69	24.473	8.819
2	39	S	L	0.000	>21.69	25.009	8.692
2	40	S	K	0.000	>21.69	24.249	9.326
2	41	S	A	0.000	>21.69	25.641	9.188
2	42	S	E	0.000	>21.69	25.481	8.950
2	43	S	V	0.000	>21.69	26.374	9.924
2	44	S	E	0.000	>21.69	26.887	11.033
2	45	S	K	0.000	>21.69	26.060	10.090
2	46	S	Q	0.000	>21.69	26.639	10.150
2	47	S	S	0.000	>21.69	24.961	11.938
2	48	S	K	0.000	>21.69	27.730	12.045
2	49	S	K	0.000	>21.69	26.575	11.698
2	50	S	L	0.000	>21.69	26.711	13.243
2	51	S	E	0.000	>21.69	26.288	14.430
2	52	S	K	0.000	>21.69	27.159	15.241
2	53	S	K	0.000	>21.69	28.242	15.932
2	54	S	K	0.000	>21.69	26.086	19.375
2	55	S	E	0.000	>21.69	26.776	22.162
2	56	S	T	0.000	>21.69	26.624	21.568
2	57	S	I	0.000	>21.69	26.742	25.128
2	58	S	T	0.000	>21.69	27.083	26.715
2	59	S	E	0.000	>21.69	27.304	28.704
2	60	S	S	0.000	>21.69	27.402	27.837
2	61	S	A	0.000	>21.69	27.128	27.681
2	62	S	G	0.000	>21.69	27.449	24.932
2	63	S	R	0.000	>21.69	26.625	22.423
2	64	S	Q	0.000	>21.69	26.423	20.107
2	65	S	Q	0.000	>21.69	28.392	20.315
2	66	S	K	0.000	>21.69	27.694	19.105
2	67	S	K	0.000	>21.69	26.692	17.125
2	68	S	K	0.000	>21.69	27.059	16.878
2	69	S	I	0.000	>21.69	27.351	18.008
2	70	S	E	0.000	>21.69	26.748	15.297
2	71	S	R	0.000	>21.69	27.374	14.960
2	72	S	Q	0.000	>21.69	28.069	15.546
2	73	S	E	0.000	>21.69	27.219	15.619
2	74	S	E	0.000	>21.69	25.768	13.247
2	75	S	K	0.000	>21.69	27.347	12.690
2	76	S	L	0.000	>21.69	25.989	13.340
2	77	S	K	0.000	>21.69	25.272	11.742
2	78	S	N	0.000	>21.69	25.924	10.690
2	79	S	N	0.000	>21.69	26.386	9.910
2	80	S	N	0.000	>21.69	25.678	10.637
2	81	S	R	0.000	>21.69	24.942	10.900
2	82	S	D	0.000	>21.69	25.245	10.085
2	83	S	L	0.000	>21.69	25.199	11.098
2	84	S	S	0.000	>21.69	24.280	11.506
2	85	S	M	0.000	>21.69	26.149	10.987
2	86	S	V	0.000	>21.69	24.805	10.650
2	87	S	R	0.000	>21.69	21.464	10.545
2	88	S	M	0.000	>21.69	25.138	12.148
2	89	S	K	0.000	>21.69	23.905	12.379
2	90	S	S	0.000	>21.69	22.346	14.930
2	91	S	M	0.000	>21.69	22.671	9.730
2	92	S	F	0.000	>21.69	23.803	11.188
2	93	S	A	0.000	>21.69	25.989	10.607
2	94	S	I	0.000	>21.69	22.185	9.595
2	95	S	G	0.000	>21.69	24.221	9.509
2	96	S	F	0.000	>21.69	23.090	9.117
2	97	S	C	0.000	>21.69	22.556	8.359
2	98	S	F	0.000	>21.69	21.882	9.874
2	99	S	T	0.000	>21.69	21.961	8.945
2	100	S	A	0.000	>21.69	20.477	8.485
2	101	S	L	0.000	>21.69	20.492	9.405
2	102	S	M	0.000	>21.69	21.323	9.975
2	103	S	G	0.000	>21.69	20.642	9.955
2	104	S	M	0.000	>21.69	17.889	6.761
2	105	S	F	0.000	20.12	15.927	6.588
2	106	S	N	0.000	>21.69	15.942	6.613
2	107	S	S	0.000	>21.69	15.636	5.709
2	108	S	I	0.015	17.31	14.084	5.336
2	109	S	F	0.020	15.12	14.544	5.281
2	110	S	D	0.002	18.88	16.607	6.249
2	111	S	G	0.007	16.69	15.084	6.071
2	112	S	R	0.122	12.62	11.032	5.261
2	113	S	V	0.052	11.38	12.941	4.860
2	114	S	V	0.033	11.69	11.001	4.793
2	115	S	A	0.004	11.38	11.437	5.778
2	116	S	K	0.006	11.38	14.672	6.168
2	117	S	L	0.000	16.69	15.694	4.161
2	118	S	P	0.000	>21.69	16.219	4.417
2	119	S	F	0.000	>21.69	19.051	5.337
2	120	S	T	0.000	>21.69	18.833	5.583
2	121	S	P	0.000	>21.69	17.730	6.564
2	122	S	L	0.000	>21.69	22.800	7.686
2	123	S	S	0.000	>21.69	19.590	8.399
2	124	S	Y	0.000	>21.69	23.642	8.350
2	125	S	I	0.000	>21.69	20.519	6.956
2	126	S	Q	0.000	>21.69	19.690	6.598
2	127	S	G	0.000	>21.69	22.404	7.791
2	128	S	L	0.000	>21.69	20.376	6.566
2	129	S	S	0.000	>21.69	15.458	6.888
2	130	S	H	0.000	>21.69	19.011	5.785
2	131	S	R	0.000	>21.69	15.983	7.846
2	132	S	N	0.000	>21.69	16.916	8.003
2	133	S	L	0.001	17.31	15.642	6.724
2	134	S	L	0.003	>21.69	17.230	8.863
2	135	S	G	0.001	>21.69	17.334	10.966
2	136	S	D	0.000	>21.69	17.808	7.919
2	137	S	D	0.001	17.00	16.583	6.681
2	138	S	T	0.000	>21.69	18.814	6.821
2	139	S	T	0.000	16.69	15.710	5.113
2	140	S	D	0.001	15.75	15.340	5.787
2	141	S	C	0.001	14.50	16.578	5.538
2	142	S	S	0.000	18.25	15.478	5.617
2	143	S	F	0.000	16.38	13.834	5.364
2	144	S	I	0.000	>21.69	17.153	5.077
2	145	S	F	0.000	19.50	17.894	4.771
2	146	S	L	0.000	15.44	14.012	4.456
2	147	S	Y	0.000	19.50	14.981	4.132
2	148	S	I	0.000	>21.69	18.517	4.163
2	149	S	L	0.000	>21.69	14.637	3.784
2	150	S	C	0.000	19.50	16.833	5.488
2	151	S	T	0.000	>21.69	19.143	4.820
2	152	S	M	0.000	>21.69	21.733	5.985
2	153	S	S	0.000	>21.69	17.277	6.943
2	154	S	I	0.000	>21.69	19.123	5.579
2	155	S	R	0.000	>21.69	21.796	5.677
2	156	S	Q	0.000	>21.69	22.377	6.307
2	157	S	N	0.000	>21.69	22.277	5.224
2	158	S	I	0.000	>21.69	21.952	5.509
2	159	S	Q	0.000	>21.69	24.047	5.611
2	160	S	K	0.000	>21.69	23.707	5.746
2	161	S	I	0.000	>21.69	23.608	6.241
2	162	S	L	0.000	>21.69	21.988	6.404
2	163	S	G	0.000	>21.69	24.449	8.272
2	164	S	L	0.000	>21.69	23.745	11.056
2	165	S	A	0.000	>21.69	20.671	13.701
2	166	S	P	0.000	>21.69	23.779	15.559
2	167	S	S	0.000	>21.69	23.710	18.148
2	168	S	R	0.000	>21.69	22.947	16.838
2	169	S	A	0.000	>21.69	24.413	19.139
2	170	S	A	0.000	>21.69	24.225	20.769
2	171	S	T	0.000	>21.69	22.806	17.370
2	172	S	K	0.000	>21.69	25.216	18.145
2	173	S	Q	0.000	>21.69	25.335	22.891
2	174	S	A	0.000	>21.69	22.984	24.946
2	175	S	G	0.000	>21.69	23.788	27.907
2	176	S	G	0.000	>21.69	25.215	28.682
2	177	S	F	0.000	>21.69	26.191	29.021
2	178	S	L	0.000	>21.69	24.439	29.175
2	179	S	G	0.000	>21.69	26.165	28.683
2	180	S	P	0.000	>21.69	26.194	29.577
2	181	S	P	0.000	>21.69	26.671	29.316
2	182	S	P	0.000	>21.69	27.155	28.968
2	183	S	P	0.000	>21.69	26.656	29.262
2	184	S	S	0.000	>21.69	26.814	29.533
2	185	S	G	0.000	>21.69	28.270	29.651
2	186	S	K	0.000	>21.69	27.596	30.109
2	187	S	F	0.000	>21.69	28.216	30.295
2	188	S	S	0.000	>21.69	27.269	29.451
2	189	S	M	0.000	>21.69	29.183	30.723
2	190	S	S	0.000	>21.69	28.842	30.548
2	191	S	G	0.000	>21.69	29.195	30.536
2	192	S	G	0.000	>21.69	29.473	30.555
2	193	S	R	0.000	>21.69	29.554	30.682
2	194	S	R	0.000	>21.69	29.016	30.426
2	195	S	K	0.001	>21.69	29.336	30.714
2	196	S	E	0.001	>21.69	28.889	30.682
2	197	S	E	0.000	>21.69	28.930	30.259
2	198	S	P	0.001	>21.69	28.717	30.600
2	199	S	P	0.001	>21.69	28.675	30.324
2	200	S	Q	0.001	>21.69	29.114	30.075
2	201	S	P	0.001	>21.69	28.744	30.425
2	202	S	Q	0.000	>21.69	28.018	30.082
2	203	S	L	0.000	>21.69	27.973	30.411
2	204	S	A	0.000	>21.69	28.102	30.251
2	205	S	N	0.000	>21.69	27.954	29.864
2	206	S	G	0.000	>21.69	27.442	29.411
2	207	S	A	0.000	>21.69	27.216	29.074
2	208	S	L	0.000	>21.69	26.594	28.048
2	209	S	K	0.000	>21.69	26.238	26.088
2	210	S	V	0.000	>21.69	25.153	24.754
2	211	S	S	0.000	>21.69	23.931	23.197
2	212	S	V	0.000	>21.69	23.420	16.812
2	213	S	W	0.000	>21.69	23.509	19.407
2	214	S	S	0.000	>21.69	25.258	17.330
2	215	S	K	0.000	>21.69	27.117	17.960
2	216	S	V	0.000	>21.69	21.319	17.900
2	217	S	L	0.000	>21.69	25.417	19.370
2	218	S	R	0.000	>21.69	26.480	19.694
2	219	S	S	0.000	>21.69	25.429	24.917
2	220	S	D	0.000	>21.69	25.080	24.788
2	221	S	A	0.000	>21.69	25.662	26.690
2	222	S	A	0.000	>21.69	25.499	21.516
2	223	S	W	0.000	>21.69	24.235	20.523
2	224	S	E	0.000	>21.69	25.137	19.558
2	225	S	D	0.000	>21.69	26.370	16.387
2	226	S	K	0.000	>21.69	26.918	11.775
2	227	S	D	0.000	>21.69	26.323	9.511
2	228	S	E	0.000	>21.69	26.374	8.527
2	229	S	F	0.000	>21.69	27.080	7.948
2	230	S	L	0.000	>21.69	23.798	6.341
2	231	S	D	0.000	>21.69	26.394	5.990
2	232	S	V	0.000	>21.69	26.969	5.632
2	233	S	I	0.000	>21.69	24.299	5.591
2	234	S	Y	0.000	>21.69	23.817	4.368
2	235	S	W	0.000	>21.69	26.067	4.700
2	236	S	F	0.000	>21.69	25.764	5.247
2	237	S	R	0.000	>21.69	25.146	4.489
2	238	S	Q	0.000	>21.69	23.992	4.335
2	239	S	I	0.000	>21.69	25.356	4.588
2	240	S	I	0.000	>21.69	24.256	4.752
2	241	S	A	0.000	>21.69	19.501	4.364
2	242	S	V	0.000	>21.69	19.273	3.728
2	243	S	V	0.000	>21.69	24.421	3.914
2	244	S	L	0.000	>21.69	20.493	4.394
2	245	S	G	0.000	>21.69	16.342	4.959
2	246	S	V	0.000	>21.69	20.819	3.902
2	247	S	I	0.000	>21.69	21.088	3.845
2	248	S	W	0.000	>21.69	18.866	5.580
2	249	S	G	0.000	>21.69	16.878	5.765
2	250	S	V	0.000	>21.69	19.998	4.634
2	251	S	L	0.000	>21.69	19.794	6.047
2	252	S	P	0.000	>21.69	20.970	11.210
2	253	S	L	0.000	>21.69	18.111	9.556
2	254	S	R	0.000	>21.69	16.983	8.982
2	255	S	G	0.000	>21.69	20.268	7.389
2	256	S	F	0.000	>21.69	24.443	7.880
2	257	S	L	0.000	>21.69	22.547	7.076
2	258	S	G	0.000	>21.69	19.879	6.636
2	259	S	I	0.000	>21.69	19.695	5.789
2	260	S	A	0.000	>21.69	24.777	6.365
2	261	S	G	0.000	>21.69	24.221	7.117
2	262	S	F	0.000	>21.69	21.974	6.039
2	263	S	C	0.000	>21.69	24.946	5.215
2	264	S	L	0.000	>21.69	25.234	5.926
2	265	S	I	0.000	>21.69	25.744	6.619
2	266	S	N	0.000	>21.69	23.664	6.354
2	267	S	A	0.000	>21.69	24.385	6.474
2	268	S	G	0.000	>21.69	26.001	7.320
2	269	S	V	0.000	>21.69	25.872	7.507
2	270	S	L	0.000	>21.69	25.304	7.763
2	271	S	Y	0.000	>21.69	24.519	6.827
2	272	S	L	0.000	>21.69	26.019	7.903
2	273	S	Y	0.000	>21.69	25.066	9.154
2	274	S	F	0.000	>21.69	25.991	11.486
2	275	S	S	0.000	>21.69	25.770	9.729
2	276	S	N	0.000	>21.69	26.798	12.764
2	277	S	Y	0.000	>21.69	26.745	14.441
2	278	S	L	0.000	>21.69	24.409	12.748
2	279	S	Q	0.000	>21.69	25.842	15.067
2	280	S	I	0.000	>21.69	26.441	15.891
2	281	S	D	0.000	>21.69	25.086	15.644
2	282	S	E	0.000	>21.69	26.974	17.352
2	283	S	E	0.000	>21.69	24.805	14.724
2	284	S	E	0.000	>21.69	26.178	14.475
2	285	S	Y	0.000	>21.69	25.123	16.415
2	286	S	G	0.000	>21.69	25.553	15.938
2	287	S	G	0.000	>21.69	25.816	14.616
2	288	S	T	0.000	>21.69	26.868	12.068
2	289	S	W	0.000	>21.69	23.889	11.832
2	290	S	E	0.000	>21.69	24.545	10.218
2	291	S	L	0.000	>21.69	25.734	10.899
2	292	S	T	0.000	>21.69	24.718	10.669
2	293	S	K	0.000	>21.69	22.561	8.222
2	294	S	E	0.000	>21.69	24.286	7.899
2	295	S	G	0.000	>21.69	24.481	7.234
2	296	S	F	0.000	>21.69	24.533	5.355
2	297	S	M	0.000	>21.69	24.085	5.636
2	298	S	T	0.000	>21.69	22.494	5.226
2	299	S	S	0.000	>21.69	23.341	5.077
2	300	S	F	0.000	>21.69	23.426	4.295
2	301	S	A	0.000	>21.69	18.330	4.001
2	302	S	L	0.000	>21.69	18.245	3.474
2	303	S	F	0.000	>21.69	20.208	3.572
2	304	S	M	0.000	>21.69	16.290	3.795
2	305	S	V	0.000	18.56	15.941	3.462
2	306	S	I	0.000	>21.69	18.188	3.387
2	307	S	W	0.000	>21.69	18.522	4.114
2	308	S	I	0.000	14.81	15.351	4.001
2	309	S	I	0.001	12.94	13.480	3.821
2	310	S	F	0.000	13.87	17.250	4.000
2	311	S	Y	0.000	13.56	16.697	3.802
2	312	S	T	0.073	11.69	10.133	5.174
2	313	S	A	0.137	8.88	12.110	6.219
2	314	S	I	0.010	11.69	16.329	5.107
2	315	S	H	0.008	12.31	15.219	5.776
2	316	S	Y	0.211	8.88	12.318	7.142
2	317	S	D	0.577	4.50	11.100	6.096
3	4	T	M	1.000	5.12	1.206	0.935
3	5	T	F	0.983	7.31	2.240	1.774
3	6	T	A	0.970	5.44	2.739	1.899
3	7	T	D	0.921	6.06	6.054	1.646
3	8	T	T	0.033	9.50	6.810	1.589
3	9	T	L	0.008	10.75	5.883	1.944
3	10	T	L	0.005	10.12	6.760	2.097
3	11	T	I	0.000	12.31	6.342	1.964
3	12	T	V	0.000	14.81	7.411	2.204
3	13	T	F	0.000	15.12	8.763	2.497
3	14	T	I	0.000	15.75	10.192	2.682
3	15	T	S	0.000	18.56	8.263	2.748
3	16	T	V	0.000	20.12	11.829	2.447
3	17	T	C	0.000	20.44	13.035	2.686
3	18	T	T	0.000	>21.69	10.346	2.749
3	19	T	A	0.000	>21.69	11.490	2.825
3	20	T	L	0.000	>21.69	12.480	3.026
3	21	T	L	0.000	>21.69	13.688	3.354
3	22	T	A	0.000	>21.69	11.190	4.343
3	23	T	E	0.000	>21.69	12.475	4.285
3	24	T	G	0.000	>21.69	15.540	5.026
3	25	T	I	0.000	>21.69	14.923	4.970
3	26	T	T	0.000	>21.69	12.478	5.118
3	27	T	W	0.000	>21.69	15.714	5.423
3	28	T	V	0.000	>21.69	16.906	5.869
3	29	T	L	0.000	>21.69	14.955	6.599
3	30	T	V	0.000	>21.69	12.882	6.004
3	31	T	Y	0.000	>21.69	15.158	6.547
3	32	T	R	0.000	>21.69	15.951	8.658
3	33	T	T	0.000	>21.69	15.910	8.104
3	34	T	D	0.000	>21.69	18.539	10.932
3	35	T	K	0.000	>21.69	16.810	8.290
3	36	T	Y	0.000	>21.69	16.643	9.208
3	37	T	K	0.000	>21.69	17.524	7.693
3	38	T	R	0.000	>21.69	17.099	7.926
3	39	T	L	0.000	>21.69	17.071	7.953
3	40	T	K	0.000	>21.69	15.935	7.626
3	41	T	A	0.000	>21.69	19.002	8.326
3	42	T	E	0.000	>21.69	19.000	8.684
3	43	T	V	0.000	>21.69	17.734	8.901
3	44	T	E	0.000	>21.69	18.556	9.647
3	45	T	K	0.000	>21.69	18.912	9.275
3	46	T	Q	0.000	>21.69	19.233	9.339
3	47	T	S	0.000	>21.69	16.901	9.865
3	48	T	K	0.000	>21.69	19.295	10.596
3	49	T	K	0.000	>21.69	21.621	11.367
3	50	T	L	0.000	>21.69	19.173	12.437
3	51	T	E	0.000	>21.69	19.246	13.160
3	52	T	K	0.000	>21.69	20.201	14.723
3	53	T	K	0.000	>21.69	22.866	15.811
3	54	T	K	0.000	>21.69	19.565	16.971
3	55	T	E	0.000	>21.69	21.136	21.275
3	56	T	T	0.000	>21.69	22.588	23.170
3	57	T	I	0.000	>21.69	21.152	26.104
3	58	T	T	0.000	>21.69	23.936	27.773
3	59	T	E	0.000	>21.69	23.061	28.694
3	60	T	S	0.000	>21.69	22.440	27.964
3	61	T	A	0.000	>21.69	22.750	27.956
3	62	T	G	0.000	>21.69	23.189	24.456
3	63	T	R	0.000	>21.69	22.683	22.311
3	64	T	Q	0.000	>21.69	21.893	19.190
3	65	T	Q	0.000	>21.69	23.654	19.446
3	66	T	K	0.000	>21.69	21.820	17.774
3	67	T	K	0.000	>21.69	20.866	16.754
3	68	T	K	0.000	>21.69	22.531	15.980
3	69	T	I	0.000	>21.69	21.032	15.398
3	70	T	E	0.000	>21.69	21.285	15.010
3	71	T	R	0.000	>21.69	21.206	14.962
3	72	T	Q	0.000	>21.69	22.377	14.035
3	73	T	E	0.000	>21.69	19.450	12.856
3	74	T	E	0.000	>21.69	18.728	12.243
3	75	T	K	0.000	>21.69	22.043	11.770
3	76	T	L	0.000	>21.69	18.957	10.572
3	77	T	K	0.000	>21.69	17.898	10.579
3	78	T	N	0.000	>21.69	19.104	10.478
3	79	T	N	0.000	>21.69	18.642	8.690
3	80	T	N	0.000	>21.69	18.315	8.406
3	81	T	R	0.000	>21.69	17.754	9.996
3	82	T	D	0.000	>21.69	18.533	9.098
3	83	T	L	0.000	>21.69	16.697	9.156
3	84	T	S	0.000	>21.69	16.348	10.982
3	85	T	M	0.000	>21.69	19.742	10.952
3	86	T	V	0.000	>21.69	15.941	9.175
3	87	T	R	0.000	>21.69	14.339	8.093
3	88	T	M	0.000	>21.69	15.719	11.716
3	89	T	K	0.000	>21.69	16.427	11.541
3	90	T	S	0.000	>21.69	13.853	13.185
3	91	T	M	0.000	>21.69	12.725	10.177
3	92	T	F	0.000	>21.69	15.179	10.604
3	93	T	A	0.000	>21.69	16.335	10.446
3	94	T	I	0.000	>21.69	13.660	9.993
3	95	T	G	0.000	>21.69	14.546	10.045
3	96	T	F	0.000	>21.69	13.283	8.545
3	97	T	C	0.000	>21.69	13.287	8.037
3	98	T	F	0.000	>21.69	12.149	8.203
3	99	T	T	0.000	>21.69	13.380	8.544
3	100	T	A	0.000	>21.69	11.171	7.038
3	101	T	L	0.000	>21.69	9.830	5.307
3	102	T	M	0.000	>21.69	9.099	5.244
3	103	T	G	0.000	>21.69	10.993	6.230
3	104	T	M	0.000	>21.69	10.552	4.287
3	105	T	F	0.000	16.38	7.229	4.441
3	106	T	N	0.000	17.94	7.709	4.665
3	107	T	S	0.000	17.62	9.979	4.199
3	108	T	I	0.001	12.94	9.046	3.686
3	109	T	F	0.001	11.38	9.083	4.069
3	110	T	D	0.001	14.81	9.218	4.775
3	111	T	G	0.001	12.94	9.569	4.419
3	112	T	R	0.234	8.56	8.623	3.796
3	113	T	V	0.069	9.50	6.476	2.892
3	114	T	V	0.061	9.19	5.142	3.008
3	115	T	A	0.013	11.06	4.367	2.974
3	116	T	K	0.007	12.31	6.761	2.761
3	117	T	L	0.000	17.00	7.510	2.597
3	118	T	P	0.000	18.88	8.854	3.096
3	119	T	F	0.000	>21.69	10.232	4.602
3	120	T	T	0.000	>21.69	10.798	5.016
3	121	T	P	0.000	>21.69	9.484	5.025
3	122	T	L	0.000	>21.69	11.398	6.395
3	123	T	S	0.000	>21.69	10.785	8.563
3	124	T	Y	0.000	>21.69	11.632	8.276
3	125	T	I	0.000	>21.69	11.608	5.539
3	126	T	Q	0.000	>21.69	11.566	5.148
3	127	T	G	0.000	>21.69	11.331	5.755
3	128	T	L	0.000	>21.69	9.480	4.371
3	129	T	S	0.000	19.19	8.209	4.695
3	130	T	H	0.000	18.88	10.319	4.435
3	131	T	R	0.000	>21.69	9.896	5.529
3	132	T	N	0.000	17.00	10.289	6.431
3	133	T	L	0.000	14.81	8.420	4.499
3	134	T	L	0.001	16.06	9.782	7.093
3	135	T	G	0.000	16.69	11.360	8.148
3	136	T	D	0.000	>21.69	10.239	6.758
3	137	T	D	0.000	16.38	9.984	3.830
3	138	T	T	0.000	>21.69	9.824	4.833
3	139	T	T	0.000	17.00	8.848	3.041
3	140	T	D	0.000	13.56	8.248	2.928
3	141	T	C	0.001	13.56	6.598	2.965
3	142	T	S	0.000	15.44	6.396	3.630
3	143	T	F	0.000	13.25	7.619	4.297
3	144	T	I	0.000	18.25	9.127	3.244
3	145	T	F	0.000	17.94	10.437	2.843
3	146	T	L	0.000	14.50	8.259	2.794
3	147	T	Y	0.000	17.31	10.143	2.808
3	148	T	I	0.000	>21.69	10.311	2.646
3	149	T	L	0.000	19.81	6.991	2.702
3	150	T	C	0.000	18.56	9.565	3.378
3	151	T	T	0.000	>21.69	8.995	3.136
3	152	T	M	0.000	>21.69	11.837	4.055
3	153	T	S	0.000	>21.69	9.230	5.155
3	154	T	I	0.000	>21.69	10.905	3.871
3	155	T	R	0.000	>21.69	10.196	4.398
3	156	T	Q	0.000	>21.69	12.006	5.094
3	157	T	N	0.000	>21.69	12.179	4.142
3	158	T	I	0.000	>21.69	12.624	4.371
3	159	T	Q	0.000	>21.69	12.683	4.854
3	160	T	K	0.000	>21.69	13.817	4.786
3	161	T	I	0.000	>21.69	15.362	5.186
3	162	T	L	0.000	>21.69	12.366	5.924
3	163	T	G	0.000	>21.69	15.376	7.324
3	164	T	L	0.000	>21.69	15.097	11.013
3	165	T	A	0.000	>21.69	12.660	13.178
3	166	T	P	0.000	>21.69	13.909	14.130
3	167	T	S	0.000	>21.69	13.988	18.262
3	168	T	R	0.000	>21.69	14.277	14.555
3	169	T	A	0.000	>21.69	15.332	17.068
3	170	T	A	0.000	>21.69	15.482	18.720
3	171	T	T	0.000	>21.69	15.183	16.143
3	172	T	K	0.000	>21.69	17.759	17.082
3	173	T	Q	0.000	>21.69	18.667	22.424
3	174	T	A	0.000	>21.69	16.892	24.637
3	175	T	G	0.000	>21.69	19.386	28.015
3	176	T	G	0.000	>21.69	20.545	28.757
3	177	T	F	0.000	>21.69	22.198	28.944
3	178	T	L	0.000	>21.69	20.639	28.917
3	179	T	G	0.000	>21.69	22.995	28.918
3	180	T	P	0.000	>21.69	24.520	29.737
3	181	T	P	0.000	>21.69	24.402	29.565
3	182	T	P	0.000	>21.69	24.077	28.932
3	183	T	P	0.000	>21.69	24.761	29.343
3	184	T	S	0.000	>21.69	24.385	29.750
3	185	T	G	0.000	>21.69	25.941	29.798
3	186	T	K	0.000	>21.69	25.136	30.169
3	187	T	F	0.000	>21.69	25.885	30.438
3	188	T	S	0.000	>21.69	24.850	29.225
3	189	T	M	0.000	>21.69	28.986	30.753
3	190	T	S	0.000	>21.69	28.327	30.769
3	191	T	G	0.000	>21.69	28.967	30.857
3	192	T	G	0.000	>21.69	28.378	30.585
3	193	T	R	0.000	>21.69	28.965	30.987
3	194	T	R	0.000	>21.69	28.601	30.774
3	195	T	K	0.000	>21.69	28.499	30.794
3	196	T	E	0.000	>21.69	27.870	30.825
3	197	T	E	0.000	>21.69	27.147	30.226
3	198	T	P	0.001	>21.69	28.016	30.611
3	199	T	P	0.000	>21.69	28.011	30.753
3	200	T	Q	0.001	>21.69	26.809	30.145
3	201	T	P	0.001	>21.69	27.023	30.679
3	202	T	Q	0.000	>21.69	26.384	30.550
3	203	T	L	0.000	>21.69	26.152	30.432
3	204	T	A	0.000	>21.69	25.785	30.572
3	205	T	N	0.000	>21.69	25.189	30.461
3	206	T	G	0.000	>21.69	24.760	30.131
3	207	T	A	0.000	>21.69	23.545	29.713
3	208	T	L	0.000	>21.69	22.486	29.259
3	209	T	K	0.000	>21.69	21.316	27.126
3	210	T	V	0.000	>21.69	19.197	24.874
3	211	T	S	0.000	>21.69	18.313	24.013
3	212	T	V	0.000	>21.69	16.913	16.588
3	213	T	W	0.000	>21.69	17.624	19.493
3	214	T	S	0.000	>21.69	18.631	17.087
3	215	T	K	0.000	>21.69	19.227	17.763
3	216	T	V	0.000	>21.69	16.859	17.885
3	217	T	L	0.000	>21.69	19.473	19.675
3	218	T	R	0.000	>21.69	19.591	20.032
3	219	T	S	0.000	>21.69	20.064	24.722
3	220	T	D	0.000	>21.69	18.391	24.559
3	221	T	A	0.000	>21.69	18.271	26.279
3	222	T	A	0.000	>21.69	18.161	22.485
3	223	T	W	0.000	>21.69	17.041	20.230
3	224	T	E	0.000	>21.69	17.917	20.197
3	225	T	D	0.000	>21.69	18.853	16.663
3	226	T	K	0.000	>21.69	17.471	10.362
3	227	T	D	0.000	>21.69	16.174	8.705
3	228	T	E	0.000	>21.69	15.762	7.462
3	229	T	F	0.000	>21.69	17.596	6.801
3	230	T	L	0.000	>21.69	13.209	5.238
3	231	T	D	0.000	>21.69	15.864	5.034
3	232	T	V	0.000	>21.69	16.411	4.799
3	233	T	I	0.000	>21.69	14.010	4.779
3	234	T	Y	0.000	>21.69	11.561	3.794
3	235	T	W	0.000	>21.69	15.576	3.787
3	236	T	F	0.000	>21.69	14.051	4.258
3	237	T	R	0.000	>21.69	11.322	3.886
3	238	T	Q	0.000	>21.69	13.429	3.616
3	239	T	I	0.000	>21.69	14.638	3.588
3	240	T	I	0.000	>21.69	13.525	3.403
3	241	T	A	0.000	>21.69	10.125	3.216
3	242	T	V	0.000	>21.69	16.001	3.379
3	243	T	V	0.000	>21.69	13.592	3.338
3	244	T	L	0.000	>21.69	9.987	3.286
3	245	T	G	0.000	>21.69	11.103	3.546
3	246	T	V	0.000	>21.69	14.168	3.284
3	247	T	I	0.000	>21.69	14.956	3.499
3	248	T	W	0.000	>21.69	14.003	4.747
3	249	T	G	0.000	19.19	10.124	4.482
3	250	T	V	0.000	>21.69	12.432	4.053
3	251	T	L	0.000	>21.69	13.058	5.869
3	252	T	P	0.000	>21.69	13.352	11.136
3	253	T	L	0.000	>21.69	13.744	8.473
3	254	T	R	0.000	>21.69	11.910	6.948
3	255	T	G	0.000	>21.69	14.470	6.334
3	256	T	F	0.000	>21.69	12.304	5.903
3	257	T	L	0.000	>21.69	13.082	5.431
3	258	T	G	0.000	>21.69	12.282	5.472
3	259	T	I	0.000	>21.69	10.968	4.051
3	260	T	A	0.000	>21.69	13.459	4.112
3	261	T	G	0.000	>21.69	14.590	4.716
3	262	T	F	0.000	>21.69	11.359	4.472
3	263	T	C	0.000	>21.69	13.987	3.893
3	264	T	L	0.000	>21.69	14.114	4.279
3	265	T	I	0.000	>21.69	14.733	4.415
3	266	T	N	0.000	>21.69	12.614	4.851
3	267	T	A	0.000	>21.69	12.987	4.945
3	268	T	G	0.000	>21.69	15.945	5.596
3	269	T	V	0.000	>21.69	15.514	5.397
3	270	T	L	0.000	>21.69	13.734	6.978
3	271	T	Y	0.000	>21.69	15.487	5.603
3	272	T	L	0.000	>21.69	17.146	6.250
3	273	T	Y	0.000	>21.69	17.036	7.911
3	274	T	F	0.000	>21.69	17.363	10.133
3	275	T	S	0.000	>21.69	17.354	8.302
3	276	T	N	0.000	>21.69	18.286	12.155
3	277	T	Y	0.000	>21.69	20.274	13.304
3	278	T	L	0.000	>21.69	17.797	11.698
3	279	T	Q	0.000	>21.69	17.166	13.789
3	280	T	I	0.000	>21.69	18.112	15.061
3	281	T	D	0.000	>21.69	17.488	15.423
3	282	T	E	0.000	>21.69	18.267	15.961
3	283	T	E	0.000	>21.69	16.301	13.334
3	284	T	E	0.000	>21.69	17.228	13.667
3	285	T	Y	0.000	>21.69	17.793	15.163
3	286	T	G	0.000	>21.69	16.917	13.750
3	287	T	G	0.000	>21.69	16.958	12.929
3	288	T	T	0.000	>21.69	17.076	10.095
3	289	T	W	0.000	>21.69	13.476	10.376
3	290	T	E	0.000	>21.69	14.431	8.327
3	291	T	L	0.000	>21.69	14.837	9.645
3	292	T	T	0.000	>21.69	15.053	9.171
3	293	T	K	0.000	>21.69	12.386	6.832
3	294	T	E	0.000	>21.69	12.441	6.453
3	295	T	G	0.000	>21.69	12.550	5.685
3	296	T	F	0.000	>21.69	13.840	3.952
3	297	T	M	0.000	>21.69	11.677	4.416
3	298	T	T	0.000	>21.69	10.797	3.933
3	299	T	S	0.000	>21.69	11.948	3.626
3	300	T	F	0.000	>21.69	10.839	2.936
3	301	T	A	0.000	>21.69	9.667	3.016
3	302	T	L	0.000	>21.69	11.176	2.872
3	303	T	F	0.000	>21.69	12.426	2.829
3	304	T	M	0.000	>21.69	8.203	2.607
3	305	T	V	0.000	18.88	7.908	2.499
3	306	T	I	0.000	20.12	10.008	2.717
3	307	T	W	0.000	19.81	8.992	2.857
3	308	T	I	0.000	15.44	7.273	2.399
3	309	T	I	0.001	14.50	8.080	2.665
3	310	T	F	0.000	17.00	9.961	2.539
3	311	T	Y	0.000	15.75	7.520	2.499
3	312	T	T	0.053	10.75	7.825	2.626
3	313	T	A	0.061	12.00	7.011	3.019
3	314	T	I	0.001	15.75	8.966	3.016
3	315	T	H	0.001	15.44	9.238	3.648
3	316	T	Y	0.103	10.75	7.456	5.756
3	317	T	D	0.420	9.19	8.047	9.747
4	5	M	F	1.000	5.12	0.936	0.834
4	6	M	A	0.993	7.00	1.722	1.383
4	7	M	D	0.992	5.44	1.540	1.610
4	8	M	T	0.971	6.38	1.825	1.735
4	9	M	L	0.005	9.81	1.992	1.243
4	10	M	L	0.003	10.44	2.252	1.447
4	11	M	I	0.000	10.44	2.508	1.508
4	12	M	V	0.000	12.62	2.790	1.535
4	13	M	F	0.000	14.81	2.572	1.826
4	14	M	I	0.000	15.44	2.920	1.887
4	15	M	S	0.000	16.69	3.020	2.259
4	16	M	V	0.000	19.19	4.370	2.109
4	17	M	C	0.000	20.44	5.234	2.429
4	18	M	T	0.000	20.75	5.357	2.351
4	19	M	A	0.000	>21.69	4.914	2.561
4	20	M	L	0.000	>21.69	4.640	2.557
4	21	M	L	0.000	>21.69	4.965	3.059
4	22	M	A	0.000	>21.69	5.630	3.924
4	23	M	E	0.000	>21.69	4.715	3.881
4	24	M	G	0.000	>21.69	5.990	4.381
4	25	M	I	0.000	>21.69	5.641	4.506
4	26	M	T	0.000	>21.69	6.319	4.854
4	27	M	W	0.000	>21.69	6.813	4.750
4	28	M	V	0.000	>21.69	8.296	5.423
4	29	M	L	0.000	>21.69	8.620	6.466
4	30	M	V	0.000	>21.69	7.527	5.829
4	31	M	Y	0.000	>21.69	7.257	6.603
4	32	M	R	0.000	>21.69	8.153	7.988
4	33	M	T	0.000	>21.69	10.458	7.883
4	34	M	D	0.000	>21.69	11.458	10.619
4	35	M	K	0.000	>21.69	11.596	9.135
4	36	M	Y	0.000	>21.69	10.527	10.618
4	37	M	K	0.000	>21.69	9.452	7.683
4	38	M	R	0.000	>21.69	10.937	9.167
4	39	M	L	0.000	>21.69	9.904	7.771
4	40	M	K	0.000	>21.69	8.579	8.537
4	41	M	A	0.000	>21.69	13.005	9.447
4	42	M	E	0.000	>21.69	13.304	9.834
4	43	M	V	0.000	>21.69	10.807	9.492
4	44	M	E	0.000	>21.69	10.571	10.439
4	45	M	K	0.000	>21.69	12.652	9.795
4	46	M	Q	0.000	>21.69	14.349	10.766
4	47	M	S	0.000	>21.69	10.555	10.476
4	48	M	K	0.000	>21.69	12.753	11.189
4	49	M	K	0.000	>21.69	15.345	11.955
4	50	M	L	0.000	>21.69	13.866	14.517
4	51	M	E	0.000	>21.69	12.415	14.006
4	52	M	K	0.000	>21.69	14.391	14.683
4	53	M	K	0.000	>21.69	16.420	17.389
4	54	M	K	0.000	>21.69	14.350	19.077
4	55	M	E	0.000	>21.69	17.260	20.811
4	56	M	T	0.000	>21.69	17.546	21.809
4	57	M	I	0.000	>21.69	16.967	25.276
4	58	M	T	0.000	>21.69	19.608	26.749
4	59	M	E	0.000	>21.69	19.527	28.627
4	60	M	S	0.000	>21.69	19.843	28.847
4	61	M	A	0.000	>21.69	20.120	29.288
4	62	M	G	0.000	>21.69	19.585	26.008
4	63	M	R	0.000	>21.69	19.475	23.443
4	64	M	Q	0.000	>21.69	18.626	21.687
4	65	M	Q	0.000	>21.69	18.383	20.611
4	66	M	K	0.000	>21.69	17.728	19.396
4	67	M	K	0.000	>21.69	18.344	18.398
4	68	M	K	0.000	>21.69	17.477	17.234
4	69	M	I	0.000	>21.69	14.298	15.773
4	70	M	E	0.000	>21.69	16.850	14.079
4	71	M	R	0.000	>21.69	17.292	15.107
4	72	M	Q	0.000	>21.69	19.126	13.817
4	73	M	E	0.000	>21.69	15.548	14.100
4	74	M	E	0.000	>21.69	13.601	12.347
4	75	M	K	0.000	>21.69	16.464	12.667
4	76	M	L	0.000	>21.69	13.026	12.661
4	77	M	K	0.000	>21.69	11.607	11.061
4	78	M	N	0.000	>21.69	13.155	10.590
4	79	M	N	0.000	>21.69	13.319	9.922
4	80	M	N	0.000	>21.69	10.346	9.199
4	81	M	R	0.000	>21.69	12.567	9.721
4	82	M	D	0.000	>21.69	13.832	11.035
4	83	M	L	0.000	>21.69	9.591	12.050
4	84	M	S	0.000	>21.69	10.027	11.121
4	85	M	M	0.000	>21.69	13.529	12.343
4	86	M	V	0.000	>21.69	11.750	9.946
4	87	M	R	0.000	>21.69	8.342	9.187
4	88	M	M	0.000	>21.69	10.006	11.219
4	89	M	K	0.000	>21.69	10.265	11.990
4	90	M	S	0.000	>21.69	8.203	14.615
4	91	M	M	0.000	>21.69	7.631	11.054
4	92	M	F	0.000	>21.69	9.322	10.945
4	93	M	A	0.000	>21.69	10.083	11.804
4	94	M	I	0.000	>21.69	7.112	10.587
4	95	M	G	0.000	>21.69	8.881	9.988
4	96	M	F	0.000	>21.69	6.839	8.464
4	97	M	C	0.000	>21.69	7.268	8.556
4	98	M	F	0.000	>21.69	7.688	7.154
4	99	M	T	0.000	>21.69	7.449	7.359
4	100	M	A	0.000	>21.69	6.023	8.430
4	101	M	L	0.000	>21.69	5.735	5.497
4	102	M	M	0.000	>21.69	4.722	4.276
4	103	M	G	0.000	>21.69	5.240	5.669
4	104	M	M	0.000	20.12	5.961	3.966
4	105	M	F	0.000	16.06	4.057	3.779
4	106	M	N	0.000	17.31	3.617	3.753
4	107	M	S	0.000	18.25	4.738	3.903
4	108	M	I	0.001	14.19	3.824	2.743
4	109	M	F	0.003	11.06	3.858	3.054
4	110	M	D	0.001	14.81	3.659	3.473
4	111	M	G	0.002	12.31	3.689	3.407
4	112	M	R	0.288	8.25	2.850	2.727
4	113	M	V	0.922	6.38	3.036	1.991
4	114	M	V	0.938	6.38	3.111	2.015
4	115	M	A	0.934	6.06	4.794	2.703
4	116	M	K	0.857	7.00	3.501	2.304
4	117	M	L	0.000	11.69	4.217	1.962
4	118	M	P	0.000	13.56	5.518	2.623
4	119	M	F	0.000	16.69	5.339	3.669
4	120	M	T	0.000	17.94	4.809	4.116
4	121	M	P	0.000	17.00	6.532	5.017
4	122	M	L	0.000	>21.69	7.093	5.721
4	123	M	S	0.000	>21.69	6.582	7.718
4	124	M	Y	0.000	>21.69	6.785	8.629
4	125	M	I	0.000	>21.69	6.657	6.100
4	126	M	Q	0.000	19.19	4.748	5.584
4	127	M	G	0.000	19.81	6.652	7.480
4	128	M	L	0.000	18.25	5.785	4.191
4	129	M	S	0.000	14.81	5.522	3.843
4	130	M	H	0.000	15.12	5.188	3.537
4	131	M	R	0.000	16.69	5.866	4.884
4	132	M	N	0.000	15.44	5.295	4.307
4	133	M	L	0.000	12.31	3.876	3.125
4	134	M	L	0.001	14.81	3.986	5.788
4	135	M	G	0.000	14.50	4.277	7.039
4	136	M	D	0.001	17.31	4.667	7.531
4	137	M	D	0.001	12.62	4.180	2.932
4	138	M	T	0.000	16.38	4.727	4.064
4	139	M	T	0.001	12.00	4.668	2.402
4	140	M	D	0.007	9.81	3.728	2.179
4	141	M	C	0.046	8.88	4.800	2.265
4	142	M	S	0.000	12.31	3.404	2.225
4	143	M	F	0.001	11.38	3.312	2.771
4	144	M	I	0.000	15.75	3.831	2.237
4	145	M	F	0.000	13.87	5.531	2.049
4	146	M	L	0.000	10.75	3.023	1.995
4	147	M	Y	0.000	14.81	3.711	2.025
4	148	M	I	0.000	17.94	5.526	2.219
4	149	M	L	0.000	15.75	4.423	2.388
4	150	M	C	0.000	15.44	4.006	2.836
4	151	M	T	0.000	20.12	5.014	2.883
4	152	M	M	0.000	>21.69	7.026	3.984
4	153	M	S	0.000	19.50	4.333	4.609
4	154	M	I	0.000	20.12	4.398	3.628
4	155	M	R	0.000	>21.69	4.244	4.029
4	156	M	Q	0.000	>21.69	5.016	4.727
4	157	M	N	0.000	>21.69	5.186	4.416
4	158	M	I	0.000	>21.69	5.595	4.390
4	159	M	Q	0.000	>21.69	5.663	4.748
4	160	M	K	0.000	>21.69	5.122	4.431
4	161	M	I	0.000	>21.69	6.863	5.670
4	162	M	L	0.000	>21.69	5.953	5.382
4	163	M	G	0.000	>21.69	6.644	7.506
4	164	M	L	0.000	>21.69	6.797	10.040
4	165	M	A	0.000	>21.69	7.310	13.281
4	166	M	P	0.000	>21.69	7.395	12.508
4	167	M	S	0.000	>21.69	8.025	17.829
4	168	M	R	0.000	>21.69	8.050	14.461
4	169	M	A	0.000	>21.69	10.350	19.232
4	170	M	A	0.000	>21.69	10.191	20.171
4	171	M	T	0.000	>21.69	10.354	17.400
4	172	M	K	0.000	>21.69	10.719	18.218
4	173	M	Q	0.000	>21.69	12.454	22.063
4	174	M	A	0.000	>21.69	11.329	24.314
4	175	M	G	0.000	>21.69	12.697	27.878
4	176	M	G	0.000	>21.69	15.119	28.729
4	177	M	F	0.000	>21.69	18.592	28.224
4	178	M	L	0.000	>21.69	18.249	28.675
4	179	M	G	0.000	>21.69	18.081	28.684
4	180	M	P	0.000	>21.69	21.284	28.775
4	181	M	P	0.000	>21.69	22.653	28.719
4	182	M	P	0.000	>21.69	22.976	28.819
4	183	M	P	0.000	>21.69	22.970	29.338
4	184	M	S	0.000	>21.69	23.406	30.122
4	185	M	G	0.000	>21.69	25.034	29.758
4	186	M	K	0.000	>21.69	24.682	30.384
4	187	M	F	0.000	>21.69	24.665	30.422
4	188	M	S	0.000	>21.69	23.886	29.928
4	189	M	M	0.000	>21.69	28.002	30.971
4	190	M	S	0.000	>21.69	27.755	30.943
4	191	M	G	0.000	>21.69	27.562	30.710
4	192	M	G	0.000	>21.69	28.231	30.921
4	193	M	R	0.000	>21.69	28.365	30.961
4	194	M	R	0.000	>21.69	28.175	30.825
4	195	M	K	0.000	>21.69	27.720	30.901
4	196	M	E	0.000	>21.69	28.030	30.855
4	197	M	E	0.000	>21.69	26.936	30.637
4	198	M	P	0.000	>21.69	27.612	30.693
4	199	M	P	0.000	>21.69	27.483	30.639
4	200	M	Q	0.000	>21.69	24.948	30.131
4	201	M	P	0.000	>21.69	26.689	30.370
4	202	M	Q	0.000	>21.69	25.433	30.415
4	203	M	L	0.000	>21.69	24.546	30.333
4	204	M	A	0.000	>21.69	24.694	30.469
4	205	M	N	0.000	>21.69	23.583	29.927
4	206	M	G	0.000	>21.69	23.930	30.092
4	207	M	A	0.000	>21.69	21.081	29.473
4	208	M	L	0.000	>21.69	20.056	28.706
4	209	M	K	0.000	>21.69	17.923	27.766
4	210	M	V	0.000	>21.69	15.023	25.153
4	211	M	S	0.000	>21.69	14.049	24.730
4	212	M	V	0.000	>21.69	11.879	18.100
4	213	M	W	0.000	>21.69	14.025	20.674
4	214	M	S	0.000	>21.69	13.108	19.204
4	215	M	K	0.000	>21.69	13.637	20.605
4	216	M	V	0.000	>21.69	11.012	17.582
4	217	M	L	0.000	>21.69	12.708	18.795
4	218	M	R	0.000	>21.69	12.941	20.206
4	219	M	S	0.000	>21.69	13.664	24.181
4	220	M	D	0.000	>21.69	12.926	24.972
4	221	M	A	0.000	>21.69	14.101	26.773
4	222	M	A	0.000	>21.69	13.787	23.526
4	223	M	W	0.000	>21.69	10.756	19.535
4	224	M	E	0.000	>21.69	12.120	19.274
4	225	M	D	0.000	>21.69	10.754	16.234
4	226	M	K	0.000	>21.69	8.822	11.047
4	227	M	D	0.000	>21.69	8.218	7.616
4	228	M	E	0.000	>21.69	8.268	7.102
4	229	M	F	0.000	>21.69	8.279	5.859
4	230	M	L	0.000	>21.69	6.912	4.495
4	231	M	D	0.000	>21.69	6.513	5.036
4	232	M	V	0.000	>21.69	6.873	4.447
4	233	M	I	0.000	>21.69	6.641	4.085
4	234	M	Y	0.000	>21.69	5.316	3.094
4	235	M	W	0.000	>21.69	6.090	3.450
4	236	M	F	0.000	>21.69	5.850	3.814
4	237	M	R	0.000	>21.69	5.349	3.338
4	238	M	Q	0.000	>21.69	5.956	3.084
4	239	M	I	0.000	>21.69	5.117	3.221
4	240	M	I	0.000	>21.69	5.466	2.870
4	241	M	A	0.000	>21.69	4.988	2.878
4	242	M	V	0.000	>21.69	4.378	3.013
4	243	M	V	0.000	>21.69	5.228	2.905
4	244	M	L	0.000	>21.69	5.156	2.692
4	245	M	G	0.000	17.94	4.063	2.690
4	246	M	V	0.000	18.25	4.033	2.728
4	247	M	I	0.000	>21.69	4.478	3.045
4	248	M	W	0.000	18.25	4.565	3.926
4	249	M	G	0.000	14.50	5.148	3.216
4	250	M	V	0.000	17.00	5.155	3.314
4	251	M	L	0.000	19.50	4.377	5.197
4	252	M	P	0.000	15.75	5.507	9.414
4	253	M	L	0.000	19.19	4.808	7.675
4	254	M	R	0.000	17.00	5.729	8.630
4	255	M	G	0.000	19.19	6.033	7.190
4	256	M	F	0.000	>21.69	6.648	7.959
4	257	M	L	0.000	>21.69	5.612	6.304
4	258	M	G	0.000	>21.69	5.628	6.330
4	259	M	I	0.000	>21.69	5.799	4.089
4	260	M	A	0.000	>21.69	6.397	4.453
4	261	M	G	0.000	>21.69	6.922	4.924
4	262	M	F	0.000	>21.69	6.810	4.106
4	263	M	C	0.000	>21.69	6.806	4.070
4	264	M	L	0.000	>21.69	7.095	4.206
4	265	M	I	0.000	>21.69	7.081	4.562
4	266	M	N	0.000	>21.69	6.218	4.913
4	267	M	A	0.000	>21.69	6.857	5.610
4	268	M	G	0.000	>21.69	8.194	5.725
4	269	M	V	0.000	>21.69	7.285	5.908
4	270	M	L	0.000	>21.69	7.048	6.466
4	271	M	Y	0.000	>21.69	7.798	5.665
4	272	M	L	0.000	>21.69	9.818	6.527
4	273	M	Y	0.000	>21.69	9.232	7.195
4	274	M	F	0.000	>21.69	8.461	9.311
4	275	M	S	0.000	>21.69	8.394	8.933
4	276	M	N	0.000	>21.69	9.618	11.087
4	277	M	Y	0.000	>21.69	12.905	11.151
4	278	M	L	0.000	>21.69	9.891	9.774
4	279	M	Q	0.000	>21.69	11.308	14.887
4	280	M	I	0.000	>21.69	10.651	13.800
4	281	M	D	0.000	>21.69	11.829	15.915
4	282	M	E	0.000	>21.69	11.814	17.969
4	283	M	E	0.000	>21.69	12.352	14.467
4	284	M	E	0.000	>21.69	12.558	14.243
4	285	M	Y	0.000	>21.69	10.278	14.081
4	286	M	G	0.000	>21.69	10.929	15.630
4	287	M	G	0.000	>21.69	10.536	14.597
4	288	M	T	0.000	>21.69	9.845	11.863
4	289	M	W	0.000	>21.69	7.480	9.775
4	290	M	E	0.000	>21.69	7.731	9.381
4	291	M	L	0.000	>21.69	7.004	9.735
4	292	M	T	0.000	>21.69	8.960	8.655
4	293	M	K	0.000	>21.69	6.987	7.229
4	294	M	E	0.000	>21.69	6.410	6.573
4	295	M	G	0.000	>21.69	6.392	5.610
4	296	M	F	0.000	>21.69	7.176	3.673
4	297	M	M	0.000	>21.69	6.006	4.523
4	298	M	T	0.000	>21.69	5.251	3.476
4	299	M	S	0.000	>21.69	6.166	3.418
4	300	M	F	0.000	>21.69	6.419	2.677
4	301	M	A	0.000	20.12	5.172	2.873
4	302	M	L	0.000	20.44	4.406	2.392
4	303	M	F	0.000	19.81	4.751	2.336
4	304	M	M	0.000	16.38	3.966	2.226
4	305	M	V	0.000	14.81	3.837	1.873
4	306	M	I	0.000	16.06	3.698	2.056
4	307	M	W	0.000	14.81	4.232	1.965
4	308	M	I	0.001	10.75	3.625	1.851
4	309	M	I	0.005	10.44	2.611	1.946
4	310	M	F	0.001	12.62	3.170	1.962
4	311	M	Y	0.001	10.75	4.162	1.844
4	312	M	T	0.916	5.75	4.779	2.203
4	313	M	A	0.219	8.56	2.817	2.414
4	314	M	I	0.008	11.69	3.855	2.515
4	315	M	H	0.012	10.75	4.045	3.120
4	316	M	Y	0.849	6.38	7.249	5.190
4	317	M	D	0.691	5.44	7.280	7.478
5	6	F	A	1.000	5.12	0.797	0.787
5	7	F	D	0.997	7.00	1.043	0.991
5	8	F	T	0.993	5.44	1.293	1.280
5	9	F	L	0.991	6.38	1.136	1.182
5	10	F	L	0.003	9.50	1.299	1.153
5	11	F	I	0.001	10.75	1.668	1.313
5	12	F	V	0.000	10.75	1.679	1.369
5	13	F	F	0.000	12.62	1.719	1.475
5	14	F	I	0.000	14.81	1.902	1.723
5	15	F	S	0.000	15.75	2.100	1.864
5	16	F	V	0.000	16.69	2.453	1.944
5	17	F	C	0.000	18.56	2.346	2.167
5	18	F	T	0.000	20.12	2.676	2.433
5	19	F	A	0.000	21.37	3.301	2.308
5	20	F	L	0.000	>21.69	2.771	2.448
5	21	F	L	0.000	>21.69	3.155	2.911
5	22	F	A	0.000	>21.69	3.603	3.251
5	23	F	E	0.000	>21.69	3.506	3.997
5	24	F	G	0.000	>21.69	3.749	4.046
5	25	F	I	0.000	>21.69	4.214	3.843
5	26	F	T	0.000	>21.69	4.408	4.225
5	27	F	W	0.000	>21.69	4.529	4.907
5	28	F	V	0.000	>21.69	5.178	4.877
5	29	F	L	0.000	>21.69	5.878	5.548
5	30	F	V	0.000	>21.69	5.753	5.571
5	31	F	Y	0.000	>21.69	5.498	6.468
5	32	F	R	0.000	>21.69	5.559	7.882
5	33	F	T	0.000	>21.69	6.659	7.400
5	34	F	D	0.000	>21.69	7.686	9.754
5	35	F	K	0.000	>21.69	7.777	8.174
5	36	F	Y	0.000	>21.69	6.710	8.434
5	37	F	K	0.000	>21.69	7.029	6.339
5	38	F	R	0.000	>21.69	7.992	8.073
5	39	F	L	0.000	>21.69	7.696	6.942
5	40	F	K	0.000	>21.69	6.839	7.643
5	41	F	A	0.000	>21.69	8.150	7.826
5	42	F	E	0.000	>21.69	9.084	8.553
5	43	F	V	0.000	>21.69	7.739	7.297
5	44	F	E	0.000	>21.69	9.211	8.967
5	45	F	K	0.000	>21.69	8.882	9.079
5	46	F	Q	0.000	>21.69	9.851	8.999
5	47	F	S	0.000	>21.69	8.759	9.831
5	48	F	K	0.000	>21.69	9.444	9.426
5	49	F	K	0.000	>21.69	11.399	12.600
5	50	F	L	0.000	>21.69	11.101	12.209
5	51	F	E	0.000	>21.69	10.035	12.947
5	52	F	K	0.000	>21.69	11.106	12.816
5	53	F	K	0.000	>21.69	13.184	17.523
5	54	F	K	0.000	>21.69	12.333	17.673
5	55	F	E	0.000	>21.69	11.876	19.429
5	56	F	T	0.000	>21.69	13.361	23.450
5	57	F	I	0.000	>21.69	14.803	25.606
5	58	F	T	0.000	>21.69	17.259	28.273
5	59	F	E	0.000	>21.69	16.292	29.030
5	60	F	S	0.000	>21.69	16.636	28.935
5	61	F	A	0.000	>21.69	16.150	29.159
5	62	F	G	0.000	>21.69	16.271	26.218
5	63	F	R	0.000	>21.69	16.069	24.148
5	64	F	Q	0.000	>21.69	16.534	21.010
5	65	F	Q	0.000	>21.69	15.141	19.840
5	66	F	K	0.000	>21.69	13.960	17.662
5	67	F	K	0.000	>21.69	14.357	17.255
5	68	F	K	0.000	>21.69	14.453	16.152
5	69	F	I	0.000	>21.69	13.145	15.769
5	70	F	E	0.000	>21.69	12.655	13.098
5	71	F	R	0.000	>21.69	13.025	13.379
5	72	F	Q	0.000	>21.69	12.890	11.723
5	73	F	E	0.000	>21.69	10.861	11.723
5	74	F	E	0.000	>21.69	10.771	11.654
5	75	F	K	0.000	>21.69	11.880	10.706
5	76	F	L	0.000	>21.69	10.615	11.310
5	77	F	K	0.000	>21.69	10.167	9.698
5	78	F	N	0.000	>21.69	10.192	10.254
5	79	F	N	0.000	>21.69	10.175	8.746
5	80	F	N	0.000	>21.69	8.521	7.631
5	81	F	R	0.000	>21.69	9.795	9.641
5	82	F	D	0.000	>21.69	9.067	8.910
5	83	F	L	0.000	>21.69	7.551	8.874
5	84	F	S	0.000	>21.69	7.708	10.095
5	85	F	M	0.000	>21.69	9.039	9.208
5	86	F	V	0.000	>21.69	6.787	7.598
5	87	F	R	0.000	>21.69	6.234	8.966
5	88	F	M	0.000	>21.69	7.659	9.215
5	89	F	K	0.000	>21.69	7.086	11.122
5	90	F	S	0.000	>21.69	6.887	12.052
5	91	F	M	0.000	>21.69	6.833	11.182
5	92	F	F	0.000	>21.69	6.708	10.174
5	93	F	A	0.000	>21.69	6.643	9.298
5	94	F	I	0.000	>21.69	5.778	10.196
5	95	F	G	0.000	>21.69	6.575	11.701
5	96	F	F	0.000	>21.69	5.148	8.300
5	97	F	C	0.000	>21.69	5.494	6.858
5	98	F	F	0.000	>21.69	4.987	7.765
5	99	F	T	0.000	>21.69	4.729	7.109
5	100	F	A	0.000	>21.69	4.569	6.414
5	101	F	L	0.000	>21.69	4.400	5.446
5	102	F	M	0.000	>21.69	4.164	4.658
5	103	F	G	0.000	>21.69	4.260	5.570
5	104	F	M	0.000	>21.69	4.448	4.153
5	105	F	F	0.000	17.62	3.097	4.105
5	106	F	N	0.000	20.12	3.131	4.017
5	107	F	S	0.000	>21.69	3.730	4.026
5	108	F	I	0.000	16.38	3.122	3.515
5	109	F	F	0.001	13.87	3.310	3.292
5	110	F	D	0.000	18.88	2.796	3.752
5	111	F	G	0.000	17.00	2.699	3.532
5	112	F	R	0.004	12.62	2.610	2.790
5	113	F	V	0.004	11.38	2.316	1.940
5	114	F	V	0.040	9.50	3.235	2.070
5	115	F	A	0.476	7.94	3.870	2.727
5	116	F	K	0.013	9.81	2.692	2.181
5	117	F	L	0.000	13.87	3.419	2.059
5	118	F	P	0.000	14.19	3.372	2.377
5	119	F	F	0.000	18.25	4.243	3.326
5	120	F	T	0.000	>21.69	4.669	4.194
5	121	F	P	0.000	19.81	5.423	4.952
5	122	F	L	0.000	>21.69	5.086	5.576
5	123	F	S	0.000	>21.69	5.367	7.596
5	124	F	Y	0.000	>21.69	5.840	8.098
5	125	F	I	0.000	>21.69	4.923	5.278
5	126	F	Q	0.000	>21.69	4.461	4.777
5	127	F	G	0.000	>21.69	4.854	5.401
5	128	F	L	0.000	>21.69	4.543	3.499
5	129	F	S	0.000	17.94	4.493	4.283
5	130	F	H	0.000	19.19	4.083	3.599
5	131	F	R	0.000	20.44	3.968	4.997
5	132	F	N	0.000	19.81	4.572	6.338
5	133	F	L	0.000	17.00	4.159	4.513
5	134	F	L	0.000	19.81	3.877	8.509
5	135	F	G	0.000	19.50	4.131	10.032
5	136	F	D	0.000	>21.69	4.012	8.084
5	137	F	D	0.000	17.00	3.690	3.566
5	138	F	T	0.000	20.12	4.739	3.740
5	139	F	T	0.000	15.44	3.235	2.644
5	140	F	D	0.001	14.19	3.037	2.280
5	141	F	C	0.001	12.00	3.245	2.297
5	142	F	S	0.000	15.75	3.144	2.636
5	143	F	F	0.000	13.87	2.597	2.816
5	144	F	I	0.000	18.25	3.240	2.501
5	145	F	F	0.000	16.38	3.767	2.003
5	146	F	L	0.001	12.00	2.456	1.861
5	147	F	Y	0.000	16.06	2.589	1.928
5	148	F	I	0.000	19.19	3.917	2.195
5	149	F	L	0.000	16.06	2.751	2.151
5	150	F	C	0.000	14.81	2.886	2.677
5	151	F	T	0.000	19.81	3.245	2.660
5	152	F	M	0.000	>21.69	4.830	3.540
5	153	F	S	0.000	18.25	3.263	3.712
5	154	F	I	0.000	18.25	3.227	3.286
5	155	F	R	0.000	>21.69	3.740	3.673
5	156	F	Q	0.000	>21.69	4.078	4.699
5	157	F	N	0.000	>21.69	3.860	3.628
5	158	F	I	0.000	>21.69	3.908	3.971
5	159	F	Q	0.000	>21.69	4.513	3.763
5	160	F	K	0.000	>21.69	4.213	4.573
5	161	F	I	0.000	>21.69	4.771	5.183
5	162	F	L	0.000	>21.69	4.755	4.770
5	163	F	G	0.000	>21.69	5.071	6.059
5	164	F	L	0.000	>21.69	5.871	8.416
5	165	F	A	0.000	>21.69	5.467	13.920
5	166	F	P	0.000	>21.69	6.820	13.047
5	167	F	S	0.000	>21.69	6.486	15.840
5	168	F	R	0.000	>21.69	6.996	14.581
5	169	F	A	0.000	>21.69	7.249	18.855
5	170	F	A	0.000	>21.69	8.220	17.932
5	171	F	T	0.000	>21.69	7.664	15.287
5	172	F	K	0.000	>21.69	8.111	15.753
5	173	F	Q	0.000	>21.69	11.595	19.541
5	174	F	A	0.000	>21.69	10.652	24.531
5	175	F	G	0.000	>21.69	12.828	28.244
5	176	F	G	0.000	>21.69	15.432	29.033
5	177	F	F	0.000	>21.69	18.366	28.483
5	178	F	L	0.000	>21.69	17.678	29.487
5	179	F	G	0.000	>21.69	18.871	29.081
5	180	F	P	0.000	>21.69	20.933	29.687
5	181	F	P	0.000	>21.69	21.813	29.619
5	182	F	P	0.000	>21.69	22.327	29.378
5	183	F	P	0.000	>21.69	23.652	29.804
5	184	F	S	0.000	>21.69	22.277	29.968
5	185	F	G	0.000	>21.69	24.779	30.202
5	186	F	K	0.000	>21.69	23.192	30.515
5	187	F	F	0.000	>21.69	25.522	30.506
5	188	F	S	0.000	>21.69	22.507	29.749
5	189	F	M	0.001	>21.69	27.828	31.017
5	190	F	S	0.000	>21.69	28.024	30.995
5	191	F	G	0.000	>21.69	28.357	30.823
5	192	F	G	0.000	>21.69	28.439	30.723
5	193	F	R	0.000	>21.69	28.282	30.906
5	194	F	R	0.000	>21.69	28.339	30.555
5	195	F	K	0.001	>21.69	27.770	30.804
5	196	F	E	0.001	>21.69	27.795	30.653
5	197	F	E	0.001	>21.69	27.039	30.196
5	198	F	P	0.001	>21.69	26.710	30.487
5	199	F	P	0.001	>21.69	27.183	30.671
5	200	F	Q	0.001	>21.69	25.551	30.197
5	201	F	P	0.001	>21.69	25.649	30.314
5	202	F	Q	0.001	>21.69	25.818	30.289
5	203	F	L	0.001	>21.69	25.590	30.211
5	204	F	A	0.001	>21.69	24.897	30.237
5	205	F	N	0.000	>21.69	24.314	30.006
5	206	F	G	0.000	>21.69	24.136	29.379
5	207	F	A	0.000	>21.69	20.695	28.995
5	208	F	L	0.000	>21.69	18.220	28.056
5	209	F	K	0.000	>21.69	14.335	26.399
5	210	F	V	0.000	>21.69	12.976	22.895
5	211	F	S	0.000	>21.69	11.753	21.774
5	212	F	V	0.000	>21.69	9.276	15.704
5	213	F	W	0.000	>21.69	11.675	18.612
5	214	F	S	0.000	>21.69	10.387	15.846
5	215	F	K	0.000	>21.69	9.336	18.898
5	216	F	V	0.000	>21.69	10.158	19.584
5	217	F	L	0.000	>21.69	10.636	19.780
5	218	F	R	0.000	>21.69	10.314	21.232
5	219	F	S	0.000	>21.69	10.280	23.879
5	220	F	D	0.000	>21.69	10.487	22.603
5	221	F	A	0.000	>21.69	11.259	25.603
5	222	F	A	0.000	>21.69	10.412	21.804
5	223	F	W	0.000	>21.69	10.254	18.909
5	224	F	E	0.000	>21.69	9.320	18.843
5	225	F	D	0.000	>21.69	8.412	15.065
5	226	F	K	0.000	>21.69	7.452	9.815
5	227	F	D	0.000	>21.69	6.132	6.209
5	228	F	E	0.000	>21.69	6.055	6.125
5	229	F	F	0.000	>21.69	6.815	5.191
5	230	F	L	0.000	>21.69	5.746	3.827
5	231	F	D	0.000	>21.69	5.559	4.253
5	232	F	V	0.000	>21.69	5.380	4.039
5	233	F	I	0.000	>21.69	6.058	3.540
5	234	F	Y	0.000	>21.69	5.272	2.782
5	235	F	W	0.000	>21.69	5.234	3.267
5	236	F	F	0.000	>21.69	5.703	3.436
5	237	F	R	0.000	>21.69	4.806	2.983
5	238	F	Q	0.000	>21.69	4.680	2.826
5	239	F	I	0.000	>21.69	4.546	2.728
5	240	F	I	0.000	>21.69	5.147	2.820
5	241	F	A	0.000	20.44	4.197	2.353
5	242	F	V	0.000	17.94	3.554	2.260
5	243	F	V	0.000	20.75	3.946	2.392
5	244	F	L	0.000	20.12	4.270	2.576
5	245	F	G	0.000	15.75	4.338	2.410
5	246	F	V	0.000	14.81	3.550	2.373
5	247	F	I	0.000	18.56	4.285	2.618
5	248	F	W	0.000	17.00	4.920	3.490
5	249	F	G	0.000	12.62	3.531	2.708
5	250	F	V	0.000	14.19	3.413	3.020
5	251	F	L	0.000	17.62	4.351	5.076
5	252	F	P	0.000	15.44	5.325	10.906
5	253	F	L	0.000	18.56	4.982	7.322
5	254	F	R	0.000	17.94	4.603	6.785
5	255	F	G	0.000	>21.69	5.692	5.764
5	256	F	F	0.000	>21.69	4.947	7.083
5	257	F	L	0.000	>21.69	4.691	5.166
5	258	F	G	0.000	>21.69	5.553	5.023
5	259	F	I	0.000	>21.69	5.322	3.959
5	260	F	A	0.000	>21.69	5.051	4.103
5	261	F	G	0.000	>21.69	5.686	3.913
5	262	F	F	0.000	>21.69	5.745	3.635
5	263	F	C	0.000	>21.69	6.073	3.348
5	264	F	L	0.000	>21.69	5.404	3.682
5	265	F	I	0.000	>21.69	6.214	4.059
5	266	F	N	0.000	>21.69	6.863	4.016
5	267	F	A	0.000	>21.69	6.281	4.857
5	268	F	G	0.000	>21.69	6.639	5.717
5	269	F	V	0.000	>21.69	7.077	5.109
5	270	F	L	0.000	>21.69	6.986	6.105
5	271	F	Y	0.000	>21.69	6.640	5.157
5	272	F	L	0.000	>21.69	8.378	5.973
5	273	F	Y	0.000	>21.69	7.668	7.547
5	274	F	F	0.000	>21.69	6.809	7.657
5	275	F	S	0.000	>21.69	7.496	7.819
5	276	F	N	0.000	>21.69	8.549	10.978
5	277	F	Y	0.000	>21.69	9.386	12.277
5	278	F	L	0.000	>21.69	9.321	11.188
5	279	F	Q	0.000	>21.69	8.410	12.995
5	280	F	I	0.000	>21.69	8.541	13.993
5	281	F	D	0.000	>21.69	10.101	16.108
5	282	F	E	0.000	>21.69	9.526	15.698
5	283	F	E	0.000	>21.69	9.306	13.025
5	284	F	E	0.000	>21.69	9.305	13.297
5	285	F	Y	0.000	>21.69	8.929	14.120
5	286	F	G	0.000	>21.69	9.197	13.293
5	287	F	G	0.000	>21.69	8.190	10.763
5	288	F	T	0.000	>21.69	8.190	8.687
5	289	F	W	0.000	>21.69	7.087	8.738
5	290	F	E	0.000	>21.69	6.242	7.493
5	291	F	L	0.000	>21.69	6.789	8.172
5	292	F	T	0.000	>21.69	7.652	8.498
5	293	F	K	0.000	>21.69	5.235	6.761
5	294	F	E	0.000	>21.69	4.807	5.969
5	295	F	G	0.000	>21.69	5.876	5.374
5	296	F	F	0.000	>21.69	5.377	4.009
5	297	F	M	0.000	>21.69	5.546	3.642
5	298	F	T	0.000	>21.69	4.417	2.955
5	299	F	S	0.000	>21.69	4.691	2.818
5	300	F	F	0.000	>21.69	4.332	2.512
5	301	F	A	0.000	19.81	4.045	2.229
5	302	F	L	0.000	18.56	3.772	2.092
5	303	F	F	0.000	18.56	3.700	2.049
5	304	F	M	0.000	16.38	3.457	1.988
5	305	F	V	0.000	13.56	2.902	1.723
5	306	F	I	0.000	13.56	3.211	1.832
5	307	F	W	0.000	13.87	3.968	2.047
5	308	F	I	0.002	10.44	3.074	1.736
5	309	F	I	0.573	7.94	2.575	1.604
5	310	F	F	0.006	9.81	2.880	1.767
5	311	F	Y	0.002	10.12	3.240	1.964
5	312	F	T	0.946	5.44	3.006	2.332
5	313	F	A	0.955	4.81	2.319	2.221
5	314	F	I	0.022	9.50	2.783	2.316
5	315	F	H	0.013	10.75	3.108	3.643
5	316	F	Y	0.547	7.94	3.078	4.659
5	317	F	D	0.763	4.50	6.049	10.531
6	7	A	D	1.000	5.12	0.789	0.781
6	8	A	T	0.997	7.00	0.971	0.934
6	9	A	L	0.997	5.75	1.002	0.898
6	10	A	L	0.992	6.06	1.115	1.055
6	11	A	I	0.002	9.81	1.223	1.045
6	12	A	V	0.000	10.75	1.479	1.237
6	13	A	F	0.000	10.12	1.568	1.355
6	14	A	I	0.000	12.31	1.612	1.445
6	15	A	S	0.000	14.81	1.650	1.564
6	16	A	V	0.000	15.75	2.094	1.693
6	17	A	C	0.000	16.06	2.176	2.011
6	18	A	T	0.000	18.25	2.084	2.064
6	19	A	A	0.000	20.44	2.501	2.152
6	20	A	L	0.000	21.06	2.581	2.329
6	21	A	L	0.000	>21.69	2.763	2.774
6	22	A	A	0.000	>21.69	2.938	2.998
6	23	A	E	0.000	>21.69	3.094	3.542
6	24	A	G	0.000	>21.69	3.393	3.598
6	25	A	I	0.000	>21.69	2.953	3.786
6	26	A	T	0.000	>21.69	3.675	3.826
6	27	A	W	0.000	>21.69	3.588	5.087
6	28	A	V	0.000	>21.69	4.052	4.571
6	29	A	L	0.000	>21.69	4.285	5.286
6	30	A	V	0.000	>21.69	5.202	5.559
6	31	A	Y	0.000	>21.69	4.932	6.413
6	32	A	R	0.000	>21.69	5.249	6.947
6	33	A	T	0.000	>21.69	5.393	6.457
6	34	A	D	0.000	>21.69	6.037	7.956
6	35	A	K	0.000	>21.69	6.849	8.016
6	36	A	Y	0.000	>21.69	6.015	7.752
6	37	A	K	0.000	>21.69	6.202	5.992
6	38	A	R	0.000	>21.69	6.448	7.428
6	39	A	L	0.000	>21.69	6.443	7.071
6	40	A	K	0.000	>21.69	5.878	7.033
6	41	A	A	0.000	>21.69	6.740	7.283
6	42	A	E	0.000	>21.69	8.602	7.991
6	43	A	V	0.000	>21.69	6.921	7.716
6	44	A	E	0.000	>21.69	7.407	9.282
6	45	A	K	0.000	>21.69	7.610	8.830
6	46	A	Q	0.000	>21.69	8.420	9.501
6	47	A	S	0.000	>21.69	8.465	9.651
6	48	A	K	0.000	>21.69	8.036	9.831
6	49	A	K	0.000	>21.69	9.391	10.677
6	50	A	L	0.000	>21.69	9.531	10.870
6	51	A	E	0.000	>21.69	10.073	14.834
6	52	A	K	0.000	>21.69	9.518	13.977
6	53	A	K	0.000	>21.69	11.141	15.102
6	54	A	K	0.000	>21.69	10.628	18.002
6	55	A	E	0.000	>21.69	12.611	21.493
6	56	A	T	0.000	>21.69	11.807	21.778
6	57	A	I	0.000	>21.69	12.146	24.906
6	58	A	T	0.000	>21.69	15.441	27.443
6	59	A	E	0.000	>21.69	16.154	29.223
6	60	A	S	0.000	>21.69	15.402	29.026
6	61	A	A	0.000	>21.69	14.856	29.038
6	62	A	G	0.000	>21.69	14.468	26.761
6	63	A	R	0.000	>21.69	13.263	24.004
6	64	A	Q	0.000	>21.69	12.190	20.681
6	65	A	Q	0.000	>21.69	12.970	19.861
6	66	A	K	0.000	>21.69	12.275	19.093
6	67	A	K	0.000	>21.69	12.631	18.321
6	68	A	K	0.000	>21.69	11.199	15.565
6	69	A	I	0.000	>21.69	11.501	15.378
6	70	A	E	0.000	>21.69	11.322	13.724
6	71	A	R	0.000	>21.69	11.113	13.729
6	72	A	Q	0.000	>21.69	10.587	12.623
6	73	A	E	0.000	>21.69	11.337	12.058
6	74	A	E	0.000	>21.69	10.485	11.878
6	75	A	K	0.000	>21.69	10.114	10.294
6	76	A	L	0.000	>21.69	9.636	11.431
6	77	A	K	0.000	>21.69	9.679	10.633
6	78	A	N	0.000	>21.69	9.082	9.685
6	79	A	N	0.000	>21.69	8.764	8.241
6	80	A	N	0.000	>21.69	8.256	8.115
6	81	A	R	0.000	>21.69	8.372	9.764
6	82	A	D	0.000	>21.69	8.050	8.606
6	83	A	L	0.000	>21.69	6.483	8.709
6	84	A	S	0.000	>21.69	6.634	9.273
6	85	A	M	0.000	>21.69	7.340	9.361
6	86	A	V	0.000	>21.69	5.901	7.576
6	87	A	R	0.000	>21.69	5.421	7.805
6	88	A	M	0.000	>21.69	5.884	9.806
6	89	A	K	0.000	>21.69	5.276	9.607
6	90	A	S	0.000	>21.69	5.422	14.223
6	91	A	M	0.000	>21.69	5.455	9.586
6	92	A	F	0.000	>21.69	4.706	9.209
6	93	A	A	0.000	>21.69	4.651	8.123
6	94	A	I	0.000	>21.69	4.527	10.347
6	95	A	G	0.000	>21.69	4.702	9.645
6	96	A	F	0.000	>21.69	3.666	7.432
6	97	A	C	0.000	>21.69	4.397	7.962
6	98	A	F	0.000	>21.69	3.489	7.110
6	99	A	T	0.000	>21.69	3.577	6.675
6	100	A	A	0.000	>21.69	3.626	6.893
6	101	A	L	0.000	20.12	2.950	5.113
6	102	A	M	0.000	20.44	2.923	5.075
6	103	A	G	0.000	20.44	3.235	5.517
6	104	A	M	0.000	18.25	3.202	3.947
6	105	A	F	0.000	14.81	2.545	4.233
6	106	A	N	0.000	17.94	2.688	3.995
6	107	A	S	0.000	17.94	2.650	3.744
6	108	A	I	0.002	12.62	2.461	2.926
6	109	A	F	0.004	11.69	2.380	2.387
6	110	A	D	0.000	16.38	2.470	3.798
6	111	A	G	0.001	15.75	2.457	3.558
6	112	A	R	0.005	10.75	2.412	2.821
6	113	A	V	0.003	12.31	2.094	1.913
6	114	A	V	0.010	9.19	2.017	2.008
6	115	A	A	0.004	10.75	2.527	2.066
6	116	A	K	0.000	13.56	2.262	1.980
6	117	A	L	0.000	17.31	2.724	2.204
6	118	A	P	0.000	18.88	3.352	2.685
6	119	A	F	0.000	>21.69	3.663	3.288
6	120	A	T	0.000	>21.69	4.223	4.302
6	121	A	P	0.000	>21.69	5.015	5.083
6	122	A	L	0.000	>21.69	4.466	4.997
6	123	A	S	0.000	>21.69	4.902	7.219
6	124	A	Y	0.000	>21.69	5.174	6.727
6	125	A	I	0.000	>21.69	5.323	5.211
6	126	A	Q	0.000	>21.69	4.101	5.500
6	127	A	G	0.000	>21.69	4.105	5.257
6	128	A	L	0.000	>21.69	3.580	3.676
6	129	A	S	0.000	19.50	3.678	3.732
6	130	A	H	0.000	20.44	3.747	4.194
6	131	A	R	0.000	20.12	3.350	5.680
6	132	A	N	0.000	18.88	3.232	6.142
6	133	A	L	0.000	17.31	3.528	4.062
6	134	A	L	0.000	19.50	3.760	7.612
6	135	A	G	0.000	>21.69	4.279	10.911
6	136	A	D	0.000	>21.69	4.025	8.980
6	137	A	D	0.000	19.50	3.965	4.718
6	138	A	T	0.000	>21.69	3.611	4.277
6	139	A	T	0.000	18.88	3.396	3.107
6	140	A	D	0.000	16.06	2.872	2.347
6	141	A	C	0.000	13.87	2.516	2.157
6	142	A	S	0.000	16.06	2.391	2.478
6	143	A	F	0.000	12.94	1.899	2.656
6	144	A	I	0.000	17.94	2.339	2.321
6	145	A	F	0.000	17.31	2.857	2.004
6	146	A	L	0.000	12.94	2.349	1.740
6	147	A	Y	0.000	15.44	2.085	1.889
6	148	A	I	0.000	19.81	3.343	2.064
6	149	A	L	0.000	17.94	2.451	1.957
6	150	A	C	0.000	15.44	2.363	2.505
6	151	A	T	0.000	19.81	2.734	2.844
6	152	A	M	0.000	>21.69	3.185	3.289
6	153	A	S	0.000	19.81	3.077	3.680
6	154	A	I	0.000	18.56	2.872	3.417
6	155	A	R	0.000	>21.69	3.257	3.736
6	156	A	Q	0.000	>21.69	3.515	4.074
6	157	A	N	0.000	>21.69	3.466	3.093
6	158	A	I	0.000	>21.69	3.332	3.954
6	159	A	Q	0.000	>21.69	3.642	3.634
6	160	A	K	0.000	>21.69	4.164	4.439
6	161	A	I	0.000	>21.69	4.460	4.641
6	162	A	L	0.000	>21.69	4.122	4.873
6	163	A	G	0.000	>21.69	4.602	6.567
6	164	A	L	0.000	>21.69	4.900	10.138
6	165	A	A	0.000	>21.69	6.243	12.500
6	166	A	P	0.000	>21.69	5.658	12.377
6	167	A	S	0.000	>21.69	6.238	15.573
6	168	A	R	0.000	>21.69	6.623	13.374
6	169	A	A	0.000	>21.69	7.382	17.088
6	170	A	A	0.000	>21.69	7.473	18.398
6	171	A	T	0.000	>21.69	7.333	15.441
6	172	A	K	0.000	>21.69	8.059	16.497
6	173	A	Q	0.000	>21.69	9.311	20.789
6	174	A	A	0.000	>21.69	9.473	23.980
6	175	A	G	0.000	>21.69	11.904	28.024
6	176	A	G	0.000	>21.69	14.877	29.370
6	177	A	F	0.000	>21.69	15.308	28.726
6	178	A	L	0.000	>21.69	15.315	29.401
6	179	A	G	0.000	>21.69	18.975	29.391
6	180	A	P	0.000	>21.69	20.485	29.838
6	181	A	P	0.000	>21.69	20.414	29.648
6	182	A	P	0.000	>21.69	21.643	29.064
6	183	A	P	0.000	>21.69	22.227	29.456
6	184	A	S	0.000	>21.69	21.925	29.698
6	185	A	G	0.000	>21.69	24.312	29.964
6	186	A	K	0.000	>21.69	22.781	30.135
6	187	A	F	0.000	>21.69	23.776	30.198
6	188	A	S	0.000	>21.69	22.217	29.784
6	189	A	M	0.000	>21.69	27.357	31.052
6	190	A	S	0.000	>21.69	27.790	30.789
6	191	A	G	0.000	>21.69	28.187	30.785
6	192	A	G	0.000	>21.69	27.949	30.460
6	193	A	R	0.000	>21.69	27.619	30.925
6	194	A	R	0.000	>21.69	27.103	30.534
6	195	A	K	0.001	>21.69	27.555	30.813
6	196	A	E	0.001	>21.69	27.804	30.724
6	197	A	E	0.000	>21.69	27.305	30.221
6	198	A	P	0.001	>21.69	26.250	30.556
6	199	A	P	0.001	>21.69	26.693	30.837
6	200	A	Q	0.001	>21.69	25.479	29.940
6	201	A	P	0.001	>21.69	24.775	30.443
6	202	A	Q	0.001	>21.69	24.285	30.506
6	203	A	L	0.000	>21.69	23.663	30.286
6	204	A	A	0.000	>21.69	23.228	30.325
6	205	A	N	0.000	>21.69	21.432	30.002
6	206	A	G	0.000	>21.69	21.609	29.785
6	207	A	A	0.000	>21.69	18.370	28.846
6	208	A	L	0.000	>21.69	17.490	28.951
6	209	A	K	0.000	>21.69	14.002	27.444
6	210	A	V	0.000	>21.69	10.420	23.482
6	211	A	S	0.000	>21.69	10.319	24.696
6	212	A	V	0.000	>21.69	8.167	16.126
6	213	A	W	0.000	>21.69	9.790	20.916
6	214	A	S	0.000	>21.69	8.441	16.086
6	215	A	K	0.000	>21.69	8.860	18.199
6	216	A	V	0.000	>21.69	8.334	18.313
6	217	A	L	0.000	>21.69	8.481	18.387
6	218	A	R	0.000	>21.69	8.910	19.656
6	219	A	S	0.000	>21.69	9.711	23.876
6	220	A	D	0.000	>21.69	9.727	24.067
6	221	A	A	0.000	>21.69	9.507	27.329
6	222	A	A	0.000	>21.69	9.164	22.658
6	223	A	W	0.000	>21.69	8.260	21.335
6	224	A	E	0.000	>21.69	7.730	19.702
6	225	A	D	0.000	>21.69	7.549	19.140
6	226	A	K	0.000	>21.69	6.858	10.798
6	227	A	D	0.000	>21.69	5.954	7.677
6	228	A	E	0.000	>21.69	5.798	7.330
6	229	A	F	0.000	>21.69	6.053	5.344
6	230	A	L	0.000	>21.69	5.627	4.160
6	231	A	D	0.000	>21.69	5.311	4.264
6	232	A	V	0.000	>21.69	5.039	4.037
6	233	A	I	0.000	>21.69	5.501	3.771
6	234	A	Y	0.000	>21.69	4.963	2.820
6	235	A	W	0.000	>21.69	4.681	3.141
6	236	A	F	0.000	>21.69	4.482	3.509
6	237	A	R	0.000	>21.69	4.483	3.079
6	238	A	Q	0.000	>21.69	3.953	2.790
6	239	A	I	0.000	>21.69	3.772	2.731
6	240	A	I	0.000	>21.69	3.870	2.927
6	241	A	A	0.000	>21.69	3.843	2.529
6	242	A	V	0.000	>21.69	3.544	2.587
6	243	A	V	0.000	>21.69	3.465	2.496
6	244	A	L	0.000	>21.69	3.461	2.667
6	245	A	G	0.000	20.12	3.472	2.600
6	246	A	V	0.000	19.19	2.899	2.374
6	247	A	I	0.000	>21.69	3.329	2.655
6	248	A	W	0.000	>21.69	3.580	3.791
6	249	A	G	0.000	17.62	3.136	3.481
6	250	A	V	0.000	19.19	3.239	3.471
6	251	A	L	0.000	>21.69	3.369	5.157
6	252	A	P	0.000	>21.69	4.602	11.632
6	253	A	L	0.000	>21.69	3.769	6.410
6	254	A	R	0.000	>21.69	3.926	6.214
6	255	A	G	0.000	>21.69	4.184	6.945
6	256	A	F	0.000	>21.69	4.587	6.238
6	257	A	L	0.000	>21.69	4.210	5.598
6	258	A	G	0.000	>21.69	4.700	5.389
6	259	A	I	0.000	>21.69	4.613	3.949
6	260	A	A	0.000	>21.69	4.549	4.202
6	261	A	G	0.000	>21.69	4.317	4.352
6	262	A	F	0.000	>21.69	4.840	3.564
6	263	A	C	0.000	>21.69	5.018	3.572
6	264	A	L	0.000	>21.69	4.548	4.213
6	265	A	I	0.000	>21.69	4.560	4.153
6	266	A	N	0.000	>21.69	5.030	4.295
6	267	A	A	0.000	>21.69	5.582	4.767
6	268	A	G	0.000	>21.69	5.331	5.358
6	269	A	V	0.000	>21.69	5.170	5.619
6	270	A	L	0.000	>21.69	6.045	6.281
6	271	A	Y	0.000	>21.69	6.378	4.882
6	272	A	L	0.000	>21.69	5.880	5.914
6	273	A	Y	0.000	>21.69	6.713	7.634
6	274	A	F	0.000	>21.69	6.679	9.044
6	275	A	S	0.000	>21.69	7.393	8.371
6	276	A	N	0.000	>21.69	7.398	12.161
6	277	A	Y	0.000	>21.69	7.844	11.755
6	278	A	L	0.000	>21.69	7.625	10.977
6	279	A	Q	0.000	>21.69	7.826	12.238
6	280	A	I	0.000	>21.69	7.582	17.254
6	281	A	D	0.000	>21.69	8.689	15.007
6	282	A	E	0.000	>21.69	9.407	17.134
6	283	A	E	0.000	>21.69	8.906	14.432
6	284	A	E	0.000	>21.69	8.759	15.429
6	285	A	Y	0.000	>21.69	7.941	16.773
6	286	A	G	0.000	>21.69	8.868	14.350
6	287	A	G	0.000	>21.69	7.611	13.846
6	288	A	T	0.000	>21.69	7.459	9.608
6	289	A	W	0.000	>21.69	6.361	9.753
6	290	A	E	0.000	>21.69	6.070	8.517
6	291	A	L	0.000	>21.69	5.825	9.454
6	292	A	T	0.000	>21.69	6.157	8.017
6	293	A	K	0.000	>21.69	5.107	6.639
6	294	A	E	0.000	>21.69	4.649	6.006
6	295	A	G	0.000	>21.69	4.785	5.650
6	296	A	F	0.000	>21.69	4.532	3.773
6	297	A	M	0.000	>21.69	4.053	3.488
6	298	A	T	0.000	>21.69	3.646	3.008
6	299	A	S	0.000	>21.69	3.690	3.123
6	300	A	F	0.000	>21.69	3.914	2.691
6	301	A	A	0.000	>21.69	3.745	2.386
6	302	A	L	0.000	20.75	3.071	2.246
6	303	A	F	0.000	>21.69	3.286	2.284
6	304	A	M	0.000	19.50	2.885	2.192
6	305	A	V	0.000	15.75	2.517	1.785
6	306	A	I	0.000	17.00	2.483	1.932
6	307	A	W	0.000	18.25	2.713	2.012
6	308	A	I	0.001	14.19	2.425	1.679
6	309	A	I	0.002	11.38	2.240	1.796
6	310	A	F	0.000	14.50	2.234	1.834
6	311	A	Y	0.000	15.12	2.326	1.900
6	312	A	T	0.003	10.44	2.174	1.923
6	313	A	A	0.011	9.81	1.971	2.503
6	314	A	I	0.001	14.50	2.242	2.270
6	315	A	H	0.002	15.75	2.645	3.188
6	316	A	Y	0.009	12.31	2.641	5.592
6	317	A	D	0.105	8.56	3.222	15.055
7	8	D	T	1.000	5.12	0.819	0.775
7	9	D	L	0.998	7.31	0.964	0.859
7	10	D	L	0.999	5.44	1.007	0.946
7	11	D	I	0.994	6.38	1.034	0.996
7	12	D	V	0.000	9.81	1.145	1.003
7	13	D	F	0.000	10.44	1.425	1.212
7	14	D	I	0.000	10.12	1.545	1.349
7	15	D	S	0.000	12.31	1.465	1.535
7	16	D	V	0.000	15.12	1.709	1.468
7	17	D	C	0.000	15.12	1.840	1.809
7	18	D	T	0.000	15.75	1.820	1.883
7	19	D	A	0.000	18.56	2.086	2.086
7	20	D	L	0.000	20.44	2.319	2.100
7	21	D	L	0.000	20.44	2.517	2.502
7	22	D	A	0.000	>21.69	2.579	2.796
7	23	D	E	0.000	>21.69	2.594	3.252
7	24	D	G	0.000	>21.69	3.097	3.185
7	25	D	I	0.000	>21.69	3.229	3.149
7	26	D	T	0.000	>21.69	3.011	3.468
7	27	D	W	0.000	>21.69	3.371	3.989
7	28	D	V	0.000	>21.69	3.988	4.219
7	29	D	L	0.000	>21.69	3.992	5.718
7	30	D	V	0.000	>21.69	4.049	5.103
7	31	D	Y	0.000	>21.69	3.742	5.124
7	32	D	R	0.000	>21.69	4.253	6.334
7	33	D	T	0.000	>21.69	4.839	6.584
7	34	D	D	0.000	>21.69	5.673	8.533
7	35	D	K	0.000	>21.69	5.537	7.181
7	36	D	Y	0.000	>21.69	5.027	7.860
7	37	D	K	0.000	>21.69	5.599	6.017
7	38	D	R	0.000	>21.69	5.737	7.603
7	39	D	L	0.000	>21.69	5.448	6.412
7	40	D	K	0.000	>21.69	4.792	6.844
7	41	D	A	0.000	>21.69	6.552	7.873
7	42	D	E	0.000	>21.69	6.634	8.349
7	43	D	V	0.000	>21.69	6.015	7.317
7	44	D	E	0.000	>21.69	5.443	8.283
7	45	D	K	0.000	>21.69	6.578	8.685
7	46	D	Q	0.000	>21.69	7.156	9.247
7	47	D	S	0.000	>21.69	6.404	9.087
7	48	D	K	0.000	>21.69	7.167	9.849
7	49	D	K	0.000	>21.69	8.125	11.455
7	50	D	L	0.000	>21.69	8.035	10.255
7	51	D	E	0.000	>21.69	7.241	12.256
7	52	D	K	0.000	>21.69	8.208	12.871
7	53	D	K	0.000	>21.69	9.125	15.221
7	54	D	K	0.000	>21.69	8.462	17.199
7	55	D	E	0.000	>21.69	9.557	19.115
7	56	D	T	0.000	>21.69	10.330	22.134
7	57	D	I	0.000	>21.69	10.545	25.267
7	58	D	T	0.000	>21.69	12.128	27.624
7	59	D	E	0.000	>21.69	12.350	29.305
7	60	D	S	0.000	>21.69	12.521	29.496
7	61	D	A	0.000	>21.69	11.697	29.343
7	62	D	G	0.000	>21.69	11.191	26.770
7	63	D	R	0.000	>21.69	11.702	23.122
7	64	D	Q	0.000	>21.69	10.849	21.183
7	65	D	Q	0.000	>21.69	10.363	18.936
7	66	D	K	0.000	>21.69	9.895	18.323
7	67	D	K	0.000	>21.69	9.717	16.600
7	68	D	K	0.000	>21.69	9.278	15.553
7	69	D	I	0.000	>21.69	9.994	12.922
7	70	D	E	0.000	>21.69	8.823	11.804
7	71	D	R	0.000	>21.69	8.310	13.052
7	72	D	Q	0.000	>21.69	9.483	11.443
7	73	D	E	0.000	>21.69	7.582	10.516
7	74	D	E	0.000	>21.69	6.680	11.025
7	75	D	K	0.000	>21.69	8.229	12.009
7	76	D	L	0.000	>21.69	7.753	9.250
7	77	D	K	0.000	>21.69	6.284	9.099
7	78	D	N	0.000	>21.69	6.855	9.757
7	79	D	N	0.000	>21.69	7.479	8.664
7	80	D	N	0.000	>21.69	6.033	7.499
7	81	D	R	0.000	>21.69	5.848	8.023
7	82	D	D	0.000	>21.69	6.375	7.920
7	83	D	L	0.000	>21.69	5.408	8.265
7	84	D	S	0.000	>21.69	5.041	9.543
7	85	D	M	0.000	>21.69	5.432	11.296
7	86	D	V	0.000	>21.69	5.468	7.454
7	87	D	R	0.000	>21.69	4.262	9.478
7	88	D	M	0.000	>21.69	4.821	10.154
7	89	D	K	0.000	>21.69	4.600	11.002
7	90	D	S	0.000	>21.69	4.934	11.286
7	91	D	M	0.000	>21.69	4.152	9.636
7	92	D	F	0.000	>21.69	4.162	7.752
7	93	D	A	0.000	>21.69	4.655	8.558
7	94	D	I	0.000	>21.69	3.789	9.811
7	95	D	G	0.000	>21.69	4.188	8.878
7	96	D	F	0.000	>21.69	3.630	5.539
7	97	D	C	0.000	>21.69	3.904	6.677
7	98	D	F	0.000	20.44	2.964	5.398
7	99	D	T	0.000	>21.69	3.786	5.428
7	100	D	A	0.000	>21.69	3.589	5.654
7	101	D	L	0.000	17.00	2.820	4.135
7	102	D	M	0.000	16.06	2.543	3.936
7	103	D	G	0.000	16.38	2.720	4.689
7	104	D	M	0.000	14.81	2.815	2.888
7	105	D	F	0.003	11.06	2.227	3.181
7	106	D	N	0.000	13.25	2.243	3.506
7	107	D	S	0.001	13.87	2.484	3.244
7	108	D	I	0.036	9.50	2.518	2.474
7	109	D	F	0.865	6.69	2.148	1.969
7	110	D	D	0.003	12.00	2.199	2.840
7	111	D	G	0.003	11.06	2.356	2.848
7	112	D	R	0.905	6.38	2.057	4.496
7	113	D	V	0.385	8.25	1.983	1.745
7	114	D	V	0.977	4.19	1.757	1.962
7	115	D	A	0.896	7.31	1.869	1.677
7	116	D	K	0.002	11.06	1.960	1.836
7	117	D	L	0.000	13.87	2.311	1.855
7	118	D	P	0.000	16.69	2.999	2.452
7	119	D	F	0.000	19.19	2.789	3.124
7	120	D	T	0.000	20.44	3.127	4.437
7	121	D	P	0.000	18.25	3.312	4.850
7	122	D	L	0.000	>21.69	3.572	5.393
7	123	D	S	0.000	>21.69	3.509	8.607
7	124	D	Y	0.000	>21.69	3.756	7.000
7	125	D	I	0.000	19.81	3.452	4.723
[truncated: 48,087 more rows]
