# Supplementary material for: A unified evolutionary origin for the ubiquitous protein transporters SecY and YidC
Source: BMC Biol. 2021 Dec 15;19:266. doi: 10.1186/s12915-021-01171-5 (PMC8675477; doi:10.1186/s12915-021-01171-5)
Supplement: Supplementary file 5 — Additional file 5. Predicted MJ0480/MJ0606 and TMCO1/C02orf24 structures. [file 12915_2021_1171_MOESM5_ESM.zip › Additional file 5. Predicted structures/prediction_TMCO1iso3_C20orf24iso2/rank_5_model_4_ptm_seed_0.raw.txt]

i	j	aa_i	aa_j	p(cbcb<8)	maxdistbin	pae_ij	pae_ji
1	2	M	S	1.000	5.44	1.343	1.743
1	3	M	T	0.799	7.31	3.625	4.151
1	4	M	M	0.351	9.81	5.230	5.186
1	5	M	F	0.524	6.06	6.793	6.258
1	6	M	A	0.524	5.44	5.749	8.033
1	7	M	D	0.096	10.44	9.526	6.315
1	8	M	T	0.010	10.44	9.956	6.159
1	9	M	L	0.114	14.50	12.815	5.560
1	10	M	L	0.042	12.62	12.661	5.962
1	11	M	I	0.002	15.12	15.714	6.451
1	12	M	V	0.000	19.19	15.768	6.094
1	13	M	F	0.003	19.50	19.948	6.312
1	14	M	I	0.001	>21.69	19.972	6.063
1	15	M	S	0.000	>21.69	20.581	6.472
1	16	M	V	0.000	>21.69	23.794	5.889
1	17	M	C	0.000	>21.69	25.500	6.535
1	18	M	T	0.000	>21.69	24.992	7.064
1	19	M	A	0.000	>21.69	23.644	6.294
1	20	M	L	0.000	>21.69	25.667	6.255
1	21	M	L	0.000	>21.69	26.699	6.781
1	22	M	A	0.000	>21.69	24.938	7.928
1	23	M	E	0.000	>21.69	26.956	7.516
1	24	M	G	0.000	>21.69	28.032	8.262
1	25	M	I	0.000	>21.69	27.762	7.891
1	26	M	T	0.000	>21.69	26.605	7.620
1	27	M	W	0.000	>21.69	28.228	8.115
1	28	M	V	0.000	>21.69	28.417	7.762
1	29	M	L	0.000	>21.69	27.689	8.061
1	30	M	V	0.000	>21.69	26.903	8.598
1	31	M	Y	0.000	>21.69	27.447	8.500
1	32	M	R	0.000	>21.69	29.703	9.780
1	33	M	T	0.000	>21.69	28.413	9.373
1	34	M	D	0.000	>21.69	28.783	9.942
1	35	M	K	0.000	>21.69	28.810	9.220
1	36	M	Y	0.000	>21.69	27.695	8.778
1	37	M	K	0.000	>21.69	28.460	8.817
1	38	M	R	0.000	>21.69	28.855	9.193
1	39	M	L	0.000	>21.69	29.110	9.367
1	40	M	K	0.000	>21.69	28.502	8.859
1	41	M	A	0.000	>21.69	28.532	10.220
1	42	M	E	0.000	>21.69	29.132	10.165
1	43	M	V	0.000	>21.69	29.334	10.227
1	44	M	E	0.000	>21.69	29.308	10.886
1	45	M	K	0.000	>21.69	29.182	11.149
1	46	M	Q	0.000	>21.69	29.013	11.742
1	47	M	S	0.000	>21.69	28.578	12.081
1	48	M	K	0.000	>21.69	29.061	12.198
1	49	M	K	0.000	>21.69	29.061	12.708
1	50	M	L	0.000	>21.69	29.202	14.389
1	51	M	E	0.000	>21.69	29.035	14.054
1	52	M	K	0.000	>21.69	29.733	15.182
1	53	M	K	0.000	>21.69	29.571	17.309
1	54	M	K	0.000	>21.69	28.969	18.521
1	55	M	E	0.000	>21.69	28.872	20.065
1	56	M	T	0.000	>21.69	29.120	22.206
1	57	M	I	0.000	>21.69	29.202	23.475
1	58	M	T	0.000	>21.69	29.071	26.889
1	59	M	E	0.000	>21.69	28.883	27.867
1	60	M	S	0.000	>21.69	28.763	27.137
1	61	M	A	0.000	>21.69	28.752	26.819
1	62	M	G	0.000	>21.69	29.129	24.164
1	63	M	R	0.000	>21.69	28.813	21.950
1	64	M	Q	0.000	>21.69	29.043	19.826
1	65	M	Q	0.000	>21.69	29.529	19.565
1	66	M	K	0.000	>21.69	28.919	19.014
1	67	M	K	0.000	>21.69	28.522	16.787
1	68	M	K	0.000	>21.69	28.737	17.454
1	69	M	I	0.000	>21.69	28.658	15.257
1	70	M	E	0.000	>21.69	28.158	14.978
1	71	M	R	0.000	>21.69	29.042	14.953
1	72	M	Q	0.000	>21.69	29.862	15.390
1	73	M	E	0.000	>21.69	29.080	13.679
1	74	M	E	0.000	>21.69	28.672	13.039
1	75	M	K	0.000	>21.69	29.048	12.745
1	76	M	L	0.000	>21.69	29.290	12.804
1	77	M	K	0.000	>21.69	27.623	11.899
1	78	M	N	0.000	>21.69	28.793	12.441
1	79	M	N	0.000	>21.69	29.229	12.605
1	80	M	N	0.000	>21.69	28.362	11.840
1	81	M	R	0.000	>21.69	27.901	11.431
1	82	M	D	0.000	>21.69	28.550	10.704
1	83	M	L	0.000	>21.69	28.139	11.546
1	84	M	S	0.000	>21.69	27.597	11.602
1	85	M	M	0.000	>21.69	28.381	12.601
1	86	M	V	0.000	>21.69	28.431	10.285
1	87	M	R	0.000	>21.69	27.853	11.998
1	88	M	M	0.000	>21.69	27.921	12.440
1	89	M	K	0.000	>21.69	28.419	11.944
1	90	M	S	0.000	>21.69	26.651	12.815
1	91	M	M	0.000	>21.69	26.001	10.624
1	92	M	F	0.000	>21.69	27.975	11.171
1	93	M	A	0.000	>21.69	28.280	10.811
1	94	M	I	0.000	>21.69	25.330	12.068
1	95	M	G	0.000	>21.69	27.173	11.836
1	96	M	F	0.000	>21.69	28.509	11.478
1	97	M	C	0.000	>21.69	25.330	10.453
1	98	M	F	0.000	>21.69	24.433	13.441
1	99	M	T	0.000	>21.69	26.952	12.595
1	100	M	A	0.000	>21.69	24.828	11.205
1	101	M	L	0.000	>21.69	22.855	12.347
1	102	M	M	0.000	>21.69	22.016	12.433
1	103	M	G	0.000	>21.69	23.233	13.836
1	104	M	M	0.001	>21.69	21.031	10.461
1	105	M	F	0.002	>21.69	20.974	10.603
1	106	M	N	0.001	>21.69	21.640	12.188
1	107	M	S	0.002	>21.69	21.126	10.991
1	108	M	I	0.025	>21.69	16.635	8.451
1	109	M	F	0.018	17.31	17.778	7.279
1	110	M	D	0.006	>21.69	20.189	10.491
1	111	M	G	0.014	>21.69	17.472	9.673
1	112	M	R	0.086	15.44	13.546	8.420
1	113	M	V	0.099	15.44	12.929	6.160
1	114	M	V	0.024	14.19	13.333	6.796
1	115	M	A	0.013	14.50	12.538	7.364
1	116	M	K	0.047	15.44	14.677	6.934
1	117	M	L	0.001	>21.69	19.371	6.626
1	118	M	P	0.000	>21.69	20.873	7.749
1	119	M	F	0.000	>21.69	22.197	8.954
1	120	M	T	0.000	>21.69	20.722	10.084
1	121	M	P	0.000	>21.69	24.024	12.253
1	122	M	L	0.000	>21.69	23.707	9.860
1	123	M	S	0.000	>21.69	23.096	10.330
1	124	M	Y	0.000	>21.69	25.143	11.515
1	125	M	I	0.000	>21.69	23.709	10.721
1	126	M	Q	0.000	>21.69	22.717	11.303
1	127	M	G	0.000	>21.69	25.201	12.233
1	128	M	L	0.000	>21.69	23.145	9.717
1	129	M	S	0.000	>21.69	21.919	9.968
1	130	M	H	0.000	>21.69	22.110	11.570
1	131	M	R	0.000	>21.69	23.278	11.339
1	132	M	N	0.001	>21.69	21.854	12.557
1	133	M	L	0.003	>21.69	19.046	11.342
1	134	M	L	0.009	>21.69	19.479	13.534
1	135	M	G	0.010	>21.69	19.112	13.740
1	136	M	D	0.005	>21.69	21.038	13.416
1	137	M	D	0.013	>21.69	15.730	10.552
1	138	M	T	0.001	>21.69	21.568	10.588
1	139	M	T	0.004	>21.69	18.815	8.320
1	140	M	D	0.023	18.88	15.999	7.278
1	141	M	C	0.003	17.62	18.790	6.970
1	142	M	S	0.001	>21.69	18.878	7.607
1	143	M	F	0.003	17.94	19.842	6.486
1	144	M	I	0.000	>21.69	21.438	7.794
1	145	M	F	0.000	>21.69	20.795	6.831
1	146	M	L	0.000	17.62	18.526	6.685
1	147	M	Y	0.000	>21.69	19.517	6.326
1	148	M	I	0.000	>21.69	22.135	7.390
1	149	M	L	0.000	>21.69	20.809	6.755
1	150	M	C	0.000	>21.69	21.963	7.679
1	151	M	T	0.000	>21.69	24.369	7.057
1	152	M	M	0.000	>21.69	23.528	9.068
1	153	M	S	0.000	>21.69	22.085	7.515
1	154	M	I	0.000	>21.69	25.066	7.843
1	155	M	R	0.000	>21.69	24.467	8.814
1	156	M	Q	0.000	>21.69	25.974	9.055
1	157	M	N	0.000	>21.69	24.237	7.954
1	158	M	I	0.000	>21.69	25.798	7.995
1	159	M	Q	0.000	>21.69	26.955	9.015
1	160	M	K	0.000	>21.69	25.534	8.590
1	161	M	I	0.000	>21.69	27.050	9.448
1	162	M	L	0.000	>21.69	26.904	9.876
1	163	M	G	0.000	>21.69	27.349	11.356
1	164	M	L	0.000	>21.69	28.461	13.409
1	165	M	A	0.000	>21.69	25.963	16.897
1	166	M	P	0.000	>21.69	27.378	17.762
1	167	M	S	0.000	>21.69	27.652	23.046
1	168	M	R	0.000	>21.69	27.921	18.135
1	169	M	A	0.000	>21.69	28.295	20.563
1	170	M	A	0.000	>21.69	28.128	20.609
1	171	M	T	0.000	>21.69	27.050	19.060
1	172	M	K	0.000	>21.69	28.424	20.843
1	173	M	Q	0.000	>21.69	28.550	20.837
1	174	M	A	0.000	>21.69	27.606	24.792
1	175	M	G	0.000	>21.69	28.507	27.883
1	176	M	G	0.000	>21.69	27.837	28.855
1	177	M	F	0.000	>21.69	28.342	28.722
1	178	M	L	0.000	>21.69	28.173	29.326
1	179	M	G	0.000	>21.69	28.065	29.159
1	180	M	P	0.000	>21.69	28.455	29.207
1	181	M	P	0.000	>21.69	29.466	29.426
1	182	M	P	0.000	>21.69	29.275	29.220
1	183	M	P	0.000	>21.69	29.247	29.268
1	184	M	S	0.000	>21.69	29.865	29.363
1	185	M	G	0.000	>21.69	29.423	30.205
1	186	M	K	0.000	>21.69	29.140	29.982
1	187	M	F	0.000	>21.69	29.434	30.044
1	188	M	S	0.000	>21.69	27.491	28.985
1	189	M	M	0.001	>21.69	30.126	30.554
1	190	M	S	0.001	>21.69	30.356	30.748
1	191	M	G	0.000	>21.69	30.506	30.711
1	192	M	G	0.000	>21.69	30.592	30.754
1	193	M	R	0.000	>21.69	30.509	30.756
1	194	M	R	0.000	>21.69	30.712	30.929
1	195	M	K	0.000	>21.69	30.583	30.644
1	196	M	E	0.000	>21.69	30.706	30.980
1	197	M	E	0.000	>21.69	30.493	30.697
1	198	M	P	0.000	>21.69	30.474	30.626
1	199	M	P	0.000	>21.69	30.568	30.675
1	200	M	Q	0.000	>21.69	30.089	30.034
1	201	M	P	0.000	>21.69	30.148	30.286
1	202	M	Q	0.000	>21.69	29.988	30.011
1	203	M	L	0.000	>21.69	29.885	30.092
1	204	M	A	0.000	>21.69	29.405	29.906
1	205	M	N	0.000	>21.69	28.803	29.662
1	206	M	G	0.000	>21.69	28.272	29.272
1	207	M	A	0.000	>21.69	29.002	29.219
1	208	M	L	0.000	>21.69	28.528	27.793
1	209	M	K	0.000	>21.69	27.924	25.828
1	210	M	V	0.000	>21.69	27.873	24.374
1	211	M	S	0.000	>21.69	29.251	24.328
1	212	M	V	0.000	>21.69	27.678	18.239
1	213	M	W	0.000	>21.69	27.506	17.831
1	214	M	S	0.000	>21.69	29.901	18.187
1	215	M	K	0.000	>21.69	29.066	19.183
1	216	M	V	0.000	>21.69	28.209	19.775
1	217	M	L	0.000	>21.69	28.994	20.640
1	218	M	R	0.000	>21.69	29.024	20.615
1	219	M	S	0.000	>21.69	29.295	26.360
1	220	M	D	0.000	>21.69	28.765	24.816
1	221	M	A	0.000	>21.69	28.810	24.729
1	222	M	A	0.000	>21.69	29.025	21.985
1	223	M	W	0.000	>21.69	27.202	19.818
1	224	M	E	0.000	>21.69	28.854	20.249
1	225	M	D	0.000	>21.69	29.139	14.844
1	226	M	K	0.000	>21.69	28.897	11.247
1	227	M	D	0.000	>21.69	28.582	9.593
1	228	M	E	0.000	>21.69	29.142	9.189
1	229	M	F	0.000	>21.69	29.086	9.446
1	230	M	L	0.000	>21.69	27.178	8.383
1	231	M	D	0.000	>21.69	28.745	8.155
1	232	M	V	0.000	>21.69	29.680	8.058
1	233	M	I	0.000	>21.69	27.330	8.062
1	234	M	Y	0.000	>21.69	26.096	6.601
1	235	M	W	0.000	>21.69	28.109	7.146
1	236	M	F	0.000	>21.69	28.746	7.214
1	237	M	R	0.000	>21.69	28.712	6.719
1	238	M	Q	0.000	>21.69	26.587	6.030
1	239	M	I	0.000	>21.69	28.106	6.196
1	240	M	I	0.000	>21.69	26.792	6.773
1	241	M	A	0.000	>21.69	23.586	5.795
1	242	M	V	0.000	>21.69	25.167	6.165
1	243	M	V	0.000	>21.69	26.147	6.239
1	244	M	L	0.000	>21.69	25.073	7.899
1	245	M	G	0.000	>21.69	21.211	8.118
1	246	M	V	0.000	>21.69	23.040	6.587
1	247	M	I	0.000	>21.69	24.444	7.303
1	248	M	W	0.000	>21.69	23.314	11.585
1	249	M	G	0.000	>21.69	19.815	9.546
1	250	M	V	0.001	>21.69	21.570	7.767
1	251	M	L	0.000	>21.69	22.754	9.071
1	252	M	P	0.001	>21.69	20.394	13.789
1	253	M	L	0.000	>21.69	22.819	11.586
1	254	M	R	0.000	>21.69	21.072	14.029
1	255	M	G	0.000	>21.69	22.009	11.310
1	256	M	F	0.000	>21.69	25.738	11.541
1	257	M	L	0.000	>21.69	24.430	10.418
1	258	M	G	0.000	>21.69	23.744	9.774
1	259	M	I	0.000	>21.69	23.312	8.066
1	260	M	A	0.000	>21.69	25.181	8.577
1	261	M	G	0.000	>21.69	26.265	8.284
1	262	M	F	0.000	>21.69	25.318	8.136
1	263	M	C	0.000	>21.69	26.396	7.639
1	264	M	L	0.000	>21.69	27.481	7.917
1	265	M	I	0.000	>21.69	27.888	7.724
1	266	M	N	0.000	>21.69	27.927	9.738
1	267	M	A	0.000	>21.69	26.390	9.587
1	268	M	G	0.000	>21.69	28.283	9.394
1	269	M	V	0.000	>21.69	28.456	9.194
1	270	M	L	0.000	>21.69	27.243	10.094
1	271	M	Y	0.000	>21.69	27.455	9.037
1	272	M	L	0.000	>21.69	28.441	9.829
1	273	M	Y	0.000	>21.69	28.769	11.024
1	274	M	F	0.000	>21.69	28.528	12.435
1	275	M	S	0.000	>21.69	28.618	11.618
1	276	M	N	0.000	>21.69	28.845	15.819
1	277	M	Y	0.000	>21.69	29.550	16.387
1	278	M	L	0.000	>21.69	26.947	13.990
1	279	M	Q	0.000	>21.69	28.393	16.510
1	280	M	I	0.000	>21.69	28.489	18.605
1	281	M	D	0.000	>21.69	28.649	20.971
1	282	M	E	0.000	>21.69	28.877	20.759
1	283	M	E	0.000	>21.69	28.378	18.297
1	284	M	E	0.000	>21.69	28.825	18.665
1	285	M	Y	0.000	>21.69	28.940	17.110
1	286	M	G	0.000	>21.69	28.397	18.926
1	287	M	G	0.000	>21.69	28.602	16.119
1	288	M	T	0.000	>21.69	29.016	14.574
1	289	M	W	0.000	>21.69	27.886	14.016
1	290	M	E	0.000	>21.69	28.384	11.368
1	291	M	L	0.000	>21.69	28.489	12.674
1	292	M	T	0.000	>21.69	28.314	12.492
1	293	M	K	0.000	>21.69	27.097	10.775
1	294	M	E	0.000	>21.69	27.376	9.990
1	295	M	G	0.000	>21.69	26.873	10.082
1	296	M	F	0.000	>21.69	27.659	8.573
1	297	M	M	0.000	>21.69	26.529	8.213
1	298	M	T	0.000	>21.69	25.688	8.213
1	299	M	S	0.000	>21.69	26.283	7.528
1	300	M	F	0.000	>21.69	26.544	5.916
1	301	M	A	0.000	>21.69	22.309	6.078
1	302	M	L	0.000	>21.69	24.177	5.162
1	303	M	F	0.000	>21.69	22.812	5.927
1	304	M	M	0.000	>21.69	20.618	6.337
1	305	M	V	0.000	>21.69	21.199	6.055
1	306	M	I	0.000	>21.69	23.066	5.966
1	307	M	W	0.000	>21.69	21.322	7.526
1	308	M	I	0.000	17.31	18.128	6.237
1	309	M	I	0.003	17.31	14.205	6.802
1	310	M	F	0.002	>21.69	19.249	6.456
1	311	M	Y	0.002	16.06	17.825	7.159
1	312	M	T	0.040	12.94	11.493	6.826
1	313	M	A	0.133	11.06	13.383	7.692
1	314	M	I	0.041	13.56	15.961	8.628
1	315	M	H	0.033	14.81	16.486	9.464
1	316	M	Y	0.157	12.00	12.283	10.487
1	317	M	D	0.323	8.56	8.676	10.382
2	3	S	T	1.000	5.44	1.584	1.514
2	4	S	M	0.842	7.31	6.562	3.032
2	5	S	F	0.741	4.50	5.958	3.523
2	6	S	A	0.906	6.38	4.794	2.223
2	7	S	D	0.268	8.88	6.793	2.853
2	8	S	T	0.014	9.50	7.184	2.913
2	9	S	L	0.015	10.44	9.076	2.889
2	10	S	L	0.050	12.31	8.217	2.853
2	11	S	I	0.001	14.50	11.451	2.990
2	12	S	V	0.000	15.44	12.103	3.293
2	13	S	F	0.000	16.38	12.541	3.130
2	14	S	I	0.000	18.56	14.305	3.388
2	15	S	S	0.000	20.12	13.840	3.739
2	16	S	V	0.000	>21.69	16.488	3.332
2	17	S	C	0.000	>21.69	17.192	3.744
2	18	S	T	0.000	>21.69	19.709	4.578
2	19	S	A	0.000	>21.69	17.642	4.199
2	20	S	L	0.000	>21.69	20.779	4.255
2	21	S	L	0.000	>21.69	18.709	4.809
2	22	S	A	0.000	>21.69	18.829	5.426
2	23	S	E	0.000	>21.69	21.750	5.026
2	24	S	G	0.000	>21.69	24.732	5.681
2	25	S	I	0.000	>21.69	22.543	5.881
2	26	S	T	0.000	>21.69	21.949	5.422
2	27	S	W	0.000	>21.69	24.696	5.897
2	28	S	V	0.000	>21.69	24.985	5.996
2	29	S	L	0.000	>21.69	23.204	7.018
2	30	S	V	0.000	>21.69	22.263	7.586
2	31	S	Y	0.000	>21.69	24.222	7.362
2	32	S	R	0.000	>21.69	26.301	8.997
2	33	S	T	0.000	>21.69	23.748	8.411
2	34	S	D	0.000	>21.69	23.847	8.686
2	35	S	K	0.000	>21.69	25.182	8.068
2	36	S	Y	0.000	>21.69	24.757	8.006
2	37	S	K	0.000	>21.69	25.235	7.121
2	38	S	R	0.000	>21.69	25.072	8.393
2	39	S	L	0.000	>21.69	24.940	8.731
2	40	S	K	0.000	>21.69	25.665	8.584
2	41	S	A	0.000	>21.69	25.543	8.627
2	42	S	E	0.000	>21.69	25.150	9.004
2	43	S	V	0.000	>21.69	26.627	9.509
2	44	S	E	0.000	>21.69	26.933	10.533
2	45	S	K	0.000	>21.69	26.347	9.244
2	46	S	Q	0.000	>21.69	25.709	10.315
2	47	S	S	0.000	>21.69	25.716	11.010
2	48	S	K	0.000	>21.69	27.199	10.523
2	49	S	K	0.000	>21.69	26.561	10.929
2	50	S	L	0.000	>21.69	26.036	12.405
2	51	S	E	0.000	>21.69	26.348	13.666
2	52	S	K	0.000	>21.69	27.983	13.713
2	53	S	K	0.000	>21.69	28.199	14.328
2	54	S	K	0.000	>21.69	26.903	17.679
2	55	S	E	0.000	>21.69	26.854	19.340
2	56	S	T	0.000	>21.69	26.743	20.300
2	57	S	I	0.000	>21.69	26.554	22.901
2	58	S	T	0.000	>21.69	27.481	25.035
2	59	S	E	0.000	>21.69	27.000	28.476
2	60	S	S	0.000	>21.69	27.409	26.976
2	61	S	A	0.000	>21.69	27.098	27.272
2	62	S	G	0.000	>21.69	26.973	24.136
2	63	S	R	0.000	>21.69	26.406	21.898
2	64	S	Q	0.000	>21.69	26.967	19.505
2	65	S	Q	0.000	>21.69	27.393	19.424
2	66	S	K	0.000	>21.69	27.137	19.124
2	67	S	K	0.000	>21.69	26.219	16.312
2	68	S	K	0.000	>21.69	27.057	15.554
2	69	S	I	0.000	>21.69	27.329	14.112
2	70	S	E	0.000	>21.69	25.647	13.008
2	71	S	R	0.000	>21.69	25.986	13.079
2	72	S	Q	0.000	>21.69	27.128	13.351
2	73	S	E	0.000	>21.69	26.259	12.058
2	74	S	E	0.000	>21.69	25.164	10.589
2	75	S	K	0.000	>21.69	26.997	10.787
2	76	S	L	0.000	>21.69	26.845	10.829
2	77	S	K	0.000	>21.69	25.435	10.105
2	78	S	N	0.000	>21.69	26.414	10.118
2	79	S	N	0.000	>21.69	25.799	10.331
2	80	S	N	0.000	>21.69	25.505	9.456
2	81	S	R	0.000	>21.69	24.230	9.931
2	82	S	D	0.000	>21.69	24.493	9.003
2	83	S	L	0.000	>21.69	24.777	10.241
2	84	S	S	0.000	>21.69	24.861	10.791
2	85	S	M	0.000	>21.69	24.435	10.181
2	86	S	V	0.000	>21.69	24.377	9.465
2	87	S	R	0.000	>21.69	23.286	10.677
2	88	S	M	0.000	>21.69	23.437	10.690
2	89	S	K	0.000	>21.69	23.927	10.455
2	90	S	S	0.000	>21.69	21.973	10.564
2	91	S	M	0.000	>21.69	21.967	9.010
2	92	S	F	0.000	>21.69	23.256	8.858
2	93	S	A	0.000	>21.69	23.872	8.022
2	94	S	I	0.000	>21.69	20.391	8.725
2	95	S	G	0.000	>21.69	20.567	8.992
2	96	S	F	0.000	>21.69	23.258	9.117
2	97	S	C	0.000	>21.69	20.241	8.101
2	98	S	F	0.000	>21.69	18.547	9.838
2	99	S	T	0.000	>21.69	20.699	8.522
2	100	S	A	0.000	>21.69	19.180	8.309
2	101	S	L	0.000	>21.69	16.760	9.181
2	102	S	M	0.000	>21.69	19.347	9.750
2	103	S	G	0.000	>21.69	17.573	10.495
2	104	S	M	0.000	>21.69	14.564	7.432
2	105	S	F	0.000	>21.69	13.779	7.507
2	106	S	N	0.000	>21.69	15.001	7.227
2	107	S	S	0.001	>21.69	15.346	7.192
2	108	S	I	0.019	17.00	11.301	6.177
2	109	S	F	0.014	15.12	12.519	5.573
2	110	S	D	0.004	18.88	14.243	6.416
2	111	S	G	0.009	16.38	13.541	6.362
2	112	S	R	0.088	12.62	8.062	5.490
2	113	S	V	0.052	11.38	10.967	4.472
2	114	S	V	0.023	11.69	7.763	4.301
2	115	S	A	0.005	11.06	9.372	4.698
2	116	S	K	0.012	11.06	11.238	5.067
2	117	S	L	0.000	16.38	13.026	4.700
2	118	S	P	0.000	>21.69	15.139	4.667
2	119	S	F	0.000	>21.69	18.561	5.273
2	120	S	T	0.000	>21.69	16.818	6.445
2	121	S	P	0.000	>21.69	18.239	6.696
2	122	S	L	0.000	>21.69	20.459	8.122
2	123	S	S	0.000	>21.69	18.150	8.333
2	124	S	Y	0.000	>21.69	23.049	9.354
2	125	S	I	0.000	>21.69	20.417	7.131
2	126	S	Q	0.000	>21.69	18.875	6.934
2	127	S	G	0.000	>21.69	18.589	8.177
2	128	S	L	0.000	>21.69	18.866	6.078
2	129	S	S	0.000	>21.69	16.072	6.683
2	130	S	H	0.000	>21.69	18.862	6.401
2	131	S	R	0.000	>21.69	16.047	8.491
2	132	S	N	0.000	>21.69	15.605	7.787
2	133	S	L	0.001	17.94	15.824	7.234
2	134	S	L	0.002	>21.69	15.583	9.393
2	135	S	G	0.001	>21.69	17.207	11.738
2	136	S	D	0.001	>21.69	18.394	8.568
2	137	S	D	0.001	>21.69	15.593	6.998
2	138	S	T	0.000	>21.69	18.062	6.889
2	139	S	T	0.001	16.69	14.015	5.605
2	140	S	D	0.002	15.12	12.775	4.986
2	141	S	C	0.001	14.19	13.545	5.232
2	142	S	S	0.000	18.25	13.739	6.033
2	143	S	F	0.000	16.06	13.017	4.636
2	144	S	I	0.000	>21.69	17.142	4.592
2	145	S	F	0.000	19.50	17.110	4.511
2	146	S	L	0.000	15.75	12.710	4.126
2	147	S	Y	0.000	19.50	12.910	4.006
2	148	S	I	0.000	>21.69	16.753	4.067
2	149	S	L	0.000	>21.69	13.725	4.773
2	150	S	C	0.000	19.19	15.643	5.284
2	151	S	T	0.000	>21.69	17.999	4.762
2	152	S	M	0.000	>21.69	19.112	6.965
2	153	S	S	0.000	>21.69	16.958	5.727
2	154	S	I	0.000	>21.69	18.091	5.594
2	155	S	R	0.000	>21.69	19.834	6.785
2	156	S	Q	0.000	>21.69	21.115	6.473
2	157	S	N	0.000	>21.69	20.279	5.804
2	158	S	I	0.000	>21.69	21.169	6.486
2	159	S	Q	0.000	>21.69	23.821	6.554
2	160	S	K	0.000	>21.69	22.383	6.520
2	161	S	I	0.000	>21.69	22.816	6.938
2	162	S	L	0.000	>21.69	22.676	8.157
2	163	S	G	0.000	>21.69	23.903	10.031
2	164	S	L	0.000	>21.69	22.858	12.510
2	165	S	A	0.000	>21.69	20.769	16.167
2	166	S	P	0.000	>21.69	23.543	17.319
2	167	S	S	0.000	>21.69	24.121	21.536
2	168	S	R	0.000	>21.69	23.294	18.563
2	169	S	A	0.000	>21.69	25.414	19.962
2	170	S	A	0.000	>21.69	24.073	20.938
2	171	S	T	0.000	>21.69	23.800	19.724
2	172	S	K	0.000	>21.69	26.179	20.349
2	173	S	Q	0.000	>21.69	25.059	19.943
2	174	S	A	0.000	>21.69	24.388	25.070
2	175	S	G	0.000	>21.69	24.482	28.315
2	176	S	G	0.000	>21.69	24.298	29.150
2	177	S	F	0.000	>21.69	25.532	29.069
2	178	S	L	0.000	>21.69	25.733	29.898
2	179	S	G	0.000	>21.69	25.158	29.086
2	180	S	P	0.000	>21.69	25.550	28.965
2	181	S	P	0.000	>21.69	25.884	29.010
2	182	S	P	0.000	>21.69	26.831	28.958
2	183	S	P	0.000	>21.69	26.648	29.267
2	184	S	S	0.000	>21.69	28.174	29.337
2	185	S	G	0.000	>21.69	29.180	30.388
2	186	S	K	0.000	>21.69	28.598	29.987
2	187	S	F	0.000	>21.69	28.617	30.294
2	188	S	S	0.000	>21.69	27.159	29.639
2	189	S	M	0.000	>21.69	30.256	30.733
2	190	S	S	0.001	>21.69	30.208	31.113
2	191	S	G	0.000	>21.69	29.835	30.760
2	192	S	G	0.000	>21.69	30.252	30.847
2	193	S	R	0.000	>21.69	29.755	30.953
2	194	S	R	0.000	>21.69	29.321	31.029
2	195	S	K	0.000	>21.69	29.672	30.989
2	196	S	E	0.000	>21.69	29.192	30.940
2	197	S	E	0.000	>21.69	28.991	30.798
2	198	S	P	0.000	>21.69	29.210	30.802
2	199	S	P	0.000	>21.69	28.908	30.551
2	200	S	Q	0.000	>21.69	28.423	30.252
2	201	S	P	0.000	>21.69	28.483	30.689
2	202	S	Q	0.000	>21.69	27.462	30.294
2	203	S	L	0.000	>21.69	27.004	30.522
2	204	S	A	0.000	>21.69	26.871	30.317
2	205	S	N	0.000	>21.69	24.923	29.962
2	206	S	G	0.000	>21.69	24.944	29.518
2	207	S	A	0.000	>21.69	26.589	29.566
2	208	S	L	0.000	>21.69	24.919	29.100
2	209	S	K	0.000	>21.69	25.172	27.323
2	210	S	V	0.000	>21.69	24.808	26.946
2	211	S	S	0.000	>21.69	26.395	24.677
2	212	S	V	0.000	>21.69	23.866	18.050
2	213	S	W	0.000	>21.69	25.641	20.983
2	214	S	S	0.000	>21.69	26.938	19.346
2	215	S	K	0.000	>21.69	26.674	20.275
2	216	S	V	0.000	>21.69	25.550	18.809
2	217	S	L	0.000	>21.69	26.743	21.172
2	218	S	R	0.000	>21.69	27.812	21.112
2	219	S	S	0.000	>21.69	25.852	24.806
2	220	S	D	0.000	>21.69	25.941	24.169
2	221	S	A	0.000	>21.69	26.669	26.171
2	222	S	A	0.000	>21.69	25.649	22.666
2	223	S	W	0.000	>21.69	24.613	20.790
2	224	S	E	0.000	>21.69	25.145	20.544
2	225	S	D	0.000	>21.69	26.485	13.569
2	226	S	K	0.000	>21.69	26.377	10.194
2	227	S	D	0.000	>21.69	24.755	8.252
2	228	S	E	0.000	>21.69	26.091	8.532
2	229	S	F	0.000	>21.69	26.338	7.748
2	230	S	L	0.000	>21.69	22.201	6.670
2	231	S	D	0.000	>21.69	25.772	6.250
2	232	S	V	0.000	>21.69	25.632	6.154
2	233	S	I	0.000	>21.69	23.491	5.906
2	234	S	Y	0.000	>21.69	24.024	4.929
2	235	S	W	0.000	>21.69	25.320	5.257
2	236	S	F	0.000	>21.69	25.191	5.478
2	237	S	R	0.000	>21.69	24.346	4.964
2	238	S	Q	0.000	>21.69	20.634	4.510
2	239	S	I	0.000	>21.69	23.132	4.580
2	240	S	I	0.000	>21.69	22.945	4.808
2	241	S	A	0.000	>21.69	18.639	4.259
2	242	S	V	0.000	>21.69	18.981	3.838
2	243	S	V	0.000	>21.69	21.743	3.899
2	244	S	L	0.000	>21.69	20.058	4.369
2	245	S	G	0.000	>21.69	16.530	5.170
2	246	S	V	0.000	>21.69	19.416	4.391
2	247	S	I	0.000	>21.69	19.711	4.336
2	248	S	W	0.000	>21.69	19.200	6.345
2	249	S	G	0.000	>21.69	15.791	5.480
2	250	S	V	0.000	>21.69	18.135	4.996
2	251	S	L	0.000	>21.69	19.221	7.409
2	252	S	P	0.000	>21.69	18.528	11.304
2	253	S	L	0.000	>21.69	17.878	8.818
2	254	S	R	0.000	>21.69	17.889	11.814
2	255	S	G	0.000	>21.69	19.559	7.893
2	256	S	F	0.000	>21.69	20.484	8.410
2	257	S	L	0.000	>21.69	21.337	7.592
2	258	S	G	0.000	>21.69	20.887	7.489
2	259	S	I	0.000	>21.69	19.082	5.769
2	260	S	A	0.000	>21.69	22.495	6.460
2	261	S	G	0.000	>21.69	23.431	7.560
2	262	S	F	0.000	>21.69	22.556	6.547
2	263	S	C	0.000	>21.69	23.853	5.562
2	264	S	L	0.000	>21.69	24.522	6.406
2	265	S	I	0.000	>21.69	24.945	6.995
2	266	S	N	0.000	>21.69	24.512	7.570
2	267	S	A	0.000	>21.69	22.774	7.645
2	268	S	G	0.000	>21.69	25.468	8.174
2	269	S	V	0.000	>21.69	25.510	8.290
2	270	S	L	0.000	>21.69	24.570	9.201
2	271	S	Y	0.000	>21.69	24.382	7.584
2	272	S	L	0.000	>21.69	25.563	9.197
2	273	S	Y	0.000	>21.69	26.464	10.353
2	274	S	F	0.000	>21.69	24.514	12.379
2	275	S	S	0.000	>21.69	25.031	11.175
2	276	S	N	0.000	>21.69	27.516	14.305
2	277	S	Y	0.000	>21.69	27.256	16.892
2	278	S	L	0.000	>21.69	24.646	14.872
2	279	S	Q	0.000	>21.69	25.270	16.119
2	280	S	I	0.000	>21.69	24.966	19.111
2	281	S	D	0.000	>21.69	24.245	19.608
2	282	S	E	0.000	>21.69	25.598	20.178
2	283	S	E	0.000	>21.69	24.058	17.951
2	284	S	E	0.000	>21.69	25.452	18.764
2	285	S	Y	0.000	>21.69	25.263	17.744
2	286	S	G	0.000	>21.69	24.446	19.523
2	287	S	G	0.000	>21.69	25.497	15.236
2	288	S	T	0.000	>21.69	26.659	13.453
2	289	S	W	0.000	>21.69	24.902	12.589
2	290	S	E	0.000	>21.69	24.722	10.443
2	291	S	L	0.000	>21.69	24.802	11.454
2	292	S	T	0.000	>21.69	25.174	10.456
2	293	S	K	0.000	>21.69	23.419	8.974
2	294	S	E	0.000	>21.69	24.020	8.631
2	295	S	G	0.000	>21.69	24.530	7.633
2	296	S	F	0.000	>21.69	23.632	5.987
2	297	S	M	0.000	>21.69	22.771	6.177
2	298	S	T	0.000	>21.69	20.849	5.907
2	299	S	S	0.000	>21.69	22.864	5.078
2	300	S	F	0.000	>21.69	21.077	3.922
2	301	S	A	0.000	>21.69	17.345	4.308
2	302	S	L	0.000	>21.69	18.231	3.718
2	303	S	F	0.000	>21.69	19.467	3.462
2	304	S	M	0.000	>21.69	14.938	3.755
2	305	S	V	0.000	>21.69	13.604	3.634
2	306	S	I	0.000	>21.69	16.365	3.817
2	307	S	W	0.000	>21.69	16.343	4.359
2	308	S	I	0.000	14.81	12.053	3.972
2	309	S	I	0.001	12.62	12.159	3.679
2	310	S	F	0.000	13.87	14.274	4.038
2	311	S	Y	0.000	13.25	12.239	4.166
2	312	S	T	0.088	9.19	8.730	4.757
2	313	S	A	0.152	8.56	10.261	4.700
2	314	S	I	0.011	11.06	12.883	5.136
2	315	S	H	0.009	11.69	11.294	5.826
2	316	S	Y	0.287	8.56	9.397	6.597
2	317	S	D	0.600	5.75	10.910	8.307
3	4	T	M	1.000	5.12	1.011	0.967
3	5	T	F	0.977	7.31	2.229	1.440
3	6	T	A	0.972	5.44	2.583	1.620
3	7	T	D	0.939	6.06	4.338	1.689
3	8	T	T	0.049	9.50	4.556	1.606
3	9	T	L	0.011	10.75	5.178	1.914
3	10	T	L	0.008	10.12	5.465	1.882
3	11	T	I	0.000	12.62	5.574	1.959
3	12	T	V	0.000	14.81	5.888	2.119
3	13	T	F	0.000	15.12	8.173	2.346
3	14	T	I	0.000	16.06	8.332	2.404
3	15	T	S	0.000	18.56	7.054	2.586
3	16	T	V	0.000	20.44	8.970	2.499
3	17	T	C	0.000	>21.69	11.423	2.653
3	18	T	T	0.000	>21.69	8.711	2.863
3	19	T	A	0.000	>21.69	9.737	2.826
3	20	T	L	0.000	>21.69	12.997	2.990
3	21	T	L	0.000	>21.69	13.323	3.354
3	22	T	A	0.000	>21.69	10.027	4.041
3	23	T	E	0.000	>21.69	11.983	3.896
3	24	T	G	0.000	>21.69	14.448	4.680
3	25	T	I	0.000	>21.69	13.959	4.536
3	26	T	T	0.000	>21.69	12.530	4.621
3	27	T	W	0.000	>21.69	16.019	5.125
3	28	T	V	0.000	>21.69	18.190	5.304
3	29	T	L	0.000	>21.69	15.205	6.215
3	30	T	V	0.000	>21.69	13.873	5.954
3	31	T	Y	0.000	>21.69	14.758	6.265
3	32	T	R	0.000	>21.69	18.809	7.576
3	33	T	T	0.000	>21.69	16.763	7.216
3	34	T	D	0.000	>21.69	17.480	7.879
3	35	T	K	0.000	>21.69	17.863	7.082
3	36	T	Y	0.000	>21.69	15.579	6.823
3	37	T	K	0.000	>21.69	18.200	6.255
3	38	T	R	0.000	>21.69	17.652	7.159
3	39	T	L	0.000	>21.69	17.021	8.100
3	40	T	K	0.000	>21.69	15.935	7.056
3	41	T	A	0.000	>21.69	19.506	7.525
3	42	T	E	0.000	>21.69	18.868	7.896
3	43	T	V	0.000	>21.69	18.461	8.168
3	44	T	E	0.000	>21.69	18.665	8.756
3	45	T	K	0.000	>21.69	19.895	8.561
3	46	T	Q	0.000	>21.69	18.989	9.393
3	47	T	S	0.000	>21.69	17.230	9.433
3	48	T	K	0.000	>21.69	20.095	9.371
3	49	T	K	0.000	>21.69	21.360	10.340
3	50	T	L	0.000	>21.69	19.995	11.636
3	51	T	E	0.000	>21.69	18.456	12.154
3	52	T	K	0.000	>21.69	22.080	13.562
3	53	T	K	0.000	>21.69	23.166	14.337
3	54	T	K	0.000	>21.69	20.504	16.973
3	55	T	E	0.000	>21.69	20.637	19.374
3	56	T	T	0.000	>21.69	22.635	21.278
3	57	T	I	0.000	>21.69	21.609	23.407
3	58	T	T	0.000	>21.69	23.417	26.524
3	59	T	E	0.000	>21.69	23.163	28.816
3	60	T	S	0.000	>21.69	23.145	27.094
3	61	T	A	0.000	>21.69	22.529	27.785
3	62	T	G	0.000	>21.69	22.794	25.066
3	63	T	R	0.000	>21.69	22.450	21.434
3	64	T	Q	0.000	>21.69	23.001	19.717
3	65	T	Q	0.000	>21.69	22.295	18.730
3	66	T	K	0.000	>21.69	23.166	17.646
3	67	T	K	0.000	>21.69	21.972	15.474
3	68	T	K	0.000	>21.69	22.552	14.498
3	69	T	I	0.000	>21.69	21.259	12.904
3	70	T	E	0.000	>21.69	20.093	11.987
3	71	T	R	0.000	>21.69	20.168	12.421
3	72	T	Q	0.000	>21.69	21.387	12.107
3	73	T	E	0.000	>21.69	18.872	10.723
3	74	T	E	0.000	>21.69	19.354	9.652
3	75	T	K	0.000	>21.69	21.033	9.799
3	76	T	L	0.000	>21.69	19.620	9.594
3	77	T	K	0.000	>21.69	18.111	9.016
3	78	T	N	0.000	>21.69	18.742	9.389
3	79	T	N	0.000	>21.69	18.756	9.472
3	80	T	N	0.000	>21.69	17.396	8.156
3	81	T	R	0.000	>21.69	17.149	9.074
3	82	T	D	0.000	>21.69	18.618	7.626
3	83	T	L	0.000	>21.69	16.294	8.650
3	84	T	S	0.000	>21.69	16.664	10.023
3	85	T	M	0.000	>21.69	17.370	9.614
3	86	T	V	0.000	>21.69	17.647	7.880
3	87	T	R	0.000	>21.69	14.097	9.098
3	88	T	M	0.000	>21.69	15.809	10.393
3	89	T	K	0.000	>21.69	17.995	9.891
3	90	T	S	0.000	>21.69	14.589	9.251
3	91	T	M	0.000	>21.69	12.837	8.603
3	92	T	F	0.000	>21.69	14.994	8.342
3	93	T	A	0.000	>21.69	15.753	7.064
3	94	T	I	0.000	>21.69	12.323	7.525
3	95	T	G	0.000	>21.69	12.690	8.775
3	96	T	F	0.000	>21.69	15.070	7.860
3	97	T	C	0.000	>21.69	12.256	6.888
3	98	T	F	0.000	>21.69	10.631	8.259
3	99	T	T	0.000	>21.69	13.316	8.395
3	100	T	A	0.000	>21.69	11.406	6.728
3	101	T	L	0.000	>21.69	10.283	6.141
3	102	T	M	0.000	>21.69	8.418	6.782
3	103	T	G	0.000	>21.69	10.544	6.784
3	104	T	M	0.000	>21.69	10.363	5.359
3	105	T	F	0.000	16.38	6.942	5.570
3	106	T	N	0.000	>21.69	8.748	6.344
3	107	T	S	0.000	17.31	10.592	6.138
3	108	T	I	0.003	12.62	7.970	4.263
3	109	T	F	0.002	11.69	7.002	4.759
3	110	T	D	0.002	14.81	8.672	5.477
3	111	T	G	0.003	12.94	8.796	4.804
3	112	T	R	0.212	8.56	6.592	3.947
3	113	T	V	0.090	9.50	6.558	2.775
3	114	T	V	0.071	9.50	5.580	2.879
3	115	T	A	0.021	11.06	4.084	2.952
3	116	T	K	0.014	12.00	6.322	2.962
3	117	T	L	0.000	16.69	6.446	2.876
3	118	T	P	0.000	18.88	7.929	3.416
3	119	T	F	0.000	>21.69	10.492	4.496
3	120	T	T	0.000	>21.69	10.391	5.611
3	121	T	P	0.000	>21.69	9.773	5.548
3	122	T	L	0.000	>21.69	11.655	7.316
3	123	T	S	0.000	>21.69	11.398	7.962
3	124	T	Y	0.000	>21.69	12.729	8.687
3	125	T	I	0.000	>21.69	11.472	5.713
3	126	T	Q	0.000	>21.69	11.300	6.069
3	127	T	G	0.000	>21.69	11.074	6.219
3	128	T	L	0.000	>21.69	9.162	4.707
3	129	T	S	0.000	19.19	7.683	5.433
3	130	T	H	0.000	18.88	10.412	5.238
3	131	T	R	0.000	>21.69	9.099	6.325
3	132	T	N	0.000	17.31	9.493	7.108
3	133	T	L	0.000	15.12	8.358	5.945
3	134	T	L	0.001	16.38	9.856	8.826
3	135	T	G	0.000	17.00	11.616	9.831
3	136	T	D	0.001	>21.69	10.273	7.749
3	137	T	D	0.000	16.38	10.384	4.839
3	138	T	T	0.000	>21.69	9.437	5.078
3	139	T	T	0.000	17.00	8.012	3.530
3	140	T	D	0.001	13.56	8.635	3.042
3	141	T	C	0.001	13.56	5.938	3.355
3	142	T	S	0.000	15.44	6.277	3.611
3	143	T	F	0.000	13.25	6.804	3.794
3	144	T	I	0.000	18.25	8.529	3.163
3	145	T	F	0.000	17.94	8.280	2.965
3	146	T	L	0.000	14.50	6.919	2.729
3	147	T	Y	0.000	17.31	7.855	2.770
3	148	T	I	0.000	>21.69	9.591	2.778
3	149	T	L	0.000	19.81	6.998	3.304
3	150	T	C	0.000	18.25	8.386	3.747
3	151	T	T	0.000	>21.69	8.733	3.271
3	152	T	M	0.000	>21.69	11.187	5.628
3	153	T	S	0.000	>21.69	9.324	5.091
3	154	T	I	0.000	>21.69	10.528	4.182
3	155	T	R	0.000	>21.69	10.833	5.239
3	156	T	Q	0.000	>21.69	11.545	5.203
3	157	T	N	0.000	>21.69	13.285	4.934
3	158	T	I	0.000	>21.69	12.373	5.249
3	159	T	Q	0.000	>21.69	12.845	5.700
3	160	T	K	0.000	>21.69	14.201	5.267
3	161	T	I	0.000	>21.69	15.042	6.211
3	162	T	L	0.000	>21.69	13.518	7.318
3	163	T	G	0.000	>21.69	16.277	9.027
3	164	T	L	0.000	>21.69	14.482	12.658
3	165	T	A	0.000	>21.69	11.669	15.739
3	166	T	P	0.000	>21.69	14.833	17.254
3	167	T	S	0.000	>21.69	16.074	22.286
3	168	T	R	0.000	>21.69	15.442	18.159
3	169	T	A	0.000	>21.69	17.543	19.648
3	170	T	A	0.000	>21.69	16.625	21.403
3	171	T	T	0.000	>21.69	14.270	19.348
3	172	T	K	0.000	>21.69	18.415	19.264
3	173	T	Q	0.000	>21.69	19.029	20.211
3	174	T	A	0.000	>21.69	16.851	25.047
3	175	T	G	0.000	>21.69	19.617	28.745
3	176	T	G	0.000	>21.69	19.617	29.340
3	177	T	F	0.000	>21.69	20.400	29.236
3	178	T	L	0.000	>21.69	19.693	29.764
3	179	T	G	0.000	>21.69	21.938	29.576
3	180	T	P	0.000	>21.69	22.195	29.514
3	181	T	P	0.000	>21.69	23.083	29.516
3	182	T	P	0.000	>21.69	24.570	29.136
3	183	T	P	0.000	>21.69	24.496	29.625
3	184	T	S	0.000	>21.69	26.009	29.703
3	185	T	G	0.000	>21.69	27.090	30.427
3	186	T	K	0.000	>21.69	26.132	30.357
3	187	T	F	0.000	>21.69	26.956	30.488
3	188	T	S	0.000	>21.69	26.133	29.860
3	189	T	M	0.000	>21.69	29.767	30.615
3	190	T	S	0.000	>21.69	29.423	31.090
3	191	T	G	0.000	>21.69	29.633	30.984
3	192	T	G	0.000	>21.69	29.288	30.853
3	193	T	R	0.000	>21.69	29.346	31.039
3	194	T	R	0.000	>21.69	29.013	31.242
3	195	T	K	0.000	>21.69	29.014	31.057
3	196	T	E	0.000	>21.69	28.398	30.940
3	197	T	E	0.000	>21.69	27.578	30.882
3	198	T	P	0.000	>21.69	27.670	30.901
3	199	T	P	0.000	>21.69	27.699	30.891
3	200	T	Q	0.000	>21.69	26.941	30.635
3	201	T	P	0.000	>21.69	26.594	30.641
3	202	T	Q	0.000	>21.69	25.612	30.424
3	203	T	L	0.000	>21.69	25.151	30.703
3	204	T	A	0.000	>21.69	23.405	30.296
3	205	T	N	0.000	>21.69	21.519	30.081
3	206	T	G	0.000	>21.69	20.850	29.770
3	207	T	A	0.000	>21.69	23.196	29.626
3	208	T	L	0.000	>21.69	20.503	29.638
3	209	T	K	0.000	>21.69	21.006	27.918
3	210	T	V	0.000	>21.69	20.465	27.188
3	211	T	S	0.000	>21.69	20.724	24.129
3	212	T	V	0.000	>21.69	18.566	18.537
3	213	T	W	0.000	>21.69	19.695	21.390
3	214	T	S	0.000	>21.69	21.435	19.046
3	215	T	K	0.000	>21.69	20.843	19.047
3	216	T	V	0.000	>21.69	20.381	19.496
3	217	T	L	0.000	>21.69	20.625	21.748
3	218	T	R	0.000	>21.69	20.743	22.243
3	219	T	S	0.000	>21.69	19.185	25.602
3	220	T	D	0.000	>21.69	19.679	26.289
3	221	T	A	0.000	>21.69	20.317	26.867
3	222	T	A	0.000	>21.69	19.385	23.792
3	223	T	W	0.000	>21.69	16.191	20.517
3	224	T	E	0.000	>21.69	18.339	21.077
3	225	T	D	0.000	>21.69	20.318	14.476
3	226	T	K	0.000	>21.69	18.048	9.950
3	227	T	D	0.000	>21.69	15.643	7.528
3	228	T	E	0.000	>21.69	16.651	7.475
3	229	T	F	0.000	>21.69	18.223	6.739
3	230	T	L	0.000	>21.69	13.123	5.563
3	231	T	D	0.000	>21.69	15.746	5.375
3	232	T	V	0.000	>21.69	16.743	5.075
3	233	T	I	0.000	>21.69	13.827	4.934
3	234	T	Y	0.000	>21.69	12.526	4.052
3	235	T	W	0.000	>21.69	13.857	4.315
3	236	T	F	0.000	>21.69	16.638	4.591
3	237	T	R	0.000	>21.69	13.294	4.160
3	238	T	Q	0.000	>21.69	11.864	3.846
3	239	T	I	0.000	>21.69	16.036	3.778
3	240	T	I	0.000	>21.69	14.433	3.730
3	241	T	A	0.000	>21.69	11.170	3.196
3	242	T	V	0.000	>21.69	16.356	3.381
3	243	T	V	0.000	>21.69	14.615	3.362
3	244	T	L	0.000	>21.69	12.078	3.384
3	245	T	G	0.000	>21.69	13.213	3.620
3	246	T	V	0.000	>21.69	13.848	3.266
3	247	T	I	0.000	>21.69	14.972	3.479
3	248	T	W	0.000	>21.69	14.663	5.022
3	249	T	G	0.000	19.19	10.336	4.405
3	250	T	V	0.000	>21.69	11.899	3.882
3	251	T	L	0.000	>21.69	12.594	5.917
3	252	T	P	0.000	>21.69	13.758	9.949
3	253	T	L	0.000	>21.69	12.293	8.218
3	254	T	R	0.000	>21.69	11.390	8.751
3	255	T	G	0.000	>21.69	13.292	7.360
3	256	T	F	0.000	>21.69	11.920	6.972
3	257	T	L	0.000	>21.69	13.852	6.485
3	258	T	G	0.000	>21.69	12.294	5.675
3	259	T	I	0.000	>21.69	10.958	4.561
3	260	T	A	0.000	>21.69	13.406	4.562
3	261	T	G	0.000	>21.69	15.379	5.628
3	262	T	F	0.000	>21.69	12.977	4.633
3	263	T	C	0.000	>21.69	12.671	4.416
3	264	T	L	0.000	>21.69	14.591	4.720
3	265	T	I	0.000	>21.69	16.482	5.039
3	266	T	N	0.000	>21.69	13.138	5.807
3	267	T	A	0.000	>21.69	13.520	5.753
3	268	T	G	0.000	>21.69	16.745	6.142
3	269	T	V	0.000	>21.69	18.077	6.314
3	270	T	L	0.000	>21.69	14.625	8.275
3	271	T	Y	0.000	>21.69	16.205	6.263
3	272	T	L	0.000	>21.69	17.751	7.578
3	273	T	Y	0.000	>21.69	18.250	9.092
3	274	T	F	0.000	>21.69	17.344	11.888
3	275	T	S	0.000	>21.69	17.028	10.865
3	276	T	N	0.000	>21.69	18.692	15.699
3	277	T	Y	0.000	>21.69	19.896	16.479
3	278	T	L	0.000	>21.69	18.146	15.061
3	279	T	Q	0.000	>21.69	16.940	16.803
3	280	T	I	0.000	>21.69	17.697	20.142
3	281	T	D	0.000	>21.69	16.156	20.860
3	282	T	E	0.000	>21.69	18.454	20.194
3	283	T	E	0.000	>21.69	16.856	18.181
3	284	T	E	0.000	>21.69	18.487	19.489
3	285	T	Y	0.000	>21.69	17.554	18.975
3	286	T	G	0.000	>21.69	17.166	20.372
3	287	T	G	0.000	>21.69	17.457	16.499
3	288	T	T	0.000	>21.69	16.725	13.186
3	289	T	W	0.000	>21.69	14.337	12.439
3	290	T	E	0.000	>21.69	15.059	9.550
3	291	T	L	0.000	>21.69	15.563	10.254
3	292	T	T	0.000	>21.69	14.950	9.733
3	293	T	K	0.000	>21.69	13.174	8.049
3	294	T	E	0.000	>21.69	13.773	7.483
3	295	T	G	0.000	>21.69	14.132	6.603
3	296	T	F	0.000	>21.69	13.088	4.845
3	297	T	M	0.000	>21.69	11.950	4.995
3	298	T	T	0.000	>21.69	11.214	4.862
3	299	T	S	0.000	>21.69	12.964	4.081
3	300	T	F	0.000	>21.69	10.562	3.078
3	301	T	A	0.000	>21.69	9.505	3.251
3	302	T	L	0.000	>21.69	11.367	3.055
3	303	T	F	0.000	>21.69	12.551	2.895
3	304	T	M	0.000	>21.69	9.638	2.748
3	305	T	V	0.000	18.88	7.182	2.583
3	306	T	I	0.000	20.44	9.967	2.739
3	307	T	W	0.000	20.12	9.154	3.007
3	308	T	I	0.000	15.75	6.143	2.444
3	309	T	I	0.001	14.50	7.055	2.777
3	310	T	F	0.000	17.00	8.314	2.700
3	311	T	Y	0.000	16.06	7.563	2.746
3	312	T	T	0.054	10.75	6.154	2.892
3	313	T	A	0.064	12.00	6.996	3.264
3	314	T	I	0.002	15.44	8.972	3.514
3	315	T	H	0.003	14.81	10.522	4.213
3	316	T	Y	0.123	10.12	7.408	6.273
3	317	T	D	0.427	8.56	6.671	11.675
4	5	M	F	1.000	5.12	0.947	0.810
4	6	M	A	0.994	7.00	1.796	1.130
4	7	M	D	0.990	5.44	1.527	1.211
4	8	M	T	0.969	6.38	1.391	1.271
4	9	M	L	0.008	9.81	2.142	1.292
4	10	M	L	0.004	10.44	2.751	1.377
4	11	M	I	0.000	10.44	2.886	1.573
4	12	M	V	0.000	12.94	3.016	1.569
4	13	M	F	0.000	14.81	3.016	1.798
4	14	M	I	0.000	15.44	3.348	1.846
4	15	M	S	0.000	16.38	3.860	2.094
4	16	M	V	0.000	19.19	4.776	2.073
4	17	M	C	0.000	20.44	5.453	2.242
4	18	M	T	0.000	20.75	5.967	2.487
4	19	M	A	0.000	>21.69	5.804	2.506
4	20	M	L	0.000	>21.69	5.662	2.577
4	21	M	L	0.000	>21.69	6.330	3.026
4	22	M	A	0.000	>21.69	6.447	3.831
4	23	M	E	0.000	>21.69	6.387	3.542
4	24	M	G	0.000	>21.69	7.942	4.109
4	25	M	I	0.000	>21.69	7.837	4.207
4	26	M	T	0.000	>21.69	7.039	4.329
4	27	M	W	0.000	>21.69	9.124	4.265
4	28	M	V	0.000	>21.69	11.119	4.976
4	29	M	L	0.000	>21.69	9.728	5.676
4	30	M	V	0.000	>21.69	9.078	5.753
4	31	M	Y	0.000	>21.69	8.189	5.968
4	32	M	R	0.000	>21.69	9.494	6.563
4	33	M	T	0.000	>21.69	10.519	7.080
4	34	M	D	0.000	>21.69	11.960	7.070
4	35	M	K	0.000	>21.69	11.463	7.516
4	36	M	Y	0.000	>21.69	10.917	7.553
4	37	M	K	0.000	>21.69	10.312	6.032
4	38	M	R	0.000	>21.69	9.677	7.625
4	39	M	L	0.000	>21.69	11.142	7.414
4	40	M	K	0.000	>21.69	9.443	6.876
4	41	M	A	0.000	>21.69	11.699	7.603
4	42	M	E	0.000	>21.69	12.879	7.943
4	43	M	V	0.000	>21.69	12.687	7.496
4	44	M	E	0.000	>21.69	12.443	8.557
4	45	M	K	0.000	>21.69	12.519	8.567
4	46	M	Q	0.000	>21.69	13.551	10.183
4	47	M	S	0.000	>21.69	11.181	9.829
4	48	M	K	0.000	>21.69	11.721	8.982
4	49	M	K	0.000	>21.69	13.558	9.851
4	50	M	L	0.000	>21.69	13.071	12.249
4	51	M	E	0.000	>21.69	12.183	12.511
4	52	M	K	0.000	>21.69	14.298	12.692
4	53	M	K	0.000	>21.69	15.583	14.828
4	54	M	K	0.000	>21.69	14.558	16.043
4	55	M	E	0.000	>21.69	14.717	19.996
4	56	M	T	0.000	>21.69	16.725	19.857
4	57	M	I	0.000	>21.69	16.927	22.658
4	58	M	T	0.000	>21.69	18.162	25.435
4	59	M	E	0.000	>21.69	17.449	27.518
4	60	M	S	0.000	>21.69	19.685	28.649
4	61	M	A	0.000	>21.69	19.421	28.400
4	62	M	G	0.000	>21.69	18.470	25.680
4	63	M	R	0.000	>21.69	18.636	21.508
4	64	M	Q	0.000	>21.69	18.527	20.897
4	65	M	Q	0.000	>21.69	18.053	18.432
4	66	M	K	0.000	>21.69	16.324	17.910
4	67	M	K	0.000	>21.69	15.713	15.458
4	68	M	K	0.000	>21.69	15.657	14.076
4	69	M	I	0.000	>21.69	13.523	12.129
4	70	M	E	0.000	>21.69	13.951	11.721
4	71	M	R	0.000	>21.69	14.737	12.896
4	72	M	Q	0.000	>21.69	16.480	12.857
4	73	M	E	0.000	>21.69	14.356	10.420
4	74	M	E	0.000	>21.69	13.937	9.521
4	75	M	K	0.000	>21.69	13.670	9.981
4	76	M	L	0.000	>21.69	12.947	9.135
4	77	M	K	0.000	>21.69	12.292	9.159
4	78	M	N	0.000	>21.69	13.661	9.629
4	79	M	N	0.000	>21.69	12.314	9.301
4	80	M	N	0.000	>21.69	13.233	8.491
4	81	M	R	0.000	>21.69	12.778	8.345
4	82	M	D	0.000	>21.69	12.960	8.122
4	83	M	L	0.000	>21.69	10.145	8.366
4	84	M	S	0.000	>21.69	9.979	9.682
4	85	M	M	0.000	>21.69	11.794	9.228
4	86	M	V	0.000	>21.69	11.637	7.780
4	87	M	R	0.000	>21.69	8.022	9.167
4	88	M	M	0.000	>21.69	11.786	9.255
4	89	M	K	0.000	>21.69	10.781	10.679
4	90	M	S	0.000	>21.69	9.217	9.754
4	91	M	M	0.000	>21.69	8.273	7.649
4	92	M	F	0.000	>21.69	9.570	8.366
4	93	M	A	0.000	>21.69	11.267	7.486
4	94	M	I	0.000	>21.69	7.049	7.212
4	95	M	G	0.000	>21.69	8.564	7.215
4	96	M	F	0.000	>21.69	8.796	7.417
4	97	M	C	0.000	>21.69	6.821	6.546
4	98	M	F	0.000	>21.69	7.174	6.218
4	99	M	T	0.000	>21.69	8.254	6.830
4	100	M	A	0.000	>21.69	7.278	6.905
4	101	M	L	0.000	>21.69	6.142	5.275
4	102	M	M	0.000	>21.69	6.741	5.675
4	103	M	G	0.000	>21.69	6.897	6.558
4	104	M	M	0.000	20.12	6.752	5.094
4	105	M	F	0.000	15.75	4.287	4.707
4	106	M	N	0.000	17.94	4.980	5.339
4	107	M	S	0.000	18.56	5.847	5.410
4	108	M	I	0.002	14.19	4.855	3.837
4	109	M	F	0.004	11.38	4.259	3.390
4	110	M	D	0.002	15.12	4.701	4.455
4	111	M	G	0.005	12.31	5.111	3.886
4	112	M	R	0.225	8.56	3.194	2.885
4	113	M	V	0.902	6.38	2.975	2.089
4	114	M	V	0.933	6.38	3.169	2.118
4	115	M	A	0.913	6.38	3.730	2.467
4	116	M	K	0.825	7.00	3.439	2.512
4	117	M	L	0.001	11.69	3.921	2.208
4	118	M	P	0.000	13.56	4.720	2.811
4	119	M	F	0.000	16.69	5.750	3.900
4	120	M	T	0.000	17.94	5.151	5.733
4	121	M	P	0.000	17.00	6.065	5.831
4	122	M	L	0.000	>21.69	6.455	7.323
4	123	M	S	0.000	>21.69	6.567	7.672
4	124	M	Y	0.000	>21.69	7.799	7.965
4	125	M	I	0.000	>21.69	7.322	5.564
4	126	M	Q	0.000	19.19	5.369	6.657
4	127	M	G	0.000	19.81	7.331	7.667
4	128	M	L	0.000	18.25	6.325	4.451
4	129	M	S	0.000	14.81	6.040	4.873
4	130	M	H	0.000	15.44	6.048	4.751
4	131	M	R	0.000	17.31	5.727	5.551
4	132	M	N	0.000	15.44	5.573	5.559
4	133	M	L	0.000	12.31	4.664	4.771
4	134	M	L	0.001	15.12	5.362	7.179
4	135	M	G	0.000	14.50	5.775	8.527
4	136	M	D	0.001	17.00	5.241	7.374
4	137	M	D	0.001	12.62	4.849	4.226
4	138	M	T	0.001	16.06	5.189	4.946
4	139	M	T	0.001	12.00	4.673	3.324
4	140	M	D	0.015	9.50	3.964	2.292
4	141	M	C	0.054	8.88	3.694	2.518
4	142	M	S	0.001	12.00	3.775	2.525
4	143	M	F	0.002	11.38	3.652	2.659
4	144	M	I	0.000	15.44	4.806	2.361
4	145	M	F	0.000	13.87	5.384	2.279
4	146	M	L	0.001	10.75	3.682	2.132
4	147	M	Y	0.000	14.81	4.471	2.068
4	148	M	I	0.000	17.94	7.322	2.386
4	149	M	L	0.000	15.75	4.620	2.633
4	150	M	C	0.000	15.12	4.420	3.169
4	151	M	T	0.000	19.81	5.604	2.980
4	152	M	M	0.000	>21.69	8.930	4.010
4	153	M	S	0.000	19.50	4.649	4.119
4	154	M	I	0.000	20.12	5.128	4.284
4	155	M	R	0.000	>21.69	5.132	4.296
4	156	M	Q	0.000	>21.69	7.020	4.759
4	157	M	N	0.000	>21.69	6.580	4.933
4	158	M	I	0.000	>21.69	6.081	4.978
4	159	M	Q	0.000	>21.69	7.328	5.398
4	160	M	K	0.000	>21.69	6.297	5.251
4	161	M	I	0.000	>21.69	7.074	5.922
4	162	M	L	0.000	>21.69	6.769	6.269
4	163	M	G	0.000	>21.69	8.191	10.445
4	164	M	L	0.000	>21.69	7.820	11.159
4	165	M	A	0.000	>21.69	7.088	15.690
4	166	M	P	0.000	>21.69	9.234	15.150
4	167	M	S	0.000	>21.69	9.515	21.278
4	168	M	R	0.000	>21.69	9.112	17.968
4	169	M	A	0.000	>21.69	11.003	20.729
4	170	M	A	0.000	>21.69	10.999	20.788
4	171	M	T	0.000	>21.69	10.706	19.265
4	172	M	K	0.000	>21.69	11.336	19.995
4	173	M	Q	0.000	>21.69	13.378	21.450
4	174	M	A	0.000	>21.69	12.501	24.386
4	175	M	G	0.000	>21.69	13.491	28.282
4	176	M	G	0.000	>21.69	15.330	28.945
4	177	M	F	0.000	>21.69	17.883	27.828
4	178	M	L	0.000	>21.69	15.841	28.485
4	179	M	G	0.000	>21.69	18.470	28.969
4	180	M	P	0.000	>21.69	18.930	28.954
4	181	M	P	0.000	>21.69	21.120	28.719
4	182	M	P	0.000	>21.69	21.793	29.087
4	183	M	P	0.000	>21.69	21.678	29.416
4	184	M	S	0.000	>21.69	23.163	29.825
4	185	M	G	0.000	>21.69	24.513	30.376
4	186	M	K	0.000	>21.69	24.025	30.427
4	187	M	F	0.000	>21.69	25.472	30.036
4	188	M	S	0.000	>21.69	24.317	29.996
4	189	M	M	0.000	>21.69	29.117	31.012
4	190	M	S	0.000	>21.69	28.951	31.307
4	191	M	G	0.000	>21.69	29.389	31.118
4	192	M	G	0.000	>21.69	29.600	31.151
4	193	M	R	0.000	>21.69	28.939	31.170
4	194	M	R	0.000	>21.69	28.949	31.154
4	195	M	K	0.000	>21.69	28.530	31.245
4	196	M	E	0.000	>21.69	28.632	31.110
4	197	M	E	0.000	>21.69	28.004	31.074
4	198	M	P	0.000	>21.69	28.378	31.092
4	199	M	P	0.000	>21.69	28.081	30.876
4	200	M	Q	0.000	>21.69	26.113	30.812
4	201	M	P	0.000	>21.69	26.611	30.882
4	202	M	Q	0.000	>21.69	24.786	30.730
4	203	M	L	0.000	>21.69	23.350	30.833
4	204	M	A	0.000	>21.69	22.983	30.524
4	205	M	N	0.000	>21.69	19.058	30.372
4	206	M	G	0.000	>21.69	19.944	30.198
4	207	M	A	0.000	>21.69	20.558	29.818
4	208	M	L	0.000	>21.69	15.831	29.724
4	209	M	K	0.000	>21.69	16.509	28.782
4	210	M	V	0.000	>21.69	16.124	27.516
4	211	M	S	0.000	>21.69	15.231	25.517
4	212	M	V	0.000	>21.69	12.521	20.741
4	213	M	W	0.000	>21.69	13.406	22.411
4	214	M	S	0.000	>21.69	15.090	20.556
4	215	M	K	0.000	>21.69	13.964	21.060
4	216	M	V	0.000	>21.69	13.346	19.901
4	217	M	L	0.000	>21.69	13.268	21.736
4	218	M	R	0.000	>21.69	13.992	22.437
4	219	M	S	0.000	>21.69	14.050	26.607
4	220	M	D	0.000	>21.69	13.625	25.219
4	221	M	A	0.000	>21.69	14.851	27.104
4	222	M	A	0.000	>21.69	13.943	24.749
4	223	M	W	0.000	>21.69	11.671	21.894
4	224	M	E	0.000	>21.69	12.094	21.053
4	225	M	D	0.000	>21.69	11.264	13.816
4	226	M	K	0.000	>21.69	10.000	9.520
4	227	M	D	0.000	>21.69	9.447	7.161
4	228	M	E	0.000	>21.69	9.830	7.650
4	229	M	F	0.000	>21.69	8.994	6.503
4	230	M	L	0.000	>21.69	7.633	5.015
4	231	M	D	0.000	>21.69	8.283	5.258
4	232	M	V	0.000	>21.69	7.746	4.786
4	233	M	I	0.000	>21.69	7.750	4.105
4	234	M	Y	0.000	>21.69	6.117	3.578
4	235	M	W	0.000	>21.69	7.335	3.914
4	236	M	F	0.000	>21.69	8.164	3.988
4	237	M	R	0.000	>21.69	6.532	3.727
4	238	M	Q	0.000	>21.69	6.501	3.418
4	239	M	I	0.000	>21.69	6.979	3.268
4	240	M	I	0.000	>21.69	6.829	3.006
4	241	M	A	0.000	>21.69	6.519	3.194
4	242	M	V	0.000	>21.69	5.342	3.198
4	243	M	V	0.000	>21.69	6.506	3.188
4	244	M	L	0.000	>21.69	6.437	3.028
4	245	M	G	0.000	18.25	4.968	2.996
4	246	M	V	0.000	18.25	4.984	2.890
4	247	M	I	0.000	>21.69	5.280	3.383
4	248	M	W	0.000	18.25	5.434	4.115
4	249	M	G	0.000	14.50	5.080	3.124
4	250	M	V	0.000	17.00	5.594	3.553
4	251	M	L	0.000	19.19	5.391	5.742
4	252	M	P	0.000	15.75	5.473	8.142
4	253	M	L	0.000	>21.69	5.109	8.319
4	254	M	R	0.000	>21.69	6.009	9.700
4	255	M	G	0.000	19.19	6.350	8.753
4	256	M	F	0.000	>21.69	6.083	8.173
4	257	M	L	0.000	>21.69	6.037	7.458
4	258	M	G	0.000	>21.69	6.042	6.723
4	259	M	I	0.000	>21.69	5.963	4.191
4	260	M	A	0.000	>21.69	7.069	4.719
4	261	M	G	0.000	>21.69	6.998	5.480
4	262	M	F	0.000	>21.69	7.427	4.432
4	263	M	C	0.000	>21.69	7.518	4.209
4	264	M	L	0.000	>21.69	8.667	4.505
4	265	M	I	0.000	>21.69	8.142	5.436
4	266	M	N	0.000	>21.69	7.975	6.007
4	267	M	A	0.000	>21.69	8.346	5.703
4	268	M	G	0.000	>21.69	8.753	6.636
4	269	M	V	0.000	>21.69	8.957	7.605
4	270	M	L	0.000	>21.69	8.303	7.816
4	271	M	Y	0.000	>21.69	9.680	6.682
4	272	M	L	0.000	>21.69	10.525	8.214
4	273	M	Y	0.000	>21.69	10.566	9.501
4	274	M	F	0.000	>21.69	9.734	11.614
4	275	M	S	0.000	>21.69	10.598	10.716
4	276	M	N	0.000	>21.69	11.829	15.208
4	277	M	Y	0.000	>21.69	13.144	17.554
4	278	M	L	0.000	>21.69	11.871	13.585
4	279	M	Q	0.000	>21.69	11.641	18.414
4	280	M	I	0.000	>21.69	11.348	20.318
4	281	M	D	0.000	>21.69	10.767	21.162
4	282	M	E	0.000	>21.69	12.926	21.469
4	283	M	E	0.000	>21.69	12.755	18.634
4	284	M	E	0.000	>21.69	12.867	20.282
4	285	M	Y	0.000	>21.69	10.579	19.106
4	286	M	G	0.000	>21.69	11.649	21.652
4	287	M	G	0.000	>21.69	11.267	16.058
4	288	M	T	0.000	>21.69	10.650	13.133
4	289	M	W	0.000	>21.69	9.336	12.594
4	290	M	E	0.000	>21.69	9.517	10.040
4	291	M	L	0.000	>21.69	8.266	9.714
4	292	M	T	0.000	>21.69	8.251	9.520
4	293	M	K	0.000	>21.69	7.608	7.674
4	294	M	E	0.000	>21.69	8.111	7.508
4	295	M	G	0.000	>21.69	7.950	5.969
4	296	M	F	0.000	>21.69	7.958	4.048
4	297	M	M	0.000	>21.69	7.771	4.804
4	298	M	T	0.000	>21.69	6.893	4.194
4	299	M	S	0.000	>21.69	7.745	3.554
4	300	M	F	0.000	>21.69	6.410	2.797
4	301	M	A	0.000	>21.69	5.663	2.915
4	302	M	L	0.000	20.44	5.341	2.693
4	303	M	F	0.000	20.12	4.917	2.448
4	304	M	M	0.000	16.69	4.387	2.365
4	305	M	V	0.000	14.81	3.733	2.098
4	306	M	I	0.000	16.06	3.755	2.240
4	307	M	W	0.000	15.12	4.341	2.168
4	308	M	I	0.001	10.75	3.520	2.036
4	309	M	I	0.008	10.44	3.192	2.069
4	310	M	F	0.002	12.62	3.850	2.131
4	311	M	Y	0.001	10.75	3.784	2.011
4	312	M	T	0.899	5.75	5.324	2.751
4	313	M	A	0.259	8.56	2.940	2.438
4	314	M	I	0.010	11.69	4.414	3.012
4	315	M	H	0.016	10.75	4.986	3.866
4	316	M	Y	0.816	5.75	4.654	4.712
4	317	M	D	0.679	5.44	4.817	9.658
5	6	F	A	1.000	5.12	0.786	0.785
5	7	F	D	0.995	7.00	1.141	0.966
5	8	F	T	0.991	5.44	1.266	1.146
5	9	F	L	0.989	6.38	1.270	1.174
5	10	F	L	0.005	9.50	1.329	1.120
5	11	F	I	0.001	10.75	1.800	1.329
5	12	F	V	0.001	10.75	1.901	1.437
5	13	F	F	0.001	12.62	1.941	1.442
5	14	F	I	0.000	14.81	1.978	1.620
5	15	F	S	0.000	15.44	2.257	1.888
5	16	F	V	0.000	16.69	2.703	1.872
5	17	F	C	0.000	18.88	2.530	1.939
5	18	F	T	0.000	20.12	2.914	2.436
5	19	F	A	0.000	21.06	3.264	2.251
5	20	F	L	0.000	>21.69	3.148	2.367
5	21	F	L	0.000	>21.69	3.368	2.719
5	22	F	A	0.000	>21.69	3.575	3.361
5	23	F	E	0.000	>21.69	3.622	3.704
5	24	F	G	0.000	>21.69	4.438	3.714
5	25	F	I	0.000	>21.69	4.816	3.634
5	26	F	T	0.000	>21.69	4.463	4.157
5	27	F	W	0.000	>21.69	5.000	4.336
5	28	F	V	0.000	>21.69	5.899	4.475
5	29	F	L	0.000	>21.69	6.270	5.178
5	30	F	V	0.000	>21.69	6.358	5.526
5	31	F	Y	0.000	>21.69	6.358	5.855
5	32	F	R	0.000	>21.69	6.275	6.701
5	33	F	T	0.000	>21.69	6.800	6.759
5	34	F	D	0.000	>21.69	7.367	7.897
5	35	F	K	0.000	>21.69	7.986	6.892
5	36	F	Y	0.000	>21.69	7.397	6.363
5	37	F	K	0.000	>21.69	7.506	5.706
5	38	F	R	0.000	>21.69	7.508	7.010
5	39	F	L	0.000	>21.69	8.240	6.951
5	40	F	K	0.000	>21.69	7.994	6.957
5	41	F	A	0.000	>21.69	8.163	7.160
5	42	F	E	0.000	>21.69	8.678	7.762
5	43	F	V	0.000	>21.69	9.401	7.364
5	44	F	E	0.000	>21.69	10.187	8.744
5	45	F	K	0.000	>21.69	9.339	8.163
5	46	F	Q	0.000	>21.69	9.897	9.078
5	47	F	S	0.000	>21.69	9.339	9.640
5	48	F	K	0.000	>21.69	10.679	8.758
5	49	F	K	0.000	>21.69	11.038	10.983
5	50	F	L	0.000	>21.69	11.352	11.866
5	51	F	E	0.000	>21.69	11.629	11.835
5	52	F	K	0.000	>21.69	12.573	11.739
5	53	F	K	0.000	>21.69	14.123	15.582
5	54	F	K	0.000	>21.69	13.165	16.674
5	55	F	E	0.000	>21.69	13.310	17.584
5	56	F	T	0.000	>21.69	14.015	21.896
5	57	F	I	0.000	>21.69	14.435	25.076
5	58	F	T	0.000	>21.69	15.755	27.438
5	59	F	E	0.000	>21.69	15.783	29.214
5	60	F	S	0.000	>21.69	16.778	28.785
5	61	F	A	0.000	>21.69	16.057	29.002
5	62	F	G	0.000	>21.69	15.739	26.628
5	63	F	R	0.000	>21.69	16.690	23.124
5	64	F	Q	0.000	>21.69	15.173	20.485
5	65	F	Q	0.000	>21.69	13.925	19.892
5	66	F	K	0.000	>21.69	15.026	17.951
5	67	F	K	0.000	>21.69	13.943	15.231
5	68	F	K	0.000	>21.69	13.783	14.583
5	69	F	I	0.000	>21.69	12.778	13.735
5	70	F	E	0.000	>21.69	12.337	12.178
5	71	F	R	0.000	>21.69	12.454	12.337
5	72	F	Q	0.000	>21.69	11.541	11.511
5	73	F	E	0.000	>21.69	11.600	10.354
5	74	F	E	0.000	>21.69	10.490	10.319
5	75	F	K	0.000	>21.69	10.797	9.513
5	76	F	L	0.000	>21.69	11.125	9.064
5	77	F	K	0.000	>21.69	10.468	8.310
5	78	F	N	0.000	>21.69	9.856	10.578
5	79	F	N	0.000	>21.69	8.786	8.236
5	80	F	N	0.000	>21.69	9.748	7.850
5	81	F	R	0.000	>21.69	9.347	8.571
5	82	F	D	0.000	>21.69	8.692	7.608
5	83	F	L	0.000	>21.69	7.668	8.088
5	84	F	S	0.000	>21.69	8.289	8.951
5	85	F	M	0.000	>21.69	8.217	7.937
5	86	F	V	0.000	>21.69	7.975	6.964
5	87	F	R	0.000	>21.69	5.981	8.886
5	88	F	M	0.000	>21.69	7.869	9.309
5	89	F	K	0.000	>21.69	7.120	9.973
5	90	F	S	0.000	>21.69	6.164	8.761
5	91	F	M	0.000	>21.69	6.207	9.084
5	92	F	F	0.000	>21.69	6.862	7.261
5	93	F	A	0.000	>21.69	6.582	6.427
5	94	F	I	0.000	>21.69	5.266	7.801
5	95	F	G	0.000	>21.69	5.746	9.766
5	96	F	F	0.000	>21.69	5.726	7.501
5	97	F	C	0.000	>21.69	5.326	5.826
5	98	F	F	0.000	>21.69	5.086	8.027
5	99	F	T	0.000	>21.69	5.423	7.881
5	100	F	A	0.000	>21.69	5.208	6.623
5	101	F	L	0.000	>21.69	4.673	6.748
5	102	F	M	0.000	>21.69	4.729	7.003
5	103	F	G	0.000	>21.69	4.628	8.167
5	104	F	M	0.000	>21.69	4.502	4.995
5	105	F	F	0.000	17.62	3.372	5.076
5	106	F	N	0.000	>21.69	3.679	5.570
5	107	F	S	0.000	>21.69	4.047	5.913
5	108	F	I	0.001	16.06	3.421	4.087
5	109	F	F	0.002	14.19	3.467	4.278
5	110	F	D	0.000	18.88	3.353	4.983
5	111	F	G	0.001	17.00	2.988	4.422
5	112	F	R	0.004	12.94	2.800	3.206
5	113	F	V	0.004	11.38	2.705	2.066
5	114	F	V	0.038	9.50	3.178	1.901
5	115	F	A	0.459	7.94	3.185	2.720
5	116	F	K	0.020	9.50	2.602	2.295
5	117	F	L	0.000	13.87	3.709	2.383
5	118	F	P	0.000	14.19	4.107	2.632
5	119	F	F	0.000	18.25	4.036	3.263
5	120	F	T	0.000	>21.69	4.263	5.359
5	121	F	P	0.000	>21.69	5.682	4.895
5	122	F	L	0.000	>21.69	4.979	5.908
5	123	F	S	0.000	>21.69	5.108	7.151
5	124	F	Y	0.000	>21.69	6.103	7.930
5	125	F	I	0.000	>21.69	4.825	5.466
5	126	F	Q	0.000	>21.69	4.261	5.117
5	127	F	G	0.000	>21.69	5.074	6.476
5	128	F	L	0.000	>21.69	5.049	4.006
5	129	F	S	0.000	17.94	4.193	4.677
5	130	F	H	0.000	19.50	5.315	4.439
5	131	F	R	0.000	>21.69	3.984	6.506
5	132	F	N	0.000	>21.69	4.926	7.905
5	133	F	L	0.000	17.31	4.776	6.092
5	134	F	L	0.000	>21.69	4.784	9.575
5	135	F	G	0.000	>21.69	4.598	11.625
5	136	F	D	0.000	>21.69	4.412	10.378
5	137	F	D	0.000	17.00	4.163	4.339
5	138	F	T	0.000	20.12	4.685	4.767
5	139	F	T	0.000	15.44	3.321	3.165
5	140	F	D	0.001	14.19	3.284	2.431
5	141	F	C	0.001	12.00	3.234	2.846
5	142	F	S	0.000	15.75	2.973	2.914
5	143	F	F	0.001	13.87	2.897	3.102
5	144	F	I	0.000	18.25	3.165	2.507
5	145	F	F	0.000	16.38	3.669	2.199
5	146	F	L	0.001	12.00	2.841	2.027
5	147	F	Y	0.000	15.75	3.040	1.894
5	148	F	I	0.000	19.19	3.422	2.240
5	149	F	L	0.000	16.06	2.896	2.406
5	150	F	C	0.000	14.50	3.119	2.710
5	151	F	T	0.000	19.50	3.625	2.814
5	152	F	M	0.000	>21.69	4.394	3.859
5	153	F	S	0.000	18.25	3.402	3.370
5	154	F	I	0.000	18.25	3.514	3.281
5	155	F	R	0.000	>21.69	3.799	4.130
5	156	F	Q	0.000	>21.69	4.170	4.846
5	157	F	N	0.000	>21.69	4.019	4.137
5	158	F	I	0.000	>21.69	4.132	4.783
5	159	F	Q	0.000	>21.69	4.941	4.644
5	160	F	K	0.000	>21.69	4.793	4.817
5	161	F	I	0.000	>21.69	5.156	5.800
5	162	F	L	0.000	>21.69	5.219	6.078
5	163	F	G	0.000	>21.69	5.735	8.531
5	164	F	L	0.000	>21.69	5.951	10.757
5	165	F	A	0.000	>21.69	5.458	15.621
5	166	F	P	0.000	>21.69	7.681	15.615
5	167	F	S	0.000	>21.69	7.662	20.966
5	168	F	R	0.000	>21.69	7.674	17.358
5	169	F	A	0.000	>21.69	8.735	18.563
5	170	F	A	0.000	>21.69	9.450	19.791
5	171	F	T	0.000	>21.69	8.006	18.634
5	172	F	K	0.000	>21.69	9.985	18.106
5	173	F	Q	0.000	>21.69	11.481	19.391
5	174	F	A	0.000	>21.69	11.620	25.549
5	175	F	G	0.000	>21.69	12.759	29.027
5	176	F	G	0.000	>21.69	14.020	29.531
5	177	F	F	0.000	>21.69	17.259	29.086
5	178	F	L	0.000	>21.69	16.152	29.864
5	179	F	G	0.000	>21.69	19.039	29.559
5	180	F	P	0.000	>21.69	18.613	29.511
5	181	F	P	0.000	>21.69	20.682	29.710
5	182	F	P	0.000	>21.69	21.039	29.614
5	183	F	P	0.000	>21.69	21.735	29.706
5	184	F	S	0.000	>21.69	23.563	29.920
5	185	F	G	0.000	>21.69	24.558	30.698
5	186	F	K	0.000	>21.69	23.846	30.574
5	187	F	F	0.000	>21.69	25.415	30.765
5	188	F	S	0.000	>21.69	23.808	30.268
5	189	F	M	0.000	>21.69	28.277	31.071
5	190	F	S	0.000	>21.69	28.510	31.212
5	191	F	G	0.000	>21.69	28.598	31.176
5	192	F	G	0.000	>21.69	28.830	31.086
5	193	F	R	0.000	>21.69	29.020	31.234
5	194	F	R	0.000	>21.69	28.739	31.191
5	195	F	K	0.000	>21.69	28.637	31.049
5	196	F	E	0.000	>21.69	27.839	30.750
5	197	F	E	0.000	>21.69	27.760	30.553
5	198	F	P	0.000	>21.69	27.705	30.770
5	199	F	P	0.000	>21.69	27.312	30.782
5	200	F	Q	0.000	>21.69	25.283	29.946
5	201	F	P	0.000	>21.69	24.561	30.461
5	202	F	Q	0.000	>21.69	23.697	30.097
5	203	F	L	0.000	>21.69	21.859	30.369
5	204	F	A	0.000	>21.69	21.106	30.122
5	205	F	N	0.000	>21.69	19.622	29.799
5	206	F	G	0.000	>21.69	18.547	29.409
5	207	F	A	0.000	>21.69	18.215	29.066
5	208	F	L	0.000	>21.69	14.820	29.003
5	209	F	K	0.000	>21.69	14.916	28.523
5	210	F	V	0.000	>21.69	14.120	26.087
5	211	F	S	0.000	>21.69	12.377	24.604
5	212	F	V	0.000	>21.69	11.211	18.233
5	213	F	W	0.000	>21.69	11.792	18.755
5	214	F	S	0.000	>21.69	12.133	17.329
5	215	F	K	0.000	>21.69	10.231	19.075
5	216	F	V	0.000	>21.69	10.732	20.050
5	217	F	L	0.000	>21.69	10.692	20.201
5	218	F	R	0.000	>21.69	11.588	21.702
5	219	F	S	0.000	>21.69	10.667	26.117
5	220	F	D	0.000	>21.69	10.359	24.223
5	221	F	A	0.000	>21.69	11.413	27.576
5	222	F	A	0.000	>21.69	9.998	24.830
5	223	F	W	0.000	>21.69	10.155	20.781
5	224	F	E	0.000	>21.69	8.606	20.330
5	225	F	D	0.000	>21.69	8.317	15.323
5	226	F	K	0.000	>21.69	7.890	9.158
5	227	F	D	0.000	>21.69	6.978	6.888
5	228	F	E	0.000	>21.69	7.371	6.873
5	229	F	F	0.000	>21.69	6.790	5.897
5	230	F	L	0.000	>21.69	6.626	4.219
5	231	F	D	0.000	>21.69	5.606	4.403
5	232	F	V	0.000	>21.69	6.016	4.180
5	233	F	I	0.000	>21.69	6.076	3.678
5	234	F	Y	0.000	>21.69	5.409	2.907
5	235	F	W	0.000	>21.69	5.655	3.434
5	236	F	F	0.000	>21.69	5.788	3.481
5	237	F	R	0.000	>21.69	5.169	3.063
5	238	F	Q	0.000	>21.69	4.928	2.944
5	239	F	I	0.000	>21.69	4.912	2.949
5	240	F	I	0.000	>21.69	5.027	2.885
5	241	F	A	0.000	20.44	5.098	2.497
5	242	F	V	0.000	18.25	4.723	2.434
5	243	F	V	0.000	>21.69	4.437	2.720
5	244	F	L	0.000	20.44	5.064	2.772
5	245	F	G	0.000	15.75	4.153	2.507
5	246	F	V	0.000	14.81	3.980	2.361
5	247	F	I	0.000	18.56	4.431	2.879
5	248	F	W	0.000	17.00	4.949	3.566
5	249	F	G	0.000	12.62	4.083	3.263
5	250	F	V	0.000	14.19	3.924	3.197
5	251	F	L	0.000	17.62	4.261	5.193
5	252	F	P	0.000	15.44	4.996	8.816
5	253	F	L	0.000	18.25	5.081	8.178
5	254	F	R	0.000	>21.69	4.687	7.741
5	255	F	G	0.000	>21.69	5.529	6.945
5	256	F	F	0.000	>21.69	4.815	6.369
5	257	F	L	0.000	>21.69	4.455	5.983
5	258	F	G	0.000	>21.69	5.595	5.192
5	259	F	I	0.000	>21.69	5.426	3.757
5	260	F	A	0.000	>21.69	5.246	4.149
5	261	F	G	0.000	>21.69	5.795	4.239
5	262	F	F	0.000	>21.69	6.606	3.954
5	263	F	C	0.000	>21.69	5.755	3.487
5	264	F	L	0.000	>21.69	6.000	4.088
5	265	F	I	0.000	>21.69	6.154	4.085
5	266	F	N	0.000	>21.69	6.781	4.735
5	267	F	A	0.000	>21.69	6.369	4.978
5	268	F	G	0.000	>21.69	6.774	6.201
5	269	F	V	0.000	>21.69	6.950	5.905
5	270	F	L	0.000	>21.69	7.122	7.110
5	271	F	Y	0.000	>21.69	7.295	6.006
5	272	F	L	0.000	>21.69	8.550	7.809
5	273	F	Y	0.000	>21.69	8.486	9.517
5	274	F	F	0.000	>21.69	7.729	10.007
5	275	F	S	0.000	>21.69	8.193	10.862
5	276	F	N	0.000	>21.69	9.475	15.289
5	277	F	Y	0.000	>21.69	10.861	15.854
5	278	F	L	0.000	>21.69	9.569	15.734
5	279	F	Q	0.000	>21.69	8.674	17.390
5	280	F	I	0.000	>21.69	8.714	21.156
5	281	F	D	0.000	>21.69	9.137	21.844
5	282	F	E	0.000	>21.69	10.113	19.821
5	283	F	E	0.000	>21.69	9.166	16.638
5	284	F	E	0.000	>21.69	8.906	19.352
5	285	F	Y	0.000	>21.69	9.049	18.185
5	286	F	G	0.000	>21.69	9.664	19.638
5	287	F	G	0.000	>21.69	8.631	14.781
5	288	F	T	0.000	>21.69	8.294	10.639
5	289	F	W	0.000	>21.69	7.793	10.393
5	290	F	E	0.000	>21.69	7.171	8.974
5	291	F	L	0.000	>21.69	7.219	8.220
5	292	F	T	0.000	>21.69	6.192	8.100
5	293	F	K	0.000	>21.69	5.840	7.537
5	294	F	E	0.000	>21.69	6.083	6.637
5	295	F	G	0.000	>21.69	5.783	5.744
5	296	F	F	0.000	>21.69	5.341	4.124
5	297	F	M	0.000	>21.69	6.273	4.008
5	298	F	T	0.000	>21.69	4.653	3.527
5	299	F	S	0.000	>21.69	4.931	3.132
5	300	F	F	0.000	>21.69	4.789	2.531
5	301	F	A	0.000	19.81	4.359	2.371
5	302	F	L	0.000	18.56	3.847	2.260
5	303	F	F	0.000	18.88	4.157	2.119
5	304	F	M	0.000	16.69	3.285	1.999
5	305	F	V	0.000	13.56	3.164	1.859
5	306	F	I	0.000	13.56	3.208	1.995
5	307	F	W	0.000	13.87	3.745	2.094
5	308	F	I	0.005	10.75	3.475	1.739
5	309	F	I	0.459	7.94	2.560	1.762
5	310	F	F	0.010	9.81	3.375	1.778
5	311	F	Y	0.004	10.44	2.956	1.969
5	312	F	T	0.929	5.44	2.549	2.734
5	313	F	A	0.949	4.81	2.401	2.333
5	314	F	I	0.038	9.19	3.127	2.477
5	315	F	H	0.024	10.75	3.541	4.093
5	316	F	Y	0.573	7.94	3.063	4.396
5	317	F	D	0.739	4.19	4.982	11.210
6	7	A	D	1.000	5.12	0.805	0.783
6	8	A	T	0.996	7.00	0.950	0.921
6	9	A	L	0.995	5.75	1.032	0.926
6	10	A	L	0.993	6.06	1.077	1.055
6	11	A	I	0.004	9.81	1.212	1.089
6	12	A	V	0.000	10.75	1.581	1.259
6	13	A	F	0.001	10.44	1.648	1.335
6	14	A	I	0.000	12.31	1.706	1.460
6	15	A	S	0.000	14.81	1.752	1.618
6	16	A	V	0.000	15.75	2.184	1.655
6	17	A	C	0.000	16.38	2.190	1.878
6	18	A	T	0.000	18.25	2.163	2.231
6	19	A	A	0.000	20.44	2.657	2.151
6	20	A	L	0.000	21.37	2.941	2.290
6	21	A	L	0.000	>21.69	2.811	2.589
6	22	A	A	0.000	>21.69	2.915	2.876
6	23	A	E	0.000	>21.69	3.150	3.219
6	24	A	G	0.000	>21.69	3.574	3.308
6	25	A	I	0.000	>21.69	3.369	3.276
6	26	A	T	0.000	>21.69	3.733	3.555
6	27	A	W	0.000	>21.69	4.156	4.199
6	28	A	V	0.000	>21.69	4.702	3.974
6	29	A	L	0.000	>21.69	4.729	4.590
6	30	A	V	0.000	>21.69	5.449	4.953
6	31	A	Y	0.000	>21.69	5.681	5.486
6	32	A	R	0.000	>21.69	5.781	5.949
6	33	A	T	0.000	>21.69	5.528	5.682
6	34	A	D	0.000	>21.69	6.387	7.289
6	35	A	K	0.000	>21.69	6.786	6.939
6	36	A	Y	0.000	>21.69	5.992	5.712
6	37	A	K	0.000	>21.69	6.568	5.478
6	38	A	R	0.000	>21.69	6.634	6.680
6	39	A	L	0.000	>21.69	6.888	7.247
6	40	A	K	0.000	>21.69	6.219	6.367
6	41	A	A	0.000	>21.69	7.098	7.020
6	42	A	E	0.000	>21.69	7.514	7.747
6	43	A	V	0.000	>21.69	7.813	7.584
6	44	A	E	0.000	>21.69	7.830	9.016
6	45	A	K	0.000	>21.69	8.080	8.013
6	46	A	Q	0.000	>21.69	8.507	9.115
6	47	A	S	0.000	>21.69	8.119	9.060
6	48	A	K	0.000	>21.69	8.438	9.353
6	49	A	K	0.000	>21.69	8.672	9.896
6	50	A	L	0.000	>21.69	9.651	11.321
6	51	A	E	0.000	>21.69	9.366	12.350
6	52	A	K	0.000	>21.69	10.005	12.405
6	53	A	K	0.000	>21.69	10.652	14.859
6	54	A	K	0.000	>21.69	10.468	16.857
6	55	A	E	0.000	>21.69	11.349	19.228
6	56	A	T	0.000	>21.69	11.691	21.166
6	57	A	I	0.000	>21.69	12.129	25.122
6	58	A	T	0.000	>21.69	13.522	27.495
6	59	A	E	0.000	>21.69	14.911	29.035
6	60	A	S	0.000	>21.69	14.457	28.859
6	61	A	A	0.000	>21.69	14.650	28.772
6	62	A	G	0.000	>21.69	12.244	26.367
6	63	A	R	0.000	>21.69	12.361	23.211
6	64	A	Q	0.000	>21.69	11.743	20.513
6	65	A	Q	0.000	>21.69	11.452	19.717
6	66	A	K	0.000	>21.69	11.420	17.562
6	67	A	K	0.000	>21.69	10.796	16.640
6	68	A	K	0.000	>21.69	10.554	14.480
6	69	A	I	0.000	>21.69	11.028	13.095
6	70	A	E	0.000	>21.69	10.126	12.363
6	71	A	R	0.000	>21.69	9.725	12.865
6	72	A	Q	0.000	>21.69	9.591	11.213
6	73	A	E	0.000	>21.69	9.675	9.901
6	74	A	E	0.000	>21.69	8.997	10.492
6	75	A	K	0.000	>21.69	8.947	9.142
6	76	A	L	0.000	>21.69	8.918	9.577
6	77	A	K	0.000	>21.69	8.831	9.065
6	78	A	N	0.000	>21.69	8.110	9.605
6	79	A	N	0.000	>21.69	7.996	8.320
6	80	A	N	0.000	>21.69	8.220	7.430
6	81	A	R	0.000	>21.69	7.463	8.823
6	82	A	D	0.000	>21.69	7.197	6.992
6	83	A	L	0.000	>21.69	6.347	8.034
6	84	A	S	0.000	>21.69	6.885	9.943
6	85	A	M	0.000	>21.69	6.626	8.410
6	86	A	V	0.000	>21.69	6.360	6.640
6	87	A	R	0.000	>21.69	5.442	8.127
6	88	A	M	0.000	>21.69	6.107	10.100
6	89	A	K	0.000	>21.69	5.479	8.494
6	90	A	S	0.000	>21.69	4.916	8.388
6	91	A	M	0.000	>21.69	5.254	8.193
6	92	A	F	0.000	>21.69	4.955	7.324
6	93	A	A	0.000	>21.69	4.422	5.548
6	94	A	I	0.000	>21.69	4.086	6.753
6	95	A	G	0.000	>21.69	4.808	7.911
6	96	A	F	0.000	>21.69	3.901	6.079
6	97	A	C	0.000	>21.69	3.971	6.171
6	98	A	F	0.000	>21.69	3.196	6.280
6	99	A	T	0.000	>21.69	4.041	7.040
6	100	A	A	0.000	>21.69	3.836	6.427
6	101	A	L	0.000	19.50	3.225	5.284
6	102	A	M	0.000	>21.69	3.068	6.503
6	103	A	G	0.000	>21.69	3.683	6.291
6	104	A	M	0.000	17.94	3.221	4.803
6	105	A	F	0.000	15.12	2.624	5.173
6	106	A	N	0.001	18.25	3.041	4.976
6	107	A	S	0.001	17.94	3.122	5.586
6	108	A	I	0.005	12.62	2.931	3.781
6	109	A	F	0.005	12.00	2.588	3.453
6	110	A	D	0.001	16.69	2.839	4.622
6	111	A	G	0.002	15.75	2.909	4.219
6	112	A	R	0.009	11.06	2.651	3.881
6	113	A	V	0.005	12.00	2.390	2.442
6	114	A	V	0.020	9.19	1.824	2.197
6	115	A	A	0.011	10.75	2.803	2.318
6	116	A	K	0.001	13.56	2.306	2.439
6	117	A	L	0.000	17.31	2.799	2.557
6	118	A	P	0.000	18.88	3.755	2.992
6	119	A	F	0.000	>21.69	4.369	3.689
6	120	A	T	0.000	>21.69	4.517	5.658
6	121	A	P	0.000	>21.69	6.405	5.894
6	122	A	L	0.000	>21.69	4.784	6.172
6	123	A	S	0.000	>21.69	4.904	7.633
6	124	A	Y	0.000	>21.69	5.420	6.802
6	125	A	I	0.000	>21.69	5.546	5.583
6	126	A	Q	0.000	>21.69	4.550	6.556
6	127	A	G	0.000	>21.69	5.038	5.883
6	128	A	L	0.000	>21.69	4.216	4.149
6	129	A	S	0.000	19.50	3.965	4.870
6	130	A	H	0.000	>21.69	4.292	5.250
6	131	A	R	0.000	>21.69	3.800	7.288
6	132	A	N	0.000	18.88	3.642	7.339
6	133	A	L	0.000	17.62	3.953	6.431
6	134	A	L	0.000	>21.69	4.332	9.753
6	135	A	G	0.000	>21.69	4.981	13.046
6	136	A	D	0.000	>21.69	4.750	10.887
6	137	A	D	0.000	19.50	4.829	6.204
6	138	A	T	0.000	>21.69	4.330	5.480
6	139	A	T	0.000	18.88	3.505	4.069
6	140	A	D	0.000	16.06	3.479	2.626
6	141	A	C	0.000	14.19	2.627	2.893
6	142	A	S	0.000	16.06	2.387	2.905
6	143	A	F	0.001	12.62	2.034	3.026
6	144	A	I	0.000	17.94	2.488	2.372
6	145	A	F	0.000	17.31	2.867	2.372
6	146	A	L	0.001	12.94	2.571	1.943
6	147	A	Y	0.000	15.12	2.290	1.863
6	148	A	I	0.000	19.81	3.581	2.241
6	149	A	L	0.000	17.94	2.686	2.401
6	150	A	C	0.000	15.12	2.499	2.829
6	151	A	T	0.000	19.19	2.758	2.960
6	152	A	M	0.000	>21.69	3.197	4.120
6	153	A	S	0.000	19.81	3.337	3.854
6	154	A	I	0.000	18.56	3.129	3.677
6	155	A	R	0.000	>21.69	3.156	4.408
6	156	A	Q	0.000	>21.69	3.516	4.625
6	157	A	N	0.000	>21.69	3.812	3.764
6	158	A	I	0.000	>21.69	3.805	4.774
6	159	A	Q	0.000	>21.69	3.898	4.408
6	160	A	K	0.000	>21.69	4.770	4.866
6	161	A	I	0.000	>21.69	4.976	5.458
6	162	A	L	0.000	>21.69	4.388	6.278
6	163	A	G	0.000	>21.69	5.149	8.425
6	164	A	L	0.000	>21.69	5.032	11.520
6	165	A	A	0.000	>21.69	5.586	14.768
6	166	A	P	0.000	>21.69	6.594	15.597
6	167	A	S	0.000	>21.69	6.984	20.679
6	168	A	R	0.000	>21.69	7.232	18.144
6	169	A	A	0.000	>21.69	8.845	19.333
6	170	A	A	0.000	>21.69	8.287	21.760
6	171	A	T	0.000	>21.69	7.731	18.917
6	172	A	K	0.000	>21.69	9.377	19.820
6	173	A	Q	0.000	>21.69	10.373	21.327
6	174	A	A	0.000	>21.69	9.677	25.799
6	175	A	G	0.000	>21.69	11.638	29.052
6	176	A	G	0.000	>21.69	13.734	29.851
6	177	A	F	0.000	>21.69	15.013	29.335
6	178	A	L	0.000	>21.69	15.375	29.718
6	179	A	G	0.000	>21.69	18.194	29.848
6	180	A	P	0.000	>21.69	17.802	29.898
6	181	A	P	0.000	>21.69	18.574	30.094
6	182	A	P	0.000	>21.69	20.695	29.439
6	183	A	P	0.000	>21.69	20.797	29.658
6	184	A	S	0.000	>21.69	23.088	30.171
6	185	A	G	0.000	>21.69	25.151	30.455
6	186	A	K	0.000	>21.69	24.082	30.382
6	187	A	F	0.000	>21.69	24.557	30.485
6	188	A	S	0.000	>21.69	23.550	29.910
6	189	A	M	0.000	>21.69	28.128	31.010
6	190	A	S	0.000	>21.69	27.704	31.171
6	191	A	G	0.000	>21.69	27.896	31.051
6	192	A	G	0.000	>21.69	28.401	31.094
6	193	A	R	0.000	>21.69	27.781	31.260
6	194	A	R	0.000	>21.69	27.819	31.232
6	195	A	K	0.000	>21.69	27.831	31.085
6	196	A	E	0.000	>21.69	27.544	31.002
6	197	A	E	0.000	>21.69	27.219	30.777
6	198	A	P	0.000	>21.69	26.084	30.793
6	199	A	P	0.000	>21.69	26.112	30.844
6	200	A	Q	0.000	>21.69	25.429	30.079
6	201	A	P	0.000	>21.69	23.217	30.506
6	202	A	Q	0.000	>21.69	23.145	30.422
6	203	A	L	0.000	>21.69	20.389	30.687
6	204	A	A	0.000	>21.69	19.696	30.196
6	205	A	N	0.000	>21.69	18.456	29.975
6	206	A	G	0.000	>21.69	17.169	30.024
6	207	A	A	0.000	>21.69	16.826	29.522
6	208	A	L	0.000	>21.69	13.720	30.191
6	209	A	K	0.000	>21.69	14.257	29.173
6	210	A	V	0.000	>21.69	12.911	26.632
6	211	A	S	0.000	>21.69	11.175	25.250
6	212	A	V	0.000	>21.69	10.156	18.731
6	213	A	W	0.000	>21.69	10.634	20.569
6	214	A	S	0.000	>21.69	11.449	17.627
6	215	A	K	0.000	>21.69	10.953	18.248
6	216	A	V	0.000	>21.69	9.808	18.646
6	217	A	L	0.000	>21.69	9.466	20.828
6	218	A	R	0.000	>21.69	10.377	21.080
6	219	A	S	0.000	>21.69	10.116	24.661
6	220	A	D	0.000	>21.69	10.217	24.779
6	221	A	A	0.000	>21.69	10.646	27.455
6	222	A	A	0.000	>21.69	9.750	25.340
6	223	A	W	0.000	>21.69	8.826	22.696
6	224	A	E	0.000	>21.69	8.241	21.509
6	225	A	D	0.000	>21.69	7.946	16.963
6	226	A	K	0.000	>21.69	7.726	10.239
6	227	A	D	0.000	>21.69	6.787	7.248
6	228	A	E	0.000	>21.69	6.771	7.662
6	229	A	F	0.000	>21.69	6.417	6.319
6	230	A	L	0.000	>21.69	6.225	4.757
6	231	A	D	0.000	>21.69	5.325	4.593
6	232	A	V	0.000	>21.69	5.892	4.446
6	233	A	I	0.000	>21.69	5.697	4.067
6	234	A	Y	0.000	>21.69	5.298	3.013
6	235	A	W	0.000	>21.69	4.844	3.479
6	236	A	F	0.000	>21.69	5.335	3.779
6	237	A	R	0.000	>21.69	4.759	3.322
6	238	A	Q	0.000	>21.69	4.140	3.086
6	239	A	I	0.000	>21.69	4.002	2.928
6	240	A	I	0.000	>21.69	4.063	3.049
6	241	A	A	0.000	>21.69	4.379	2.622
6	242	A	V	0.000	>21.69	4.443	2.737
6	243	A	V	0.000	>21.69	3.778	2.728
6	244	A	L	0.000	>21.69	3.774	2.870
6	245	A	G	0.000	20.12	3.840	2.859
6	246	A	V	0.000	19.19	3.064	2.544
6	247	A	I	0.000	>21.69	3.634	2.970
6	248	A	W	0.000	>21.69	4.178	4.230
6	249	A	G	0.000	17.94	3.593	3.889
6	250	A	V	0.000	19.19	3.285	3.791
6	251	A	L	0.000	>21.69	3.456	5.942
6	252	A	P	0.000	>21.69	4.722	11.622
6	253	A	L	0.000	>21.69	3.904	8.320
6	254	A	R	0.000	>21.69	4.366	9.504
6	255	A	G	0.000	>21.69	4.663	8.563
6	256	A	F	0.000	>21.69	4.938	6.981
6	257	A	L	0.000	>21.69	4.555	7.326
6	258	A	G	0.000	>21.69	4.600	5.643
6	259	A	I	0.000	>21.69	5.251	4.116
6	260	A	A	0.000	>21.69	5.104	4.287
6	261	A	G	0.000	>21.69	5.053	5.823
6	262	A	F	0.000	>21.69	4.782	4.036
6	263	A	C	0.000	>21.69	5.146	3.874
6	264	A	L	0.000	>21.69	5.102	4.510
6	265	A	I	0.000	>21.69	4.973	4.501
6	266	A	N	0.000	>21.69	5.374	4.953
6	267	A	A	0.000	>21.69	6.213	5.347
6	268	A	G	0.000	>21.69	6.053	5.990
6	269	A	V	0.000	>21.69	5.448	6.142
6	270	A	L	0.000	>21.69	6.243	7.817
6	271	A	Y	0.000	>21.69	6.827	5.814
6	272	A	L	0.000	>21.69	6.452	7.812
6	273	A	Y	0.000	>21.69	7.711	9.065
6	274	A	F	0.000	>21.69	7.492	11.183
6	275	A	S	0.000	>21.69	7.684	10.732
6	276	A	N	0.000	>21.69	7.850	15.683
6	277	A	Y	0.000	>21.69	8.585	18.319
6	278	A	L	0.000	>21.69	8.497	16.594
6	279	A	Q	0.000	>21.69	8.378	17.215
6	280	A	I	0.000	>21.69	8.606	22.983
6	281	A	D	0.000	>21.69	8.578	22.250
6	282	A	E	0.000	>21.69	9.852	21.332
6	283	A	E	0.000	>21.69	8.904	18.764
6	284	A	E	0.000	>21.69	9.255	21.637
6	285	A	Y	0.000	>21.69	8.578	21.332
6	286	A	G	0.000	>21.69	9.599	20.237
6	287	A	G	0.000	>21.69	8.182	17.687
6	288	A	T	0.000	>21.69	7.788	13.011
6	289	A	W	0.000	>21.69	6.709	11.903
6	290	A	E	0.000	>21.69	6.985	9.259
6	291	A	L	0.000	>21.69	6.611	10.048
6	292	A	T	0.000	>21.69	5.881	9.320
6	293	A	K	0.000	>21.69	5.880	7.841
6	294	A	E	0.000	>21.69	5.788	7.324
6	295	A	G	0.000	>21.69	5.262	6.750
6	296	A	F	0.000	>21.69	4.747	4.487
6	297	A	M	0.000	>21.69	4.789	4.144
6	298	A	T	0.000	>21.69	3.843	3.860
6	299	A	S	0.000	>21.69	4.208	3.507
6	300	A	F	0.000	>21.69	4.556	2.709
6	301	A	A	0.000	>21.69	4.310	2.635
6	302	A	L	0.000	>21.69	3.846	2.464
6	303	A	F	0.000	>21.69	3.638	2.387
6	304	A	M	0.000	19.81	3.301	2.255
6	305	A	V	0.000	16.06	2.645	1.894
6	306	A	I	0.000	17.00	2.486	2.053
6	307	A	W	0.000	18.25	2.693	2.197
6	308	A	I	0.001	14.50	2.535	1.811
6	309	A	I	0.004	11.69	2.283	1.870
6	310	A	F	0.000	14.50	2.261	1.910
6	311	A	Y	0.001	15.12	2.432	2.054
6	312	A	T	0.006	10.12	2.120	2.150
6	313	A	A	0.019	9.81	2.114	2.646
6	314	A	I	0.002	14.50	2.320	2.711
6	315	A	H	0.002	15.75	2.796	4.261
6	316	A	Y	0.011	12.00	2.935	6.995
6	317	A	D	0.112	8.88	3.305	12.359
7	8	D	T	1.000	5.12	0.794	0.780
7	9	D	L	0.997	7.31	0.968	0.851
7	10	D	L	0.999	5.44	1.017	0.960
7	11	D	I	0.990	6.38	0.974	1.004
7	12	D	V	0.001	9.81	1.177	1.055
7	13	D	F	0.001	10.44	1.482	1.214
7	14	D	I	0.000	10.12	1.551	1.330
7	15	D	S	0.000	12.31	1.504	1.546
7	16	D	V	0.000	15.12	1.810	1.442
7	17	D	C	0.000	15.44	1.976	1.647
7	18	D	T	0.000	15.75	1.885	1.909
7	19	D	A	0.000	18.56	2.183	1.989
7	20	D	L	0.000	20.44	2.683	2.049
7	21	D	L	0.000	20.44	2.724	2.390
7	22	D	A	0.000	>21.69	2.703	2.653
7	23	D	E	0.000	>21.69	2.736	2.858
7	24	D	G	0.000	>21.69	3.330	2.945
7	25	D	I	0.000	>21.69	3.470	2.963
7	26	D	T	0.000	>21.69	3.138	3.451
7	27	D	W	0.000	>21.69	3.788	3.590
7	28	D	V	0.000	>21.69	4.374	4.117
7	29	D	L	0.000	>21.69	4.269	4.735
7	30	D	V	0.000	>21.69	4.425	4.753
7	31	D	Y	0.000	>21.69	4.247	4.820
7	32	D	R	0.000	>21.69	5.267	5.908
7	33	D	T	0.000	>21.69	4.960	6.030
7	34	D	D	0.000	>21.69	5.805	7.580
7	35	D	K	0.000	>21.69	5.949	7.048
7	36	D	Y	0.000	>21.69	5.554	6.266
7	37	D	K	0.000	>21.69	5.745	5.630
7	38	D	R	0.000	>21.69	5.826	7.186
7	39	D	L	0.000	>21.69	5.965	7.162
7	40	D	K	0.000	>21.69	5.203	6.309
7	41	D	A	0.000	>21.69	6.228	6.791
7	42	D	E	0.000	>21.69	6.396	7.889
7	43	D	V	0.000	>21.69	6.227	7.175
7	44	D	E	0.000	>21.69	6.499	7.518
7	45	D	K	0.000	>21.69	6.954	7.933
7	46	D	Q	0.000	>21.69	7.310	9.666
7	47	D	S	0.000	>21.69	6.508	9.687
7	48	D	K	0.000	>21.69	7.426	8.835
7	49	D	K	0.000	>21.69	8.023	10.490
7	50	D	L	0.000	>21.69	8.026	11.558
7	51	D	E	0.000	>21.69	7.732	11.141
7	52	D	K	0.000	>21.69	8.782	12.418
7	53	D	K	0.000	>21.69	9.758	14.571
7	54	D	K	0.000	>21.69	8.973	16.200
7	55	D	E	0.000	>21.69	9.682	18.506
7	56	D	T	0.000	>21.69	11.171	22.586
7	57	D	I	0.000	>21.69	11.559	25.142
7	58	D	T	0.000	>21.69	11.967	27.626
7	59	D	E	0.000	>21.69	12.740	29.085
7	60	D	S	0.000	>21.69	13.329	29.387
7	61	D	A	0.000	>21.69	12.668	28.927
7	62	D	G	0.000	>21.69	11.873	27.483
7	63	D	R	0.000	>21.69	11.990	22.099
7	64	D	Q	0.000	>21.69	11.540	20.774
7	65	D	Q	0.000	>21.69	11.116	19.136
7	66	D	K	0.000	>21.69	10.211	16.900
7	67	D	K	0.000	>21.69	9.483	15.860
7	68	D	K	0.000	>21.69	9.383	14.687
7	69	D	I	0.000	>21.69	9.106	12.186
7	70	D	E	0.000	>21.69	8.201	10.703
7	71	D	R	0.000	>21.69	8.363	12.335
7	72	D	Q	0.000	>21.69	8.821	10.899
7	73	D	E	0.000	>21.69	7.355	9.622
7	74	D	E	0.000	>21.69	6.956	9.386
7	75	D	K	0.000	>21.69	7.349	10.654
7	76	D	L	0.000	>21.69	7.497	8.799
7	77	D	K	0.000	>21.69	6.263	8.121
7	78	D	N	0.000	>21.69	6.969	9.772
7	79	D	N	0.000	>21.69	6.899	8.300
7	80	D	N	0.000	>21.69	6.390	6.991
7	81	D	R	0.000	>21.69	6.056	7.724
7	82	D	D	0.000	>21.69	6.060	7.047
7	83	D	L	0.000	>21.69	5.625	7.827
7	84	D	S	0.000	>21.69	5.240	9.162
7	85	D	M	0.000	>21.69	5.329	9.396
7	86	D	V	0.000	>21.69	5.366	7.388
7	87	D	R	0.000	>21.69	4.628	9.028
7	88	D	M	0.000	>21.69	4.844	8.902
7	89	D	K	0.000	>21.69	4.692	9.796
7	90	D	S	0.000	>21.69	4.113	7.456
7	91	D	M	0.000	>21.69	4.218	8.276
7	92	D	F	0.000	>21.69	3.950	5.989
7	93	D	A	0.000	>21.69	4.186	5.493
7	94	D	I	0.000	>21.69	3.391	5.891
7	95	D	G	0.000	>21.69	3.965	6.093
7	96	D	F	0.000	>21.69	3.729	5.125
7	97	D	C	0.000	>21.69	3.634	4.966
7	98	D	F	0.000	19.50	3.046	5.047
7	99	D	T	0.000	>21.69	3.754	6.841
7	100	D	A	0.000	>21.69	3.666	5.529
7	101	D	L	0.000	16.38	2.932	5.119
7	102	D	M	0.000	16.06	2.876	5.079
7	103	D	G	0.000	16.38	3.166	6.162
7	104	D	M	0.001	14.81	3.139	3.777
7	105	D	F	0.005	11.06	2.632	4.853
7	106	D	N	0.001	13.87	2.740	5.028
7	107	D	S	0.003	14.19	3.039	4.749
7	108	D	I	0.083	9.50	2.900	3.616
7	109	D	F	0.812	7.00	2.447	2.468
7	110	D	D	0.008	12.00	2.721	4.299
7	111	D	G	0.007	11.06	2.838	3.643
7	112	D	R	0.888	6.69	2.383	5.254
7	113	D	V	0.487	7.94	2.240	1.812
7	114	D	V	0.977	3.88	1.901	2.049
7	115	D	A	0.876	7.00	1.936	1.864
7	116	D	K	0.005	11.06	2.276	2.176
7	117	D	L	0.000	13.87	2.466	2.134
7	118	D	P	0.000	16.69	3.844	2.902
7	119	D	F	0.000	19.19	3.141	3.339
7	120	D	T	0.000	20.44	3.399	5.839
7	121	D	P	0.000	17.94	3.851	5.133
7	122	D	L	0.000	>21.69	4.013	6.681
7	123	D	S	0.000	>21.69	3.912	8.864
7	124	D	Y	0.000	>21.69	4.166	7.288
7	125	D	I	0.000	19.81	4.182	4.945
[truncated: 48,087 more rows]
