# Supplementary material for: A unified evolutionary origin for the ubiquitous protein transporters SecY and YidC
Source: BMC Biol. 2021 Dec 15;19:266. doi: 10.1186/s12915-021-01171-5 (PMC8675477; doi:10.1186/s12915-021-01171-5)
Supplement: Supplementary file 5 — Additional file 5. Predicted MJ0480/MJ0606 and TMCO1/C02orf24 structures. [file 12915_2021_1171_MOESM5_ESM.zip › Additional file 5. Predicted structures/prediction_TMCO1iso3_C20orf24iso2/rank_1_model_5_ptm_seed_0_unrelaxed.pdb]

MODEL     1
ATOM      1  N   MET A   1     -24.382 -10.198  13.918  1.00 55.12           N  
ATOM      2  CA  MET A   1     -23.373  -9.447  13.177  1.00 55.12           C  
ATOM      3  C   MET A   1     -23.995  -8.243  12.477  1.00 55.12           C  
ATOM      4  CB  MET A   1     -22.677 -10.346  12.154  1.00 55.12           C  
ATOM      5  O   MET A   1     -25.019  -8.372  11.805  1.00 55.12           O  
ATOM      6  CG  MET A   1     -21.347  -9.798  11.661  1.00 55.12           C  
ATOM      7  SD  MET A   1     -20.497 -10.947  10.510  1.00 55.12           S  
ATOM      8  CE  MET A   1     -19.705 -12.065  11.700  1.00 55.12           C  
ATOM      9  N   SER A   2     -23.757  -6.951  12.982  1.00 72.84           N  
ATOM     10  CA  SER A   2     -24.291  -5.747  12.355  1.00 72.84           C  
ATOM     11  C   SER A   2     -24.025  -5.740  10.854  1.00 72.84           C  
ATOM     12  CB  SER A   2     -23.685  -4.496  12.994  1.00 72.84           C  
ATOM     13  O   SER A   2     -23.087  -6.386  10.381  1.00 72.84           O  
ATOM     14  OG  SER A   2     -23.926  -4.478  14.391  1.00 72.84           O  
ATOM     15  N   THR A   3     -24.996  -5.571   9.957  1.00 83.22           N  
ATOM     16  CA  THR A   3     -24.949  -5.394   8.510  1.00 83.22           C  
ATOM     17  C   THR A   3     -23.683  -4.649   8.097  1.00 83.22           C  
ATOM     18  CB  THR A   3     -26.186  -4.632   7.999  1.00 83.22           C  
ATOM     19  O   THR A   3     -23.071  -4.971   7.076  1.00 83.22           O  
ATOM     20  CG2 THR A   3     -27.462  -5.431   8.241  1.00 83.22           C  
ATOM     21  OG1 THR A   3     -26.283  -3.377   8.685  1.00 83.22           O  
ATOM     22  N   MET A   4     -23.110  -3.785   9.001  1.00 88.26           N  
ATOM     23  CA  MET A   4     -21.931  -2.985   8.684  1.00 88.26           C  
ATOM     24  C   MET A   4     -20.665  -3.833   8.743  1.00 88.26           C  
ATOM     25  CB  MET A   4     -21.811  -1.799   9.642  1.00 88.26           C  
ATOM     26  O   MET A   4     -19.827  -3.769   7.841  1.00 88.26           O  
ATOM     27  CG  MET A   4     -20.707  -0.821   9.273  1.00 88.26           C  
ATOM     28  SD  MET A   4     -20.529   0.534  10.498  1.00 88.26           S  
ATOM     29  CE  MET A   4     -18.886   1.157  10.049  1.00 88.26           C  
ATOM     30  N   PHE A   5     -20.510  -4.537   9.795  1.00 90.11           N  
ATOM     31  CA  PHE A   5     -19.344  -5.399   9.948  1.00 90.11           C  
ATOM     32  C   PHE A   5     -19.308  -6.460   8.854  1.00 90.11           C  
ATOM     33  CB  PHE A   5     -19.345  -6.067  11.326  1.00 90.11           C  
ATOM     34  O   PHE A   5     -18.240  -6.780   8.328  1.00 90.11           O  
ATOM     35  CG  PHE A   5     -18.098  -6.857  11.619  1.00 90.11           C  
ATOM     36  CD1 PHE A   5     -18.165  -8.224  11.861  1.00 90.11           C  
ATOM     37  CD2 PHE A   5     -16.858  -6.232  11.652  1.00 90.11           C  
ATOM     38  CE1 PHE A   5     -17.012  -8.957  12.133  1.00 90.11           C  
ATOM     39  CE2 PHE A   5     -15.702  -6.958  11.922  1.00 90.11           C  
ATOM     40  CZ  PHE A   5     -15.781  -8.321  12.163  1.00 90.11           C  
ATOM     41  N   ALA A   6     -20.433  -7.088   8.570  1.00 91.79           N  
ATOM     42  CA  ALA A   6     -20.511  -8.051   7.475  1.00 91.79           C  
ATOM     43  C   ALA A   6     -20.034  -7.431   6.165  1.00 91.79           C  
ATOM     44  CB  ALA A   6     -21.939  -8.571   7.326  1.00 91.79           C  
ATOM     45  O   ALA A   6     -19.304  -8.066   5.400  1.00 91.79           O  
ATOM     46  N   ASP A   7     -20.405  -6.235   5.926  1.00 92.63           N  
ATOM     47  CA  ASP A   7     -19.995  -5.512   4.726  1.00 92.63           C  
ATOM     48  C   ASP A   7     -18.483  -5.299   4.704  1.00 92.63           C  
ATOM     49  CB  ASP A   7     -20.717  -4.167   4.637  1.00 92.63           C  
ATOM     50  O   ASP A   7     -17.848  -5.432   3.656  1.00 92.63           O  
ATOM     51  CG  ASP A   7     -22.186  -4.305   4.277  1.00 92.63           C  
ATOM     52  OD1 ASP A   7     -22.613  -5.407   3.868  1.00 92.63           O  
ATOM     53  OD2 ASP A   7     -22.923  -3.303   4.402  1.00 92.63           O  
ATOM     54  N   THR A   8     -18.005  -4.928   5.865  1.00 94.12           N  
ATOM     55  CA  THR A   8     -16.564  -4.738   5.986  1.00 94.12           C  
ATOM     56  C   THR A   8     -15.817  -6.014   5.607  1.00 94.12           C  
ATOM     57  CB  THR A   8     -16.174  -4.316   7.414  1.00 94.12           C  
ATOM     58  O   THR A   8     -14.871  -5.974   4.818  1.00 94.12           O  
ATOM     59  CG2 THR A   8     -14.670  -4.087   7.528  1.00 94.12           C  
ATOM     60  OG1 THR A   8     -16.858  -3.103   7.751  1.00 94.12           O  
ATOM     61  N   LEU A   9     -16.215  -7.113   6.076  1.00 94.45           N  
ATOM     62  CA  LEU A   9     -15.575  -8.396   5.808  1.00 94.45           C  
ATOM     63  C   LEU A   9     -15.726  -8.783   4.340  1.00 94.45           C  
ATOM     64  CB  LEU A   9     -16.169  -9.489   6.700  1.00 94.45           C  
ATOM     65  O   LEU A   9     -14.813  -9.363   3.749  1.00 94.45           O  
ATOM     66  CG  LEU A   9     -15.866  -9.383   8.195  1.00 94.45           C  
ATOM     67  CD1 LEU A   9     -16.482 -10.560   8.945  1.00 94.45           C  
ATOM     68  CD2 LEU A   9     -14.361  -9.320   8.433  1.00 94.45           C  
ATOM     69  N   LEU A  10     -16.908  -8.498   3.863  1.00 93.97           N  
ATOM     70  CA  LEU A  10     -17.149  -8.799   2.456  1.00 93.97           C  
ATOM     71  C   LEU A  10     -16.180  -8.031   1.563  1.00 93.97           C  
ATOM     72  CB  LEU A  10     -18.592  -8.460   2.074  1.00 93.97           C  
ATOM     73  O   LEU A  10     -15.628  -8.590   0.613  1.00 93.97           O  
ATOM     74  CG  LEU A  10     -19.005  -8.778   0.636  1.00 93.97           C  
ATOM     75  CD1 LEU A  10     -18.794 -10.259   0.339  1.00 93.97           C  
ATOM     76  CD2 LEU A  10     -20.459  -8.382   0.397  1.00 93.97           C  
ATOM     77  N   ILE A  11     -15.927  -6.788   1.880  1.00 94.31           N  
ATOM     78  CA  ILE A  11     -15.013  -5.966   1.096  1.00 94.31           C  
ATOM     79  C   ILE A  11     -13.600  -6.540   1.181  1.00 94.31           C  
ATOM     80  CB  ILE A  11     -15.024  -4.496   1.573  1.00 94.31           C  
ATOM     81  O   ILE A  11     -12.880  -6.584   0.181  1.00 94.31           O  
ATOM     82  CG1 ILE A  11     -16.355  -3.828   1.211  1.00 94.31           C  
ATOM     83  CG2 ILE A  11     -13.844  -3.725   0.974  1.00 94.31           C  
ATOM     84  CD1 ILE A  11     -16.546  -2.452   1.834  1.00 94.31           C  
ATOM     85  N   VAL A  12     -13.217  -6.930   2.345  1.00 94.90           N  
ATOM     86  CA  VAL A  12     -11.904  -7.539   2.527  1.00 94.90           C  
ATOM     87  C   VAL A  12     -11.805  -8.813   1.690  1.00 94.90           C  
ATOM     88  CB  VAL A  12     -11.625  -7.855   4.013  1.00 94.90           C  
ATOM     89  O   VAL A  12     -10.795  -9.047   1.022  1.00 94.90           O  
ATOM     90  CG1 VAL A  12     -10.326  -8.644   4.164  1.00 94.90           C  
ATOM     91  CG2 VAL A  12     -11.568  -6.565   4.831  1.00 94.90           C  
ATOM     92  N   PHE A  13     -12.812  -9.551   1.747  1.00 94.86           N  
ATOM     93  CA  PHE A  13     -12.858 -10.788   0.976  1.00 94.86           C  
ATOM     94  C   PHE A  13     -12.754 -10.500  -0.517  1.00 94.86           C  
ATOM     95  CB  PHE A  13     -14.148 -11.560   1.272  1.00 94.86           C  
ATOM     96  O   PHE A  13     -11.987 -11.153  -1.228  1.00 94.86           O  
ATOM     97  CG  PHE A  13     -14.290 -12.832   0.481  1.00 94.86           C  
ATOM     98  CD1 PHE A  13     -15.181 -12.909  -0.583  1.00 94.86           C  
ATOM     99  CD2 PHE A  13     -13.532 -13.951   0.801  1.00 94.86           C  
ATOM    100  CE1 PHE A  13     -15.314 -14.085  -1.318  1.00 94.86           C  
ATOM    101  CE2 PHE A  13     -13.660 -15.129   0.071  1.00 94.86           C  
ATOM    102  CZ  PHE A  13     -14.552 -15.195  -0.987  1.00 94.86           C  
ATOM    103  N   ILE A  14     -13.524  -9.581  -1.011  1.00 93.43           N  
ATOM    104  CA  ILE A  14     -13.488  -9.181  -2.414  1.00 93.43           C  
ATOM    105  C   ILE A  14     -12.081  -8.713  -2.780  1.00 93.43           C  
ATOM    106  CB  ILE A  14     -14.517  -8.067  -2.711  1.00 93.43           C  
ATOM    107  O   ILE A  14     -11.575  -9.034  -3.859  1.00 93.43           O  
ATOM    108  CG1 ILE A  14     -15.943  -8.623  -2.628  1.00 93.43           C  
ATOM    109  CG2 ILE A  14     -14.252  -7.440  -4.083  1.00 93.43           C  
ATOM    110  CD1 ILE A  14     -17.028  -7.559  -2.728  1.00 93.43           C  
ATOM    111  N   SER A  15     -11.459  -7.962  -1.888  1.00 93.79           N  
ATOM    112  CA  SER A  15     -10.112  -7.458  -2.136  1.00 93.79           C  
ATOM    113  C   SER A  15      -9.112  -8.600  -2.282  1.00 93.79           C  
ATOM    114  CB  SER A  15      -9.673  -6.526  -1.006  1.00 93.79           C  
ATOM    115  O   SER A  15      -8.222  -8.547  -3.134  1.00 93.79           O  
ATOM    116  OG  SER A  15     -10.530  -5.401  -0.919  1.00 93.79           O  
ATOM    117  N   VAL A  16      -9.248  -9.536  -1.459  1.00 94.79           N  
ATOM    118  CA  VAL A  16      -8.372 -10.701  -1.533  1.00 94.79           C  
ATOM    119  C   VAL A  16      -8.582 -11.422  -2.863  1.00 94.79           C  
ATOM    120  CB  VAL A  16      -8.617 -11.671  -0.356  1.00 94.79           C  
ATOM    121  O   VAL A  16      -7.617 -11.761  -3.551  1.00 94.79           O  
ATOM    122  CG1 VAL A  16      -7.854 -12.978  -0.565  1.00 94.79           C  
ATOM    123  CG2 VAL A  16      -8.215 -11.019   0.965  1.00 94.79           C  
ATOM    124  N   CYS A  17      -9.830 -11.665  -3.217  1.00 94.11           N  
ATOM    125  CA  CYS A  17     -10.162 -12.347  -4.463  1.00 94.11           C  
ATOM    126  C   CYS A  17      -9.633 -11.575  -5.665  1.00 94.11           C  
ATOM    127  CB  CYS A  17     -11.674 -12.530  -4.588  1.00 94.11           C  
ATOM    128  O   CYS A  17      -9.049 -12.162  -6.578  1.00 94.11           O  
ATOM    129  SG  CYS A  17     -12.356 -13.755  -3.449  1.00 94.11           S  
ATOM    130  N   THR A  18      -9.855 -10.302  -5.647  1.00 92.87           N  
ATOM    131  CA  THR A  18      -9.403  -9.474  -6.759  1.00 92.87           C  
ATOM    132  C   THR A  18      -7.879  -9.453  -6.834  1.00 92.87           C  
ATOM    133  CB  THR A  18      -9.932  -8.033  -6.634  1.00 92.87           C  
ATOM    134  O   THR A  18      -7.306  -9.416  -7.925  1.00 92.87           O  
ATOM    135  CG2 THR A  18     -11.455  -7.999  -6.708  1.00 92.87           C  
ATOM    136  OG1 THR A  18      -9.514  -7.483  -5.379  1.00 92.87           O  
ATOM    137  N   ALA A  19      -7.245  -9.395  -5.685  1.00 93.32           N  
ATOM    138  CA  ALA A  19      -5.785  -9.423  -5.665  1.00 93.32           C  
ATOM    139  C   ALA A  19      -5.252 -10.724  -6.259  1.00 93.32           C  
ATOM    140  CB  ALA A  19      -5.268  -9.241  -4.240  1.00 93.32           C  
ATOM    141  O   ALA A  19      -4.299 -10.712  -7.041  1.00 93.32           O  
ATOM    142  N   LEU A  20      -5.851 -11.777  -5.911  1.00 93.89           N  
ATOM    143  CA  LEU A  20      -5.445 -13.079  -6.429  1.00 93.89           C  
ATOM    144  C   LEU A  20      -5.690 -13.168  -7.931  1.00 93.89           C  
ATOM    145  CB  LEU A  20      -6.199 -14.201  -5.709  1.00 93.89           C  
ATOM    146  O   LEU A  20      -4.852 -13.686  -8.672  1.00 93.89           O  
ATOM    147  CG  LEU A  20      -5.818 -14.445  -4.249  1.00 93.89           C  
ATOM    148  CD1 LEU A  20      -6.778 -15.443  -3.610  1.00 93.89           C  
ATOM    149  CD2 LEU A  20      -4.379 -14.940  -4.146  1.00 93.89           C  
ATOM    150  N   LEU A  21      -6.884 -12.732  -8.303  1.00 93.05           N  
ATOM    151  CA  LEU A  21      -7.208 -12.702  -9.725  1.00 93.05           C  
ATOM    152  C   LEU A  21      -6.199 -11.856 -10.495  1.00 93.05           C  
ATOM    153  CB  LEU A  21      -8.621 -12.155  -9.942  1.00 93.05           C  
ATOM    154  O   LEU A  21      -5.704 -12.275 -11.544  1.00 93.05           O  
ATOM    155  CG  LEU A  21      -9.115 -12.105 -11.389  1.00 93.05           C  
ATOM    156  CD1 LEU A  21      -9.254 -13.516 -11.951  1.00 93.05           C  
ATOM    157  CD2 LEU A  21     -10.440 -11.356 -11.476  1.00 93.05           C  
ATOM    158  N   ALA A  22      -5.908 -10.677  -9.953  1.00 92.68           N  
ATOM    159  CA  ALA A  22      -4.952  -9.776 -10.590  1.00 92.68           C  
ATOM    160  C   ALA A  22      -3.580 -10.433 -10.718  1.00 92.68           C  
ATOM    161  CB  ALA A  22      -4.842  -8.473  -9.802  1.00 92.68           C  
ATOM    162  O   ALA A  22      -2.943 -10.355 -11.771  1.00 92.68           O  
ATOM    163  N   GLU A  23      -3.242 -11.091  -9.650  1.00 92.51           N  
ATOM    164  CA  GLU A  23      -1.947 -11.762  -9.675  1.00 92.51           C  
ATOM    165  C   GLU A  23      -1.952 -12.936 -10.650  1.00 92.51           C  
ATOM    166  CB  GLU A  23      -1.564 -12.245  -8.273  1.00 92.51           C  
ATOM    167  O   GLU A  23      -0.948 -13.203 -11.315  1.00 92.51           O  
ATOM    168  CG  GLU A  23      -1.215 -11.120  -7.310  1.00 92.51           C  
ATOM    169  CD  GLU A  23      -0.074 -10.242  -7.799  1.00 92.51           C  
ATOM    170  OE1 GLU A  23      -0.103  -9.015  -7.553  1.00 92.51           O  
ATOM    171  OE2 GLU A  23       0.857 -10.786  -8.435  1.00 92.51           O  
ATOM    172  N   GLY A  24      -3.040 -13.610 -10.686  1.00 93.81           N  
ATOM    173  CA  GLY A  24      -3.208 -14.690 -11.645  1.00 93.81           C  
ATOM    174  C   GLY A  24      -3.106 -14.230 -13.087  1.00 93.81           C  
ATOM    175  O   GLY A  24      -2.432 -14.864 -13.900  1.00 93.81           O  
ATOM    176  N   ILE A  25      -3.753 -13.201 -13.404  1.00 93.02           N  
ATOM    177  CA  ILE A  25      -3.706 -12.619 -14.741  1.00 93.02           C  
ATOM    178  C   ILE A  25      -2.277 -12.192 -15.068  1.00 93.02           C  
ATOM    179  CB  ILE A  25      -4.667 -11.416 -14.868  1.00 93.02           C  
ATOM    180  O   ILE A  25      -1.771 -12.475 -16.156  1.00 93.02           O  
ATOM    181  CG1 ILE A  25      -6.124 -11.885 -14.783  1.00 93.02           C  
ATOM    182  CG2 ILE A  25      -4.411 -10.655 -16.172  1.00 93.02           C  
ATOM    183  CD1 ILE A  25      -7.137 -10.750 -14.714  1.00 93.02           C  
ATOM    184  N   THR A  26      -1.693 -11.502 -14.148  1.00 92.63           N  
ATOM    185  CA  THR A  26      -0.320 -11.055 -14.353  1.00 92.63           C  
ATOM    186  C   THR A  26       0.613 -12.247 -14.548  1.00 92.63           C  
ATOM    187  CB  THR A  26       0.172 -10.202 -13.170  1.00 92.63           C  
ATOM    188  O   THR A  26       1.519 -12.202 -15.383  1.00 92.63           O  
ATOM    189  CG2 THR A  26       1.601  -9.719 -13.397  1.00 92.63           C  
ATOM    190  OG1 THR A  26      -0.686  -9.064 -13.019  1.00 92.63           O  
ATOM    191  N   TRP A  27       0.363 -13.187 -13.806  1.00 92.64           N  
ATOM    192  CA  TRP A  27       1.183 -14.388 -13.928  1.00 92.64           C  
ATOM    193  C   TRP A  27       1.053 -14.996 -15.321  1.00 92.64           C  
ATOM    194  CB  TRP A  27       0.788 -15.419 -12.868  1.00 92.64           C  
ATOM    195  O   TRP A  27       2.057 -15.311 -15.963  1.00 92.64           O  
ATOM    196  CG  TRP A  27       1.656 -16.642 -12.854  1.00 92.64           C  
ATOM    197  CD1 TRP A  27       2.822 -16.817 -12.162  1.00 92.64           C  
ATOM    198  CD2 TRP A  27       1.428 -17.859 -13.571  1.00 92.64           C  
ATOM    199  CE2 TRP A  27       2.497 -18.730 -13.266  1.00 92.64           C  
ATOM    200  CE3 TRP A  27       0.423 -18.298 -14.443  1.00 92.64           C  
ATOM    201  NE1 TRP A  27       3.333 -18.071 -12.405  1.00 92.64           N  
ATOM    202  CH2 TRP A  27       1.592 -20.422 -14.651  1.00 92.64           C  
ATOM    203  CZ2 TRP A  27       2.589 -20.017 -13.802  1.00 92.64           C  
ATOM    204  CZ3 TRP A  27       0.516 -19.579 -14.975  1.00 92.64           C  
ATOM    205  N   VAL A  28      -0.159 -15.137 -15.774  1.00 93.09           N  
ATOM    206  CA  VAL A  28      -0.454 -15.802 -17.039  1.00 93.09           C  
ATOM    207  C   VAL A  28       0.052 -14.951 -18.202  1.00 93.09           C  
ATOM    208  CB  VAL A  28      -1.967 -16.075 -17.197  1.00 93.09           C  
ATOM    209  O   VAL A  28       0.676 -15.468 -19.131  1.00 93.09           O  
ATOM    210  CG1 VAL A  28      -2.291 -16.511 -18.625  1.00 93.09           C  
ATOM    211  CG2 VAL A  28      -2.425 -17.133 -16.195  1.00 93.09           C  
ATOM    212  N   LEU A  29      -0.035 -13.683 -18.136  1.00 91.76           N  
ATOM    213  CA  LEU A  29       0.249 -12.808 -19.269  1.00 91.76           C  
ATOM    214  C   LEU A  29       1.693 -12.319 -19.230  1.00 91.76           C  
ATOM    215  CB  LEU A  29      -0.707 -11.613 -19.276  1.00 91.76           C  
ATOM    216  O   LEU A  29       2.292 -12.056 -20.275  1.00 91.76           O  
ATOM    217  CG  LEU A  29      -2.176 -11.921 -19.570  1.00 91.76           C  
ATOM    218  CD1 LEU A  29      -3.004 -10.641 -19.532  1.00 91.76           C  
ATOM    219  CD2 LEU A  29      -2.317 -12.615 -20.920  1.00 91.76           C  
ATOM    220  N   VAL A  30       2.262 -12.289 -17.972  1.00 91.42           N  
ATOM    221  CA  VAL A  30       3.535 -11.582 -17.878  1.00 91.42           C  
ATOM    222  C   VAL A  30       4.614 -12.527 -17.354  1.00 91.42           C  
ATOM    223  CB  VAL A  30       3.428 -10.339 -16.966  1.00 91.42           C  
ATOM    224  O   VAL A  30       5.581 -12.826 -18.059  1.00 91.42           O  
ATOM    225  CG1 VAL A  30       4.794  -9.680 -16.789  1.00 91.42           C  
ATOM    226  CG2 VAL A  30       2.421  -9.343 -17.539  1.00 91.42           C  
ATOM    227  N   TYR A  31       4.428 -13.058 -16.128  1.00 89.75           N  
ATOM    228  CA  TYR A  31       5.467 -13.790 -15.412  1.00 89.75           C  
ATOM    229  C   TYR A  31       5.862 -15.054 -16.166  1.00 89.75           C  
ATOM    230  CB  TYR A  31       4.996 -14.150 -14.000  1.00 89.75           C  
ATOM    231  O   TYR A  31       7.025 -15.463 -16.139  1.00 89.75           O  
ATOM    232  CG  TYR A  31       4.809 -12.953 -13.099  1.00 89.75           C  
ATOM    233  CD1 TYR A  31       5.553 -11.791 -13.288  1.00 89.75           C  
ATOM    234  CD2 TYR A  31       3.888 -12.982 -12.057  1.00 89.75           C  
ATOM    235  CE1 TYR A  31       5.386 -10.686 -12.459  1.00 89.75           C  
ATOM    236  CE2 TYR A  31       3.712 -11.883 -11.222  1.00 89.75           C  
ATOM    237  OH  TYR A  31       4.294  -9.651 -10.608  1.00 89.75           O  
ATOM    238  CZ  TYR A  31       4.464 -10.742 -11.431  1.00 89.75           C  
ATOM    239  N   ARG A  32       5.022 -15.713 -16.931  1.00 92.13           N  
ATOM    240  CA  ARG A  32       5.324 -16.996 -17.555  1.00 92.13           C  
ATOM    241  C   ARG A  32       5.995 -16.801 -18.911  1.00 92.13           C  
ATOM    242  CB  ARG A  32       4.051 -17.830 -17.716  1.00 92.13           C  
ATOM    243  O   ARG A  32       6.569 -17.740 -19.466  1.00 92.13           O  
ATOM    244  CG  ARG A  32       3.089 -17.290 -18.762  1.00 92.13           C  
ATOM    245  CD  ARG A  32       1.888 -18.206 -18.950  1.00 92.13           C  
ATOM    246  NE  ARG A  32       0.999 -17.720 -20.002  1.00 92.13           N  
ATOM    247  NH1 ARG A  32      -0.386 -19.569 -19.971  1.00 92.13           N  
ATOM    248  NH2 ARG A  32      -0.802 -17.844 -21.421  1.00 92.13           N  
ATOM    249  CZ  ARG A  32      -0.061 -18.379 -20.462  1.00 92.13           C  
ATOM    250  N   THR A  33       5.918 -15.517 -19.421  1.00 93.27           N  
ATOM    251  CA  THR A  33       6.451 -15.278 -20.757  1.00 93.27           C  
ATOM    252  C   THR A  33       7.977 -15.260 -20.735  1.00 93.27           C  
ATOM    253  CB  THR A  33       5.927 -13.952 -21.339  1.00 93.27           C  
ATOM    254  O   THR A  33       8.583 -14.795 -19.768  1.00 93.27           O  
ATOM    255  CG2 THR A  33       4.405 -13.954 -21.429  1.00 93.27           C  
ATOM    256  OG1 THR A  33       6.343 -12.870 -20.496  1.00 93.27           O  
ATOM    257  N   ASP A  34       8.549 -15.806 -21.807  1.00 93.99           N  
ATOM    258  CA  ASP A  34      10.000 -15.880 -21.948  1.00 93.99           C  
ATOM    259  C   ASP A  34      10.613 -14.486 -22.059  1.00 93.99           C  
ATOM    260  CB  ASP A  34      10.377 -16.720 -23.171  1.00 93.99           C  
ATOM    261  O   ASP A  34      11.703 -14.239 -21.539  1.00 93.99           O  
ATOM    262  CG  ASP A  34       9.959 -18.174 -23.044  1.00 93.99           C  
ATOM    263  OD1 ASP A  34      10.290 -18.817 -22.024  1.00 93.99           O  
ATOM    264  OD2 ASP A  34       9.296 -18.683 -23.973  1.00 93.99           O  
ATOM    265  N   LYS A  35       9.828 -13.649 -22.690  1.00 92.02           N  
ATOM    266  CA  LYS A  35      10.267 -12.268 -22.865  1.00 92.02           C  
ATOM    267  C   LYS A  35      10.457 -11.576 -21.518  1.00 92.02           C  
ATOM    268  CB  LYS A  35       9.264 -11.489 -23.717  1.00 92.02           C  
ATOM    269  O   LYS A  35      11.459 -10.891 -21.302  1.00 92.02           O  
ATOM    270  CG  LYS A  35       9.731 -10.093 -24.102  1.00 92.02           C  
ATOM    271  CD  LYS A  35       8.742  -9.411 -25.038  1.00 92.02           C  
ATOM    272  CE  LYS A  35       9.206  -8.012 -25.420  1.00 92.02           C  
ATOM    273  NZ  LYS A  35       8.233  -7.334 -26.327  1.00 92.02           N  
ATOM    274  N   TYR A  36       9.552 -11.784 -20.607  1.00 91.37           N  
ATOM    275  CA  TYR A  36       9.630 -11.184 -19.280  1.00 91.37           C  
ATOM    276  C   TYR A  36      10.828 -11.723 -18.507  1.00 91.37           C  
ATOM    277  CB  TYR A  36       8.342 -11.447 -18.494  1.00 91.37           C  
ATOM    278  O   TYR A  36      11.587 -10.955 -17.911  1.00 91.37           O  
ATOM    279  CG  TYR A  36       8.369 -10.905 -17.085  1.00 91.37           C  
ATOM    280  CD1 TYR A  36       8.650 -11.737 -16.004  1.00 91.37           C  
ATOM    281  CD2 TYR A  36       8.112  -9.562 -16.833  1.00 91.37           C  
ATOM    282  CE1 TYR A  36       8.674 -11.243 -14.704  1.00 91.37           C  
ATOM    283  CE2 TYR A  36       8.133  -9.057 -15.537  1.00 91.37           C  
ATOM    284  OH  TYR A  36       8.438  -9.410 -13.195  1.00 91.37           O  
ATOM    285  CZ  TYR A  36       8.416  -9.904 -14.480  1.00 91.37           C  
ATOM    286  N   LYS A  37      11.019 -12.945 -18.493  1.00 91.60           N  
ATOM    287  CA  LYS A  37      12.110 -13.592 -17.771  1.00 91.60           C  
ATOM    288  C   LYS A  37      13.467 -13.111 -18.277  1.00 91.60           C  
ATOM    289  CB  LYS A  37      12.012 -15.113 -17.900  1.00 91.60           C  
ATOM    290  O   LYS A  37      14.367 -12.829 -17.483  1.00 91.60           O  
ATOM    291  CG  LYS A  37      10.814 -15.719 -17.184  1.00 91.60           C  
ATOM    292  CD  LYS A  37      10.788 -17.236 -17.324  1.00 91.60           C  
ATOM    293  CE  LYS A  37       9.554 -17.838 -16.665  1.00 91.60           C  
ATOM    294  NZ  LYS A  37       9.496 -19.319 -16.847  1.00 91.60           N  
ATOM    295  N   ARG A  38      13.533 -13.001 -19.602  1.00 93.11           N  
ATOM    296  CA  ARG A  38      14.769 -12.547 -20.233  1.00 93.11           C  
ATOM    297  C   ARG A  38      15.062 -11.093 -19.880  1.00 93.11           C  
ATOM    298  CB  ARG A  38      14.689 -12.712 -21.752  1.00 93.11           C  
ATOM    299  O   ARG A  38      16.178 -10.759 -19.479  1.00 93.11           O  
ATOM    300  CG  ARG A  38      15.953 -12.290 -22.484  1.00 93.11           C  
ATOM    301  CD  ARG A  38      15.793 -12.400 -23.994  1.00 93.11           C  
ATOM    302  NE  ARG A  38      16.883 -11.734 -24.702  1.00 93.11           N  
ATOM    303  NH1 ARG A  38      16.042 -12.149 -26.813  1.00 93.11           N  
ATOM    304  NH2 ARG A  38      18.011 -11.002 -26.563  1.00 93.11           N  
ATOM    305  CZ  ARG A  38      16.976 -11.630 -26.024  1.00 93.11           C  
ATOM    306  N   LEU A  39      14.038 -10.277 -20.005  1.00 91.37           N  
ATOM    307  CA  LEU A  39      14.186  -8.849 -19.744  1.00 91.37           C  
ATOM    308  C   LEU A  39      14.478  -8.593 -18.270  1.00 91.37           C  
ATOM    309  CB  LEU A  39      12.922  -8.094 -20.165  1.00 91.37           C  
ATOM    310  O   LEU A  39      15.298  -7.734 -17.935  1.00 91.37           O  
ATOM    311  CG  LEU A  39      12.736  -7.868 -21.666  1.00 91.37           C  
ATOM    312  CD1 LEU A  39      11.252  -7.780 -22.009  1.00 91.37           C  
ATOM    313  CD2 LEU A  39      13.469  -6.608 -22.113  1.00 91.37           C  
ATOM    314  N   LYS A  40      13.755  -9.309 -17.436  1.00 89.65           N  
ATOM    315  CA  LYS A  40      13.967  -9.202 -15.996  1.00 89.65           C  
ATOM    316  C   LYS A  40      15.407  -9.548 -15.625  1.00 89.65           C  
ATOM    317  CB  LYS A  40      12.998 -10.114 -15.241  1.00 89.65           C  
ATOM    318  O   LYS A  40      16.039  -8.838 -14.841  1.00 89.65           O  
ATOM    319  CG  LYS A  40      13.082  -9.987 -13.727  1.00 89.65           C  
ATOM    320  CD  LYS A  40      12.104 -10.926 -13.033  1.00 89.65           C  
ATOM    321  CE  LYS A  40      12.198 -10.813 -11.517  1.00 89.65           C  
ATOM    322  NZ  LYS A  40      11.298 -11.788 -10.832  1.00 89.65           N  
ATOM    323  N   ALA A  41      15.917 -10.609 -16.143  1.00 90.96           N  
ATOM    324  CA  ALA A  41      17.282 -11.047 -15.862  1.00 90.96           C  
ATOM    325  C   ALA A  41      18.299 -10.022 -16.356  1.00 90.96           C  
ATOM    326  CB  ALA A  41      17.548 -12.407 -16.502  1.00 90.96           C  
ATOM    327  O   ALA A  41      19.273  -9.720 -15.663  1.00 90.96           O  
ATOM    328  N   GLU A  42      18.045  -9.470 -17.550  1.00 91.52           N  
ATOM    329  CA  GLU A  42      18.944  -8.481 -18.138  1.00 91.52           C  
ATOM    330  C   GLU A  42      18.950  -7.189 -17.326  1.00 91.52           C  
ATOM    331  CB  GLU A  42      18.548  -8.190 -19.588  1.00 91.52           C  
ATOM    332  O   GLU A  42      20.005  -6.586 -17.118  1.00 91.52           O  
ATOM    333  CG  GLU A  42      18.876  -9.319 -20.554  1.00 91.52           C  
ATOM    334  CD  GLU A  42      18.581  -8.972 -22.004  1.00 91.52           C  
ATOM    335  OE1 GLU A  42      18.872  -9.800 -22.897  1.00 91.52           O  
ATOM    336  OE2 GLU A  42      18.057  -7.863 -22.250  1.00 91.52           O  
ATOM    337  N   VAL A  43      17.757  -6.763 -16.881  1.00 89.08           N  
ATOM    338  CA  VAL A  43      17.622  -5.530 -16.113  1.00 89.08           C  
ATOM    339  C   VAL A  43      18.337  -5.675 -14.771  1.00 89.08           C  
ATOM    340  CB  VAL A  43      16.138  -5.161 -15.889  1.00 89.08           C  
ATOM    341  O   VAL A  43      19.049  -4.766 -14.339  1.00 89.08           O  
ATOM    342  CG1 VAL A  43      16.006  -4.077 -14.820  1.00 89.08           C  
ATOM    343  CG2 VAL A  43      15.499  -4.705 -17.199  1.00 89.08           C  
ATOM    344  N   GLU A  44      18.228  -6.781 -14.186  1.00 88.92           N  
ATOM    345  CA  GLU A  44      18.874  -7.047 -12.903  1.00 88.92           C  
ATOM    346  C   GLU A  44      20.392  -7.105 -13.051  1.00 88.92           C  
ATOM    347  CB  GLU A  44      18.354  -8.354 -12.299  1.00 88.92           C  
ATOM    348  O   GLU A  44      21.122  -6.545 -12.232  1.00 88.92           O  
ATOM    349  CG  GLU A  44      16.943  -8.253 -11.737  1.00 88.92           C  
ATOM    350  CD  GLU A  44      16.460  -9.543 -11.093  1.00 88.92           C  
ATOM    351  OE1 GLU A  44      15.427  -9.519 -10.387  1.00 88.92           O  
ATOM    352  OE2 GLU A  44      17.121 -10.586 -11.297  1.00 88.92           O  
ATOM    353  N   LYS A  45      20.765  -7.788 -14.063  1.00 90.52           N  
ATOM    354  CA  LYS A  45      22.197  -7.930 -14.315  1.00 90.52           C  
ATOM    355  C   LYS A  45      22.836  -6.580 -14.628  1.00 90.52           C  
ATOM    356  CB  LYS A  45      22.445  -8.907 -15.465  1.00 90.52           C  
ATOM    357  O   LYS A  45      23.860  -6.221 -14.043  1.00 90.52           O  
ATOM    358  CG  LYS A  45      23.915  -9.217 -15.707  1.00 90.52           C  
ATOM    359  CD  LYS A  45      24.097 -10.209 -16.849  1.00 90.52           C  
ATOM    360  CE  LYS A  45      25.569 -10.460 -17.143  1.00 90.52           C  
ATOM    361  NZ  LYS A  45      25.752 -11.400 -18.289  1.00 90.52           N  
ATOM    362  N   GLN A  46      22.228  -5.805 -15.494  1.00 89.79           N  
ATOM    363  CA  GLN A  46      22.759  -4.513 -15.919  1.00 89.79           C  
ATOM    364  C   GLN A  46      22.702  -3.495 -14.784  1.00 89.79           C  
ATOM    365  CB  GLN A  46      21.990  -3.990 -17.133  1.00 89.79           C  
ATOM    366  O   GLN A  46      23.593  -2.654 -14.652  1.00 89.79           O  
ATOM    367  CG  GLN A  46      22.322  -4.714 -18.431  1.00 89.79           C  
ATOM    368  CD  GLN A  46      21.677  -4.070 -19.644  1.00 89.79           C  
ATOM    369  NE2 GLN A  46      22.187  -4.394 -20.828  1.00 89.79           N  
ATOM    370  OE1 GLN A  46      20.729  -3.289 -19.518  1.00 89.79           O  
ATOM    371  N   SER A  47      21.630  -3.583 -13.985  1.00 86.87           N  
ATOM    372  CA  SER A  47      21.488  -2.682 -12.846  1.00 86.87           C  
ATOM    373  C   SER A  47      22.614  -2.885 -11.837  1.00 86.87           C  
ATOM    374  CB  SER A  47      20.136  -2.891 -12.162  1.00 86.87           C  
ATOM    375  O   SER A  47      23.173  -1.915 -11.321  1.00 86.87           O  
ATOM    376  OG  SER A  47      19.977  -1.992 -11.078  1.00 86.87           O  
ATOM    377  N   LYS A  48      22.969  -4.065 -11.682  1.00 86.84           N  
ATOM    378  CA  LYS A  48      24.034  -4.386 -10.736  1.00 86.84           C  
ATOM    379  C   LYS A  48      25.393  -3.939 -11.265  1.00 86.84           C  
ATOM    380  CB  LYS A  48      24.055  -5.887 -10.440  1.00 86.84           C  
ATOM    381  O   LYS A  48      26.213  -3.405 -10.514  1.00 86.84           O  
ATOM    382  CG  LYS A  48      22.955  -6.347  -9.495  1.00 86.84           C  
ATOM    383  CD  LYS A  48      23.072  -7.833  -9.183  1.00 86.84           C  
ATOM    384  CE  LYS A  48      21.930  -8.311  -8.296  1.00 86.84           C  
ATOM    385  NZ  LYS A  48      22.060  -9.759  -7.957  1.00 86.84           N  
ATOM    386  N   LYS A  49      25.618  -4.143 -12.577  1.00 88.55           N  
ATOM    387  CA  LYS A  49      26.868  -3.742 -13.216  1.00 88.55           C  
ATOM    388  C   LYS A  49      27.036  -2.225 -13.193  1.00 88.55           C  
ATOM    389  CB  LYS A  49      26.923  -4.253 -14.657  1.00 88.55           C  
ATOM    390  O   LYS A  49      28.134  -1.720 -12.951  1.00 88.55           O  
ATOM    391  CG  LYS A  49      27.178  -5.748 -14.774  1.00 88.55           C  
ATOM    392  CD  LYS A  49      27.349  -6.174 -16.226  1.00 88.55           C  
ATOM    393  CE  LYS A  49      27.586  -7.674 -16.346  1.00 88.55           C  
ATOM    394  NZ  LYS A  49      27.745  -8.097 -17.769  1.00 88.55           N  
ATOM    395  N   LEU A  50      25.926  -1.598 -13.445  1.00 86.31           N  
ATOM    396  CA  LEU A  50      25.938  -0.139 -13.473  1.00 86.31           C  
ATOM    397  C   LEU A  50      26.239   0.429 -12.090  1.00 86.31           C  
ATOM    398  CB  LEU A  50      24.597   0.399 -13.978  1.00 86.31           C  
ATOM    399  O   LEU A  50      27.004   1.387 -11.960  1.00 86.31           O  
ATOM    400  CG  LEU A  50      24.489   1.917 -14.130  1.00 86.31           C  
ATOM    401  CD1 LEU A  50      25.503   2.421 -15.151  1.00 86.31           C  
ATOM    402  CD2 LEU A  50      23.073   2.315 -14.532  1.00 86.31           C  
ATOM    403  N   GLU A  51      25.683  -0.100 -11.005  1.00 83.23           N  
ATOM    404  CA  GLU A  51      25.922   0.344  -9.635  1.00 83.23           C  
ATOM    405  C   GLU A  51      27.374   0.113  -9.225  1.00 83.23           C  
ATOM    406  CB  GLU A  51      24.981  -0.375  -8.665  1.00 83.23           C  
ATOM    407  O   GLU A  51      27.976   0.953  -8.554  1.00 83.23           O  
ATOM    408  CG  GLU A  51      23.533   0.082  -8.761  1.00 83.23           C  
ATOM    409  CD  GLU A  51      23.302   1.470  -8.185  1.00 83.23           C  
ATOM    410  OE1 GLU A  51      22.689   2.318  -8.873  1.00 83.23           O  
ATOM    411  OE2 GLU A  51      23.739   1.713  -7.038  1.00 83.23           O  
ATOM    412  N   LYS A  52      27.904  -0.988  -9.663  1.00 86.10           N  
ATOM    413  CA  LYS A  52      29.294  -1.316  -9.358  1.00 86.10           C  
ATOM    414  C   LYS A  52      30.252  -0.360 -10.063  1.00 86.10           C  
ATOM    415  CB  LYS A  52      29.605  -2.759  -9.757  1.00 86.10           C  
ATOM    416  O   LYS A  52      31.244   0.078  -9.476  1.00 86.10           O  
ATOM    417  CG  LYS A  52      29.008  -3.802  -8.824  1.00 86.10           C  
ATOM    418  CD  LYS A  52      29.443  -5.211  -9.208  1.00 86.10           C  
ATOM    419  CE  LYS A  52      28.824  -6.258  -8.292  1.00 86.10           C  
ATOM    420  NZ  LYS A  52      29.224  -7.642  -8.684  1.00 86.10           N  
ATOM    421  N   LYS A  53      29.930  -0.005 -11.254  1.00 86.03           N  
ATOM    422  CA  LYS A  53      30.769   0.905 -12.028  1.00 86.03           C  
ATOM    423  C   LYS A  53      30.684   2.329 -11.485  1.00 86.03           C  
ATOM    424  CB  LYS A  53      30.367   0.883 -13.503  1.00 86.03           C  
ATOM    425  O   LYS A  53      31.677   3.059 -11.483  1.00 86.03           O  
ATOM    426  CG  LYS A  53      30.901  -0.316 -14.273  1.00 86.03           C  
ATOM    427  CD  LYS A  53      30.588  -0.211 -15.760  1.00 86.03           C  
ATOM    428  CE  LYS A  53      31.086  -1.430 -16.524  1.00 86.03           C  
ATOM    429  NZ  LYS A  53      31.096  -1.193 -17.999  1.00 86.03           N  
ATOM    430  N   LYS A  54      29.473   2.676 -10.985  1.00 83.60           N  
ATOM    431  CA  LYS A  54      29.267   4.008 -10.425  1.00 83.60           C  
ATOM    432  C   LYS A  54      30.035   4.181  -9.118  1.00 83.60           C  
ATOM    433  CB  LYS A  54      27.777   4.269 -10.196  1.00 83.60           C  
ATOM    434  O   LYS A  54      30.503   5.278  -8.807  1.00 83.60           O  
ATOM    435  CG  LYS A  54      27.005   4.603 -11.463  1.00 83.60           C  
ATOM    436  CD  LYS A  54      25.593   5.082 -11.148  1.00 83.60           C  
ATOM    437  CE  LYS A  54      24.866   5.545 -12.403  1.00 83.60           C  
ATOM    438  NZ  LYS A  54      23.514   6.096 -12.089  1.00 83.60           N  
ATOM    439  N   GLU A  55      30.224   3.141  -8.411  1.00 80.64           N  
ATOM    440  CA  GLU A  55      30.952   3.181  -7.146  1.00 80.64           C  
ATOM    441  C   GLU A  55      32.458   3.260  -7.379  1.00 80.64           C  
ATOM    442  CB  GLU A  55      30.616   1.955  -6.293  1.00 80.64           C  
ATOM    443  O   GLU A  55      33.190   3.813  -6.555  1.00 80.64           O  
ATOM    444  CG  GLU A  55      29.206   1.972  -5.721  1.00 80.64           C  
ATOM    445  CD  GLU A  55      28.877   0.737  -4.898  1.00 80.64           C  
ATOM    446  OE1 GLU A  55      27.759   0.660  -4.339  1.00 80.64           O  
ATOM    447  OE2 GLU A  55      29.744  -0.161  -4.811  1.00 80.64           O  
ATOM    448  N   THR A  56      32.924   2.674  -8.448  1.00 80.61           N  
ATOM    449  CA  THR A  56      34.352   2.617  -8.740  1.00 80.61           C  
ATOM    450  C   THR A  56      34.820   3.907  -9.405  1.00 80.61           C  
ATOM    451  CB  THR A  56      34.690   1.417  -9.645  1.00 80.61           C  
ATOM    452  O   THR A  56      35.984   4.292  -9.275  1.00 80.61           O  
ATOM    453  CG2 THR A  56      36.198   1.233  -9.774  1.00 80.61           C  
ATOM    454  OG1 THR A  56      34.121   0.228  -9.084  1.00 80.61           O  
ATOM    455  N   ILE A  57      33.872   4.566 -10.027  1.00 73.17           N  
ATOM    456  CA  ILE A  57      34.232   5.737 -10.819  1.00 73.17           C  
ATOM    457  C   ILE A  57      34.236   6.979  -9.930  1.00 73.17           C  
ATOM    458  CB  ILE A  57      33.267   5.933 -12.009  1.00 73.17           C  
ATOM    459  O   ILE A  57      33.300   7.202  -9.159  1.00 73.17           O  
ATOM    460  CG1 ILE A  57      33.424   4.789 -13.018  1.00 73.17           C  
ATOM    461  CG2 ILE A  57      33.505   7.290 -12.679  1.00 73.17           C  
ATOM    462  CD1 ILE A  57      32.431   4.840 -14.171  1.00 73.17           C  
ATOM    463  N   THR A  58      35.409   7.637  -9.709  1.00 70.07           N  
ATOM    464  CA  THR A  58      35.578   8.909  -9.016  1.00 70.07           C  
ATOM    465  C   THR A  58      35.249  10.077  -9.940  1.00 70.07           C  
ATOM    466  CB  THR A  58      37.012   9.066  -8.476  1.00 70.07           C  
ATOM    467  O   THR A  58      35.179   9.910 -11.160  1.00 70.07           O  
ATOM    468  CG2 THR A  58      37.099  10.206  -7.468  1.00 70.07           C  
ATOM    469  OG1 THR A  58      37.411   7.847  -7.838  1.00 70.07           O  
ATOM    470  N   GLU A  59      34.693  11.176  -9.522  1.00 65.56           N  
ATOM    471  CA  GLU A  59      34.357  12.405 -10.235  1.00 65.56           C  
ATOM    472  C   GLU A  59      35.463  12.797 -11.210  1.00 65.56           C  
ATOM    473  CB  GLU A  59      34.099  13.546  -9.247  1.00 65.56           C  
ATOM    474  O   GLU A  59      35.196  13.410 -12.246  1.00 65.56           O  
ATOM    475  CG  GLU A  59      32.688  13.559  -8.678  1.00 65.56           C  
ATOM    476  CD  GLU A  59      32.443  14.702  -7.706  1.00 65.56           C  
ATOM    477  OE1 GLU A  59      31.324  14.800  -7.153  1.00 65.56           O  
ATOM    478  OE2 GLU A  59      33.378  15.506  -7.495  1.00 65.56           O  
ATOM    479  N   SER A  60      36.674  12.162 -11.092  1.00 66.37           N  
ATOM    480  CA  SER A  60      37.771  12.532 -11.981  1.00 66.37           C  
ATOM    481  C   SER A  60      37.921  11.530 -13.121  1.00 66.37           C  
ATOM    482  CB  SER A  60      39.083  12.631 -11.202  1.00 66.37           C  
ATOM    483  O   SER A  60      38.924  11.543 -13.837  1.00 66.37           O  
ATOM    484  OG  SER A  60      38.921  13.433 -10.045  1.00 66.37           O  
ATOM    485  N   ALA A  61      36.861  10.691 -13.281  1.00 69.73           N  
ATOM    486  CA  ALA A  61      36.928   9.703 -14.355  1.00 69.73           C  
ATOM    487  C   ALA A  61      36.972  10.381 -15.722  1.00 69.73           C  
ATOM    488  CB  ALA A  61      35.738   8.750 -14.276  1.00 69.73           C  
ATOM    489  O   ALA A  61      36.454  11.487 -15.890  1.00 69.73           O  
ATOM    490  N   GLY A  62      37.910   9.933 -16.652  1.00 79.13           N  
ATOM    491  CA  GLY A  62      38.090  10.349 -18.034  1.00 79.13           C  
ATOM    492  C   GLY A  62      36.818  10.257 -18.856  1.00 79.13           C  
ATOM    493  O   GLY A  62      35.819   9.696 -18.402  1.00 79.13           O  
ATOM    494  N   ARG A  63      36.516  11.170 -19.859  1.00 82.89           N  
ATOM    495  CA  ARG A  63      35.455  11.266 -20.856  1.00 82.89           C  
ATOM    496  C   ARG A  63      35.076   9.887 -21.387  1.00 82.89           C  
ATOM    497  CB  ARG A  63      35.883  12.173 -22.012  1.00 82.89           C  
ATOM    498  O   ARG A  63      33.897   9.604 -21.609  1.00 82.89           O  
ATOM    499  CG  ARG A  63      34.747  12.561 -22.944  1.00 82.89           C  
ATOM    500  CD  ARG A  63      35.190  13.588 -23.976  1.00 82.89           C  
ATOM    501  NE  ARG A  63      34.107  13.933 -24.893  1.00 82.89           N  
ATOM    502  NH1 ARG A  63      35.335  15.479 -26.091  1.00 82.89           N  
ATOM    503  NH2 ARG A  63      33.153  15.059 -26.653  1.00 82.89           N  
ATOM    504  CZ  ARG A  63      34.201  14.823 -25.877  1.00 82.89           C  
ATOM    505  N   GLN A  64      36.035   8.935 -21.413  1.00 83.56           N  
ATOM    506  CA  GLN A  64      35.801   7.610 -21.977  1.00 83.56           C  
ATOM    507  C   GLN A  64      34.992   6.740 -21.020  1.00 83.56           C  
ATOM    508  CB  GLN A  64      37.128   6.928 -22.313  1.00 83.56           C  
ATOM    509  O   GLN A  64      34.067   6.041 -21.439  1.00 83.56           O  
ATOM    510  CG  GLN A  64      37.701   7.329 -23.666  1.00 83.56           C  
ATOM    511  CD  GLN A  64      39.009   6.628 -23.981  1.00 83.56           C  
ATOM    512  NE2 GLN A  64      39.442   6.716 -25.234  1.00 83.56           N  
ATOM    513  OE1 GLN A  64      39.626   6.013 -23.105  1.00 83.56           O  
ATOM    514  N   GLN A  65      35.247   6.753 -19.697  1.00 84.25           N  
ATOM    515  CA  GLN A  65      34.521   5.979 -18.696  1.00 84.25           C  
ATOM    516  C   GLN A  65      33.088   6.482 -18.544  1.00 84.25           C  
ATOM    517  CB  GLN A  65      35.242   6.034 -17.348  1.00 84.25           C  
ATOM    518  O   GLN A  65      32.159   5.687 -18.390  1.00 84.25           O  
ATOM    519  CG  GLN A  65      36.525   5.215 -17.303  1.00 84.25           C  
ATOM    520  CD  GLN A  65      37.229   5.301 -15.962  1.00 84.25           C  
ATOM    521  NE2 GLN A  65      38.076   4.318 -15.673  1.00 84.25           N  
ATOM    522  OE1 GLN A  65      37.016   6.243 -15.193  1.00 84.25           O  
ATOM    523  N   LYS A  66      32.969   7.790 -18.623  1.00 84.69           N  
ATOM    524  CA  LYS A  66      31.654   8.421 -18.551  1.00 84.69           C  
ATOM    525  C   LYS A  66      30.777   8.000 -19.726  1.00 84.69           C  
ATOM    526  CB  LYS A  66      31.791   9.944 -18.518  1.00 84.69           C  
ATOM    527  O   LYS A  66      29.580   7.754 -19.557  1.00 84.69           O  
ATOM    528  CG  LYS A  66      30.510  10.673 -18.142  1.00 84.69           C  
ATOM    529  CD  LYS A  66      30.746  12.168 -17.973  1.00 84.69           C  
ATOM    530  CE  LYS A  66      29.452  12.908 -17.660  1.00 84.69           C  
ATOM    531  NZ  LYS A  66      29.653  14.387 -17.628  1.00 84.69           N  
ATOM    532  N   LYS A  67      31.333   7.926 -20.906  1.00 87.72           N  
ATOM    533  CA  LYS A  67      30.609   7.518 -22.106  1.00 87.72           C  
ATOM    534  C   LYS A  67      30.164   6.061 -22.011  1.00 87.72           C  
ATOM    535  CB  LYS A  67      31.474   7.722 -23.351  1.00 87.72           C  
ATOM    536  O   LYS A  67      29.067   5.712 -22.453  1.00 87.72           O  
ATOM    537  CG  LYS A  67      30.696   7.687 -24.658  1.00 87.72           C  
ATOM    538  CD  LYS A  67      31.577   8.063 -25.842  1.00 87.72           C  
ATOM    539  CE  LYS A  67      30.833   7.914 -27.163  1.00 87.72           C  
ATOM    540  NZ  LYS A  67      31.706   8.242 -28.330  1.00 87.72           N  
ATOM    541  N   LYS A  68      30.968   5.238 -21.444  1.00 87.44           N  
ATOM    542  CA  LYS A  68      30.641   3.827 -21.259  1.00 87.44           C  
ATOM    543  C   LYS A  68      29.479   3.656 -20.284  1.00 87.44           C  
ATOM    544  CB  LYS A  68      31.862   3.054 -20.760  1.00 87.44           C  
ATOM    545  O   LYS A  68      28.591   2.831 -20.508  1.00 87.44           O  
ATOM    546  CG  LYS A  68      32.887   2.749 -21.842  1.00 87.44           C  
ATOM    547  CD  LYS A  68      33.994   1.840 -21.324  1.00 87.44           C  
ATOM    548  CE  LYS A  68      35.041   1.566 -22.395  1.00 87.44           C  
ATOM    549  NZ  LYS A  68      36.123   0.667 -21.895  1.00 87.44           N  
ATOM    550  N   ILE A  69      29.336   4.407 -19.262  1.00 85.72           N  
ATOM    551  CA  ILE A  69      28.267   4.363 -18.272  1.00 85.72           C  
ATOM    552  C   ILE A  69      26.961   4.845 -18.900  1.00 85.72           C  
ATOM    553  CB  ILE A  69      28.611   5.216 -17.030  1.00 85.72           C  
ATOM    554  O   ILE A  69      25.898   4.270 -18.656  1.00 85.72           O  
ATOM    555  CG1 ILE A  69      29.738   4.559 -16.226  1.00 85.72           C  
ATOM    556  CG2 ILE A  69      27.368   5.429 -16.160  1.00 85.72           C  
ATOM    557  CD1 ILE A  69      30.223   5.390 -15.046  1.00 85.72           C  
ATOM    558  N   GLU A  70      27.104   5.918 -19.627  1.00 87.67           N  
ATOM    559  CA  GLU A  70      25.937   6.453 -20.321  1.00 87.67           C  
ATOM    560  C   GLU A  70      25.336   5.418 -21.268  1.00 87.67           C  
ATOM    561  CB  GLU A  70      26.306   7.722 -21.095  1.00 87.67           C  
ATOM    562  O   GLU A  70      24.113   5.320 -21.393  1.00 87.67           O  
ATOM    563  CG  GLU A  70      26.464   8.953 -20.215  1.00 87.67           C  
ATOM    564  CD  GLU A  70      26.863  10.198 -20.992  1.00 87.67           C  
ATOM    565  OE1 GLU A  70      26.864  11.305 -20.407  1.00 87.67           O  
ATOM    566  OE2 GLU A  70      27.176  10.066 -22.196  1.00 87.67           O  
ATOM    567  N   ARG A  71      26.209   4.708 -21.908  1.00 89.20           N  
ATOM    568  CA  ARG A  71      25.767   3.658 -22.820  1.00 89.20           C  
ATOM    569  C   ARG A  71      25.043   2.547 -22.066  1.00 89.20           C  
ATOM    570  CB  ARG A  71      26.956   3.079 -23.591  1.00 89.20           C  
ATOM    571  O   ARG A  71      24.008   2.055 -22.519  1.00 89.20           O  
ATOM    572  CG  ARG A  71      27.460   3.977 -24.710  1.00 89.20           C  
ATOM    573  CD  ARG A  71      28.617   3.340 -25.466  1.00 89.20           C  
ATOM    574  NE  ARG A  71      29.162   4.242 -26.477  1.00 89.20           N  
ATOM    575  NH1 ARG A  71      30.800   2.780 -27.196  1.00 89.20           N  
ATOM    576  NH2 ARG A  71      30.601   4.849 -28.160  1.00 89.20           N  
ATOM    577  CZ  ARG A  71      30.186   3.955 -27.275  1.00 89.20           C  
ATOM    578  N   GLN A  72      25.554   2.172 -20.947  1.00 89.63           N  
ATOM    579  CA  GLN A  72      24.936   1.141 -20.119  1.00 89.63           C  
ATOM    580  C   GLN A  72      23.589   1.607 -19.574  1.00 89.63           C  
ATOM    581  CB  GLN A  72      25.862   0.751 -18.966  1.00 89.63           C  
ATOM    582  O   GLN A  72      22.643   0.821 -19.489  1.00 89.63           O  
ATOM    583  CG  GLN A  72      27.041  -0.115 -19.390  1.00 89.63           C  
ATOM    584  CD  GLN A  72      27.864  -0.604 -18.213  1.00 89.63           C  
ATOM    585  NE2 GLN A  72      28.597  -1.694 -18.415  1.00 89.63           N  
ATOM    586  OE1 GLN A  72      27.840  -0.008 -17.132  1.00 89.63           O  
ATOM    587  N   GLU A  73      23.517   2.851 -19.198  1.00 88.20           N  
ATOM    588  CA  GLU A  73      22.276   3.444 -18.709  1.00 88.20           C  
ATOM    589  C   GLU A  73      21.193   3.420 -19.784  1.00 88.20           C  
ATOM    590  CB  GLU A  73      22.515   4.879 -18.235  1.00 88.20           C  
ATOM    591  O   GLU A  73      20.026   3.149 -19.491  1.00 88.20           O  
ATOM    592  CG  GLU A  73      23.231   4.973 -16.895  1.00 88.20           C  
ATOM    593  CD  GLU A  73      23.389   6.401 -16.398  1.00 88.20           C  
ATOM    594  OE1 GLU A  73      23.609   6.599 -15.181  1.00 88.20           O  
ATOM    595  OE2 GLU A  73      23.291   7.329 -17.231  1.00 88.20           O  
ATOM    596  N   GLU A  74      21.671   3.732 -20.972  1.00 89.22           N  
ATOM    597  CA  GLU A  74      20.736   3.739 -22.092  1.00 89.22           C  
ATOM    598  C   GLU A  74      20.212   2.335 -22.382  1.00 89.22           C  
ATOM    599  CB  GLU A  74      21.399   4.321 -23.343  1.00 89.22           C  
ATOM    600  O   GLU A  74      19.020   2.153 -22.640  1.00 89.22           O  
ATOM    601  CG  GLU A  74      21.437   5.843 -23.367  1.00 89.22           C  
ATOM    602  CD  GLU A  74      22.007   6.408 -24.658  1.00 89.22           C  
ATOM    603  OE1 GLU A  74      21.924   7.639 -24.870  1.00 89.22           O  
ATOM    604  OE2 GLU A  74      22.539   5.614 -25.465  1.00 89.22           O  
ATOM    605  N   LYS A  75      21.122   1.376 -22.387  1.00 89.06           N  
ATOM    606  CA  LYS A  75      20.730  -0.017 -22.583  1.00 89.06           C  
ATOM    607  C   LYS A  75      19.770  -0.477 -21.490  1.00 89.06           C  
ATOM    608  CB  LYS A  75      21.962  -0.922 -22.614  1.00 89.06           C  
ATOM    609  O   LYS A  75      18.792  -1.175 -21.769  1.00 89.06           O  
ATOM    610  CG  LYS A  75      22.762  -0.836 -23.906  1.00 89.06           C  
ATOM    611  CD  LYS A  75      23.923  -1.822 -23.911  1.00 89.06           C  
ATOM    612  CE  LYS A  75      24.781  -1.670 -25.160  1.00 89.06           C  
ATOM    613  NZ  LYS A  75      25.945  -2.605 -25.149  1.00 89.06           N  
ATOM    614  N   LEU A  76      20.092  -0.141 -20.234  1.00 89.57           N  
ATOM    615  CA  LEU A  76      19.247  -0.466 -19.090  1.00 89.57           C  
ATOM    616  C   LEU A  76      17.870   0.175 -19.232  1.00 89.57           C  
ATOM    617  CB  LEU A  76      19.906  -0.004 -17.788  1.00 89.57           C  
ATOM    618  O   LEU A  76      16.852  -0.466 -18.964  1.00 89.57           O  
ATOM    619  CG  LEU A  76      19.144  -0.309 -16.497  1.00 89.57           C  
ATOM    620  CD1 LEU A  76      18.947  -1.813 -16.341  1.00 89.57           C  
ATOM    621  CD2 LEU A  76      19.881   0.268 -15.293  1.00 89.57           C  
ATOM    622  N   LYS A  77      17.826   1.465 -19.627  1.00 87.23           N  
ATOM    623  CA  LYS A  77      16.573   2.187 -19.830  1.00 87.23           C  
ATOM    624  C   LYS A  77      15.728   1.527 -20.915  1.00 87.23           C  
ATOM    625  CB  LYS A  77      16.848   3.646 -20.195  1.00 87.23           C  
ATOM    626  O   LYS A  77      14.507   1.424 -20.782  1.00 87.23           O  
ATOM    627  CG  LYS A  77      15.602   4.520 -20.234  1.00 87.23           C  
ATOM    628  CD  LYS A  77      15.945   5.968 -20.559  1.00 87.23           C  
ATOM    629  CE  LYS A  77      14.692   6.821 -20.700  1.00 87.23           C  
ATOM    630  NZ  LYS A  77      15.020   8.228 -21.079  1.00 87.23           N  
ATOM    631  N   ASN A  78      16.349   1.131 -21.963  1.00 89.33           N  
ATOM    632  CA  ASN A  78      15.651   0.471 -23.060  1.00 89.33           C  
ATOM    633  C   ASN A  78      15.045  -0.859 -22.620  1.00 89.33           C  
ATOM    634  CB  ASN A  78      16.595   0.258 -24.246  1.00 89.33           C  
ATOM    635  O   ASN A  78      13.899  -1.164 -22.953  1.00 89.33           O  
ATOM    636  CG  ASN A  78      16.891   1.543 -24.994  1.00 89.33           C  
ATOM    637  ND2 ASN A  78      17.941   1.527 -25.807  1.00 89.33           N  
ATOM    638  OD1 ASN A  78      16.184   2.542 -24.842  1.00 89.33           O  
ATOM    639  N   ASN A  79      15.828  -1.649 -21.919  1.00 89.68           N  
ATOM    640  CA  ASN A  79      15.332  -2.920 -21.402  1.00 89.68           C  
ATOM    641  C   ASN A  79      14.207  -2.715 -20.392  1.00 89.68           C  
ATOM    642  CB  ASN A  79      16.472  -3.723 -20.771  1.00 89.68           C  
ATOM    643  O   ASN A  79      13.265  -3.507 -20.336  1.00 89.68           O  
ATOM    644  CG  ASN A  79      17.439  -4.272 -21.801  1.00 89.68           C  
ATOM    645  ND2 ASN A  79      18.515  -4.894 -21.332  1.00 89.68           N  
ATOM    646  OD1 ASN A  79      17.223  -4.138 -23.008  1.00 89.68           O  
ATOM    647  N   ASN A  80      14.370  -1.690 -19.540  1.00 86.69           N  
ATOM    648  CA  ASN A  80      13.329  -1.356 -18.574  1.00 86.69           C  
ATOM    649  C   ASN A  80      12.028  -0.961 -19.266  1.00 86.69           C  
ATOM    650  CB  ASN A  80      13.799  -0.235 -17.645  1.00 86.69           C  
ATOM    651  O   ASN A  80      10.941  -1.286 -18.785  1.00 86.69           O  
ATOM    652  CG  ASN A  80      12.980  -0.149 -16.372  1.00 86.69           C  
ATOM    653  ND2 ASN A  80      12.519   1.052 -16.043  1.00 86.69           N  
ATOM    654  OD1 ASN A  80      12.764  -1.154 -15.690  1.00 86.69           O  
ATOM    655  N   ARG A  81      12.136  -0.223 -20.319  1.00 87.69           N  
ATOM    656  CA  ARG A  81      10.966   0.171 -21.098  1.00 87.69           C  
ATOM    657  C   ARG A  81      10.248  -1.049 -21.664  1.00 87.69           C  
ATOM    658  CB  ARG A  81      11.369   1.115 -22.233  1.00 87.69           C  
ATOM    659  O   ARG A  81       9.018  -1.123 -21.631  1.00 87.69           O  
ATOM    660  CG  ARG A  81      11.328   2.587 -21.853  1.00 87.69           C  
ATOM    661  CD  ARG A  81      11.773   3.479 -23.004  1.00 87.69           C  
ATOM    662  NE  ARG A  81      11.613   4.894 -22.682  1.00 87.69           N  
ATOM    663  NH1 ARG A  81      12.807   5.656 -24.507  1.00 87.69           N  
ATOM    664  NH2 ARG A  81      11.904   7.147 -23.019  1.00 87.69           N  
ATOM    665  CZ  ARG A  81      12.108   5.896 -23.403  1.00 87.69           C  
ATOM    666  N   ASP A  82      11.051  -1.940 -22.186  1.00 89.87           N  
ATOM    667  CA  ASP A  82      10.477  -3.160 -22.745  1.00 89.87           C  
ATOM    668  C   ASP A  82       9.786  -3.987 -21.664  1.00 89.87           C  
ATOM    669  CB  ASP A  82      11.558  -3.994 -23.436  1.00 89.87           C  
ATOM    670  O   ASP A  82       8.721  -4.561 -21.900  1.00 89.87           O  
ATOM    671  CG  ASP A  82      12.011  -3.401 -24.758  1.00 89.87           C  
ATOM    672  OD1 ASP A  82      11.356  -2.463 -25.262  1.00 89.87           O  
ATOM    673  OD2 ASP A  82      13.030  -3.878 -25.303  1.00 89.87           O  
ATOM    674  N   LEU A  83      10.519  -4.052 -20.505  1.00 86.75           N  
ATOM    675  CA  LEU A  83       9.934  -4.754 -19.369  1.00 86.75           C  
ATOM    676  C   LEU A  83       8.620  -4.106 -18.948  1.00 86.75           C  
ATOM    677  CB  LEU A  83      10.909  -4.772 -18.189  1.00 86.75           C  
ATOM    678  O   LEU A  83       7.642  -4.803 -18.664  1.00 86.75           O  
ATOM    679  CG  LEU A  83      10.469  -5.563 -16.957  1.00 86.75           C  
ATOM    680  CD1 LEU A  83      10.228  -7.024 -17.323  1.00 86.75           C  
ATOM    681  CD2 LEU A  83      11.510  -5.450 -15.848  1.00 86.75           C  
ATOM    682  N   SER A  84       8.531  -2.775 -18.900  1.00 86.79           N  
ATOM    683  CA  SER A  84       7.322  -2.040 -18.543  1.00 86.79           C  
ATOM    684  C   SER A  84       6.201  -2.299 -19.544  1.00 86.79           C  
ATOM    685  CB  SER A  84       7.610  -0.540 -18.464  1.00 86.79           C  
ATOM    686  O   SER A  84       5.030  -2.379 -19.166  1.00 86.79           O  
ATOM    687  OG  SER A  84       8.481  -0.251 -17.384  1.00 86.79           O  
ATOM    688  N   MET A  85       6.509  -2.462 -20.810  1.00 86.73           N  
ATOM    689  CA  MET A  85       5.526  -2.707 -21.861  1.00 86.73           C  
ATOM    690  C   MET A  85       4.851  -4.061 -21.669  1.00 86.73           C  
ATOM    691  CB  MET A  85       6.185  -2.642 -23.240  1.00 86.73           C  
ATOM    692  O   MET A  85       3.646  -4.196 -21.893  1.00 86.73           O  
ATOM    693  CG  MET A  85       5.194  -2.580 -24.391  1.00 86.73           C  
ATOM    694  SD  MET A  85       6.019  -2.429 -26.022  1.00 86.73           S  
ATOM    695  CE  MET A  85       6.679  -0.744 -25.892  1.00 86.73           C  
ATOM    696  N   VAL A  86       5.699  -4.991 -21.290  1.00 87.03           N  
ATOM    697  CA  VAL A  86       5.154  -6.323 -21.051  1.00 87.03           C  
ATOM    698  C   VAL A  86       4.211  -6.288 -19.850  1.00 87.03           C  
ATOM    699  CB  VAL A  86       6.274  -7.361 -20.819  1.00 87.03           C  
ATOM    700  O   VAL A  86       3.154  -6.924 -19.864  1.00 87.03           O  
ATOM    701  CG1 VAL A  86       5.685  -8.708 -20.402  1.00 87.03           C  
ATOM    702  CG2 VAL A  86       7.128  -7.514 -22.076  1.00 87.03           C  
ATOM    703  N   ARG A  87       4.534  -5.547 -18.821  1.00 84.75           N  
ATOM    704  CA  ARG A  87       3.723  -5.419 -17.615  1.00 84.75           C  
ATOM    705  C   ARG A  87       2.457  -4.615 -17.890  1.00 84.75           C  
ATOM    706  CB  ARG A  87       4.529  -4.760 -16.493  1.00 84.75           C  
ATOM    707  O   ARG A  87       1.425  -4.835 -17.250  1.00 84.75           O  
ATOM    708  CG  ARG A  87       5.572  -5.671 -15.866  1.00 84.75           C  
ATOM    709  CD  ARG A  87       6.247  -5.016 -14.669  1.00 84.75           C  
ATOM    710  NE  ARG A  87       7.202  -5.916 -14.030  1.00 84.75           N  
ATOM    711  NH1 ARG A  87       7.986  -4.349 -12.524  1.00 84.75           N  
ATOM    712  NH2 ARG A  87       8.838  -6.477 -12.518  1.00 84.75           N  
ATOM    713  CZ  ARG A  87       8.006  -5.579 -13.025  1.00 84.75           C  
ATOM    714  N   MET A  88       2.595  -3.706 -18.814  1.00 87.41           N  
ATOM    715  CA  MET A  88       1.472  -2.836 -19.153  1.00 87.41           C  
ATOM    716  C   MET A  88       0.318  -3.641 -19.741  1.00 87.41           C  
ATOM    717  CB  MET A  88       1.910  -1.753 -20.139  1.00 87.41           C  
ATOM    718  O   MET A  88      -0.848  -3.295 -19.546  1.00 87.41           O  
ATOM    719  CG  MET A  88       0.907  -0.621 -20.292  1.00 87.41           C  
ATOM    720  SD  MET A  88       1.516   0.714 -21.394  1.00 87.41           S  
ATOM    721  CE  MET A  88       3.021   1.201 -20.505  1.00 87.41           C  
ATOM    722  N   LYS A  89       0.639  -4.689 -20.467  1.00 85.26           N  
ATOM    723  CA  LYS A  89      -0.385  -5.579 -21.007  1.00 85.26           C  
ATOM    724  C   LYS A  89      -1.252  -6.159 -19.893  1.00 85.26           C  
ATOM    725  CB  LYS A  89       0.256  -6.708 -21.815  1.00 85.26           C  
ATOM    726  O   LYS A  89      -2.477  -6.223 -20.022  1.00 85.26           O  
ATOM    727  CG  LYS A  89       0.934  -6.245 -23.096  1.00 85.26           C  
ATOM    728  CD  LYS A  89       1.543  -7.414 -23.859  1.00 85.26           C  
ATOM    729  CE  LYS A  89       2.260  -6.947 -25.119  1.00 85.26           C  
ATOM    730  NZ  LYS A  89       2.889  -8.086 -25.853  1.00 85.26           N  
ATOM    731  N   SER A  90      -0.636  -6.571 -18.866  1.00 87.11           N  
ATOM    732  CA  SER A  90      -1.340  -7.107 -17.705  1.00 87.11           C  
ATOM    733  C   SER A  90      -2.157  -6.025 -17.006  1.00 87.11           C  
ATOM    734  CB  SER A  90      -0.351  -7.728 -16.718  1.00 87.11           C  
ATOM    735  O   SER A  90      -3.293  -6.267 -16.594  1.00 87.11           O  
ATOM    736  OG  SER A  90      -1.028  -8.249 -15.587  1.00 87.11           O  
ATOM    737  N   MET A  91      -1.599  -4.818 -16.984  1.00 88.97           N  
ATOM    738  CA  MET A  91      -2.282  -3.708 -16.324  1.00 88.97           C  
ATOM    739  C   MET A  91      -3.585  -3.368 -17.040  1.00 88.97           C  
ATOM    740  CB  MET A  91      -1.377  -2.476 -16.269  1.00 88.97           C  
ATOM    741  O   MET A  91      -4.584  -3.043 -16.397  1.00 88.97           O  
ATOM    742  CG  MET A  91      -0.337  -2.528 -15.162  1.00 88.97           C  
ATOM    743  SD  MET A  91       0.635  -0.976 -15.038  1.00 88.97           S  
ATOM    744  CE  MET A  91       1.089  -1.023 -13.282  1.00 88.97           C  
ATOM    745  N   PHE A  92      -3.536  -3.499 -18.358  1.00 91.61           N  
ATOM    746  CA  PHE A  92      -4.726  -3.224 -19.155  1.00 91.61           C  
ATOM    747  C   PHE A  92      -5.786  -4.296 -18.932  1.00 91.61           C  
ATOM    748  CB  PHE A  92      -4.371  -3.139 -20.643  1.00 91.61           C  
ATOM    749  O   PHE A  92      -6.971  -3.986 -18.791  1.00 91.61           O  
ATOM    750  CG  PHE A  92      -3.761  -1.824 -21.047  1.00 91.61           C  
ATOM    751  CD1 PHE A  92      -4.520  -0.660 -21.043  1.00 91.61           C  
ATOM    752  CD2 PHE A  92      -2.428  -1.752 -21.431  1.00 91.61           C  
ATOM    753  CE1 PHE A  92      -3.958   0.559 -21.417  1.00 91.61           C  
ATOM    754  CE2 PHE A  92      -1.860  -0.538 -21.805  1.00 91.61           C  
ATOM    755  CZ  PHE A  92      -2.627   0.616 -21.799  1.00 91.61           C  
ATOM    756  N   ALA A  93      -5.338  -5.525 -18.893  1.00 91.41           N  
ATOM    757  CA  ALA A  93      -6.253  -6.637 -18.649  1.00 91.41           C  
ATOM    758  C   ALA A  93      -6.907  -6.519 -17.275  1.00 91.41           C  
ATOM    759  CB  ALA A  93      -5.517  -7.969 -18.773  1.00 91.41           C  
ATOM    760  O   ALA A  93      -8.118  -6.707 -17.139  1.00 91.41           O  
ATOM    761  N   ILE A  94      -6.109  -6.241 -16.327  1.00 91.88           N  
ATOM    762  CA  ILE A  94      -6.613  -6.045 -14.971  1.00 91.88           C  
ATOM    763  C   ILE A  94      -7.582  -4.866 -14.947  1.00 91.88           C  
ATOM    764  CB  ILE A  94      -5.460  -5.813 -13.969  1.00 91.88           C  
ATOM    765  O   ILE A  94      -8.576  -4.886 -14.217  1.00 91.88           O  
ATOM    766  CG1 ILE A  94      -4.627  -7.090 -13.808  1.00 91.88           C  
ATOM    767  CG2 ILE A  94      -6.006  -5.341 -12.618  1.00 91.88           C  
ATOM    768  CD1 ILE A  94      -3.321  -6.885 -13.052  1.00 91.88           C  
ATOM    769  N   GLY A  95      -7.222  -3.819 -15.725  1.00 92.30           N  
ATOM    770  CA  GLY A  95      -8.104  -2.670 -15.861  1.00 92.30           C  
ATOM    771  C   GLY A  95      -9.503  -3.043 -16.315  1.00 92.30           C  
ATOM    772  O   GLY A  95     -10.490  -2.530 -15.785  1.00 92.30           O  
ATOM    773  N   PHE A  96      -9.629  -3.920 -17.221  1.00 91.89           N  
ATOM    774  CA  PHE A  96     -10.930  -4.386 -17.689  1.00 91.89           C  
ATOM    775  C   PHE A  96     -11.661  -5.144 -16.587  1.00 91.89           C  
ATOM    776  CB  PHE A  96     -10.770  -5.279 -18.923  1.00 91.89           C  
ATOM    777  O   PHE A  96     -12.879  -5.021 -16.445  1.00 91.89           O  
ATOM    778  CG  PHE A  96     -10.528  -4.515 -20.197  1.00 91.89           C  
ATOM    779  CD1 PHE A  96     -11.526  -3.720 -20.748  1.00 91.89           C  
ATOM    780  CD2 PHE A  96      -9.301  -4.592 -20.844  1.00 91.89           C  
ATOM    781  CE1 PHE A  96     -11.304  -3.012 -21.927  1.00 91.89           C  
ATOM    782  CE2 PHE A  96      -9.072  -3.887 -22.022  1.00 91.89           C  
ATOM    783  CZ  PHE A  96     -10.076  -3.099 -22.563  1.00 91.89           C  
ATOM    784  N   CYS A  97     -10.940  -5.912 -15.800  1.00 90.24           N  
ATOM    785  CA  CYS A  97     -11.535  -6.620 -14.671  1.00 90.24           C  
ATOM    786  C   CYS A  97     -12.021  -5.641 -13.609  1.00 90.24           C  
ATOM    787  CB  CYS A  97     -10.530  -7.594 -14.059  1.00 90.24           C  
ATOM    788  O   CYS A  97     -13.084  -5.837 -13.017  1.00 90.24           O  
ATOM    789  SG  CYS A  97     -10.161  -9.016 -15.110  1.00 90.24           S  
ATOM    790  N   PHE A  98     -11.245  -4.579 -13.457  1.00 88.83           N  
ATOM    791  CA  PHE A  98     -11.572  -3.553 -12.474  1.00 88.83           C  
ATOM    792  C   PHE A  98     -12.867  -2.840 -12.844  1.00 88.83           C  
ATOM    793  CB  PHE A  98     -10.430  -2.538 -12.355  1.00 88.83           C  
ATOM    794  O   PHE A  98     -13.656  -2.479 -11.968  1.00 88.83           O  
ATOM    795  CG  PHE A  98     -10.595  -1.570 -11.215  1.00 88.83           C  
ATOM    796  CD1 PHE A  98     -10.928  -0.242 -11.455  1.00 88.83           C  
ATOM    797  CD2 PHE A  98     -10.416  -1.987  -9.902  1.00 88.83           C  
ATOM    798  CE1 PHE A  98     -11.081   0.657 -10.402  1.00 88.83           C  
ATOM    799  CE2 PHE A  98     -10.568  -1.095  -8.845  1.00 88.83           C  
ATOM    800  CZ  PHE A  98     -10.899   0.227  -9.097  1.00 88.83           C  
ATOM    801  N   THR A  99     -13.107  -2.627 -14.177  1.00 90.73           N  
ATOM    802  CA  THR A  99     -14.352  -2.032 -14.650  1.00 90.73           C  
ATOM    803  C   THR A  99     -15.551  -2.866 -14.209  1.00 90.73           C  
ATOM    804  CB  THR A  99     -14.357  -1.890 -16.183  1.00 90.73           C  
ATOM    805  O   THR A  99     -16.559  -2.321 -13.752  1.00 90.73           O  
ATOM    806  CG2 THR A  99     -15.664  -1.277 -16.674  1.00 90.73           C  
ATOM    807  OG1 THR A  99     -13.268  -1.050 -16.583  1.00 90.73           O  
ATOM    808  N   ALA A 100     -15.500  -4.129 -14.305  1.00 89.26           N  
ATOM    809  CA  ALA A 100     -16.566  -5.027 -13.870  1.00 89.26           C  
ATOM    810  C   ALA A 100     -16.776  -4.940 -12.361  1.00 89.26           C  
ATOM    811  CB  ALA A 100     -16.251  -6.464 -14.277  1.00 89.26           C  
ATOM    812  O   ALA A 100     -17.914  -4.923 -11.885  1.00 89.26           O  
ATOM    813  N   LEU A 101     -15.673  -4.834 -11.661  1.00 89.11           N  
ATOM    814  CA  LEU A 101     -15.708  -4.760 -10.205  1.00 89.11           C  
ATOM    815  C   LEU A 101     -16.420  -3.493  -9.742  1.00 89.11           C  
ATOM    816  CB  LEU A 101     -14.288  -4.799  -9.632  1.00 89.11           C  
ATOM    817  O   LEU A 101     -17.178  -3.522  -8.769  1.00 89.11           O  
ATOM    818  CG  LEU A 101     -14.173  -4.999  -8.120  1.00 89.11           C  
ATOM    819  CD1 LEU A 101     -13.824  -6.450  -7.803  1.00 89.11           C  
ATOM    820  CD2 LEU A 101     -13.131  -4.053  -7.534  1.00 89.11           C  
ATOM    821  N   MET A 102     -16.147  -2.427 -10.518  1.00 86.90           N  
ATOM    822  CA  MET A 102     -16.781  -1.155 -10.186  1.00 86.90           C  
ATOM    823  C   MET A 102     -18.299  -1.262 -10.281  1.00 86.90           C  
ATOM    824  CB  MET A 102     -16.277  -0.044 -11.109  1.00 86.90           C  
ATOM    825  O   MET A 102     -19.018  -0.724  -9.437  1.00 86.90           O  
ATOM    826  CG  MET A 102     -16.693   1.351 -10.673  1.00 86.90           C  
ATOM    827  SD  MET A 102     -16.128   1.755  -8.975  1.00 86.90           S  
ATOM    828  CE  MET A 102     -17.328   3.042  -8.535  1.00 86.90           C  
ATOM    829  N   GLY A 103     -18.807  -1.947 -11.232  1.00 88.46           N  
ATOM    830  CA  GLY A 103     -20.233  -2.205 -11.357  1.00 88.46           C  
ATOM    831  C   GLY A 103     -20.802  -2.991 -10.191  1.00 88.46           C  
ATOM    832  O   GLY A 103     -21.878  -2.666  -9.684  1.00 88.46           O  
ATOM    833  N   MET A 104     -20.070  -3.955  -9.778  1.00 87.49           N  
ATOM    834  CA  MET A 104     -20.477  -4.774  -8.640  1.00 87.49           C  
ATOM    835  C   MET A 104     -20.564  -3.935  -7.370  1.00 87.49           C  
ATOM    836  CB  MET A 104     -19.501  -5.934  -8.435  1.00 87.49           C  
ATOM    837  O   MET A 104     -21.534  -4.040  -6.616  1.00 87.49           O  
ATOM    838  CG  MET A 104     -19.922  -6.903  -7.343  1.00 87.49           C  
ATOM    839  SD  MET A 104     -18.728  -8.280  -7.125  1.00 87.49           S  
ATOM    840  CE  MET A 104     -17.241  -7.344  -6.672  1.00 87.49           C  
ATOM    841  N   PHE A 105     -19.542  -3.085  -7.088  1.00 88.74           N  
ATOM    842  CA  PHE A 105     -19.490  -2.243  -5.899  1.00 88.74           C  
ATOM    843  C   PHE A 105     -20.703  -1.323  -5.834  1.00 88.74           C  
ATOM    844  CB  PHE A 105     -18.201  -1.416  -5.881  1.00 88.74           C  
ATOM    845  O   PHE A 105     -21.316  -1.169  -4.776  1.00 88.74           O  
ATOM    846  CG  PHE A 105     -16.998  -2.177  -5.394  1.00 88.74           C  
ATOM    847  CD1 PHE A 105     -17.148  -3.302  -4.592  1.00 88.74           C  
ATOM    848  CD2 PHE A 105     -15.716  -1.767  -5.738  1.00 88.74           C  
ATOM    849  CE1 PHE A 105     -16.036  -4.008  -4.139  1.00 88.74           C  
ATOM    850  CE2 PHE A 105     -14.600  -2.469  -5.290  1.00 88.74           C  
ATOM    851  CZ  PHE A 105     -14.762  -3.588  -4.490  1.00 88.74           C  
ATOM    852  N   ASN A 106     -20.913  -0.767  -6.971  1.00 84.71           N  
ATOM    853  CA  ASN A 106     -21.997   0.207  -7.025  1.00 84.71           C  
ATOM    854  C   ASN A 106     -23.349  -0.442  -6.744  1.00 84.71           C  
ATOM    855  CB  ASN A 106     -22.019   0.912  -8.383  1.00 84.71           C  
ATOM    856  O   ASN A 106     -24.210   0.161  -6.100  1.00 84.71           O  
ATOM    857  CG  ASN A 106     -21.071   2.094  -8.443  1.00 84.71           C  
ATOM    858  ND2 ASN A 106     -20.040   1.986  -9.272  1.00 84.71           N  
ATOM    859  OD1 ASN A 106     -21.264   3.096  -7.750  1.00 84.71           O  
ATOM    860  N   SER A 107     -23.506  -1.619  -7.134  1.00 88.10           N  
ATOM    861  CA  SER A 107     -24.764  -2.341  -6.972  1.00 88.10           C  
ATOM    862  C   SER A 107     -24.960  -2.792  -5.529  1.00 88.10           C  
ATOM    863  CB  SER A 107     -24.811  -3.552  -7.905  1.00 88.10           C  
ATOM    864  O   SER A 107     -26.068  -2.714  -4.994  1.00 88.10           O  
ATOM    865  OG  SER A 107     -25.978  -4.321  -7.672  1.00 88.10           O  
ATOM    866  N   ILE A 108     -23.869  -3.181  -4.878  1.00 88.37           N  
ATOM    867  CA  ILE A 108     -23.961  -3.841  -3.581  1.00 88.37           C  
ATOM    868  C   ILE A 108     -23.875  -2.802  -2.465  1.00 88.37           C  
ATOM    869  CB  ILE A 108     -22.854  -4.906  -3.407  1.00 88.37           C  
ATOM    870  O   ILE A 108     -24.600  -2.887  -1.471  1.00 88.37           O  
ATOM    871  CG1 ILE A 108     -23.008  -6.011  -4.458  1.00 88.37           C  
ATOM    872  CG2 ILE A 108     -22.882  -5.488  -1.991  1.00 88.37           C  
ATOM    873  CD1 ILE A 108     -21.860  -7.011  -4.477  1.00 88.37           C  
ATOM    874  N   PHE A 109     -23.010  -1.688  -2.612  1.00 89.84           N  
ATOM    875  CA  PHE A 109     -22.628  -0.843  -1.487  1.00 89.84           C  
ATOM    876  C   PHE A 109     -23.074   0.596  -1.715  1.00 89.84           C  
ATOM    877  CB  PHE A 109     -21.114  -0.895  -1.263  1.00 89.84           C  
ATOM    878  O   PHE A 109     -22.660   1.502  -0.988  1.00 89.84           O  
ATOM    879  CG  PHE A 109     -20.597  -2.267  -0.922  1.00 89.84           C  
ATOM    880  CD1 PHE A 109     -20.919  -2.864   0.290  1.00 89.84           C  
ATOM    881  CD2 PHE A 109     -19.789  -2.959  -1.814  1.00 89.84           C  
ATOM    882  CE1 PHE A 109     -20.442  -4.134   0.609  1.00 89.84           C  
ATOM    883  CE2 PHE A 109     -19.309  -4.228  -1.503  1.00 89.84           C  
ATOM    884  CZ  PHE A 109     -19.636  -4.813  -0.291  1.00 89.84           C  
ATOM    885  N   ASP A 110     -24.004   0.849  -2.670  1.00 87.37           N  
ATOM    886  CA  ASP A 110     -24.396   2.226  -2.956  1.00 87.37           C  
ATOM    887  C   ASP A 110     -25.070   2.868  -1.745  1.00 87.37           C  
ATOM    888  CB  ASP A 110     -25.330   2.278  -4.167  1.00 87.37           C  
ATOM    889  O   ASP A 110     -26.067   2.351  -1.237  1.00 87.37           O  
ATOM    890  CG  ASP A 110     -25.477   3.676  -4.743  1.00 87.37           C  
ATOM    891  OD1 ASP A 110     -24.579   4.520  -4.531  1.00 87.37           O  
ATOM    892  OD2 ASP A 110     -26.500   3.936  -5.411  1.00 87.37           O  
ATOM    893  N   GLY A 111     -24.540   4.002  -1.376  1.00 87.17           N  
ATOM    894  CA  GLY A 111     -25.083   4.852  -0.328  1.00 87.17           C  
ATOM    895  C   GLY A 111     -24.981   4.234   1.054  1.00 87.17           C  
ATOM    896  O   GLY A 111     -25.622   4.701   1.997  1.00 87.17           O  
ATOM    897  N   ARG A 112     -24.249   3.150   1.220  1.00 89.95           N  
ATOM    898  CA  ARG A 112     -24.154   2.459   2.502  1.00 89.95           C  
ATOM    899  C   ARG A 112     -22.816   2.741   3.178  1.00 89.95           C  
ATOM    900  CB  ARG A 112     -24.339   0.952   2.315  1.00 89.95           C  
ATOM    901  O   ARG A 112     -21.791   2.874   2.507  1.00 89.95           O  
ATOM    902  CG  ARG A 112     -25.718   0.558   1.810  1.00 89.95           C  
ATOM    903  CD  ARG A 112     -25.862  -0.952   1.681  1.00 89.95           C  
ATOM    904  NE  ARG A 112     -27.182  -1.327   1.183  1.00 89.95           N  
ATOM    905  NH1 ARG A 112     -26.981  -3.562   1.730  1.00 89.95           N  
ATOM    906  NH2 ARG A 112     -28.896  -2.788   0.736  1.00 89.95           N  
ATOM    907  CZ  ARG A 112     -27.683  -2.558   1.218  1.00 89.95           C  
ATOM    908  N   VAL A 113     -22.912   2.776   4.472  1.00 93.23           N  
ATOM    909  CA  VAL A 113     -21.699   2.878   5.276  1.00 93.23           C  
ATOM    910  C   VAL A 113     -21.151   1.483   5.565  1.00 93.23           C  
ATOM    911  CB  VAL A 113     -21.956   3.634   6.599  1.00 93.23           C  
ATOM    912  O   VAL A 113     -21.836   0.652   6.167  1.00 93.23           O  
ATOM    913  CG1 VAL A 113     -20.682   3.699   7.440  1.00 93.23           C  
ATOM    914  CG2 VAL A 113     -22.486   5.038   6.316  1.00 93.23           C  
ATOM    915  N   VAL A 114     -19.859   1.265   5.198  1.00 93.92           N  
ATOM    916  CA  VAL A 114     -19.340  -0.096   5.282  1.00 93.92           C  
ATOM    917  C   VAL A 114     -18.445  -0.233   6.512  1.00 93.92           C  
ATOM    918  CB  VAL A 114     -18.558  -0.485   4.008  1.00 93.92           C  
ATOM    919  O   VAL A 114     -18.150  -1.347   6.951  1.00 93.92           O  
ATOM    920  CG1 VAL A 114     -19.483  -0.512   2.793  1.00 93.92           C  
ATOM    921  CG2 VAL A 114     -17.398   0.483   3.778  1.00 93.92           C  
ATOM    922  N   ALA A 115     -17.909   0.873   7.023  1.00 95.30           N  
ATOM    923  CA  ALA A 115     -17.068   0.856   8.218  1.00 95.30           C  
ATOM    924  C   ALA A 115     -17.008   2.236   8.866  1.00 95.30           C  
ATOM    925  CB  ALA A 115     -15.662   0.371   7.872  1.00 95.30           C  
ATOM    926  O   ALA A 115     -17.376   3.236   8.246  1.00 95.30           O  
ATOM    927  N   LYS A 116     -16.574   2.156  10.177  1.00 94.90           N  
ATOM    928  CA  LYS A 116     -16.335   3.408  10.889  1.00 94.90           C  
ATOM    929  C   LYS A 116     -14.842   3.657  11.079  1.00 94.90           C  
ATOM    930  CB  LYS A 116     -17.042   3.399  12.245  1.00 94.90           C  
ATOM    931  O   LYS A 116     -14.125   2.798  11.597  1.00 94.90           O  
ATOM    932  CG  LYS A 116     -18.560   3.430  12.153  1.00 94.90           C  
ATOM    933  CD  LYS A 116     -19.068   4.815  11.773  1.00 94.90           C  
ATOM    934  CE  LYS A 116     -20.579   4.922  11.938  1.00 94.90           C  
ATOM    935  NZ  LYS A 116     -21.085   6.270  11.542  1.00 94.90           N  
ATOM    936  N   LEU A 117     -14.438   4.854  10.584  1.00 95.26           N  
ATOM    937  CA  LEU A 117     -13.033   5.215  10.743  1.00 95.26           C  
ATOM    938  C   LEU A 117     -12.754   5.701  12.162  1.00 95.26           C  
ATOM    939  CB  LEU A 117     -12.640   6.297   9.734  1.00 95.26           C  
ATOM    940  O   LEU A 117     -13.519   6.496  12.712  1.00 95.26           O  
ATOM    941  CG  LEU A 117     -12.859   5.960   8.258  1.00 95.26           C  
ATOM    942  CD1 LEU A 117     -12.570   7.179   7.388  1.00 95.26           C  
ATOM    943  CD2 LEU A 117     -11.985   4.781   7.844  1.00 95.26           C  
ATOM    944  N   PRO A 118     -11.605   5.191  12.746  1.00 94.40           N  
ATOM    945  CA  PRO A 118     -11.239   5.648  14.089  1.00 94.40           C  
ATOM    946  C   PRO A 118     -10.603   7.036  14.088  1.00 94.40           C  
ATOM    947  CB  PRO A 118     -10.238   4.589  14.560  1.00 94.40           C  
ATOM    948  O   PRO A 118     -10.073   7.477  15.110  1.00 94.40           O  
ATOM    949  CG  PRO A 118      -9.598   4.085  13.307  1.00 94.40           C  
ATOM    950  CD  PRO A 118     -10.607   4.147  12.197  1.00 94.40           C  
ATOM    951  N   PHE A 119     -10.630   7.705  12.960  1.00 94.43           N  
ATOM    952  CA  PHE A 119     -10.083   9.046  12.788  1.00 94.43           C  
ATOM    953  C   PHE A 119     -10.904   9.840  11.779  1.00 94.43           C  
ATOM    954  CB  PHE A 119      -8.621   8.979  12.338  1.00 94.43           C  
ATOM    955  O   PHE A 119     -11.709   9.270  11.039  1.00 94.43           O  
ATOM    956  CG  PHE A 119      -8.411   8.192  11.072  1.00 94.43           C  
ATOM    957  CD1 PHE A 119      -8.160   6.826  11.119  1.00 94.43           C  
ATOM    958  CD2 PHE A 119      -8.464   8.819   9.834  1.00 94.43           C  
ATOM    959  CE1 PHE A 119      -7.965   6.096   9.949  1.00 94.43           C  
ATOM    960  CE2 PHE A 119      -8.271   8.096   8.661  1.00 94.43           C  
ATOM    961  CZ  PHE A 119      -8.021   6.735   8.721  1.00 94.43           C  
ATOM    962  N   THR A 120     -10.694  11.096  11.753  1.00 92.62           N  
ATOM    963  CA  THR A 120     -11.274  11.955  10.726  1.00 92.62           C  
ATOM    964  C   THR A 120     -10.313  12.121   9.553  1.00 92.62           C  
ATOM    965  CB  THR A 120     -11.638  13.339  11.295  1.00 92.62           C  
ATOM    966  O   THR A 120      -9.215  12.659   9.714  1.00 92.62           O  
ATOM    967  CG2 THR A 120     -12.403  14.171  10.271  1.00 92.62           C  
ATOM    968  OG1 THR A 120     -12.453  13.170  12.462  1.00 92.62           O  
ATOM    969  N   PRO A 121     -10.724  11.579   8.444  1.00 91.78           N  
ATOM    970  CA  PRO A 121      -9.829  11.685   7.289  1.00 91.78           C  
ATOM    971  C   PRO A 121      -9.511  13.132   6.920  1.00 91.78           C  
ATOM    972  CB  PRO A 121     -10.615  10.995   6.171  1.00 91.78           C  
ATOM    973  O   PRO A 121     -10.348  14.019   7.108  1.00 91.78           O  
ATOM    974  CG  PRO A 121     -11.703  10.249   6.872  1.00 91.78           C  
ATOM    975  CD  PRO A 121     -11.955  10.907   8.199  1.00 91.78           C  
ATOM    976  N   LEU A 122      -8.293  13.284   6.406  1.00 91.83           N  
ATOM    977  CA  LEU A 122      -7.889  14.594   5.909  1.00 91.83           C  
ATOM    978  C   LEU A 122      -8.760  15.021   4.732  1.00 91.83           C  
ATOM    979  CB  LEU A 122      -6.417  14.577   5.489  1.00 91.83           C  
ATOM    980  O   LEU A 122      -9.309  14.176   4.022  1.00 91.83           O  
ATOM    981  CG  LEU A 122      -5.399  14.307   6.598  1.00 91.83           C  
ATOM    982  CD1 LEU A 122      -4.010  14.098   6.003  1.00 91.83           C  
ATOM    983  CD2 LEU A 122      -5.388  15.452   7.605  1.00 91.83           C  
ATOM    984  N   SER A 123      -8.914  16.318   4.525  1.00 90.77           N  
ATOM    985  CA  SER A 123      -9.817  16.886   3.529  1.00 90.77           C  
ATOM    986  C   SER A 123      -9.462  16.409   2.125  1.00 90.77           C  
ATOM    987  CB  SER A 123      -9.780  18.414   3.581  1.00 90.77           C  
ATOM    988  O   SER A 123     -10.348  16.185   1.297  1.00 90.77           O  
ATOM    989  OG  SER A 123     -10.311  18.888   4.807  1.00 90.77           O  
ATOM    990  N   TYR A 124      -8.227  16.162   1.872  1.00 89.51           N  
ATOM    991  CA  TYR A 124      -7.771  15.760   0.546  1.00 89.51           C  
ATOM    992  C   TYR A 124      -8.228  14.344   0.218  1.00 89.51           C  
ATOM    993  CB  TYR A 124      -6.245  15.852   0.450  1.00 89.51           C  
ATOM    994  O   TYR A 124      -8.489  14.022  -0.943  1.00 89.51           O  
ATOM    995  CG  TYR A 124      -5.692  15.395  -0.878  1.00 89.51           C  
ATOM    996  CD1 TYR A 124      -5.028  14.176  -0.996  1.00 89.51           C  
ATOM    997  CD2 TYR A 124      -5.830  16.182  -2.016  1.00 89.51           C  
ATOM    998  CE1 TYR A 124      -4.515  13.752  -2.217  1.00 89.51           C  
ATOM    999  CE2 TYR A 124      -5.321  15.768  -3.242  1.00 89.51           C  
ATOM   1000  OH  TYR A 124      -4.160  14.139  -4.544  1.00 89.51           O  
ATOM   1001  CZ  TYR A 124      -4.666  14.554  -3.333  1.00 89.51           C  
ATOM   1002  N   ILE A 125      -8.358  13.400   1.213  1.00 92.46           N  
ATOM   1003  CA  ILE A 125      -8.709  12.007   0.960  1.00 92.46           C  
ATOM   1004  C   ILE A 125     -10.185  11.780   1.278  1.00 92.46           C  
ATOM   1005  CB  ILE A 125      -7.828  11.044   1.788  1.00 92.46           C  
ATOM   1006  O   ILE A 125     -10.710  10.683   1.071  1.00 92.46           O  
ATOM   1007  CG1 ILE A 125      -7.949  11.361   3.283  1.00 92.46           C  
ATOM   1008  CG2 ILE A 125      -6.369  11.117   1.328  1.00 92.46           C  
ATOM   1009  CD1 ILE A 125      -7.292  10.329   4.189  1.00 92.46           C  
ATOM   1010  N   GLN A 126     -10.809  12.807   1.761  1.00 91.83           N  
ATOM   1011  CA  GLN A 126     -12.210  12.726   2.161  1.00 91.83           C  
ATOM   1012  C   GLN A 126     -13.111  12.457   0.959  1.00 91.83           C  
ATOM   1013  CB  GLN A 126     -12.643  14.014   2.863  1.00 91.83           C  
ATOM   1014  O   GLN A 126     -14.190  11.880   1.103  1.00 91.83           O  
ATOM   1015  CG  GLN A 126     -12.192  14.105   4.315  1.00 91.83           C  
ATOM   1016  CD  GLN A 126     -12.717  15.343   5.017  1.00 91.83           C  
ATOM   1017  NE2 GLN A 126     -12.445  15.451   6.313  1.00 91.83           N  
ATOM   1018  OE1 GLN A 126     -13.361  16.197   4.399  1.00 91.83           O  
ATOM   1019  N   GLY A 127     -12.692  12.877  -0.167  1.00 91.64           N  
ATOM   1020  CA  GLY A 127     -13.441  12.584  -1.379  1.00 91.64           C  
ATOM   1021  C   GLY A 127     -13.574  11.098  -1.653  1.00 91.64           C  
ATOM   1022  O   GLY A 127     -14.603  10.643  -2.156  1.00 91.64           O  
ATOM   1023  N   LEU A 128     -12.563  10.417  -1.215  1.00 92.16           N  
ATOM   1024  CA  LEU A 128     -12.550   8.973  -1.420  1.00 92.16           C  
ATOM   1025  C   LEU A 128     -13.206   8.251  -0.248  1.00 92.16           C  
ATOM   1026  CB  LEU A 128     -11.116   8.470  -1.606  1.00 92.16           C  
ATOM   1027  O   LEU A 128     -13.969   7.303  -0.445  1.00 92.16           O  
ATOM   1028  CG  LEU A 128     -10.411   8.894  -2.896  1.00 92.16           C  
ATOM   1029  CD1 LEU A 128      -8.932   8.528  -2.836  1.00 92.16           C  
ATOM   1030  CD2 LEU A 128     -11.078   8.250  -4.107  1.00 92.16           C  
ATOM   1031  N   SER A 129     -12.854   8.729   0.923  1.00 94.50           N  
ATOM   1032  CA  SER A 129     -13.321   8.056   2.130  1.00 94.50           C  
ATOM   1033  C   SER A 129     -14.823   8.239   2.320  1.00 94.50           C  
ATOM   1034  CB  SER A 129     -12.577   8.582   3.359  1.00 94.50           C  
ATOM   1035  O   SER A 129     -15.482   7.405   2.945  1.00 94.50           O  
ATOM   1036  OG  SER A 129     -12.830   9.963   3.547  1.00 94.50           O  
ATOM   1037  N   HIS A 130     -15.443   9.259   1.845  1.00 94.76           N  
ATOM   1038  CA  HIS A 130     -16.850   9.573   2.064  1.00 94.76           C  
ATOM   1039  C   HIS A 130     -17.610   9.643   0.744  1.00 94.76           C  
ATOM   1040  CB  HIS A 130     -16.993  10.893   2.823  1.00 94.76           C  
ATOM   1041  O   HIS A 130     -18.748  10.117   0.702  1.00 94.76           O  
ATOM   1042  CG  HIS A 130     -18.327  11.069   3.476  1.00 94.76           C  
ATOM   1043  CD2 HIS A 130     -18.775  10.696   4.697  1.00 94.76           C  
ATOM   1044  ND1 HIS A 130     -19.383  11.697   2.852  1.00 94.76           N  
ATOM   1045  CE1 HIS A 130     -20.426  11.702   3.665  1.00 94.76           C  
ATOM   1046  NE2 HIS A 130     -20.083  11.101   4.791  1.00 94.76           N  
ATOM   1047  N   ARG A 131     -17.060   9.134  -0.269  1.00 91.85           N  
ATOM   1048  CA  ARG A 131     -17.676   9.152  -1.592  1.00 91.85           C  
ATOM   1049  C   ARG A 131     -18.972   8.348  -1.603  1.00 91.85           C  
ATOM   1050  CB  ARG A 131     -16.710   8.601  -2.643  1.00 91.85           C  
ATOM   1051  O   ARG A 131     -19.017   7.226  -1.095  1.00 91.85           O  
ATOM   1052  CG  ARG A 131     -17.208   8.742  -4.073  1.00 91.85           C  
ATOM   1053  CD  ARG A 131     -16.140   8.351  -5.084  1.00 91.85           C  
ATOM   1054  NE  ARG A 131     -16.647   8.405  -6.452  1.00 91.85           N  
ATOM   1055  NH1 ARG A 131     -14.574   8.695  -7.429  1.00 91.85           N  
ATOM   1056  NH2 ARG A 131     -16.457   8.601  -8.732  1.00 91.85           N  
ATOM   1057  CZ  ARG A 131     -15.891   8.567  -7.535  1.00 91.85           C  
ATOM   1058  N   ASN A 132     -20.002   8.887  -2.186  1.00 90.22           N  
ATOM   1059  CA  ASN A 132     -21.298   8.264  -2.437  1.00 90.22           C  
ATOM   1060  C   ASN A 132     -22.022   7.933  -1.135  1.00 90.22           C  
ATOM   1061  CB  ASN A 132     -21.131   7.002  -3.287  1.00 90.22           C  
ATOM   1062  O   ASN A 132     -22.828   7.003  -1.087  1.00 90.22           O  
ATOM   1063  CG  ASN A 132     -22.385   6.652  -4.064  1.00 90.22           C  
ATOM   1064  ND2 ASN A 132     -22.594   5.363  -4.302  1.00 90.22           N  
ATOM   1065  OD1 ASN A 132     -23.158   7.533  -4.449  1.00 90.22           O  
ATOM   1066  N   LEU A 133     -21.642   8.629  -0.045  1.00 91.53           N  
ATOM   1067  CA  LEU A 133     -22.358   8.444   1.213  1.00 91.53           C  
ATOM   1068  C   LEU A 133     -23.295   9.617   1.482  1.00 91.53           C  
ATOM   1069  CB  LEU A 133     -21.371   8.289   2.373  1.00 91.53           C  
ATOM   1070  O   LEU A 133     -22.976  10.761   1.152  1.00 91.53           O  
ATOM   1071  CG  LEU A 133     -20.418   7.094   2.297  1.00 91.53           C  
ATOM   1072  CD1 LEU A 133     -19.430   7.130   3.458  1.00 91.53           C  
ATOM   1073  CD2 LEU A 133     -21.201   5.785   2.295  1.00 91.53           C  
ATOM   1074  N   LEU A 134     -24.503   9.442   1.951  1.00 87.03           N  
ATOM   1075  CA  LEU A 134     -25.511  10.478   2.149  1.00 87.03           C  
ATOM   1076  C   LEU A 134     -25.381  11.105   3.533  1.00 87.03           C  
ATOM   1077  CB  LEU A 134     -26.917   9.900   1.967  1.00 87.03           C  
ATOM   1078  O   LEU A 134     -25.705  12.280   3.720  1.00 87.03           O  
ATOM   1079  CG  LEU A 134     -27.279   9.428   0.559  1.00 87.03           C  
ATOM   1080  CD1 LEU A 134     -28.583   8.638   0.583  1.00 87.03           C  
ATOM   1081  CD2 LEU A 134     -27.385  10.615  -0.393  1.00 87.03           C  
ATOM   1082  N   GLY A 135     -24.443  10.599   4.465  1.00 86.81           N  
ATOM   1083  CA  GLY A 135     -24.343  11.085   5.832  1.00 86.81           C  
ATOM   1084  C   GLY A 135     -23.318  12.191   5.999  1.00 86.81           C  
ATOM   1085  O   GLY A 135     -22.520  12.446   5.095  1.00 86.81           O  
ATOM   1086  N   ASP A 136     -23.457  12.999   7.106  1.00 89.50           N  
ATOM   1087  CA  ASP A 136     -22.589  14.141   7.379  1.00 89.50           C  
ATOM   1088  C   ASP A 136     -21.384  13.725   8.220  1.00 89.50           C  
ATOM   1089  CB  ASP A 136     -23.369  15.250   8.090  1.00 89.50           C  
ATOM   1090  O   ASP A 136     -20.442  14.502   8.392  1.00 89.50           O  
ATOM   1091  CG  ASP A 136     -24.421  15.895   7.205  1.00 89.50           C  
ATOM   1092  OD1 ASP A 136     -24.211  15.988   5.976  1.00 89.50           O  
ATOM   1093  OD2 ASP A 136     -25.468  16.317   7.742  1.00 89.50           O  
ATOM   1094  N   ASP A 137     -21.565  12.502   8.684  1.00 93.58           N  
ATOM   1095  CA  ASP A 137     -20.461  12.012   9.504  1.00 93.58           C  
ATOM   1096  C   ASP A 137     -19.261  11.633   8.640  1.00 93.58           C  
ATOM   1097  CB  ASP A 137     -20.906  10.812  10.342  1.00 93.58           C  
ATOM   1098  O   ASP A 137     -19.308  10.649   7.899  1.00 93.58           O  
ATOM   1099  CG  ASP A 137     -19.861  10.375  11.353  1.00 93.58           C  
ATOM   1100  OD1 ASP A 137     -18.756  10.958  11.380  1.00 93.58           O  
ATOM   1101  OD2 ASP A 137     -20.143   9.436  12.129  1.00 93.58           O  
ATOM   1102  N   THR A 138     -18.162  12.378   8.779  1.00 92.53           N  
ATOM   1103  CA  THR A 138     -16.998  12.189   7.920  1.00 92.53           C  
ATOM   1104  C   THR A 138     -16.226  10.937   8.324  1.00 92.53           C  
ATOM   1105  CB  THR A 138     -16.062  13.411   7.971  1.00 92.53           C  
ATOM   1106  O   THR A 138     -15.330  10.494   7.603  1.00 92.53           O  
ATOM   1107  CG2 THR A 138     -16.750  14.654   7.414  1.00 92.53           C  
ATOM   1108  OG1 THR A 138     -15.681  13.658   9.330  1.00 92.53           O  
ATOM   1109  N   THR A 139     -16.591  10.330   9.461  1.00 94.26           N  
ATOM   1110  CA  THR A 139     -15.931   9.114   9.920  1.00 94.26           C  
ATOM   1111  C   THR A 139     -16.558   7.881   9.275  1.00 94.26           C  
ATOM   1112  CB  THR A 139     -16.000   8.985  11.453  1.00 94.26           C  
ATOM   1113  O   THR A 139     -16.052   6.768   9.428  1.00 94.26           O  
ATOM   1114  CG2 THR A 139     -15.383  10.202  12.135  1.00 94.26           C  
ATOM   1115  OG1 THR A 139     -17.370   8.870  11.856  1.00 94.26           O  
ATOM   1116  N   ASP A 140     -17.668   8.162   8.552  1.00 95.12           N  
ATOM   1117  CA  ASP A 140     -18.260   7.079   7.772  1.00 95.12           C  
ATOM   1118  C   ASP A 140     -17.366   6.699   6.594  1.00 95.12           C  
ATOM   1119  CB  ASP A 140     -19.650   7.477   7.271  1.00 95.12           C  
ATOM   1120  O   ASP A 140     -16.852   7.571   5.891  1.00 95.12           O  
ATOM   1121  CG  ASP A 140     -20.683   7.549   8.381  1.00 95.12           C  
ATOM   1122  OD1 ASP A 140     -20.420   7.041   9.493  1.00 95.12           O  
ATOM   1123  OD2 ASP A 140     -21.771   8.115   8.142  1.00 95.12           O  
ATOM   1124  N   CYS A 141     -17.232   5.431   6.446  1.00 95.12           N  
ATOM   1125  CA  CYS A 141     -16.259   4.952   5.470  1.00 95.12           C  
ATOM   1126  C   CYS A 141     -16.956   4.408   4.229  1.00 95.12           C  
ATOM   1127  CB  CYS A 141     -15.372   3.870   6.084  1.00 95.12           C  
ATOM   1128  O   CYS A 141     -17.860   3.577   4.333  1.00 95.12           O  
ATOM   1129  SG  CYS A 141     -14.041   3.317   4.996  1.00 95.12           S  
ATOM   1130  N   SER A 142     -16.504   4.875   3.136  1.00 94.75           N  
ATOM   1131  CA  SER A 142     -16.995   4.384   1.853  1.00 94.75           C  
ATOM   1132  C   SER A 142     -16.305   3.083   1.458  1.00 94.75           C  
ATOM   1133  CB  SER A 142     -16.786   5.433   0.761  1.00 94.75           C  
ATOM   1134  O   SER A 142     -15.158   2.841   1.841  1.00 94.75           O  
ATOM   1135  OG  SER A 142     -17.036   4.883  -0.521  1.00 94.75           O  
ATOM   1136  N   PHE A 143     -16.991   2.312   0.734  1.00 93.33           N  
ATOM   1137  CA  PHE A 143     -16.434   1.034   0.308  1.00 93.33           C  
ATOM   1138  C   PHE A 143     -15.185   1.243  -0.539  1.00 93.33           C  
ATOM   1139  CB  PHE A 143     -17.473   0.228  -0.479  1.00 93.33           C  
ATOM   1140  O   PHE A 143     -14.266   0.421  -0.515  1.00 93.33           O  
ATOM   1141  CG  PHE A 143     -17.696   0.730  -1.880  1.00 93.33           C  
ATOM   1142  CD1 PHE A 143     -18.669   1.687  -2.143  1.00 93.33           C  
ATOM   1143  CD2 PHE A 143     -16.933   0.245  -2.934  1.00 93.33           C  
ATOM   1144  CE1 PHE A 143     -18.878   2.153  -3.439  1.00 93.33           C  
ATOM   1145  CE2 PHE A 143     -17.137   0.707  -4.231  1.00 93.33           C  
ATOM   1146  CZ  PHE A 143     -18.110   1.660  -4.482  1.00 93.33           C  
ATOM   1147  N   ILE A 144     -15.114   2.270  -1.353  1.00 92.57           N  
ATOM   1148  CA  ILE A 144     -13.993   2.549  -2.244  1.00 92.57           C  
ATOM   1149  C   ILE A 144     -12.721   2.752  -1.424  1.00 92.57           C  
ATOM   1150  CB  ILE A 144     -14.266   3.788  -3.126  1.00 92.57           C  
ATOM   1151  O   ILE A 144     -11.665   2.209  -1.760  1.00 92.57           O  
ATOM   1152  CG1 ILE A 144     -15.421   3.509  -4.095  1.00 92.57           C  
ATOM   1153  CG2 ILE A 144     -13.001   4.200  -3.885  1.00 92.57           C  
ATOM   1154  CD1 ILE A 144     -15.948   4.750  -4.803  1.00 92.57           C  
ATOM   1155  N   PHE A 145     -12.919   3.505  -0.375  1.00 95.23           N  
ATOM   1156  CA  PHE A 145     -11.774   3.804   0.476  1.00 95.23           C  
ATOM   1157  C   PHE A 145     -11.225   2.532   1.112  1.00 95.23           C  
ATOM   1158  CB  PHE A 145     -12.160   4.810   1.565  1.00 95.23           C  
ATOM   1159  O   PHE A 145     -10.019   2.280   1.066  1.00 95.23           O  
ATOM   1160  CG  PHE A 145     -11.003   5.254   2.419  1.00 95.23           C  
ATOM   1161  CD1 PHE A 145     -10.946   4.916   3.766  1.00 95.23           C  
ATOM   1162  CD2 PHE A 145      -9.972   6.008   1.875  1.00 95.23           C  
ATOM   1163  CE1 PHE A 145      -9.877   5.325   4.559  1.00 95.23           C  
ATOM   1164  CE2 PHE A 145      -8.900   6.421   2.661  1.00 95.23           C  
ATOM   1165  CZ  PHE A 145      -8.855   6.079   4.003  1.00 95.23           C  
ATOM   1166  N   LEU A 146     -12.044   1.781   1.752  1.00 95.66           N  
ATOM   1167  CA  LEU A 146     -11.645   0.535   2.398  1.00 95.66           C  
ATOM   1168  C   LEU A 146     -11.072  -0.446   1.381  1.00 95.66           C  
ATOM   1169  CB  LEU A 146     -12.835  -0.099   3.122  1.00 95.66           C  
ATOM   1170  O   LEU A 146     -10.078  -1.122   1.655  1.00 95.66           O  
ATOM   1171  CG  LEU A 146     -12.540  -1.359   3.938  1.00 95.66           C  
ATOM   1172  CD1 LEU A 146     -11.445  -1.082   4.963  1.00 95.66           C  
ATOM   1173  CD2 LEU A 146     -13.806  -1.862   4.623  1.00 95.66           C  
ATOM   1174  N   TYR A 147     -11.667  -0.500   0.269  1.00 94.59           N  
ATOM   1175  CA  TYR A 147     -11.194  -1.381  -0.793  1.00 94.59           C  
ATOM   1176  C   TYR A 147      -9.777  -1.012  -1.216  1.00 94.59           C  
ATOM   1177  CB  TYR A 147     -12.132  -1.318  -2.002  1.00 94.59           C  
ATOM   1178  O   TYR A 147      -8.921  -1.886  -1.372  1.00 94.59           O  
ATOM   1179  CG  TYR A 147     -11.627  -2.081  -3.202  1.00 94.59           C  
ATOM   1180  CD1 TYR A 147     -11.121  -1.413  -4.315  1.00 94.59           C  
ATOM   1181  CD2 TYR A 147     -11.656  -3.471  -3.228  1.00 94.59           C  
ATOM   1182  CE1 TYR A 147     -10.657  -2.111  -5.424  1.00 94.59           C  
ATOM   1183  CE2 TYR A 147     -11.194  -4.181  -4.332  1.00 94.59           C  
ATOM   1184  OH  TYR A 147     -10.238  -4.190  -6.519  1.00 94.59           O  
ATOM   1185  CZ  TYR A 147     -10.697  -3.493  -5.423  1.00 94.59           C  
ATOM   1186  N   ILE A 148      -9.458   0.203  -1.446  1.00 93.78           N  
ATOM   1187  CA  ILE A 148      -8.139   0.676  -1.854  1.00 93.78           C  
ATOM   1188  C   ILE A 148      -7.110   0.318  -0.785  1.00 93.78           C  
ATOM   1189  CB  ILE A 148      -8.139   2.200  -2.110  1.00 93.78           C  
ATOM   1190  O   ILE A 148      -6.019  -0.163  -1.101  1.00 93.78           O  
ATOM   1191  CG1 ILE A 148      -8.942   2.529  -3.373  1.00 93.78           C  
ATOM   1192  CG2 ILE A 148      -6.706   2.729  -2.218  1.00 93.78           C  
ATOM   1193  CD1 ILE A 148      -9.154   4.020  -3.601  1.00 93.78           C  
ATOM   1194  N   LEU A 149      -7.487   0.552   0.463  1.00 95.22           N  
ATOM   1195  CA  LEU A 149      -6.575   0.235   1.557  1.00 95.22           C  
ATOM   1196  C   LEU A 149      -6.269  -1.258   1.595  1.00 95.22           C  
ATOM   1197  CB  LEU A 149      -7.169   0.681   2.896  1.00 95.22           C  
ATOM   1198  O   LEU A 149      -5.116  -1.655   1.782  1.00 95.22           O  
ATOM   1199  CG  LEU A 149      -7.139   2.182   3.185  1.00 95.22           C  
ATOM   1200  CD1 LEU A 149      -7.794   2.476   4.531  1.00 95.22           C  
ATOM   1201  CD2 LEU A 149      -5.707   2.705   3.156  1.00 95.22           C  
ATOM   1202  N   CYS A 150      -7.351  -2.028   1.404  1.00 95.31           N  
ATOM   1203  CA  CYS A 150      -7.189  -3.477   1.431  1.00 95.31           C  
ATOM   1204  C   CYS A 150      -6.337  -3.952   0.260  1.00 95.31           C  
ATOM   1205  CB  CYS A 150      -8.550  -4.171   1.397  1.00 95.31           C  
ATOM   1206  O   CYS A 150      -5.451  -4.791   0.431  1.00 95.31           O  
ATOM   1207  SG  CYS A 150      -9.464  -4.057   2.950  1.00 95.31           S  
ATOM   1208  N   THR A 151      -6.658  -3.437  -0.847  1.00 91.25           N  
ATOM   1209  CA  THR A 151      -5.919  -3.841  -2.038  1.00 91.25           C  
ATOM   1210  C   THR A 151      -4.435  -3.520  -1.890  1.00 91.25           C  
ATOM   1211  CB  THR A 151      -6.472  -3.152  -3.299  1.00 91.25           C  
ATOM   1212  O   THR A 151      -3.579  -4.319  -2.276  1.00 91.25           O  
ATOM   1213  CG2 THR A 151      -5.691  -3.568  -4.541  1.00 91.25           C  
ATOM   1214  OG1 THR A 151      -7.848  -3.514  -3.470  1.00 91.25           O  
ATOM   1215  N   MET A 152      -4.141  -2.394  -1.380  1.00 89.39           N  
ATOM   1216  CA  MET A 152      -2.752  -1.989  -1.182  1.00 89.39           C  
ATOM   1217  C   MET A 152      -2.073  -2.869  -0.138  1.00 89.39           C  
ATOM   1218  CB  MET A 152      -2.675  -0.521  -0.758  1.00 89.39           C  
ATOM   1219  O   MET A 152      -0.888  -3.184  -0.263  1.00 89.39           O  
ATOM   1220  CG  MET A 152      -3.012   0.457  -1.872  1.00 89.39           C  
ATOM   1221  SD  MET A 152      -2.748   2.204  -1.377  1.00 89.39           S  
ATOM   1222  CE  MET A 152      -3.122   3.040  -2.943  1.00 89.39           C  
ATOM   1223  N   SER A 153      -2.778  -3.271   0.854  1.00 94.08           N  
ATOM   1224  CA  SER A 153      -2.238  -4.068   1.950  1.00 94.08           C  
ATOM   1225  C   SER A 153      -2.066  -5.526   1.541  1.00 94.08           C  
ATOM   1226  CB  SER A 153      -3.148  -3.978   3.176  1.00 94.08           C  
ATOM   1227  O   SER A 153      -1.032  -6.137   1.821  1.00 94.08           O  
ATOM   1228  OG  SER A 153      -4.382  -4.632   2.936  1.00 94.08           O  
ATOM   1229  N   ILE A 154      -3.005  -6.065   0.772  1.00 94.16           N  
ATOM   1230  CA  ILE A 154      -3.092  -7.494   0.489  1.00 94.16           C  
ATOM   1231  C   ILE A 154      -2.236  -7.832  -0.730  1.00 94.16           C  
ATOM   1232  CB  ILE A 154      -4.554  -7.936   0.256  1.00 94.16           C  
ATOM   1233  O   ILE A 154      -1.488  -8.812  -0.718  1.00 94.16           O  
ATOM   1234  CG1 ILE A 154      -5.355  -7.841   1.560  1.00 94.16           C  
ATOM   1235  CG2 ILE A 154      -4.605  -9.356  -0.316  1.00 94.16           C  
ATOM   1236  CD1 ILE A 154      -6.859  -7.987   1.375  1.00 94.16           C  
ATOM   1237  N   ARG A 155      -2.380  -7.036  -1.672  1.00 89.54           N  
ATOM   1238  CA  ARG A 155      -1.737  -7.329  -2.948  1.00 89.54           C  
ATOM   1239  C   ARG A 155      -0.225  -7.441  -2.786  1.00 89.54           C  
ATOM   1240  CB  ARG A 155      -2.075  -6.252  -3.981  1.00 89.54           C  
ATOM   1241  O   ARG A 155       0.383  -8.416  -3.234  1.00 89.54           O  
ATOM   1242  CG  ARG A 155      -1.486  -6.511  -5.358  1.00 89.54           C  
ATOM   1243  CD  ARG A 155      -1.949  -5.477  -6.374  1.00 89.54           C  
ATOM   1244  NE  ARG A 155      -1.209  -4.225  -6.245  1.00 89.54           N  
ATOM   1245  NH1 ARG A 155      -3.014  -2.868  -6.732  1.00 89.54           N  
ATOM   1246  NH2 ARG A 155      -0.967  -1.942  -6.276  1.00 89.54           N  
ATOM   1247  CZ  ARG A 155      -1.732  -3.014  -6.418  1.00 89.54           C  
ATOM   1248  N   GLN A 156       0.364  -6.445  -2.200  1.00 89.36           N  
ATOM   1249  CA  GLN A 156       1.816  -6.415  -2.059  1.00 89.36           C  
ATOM   1250  C   GLN A 156       2.312  -7.591  -1.223  1.00 89.36           C  
ATOM   1251  CB  GLN A 156       2.268  -5.096  -1.430  1.00 89.36           C  
ATOM   1252  O   GLN A 156       3.345  -8.188  -1.533  1.00 89.36           O  
ATOM   1253  CG  GLN A 156       2.172  -3.902  -2.370  1.00 89.36           C  
ATOM   1254  CD  GLN A 156       2.694  -2.621  -1.746  1.00 89.36           C  
ATOM   1255  NE2 GLN A 156       2.768  -1.560  -2.544  1.00 89.36           N  
ATOM   1256  OE1 GLN A 156       3.028  -2.584  -0.558  1.00 89.36           O  
ATOM   1257  N   ASN A 157       1.562  -7.911  -0.201  1.00 92.81           N  
ATOM   1258  CA  ASN A 157       1.932  -9.030   0.658  1.00 92.81           C  
ATOM   1259  C   ASN A 157       1.807 -10.364  -0.073  1.00 92.81           C  
ATOM   1260  CB  ASN A 157       1.078  -9.038   1.927  1.00 92.81           C  
ATOM   1261  O   ASN A 157       2.655 -11.244   0.083  1.00 92.81           O  
ATOM   1262  CG  ASN A 157       1.519  -7.994   2.934  1.00 92.81           C  
ATOM   1263  ND2 ASN A 157       0.641  -7.041   3.224  1.00 92.81           N  
ATOM   1264  OD1 ASN A 157       2.640  -8.043   3.447  1.00 92.81           O  
ATOM   1265  N   ILE A 158       0.835 -10.498  -0.902  1.00 90.60           N  
ATOM   1266  CA  ILE A 158       0.637 -11.712  -1.686  1.00 90.60           C  
ATOM   1267  C   ILE A 158       1.769 -11.863  -2.700  1.00 90.60           C  
ATOM   1268  CB  ILE A 158      -0.730 -11.704  -2.406  1.00 90.60           C  
ATOM   1269  O   ILE A 158       2.318 -12.954  -2.869  1.00 90.60           O  
ATOM   1270  CG1 ILE A 158      -1.867 -11.900  -1.396  1.00 90.60           C  
ATOM   1271  CG2 ILE A 158      -0.774 -12.780  -3.495  1.00 90.60           C  
ATOM   1272  CD1 ILE A 158      -3.259 -11.801  -2.005  1.00 90.60           C  
ATOM   1273  N   GLN A 159       2.109 -10.809  -3.350  1.00 89.01           N  
ATOM   1274  CA  GLN A 159       3.202 -10.843  -4.315  1.00 89.01           C  
ATOM   1275  C   GLN A 159       4.508 -11.274  -3.653  1.00 89.01           C  
ATOM   1276  CB  GLN A 159       3.376  -9.476  -4.978  1.00 89.01           C  
ATOM   1277  O   GLN A 159       5.263 -12.069  -4.217  1.00 89.01           O  
ATOM   1278  CG  GLN A 159       2.275  -9.129  -5.972  1.00 89.01           C  
ATOM   1279  CD  GLN A 159       2.483  -7.779  -6.630  1.00 89.01           C  
ATOM   1280  NE2 GLN A 159       2.162  -7.691  -7.917  1.00 89.01           N  
ATOM   1281  OE1 GLN A 159       2.927  -6.822  -5.988  1.00 89.01           O  
ATOM   1282  N   LYS A 160       4.714 -10.742  -2.501  1.00 90.10           N  
ATOM   1283  CA  LYS A 160       5.959 -11.047  -1.802  1.00 90.10           C  
ATOM   1284  C   LYS A 160       5.998 -12.507  -1.360  1.00 90.10           C  
ATOM   1285  CB  LYS A 160       6.135 -10.129  -0.592  1.00 90.10           C  
ATOM   1286  O   LYS A 160       7.027 -13.173  -1.489  1.00 90.10           O  
ATOM   1287  CG  LYS A 160       7.556 -10.084  -0.050  1.00 90.10           C  
ATOM   1288  CD  LYS A 160       8.450  -9.189  -0.898  1.00 90.10           C  
ATOM   1289  CE  LYS A 160       9.797  -8.949  -0.230  1.00 90.10           C  
ATOM   1290  NZ  LYS A 160      10.721  -8.172  -1.110  1.00 90.10           N  
ATOM   1291  N   ILE A 161       4.896 -13.011  -0.893  1.00 88.98           N  
ATOM   1292  CA  ILE A 161       4.792 -14.384  -0.413  1.00 88.98           C  
ATOM   1293  C   ILE A 161       4.978 -15.354  -1.578  1.00 88.98           C  
ATOM   1294  CB  ILE A 161       3.437 -14.638   0.286  1.00 88.98           C  
ATOM   1295  O   ILE A 161       5.645 -16.381  -1.438  1.00 88.98           O  
ATOM   1296  CG1 ILE A 161       3.378 -13.891   1.623  1.00 88.98           C  
ATOM   1297  CG2 ILE A 161       3.206 -16.139   0.486  1.00 88.98           C  
ATOM   1298  CD1 ILE A 161       1.989 -13.847   2.246  1.00 88.98           C  
ATOM   1299  N   LEU A 162       4.474 -14.988  -2.725  1.00 85.54           N  
ATOM   1300  CA  LEU A 162       4.523 -15.859  -3.894  1.00 85.54           C  
ATOM   1301  C   LEU A 162       5.846 -15.701  -4.635  1.00 85.54           C  
ATOM   1302  CB  LEU A 162       3.357 -15.554  -4.838  1.00 85.54           C  
ATOM   1303  O   LEU A 162       6.158 -16.488  -5.531  1.00 85.54           O  
ATOM   1304  CG  LEU A 162       1.954 -15.837  -4.297  1.00 85.54           C  
ATOM   1305  CD1 LEU A 162       0.900 -15.447  -5.327  1.00 85.54           C  
ATOM   1306  CD2 LEU A 162       1.815 -17.307  -3.913  1.00 85.54           C  
ATOM   1307  N   GLY A 163       6.609 -14.709  -4.226  1.00 82.45           N  
ATOM   1308  CA  GLY A 163       7.872 -14.414  -4.884  1.00 82.45           C  
ATOM   1309  C   GLY A 163       7.699 -13.754  -6.239  1.00 82.45           C  
ATOM   1310  O   GLY A 163       8.549 -13.901  -7.119  1.00 82.45           O  
ATOM   1311  N   LEU A 164       6.540 -13.200  -6.492  1.00 82.01           N  
ATOM   1312  CA  LEU A 164       6.216 -12.616  -7.789  1.00 82.01           C  
ATOM   1313  C   LEU A 164       6.443 -11.108  -7.777  1.00 82.01           C  
ATOM   1314  CB  LEU A 164       4.764 -12.922  -8.167  1.00 82.01           C  
ATOM   1315  O   LEU A 164       6.110 -10.419  -8.744  1.00 82.01           O  
ATOM   1316  CG  LEU A 164       4.406 -14.399  -8.341  1.00 82.01           C  
ATOM   1317  CD1 LEU A 164       2.902 -14.560  -8.532  1.00 82.01           C  
ATOM   1318  CD2 LEU A 164       5.168 -14.999  -9.517  1.00 82.01           C  
ATOM   1319  N   ALA A 165       6.936 -10.586  -6.592  1.00 78.18           N  
ATOM   1320  CA  ALA A 165       7.180  -9.149  -6.503  1.00 78.18           C  
ATOM   1321  C   ALA A 165       8.319  -8.727  -7.427  1.00 78.18           C  
ATOM   1322  CB  ALA A 165       7.492  -8.750  -5.063  1.00 78.18           C  
ATOM   1323  O   ALA A 165       9.289  -9.468  -7.606  1.00 78.18           O  
ATOM   1324  N   PRO A 166       7.993  -7.629  -8.196  1.00 74.41           N  
ATOM   1325  CA  PRO A 166       9.113  -7.132  -8.999  1.00 74.41           C  
ATOM   1326  C   PRO A 166      10.384  -6.928  -8.178  1.00 74.41           C  
ATOM   1327  CB  PRO A 166       8.593  -5.799  -9.541  1.00 74.41           C  
ATOM   1328  O   PRO A 166      10.310  -6.682  -6.971  1.00 74.41           O  
ATOM   1329  CG  PRO A 166       7.123  -5.823  -9.269  1.00 74.41           C  
ATOM   1330  CD  PRO A 166       6.855  -6.829  -8.188  1.00 74.41           C  
ATOM   1331  N   SER A 167      11.535  -7.269  -8.833  1.00 76.88           N  
ATOM   1332  CA  SER A 167      12.812  -7.096  -8.150  1.00 76.88           C  
ATOM   1333  C   SER A 167      13.041  -5.638  -7.766  1.00 76.88           C  
ATOM   1334  CB  SER A 167      13.962  -7.586  -9.031  1.00 76.88           C  
ATOM   1335  O   SER A 167      12.523  -4.730  -8.419  1.00 76.88           O  
ATOM   1336  OG  SER A 167      14.141  -6.731 -10.147  1.00 76.88           O  
ATOM   1337  N   ARG A 168      13.679  -5.399  -6.621  1.00 80.26           N  
ATOM   1338  CA  ARG A 168      13.999  -4.073  -6.102  1.00 80.26           C  
ATOM   1339  C   ARG A 168      14.819  -3.274  -7.109  1.00 80.26           C  
ATOM   1340  CB  ARG A 168      14.757  -4.183  -4.777  1.00 80.26           C  
ATOM   1341  O   ARG A 168      14.655  -2.058  -7.225  1.00 80.26           O  
ATOM   1342  CG  ARG A 168      13.911  -4.697  -3.624  1.00 80.26           C  
ATOM   1343  CD  ARG A 168      14.726  -4.839  -2.346  1.00 80.26           C  
ATOM   1344  NE  ARG A 168      13.908  -5.321  -1.236  1.00 80.26           N  
ATOM   1345  NH1 ARG A 168      15.161  -7.227  -0.870  1.00 80.26           N  
ATOM   1346  NH2 ARG A 168      13.326  -6.788   0.433  1.00 80.26           N  
ATOM   1347  CZ  ARG A 168      14.134  -6.444  -0.560  1.00 80.26           C  
ATOM   1348  N   ALA A 169      15.673  -3.928  -7.761  1.00 76.07           N  
ATOM   1349  CA  ALA A 169      16.500  -3.292  -8.784  1.00 76.07           C  
ATOM   1350  C   ALA A 169      15.641  -2.745  -9.920  1.00 76.07           C  
ATOM   1351  CB  ALA A 169      17.528  -4.281  -9.327  1.00 76.07           C  
ATOM   1352  O   ALA A 169      15.858  -1.624 -10.386  1.00 76.07           O  
ATOM   1353  N   ALA A 170      14.735  -3.579 -10.317  1.00 71.91           N  
ATOM   1354  CA  ALA A 170      13.841  -3.183 -11.403  1.00 71.91           C  
ATOM   1355  C   ALA A 170      12.951  -2.017 -10.983  1.00 71.91           C  
ATOM   1356  CB  ALA A 170      12.986  -4.368 -11.846  1.00 71.91           C  
ATOM   1357  O   ALA A 170      12.687  -1.112 -11.779  1.00 71.91           O  
ATOM   1358  N   THR A 171      12.520  -2.040  -9.736  1.00 73.22           N  
ATOM   1359  CA  THR A 171      11.654  -0.996  -9.199  1.00 73.22           C  
ATOM   1360  C   THR A 171      12.403   0.329  -9.096  1.00 73.22           C  
ATOM   1361  CB  THR A 171      11.103  -1.386  -7.814  1.00 73.22           C  
ATOM   1362  O   THR A 171      11.829   1.393  -9.335  1.00 73.22           O  
ATOM   1363  CG2 THR A 171      10.059  -0.381  -7.336  1.00 73.22           C  
ATOM   1364  OG1 THR A 171      10.500  -2.683  -7.895  1.00 73.22           O  
ATOM   1365  N   LYS A 172      13.653   0.273  -8.742  1.00 73.73           N  
ATOM   1366  CA  LYS A 172      14.481   1.470  -8.630  1.00 73.73           C  
ATOM   1367  C   LYS A 172      14.621   2.170  -9.978  1.00 73.73           C  
ATOM   1368  CB  LYS A 172      15.863   1.118  -8.076  1.00 73.73           C  
ATOM   1369  O   LYS A 172      14.643   3.401 -10.046  1.00 73.73           O  
ATOM   1370  CG  LYS A 172      15.916   1.026  -6.558  1.00 73.73           C  
ATOM   1371  CD  LYS A 172      17.344   0.845  -6.059  1.00 73.73           C  
ATOM   1372  CE  LYS A 172      17.390   0.654  -4.549  1.00 73.73           C  
ATOM   1373  NZ  LYS A 172      18.789   0.489  -4.054  1.00 73.73           N  
ATOM   1374  N   GLN A 173      14.608   1.347 -11.010  1.00 69.36           N  
ATOM   1375  CA  GLN A 173      14.816   1.895 -12.346  1.00 69.36           C  
ATOM   1376  C   GLN A 173      13.493   2.307 -12.984  1.00 69.36           C  
ATOM   1377  CB  GLN A 173      15.535   0.880 -13.237  1.00 69.36           C  
ATOM   1378  O   GLN A 173      13.462   3.177 -13.857  1.00 69.36           O  
ATOM   1379  CG  GLN A 173      16.975   0.610 -12.822  1.00 69.36           C  
ATOM   1380  CD  GLN A 173      17.842   1.855 -12.864  1.00 69.36           C  
ATOM   1381  NE2 GLN A 173      18.916   1.856 -12.082  1.00 69.36           N  
ATOM   1382  OE1 GLN A 173      17.549   2.807 -13.594  1.00 69.36           O  
ATOM   1383  N   ALA A 174      12.437   1.553 -12.634  1.00 62.38           N  
ATOM   1384  CA  ALA A 174      11.127   1.883 -13.188  1.00 62.38           C  
ATOM   1385  C   ALA A 174      10.702   3.293 -12.788  1.00 62.38           C  
ATOM   1386  CB  ALA A 174      10.084   0.866 -12.730  1.00 62.38           C  
ATOM   1387  O   ALA A 174       9.879   3.915 -13.464  1.00 62.38           O  
ATOM   1388  N   GLY A 175      11.221   3.812 -11.694  1.00 50.31           N  
ATOM   1389  CA  GLY A 175      10.864   5.176 -11.338  1.00 50.31           C  
ATOM   1390  C   GLY A 175      11.168   6.179 -12.435  1.00 50.31           C  
ATOM   1391  O   GLY A 175      10.718   7.325 -12.378  1.00 50.31           O  
ATOM   1392  N   GLY A 176      11.742   5.728 -13.599  1.00 42.05           N  
ATOM   1393  CA  GLY A 176      12.067   6.662 -14.665  1.00 42.05           C  
ATOM   1394  C   GLY A 176      10.910   6.910 -15.614  1.00 42.05           C  
ATOM   1395  O   GLY A 176      10.822   7.974 -16.230  1.00 42.05           O  
ATOM   1396  N   PHE A 177       9.825   6.136 -15.577  1.00 43.68           N  
ATOM   1397  CA  PHE A 177       8.750   6.483 -16.500  1.00 43.68           C  
ATOM   1398  C   PHE A 177       7.773   7.457 -15.851  1.00 43.68           C  
ATOM   1399  CB  PHE A 177       8.008   5.224 -16.960  1.00 43.68           C  
ATOM   1400  O   PHE A 177       7.250   8.354 -16.515  1.00 43.68           O  
ATOM   1401  CG  PHE A 177       7.015   5.474 -18.063  1.00 43.68           C  
ATOM   1402  CD1 PHE A 177       5.654   5.532 -17.791  1.00 43.68           C  
ATOM   1403  CD2 PHE A 177       7.444   5.651 -19.372  1.00 43.68           C  
ATOM   1404  CE1 PHE A 177       4.733   5.763 -18.810  1.00 43.68           C  
ATOM   1405  CE2 PHE A 177       6.529   5.882 -20.395  1.00 43.68           C  
ATOM   1406  CZ  PHE A 177       5.174   5.937 -20.113  1.00 43.68           C  
ATOM   1407  N   LEU A 178       7.726   7.526 -14.526  1.00 39.12           N  
ATOM   1408  CA  LEU A 178       6.860   8.517 -13.897  1.00 39.12           C  
ATOM   1409  C   LEU A 178       7.657   9.419 -12.961  1.00 39.12           C  
ATOM   1410  CB  LEU A 178       5.731   7.829 -13.124  1.00 39.12           C  
ATOM   1411  O   LEU A 178       7.095  10.319 -12.332  1.00 39.12           O  
ATOM   1412  CG  LEU A 178       4.635   7.173 -13.965  1.00 39.12           C  
ATOM   1413  CD1 LEU A 178       3.876   6.143 -13.136  1.00 39.12           C  
ATOM   1414  CD2 LEU A 178       3.683   8.228 -14.519  1.00 39.12           C  
ATOM   1415  N   GLY A 179       8.947   9.236 -12.876  1.00 32.88           N  
ATOM   1416  CA  GLY A 179       9.709  10.132 -12.020  1.00 32.88           C  
ATOM   1417  C   GLY A 179      10.399  11.245 -12.786  1.00 32.88           C  
ATOM   1418  O   GLY A 179      10.401  11.248 -14.019  1.00 32.88           O  
ATOM   1419  N   PRO A 180      10.354  12.516 -12.138  1.00 30.02           N  
ATOM   1420  CA  PRO A 180      10.957  13.590 -12.932  1.00 30.02           C  
ATOM   1421  C   PRO A 180      12.284  13.181 -13.567  1.00 30.02           C  
ATOM   1422  CB  PRO A 180      11.164  14.710 -11.909  1.00 30.02           C  
ATOM   1423  O   PRO A 180      12.938  12.248 -13.094  1.00 30.02           O  
ATOM   1424  CG  PRO A 180      10.958  14.057 -10.580  1.00 30.02           C  
ATOM   1425  CD  PRO A 180      10.411  12.677 -10.807  1.00 30.02           C  
ATOM   1426  N   PRO A 181      12.419  13.471 -14.923  1.00 29.59           N  
ATOM   1427  CA  PRO A 181      13.707  13.178 -15.556  1.00 29.59           C  
ATOM   1428  C   PRO A 181      14.895  13.501 -14.653  1.00 29.59           C  
ATOM   1429  CB  PRO A 181      13.703  14.076 -16.795  1.00 29.59           C  
ATOM   1430  O   PRO A 181      14.761  14.281 -13.706  1.00 29.59           O  
ATOM   1431  CG  PRO A 181      12.613  15.067 -16.545  1.00 29.59           C  
ATOM   1432  CD  PRO A 181      11.832  14.624 -15.342  1.00 29.59           C  
ATOM   1433  N   PRO A 182      15.919  12.574 -14.637  1.00 35.90           N  
ATOM   1434  CA  PRO A 182      17.134  12.965 -13.919  1.00 35.90           C  
ATOM   1435  C   PRO A 182      17.525  14.420 -14.168  1.00 35.90           C  
ATOM   1436  CB  PRO A 182      18.195  12.012 -14.474  1.00 35.90           C  
ATOM   1437  O   PRO A 182      17.171  14.989 -15.205  1.00 35.90           O  
ATOM   1438  CG  PRO A 182      17.518  11.302 -15.602  1.00 35.90           C  
ATOM   1439  CD  PRO A 182      16.074  11.716 -15.628  1.00 35.90           C  
ATOM   1440  N   PRO A 183      17.690  15.193 -13.016  1.00 39.61           N  
ATOM   1441  CA  PRO A 183      18.117  16.571 -13.272  1.00 39.61           C  
ATOM   1442  C   PRO A 183      19.127  16.674 -14.413  1.00 39.61           C  
ATOM   1443  CB  PRO A 183      18.749  16.997 -11.944  1.00 39.61           C  
ATOM   1444  O   PRO A 183      20.023  15.833 -14.527  1.00 39.61           O  
ATOM   1445  CG  PRO A 183      18.737  15.762 -11.102  1.00 39.61           C  
ATOM   1446  CD  PRO A 183      18.072  14.662 -11.878  1.00 39.61           C  
ATOM   1447  N   SER A 184      18.654  16.860 -15.623  1.00 41.83           N  
ATOM   1448  CA  SER A 184      19.419  17.380 -16.752  1.00 41.83           C  
ATOM   1449  C   SER A 184      20.627  18.182 -16.278  1.00 41.83           C  
ATOM   1450  CB  SER A 184      18.535  18.253 -17.643  1.00 41.83           C  
ATOM   1451  O   SER A 184      20.510  19.016 -15.378  1.00 41.83           O  
ATOM   1452  OG  SER A 184      17.928  19.289 -16.890  1.00 41.83           O  
ATOM   1453  N   GLY A 185      21.658  17.505 -15.750  1.00 41.19           N  
ATOM   1454  CA  GLY A 185      22.972  17.972 -16.165  1.00 41.19           C  
ATOM   1455  C   GLY A 185      23.195  19.447 -15.889  1.00 41.19           C  
ATOM   1456  O   GLY A 185      22.352  20.281 -16.224  1.00 41.19           O  
ATOM   1457  N   LYS A 186      23.590  19.826 -14.705  1.00 39.02           N  
ATOM   1458  CA  LYS A 186      24.552  20.877 -14.386  1.00 39.02           C  
ATOM   1459  C   LYS A 186      25.489  21.139 -15.561  1.00 39.02           C  
ATOM   1460  CB  LYS A 186      25.361  20.504 -13.143  1.00 39.02           C  
ATOM   1461  O   LYS A 186      26.253  20.259 -15.961  1.00 39.02           O  
ATOM   1462  CG  LYS A 186      24.639  20.773 -11.831  1.00 39.02           C  
ATOM   1463  CD  LYS A 186      25.546  20.526 -10.632  1.00 39.02           C  
ATOM   1464  CE  LYS A 186      24.851  20.870  -9.323  1.00 39.02           C  
ATOM   1465  NZ  LYS A 186      25.709  20.559  -8.141  1.00 39.02           N  
ATOM   1466  N   PHE A 187      24.977  21.489 -16.715  1.00 32.74           N  
ATOM   1467  CA  PHE A 187      25.721  22.255 -17.708  1.00 32.74           C  
ATOM   1468  C   PHE A 187      26.110  23.622 -17.157  1.00 32.74           C  
ATOM   1469  CB  PHE A 187      24.898  22.421 -18.989  1.00 32.74           C  
ATOM   1470  O   PHE A 187      25.271  24.337 -16.605  1.00 32.74           O  
ATOM   1471  CG  PHE A 187      25.232  21.416 -20.059  1.00 32.74           C  
ATOM   1472  CD1 PHE A 187      26.279  21.645 -20.943  1.00 32.74           C  
ATOM   1473  CD2 PHE A 187      24.499  20.243 -20.180  1.00 32.74           C  
ATOM   1474  CE1 PHE A 187      26.591  20.717 -21.935  1.00 32.74           C  
ATOM   1475  CE2 PHE A 187      24.804  19.311 -21.168  1.00 32.74           C  
ATOM   1476  CZ  PHE A 187      25.850  19.551 -22.045  1.00 32.74           C  
ATOM   1477  N   SER A 188      27.199  23.720 -16.428  1.00 36.46           N  
ATOM   1478  CA  SER A 188      28.207  24.767 -16.555  1.00 36.46           C  
ATOM   1479  C   SER A 188      29.171  24.753 -15.373  1.00 36.46           C  
ATOM   1480  CB  SER A 188      27.543  26.141 -16.665  1.00 36.46           C  
ATOM   1481  O   SER A 188      28.758  24.546 -14.231  1.00 36.46           O  
ATOM   1482  OG  SER A 188      26.848  26.266 -17.893  1.00 36.46           O  
TER
ATOM   1483  N   MET B   1      48.396 -39.160 -24.328  1.00 37.73           N  
ATOM   1484  CA  MET B   1      47.466 -39.670 -23.324  1.00 37.73           C  
ATOM   1485  C   MET B   1      47.420 -38.750 -22.108  1.00 37.73           C  
ATOM   1486  CB  MET B   1      47.858 -41.085 -22.895  1.00 37.73           C  
ATOM   1487  O   MET B   1      48.429 -38.567 -21.425  1.00 37.73           O  
ATOM   1488  CG  MET B   1      47.596 -42.142 -23.956  1.00 37.73           C  
ATOM   1489  SD  MET B   1      47.499 -43.834 -23.253  1.00 37.73           S  
ATOM   1490  CE  MET B   1      46.940 -44.755 -24.713  1.00 37.73           C  
ATOM   1491  N   SER B   2      46.679 -37.640 -22.145  1.00 42.75           N  
ATOM   1492  CA  SER B   2      46.056 -37.259 -20.882  1.00 42.75           C  
ATOM   1493  C   SER B   2      44.908 -36.279 -21.105  1.00 42.75           C  
ATOM   1494  CB  SER B   2      47.089 -36.641 -19.939  1.00 42.75           C  
ATOM   1495  O   SER B   2      45.124 -35.158 -21.570  1.00 42.75           O  
ATOM   1496  OG  SER B   2      46.506 -36.339 -18.683  1.00 42.75           O  
ATOM   1497  N   GLY B   3      43.769 -36.743 -21.681  1.00 39.68           N  
ATOM   1498  CA  GLY B   3      42.334 -36.519 -21.611  1.00 39.68           C  
ATOM   1499  C   GLY B   3      41.861 -36.098 -20.232  1.00 39.68           C  
ATOM   1500  O   GLY B   3      42.003 -36.850 -19.266  1.00 39.68           O  
ATOM   1501  N   GLY B   4      42.035 -34.832 -19.862  1.00 40.04           N  
ATOM   1502  CA  GLY B   4      41.559 -33.953 -18.805  1.00 40.04           C  
ATOM   1503  C   GLY B   4      40.048 -33.945 -18.671  1.00 40.04           C  
ATOM   1504  O   GLY B   4      39.337 -33.623 -19.625  1.00 40.04           O  
ATOM   1505  N   ARG B   5      39.415 -35.050 -18.233  1.00 41.09           N  
ATOM   1506  CA  ARG B   5      38.099 -35.310 -17.659  1.00 41.09           C  
ATOM   1507  C   ARG B   5      37.712 -34.222 -16.662  1.00 41.09           C  
ATOM   1508  CB  ARG B   5      38.071 -36.679 -16.976  1.00 41.09           C  
ATOM   1509  O   ARG B   5      38.450 -33.951 -15.713  1.00 41.09           O  
ATOM   1510  CG  ARG B   5      37.498 -37.788 -17.844  1.00 41.09           C  
ATOM   1511  CD  ARG B   5      37.458 -39.118 -17.105  1.00 41.09           C  
ATOM   1512  NE  ARG B   5      37.114 -40.221 -17.998  1.00 41.09           N  
ATOM   1513  NH1 ARG B   5      37.061 -41.824 -16.336  1.00 41.09           N  
ATOM   1514  NH2 ARG B   5      36.622 -42.405 -18.509  1.00 41.09           N  
ATOM   1515  CZ  ARG B   5      36.933 -41.481 -17.612  1.00 41.09           C  
ATOM   1516  N   ARG B   6      37.183 -33.052 -17.108  1.00 40.68           N  
ATOM   1517  CA  ARG B   6      36.279 -32.042 -16.568  1.00 40.68           C  
ATOM   1518  C   ARG B   6      35.289 -32.662 -15.587  1.00 40.68           C  
ATOM   1519  CB  ARG B   6      35.524 -31.337 -17.697  1.00 40.68           C  
ATOM   1520  O   ARG B   6      34.582 -33.612 -15.928  1.00 40.68           O  
ATOM   1521  CG  ARG B   6      35.914 -29.879 -17.880  1.00 40.68           C  
ATOM   1522  CD  ARG B   6      35.199 -29.249 -19.068  1.00 40.68           C  
ATOM   1523  NE  ARG B   6      35.872 -28.034 -19.520  1.00 40.68           N  
ATOM   1524  NH1 ARG B   6      34.264 -27.478 -21.083  1.00 40.68           N  
ATOM   1525  NH2 ARG B   6      36.106 -26.142 -20.801  1.00 40.68           N  
ATOM   1526  CZ  ARG B   6      35.412 -27.221 -20.467  1.00 40.68           C  
ATOM   1527  N   LYS B   7      35.665 -32.909 -14.353  1.00 35.38           N  
ATOM   1528  CA  LYS B   7      34.972 -33.126 -13.086  1.00 35.38           C  
ATOM   1529  C   LYS B   7      33.718 -32.262 -12.990  1.00 35.38           C  
ATOM   1530  CB  LYS B   7      35.903 -32.832 -11.908  1.00 35.38           C  
ATOM   1531  O   LYS B   7      33.797 -31.034 -13.073  1.00 35.38           O  
ATOM   1532  CG  LYS B   7      36.352 -34.073 -11.150  1.00 35.38           C  
ATOM   1533  CD  LYS B   7      37.262 -33.715  -9.982  1.00 35.38           C  
ATOM   1534  CE  LYS B   7      37.746 -34.958  -9.248  1.00 35.38           C  
ATOM   1535  NZ  LYS B   7      38.635 -34.612  -8.099  1.00 35.38           N  
ATOM   1536  N   GLU B   8      32.594 -32.555 -13.692  1.00 34.14           N  
ATOM   1537  CA  GLU B   8      31.190 -32.202 -13.505  1.00 34.14           C  
ATOM   1538  C   GLU B   8      30.823 -32.167 -12.024  1.00 34.14           C  
ATOM   1539  CB  GLU B   8      30.284 -33.187 -14.248  1.00 34.14           C  
ATOM   1540  O   GLU B   8      31.047 -33.140 -11.300  1.00 34.14           O  
ATOM   1541  CG  GLU B   8      30.174 -32.915 -15.741  1.00 34.14           C  
ATOM   1542  CD  GLU B   8      29.187 -33.831 -16.447  1.00 34.14           C  
ATOM   1543  OE1 GLU B   8      28.943 -33.641 -17.660  1.00 34.14           O  
ATOM   1544  OE2 GLU B   8      28.652 -34.745 -15.781  1.00 34.14           O  
ATOM   1545  N   GLU B   9      31.067 -31.037 -11.314  1.00 32.34           N  
ATOM   1546  CA  GLU B   9      30.482 -30.677 -10.025  1.00 32.34           C  
ATOM   1547  C   GLU B   9      29.009 -31.068  -9.960  1.00 32.34           C  
ATOM   1548  CB  GLU B   9      30.641 -29.178  -9.762  1.00 32.34           C  
ATOM   1549  O   GLU B   9      28.247 -30.796 -10.890  1.00 32.34           O  
ATOM   1550  CG  GLU B   9      31.737 -28.842  -8.760  1.00 32.34           C  
ATOM   1551  CD  GLU B   9      31.922 -27.347  -8.553  1.00 32.34           C  
ATOM   1552  OE1 GLU B   9      32.639 -26.950  -7.606  1.00 32.34           O  
ATOM   1553  OE2 GLU B   9      31.346 -26.567  -9.344  1.00 32.34           O  
ATOM   1554  N   PRO B  10      28.635 -32.019  -9.051  1.00 29.92           N  
ATOM   1555  CA  PRO B  10      27.291 -32.562  -8.841  1.00 29.92           C  
ATOM   1556  C   PRO B  10      26.255 -31.477  -8.554  1.00 29.92           C  
ATOM   1557  CB  PRO B  10      27.467 -33.483  -7.631  1.00 29.92           C  
ATOM   1558  O   PRO B  10      26.604 -30.399  -8.067  1.00 29.92           O  
ATOM   1559  CG  PRO B  10      28.825 -33.157  -7.098  1.00 29.92           C  
ATOM   1560  CD  PRO B  10      29.463 -32.145  -8.005  1.00 29.92           C  
ATOM   1561  N   PRO B  11      25.097 -31.484  -9.318  1.00 34.92           N  
ATOM   1562  CA  PRO B  11      23.975 -30.554  -9.162  1.00 34.92           C  
ATOM   1563  C   PRO B  11      23.506 -30.434  -7.714  1.00 34.92           C  
ATOM   1564  CB  PRO B  11      22.883 -31.169 -10.041  1.00 34.92           C  
ATOM   1565  O   PRO B  11      23.435 -31.436  -6.998  1.00 34.92           O  
ATOM   1566  CG  PRO B  11      23.403 -32.523 -10.405  1.00 34.92           C  
ATOM   1567  CD  PRO B  11      24.729 -32.722  -9.729  1.00 34.92           C  
ATOM   1568  N   GLN B  12      24.048 -29.432  -6.999  1.00 33.64           N  
ATOM   1569  CA  GLN B  12      23.477 -28.979  -5.735  1.00 33.64           C  
ATOM   1570  C   GLN B  12      21.958 -29.124  -5.733  1.00 33.64           C  
ATOM   1571  CB  GLN B  12      23.866 -27.525  -5.461  1.00 33.64           C  
ATOM   1572  O   GLN B  12      21.285 -28.672  -6.662  1.00 33.64           O  
ATOM   1573  CG  GLN B  12      25.166 -27.373  -4.682  1.00 33.64           C  
ATOM   1574  CD  GLN B  12      25.575 -25.923  -4.501  1.00 33.64           C  
ATOM   1575  NE2 GLN B  12      26.780 -25.707  -3.984  1.00 33.64           N  
ATOM   1576  OE1 GLN B  12      24.815 -25.005  -4.823  1.00 33.64           O  
ATOM   1577  N   PRO B  13      21.443 -30.156  -5.078  1.00 33.13           N  
ATOM   1578  CA  PRO B  13      20.023 -30.461  -4.891  1.00 33.13           C  
ATOM   1579  C   PRO B  13      19.215 -29.248  -4.435  1.00 33.13           C  
ATOM   1580  CB  PRO B  13      20.035 -31.546  -3.811  1.00 33.13           C  
ATOM   1581  O   PRO B  13      19.688 -28.459  -3.613  1.00 33.13           O  
ATOM   1582  CG  PRO B  13      21.431 -31.540  -3.278  1.00 33.13           C  
ATOM   1583  CD  PRO B  13      22.200 -30.450  -3.968  1.00 33.13           C  
ATOM   1584  N   GLN B  14      18.580 -28.521  -5.403  1.00 34.77           N  
ATOM   1585  CA  GLN B  14      17.369 -27.709  -5.327  1.00 34.77           C  
ATOM   1586  C   GLN B  14      16.454 -28.190  -4.204  1.00 34.77           C  
ATOM   1587  CB  GLN B  14      16.621 -27.734  -6.661  1.00 34.77           C  
ATOM   1588  O   GLN B  14      15.816 -29.238  -4.322  1.00 34.77           O  
ATOM   1589  CG  GLN B  14      17.061 -26.647  -7.633  1.00 34.77           C  
ATOM   1590  CD  GLN B  14      16.339 -26.724  -8.965  1.00 34.77           C  
ATOM   1591  NE2 GLN B  14      16.442 -25.662  -9.757  1.00 34.77           N  
ATOM   1592  OE1 GLN B  14      15.694 -27.729  -9.279  1.00 34.77           O  
ATOM   1593  N   LEU B  15      17.018 -28.471  -3.008  1.00 38.83           N  
ATOM   1594  CA  LEU B  15      16.217 -28.766  -1.824  1.00 38.83           C  
ATOM   1595  C   LEU B  15      15.655 -27.485  -1.215  1.00 38.83           C  
ATOM   1596  CB  LEU B  15      17.054 -29.515  -0.784  1.00 38.83           C  
ATOM   1597  O   LEU B  15      16.405 -26.552  -0.920  1.00 38.83           O  
ATOM   1598  CG  LEU B  15      16.436 -30.789  -0.206  1.00 38.83           C  
ATOM   1599  CD1 LEU B  15      16.995 -32.018  -0.916  1.00 38.83           C  
ATOM   1600  CD2 LEU B  15      16.687 -30.872   1.296  1.00 38.83           C  
ATOM   1601  N   ALA B  16      14.501 -26.928  -1.681  1.00 38.75           N  
ATOM   1602  CA  ALA B  16      13.137 -26.717  -1.204  1.00 38.75           C  
ATOM   1603  C   ALA B  16      13.065 -25.521  -0.260  1.00 38.75           C  
ATOM   1604  CB  ALA B  16      12.616 -27.972  -0.509  1.00 38.75           C  
ATOM   1605  O   ALA B  16      13.835 -25.433   0.700  1.00 38.75           O  
ATOM   1606  N   ASN B  17      13.247 -24.203  -0.698  1.00 40.74           N  
ATOM   1607  CA  ASN B  17      12.641 -22.914  -0.382  1.00 40.74           C  
ATOM   1608  C   ASN B  17      12.005 -22.917   1.005  1.00 40.74           C  
ATOM   1609  CB  ASN B  17      11.603 -22.534  -1.441  1.00 40.74           C  
ATOM   1610  O   ASN B  17      11.865 -21.866   1.631  1.00 40.74           O  
ATOM   1611  CG  ASN B  17      12.213 -21.804  -2.621  1.00 40.74           C  
ATOM   1612  ND2 ASN B  17      11.426 -21.617  -3.674  1.00 40.74           N  
ATOM   1613  OD1 ASN B  17      13.382 -21.411  -2.587  1.00 40.74           O  
ATOM   1614  N   GLY B  18      12.020 -23.979   1.726  1.00 39.30           N  
ATOM   1615  CA  GLY B  18      11.460 -23.843   3.061  1.00 39.30           C  
ATOM   1616  C   GLY B  18      12.512 -23.859   4.154  1.00 39.30           C  
ATOM   1617  O   GLY B  18      12.371 -23.174   5.169  1.00 39.30           O  
ATOM   1618  N   ALA B  19      13.666 -24.467   3.901  1.00 45.37           N  
ATOM   1619  CA  ALA B  19      14.754 -24.448   4.875  1.00 45.37           C  
ATOM   1620  C   ALA B  19      15.539 -23.142   4.795  1.00 45.37           C  
ATOM   1621  CB  ALA B  19      15.685 -25.639   4.655  1.00 45.37           C  
ATOM   1622  O   ALA B  19      16.101 -22.687   5.794  1.00 45.37           O  
ATOM   1623  N   LEU B  20      15.509 -22.374   3.724  1.00 43.78           N  
ATOM   1624  CA  LEU B  20      16.143 -21.065   3.613  1.00 43.78           C  
ATOM   1625  C   LEU B  20      15.402 -20.030   4.453  1.00 43.78           C  
ATOM   1626  CB  LEU B  20      16.192 -20.614   2.151  1.00 43.78           C  
ATOM   1627  O   LEU B  20      16.024 -19.148   5.050  1.00 43.78           O  
ATOM   1628  CG  LEU B  20      17.430 -19.824   1.726  1.00 43.78           C  
ATOM   1629  CD1 LEU B  20      18.500 -20.766   1.185  1.00 43.78           C  
ATOM   1630  CD2 LEU B  20      17.062 -18.771   0.686  1.00 43.78           C  
ATOM   1631  N   LYS B  21      14.062 -20.212   4.744  1.00 45.63           N  
ATOM   1632  CA  LYS B  21      13.381 -19.176   5.515  1.00 45.63           C  
ATOM   1633  C   LYS B  21      13.643 -19.341   7.009  1.00 45.63           C  
ATOM   1634  CB  LYS B  21      11.877 -19.205   5.241  1.00 45.63           C  
ATOM   1635  O   LYS B  21      13.798 -18.353   7.731  1.00 45.63           O  
ATOM   1636  CG  LYS B  21      11.462 -18.453   3.984  1.00 45.63           C  
ATOM   1637  CD  LYS B  21       9.946 -18.379   3.852  1.00 45.63           C  
ATOM   1638  CE  LYS B  21       9.530 -17.712   2.548  1.00 45.63           C  
ATOM   1639  NZ  LYS B  21       8.045 -17.672   2.395  1.00 45.63           N  
ATOM   1640  N   VAL B  22      13.804 -20.677   7.449  1.00 50.94           N  
ATOM   1641  CA  VAL B  22      14.141 -20.866   8.856  1.00 50.94           C  
ATOM   1642  C   VAL B  22      15.548 -20.338   9.127  1.00 50.94           C  
ATOM   1643  CB  VAL B  22      14.040 -22.352   9.269  1.00 50.94           C  
ATOM   1644  O   VAL B  22      15.784 -19.671  10.137  1.00 50.94           O  
ATOM   1645  CG1 VAL B  22      14.522 -22.547  10.705  1.00 50.94           C  
ATOM   1646  CG2 VAL B  22      12.606 -22.853   9.111  1.00 50.94           C  
ATOM   1647  N   SER B  23      16.405 -20.501   8.123  1.00 58.65           N  
ATOM   1648  CA  SER B  23      17.793 -20.086   8.299  1.00 58.65           C  
ATOM   1649  C   SER B  23      17.919 -18.566   8.309  1.00 58.65           C  
ATOM   1650  CB  SER B  23      18.672 -20.672   7.193  1.00 58.65           C  
ATOM   1651  O   SER B  23      18.722 -18.010   9.061  1.00 58.65           O  
ATOM   1652  OG  SER B  23      18.839 -19.741   6.138  1.00 58.65           O  
ATOM   1653  N   VAL B  24      16.946 -17.865   7.644  1.00 58.52           N  
ATOM   1654  CA  VAL B  24      16.994 -16.409   7.546  1.00 58.52           C  
ATOM   1655  C   VAL B  24      16.582 -15.788   8.879  1.00 58.52           C  
ATOM   1656  CB  VAL B  24      16.086 -15.886   6.411  1.00 58.52           C  
ATOM   1657  O   VAL B  24      17.209 -14.836   9.348  1.00 58.52           O  
ATOM   1658  CG1 VAL B  24      16.041 -14.359   6.416  1.00 58.52           C  
ATOM   1659  CG2 VAL B  24      16.571 -16.405   5.059  1.00 58.52           C  
ATOM   1660  N   TRP B  25      15.556 -16.380   9.484  1.00 61.18           N  
ATOM   1661  CA  TRP B  25      15.077 -15.877  10.767  1.00 61.18           C  
ATOM   1662  C   TRP B  25      16.105 -16.124  11.866  1.00 61.18           C  
ATOM   1663  CB  TRP B  25      13.746 -16.534  11.140  1.00 61.18           C  
ATOM   1664  O   TRP B  25      16.250 -15.312  12.784  1.00 61.18           O  
ATOM   1665  CG  TRP B  25      12.588 -16.084  10.301  1.00 61.18           C  
ATOM   1666  CD1 TRP B  25      11.981 -16.779   9.292  1.00 61.18           C  
ATOM   1667  CD2 TRP B  25      11.900 -14.832  10.396  1.00 61.18           C  
ATOM   1668  CE2 TRP B  25      10.886 -14.837   9.413  1.00 61.18           C  
ATOM   1669  CE3 TRP B  25      12.043 -13.707  11.219  1.00 61.18           C  
ATOM   1670  NE1 TRP B  25      10.957 -16.035   8.754  1.00 61.18           N  
ATOM   1671  CH2 TRP B  25      10.179 -12.670  10.049  1.00 61.18           C  
ATOM   1672  CZ2 TRP B  25      10.018 -13.758   9.231  1.00 61.18           C  
ATOM   1673  CZ3 TRP B  25      11.178 -12.634  11.035  1.00 61.18           C  
ATOM   1674  N   SER B  26      16.844 -17.264  11.654  1.00 57.00           N  
ATOM   1675  CA  SER B  26      17.891 -17.583  12.620  1.00 57.00           C  
ATOM   1676  C   SER B  26      19.070 -16.624  12.494  1.00 57.00           C  
ATOM   1677  CB  SER B  26      18.372 -19.023  12.434  1.00 57.00           C  
ATOM   1678  O   SER B  26      19.682 -16.250  13.496  1.00 57.00           O  
ATOM   1679  OG  SER B  26      18.868 -19.222  11.121  1.00 57.00           O  
ATOM   1680  N   LYS B  27      19.291 -16.223  11.299  1.00 59.34           N  
ATOM   1681  CA  LYS B  27      20.370 -15.281  11.014  1.00 59.34           C  
ATOM   1682  C   LYS B  27      20.057 -13.899  11.579  1.00 59.34           C  
ATOM   1683  CB  LYS B  27      20.618 -15.188   9.508  1.00 59.34           C  
ATOM   1684  O   LYS B  27      20.960 -13.180  12.013  1.00 59.34           O  
ATOM   1685  CG  LYS B  27      21.547 -16.265   8.966  1.00 59.34           C  
ATOM   1686  CD  LYS B  27      21.858 -16.044   7.491  1.00 59.34           C  
ATOM   1687  CE  LYS B  27      22.623 -17.220   6.898  1.00 59.34           C  
ATOM   1688  NZ  LYS B  27      22.822 -17.065   5.426  1.00 59.34           N  
ATOM   1689  N   VAL B  28      18.775 -13.552  11.500  1.00 58.81           N  
ATOM   1690  CA  VAL B  28      18.320 -12.259  12.000  1.00 58.81           C  
ATOM   1691  C   VAL B  28      18.623 -12.146  13.493  1.00 58.81           C  
ATOM   1692  CB  VAL B  28      16.810 -12.052  11.746  1.00 58.81           C  
ATOM   1693  O   VAL B  28      18.956 -11.066  13.985  1.00 58.81           O  
ATOM   1694  CG1 VAL B  28      16.296 -10.832  12.509  1.00 58.81           C  
ATOM   1695  CG2 VAL B  28      16.537 -11.904  10.250  1.00 58.81           C  
ATOM   1696  N   LEU B  29      18.636 -13.267  14.247  1.00 63.43           N  
ATOM   1697  CA  LEU B  29      18.896 -13.265  15.683  1.00 63.43           C  
ATOM   1698  C   LEU B  29      20.395 -13.264  15.964  1.00 63.43           C  
ATOM   1699  CB  LEU B  29      18.241 -14.479  16.347  1.00 63.43           C  
ATOM   1700  O   LEU B  29      20.825 -12.886  17.056  1.00 63.43           O  
ATOM   1701  CG  LEU B  29      16.781 -14.314  16.771  1.00 63.43           C  
ATOM   1702  CD1 LEU B  29      15.851 -14.623  15.602  1.00 63.43           C  
ATOM   1703  CD2 LEU B  29      16.465 -15.212  17.963  1.00 63.43           C  
ATOM   1704  N   ARG B  30      21.202 -13.536  14.954  1.00 56.49           N  
ATOM   1705  CA  ARG B  30      22.648 -13.514  15.145  1.00 56.49           C  
ATOM   1706  C   ARG B  30      23.244 -12.194  14.668  1.00 56.49           C  
ATOM   1707  CB  ARG B  30      23.306 -14.683  14.409  1.00 56.49           C  
ATOM   1708  O   ARG B  30      22.986 -11.761  13.543  1.00 56.49           O  
ATOM   1709  CG  ARG B  30      23.077 -16.034  15.068  1.00 56.49           C  
ATOM   1710  CD  ARG B  30      23.908 -17.129  14.413  1.00 56.49           C  
ATOM   1711  NE  ARG B  30      23.582 -18.447  14.951  1.00 56.49           N  
ATOM   1712  NH1 ARG B  30      25.478 -19.479  14.129  1.00 56.49           N  
ATOM   1713  NH2 ARG B  30      23.944 -20.682  15.334  1.00 56.49           N  
ATOM   1714  CZ  ARG B  30      24.335 -19.533  14.803  1.00 56.49           C  
ATOM   1715  N   SER B  31      23.622 -11.233  15.528  1.00 49.36           N  
ATOM   1716  CA  SER B  31      24.137  -9.872  15.420  1.00 49.36           C  
ATOM   1717  C   SER B  31      25.403  -9.825  14.572  1.00 49.36           C  
ATOM   1718  CB  SER B  31      24.422  -9.295  16.808  1.00 49.36           C  
ATOM   1719  O   SER B  31      25.661  -8.835  13.885  1.00 49.36           O  
ATOM   1720  OG  SER B  31      25.362  -8.238  16.729  1.00 49.36           O  
ATOM   1721  N   ASP B  32      26.093 -11.019  14.220  1.00 49.75           N  
ATOM   1722  CA  ASP B  32      27.393 -10.870  13.573  1.00 49.75           C  
ATOM   1723  C   ASP B  32      27.329 -11.297  12.108  1.00 49.75           C  
ATOM   1724  CB  ASP B  32      28.457 -11.684  14.312  1.00 49.75           C  
ATOM   1725  O   ASP B  32      28.345 -11.288  11.409  1.00 49.75           O  
ATOM   1726  CG  ASP B  32      29.861 -11.139  14.118  1.00 49.75           C  
ATOM   1727  OD1 ASP B  32      30.027 -10.118  13.417  1.00 49.75           O  
ATOM   1728  OD2 ASP B  32      30.810 -11.737  14.670  1.00 49.75           O  
ATOM   1729  N   ALA B  33      26.144 -11.496  11.525  1.00 50.04           N  
ATOM   1730  CA  ALA B  33      26.220 -12.052  10.176  1.00 50.04           C  
ATOM   1731  C   ALA B  33      26.212 -10.946   9.125  1.00 50.04           C  
ATOM   1732  CB  ALA B  33      25.065 -13.021   9.934  1.00 50.04           C  
ATOM   1733  O   ALA B  33      25.421 -10.003   9.213  1.00 50.04           O  
ATOM   1734  N   ALA B  34      27.275 -10.314   8.768  1.00 52.77           N  
ATOM   1735  CA  ALA B  34      27.338  -9.519   7.545  1.00 52.77           C  
ATOM   1736  C   ALA B  34      26.403 -10.079   6.477  1.00 52.77           C  
ATOM   1737  CB  ALA B  34      28.770  -9.466   7.018  1.00 52.77           C  
ATOM   1738  O   ALA B  34      26.409 -11.282   6.207  1.00 52.77           O  
ATOM   1739  N   TRP B  35      25.156  -9.563   6.438  1.00 56.84           N  
ATOM   1740  CA  TRP B  35      24.261 -10.048   5.393  1.00 56.84           C  
ATOM   1741  C   TRP B  35      24.894  -9.885   4.015  1.00 56.84           C  
ATOM   1742  CB  TRP B  35      22.922  -9.308   5.445  1.00 56.84           C  
ATOM   1743  O   TRP B  35      25.289  -8.780   3.634  1.00 56.84           O  
ATOM   1744  CG  TRP B  35      22.150  -9.534   6.710  1.00 56.84           C  
ATOM   1745  CD1 TRP B  35      22.240  -8.816   7.870  1.00 56.84           C  
ATOM   1746  CD2 TRP B  35      21.172 -10.552   6.943  1.00 56.84           C  
ATOM   1747  CE2 TRP B  35      20.709 -10.392   8.268  1.00 56.84           C  
ATOM   1748  CE3 TRP B  35      20.641 -11.585   6.159  1.00 56.84           C  
ATOM   1749  NE1 TRP B  35      21.376  -9.327   8.811  1.00 56.84           N  
ATOM   1750  CH2 TRP B  35      19.236 -12.230   8.038  1.00 56.84           C  
ATOM   1751  CZ2 TRP B  35      19.739 -11.227   8.827  1.00 56.84           C  
ATOM   1752  CZ3 TRP B  35      19.675 -12.416   6.717  1.00 56.84           C  
ATOM   1753  N   GLU B  36      25.503 -10.931   3.409  1.00 55.31           N  
ATOM   1754  CA  GLU B  36      26.076 -10.882   2.067  1.00 55.31           C  
ATOM   1755  C   GLU B  36      25.033 -10.460   1.036  1.00 55.31           C  
ATOM   1756  CB  GLU B  36      26.673 -12.239   1.687  1.00 55.31           C  
ATOM   1757  O   GLU B  36      25.334  -9.696   0.117  1.00 55.31           O  
ATOM   1758  CG  GLU B  36      28.061 -12.484   2.262  1.00 55.31           C  
ATOM   1759  CD  GLU B  36      28.670 -13.804   1.818  1.00 55.31           C  
ATOM   1760  OE1 GLU B  36      29.836 -14.086   2.177  1.00 55.31           O  
ATOM   1761  OE2 GLU B  36      27.976 -14.563   1.105  1.00 55.31           O  
ATOM   1762  N   ASP B  37      23.728 -10.802   1.366  1.00 70.90           N  
ATOM   1763  CA  ASP B  37      22.668 -10.512   0.405  1.00 70.90           C  
ATOM   1764  C   ASP B  37      21.742  -9.414   0.921  1.00 70.90           C  
ATOM   1765  CB  ASP B  37      21.863 -11.777   0.096  1.00 70.90           C  
ATOM   1766  O   ASP B  37      20.943  -9.645   1.831  1.00 70.90           O  
ATOM   1767  CG  ASP B  37      20.948 -11.618  -1.105  1.00 70.90           C  
ATOM   1768  OD1 ASP B  37      20.758 -10.479  -1.582  1.00 70.90           O  
ATOM   1769  OD2 ASP B  37      20.408 -12.643  -1.577  1.00 70.90           O  
ATOM   1770  N   LYS B  38      21.884  -8.157   0.614  1.00 73.76           N  
ATOM   1771  CA  LYS B  38      21.137  -6.942   0.928  1.00 73.76           C  
ATOM   1772  C   LYS B  38      19.635  -7.166   0.778  1.00 73.76           C  
ATOM   1773  CB  LYS B  38      21.587  -5.788   0.031  1.00 73.76           C  
ATOM   1774  O   LYS B  38      18.848  -6.711   1.610  1.00 73.76           O  
ATOM   1775  CG  LYS B  38      20.905  -4.463   0.338  1.00 73.76           C  
ATOM   1776  CD  LYS B  38      21.385  -3.358  -0.593  1.00 73.76           C  
ATOM   1777  CE  LYS B  38      20.610  -2.065  -0.375  1.00 73.76           C  
ATOM   1778  NZ  LYS B  38      21.008  -1.009  -1.353  1.00 73.76           N  
ATOM   1779  N   ASP B  39      19.168  -7.907  -0.214  1.00 77.84           N  
ATOM   1780  CA  ASP B  39      17.756  -8.149  -0.492  1.00 77.84           C  
ATOM   1781  C   ASP B  39      17.113  -8.981   0.615  1.00 77.84           C  
ATOM   1782  CB  ASP B  39      17.588  -8.850  -1.842  1.00 77.84           C  
ATOM   1783  O   ASP B  39      15.961  -8.747   0.985  1.00 77.84           O  
ATOM   1784  CG  ASP B  39      17.841  -7.931  -3.024  1.00 77.84           C  
ATOM   1785  OD1 ASP B  39      17.765  -6.694  -2.861  1.00 77.84           O  
ATOM   1786  OD2 ASP B  39      18.116  -8.448  -4.128  1.00 77.84           O  
ATOM   1787  N   GLU B  40      17.859  -9.895   1.132  1.00 81.95           N  
ATOM   1788  CA  GLU B  40      17.367 -10.738   2.217  1.00 81.95           C  
ATOM   1789  C   GLU B  40      17.101  -9.917   3.476  1.00 81.95           C  
ATOM   1790  CB  GLU B  40      18.363 -11.859   2.522  1.00 81.95           C  
ATOM   1791  O   GLU B  40      16.086 -10.112   4.148  1.00 81.95           O  
ATOM   1792  CG  GLU B  40      18.364 -12.978   1.491  1.00 81.95           C  
ATOM   1793  CD  GLU B  40      19.295 -14.125   1.850  1.00 81.95           C  
ATOM   1794  OE1 GLU B  40      19.412 -15.084   1.054  1.00 81.95           O  
ATOM   1795  OE2 GLU B  40      19.912 -14.064   2.937  1.00 81.95           O  
ATOM   1796  N   PHE B  41      18.084  -9.154   3.774  1.00 79.62           N  
ATOM   1797  CA  PHE B  41      17.943  -8.263   4.919  1.00 79.62           C  
ATOM   1798  C   PHE B  41      16.724  -7.363   4.758  1.00 79.62           C  
ATOM   1799  CB  PHE B  41      19.204  -7.412   5.099  1.00 79.62           C  
ATOM   1800  O   PHE B  41      15.949  -7.184   5.699  1.00 79.62           O  
ATOM   1801  CG  PHE B  41      19.122  -6.438   6.243  1.00 79.62           C  
ATOM   1802  CD1 PHE B  41      19.043  -5.071   6.006  1.00 79.62           C  
ATOM   1803  CD2 PHE B  41      19.123  -6.890   7.556  1.00 79.62           C  
ATOM   1804  CE1 PHE B  41      18.966  -4.167   7.063  1.00 79.62           C  
ATOM   1805  CE2 PHE B  41      19.047  -5.993   8.618  1.00 79.62           C  
ATOM   1806  CZ  PHE B  41      18.970  -4.632   8.369  1.00 79.62           C  
ATOM   1807  N   LEU B  42      16.484  -6.728   3.622  1.00 84.39           N  
ATOM   1808  CA  LEU B  42      15.347  -5.860   3.335  1.00 84.39           C  
ATOM   1809  C   LEU B  42      14.034  -6.628   3.449  1.00 84.39           C  
ATOM   1810  CB  LEU B  42      15.476  -5.253   1.935  1.00 84.39           C  
ATOM   1811  O   LEU B  42      13.015  -6.065   3.856  1.00 84.39           O  
ATOM   1812  CG  LEU B  42      16.582  -4.212   1.747  1.00 84.39           C  
ATOM   1813  CD1 LEU B  42      16.630  -3.747   0.295  1.00 84.39           C  
ATOM   1814  CD2 LEU B  42      16.369  -3.030   2.686  1.00 84.39           C  
ATOM   1815  N   ASP B  43      14.072  -7.878   3.089  1.00 87.69           N  
ATOM   1816  CA  ASP B  43      12.895  -8.731   3.223  1.00 87.69           C  
ATOM   1817  C   ASP B  43      12.513  -8.915   4.690  1.00 87.69           C  
ATOM   1818  CB  ASP B  43      13.142 -10.093   2.570  1.00 87.69           C  
ATOM   1819  O   ASP B  43      11.330  -8.915   5.034  1.00 87.69           O  
ATOM   1820  CG  ASP B  43      13.112 -10.036   1.052  1.00 87.69           C  
ATOM   1821  OD1 ASP B  43      12.661  -9.016   0.489  1.00 87.69           O  
ATOM   1822  OD2 ASP B  43      13.541 -11.022   0.415  1.00 87.69           O  
ATOM   1823  N   VAL B  44      13.508  -9.028   5.548  1.00 85.62           N  
ATOM   1824  CA  VAL B  44      13.276  -9.181   6.980  1.00 85.62           C  
ATOM   1825  C   VAL B  44      12.627  -7.917   7.537  1.00 85.62           C  
ATOM   1826  CB  VAL B  44      14.588  -9.486   7.739  1.00 85.62           C  
ATOM   1827  O   VAL B  44      11.666  -7.992   8.308  1.00 85.62           O  
ATOM   1828  CG1 VAL B  44      14.363  -9.432   9.249  1.00 85.62           C  
ATOM   1829  CG2 VAL B  44      15.139 -10.849   7.325  1.00 85.62           C  
ATOM   1830  N   ILE B  45      13.149  -6.845   7.129  1.00 87.40           N  
ATOM   1831  CA  ILE B  45      12.609  -5.561   7.564  1.00 87.40           C  
ATOM   1832  C   ILE B  45      11.154  -5.436   7.118  1.00 87.40           C  
ATOM   1833  CB  ILE B  45      13.443  -4.383   7.013  1.00 87.40           C  
ATOM   1834  O   ILE B  45      10.294  -5.015   7.896  1.00 87.40           O  
ATOM   1835  CG1 ILE B  45      14.840  -4.376   7.643  1.00 87.40           C  
ATOM   1836  CG2 ILE B  45      12.725  -3.052   7.259  1.00 87.40           C  
ATOM   1837  CD1 ILE B  45      15.768  -3.307   7.081  1.00 87.40           C  
ATOM   1838  N   TYR B  46      10.944  -5.729   5.909  1.00 91.27           N  
ATOM   1839  CA  TYR B  46       9.601  -5.679   5.342  1.00 91.27           C  
ATOM   1840  C   TYR B  46       8.619  -6.472   6.197  1.00 91.27           C  
ATOM   1841  CB  TYR B  46       9.601  -6.220   3.910  1.00 91.27           C  
ATOM   1842  O   TYR B  46       7.562  -5.960   6.575  1.00 91.27           O  
ATOM   1843  CG  TYR B  46       8.221  -6.368   3.316  1.00 91.27           C  
ATOM   1844  CD1 TYR B  46       7.512  -7.560   3.441  1.00 91.27           C  
ATOM   1845  CD2 TYR B  46       7.624  -5.316   2.630  1.00 91.27           C  
ATOM   1846  CE1 TYR B  46       6.241  -7.701   2.894  1.00 91.27           C  
ATOM   1847  CE2 TYR B  46       6.353  -5.446   2.079  1.00 91.27           C  
ATOM   1848  OH  TYR B  46       4.412  -6.774   1.673  1.00 91.27           O  
ATOM   1849  CZ  TYR B  46       5.670  -6.640   2.216  1.00 91.27           C  
ATOM   1850  N   TRP B  47       8.877  -7.739   6.488  1.00 93.07           N  
ATOM   1851  CA  TRP B  47       7.965  -8.624   7.204  1.00 93.07           C  
ATOM   1852  C   TRP B  47       7.853  -8.222   8.671  1.00 93.07           C  
ATOM   1853  CB  TRP B  47       8.430 -10.079   7.094  1.00 93.07           C  
ATOM   1854  O   TRP B  47       6.788  -8.352   9.278  1.00 93.07           O  
ATOM   1855  CG  TRP B  47       8.139 -10.713   5.768  1.00 93.07           C  
ATOM   1856  CD1 TRP B  47       9.046 -11.087   4.816  1.00 93.07           C  
ATOM   1857  CD2 TRP B  47       6.849 -11.044   5.243  1.00 93.07           C  
ATOM   1858  CE2 TRP B  47       7.050 -11.616   3.968  1.00 93.07           C  
ATOM   1859  CE3 TRP B  47       5.541 -10.912   5.729  1.00 93.07           C  
ATOM   1860  NE1 TRP B  47       8.398 -11.631   3.731  1.00 93.07           N  
ATOM   1861  CH2 TRP B  47       4.721 -11.916   3.671  1.00 93.07           C  
ATOM   1862  CZ2 TRP B  47       5.990 -12.057   3.172  1.00 93.07           C  
ATOM   1863  CZ3 TRP B  47       4.488 -11.351   4.935  1.00 93.07           C  
ATOM   1864  N   PHE B  48       8.988  -7.800   9.178  1.00 91.01           N  
ATOM   1865  CA  PHE B  48       8.980  -7.290  10.544  1.00 91.01           C  
ATOM   1866  C   PHE B  48       7.991  -6.139  10.687  1.00 91.01           C  
ATOM   1867  CB  PHE B  48      10.382  -6.832  10.957  1.00 91.01           C  
ATOM   1868  O   PHE B  48       7.209  -6.100  11.639  1.00 91.01           O  
ATOM   1869  CG  PHE B  48      10.488  -6.431  12.404  1.00 91.01           C  
ATOM   1870  CD1 PHE B  48      10.721  -5.107  12.757  1.00 91.01           C  
ATOM   1871  CD2 PHE B  48      10.355  -7.378  13.410  1.00 91.01           C  
ATOM   1872  CE1 PHE B  48      10.820  -4.733  14.095  1.00 91.01           C  
ATOM   1873  CE2 PHE B  48      10.452  -7.012  14.750  1.00 91.01           C  
ATOM   1874  CZ  PHE B  48      10.686  -5.689  15.090  1.00 91.01           C  
ATOM   1875  N   ARG B  49       7.863  -5.266   9.803  1.00 93.38           N  
ATOM   1876  CA  ARG B  49       6.935  -4.140   9.788  1.00 93.38           C  
ATOM   1877  C   ARG B  49       5.492  -4.621   9.667  1.00 93.38           C  
ATOM   1878  CB  ARG B  49       7.266  -3.184   8.640  1.00 93.38           C  
ATOM   1879  O   ARG B  49       4.583  -4.024  10.247  1.00 93.38           O  
ATOM   1880  CG  ARG B  49       8.496  -2.325   8.890  1.00 93.38           C  
ATOM   1881  CD  ARG B  49       8.760  -1.369   7.735  1.00 93.38           C  
ATOM   1882  NE  ARG B  49       9.951  -0.558   7.968  1.00 93.38           N  
ATOM   1883  NH1 ARG B  49       8.867   1.039   9.238  1.00 93.38           N  
ATOM   1884  NH2 ARG B  49      11.114   1.227   8.826  1.00 93.38           N  
ATOM   1885  CZ  ARG B  49       9.974   0.568   8.677  1.00 93.38           C  
ATOM   1886  N   GLN B  50       5.364  -5.630   8.853  1.00 95.77           N  
ATOM   1887  CA  GLN B  50       4.024  -6.179   8.673  1.00 95.77           C  
ATOM   1888  C   GLN B  50       3.476  -6.734   9.985  1.00 95.77           C  
ATOM   1889  CB  GLN B  50       4.029  -7.271   7.603  1.00 95.77           C  
ATOM   1890  O   GLN B  50       2.305  -6.529  10.311  1.00 95.77           O  
ATOM   1891  CG  GLN B  50       4.401  -6.769   6.214  1.00 95.77           C  
ATOM   1892  CD  GLN B  50       3.519  -5.627   5.747  1.00 95.77           C  
ATOM   1893  NE2 GLN B  50       3.503  -5.386   4.440  1.00 95.77           N  
ATOM   1894  OE1 GLN B  50       2.856  -4.967   6.553  1.00 95.77           O  
ATOM   1895  N   ILE B  51       4.366  -7.303  10.708  1.00 95.48           N  
ATOM   1896  CA  ILE B  51       3.984  -7.877  11.994  1.00 95.48           C  
ATOM   1897  C   ILE B  51       3.626  -6.759  12.972  1.00 95.48           C  
ATOM   1898  CB  ILE B  51       5.111  -8.758  12.577  1.00 95.48           C  
ATOM   1899  O   ILE B  51       2.604  -6.829  13.657  1.00 95.48           O  
ATOM   1900  CG1 ILE B  51       5.315 -10.007  11.711  1.00 95.48           C  
ATOM   1901  CG2 ILE B  51       4.801  -9.143  14.027  1.00 95.48           C  
ATOM   1902  CD1 ILE B  51       6.560 -10.808  12.064  1.00 95.48           C  
ATOM   1903  N   ILE B  52       4.384  -5.766  12.983  1.00 95.27           N  
ATOM   1904  CA  ILE B  52       4.133  -4.609  13.836  1.00 95.27           C  
ATOM   1905  C   ILE B  52       2.791  -3.980  13.471  1.00 95.27           C  
ATOM   1906  CB  ILE B  52       5.265  -3.564  13.718  1.00 95.27           C  
ATOM   1907  O   ILE B  52       2.002  -3.630  14.352  1.00 95.27           O  
ATOM   1908  CG1 ILE B  52       6.562  -4.110  14.327  1.00 95.27           C  
ATOM   1909  CG2 ILE B  52       4.857  -2.249  14.388  1.00 95.27           C  
ATOM   1910  CD1 ILE B  52       7.774  -3.216  14.104  1.00 95.27           C  
ATOM   1911  N   ALA B  53       2.569  -3.889  12.170  1.00 97.56           N  
ATOM   1912  CA  ALA B  53       1.333  -3.285  11.680  1.00 97.56           C  
ATOM   1913  C   ALA B  53       0.112  -4.050  12.182  1.00 97.56           C  
ATOM   1914  CB  ALA B  53       1.335  -3.235  10.154  1.00 97.56           C  
ATOM   1915  O   ALA B  53      -0.853  -3.447  12.658  1.00 97.56           O  
ATOM   1916  N   VAL B  54       0.202  -5.299  12.111  1.00 97.90           N  
ATOM   1917  CA  VAL B  54      -0.912  -6.150  12.517  1.00 97.90           C  
ATOM   1918  C   VAL B  54      -1.129  -6.033  14.024  1.00 97.90           C  
ATOM   1919  CB  VAL B  54      -0.671  -7.625  12.126  1.00 97.90           C  
ATOM   1920  O   VAL B  54      -2.257  -5.832  14.481  1.00 97.90           O  
ATOM   1921  CG1 VAL B  54      -1.723  -8.531  12.763  1.00 97.90           C  
ATOM   1922  CG2 VAL B  54      -0.676  -7.782  10.606  1.00 97.90           C  
ATOM   1923  N   VAL B  55      -0.032  -6.115  14.801  1.00 97.29           N  
ATOM   1924  CA  VAL B  55      -0.095  -6.065  16.258  1.00 97.29           C  
ATOM   1925  C   VAL B  55      -0.660  -4.719  16.705  1.00 97.29           C  
ATOM   1926  CB  VAL B  55       1.294  -6.298  16.895  1.00 97.29           C  
ATOM   1927  O   VAL B  55      -1.609  -4.668  17.492  1.00 97.29           O  
ATOM   1928  CG1 VAL B  55       1.263  -5.978  18.388  1.00 97.29           C  
ATOM   1929  CG2 VAL B  55       1.752  -7.737  16.662  1.00 97.29           C  
ATOM   1930  N   LEU B  56      -0.137  -3.669  16.198  1.00 96.75           N  
ATOM   1931  CA  LEU B  56      -0.579  -2.331  16.573  1.00 96.75           C  
ATOM   1932  C   LEU B  56      -1.999  -2.070  16.082  1.00 96.75           C  
ATOM   1933  CB  LEU B  56       0.371  -1.273  16.006  1.00 96.75           C  
ATOM   1934  O   LEU B  56      -2.787  -1.412  16.767  1.00 96.75           O  
ATOM   1935  CG  LEU B  56       1.751  -1.181  16.660  1.00 96.75           C  
ATOM   1936  CD1 LEU B  56       2.575  -0.078  16.005  1.00 96.75           C  
ATOM   1937  CD2 LEU B  56       1.617  -0.938  18.159  1.00 96.75           C  
ATOM   1938  N   GLY B  57      -2.326  -2.533  14.890  1.00 97.56           N  
ATOM   1939  CA  GLY B  57      -3.679  -2.396  14.374  1.00 97.56           C  
ATOM   1940  C   GLY B  57      -4.728  -3.021  15.274  1.00 97.56           C  
ATOM   1941  O   GLY B  57      -5.764  -2.411  15.545  1.00 97.56           O  
ATOM   1942  N   VAL B  58      -4.430  -4.142  15.725  1.00 97.29           N  
ATOM   1943  CA  VAL B  58      -5.357  -4.854  16.598  1.00 97.29           C  
ATOM   1944  C   VAL B  58      -5.487  -4.114  17.928  1.00 97.29           C  
ATOM   1945  CB  VAL B  58      -4.902  -6.311  16.842  1.00 97.29           C  
ATOM   1946  O   VAL B  58      -6.599  -3.860  18.398  1.00 97.29           O  
ATOM   1947  CG1 VAL B  58      -5.754  -6.969  17.926  1.00 97.29           C  
ATOM   1948  CG2 VAL B  58      -4.970  -7.114  15.544  1.00 97.29           C  
ATOM   1949  N   ILE B  59      -4.315  -3.740  18.508  1.00 96.01           N  
ATOM   1950  CA  ILE B  59      -4.284  -3.078  19.807  1.00 96.01           C  
ATOM   1951  C   ILE B  59      -5.055  -1.762  19.733  1.00 96.01           C  
ATOM   1952  CB  ILE B  59      -2.834  -2.824  20.278  1.00 96.01           C  
ATOM   1953  O   ILE B  59      -5.924  -1.497  20.568  1.00 96.01           O  
ATOM   1954  CG1 ILE B  59      -2.127  -4.152  20.569  1.00 96.01           C  
ATOM   1955  CG2 ILE B  59      -2.818  -1.913  21.509  1.00 96.01           C  
ATOM   1956  CD1 ILE B  59      -0.651  -4.005  20.913  1.00 96.01           C  
ATOM   1957  N   TRP B  60      -4.840  -0.934  18.676  1.00 95.91           N  
ATOM   1958  CA  TRP B  60      -5.508   0.352  18.503  1.00 95.91           C  
ATOM   1959  C   TRP B  60      -6.997   0.161  18.236  1.00 95.91           C  
ATOM   1960  CB  TRP B  60      -4.868   1.141  17.358  1.00 95.91           C  
ATOM   1961  O   TRP B  60      -7.811   1.021  18.580  1.00 95.91           O  
ATOM   1962  CG  TRP B  60      -3.790   2.087  17.797  1.00 95.91           C  
ATOM   1963  CD1 TRP B  60      -3.721   3.430  17.548  1.00 95.91           C  
ATOM   1964  CD2 TRP B  60      -2.625   1.759  18.559  1.00 95.91           C  
ATOM   1965  CE2 TRP B  60      -1.892   2.953  18.737  1.00 95.91           C  
ATOM   1966  CE3 TRP B  60      -2.129   0.570  19.111  1.00 95.91           C  
ATOM   1967  NE1 TRP B  60      -2.581   3.957  18.111  1.00 95.91           N  
ATOM   1968  CH2 TRP B  60      -0.225   1.815  19.973  1.00 95.91           C  
ATOM   1969  CZ2 TRP B  60      -0.687   2.992  19.444  1.00 95.91           C  
ATOM   1970  CZ3 TRP B  60      -0.930   0.611  19.814  1.00 95.91           C  
ATOM   1971  N   GLY B  61      -7.267  -0.877  17.562  1.00 94.20           N  
ATOM   1972  CA  GLY B  61      -8.660  -1.158  17.252  1.00 94.20           C  
ATOM   1973  C   GLY B  61      -9.474  -1.557  18.468  1.00 94.20           C  
ATOM   1974  O   GLY B  61     -10.628  -1.147  18.611  1.00 94.20           O  
ATOM   1975  N   VAL B  62      -8.791  -2.267  19.336  1.00 94.49           N  
ATOM   1976  CA  VAL B  62      -9.466  -2.730  20.544  1.00 94.49           C  
ATOM   1977  C   VAL B  62      -9.566  -1.587  21.551  1.00 94.49           C  
ATOM   1978  CB  VAL B  62      -8.734  -3.935  21.177  1.00 94.49           C  
ATOM   1979  O   VAL B  62     -10.605  -1.402  22.189  1.00 94.49           O  
ATOM   1980  CG1 VAL B  62      -9.319  -4.263  22.549  1.00 94.49           C  
ATOM   1981  CG2 VAL B  62      -8.813  -5.151  20.255  1.00 94.49           C  
ATOM   1982  N   LEU B  63      -8.383  -0.787  21.542  1.00 91.29           N  
ATOM   1983  CA  LEU B  63      -8.353   0.395  22.396  1.00 91.29           C  
ATOM   1984  C   LEU B  63      -9.032   1.577  21.713  1.00 91.29           C  
ATOM   1985  CB  LEU B  63      -6.910   0.760  22.756  1.00 91.29           C  
ATOM   1986  O   LEU B  63      -8.844   1.800  20.515  1.00 91.29           O  
ATOM   1987  CG  LEU B  63      -6.136  -0.270  23.581  1.00 91.29           C  
ATOM   1988  CD1 LEU B  63      -4.685   0.168  23.750  1.00 91.29           C  
ATOM   1989  CD2 LEU B  63      -6.800  -0.474  24.939  1.00 91.29           C  
ATOM   1990  N   PRO B  64     -10.254   2.078  22.229  1.00 81.96           N  
ATOM   1991  CA  PRO B  64     -10.974   3.164  21.559  1.00 81.96           C  
ATOM   1992  C   PRO B  64     -10.080   4.364  21.253  1.00 81.96           C  
ATOM   1993  CB  PRO B  64     -12.065   3.538  22.565  1.00 81.96           C  
ATOM   1994  O   PRO B  64     -10.418   5.496  21.608  1.00 81.96           O  
ATOM   1995  CG  PRO B  64     -11.487   3.194  23.900  1.00 81.96           C  
ATOM   1996  CD  PRO B  64     -10.508   2.070  23.721  1.00 81.96           C  
ATOM   1997  N   LEU B  65      -8.942   4.072  20.692  1.00 86.88           N  
ATOM   1998  CA  LEU B  65      -8.094   5.181  20.268  1.00 86.88           C  
ATOM   1999  C   LEU B  65      -8.638   5.826  18.998  1.00 86.88           C  
ATOM   2000  CB  LEU B  65      -6.659   4.700  20.036  1.00 86.88           C  
ATOM   2001  O   LEU B  65      -8.897   5.137  18.008  1.00 86.88           O  
ATOM   2002  CG  LEU B  65      -5.869   4.297  21.283  1.00 86.88           C  
ATOM   2003  CD1 LEU B  65      -4.530   3.684  20.887  1.00 86.88           C  
ATOM   2004  CD2 LEU B  65      -5.663   5.500  22.198  1.00 86.88           C  
ATOM   2005  N   ARG B  66      -8.902   7.176  19.109  1.00 87.21           N  
ATOM   2006  CA  ARG B  66      -9.452   7.922  17.982  1.00 87.21           C  
ATOM   2007  C   ARG B  66      -8.536   9.076  17.590  1.00 87.21           C  
ATOM   2008  CB  ARG B  66     -10.848   8.451  18.318  1.00 87.21           C  
ATOM   2009  O   ARG B  66      -7.740   9.548  18.404  1.00 87.21           O  
ATOM   2010  CG  ARG B  66     -11.863   7.362  18.625  1.00 87.21           C  
ATOM   2011  CD  ARG B  66     -13.242   7.940  18.913  1.00 87.21           C  
ATOM   2012  NE  ARG B  66     -14.210   6.894  19.227  1.00 87.21           N  
ATOM   2013  NH1 ARG B  66     -16.016   8.325  19.385  1.00 87.21           N  
ATOM   2014  NH2 ARG B  66     -16.298   6.076  19.722  1.00 87.21           N  
ATOM   2015  CZ  ARG B  66     -15.506   7.101  19.444  1.00 87.21           C  
ATOM   2016  N   GLY B  67      -8.462   9.256  16.290  1.00 90.78           N  
ATOM   2017  CA  GLY B  67      -7.791  10.457  15.821  1.00 90.78           C  
ATOM   2018  C   GLY B  67      -6.431  10.181  15.208  1.00 90.78           C  
ATOM   2019  O   GLY B  67      -5.997   9.029  15.143  1.00 90.78           O  
ATOM   2020  N   PHE B  68      -5.727  11.212  14.814  1.00 90.63           N  
ATOM   2021  CA  PHE B  68      -4.460  11.154  14.094  1.00 90.63           C  
ATOM   2022  C   PHE B  68      -3.331  10.717  15.020  1.00 90.63           C  
ATOM   2023  CB  PHE B  68      -4.131  12.514  13.471  1.00 90.63           C  
ATOM   2024  O   PHE B  68      -2.282  10.263  14.558  1.00 90.63           O  
ATOM   2025  CG  PHE B  68      -4.773  12.738  12.128  1.00 90.63           C  
ATOM   2026  CD1 PHE B  68      -4.245  12.153  10.984  1.00 90.63           C  
ATOM   2027  CD2 PHE B  68      -5.905  13.533  12.011  1.00 90.63           C  
ATOM   2028  CE1 PHE B  68      -4.837  12.358   9.740  1.00 90.63           C  
ATOM   2029  CE2 PHE B  68      -6.502  13.743  10.771  1.00 90.63           C  
ATOM   2030  CZ  PHE B  68      -5.966  13.155   9.637  1.00 90.63           C  
ATOM   2031  N   LEU B  69      -3.640  10.746  16.293  1.00 90.66           N  
ATOM   2032  CA  LEU B  69      -2.627  10.301  17.244  1.00 90.66           C  
ATOM   2033  C   LEU B  69      -2.326   8.817  17.063  1.00 90.66           C  
ATOM   2034  CB  LEU B  69      -3.085  10.570  18.680  1.00 90.66           C  
ATOM   2035  O   LEU B  69      -1.193   8.379  17.272  1.00 90.66           O  
ATOM   2036  CG  LEU B  69      -3.044  12.027  19.142  1.00 90.66           C  
ATOM   2037  CD1 LEU B  69      -3.678  12.163  20.523  1.00 90.66           C  
ATOM   2038  CD2 LEU B  69      -1.610  12.545  19.154  1.00 90.66           C  
ATOM   2039  N   GLY B  70      -3.383   8.063  16.692  1.00 90.56           N  
ATOM   2040  CA  GLY B  70      -3.180   6.653  16.402  1.00 90.56           C  
ATOM   2041  C   GLY B  70      -2.263   6.413  15.218  1.00 90.56           C  
ATOM   2042  O   GLY B  70      -1.372   5.563  15.278  1.00 90.56           O  
ATOM   2043  N   ILE B  71      -2.470   7.181  14.210  1.00 93.81           N  
ATOM   2044  CA  ILE B  71      -1.658   7.084  13.002  1.00 93.81           C  
ATOM   2045  C   ILE B  71      -0.225   7.513  13.307  1.00 93.81           C  
ATOM   2046  CB  ILE B  71      -2.242   7.943  11.858  1.00 93.81           C  
ATOM   2047  O   ILE B  71       0.729   6.830  12.926  1.00 93.81           O  
ATOM   2048  CG1 ILE B  71      -3.627   7.424  11.454  1.00 93.81           C  
ATOM   2049  CG2 ILE B  71      -1.292   7.961  10.657  1.00 93.81           C  
ATOM   2050  CD1 ILE B  71      -4.364   8.326  10.474  1.00 93.81           C  
ATOM   2051  N   ALA B  72      -0.112   8.645  13.960  1.00 93.92           N  
ATOM   2052  CA  ALA B  72       1.207   9.146  14.339  1.00 93.92           C  
ATOM   2053  C   ALA B  72       1.945   8.139  15.216  1.00 93.92           C  
ATOM   2054  CB  ALA B  72       1.080  10.484  15.062  1.00 93.92           C  
ATOM   2055  O   ALA B  72       3.148   7.926  15.050  1.00 93.92           O  
ATOM   2056  N   GLY B  73       1.194   7.575  16.127  1.00 94.05           N  
ATOM   2057  CA  GLY B  73       1.771   6.557  16.990  1.00 94.05           C  
ATOM   2058  C   GLY B  73       2.321   5.368  16.225  1.00 94.05           C  
ATOM   2059  O   GLY B  73       3.414   4.883  16.525  1.00 94.05           O  
ATOM   2060  N   PHE B  74       1.593   4.905  15.281  1.00 95.23           N  
ATOM   2061  CA  PHE B  74       2.064   3.809  14.444  1.00 95.23           C  
ATOM   2062  C   PHE B  74       3.352   4.193  13.724  1.00 95.23           C  
ATOM   2063  CB  PHE B  74       0.993   3.410  13.425  1.00 95.23           C  
ATOM   2064  O   PHE B  74       4.319   3.428  13.721  1.00 95.23           O  
ATOM   2065  CG  PHE B  74       1.505   2.525  12.320  1.00 95.23           C  
ATOM   2066  CD1 PHE B  74       1.765   3.044  11.058  1.00 95.23           C  
ATOM   2067  CD2 PHE B  74       1.725   1.172  12.545  1.00 95.23           C  
ATOM   2068  CE1 PHE B  74       2.239   2.228  10.035  1.00 95.23           C  
ATOM   2069  CE2 PHE B  74       2.199   0.349  11.527  1.00 95.23           C  
ATOM   2070  CZ  PHE B  74       2.454   0.879  10.272  1.00 95.23           C  
ATOM   2071  N   CYS B  75       3.323   5.371  13.126  1.00 93.93           N  
ATOM   2072  CA  CYS B  75       4.479   5.806  12.350  1.00 93.93           C  
ATOM   2073  C   CYS B  75       5.718   5.913  13.231  1.00 93.93           C  
ATOM   2074  CB  CYS B  75       4.200   7.152  11.682  1.00 93.93           C  
ATOM   2075  O   CYS B  75       6.805   5.488  12.835  1.00 93.93           O  
ATOM   2076  SG  CYS B  75       2.989   7.064  10.345  1.00 93.93           S  
ATOM   2077  N   LEU B  76       5.532   6.433  14.399  1.00 92.93           N  
ATOM   2078  CA  LEU B  76       6.651   6.629  15.315  1.00 92.93           C  
ATOM   2079  C   LEU B  76       7.183   5.291  15.817  1.00 92.93           C  
ATOM   2080  CB  LEU B  76       6.227   7.500  16.501  1.00 92.93           C  
ATOM   2081  O   LEU B  76       8.396   5.073  15.847  1.00 92.93           O  
ATOM   2082  CG  LEU B  76       6.022   8.987  16.211  1.00 92.93           C  
ATOM   2083  CD1 LEU B  76       5.481   9.699  17.447  1.00 92.93           C  
ATOM   2084  CD2 LEU B  76       7.327   9.626  15.749  1.00 92.93           C  
ATOM   2085  N   ILE B  77       6.296   4.414  16.193  1.00 92.71           N  
ATOM   2086  CA  ILE B  77       6.685   3.111  16.722  1.00 92.71           C  
ATOM   2087  C   ILE B  77       7.336   2.279  15.619  1.00 92.71           C  
ATOM   2088  CB  ILE B  77       5.474   2.358  17.317  1.00 92.71           C  
ATOM   2089  O   ILE B  77       8.366   1.639  15.841  1.00 92.71           O  
ATOM   2090  CG1 ILE B  77       5.001   3.041  18.605  1.00 92.71           C  
ATOM   2091  CG2 ILE B  77       5.824   0.889  17.573  1.00 92.71           C  
ATOM   2092  CD1 ILE B  77       3.686   2.499  19.147  1.00 92.71           C  
ATOM   2093  N   ASN B  78       6.712   2.294  14.490  1.00 91.92           N  
ATOM   2094  CA  ASN B  78       7.267   1.565  13.355  1.00 91.92           C  
ATOM   2095  C   ASN B  78       8.681   2.034  13.024  1.00 91.92           C  
ATOM   2096  CB  ASN B  78       6.361   1.707  12.130  1.00 91.92           C  
ATOM   2097  O   ASN B  78       9.594   1.218  12.883  1.00 91.92           O  
ATOM   2098  CG  ASN B  78       6.808   0.840  10.969  1.00 91.92           C  
ATOM   2099  ND2 ASN B  78       6.173  -0.316  10.814  1.00 91.92           N  
ATOM   2100  OD1 ASN B  78       7.716   1.206  10.219  1.00 91.92           O  
ATOM   2101  N   ALA B  79       8.892   3.356  12.910  1.00 88.46           N  
ATOM   2102  CA  ALA B  79      10.194   3.942  12.599  1.00 88.46           C  
ATOM   2103  C   ALA B  79      11.179   3.727  13.745  1.00 88.46           C  
ATOM   2104  CB  ALA B  79      10.049   5.431  12.298  1.00 88.46           C  
ATOM   2105  O   ALA B  79      12.345   3.397  13.516  1.00 88.46           O  
ATOM   2106  N   GLY B  80      10.706   3.976  14.987  1.00 88.25           N  
ATOM   2107  CA  GLY B  80      11.534   3.808  16.170  1.00 88.25           C  
ATOM   2108  C   GLY B  80      12.051   2.392  16.340  1.00 88.25           C  
ATOM   2109  O   GLY B  80      13.239   2.186  16.598  1.00 88.25           O  
ATOM   2110  N   VAL B  81      11.164   1.410  16.239  1.00 86.64           N  
ATOM   2111  CA  VAL B  81      11.524   0.007  16.416  1.00 86.64           C  
ATOM   2112  C   VAL B  81      12.515  -0.413  15.334  1.00 86.64           C  
ATOM   2113  CB  VAL B  81      10.278  -0.907  16.383  1.00 86.64           C  
ATOM   2114  O   VAL B  81      13.493  -1.110  15.616  1.00 86.64           O  
ATOM   2115  CG1 VAL B  81      10.689  -2.376  16.311  1.00 86.64           C  
ATOM   2116  CG2 VAL B  81       9.398  -0.654  17.606  1.00 86.64           C  
ATOM   2117  N   LEU B  82      12.275   0.065  14.146  1.00 84.67           N  
ATOM   2118  CA  LEU B  82      13.170  -0.259  13.041  1.00 84.67           C  
ATOM   2119  C   LEU B  82      14.547   0.361  13.257  1.00 84.67           C  
ATOM   2120  CB  LEU B  82      12.581   0.228  11.714  1.00 84.67           C  
ATOM   2121  O   LEU B  82      15.568  -0.286  13.016  1.00 84.67           O  
ATOM   2122  CG  LEU B  82      13.275  -0.265  10.443  1.00 84.67           C  
ATOM   2123  CD1 LEU B  82      13.200  -1.785  10.353  1.00 84.67           C  
ATOM   2124  CD2 LEU B  82      12.653   0.381   9.209  1.00 84.67           C  
ATOM   2125  N   TYR B  83      14.514   1.593  13.681  1.00 81.99           N  
ATOM   2126  CA  TYR B  83      15.765   2.297  13.940  1.00 81.99           C  
ATOM   2127  C   TYR B  83      16.557   1.612  15.047  1.00 81.99           C  
ATOM   2128  CB  TYR B  83      15.493   3.756  14.318  1.00 81.99           C  
ATOM   2129  O   TYR B  83      17.770   1.427  14.928  1.00 81.99           O  
ATOM   2130  CG  TYR B  83      16.742   4.547  14.622  1.00 81.99           C  
ATOM   2131  CD1 TYR B  83      17.114   4.820  15.936  1.00 81.99           C  
ATOM   2132  CD2 TYR B  83      17.551   5.024  13.596  1.00 81.99           C  
ATOM   2133  CE1 TYR B  83      18.263   5.551  16.221  1.00 81.99           C  
ATOM   2134  CE2 TYR B  83      18.702   5.755  13.869  1.00 81.99           C  
ATOM   2135  OH  TYR B  83      20.188   6.736  15.458  1.00 81.99           O  
ATOM   2136  CZ  TYR B  83      19.050   6.013  15.182  1.00 81.99           C  
ATOM   2137  N   LEU B  84      15.879   1.285  16.121  1.00 81.37           N  
ATOM   2138  CA  LEU B  84      16.528   0.620  17.245  1.00 81.37           C  
ATOM   2139  C   LEU B  84      17.104  -0.727  16.821  1.00 81.37           C  
ATOM   2140  CB  LEU B  84      15.539   0.426  18.397  1.00 81.37           C  
ATOM   2141  O   LEU B  84      18.171  -1.127  17.294  1.00 81.37           O  
ATOM   2142  CG  LEU B  84      15.138   1.685  19.166  1.00 81.37           C  
ATOM   2143  CD1 LEU B  84      14.054   1.359  20.189  1.00 81.37           C  
ATOM   2144  CD2 LEU B  84      16.353   2.306  19.847  1.00 81.37           C  
ATOM   2145  N   TYR B  85      16.370  -1.389  16.004  1.00 77.20           N  
ATOM   2146  CA  TYR B  85      16.817  -2.680  15.492  1.00 77.20           C  
ATOM   2147  C   TYR B  85      18.102  -2.532  14.687  1.00 77.20           C  
ATOM   2148  CB  TYR B  85      15.728  -3.320  14.625  1.00 77.20           C  
ATOM   2149  O   TYR B  85      19.061  -3.278  14.894  1.00 77.20           O  
ATOM   2150  CG  TYR B  85      16.099  -4.682  14.092  1.00 77.20           C  
ATOM   2151  CD1 TYR B  85      16.376  -4.871  12.740  1.00 77.20           C  
ATOM   2152  CD2 TYR B  85      16.173  -5.783  14.939  1.00 77.20           C  
ATOM   2153  CE1 TYR B  85      16.717  -6.126  12.245  1.00 77.20           C  
ATOM   2154  CE2 TYR B  85      16.512  -7.042  14.455  1.00 77.20           C  
ATOM   2155  OH  TYR B  85      17.119  -8.447  12.623  1.00 77.20           O  
ATOM   2156  CZ  TYR B  85      16.782  -7.203  13.108  1.00 77.20           C  
ATOM   2157  N   PHE B  86      18.181  -1.472  13.833  1.00 73.73           N  
ATOM   2158  CA  PHE B  86      19.326  -1.215  12.967  1.00 73.73           C  
ATOM   2159  C   PHE B  86      20.527  -0.751  13.781  1.00 73.73           C  
ATOM   2160  CB  PHE B  86      18.975  -0.168  11.906  1.00 73.73           C  
ATOM   2161  O   PHE B  86      21.662  -1.147  13.505  1.00 73.73           O  
ATOM   2162  CG  PHE B  86      17.972  -0.645  10.890  1.00 73.73           C  
ATOM   2163  CD1 PHE B  86      18.255  -1.730  10.069  1.00 73.73           C  
ATOM   2164  CD2 PHE B  86      16.744  -0.010  10.758  1.00 73.73           C  
ATOM   2165  CE1 PHE B  86      17.329  -2.174   9.128  1.00 73.73           C  
ATOM   2166  CE2 PHE B  86      15.813  -0.448   9.820  1.00 73.73           C  
ATOM   2167  CZ  PHE B  86      16.108  -1.529   9.006  1.00 73.73           C  
ATOM   2168  N   SER B  87      20.238   0.256  14.667  1.00 71.75           N  
ATOM   2169  CA  SER B  87      21.299   0.913  15.424  1.00 71.75           C  
ATOM   2170  C   SER B  87      21.871  -0.015  16.490  1.00 71.75           C  
ATOM   2171  CB  SER B  87      20.778   2.194  16.077  1.00 71.75           C  
ATOM   2172  O   SER B  87      23.090  -0.113  16.645  1.00 71.75           O  
ATOM   2173  OG  SER B  87      21.834   2.910  16.692  1.00 71.75           O  
ATOM   2174  N   ASN B  88      20.980  -0.685  17.243  1.00 67.89           N  
ATOM   2175  CA  ASN B  88      21.392  -1.428  18.429  1.00 67.89           C  
ATOM   2176  C   ASN B  88      21.830  -2.847  18.078  1.00 67.89           C  
ATOM   2177  CB  ASN B  88      20.263  -1.462  19.461  1.00 67.89           C  
ATOM   2178  O   ASN B  88      22.839  -3.335  18.590  1.00 67.89           O  
ATOM   2179  CG  ASN B  88      20.046  -0.120  20.134  1.00 67.89           C  
ATOM   2180  ND2 ASN B  88      18.845   0.093  20.659  1.00 67.89           N  
ATOM   2181  OD1 ASN B  88      20.951   0.717  20.181  1.00 67.89           O  
ATOM   2182  N   TYR B  89      21.011  -3.503  17.218  1.00 58.53           N  
ATOM   2183  CA  TYR B  89      21.180  -4.940  17.033  1.00 58.53           C  
ATOM   2184  C   TYR B  89      22.133  -5.234  15.881  1.00 58.53           C  
ATOM   2185  CB  TYR B  89      19.827  -5.611  16.776  1.00 58.53           C  
ATOM   2186  O   TYR B  89      23.061  -6.033  16.023  1.00 58.53           O  
ATOM   2187  CG  TYR B  89      19.868  -7.117  16.875  1.00 58.53           C  
ATOM   2188  CD1 TYR B  89      19.886  -7.909  15.729  1.00 58.53           C  
ATOM   2189  CD2 TYR B  89      19.888  -7.750  18.113  1.00 58.53           C  
ATOM   2190  CE1 TYR B  89      19.922  -9.297  15.815  1.00 58.53           C  
ATOM   2191  CE2 TYR B  89      19.923  -9.137  18.211  1.00 58.53           C  
ATOM   2192  OH  TYR B  89      19.976 -11.275  17.149  1.00 58.53           O  
ATOM   2193  CZ  TYR B  89      19.941  -9.901  17.058  1.00 58.53           C  
ATOM   2194  N   LEU B  90      22.134  -4.455  14.802  1.00 62.45           N  
ATOM   2195  CA  LEU B  90      22.863  -4.861  13.605  1.00 62.45           C  
ATOM   2196  C   LEU B  90      24.080  -3.969  13.381  1.00 62.45           C  
ATOM   2197  CB  LEU B  90      21.949  -4.815  12.379  1.00 62.45           C  
ATOM   2198  O   LEU B  90      24.971  -4.312  12.602  1.00 62.45           O  
ATOM   2199  CG  LEU B  90      21.309  -6.140  11.960  1.00 62.45           C  
ATOM   2200  CD1 LEU B  90      20.289  -6.589  13.001  1.00 62.45           C  
ATOM   2201  CD2 LEU B  90      20.657  -6.009  10.587  1.00 62.45           C  
ATOM   2202  N   GLN B  91      24.301  -2.888  14.340  1.00 59.62           N  
ATOM   2203  CA  GLN B  91      25.415  -1.963  14.161  1.00 59.62           C  
ATOM   2204  C   GLN B  91      25.798  -1.842  12.689  1.00 59.62           C  
ATOM   2205  CB  GLN B  91      26.624  -2.412  14.984  1.00 59.62           C  
ATOM   2206  O   GLN B  91      26.977  -1.932  12.340  1.00 59.62           O  
ATOM   2207  CG  GLN B  91      26.472  -2.173  16.480  1.00 59.62           C  
ATOM   2208  CD  GLN B  91      27.793  -2.247  17.223  1.00 59.62           C  
ATOM   2209  NE2 GLN B  91      27.852  -1.617  18.391  1.00 59.62           N  
ATOM   2210  OE1 GLN B  91      28.752  -2.866  16.751  1.00 59.62           O  
ATOM   2211  N   ILE B  92      24.894  -1.990  11.728  1.00 59.76           N  
ATOM   2212  CA  ILE B  92      25.110  -1.979  10.285  1.00 59.76           C  
ATOM   2213  C   ILE B  92      25.501  -0.573   9.833  1.00 59.76           C  
ATOM   2214  CB  ILE B  92      23.855  -2.458   9.522  1.00 59.76           C  
ATOM   2215  O   ILE B  92      25.018   0.419  10.383  1.00 59.76           O  
ATOM   2216  CG1 ILE B  92      23.565  -3.929   9.842  1.00 59.76           C  
ATOM   2217  CG2 ILE B  92      24.028  -2.250   8.014  1.00 59.76           C  
ATOM   2218  CD1 ILE B  92      22.193  -4.403   9.384  1.00 59.76           C  
ATOM   2219  N   ASP B  93      26.712  -0.402   9.138  1.00 57.91           N  
ATOM   2220  CA  ASP B  93      27.022   0.834   8.426  1.00 57.91           C  
ATOM   2221  C   ASP B  93      25.914   1.190   7.437  1.00 57.91           C  
ATOM   2222  CB  ASP B  93      28.360   0.711   7.694  1.00 57.91           C  
ATOM   2223  O   ASP B  93      25.690   0.470   6.462  1.00 57.91           O  
ATOM   2224  CG  ASP B  93      28.984   2.057   7.368  1.00 57.91           C  
ATOM   2225  OD1 ASP B  93      28.310   3.097   7.533  1.00 57.91           O  
ATOM   2226  OD2 ASP B  93      30.158   2.077   6.939  1.00 57.91           O  
ATOM   2227  N   GLU B  94      24.896   2.001   7.712  1.00 59.82           N  
ATOM   2228  CA  GLU B  94      23.727   2.526   7.011  1.00 59.82           C  
ATOM   2229  C   GLU B  94      24.054   2.845   5.555  1.00 59.82           C  
ATOM   2230  CB  GLU B  94      23.193   3.775   7.717  1.00 59.82           C  
ATOM   2231  O   GLU B  94      23.209   2.681   4.673  1.00 59.82           O  
ATOM   2232  CG  GLU B  94      22.676   3.512   9.124  1.00 59.82           C  
ATOM   2233  CD  GLU B  94      22.225   4.774   9.843  1.00 59.82           C  
ATOM   2234  OE1 GLU B  94      21.876   4.697  11.043  1.00 59.82           O  
ATOM   2235  OE2 GLU B  94      22.220   5.848   9.201  1.00 59.82           O  
ATOM   2236  N   GLU B  95      25.366   3.183   5.346  1.00 60.59           N  
ATOM   2237  CA  GLU B  95      25.774   3.632   4.019  1.00 60.59           C  
ATOM   2238  C   GLU B  95      25.799   2.472   3.027  1.00 60.59           C  
ATOM   2239  CB  GLU B  95      27.149   4.304   4.077  1.00 60.59           C  
ATOM   2240  O   GLU B  95      25.594   2.670   1.827  1.00 60.59           O  
ATOM   2241  CG  GLU B  95      27.135   5.676   4.736  1.00 60.59           C  
ATOM   2242  CD  GLU B  95      28.467   6.402   4.638  1.00 60.59           C  
ATOM   2243  OE1 GLU B  95      28.572   7.547   5.132  1.00 60.59           O  
ATOM   2244  OE2 GLU B  95      29.414   5.821   4.061  1.00 60.59           O  
ATOM   2245  N   GLU B  96      25.793   1.281   3.562  1.00 60.83           N  
ATOM   2246  CA  GLU B  96      25.915   0.108   2.701  1.00 60.83           C  
ATOM   2247  C   GLU B  96      24.573  -0.259   2.076  1.00 60.83           C  
ATOM   2248  CB  GLU B  96      26.473  -1.081   3.488  1.00 60.83           C  
ATOM   2249  O   GLU B  96      24.525  -0.799   0.968  1.00 60.83           O  
ATOM   2250  CG  GLU B  96      26.858  -2.268   2.617  1.00 60.83           C  
ATOM   2251  CD  GLU B  96      27.604  -3.352   3.378  1.00 60.83           C  
ATOM   2252  OE1 GLU B  96      27.965  -4.384   2.767  1.00 60.83           O  
ATOM   2253  OE2 GLU B  96      27.829  -3.170   4.595  1.00 60.83           O  
ATOM   2254  N   TYR B  97      23.491   0.188   2.601  1.00 59.47           N  
ATOM   2255  CA  TYR B  97      22.176  -0.262   2.161  1.00 59.47           C  
ATOM   2256  C   TYR B  97      21.404   0.874   1.500  1.00 59.47           C  
ATOM   2257  CB  TYR B  97      21.375  -0.819   3.341  1.00 59.47           C  
ATOM   2258  O   TYR B  97      20.187   0.783   1.319  1.00 59.47           O  
ATOM   2259  CG  TYR B  97      21.931  -2.108   3.897  1.00 59.47           C  
ATOM   2260  CD1 TYR B  97      21.606  -3.335   3.322  1.00 59.47           C  
ATOM   2261  CD2 TYR B  97      22.780  -2.102   4.998  1.00 59.47           C  
ATOM   2262  CE1 TYR B  97      22.115  -4.525   3.832  1.00 59.47           C  
ATOM   2263  CE2 TYR B  97      23.294  -3.286   5.516  1.00 59.47           C  
ATOM   2264  OH  TYR B  97      23.462  -5.666   5.436  1.00 59.47           O  
ATOM   2265  CZ  TYR B  97      22.957  -4.491   4.927  1.00 59.47           C  
ATOM   2266  N   GLY B  98      22.087   1.936   1.014  1.00 62.27           N  
ATOM   2267  CA  GLY B  98      21.463   2.991   0.231  1.00 62.27           C  
ATOM   2268  C   GLY B  98      21.043   4.185   1.066  1.00 62.27           C  
ATOM   2269  O   GLY B  98      20.417   5.117   0.556  1.00 62.27           O  
ATOM   2270  N   GLY B  99      21.477   4.182   2.451  1.00 67.01           N  
ATOM   2271  CA  GLY B  99      21.144   5.233   3.400  1.00 67.01           C  
ATOM   2272  C   GLY B  99      19.924   4.912   4.242  1.00 67.01           C  
ATOM   2273  O   GLY B  99      19.221   3.934   3.979  1.00 67.01           O  
ATOM   2274  N   THR B 100      19.700   5.526   5.335  1.00 68.92           N  
ATOM   2275  CA  THR B 100      18.623   5.399   6.311  1.00 68.92           C  
ATOM   2276  C   THR B 100      17.263   5.574   5.641  1.00 68.92           C  
ATOM   2277  CB  THR B 100      18.775   6.427   7.447  1.00 68.92           C  
ATOM   2278  O   THR B 100      16.306   4.874   5.978  1.00 68.92           O  
ATOM   2279  CG2 THR B 100      17.700   6.233   8.511  1.00 68.92           C  
ATOM   2280  OG1 THR B 100      20.065   6.275   8.053  1.00 68.92           O  
ATOM   2281  N   TRP B 101      17.230   6.314   4.584  1.00 69.33           N  
ATOM   2282  CA  TRP B 101      15.969   6.656   3.934  1.00 69.33           C  
ATOM   2283  C   TRP B 101      15.424   5.469   3.146  1.00 69.33           C  
ATOM   2284  CB  TRP B 101      16.151   7.860   3.006  1.00 69.33           C  
ATOM   2285  O   TRP B 101      14.223   5.189   3.185  1.00 69.33           O  
ATOM   2286  CG  TRP B 101      14.895   8.284   2.305  1.00 69.33           C  
ATOM   2287  CD1 TRP B 101      14.586   8.102   0.986  1.00 69.33           C  
ATOM   2288  CD2 TRP B 101      13.780   8.965   2.888  1.00 69.33           C  
ATOM   2289  CE2 TRP B 101      12.830   9.165   1.862  1.00 69.33           C  
ATOM   2290  CE3 TRP B 101      13.491   9.426   4.180  1.00 69.33           C  
ATOM   2291  NE1 TRP B 101      13.346   8.630   0.713  1.00 69.33           N  
ATOM   2292  CH2 TRP B 101      11.353  10.248   3.362  1.00 69.33           C  
ATOM   2293  CZ2 TRP B 101      11.610   9.807   2.089  1.00 69.33           C  
ATOM   2294  CZ3 TRP B 101      12.277  10.064   4.403  1.00 69.33           C  
ATOM   2295  N   GLU B 102      16.247   4.722   2.382  1.00 73.36           N  
ATOM   2296  CA  GLU B 102      15.826   3.575   1.582  1.00 73.36           C  
ATOM   2297  C   GLU B 102      15.327   2.438   2.469  1.00 73.36           C  
ATOM   2298  CB  GLU B 102      16.974   3.087   0.696  1.00 73.36           C  
ATOM   2299  O   GLU B 102      14.360   1.755   2.127  1.00 73.36           O  
ATOM   2300  CG  GLU B 102      17.290   4.014  -0.469  1.00 73.36           C  
ATOM   2301  CD  GLU B 102      16.332   3.854  -1.639  1.00 73.36           C  
ATOM   2302  OE1 GLU B 102      16.260   4.767  -2.493  1.00 73.36           O  
ATOM   2303  OE2 GLU B 102      15.648   2.809  -1.702  1.00 73.36           O  
ATOM   2304  N   LEU B 103      16.011   2.350   3.601  1.00 73.11           N  
ATOM   2305  CA  LEU B 103      15.642   1.306   4.552  1.00 73.11           C  
ATOM   2306  C   LEU B 103      14.296   1.613   5.201  1.00 73.11           C  
ATOM   2307  CB  LEU B 103      16.719   1.157   5.629  1.00 73.11           C  
ATOM   2308  O   LEU B 103      13.466   0.717   5.372  1.00 73.11           O  
ATOM   2309  CG  LEU B 103      17.857   0.183   5.320  1.00 73.11           C  
ATOM   2310  CD1 LEU B 103      18.872   0.833   4.386  1.00 73.11           C  
ATOM   2311  CD2 LEU B 103      18.528  -0.281   6.608  1.00 73.11           C  
ATOM   2312  N   THR B 104      14.135   2.848   5.466  1.00 76.47           N  
ATOM   2313  CA  THR B 104      12.915   3.261   6.151  1.00 76.47           C  
ATOM   2314  C   THR B 104      11.709   3.146   5.222  1.00 76.47           C  
ATOM   2315  CB  THR B 104      13.029   4.705   6.673  1.00 76.47           C  
ATOM   2316  O   THR B 104      10.602   2.840   5.670  1.00 76.47           O  
ATOM   2317  CG2 THR B 104      11.792   5.100   7.474  1.00 76.47           C  
ATOM   2318  OG1 THR B 104      14.184   4.814   7.513  1.00 76.47           O  
ATOM   2319  N   LYS B 105      11.904   3.202   3.903  1.00 81.78           N  
ATOM   2320  CA  LYS B 105      10.795   3.190   2.954  1.00 81.78           C  
ATOM   2321  C   LYS B 105      10.329   1.765   2.670  1.00 81.78           C  
ATOM   2322  CB  LYS B 105      11.198   3.879   1.649  1.00 81.78           C  
ATOM   2323  O   LYS B 105       9.160   1.541   2.349  1.00 81.78           O  
ATOM   2324  CG  LYS B 105      12.253   3.126   0.851  1.00 81.78           C  
ATOM   2325  CD  LYS B 105      12.577   3.836  -0.457  1.00 81.78           C  
ATOM   2326  CE  LYS B 105      13.598   3.059  -1.277  1.00 81.78           C  
ATOM   2327  NZ  LYS B 105      13.899   3.737  -2.574  1.00 81.78           N  
ATOM   2328  N   GLU B 106      11.298   0.919   2.895  1.00 86.72           N  
ATOM   2329  CA  GLU B 106      10.984  -0.474   2.588  1.00 86.72           C  
ATOM   2330  C   GLU B 106       9.825  -0.979   3.443  1.00 86.72           C  
ATOM   2331  CB  GLU B 106      12.215  -1.360   2.794  1.00 86.72           C  
ATOM   2332  O   GLU B 106       9.935  -1.050   4.668  1.00 86.72           O  
ATOM   2333  CG  GLU B 106      11.999  -2.814   2.398  1.00 86.72           C  
ATOM   2334  CD  GLU B 106      11.873  -3.014   0.896  1.00 86.72           C  
ATOM   2335  OE1 GLU B 106      11.321  -4.052   0.466  1.00 86.72           O  
ATOM   2336  OE2 GLU B 106      12.332  -2.126   0.143  1.00 86.72           O  
ATOM   2337  N   GLY B 107       8.722  -1.398   2.743  1.00 89.50           N  
ATOM   2338  CA  GLY B 107       7.572  -2.040   3.359  1.00 89.50           C  
ATOM   2339  C   GLY B 107       6.728  -1.088   4.185  1.00 89.50           C  
ATOM   2340  O   GLY B 107       5.737  -1.497   4.794  1.00 89.50           O  
ATOM   2341  N   PHE B 108       7.110   0.168   4.300  1.00 91.97           N  
ATOM   2342  CA  PHE B 108       6.396   1.123   5.140  1.00 91.97           C  
ATOM   2343  C   PHE B 108       4.982   1.351   4.619  1.00 91.97           C  
ATOM   2344  CB  PHE B 108       7.152   2.453   5.206  1.00 91.97           C  
ATOM   2345  O   PHE B 108       4.018   1.306   5.386  1.00 91.97           O  
ATOM   2346  CG  PHE B 108       6.477   3.494   6.058  1.00 91.97           C  
ATOM   2347  CD1 PHE B 108       5.735   4.515   5.476  1.00 91.97           C  
ATOM   2348  CD2 PHE B 108       6.584   3.451   7.442  1.00 91.97           C  
ATOM   2349  CE1 PHE B 108       5.109   5.479   6.262  1.00 91.97           C  
ATOM   2350  CE2 PHE B 108       5.961   4.411   8.234  1.00 91.97           C  
ATOM   2351  CZ  PHE B 108       5.225   5.425   7.643  1.00 91.97           C  
ATOM   2352  N   MET B 109       4.830   1.623   3.347  1.00 91.40           N  
ATOM   2353  CA  MET B 109       3.528   1.954   2.774  1.00 91.40           C  
ATOM   2354  C   MET B 109       2.562   0.782   2.905  1.00 91.40           C  
ATOM   2355  CB  MET B 109       3.672   2.353   1.304  1.00 91.40           C  
ATOM   2356  O   MET B 109       1.403   0.966   3.278  1.00 91.40           O  
ATOM   2357  CG  MET B 109       4.439   3.648   1.092  1.00 91.40           C  
ATOM   2358  SD  MET B 109       3.597   5.095   1.843  1.00 91.40           S  
ATOM   2359  CE  MET B 109       2.279   5.365   0.625  1.00 91.40           C  
ATOM   2360  N   THR B 110       3.070  -0.364   2.594  1.00 93.07           N  
ATOM   2361  CA  THR B 110       2.244  -1.563   2.685  1.00 93.07           C  
ATOM   2362  C   THR B 110       1.861  -1.847   4.135  1.00 93.07           C  
ATOM   2363  CB  THR B 110       2.967  -2.786   2.093  1.00 93.07           C  
ATOM   2364  O   THR B 110       0.718  -2.207   4.421  1.00 93.07           O  
ATOM   2365  CG2 THR B 110       3.170  -2.630   0.589  1.00 93.07           C  
ATOM   2366  OG1 THR B 110       4.245  -2.930   2.724  1.00 93.07           O  
ATOM   2367  N   SER B 111       2.815  -1.695   5.019  1.00 95.82           N  
ATOM   2368  CA  SER B 111       2.533  -1.918   6.433  1.00 95.82           C  
ATOM   2369  C   SER B 111       1.554  -0.880   6.972  1.00 95.82           C  
ATOM   2370  CB  SER B 111       3.826  -1.883   7.250  1.00 95.82           C  
ATOM   2371  O   SER B 111       0.729  -1.187   7.835  1.00 95.82           O  
ATOM   2372  OG  SER B 111       4.427  -0.601   7.185  1.00 95.82           O  
ATOM   2373  N   PHE B 112       1.704   0.318   6.528  1.00 96.18           N  
ATOM   2374  CA  PHE B 112       0.780   1.380   6.910  1.00 96.18           C  
ATOM   2375  C   PHE B 112      -0.643   1.038   6.484  1.00 96.18           C  
ATOM   2376  CB  PHE B 112       1.207   2.714   6.291  1.00 96.18           C  
ATOM   2377  O   PHE B 112      -1.581   1.166   7.273  1.00 96.18           O  
ATOM   2378  CG  PHE B 112       0.295   3.861   6.632  1.00 96.18           C  
ATOM   2379  CD1 PHE B 112      -0.612   4.348   5.699  1.00 96.18           C  
ATOM   2380  CD2 PHE B 112       0.344   4.453   7.888  1.00 96.18           C  
ATOM   2381  CE1 PHE B 112      -1.458   5.410   6.012  1.00 96.18           C  
ATOM   2382  CE2 PHE B 112      -0.498   5.514   8.209  1.00 96.18           C  
ATOM   2383  CZ  PHE B 112      -1.397   5.992   7.269  1.00 96.18           C  
ATOM   2384  N   ALA B 113      -0.792   0.685   5.265  1.00 96.53           N  
ATOM   2385  CA  ALA B 113      -2.105   0.292   4.759  1.00 96.53           C  
ATOM   2386  C   ALA B 113      -2.673  -0.878   5.559  1.00 96.53           C  
ATOM   2387  CB  ALA B 113      -2.017  -0.072   3.279  1.00 96.53           C  
ATOM   2388  O   ALA B 113      -3.856  -0.883   5.907  1.00 96.53           O  
ATOM   2389  N   LEU B 114      -1.786  -1.866   5.815  1.00 97.74           N  
ATOM   2390  CA  LEU B 114      -2.187  -3.035   6.590  1.00 97.74           C  
ATOM   2391  C   LEU B 114      -2.641  -2.630   7.989  1.00 97.74           C  
ATOM   2392  CB  LEU B 114      -1.034  -4.037   6.685  1.00 97.74           C  
ATOM   2393  O   LEU B 114      -3.668  -3.109   8.476  1.00 97.74           O  
ATOM   2394  CG  LEU B 114      -1.325  -5.336   7.438  1.00 97.74           C  
ATOM   2395  CD1 LEU B 114      -2.486  -6.079   6.784  1.00 97.74           C  
ATOM   2396  CD2 LEU B 114      -0.081  -6.217   7.487  1.00 97.74           C  
ATOM   2397  N   PHE B 115      -1.898  -1.796   8.597  1.00 97.81           N  
ATOM   2398  CA  PHE B 115      -2.260  -1.254   9.902  1.00 97.81           C  
ATOM   2399  C   PHE B 115      -3.634  -0.596   9.853  1.00 97.81           C  
ATOM   2400  CB  PHE B 115      -1.210  -0.244  10.375  1.00 97.81           C  
ATOM   2401  O   PHE B 115      -4.476  -0.840  10.719  1.00 97.81           O  
ATOM   2402  CG  PHE B 115      -1.694   0.664  11.473  1.00 97.81           C  
ATOM   2403  CD1 PHE B 115      -2.014   1.990  11.208  1.00 97.81           C  
ATOM   2404  CD2 PHE B 115      -1.829   0.191  12.772  1.00 97.81           C  
ATOM   2405  CE1 PHE B 115      -2.462   2.833  12.222  1.00 97.81           C  
ATOM   2406  CE2 PHE B 115      -2.276   1.027  13.791  1.00 97.81           C  
ATOM   2407  CZ  PHE B 115      -2.591   2.348  13.515  1.00 97.81           C  
ATOM   2408  N   MET B 116      -3.898   0.243   8.924  1.00 97.06           N  
ATOM   2409  CA  MET B 116      -5.153   0.974   8.776  1.00 97.06           C  
ATOM   2410  C   MET B 116      -6.329   0.013   8.632  1.00 97.06           C  
ATOM   2411  CB  MET B 116      -5.092   1.910   7.568  1.00 97.06           C  
ATOM   2412  O   MET B 116      -7.368   0.197   9.267  1.00 97.06           O  
ATOM   2413  CG  MET B 116      -4.197   3.121   7.775  1.00 97.06           C  
ATOM   2414  SD  MET B 116      -4.843   4.260   9.061  1.00 97.06           S  
ATOM   2415  CE  MET B 116      -6.232   5.004   8.161  1.00 97.06           C  
ATOM   2416  N   VAL B 117      -6.125  -0.960   7.805  1.00 97.15           N  
ATOM   2417  CA  VAL B 117      -7.188  -1.920   7.526  1.00 97.15           C  
ATOM   2418  C   VAL B 117      -7.553  -2.674   8.803  1.00 97.15           C  
ATOM   2419  CB  VAL B 117      -6.777  -2.916   6.418  1.00 97.15           C  
ATOM   2420  O   VAL B 117      -8.728  -2.757   9.168  1.00 97.15           O  
ATOM   2421  CG1 VAL B 117      -7.767  -4.077   6.341  1.00 97.15           C  
ATOM   2422  CG2 VAL B 117      -6.678  -2.204   5.070  1.00 97.15           C  
ATOM   2423  N   ILE B 118      -6.537  -3.134   9.513  1.00 97.57           N  
ATOM   2424  CA  ILE B 118      -6.766  -3.908  10.728  1.00 97.57           C  
ATOM   2425  C   ILE B 118      -7.367  -3.010  11.807  1.00 97.57           C  
ATOM   2426  CB  ILE B 118      -5.460  -4.559  11.238  1.00 97.57           C  
ATOM   2427  O   ILE B 118      -8.295  -3.412  12.512  1.00 97.57           O  
ATOM   2428  CG1 ILE B 118      -4.920  -5.554  10.204  1.00 97.57           C  
ATOM   2429  CG2 ILE B 118      -5.690  -5.243  12.588  1.00 97.57           C  
ATOM   2430  CD1 ILE B 118      -5.839  -6.741   9.949  1.00 97.57           C  
ATOM   2431  N   TRP B 119      -6.910  -1.811  11.927  1.00 97.29           N  
ATOM   2432  CA  TRP B 119      -7.416  -0.820  12.871  1.00 97.29           C  
ATOM   2433  C   TRP B 119      -8.892  -0.531  12.618  1.00 97.29           C  
ATOM   2434  CB  TRP B 119      -6.606   0.476  12.775  1.00 97.29           C  
ATOM   2435  O   TRP B 119      -9.712  -0.611  13.536  1.00 97.29           O  
ATOM   2436  CG  TRP B 119      -6.960   1.493  13.818  1.00 97.29           C  
ATOM   2437  CD1 TRP B 119      -7.721   1.296  14.937  1.00 97.29           C  
ATOM   2438  CD2 TRP B 119      -6.569   2.869  13.836  1.00 97.29           C  
ATOM   2439  CE2 TRP B 119      -7.129   3.448  14.996  1.00 97.29           C  
ATOM   2440  CE3 TRP B 119      -5.798   3.670  12.983  1.00 97.29           C  
ATOM   2441  NE1 TRP B 119      -7.827   2.468  15.649  1.00 97.29           N  
ATOM   2442  CH2 TRP B 119      -6.184   5.554  14.473  1.00 97.29           C  
ATOM   2443  CZ2 TRP B 119      -6.942   4.793  15.325  1.00 97.29           C  
ATOM   2444  CZ3 TRP B 119      -5.613   5.008  13.312  1.00 97.29           C  
ATOM   2445  N   ILE B 120      -9.253  -0.356  11.386  1.00 96.18           N  
ATOM   2446  CA  ILE B 120     -10.613  -0.012  10.985  1.00 96.18           C  
ATOM   2447  C   ILE B 120     -11.542  -1.196  11.242  1.00 96.18           C  
ATOM   2448  CB  ILE B 120     -10.675   0.406   9.499  1.00 96.18           C  
ATOM   2449  O   ILE B 120     -12.638  -1.027  11.781  1.00 96.18           O  
ATOM   2450  CG1 ILE B 120      -9.959   1.745   9.290  1.00 96.18           C  
ATOM   2451  CG2 ILE B 120     -12.128   0.482   9.020  1.00 96.18           C  
ATOM   2452  CD1 ILE B 120      -9.709   2.092   7.829  1.00 96.18           C  
ATOM   2453  N   ILE B 121     -11.063  -2.358  10.946  1.00 95.87           N  
ATOM   2454  CA  ILE B 121     -11.873  -3.564  11.077  1.00 95.87           C  
ATOM   2455  C   ILE B 121     -12.210  -3.803  12.547  1.00 95.87           C  
ATOM   2456  CB  ILE B 121     -11.152  -4.796  10.484  1.00 95.87           C  
ATOM   2457  O   ILE B 121     -13.377  -3.982  12.901  1.00 95.87           O  
ATOM   2458  CG1 ILE B 121     -11.088  -4.693   8.956  1.00 95.87           C  
ATOM   2459  CG2 ILE B 121     -11.849  -6.089  10.918  1.00 95.87           C  
ATOM   2460  CD1 ILE B 121     -10.255  -5.785   8.297  1.00 95.87           C  
ATOM   2461  N   PHE B 122     -11.161  -3.788  13.355  1.00 95.60           N  
ATOM   2462  CA  PHE B 122     -11.363  -4.084  14.769  1.00 95.60           C  
ATOM   2463  C   PHE B 122     -12.113  -2.950  15.458  1.00 95.60           C  
ATOM   2464  CB  PHE B 122     -10.021  -4.326  15.466  1.00 95.60           C  
ATOM   2465  O   PHE B 122     -12.977  -3.193  16.302  1.00 95.60           O  
ATOM   2466  CG  PHE B 122      -9.523  -5.741  15.348  1.00 95.60           C  
ATOM   2467  CD1 PHE B 122      -9.822  -6.682  16.326  1.00 95.60           C  
ATOM   2468  CD2 PHE B 122      -8.755  -6.131  14.259  1.00 95.60           C  
ATOM   2469  CE1 PHE B 122      -9.362  -7.993  16.220  1.00 95.60           C  
ATOM   2470  CE2 PHE B 122      -8.292  -7.439  14.146  1.00 95.60           C  
ATOM   2471  CZ  PHE B 122      -8.596  -8.368  15.128  1.00 95.60           C  
ATOM   2472  N   TYR B 123     -11.796  -1.750  15.116  1.00 94.71           N  
ATOM   2473  CA  TYR B 123     -12.500  -0.600  15.671  1.00 94.71           C  
ATOM   2474  C   TYR B 123     -13.989  -0.668  15.355  1.00 94.71           C  
ATOM   2475  CB  TYR B 123     -11.910   0.705  15.129  1.00 94.71           C  
ATOM   2476  O   TYR B 123     -14.827  -0.461  16.236  1.00 94.71           O  
ATOM   2477  CG  TYR B 123     -12.545   1.946  15.708  1.00 94.71           C  
ATOM   2478  CD1 TYR B 123     -13.519   2.649  15.002  1.00 94.71           C  
ATOM   2479  CD2 TYR B 123     -12.174   2.418  16.962  1.00 94.71           C  
ATOM   2480  CE1 TYR B 123     -14.105   3.793  15.531  1.00 94.71           C  
ATOM   2481  CE2 TYR B 123     -12.754   3.561  17.501  1.00 94.71           C  
ATOM   2482  OH  TYR B 123     -14.295   5.373  17.308  1.00 94.71           O  
ATOM   2483  CZ  TYR B 123     -13.718   4.241  16.779  1.00 94.71           C  
ATOM   2484  N   THR B 124     -14.313  -0.957  14.085  1.00 93.48           N  
ATOM   2485  CA  THR B 124     -15.700  -1.061  13.647  1.00 93.48           C  
ATOM   2486  C   THR B 124     -16.399  -2.229  14.337  1.00 93.48           C  
ATOM   2487  CB  THR B 124     -15.793  -1.234  12.120  1.00 93.48           C  
ATOM   2488  O   THR B 124     -17.543  -2.102  14.778  1.00 93.48           O  
ATOM   2489  CG2 THR B 124     -17.245  -1.343  11.665  1.00 93.48           C  
ATOM   2490  OG1 THR B 124     -15.187  -0.105  11.479  1.00 93.48           O  
ATOM   2491  N   ALA B 125     -15.705  -3.305  14.464  1.00 92.56           N  
ATOM   2492  CA  ALA B 125     -16.259  -4.527  15.040  1.00 92.56           C  
ATOM   2493  C   ALA B 125     -16.589  -4.336  16.518  1.00 92.56           C  
ATOM   2494  CB  ALA B 125     -15.284  -5.688  14.862  1.00 92.56           C  
ATOM   2495  O   ALA B 125     -17.651  -4.757  16.983  1.00 92.56           O  
ATOM   2496  N   ILE B 126     -15.760  -3.640  17.237  1.00 91.58           N  
ATOM   2497  CA  ILE B 126     -15.859  -3.579  18.691  1.00 91.58           C  
ATOM   2498  C   ILE B 126     -16.707  -2.377  19.101  1.00 91.58           C  
ATOM   2499  CB  ILE B 126     -14.463  -3.500  19.350  1.00 91.58           C  
ATOM   2500  O   ILE B 126     -17.536  -2.475  20.009  1.00 91.58           O  
ATOM   2501  CG1 ILE B 126     -13.684  -4.798  19.109  1.00 91.58           C  
ATOM   2502  CG2 ILE B 126     -14.589  -3.206  20.848  1.00 91.58           C  
ATOM   2503  CD1 ILE B 126     -12.239  -4.750  19.584  1.00 91.58           C  
ATOM   2504  N   HIS B 127     -16.643  -1.261  18.406  1.00 89.42           N  
ATOM   2505  CA  HIS B 127     -17.216  -0.027  18.932  1.00 89.42           C  
ATOM   2506  C   HIS B 127     -18.482   0.358  18.176  1.00 89.42           C  
ATOM   2507  CB  HIS B 127     -16.195   1.110  18.862  1.00 89.42           C  
ATOM   2508  O   HIS B 127     -19.256   1.199  18.640  1.00 89.42           O  
ATOM   2509  CG  HIS B 127     -14.966   0.865  19.679  1.00 89.42           C  
ATOM   2510  CD2 HIS B 127     -13.692   0.597  19.308  1.00 89.42           C  
ATOM   2511  ND1 HIS B 127     -14.973   0.878  21.057  1.00 89.42           N  
ATOM   2512  CE1 HIS B 127     -13.752   0.629  21.500  1.00 89.42           C  
ATOM   2513  NE2 HIS B 127     -12.956   0.455  20.459  1.00 89.42           N  
ATOM   2514  N   TYR B 128     -18.776  -0.226  17.123  1.00 83.85           N  
ATOM   2515  CA  TYR B 128     -19.954   0.193  16.374  1.00 83.85           C  
ATOM   2516  C   TYR B 128     -20.828  -1.003  16.017  1.00 83.85           C  
ATOM   2517  CB  TYR B 128     -19.544   0.938  15.100  1.00 83.85           C  
ATOM   2518  O   TYR B 128     -21.975  -0.838  15.595  1.00 83.85           O  
ATOM   2519  CG  TYR B 128     -19.008   2.326  15.354  1.00 83.85           C  
ATOM   2520  CD1 TYR B 128     -19.861   3.426  15.403  1.00 83.85           C  
ATOM   2521  CD2 TYR B 128     -17.647   2.540  15.545  1.00 83.85           C  
ATOM   2522  CE1 TYR B 128     -19.371   4.707  15.635  1.00 83.85           C  
ATOM   2523  CE2 TYR B 128     -17.146   3.817  15.778  1.00 83.85           C  
ATOM   2524  OH  TYR B 128     -17.523   6.158  16.052  1.00 83.85           O  
ATOM   2525  CZ  TYR B 128     -18.014   4.892  15.822  1.00 83.85           C  
ATOM   2526  N   ASP B 129     -20.203  -2.223  16.236  1.00 62.09           N  
ATOM   2527  CA  ASP B 129     -21.121  -3.355  16.173  1.00 62.09           C  
ATOM   2528  C   ASP B 129     -21.893  -3.510  17.481  1.00 62.09           C  
ATOM   2529  CB  ASP B 129     -20.362  -4.645  15.855  1.00 62.09           C  
ATOM   2530  O   ASP B 129     -21.373  -3.201  18.555  1.00 62.09           O  
ATOM   2531  CG  ASP B 129     -20.537  -5.096  14.415  1.00 62.09           C  
ATOM   2532  OD1 ASP B 129     -21.455  -4.600  13.728  1.00 62.09           O  
ATOM   2533  OD2 ASP B 129     -19.751  -5.958  13.965  1.00 62.09           O  
TER    2534      ASP B 517
ENDMDL
END
