# Supplementary material for: A unified evolutionary origin for the ubiquitous protein transporters SecY and YidC
Source: BMC Biol. 2021 Dec 15;19:266. doi: 10.1186/s12915-021-01171-5 (PMC8675477; doi:10.1186/s12915-021-01171-5)
Supplement: Supplementary file 5 — Additional file 5. Predicted MJ0480/MJ0606 and TMCO1/C02orf24 structures. [file 12915_2021_1171_MOESM5_ESM.zip › Additional file 5. Predicted structures/prediction_MJ0480_MJ0606/rank_1_model_3_ptm_seed_0_unrelaxed.pdb]

MODEL     1
ATOM      1  N   MET A   1      -7.226  -5.510 -33.444  1.00 64.05           N  
ATOM      2  CA  MET A   1      -7.326  -4.119 -33.011  1.00 64.05           C  
ATOM      3  C   MET A   1      -6.877  -3.967 -31.561  1.00 64.05           C  
ATOM      4  CB  MET A   1      -8.759  -3.607 -33.170  1.00 64.05           C  
ATOM      5  O   MET A   1      -6.175  -3.013 -31.221  1.00 64.05           O  
ATOM      6  CG  MET A   1      -8.900  -2.108 -32.967  1.00 64.05           C  
ATOM      7  SD  MET A   1     -10.618  -1.521 -33.234  1.00 64.05           S  
ATOM      8  CE  MET A   1     -11.400  -2.115 -31.708  1.00 64.05           C  
ATOM      9  N   PHE A   2      -7.084  -5.068 -30.732  1.00 72.78           N  
ATOM     10  CA  PHE A   2      -6.710  -5.053 -29.323  1.00 72.78           C  
ATOM     11  C   PHE A   2      -5.216  -5.302 -29.156  1.00 72.78           C  
ATOM     12  CB  PHE A   2      -7.508  -6.103 -28.543  1.00 72.78           C  
ATOM     13  O   PHE A   2      -4.585  -4.743 -28.257  1.00 72.78           O  
ATOM     14  CG  PHE A   2      -8.958  -5.746 -28.353  1.00 72.78           C  
ATOM     15  CD1 PHE A   2      -9.329  -4.729 -27.482  1.00 72.78           C  
ATOM     16  CD2 PHE A   2      -9.949  -6.428 -29.046  1.00 72.78           C  
ATOM     17  CE1 PHE A   2     -10.670  -4.396 -27.305  1.00 72.78           C  
ATOM     18  CE2 PHE A   2     -11.292  -6.102 -28.873  1.00 72.78           C  
ATOM     19  CZ  PHE A   2     -11.650  -5.086 -28.002  1.00 72.78           C  
ATOM     20  N   GLY A   3      -4.639  -6.034 -30.114  1.00 81.47           N  
ATOM     21  CA  GLY A   3      -3.203  -6.260 -30.085  1.00 81.47           C  
ATOM     22  C   GLY A   3      -2.395  -4.996 -30.314  1.00 81.47           C  
ATOM     23  O   GLY A   3      -1.399  -4.758 -29.628  1.00 81.47           O  
ATOM     24  N   SER A   4      -2.962  -4.163 -31.261  1.00 90.13           N  
ATOM     25  CA  SER A   4      -2.273  -2.915 -31.572  1.00 90.13           C  
ATOM     26  C   SER A   4      -2.323  -1.947 -30.395  1.00 90.13           C  
ATOM     27  CB  SER A   4      -2.885  -2.258 -32.810  1.00 90.13           C  
ATOM     28  O   SER A   4      -1.338  -1.267 -30.100  1.00 90.13           O  
ATOM     29  OG  SER A   4      -4.206  -1.817 -32.543  1.00 90.13           O  
ATOM     30  N   ILE A   5      -3.487  -1.944 -29.670  1.00 91.29           N  
ATOM     31  CA  ILE A   5      -3.657  -1.044 -28.534  1.00 91.29           C  
ATOM     32  C   ILE A   5      -2.701  -1.442 -27.412  1.00 91.29           C  
ATOM     33  CB  ILE A   5      -5.115  -1.048 -28.023  1.00 91.29           C  
ATOM     34  O   ILE A   5      -2.040  -0.586 -26.819  1.00 91.29           O  
ATOM     35  CG1 ILE A   5      -6.051  -0.435 -29.071  1.00 91.29           C  
ATOM     36  CG2 ILE A   5      -5.223  -0.303 -26.690  1.00 91.29           C  
ATOM     37  CD1 ILE A   5      -7.530  -0.581 -28.742  1.00 91.29           C  
ATOM     38  N   PHE A   6      -2.611  -2.723 -27.113  1.00 92.03           N  
ATOM     39  CA  PHE A   6      -1.720  -3.194 -26.059  1.00 92.03           C  
ATOM     40  C   PHE A   6      -0.263  -2.972 -26.443  1.00 92.03           C  
ATOM     41  CB  PHE A   6      -1.966  -4.678 -25.769  1.00 92.03           C  
ATOM     42  O   PHE A   6       0.569  -2.659 -25.589  1.00 92.03           O  
ATOM     43  CG  PHE A   6      -3.117  -4.931 -24.833  1.00 92.03           C  
ATOM     44  CD1 PHE A   6      -3.032  -4.575 -23.492  1.00 92.03           C  
ATOM     45  CD2 PHE A   6      -4.285  -5.524 -25.294  1.00 92.03           C  
ATOM     46  CE1 PHE A   6      -4.096  -4.808 -22.623  1.00 92.03           C  
ATOM     47  CE2 PHE A   6      -5.352  -5.760 -24.432  1.00 92.03           C  
ATOM     48  CZ  PHE A   6      -5.255  -5.402 -23.097  1.00 92.03           C  
ATOM     49  N   ASP A   7       0.073  -3.120 -27.698  1.00 92.47           N  
ATOM     50  CA  ASP A   7       1.436  -2.885 -28.163  1.00 92.47           C  
ATOM     51  C   ASP A   7       1.849  -1.432 -27.944  1.00 92.47           C  
ATOM     52  CB  ASP A   7       1.568  -3.252 -29.643  1.00 92.47           C  
ATOM     53  O   ASP A   7       2.952  -1.160 -27.464  1.00 92.47           O  
ATOM     54  CG  ASP A   7       1.581  -4.751 -29.884  1.00 92.47           C  
ATOM     55  OD1 ASP A   7       1.827  -5.520 -28.929  1.00 92.47           O  
ATOM     56  OD2 ASP A   7       1.347  -5.168 -31.039  1.00 92.47           O  
ATOM     57  N   ILE A   8       0.891  -0.501 -28.353  1.00 94.78           N  
ATOM     58  CA  ILE A   8       1.167   0.917 -28.143  1.00 94.78           C  
ATOM     59  C   ILE A   8       1.291   1.202 -26.648  1.00 94.78           C  
ATOM     60  CB  ILE A   8       0.068   1.805 -28.768  1.00 94.78           C  
ATOM     61  O   ILE A   8       2.198   1.920 -26.220  1.00 94.78           O  
ATOM     62  CG1 ILE A   8       0.080   1.673 -30.295  1.00 94.78           C  
ATOM     63  CG2 ILE A   8       0.247   3.265 -28.342  1.00 94.78           C  
ATOM     64  CD1 ILE A   8      -1.132   2.292 -30.979  1.00 94.78           C  
ATOM     65  N   TYR A   9       0.368   0.638 -25.946  1.00 94.97           N  
ATOM     66  CA  TYR A   9       0.372   0.787 -24.496  1.00 94.97           C  
ATOM     67  C   TYR A   9       1.693   0.311 -23.903  1.00 94.97           C  
ATOM     68  CB  TYR A   9      -0.790   0.010 -23.871  1.00 94.97           C  
ATOM     69  O   TYR A   9       2.339   1.040 -23.145  1.00 94.97           O  
ATOM     70  CG  TYR A   9      -0.709  -0.101 -22.368  1.00 94.97           C  
ATOM     71  CD1 TYR A   9      -0.407  -1.315 -21.755  1.00 94.97           C  
ATOM     72  CD2 TYR A   9      -0.933   1.007 -21.558  1.00 94.97           C  
ATOM     73  CE1 TYR A   9      -0.333  -1.423 -20.370  1.00 94.97           C  
ATOM     74  CE2 TYR A   9      -0.862   0.911 -20.172  1.00 94.97           C  
ATOM     75  OH  TYR A   9      -0.489  -0.406 -18.217  1.00 94.97           O  
ATOM     76  CZ  TYR A   9      -0.561  -0.306 -19.589  1.00 94.97           C  
ATOM     77  N   TYR A  10       2.178  -0.895 -24.220  1.00 95.40           N  
ATOM     78  CA  TYR A  10       3.422  -1.446 -23.696  1.00 95.40           C  
ATOM     79  C   TYR A  10       4.617  -0.605 -24.129  1.00 95.40           C  
ATOM     80  CB  TYR A  10       3.607  -2.894 -24.160  1.00 95.40           C  
ATOM     81  O   TYR A  10       5.509  -0.321 -23.326  1.00 95.40           O  
ATOM     82  CG  TYR A  10       2.596  -3.851 -23.579  1.00 95.40           C  
ATOM     83  CD1 TYR A  10       2.066  -3.648 -22.306  1.00 95.40           C  
ATOM     84  CD2 TYR A  10       2.169  -4.962 -24.299  1.00 95.40           C  
ATOM     85  CE1 TYR A  10       1.135  -4.529 -21.765  1.00 95.40           C  
ATOM     86  CE2 TYR A  10       1.239  -5.849 -23.768  1.00 95.40           C  
ATOM     87  OH  TYR A  10      -0.193  -6.500 -21.972  1.00 95.40           O  
ATOM     88  CZ  TYR A  10       0.728  -5.625 -22.503  1.00 95.40           C  
ATOM     89  N   LYS A  11       4.635  -0.195 -25.372  1.00 95.34           N  
ATOM     90  CA  LYS A  11       5.747   0.595 -25.893  1.00 95.34           C  
ATOM     91  C   LYS A  11       5.873   1.923 -25.152  1.00 95.34           C  
ATOM     92  CB  LYS A  11       5.572   0.845 -27.391  1.00 95.34           C  
ATOM     93  O   LYS A  11       6.980   2.349 -24.814  1.00 95.34           O  
ATOM     94  CG  LYS A  11       5.916  -0.353 -28.264  1.00 95.34           C  
ATOM     95  CD  LYS A  11       5.800  -0.018 -29.745  1.00 95.34           C  
ATOM     96  CE  LYS A  11       6.103  -1.227 -30.619  1.00 95.34           C  
ATOM     97  NZ  LYS A  11       5.885  -0.934 -32.067  1.00 95.34           N  
ATOM     98  N   THR A  12       4.733   2.509 -24.950  1.00 95.95           N  
ATOM     99  CA  THR A  12       4.719   3.781 -24.236  1.00 95.95           C  
ATOM    100  C   THR A  12       5.248   3.610 -22.815  1.00 95.95           C  
ATOM    101  CB  THR A  12       3.301   4.380 -24.190  1.00 95.95           C  
ATOM    102  O   THR A  12       6.133   4.352 -22.383  1.00 95.95           O  
ATOM    103  CG2 THR A  12       3.294   5.722 -23.465  1.00 95.95           C  
ATOM    104  OG1 THR A  12       2.824   4.570 -25.528  1.00 95.95           O  
ATOM    105  N   LEU A  13       4.703   2.648 -22.104  1.00 95.72           N  
ATOM    106  CA  LEU A  13       5.122   2.418 -20.725  1.00 95.72           C  
ATOM    107  C   LEU A  13       6.574   1.955 -20.668  1.00 95.72           C  
ATOM    108  CB  LEU A  13       4.217   1.380 -20.056  1.00 95.72           C  
ATOM    109  O   LEU A  13       7.317   2.339 -19.762  1.00 95.72           O  
ATOM    110  CG  LEU A  13       2.806   1.844 -19.693  1.00 95.72           C  
ATOM    111  CD1 LEU A  13       2.087   0.772 -18.881  1.00 95.72           C  
ATOM    112  CD2 LEU A  13       2.857   3.160 -18.924  1.00 95.72           C  
ATOM    113  N   ASP A  14       6.984   1.124 -21.646  1.00 95.60           N  
ATOM    114  CA  ASP A  14       8.375   0.685 -21.706  1.00 95.60           C  
ATOM    115  C   ASP A  14       9.318   1.873 -21.885  1.00 95.60           C  
ATOM    116  CB  ASP A  14       8.572  -0.319 -22.843  1.00 95.60           C  
ATOM    117  O   ASP A  14      10.417   1.890 -21.326  1.00 95.60           O  
ATOM    118  CG  ASP A  14       8.051  -1.705 -22.507  1.00 95.60           C  
ATOM    119  OD1 ASP A  14       7.706  -1.959 -21.333  1.00 95.60           O  
ATOM    120  OD2 ASP A  14       7.988  -2.553 -23.424  1.00 95.60           O  
ATOM    121  N   ALA A  15       8.888   2.847 -22.640  1.00 95.71           N  
ATOM    122  CA  ALA A  15       9.691   4.051 -22.841  1.00 95.71           C  
ATOM    123  C   ALA A  15       9.929   4.779 -21.522  1.00 95.71           C  
ATOM    124  CB  ALA A  15       9.012   4.981 -23.844  1.00 95.71           C  
ATOM    125  O   ALA A  15      11.010   5.328 -21.295  1.00 95.71           O  
ATOM    126  N   ILE A  16       8.998   4.650 -20.640  1.00 94.45           N  
ATOM    127  CA  ILE A  16       9.055   5.380 -19.378  1.00 94.45           C  
ATOM    128  C   ILE A  16       9.794   4.547 -18.333  1.00 94.45           C  
ATOM    129  CB  ILE A  16       7.641   5.744 -18.872  1.00 94.45           C  
ATOM    130  O   ILE A  16      10.686   5.051 -17.647  1.00 94.45           O  
ATOM    131  CG1 ILE A  16       6.928   6.649 -19.883  1.00 94.45           C  
ATOM    132  CG2 ILE A  16       7.715   6.412 -17.496  1.00 94.45           C  
ATOM    133  CD1 ILE A  16       5.464   6.910 -19.557  1.00 94.45           C  
ATOM    134  N   PHE A  17       9.511   3.191 -18.265  1.00 95.63           N  
ATOM    135  CA  PHE A  17       9.908   2.422 -17.092  1.00 95.63           C  
ATOM    136  C   PHE A  17      11.097   1.524 -17.410  1.00 95.63           C  
ATOM    137  CB  PHE A  17       8.736   1.580 -16.577  1.00 95.63           C  
ATOM    138  O   PHE A  17      11.790   1.058 -16.502  1.00 95.63           O  
ATOM    139  CG  PHE A  17       7.626   2.393 -15.968  1.00 95.63           C  
ATOM    140  CD1 PHE A  17       7.874   3.236 -14.891  1.00 95.63           C  
ATOM    141  CD2 PHE A  17       6.335   2.314 -16.472  1.00 95.63           C  
ATOM    142  CE1 PHE A  17       6.848   3.990 -14.325  1.00 95.63           C  
ATOM    143  CE2 PHE A  17       5.304   3.064 -15.911  1.00 95.63           C  
ATOM    144  CZ  PHE A  17       5.563   3.901 -14.837  1.00 95.63           C  
ATOM    145  N   MET A  18      11.437   1.313 -18.712  1.00 94.57           N  
ATOM    146  CA  MET A  18      12.469   0.343 -19.064  1.00 94.57           C  
ATOM    147  C   MET A  18      13.843   0.818 -18.601  1.00 94.57           C  
ATOM    148  CB  MET A  18      12.483   0.096 -20.573  1.00 94.57           C  
ATOM    149  O   MET A  18      14.656   0.018 -18.134  1.00 94.57           O  
ATOM    150  CG  MET A  18      11.464  -0.933 -21.035  1.00 94.57           C  
ATOM    151  SD  MET A  18      11.645  -2.541 -20.169  1.00 94.57           S  
ATOM    152  CE  MET A  18      13.241  -3.086 -20.838  1.00 94.57           C  
ATOM    153  N   PRO A  19      14.100   2.154 -18.682  1.00 94.80           N  
ATOM    154  CA  PRO A  19      15.398   2.594 -18.165  1.00 94.80           C  
ATOM    155  C   PRO A  19      15.607   2.218 -16.699  1.00 94.80           C  
ATOM    156  CB  PRO A  19      15.349   4.114 -18.338  1.00 94.80           C  
ATOM    157  O   PRO A  19      16.720   1.868 -16.301  1.00 94.80           O  
ATOM    158  CG  PRO A  19      14.435   4.337 -19.499  1.00 94.80           C  
ATOM    159  CD  PRO A  19      13.325   3.327 -19.433  1.00 94.80           C  
ATOM    160  N   ILE A  20      14.576   2.232 -15.943  1.00 94.22           N  
ATOM    161  CA  ILE A  20      14.658   1.896 -14.526  1.00 94.22           C  
ATOM    162  C   ILE A  20      14.638   0.379 -14.354  1.00 94.22           C  
ATOM    163  CB  ILE A  20      13.506   2.542 -13.724  1.00 94.22           C  
ATOM    164  O   ILE A  20      15.382  -0.170 -13.538  1.00 94.22           O  
ATOM    165  CG1 ILE A  20      13.630   4.069 -13.748  1.00 94.22           C  
ATOM    166  CG2 ILE A  20      13.488   2.016 -12.286  1.00 94.22           C  
ATOM    167  CD1 ILE A  20      12.383   4.799 -13.266  1.00 94.22           C  
ATOM    168  N   ILE A  21      13.867  -0.308 -15.134  1.00 94.31           N  
ATOM    169  CA  ILE A  21      13.660  -1.748 -15.022  1.00 94.31           C  
ATOM    170  C   ILE A  21      14.963  -2.482 -15.329  1.00 94.31           C  
ATOM    171  CB  ILE A  21      12.537  -2.233 -15.965  1.00 94.31           C  
ATOM    172  O   ILE A  21      15.292  -3.476 -14.676  1.00 94.31           O  
ATOM    173  CG1 ILE A  21      11.170  -1.765 -15.452  1.00 94.31           C  
ATOM    174  CG2 ILE A  21      12.574  -3.758 -16.110  1.00 94.31           C  
ATOM    175  CD1 ILE A  21      10.035  -1.958 -16.450  1.00 94.31           C  
ATOM    176  N   LYS A  22      15.816  -1.957 -16.170  1.00 93.43           N  
ATOM    177  CA  LYS A  22      17.044  -2.613 -16.610  1.00 93.43           C  
ATOM    178  C   LYS A  22      18.145  -2.478 -15.563  1.00 93.43           C  
ATOM    179  CB  LYS A  22      17.515  -2.032 -17.944  1.00 93.43           C  
ATOM    180  O   LYS A  22      19.027  -3.335 -15.467  1.00 93.43           O  
ATOM    181  CG  LYS A  22      16.670  -2.455 -19.137  1.00 93.43           C  
ATOM    182  CD  LYS A  22      17.204  -1.868 -20.437  1.00 93.43           C  
ATOM    183  CE  LYS A  22      16.381  -2.320 -21.635  1.00 93.43           C  
ATOM    184  NZ  LYS A  22      16.866  -1.702 -22.905  1.00 93.43           N  
ATOM    185  N   VAL A  23      18.027  -1.476 -14.728  1.00 92.96           N  
ATOM    186  CA  VAL A  23      19.166  -1.171 -13.868  1.00 92.96           C  
ATOM    187  C   VAL A  23      18.833  -1.533 -12.422  1.00 92.96           C  
ATOM    188  CB  VAL A  23      19.568   0.318 -13.966  1.00 92.96           C  
ATOM    189  O   VAL A  23      19.714  -1.932 -11.657  1.00 92.96           O  
ATOM    190  CG1 VAL A  23      20.725   0.628 -13.018  1.00 92.96           C  
ATOM    191  CG2 VAL A  23      19.940   0.677 -15.403  1.00 92.96           C  
ATOM    192  N   LEU A  24      17.560  -1.498 -12.095  1.00 95.37           N  
ATOM    193  CA  LEU A  24      17.182  -1.647 -10.694  1.00 95.37           C  
ATOM    194  C   LEU A  24      16.625  -3.041 -10.426  1.00 95.37           C  
ATOM    195  CB  LEU A  24      16.150  -0.587 -10.301  1.00 95.37           C  
ATOM    196  O   LEU A  24      16.051  -3.667 -11.320  1.00 95.37           O  
ATOM    197  CG  LEU A  24      16.652   0.856 -10.231  1.00 95.37           C  
ATOM    198  CD1 LEU A  24      15.524   1.790  -9.806  1.00 95.37           C  
ATOM    199  CD2 LEU A  24      17.833   0.965  -9.272  1.00 95.37           C  
ATOM    200  N   HIS A  25      16.938  -3.518  -9.174  1.00 96.47           N  
ATOM    201  CA  HIS A  25      16.243  -4.709  -8.698  1.00 96.47           C  
ATOM    202  C   HIS A  25      14.730  -4.532  -8.775  1.00 96.47           C  
ATOM    203  CB  HIS A  25      16.662  -5.035  -7.263  1.00 96.47           C  
ATOM    204  O   HIS A  25      14.215  -3.439  -8.527  1.00 96.47           O  
ATOM    205  CG  HIS A  25      16.204  -6.380  -6.796  1.00 96.47           C  
ATOM    206  CD2 HIS A  25      16.858  -7.563  -6.716  1.00 96.47           C  
ATOM    207  ND1 HIS A  25      14.924  -6.615  -6.343  1.00 96.47           N  
ATOM    208  CE1 HIS A  25      14.811  -7.888  -6.002  1.00 96.47           C  
ATOM    209  NE2 HIS A  25      15.970  -8.485  -6.219  1.00 96.47           N  
ATOM    210  N   PRO A  26      13.945  -5.619  -9.190  1.00 96.83           N  
ATOM    211  CA  PRO A  26      12.491  -5.534  -9.345  1.00 96.83           C  
ATOM    212  C   PRO A  26      11.803  -4.914  -8.131  1.00 96.83           C  
ATOM    213  CB  PRO A  26      12.070  -6.995  -9.524  1.00 96.83           C  
ATOM    214  O   PRO A  26      10.843  -4.154  -8.282  1.00 96.83           O  
ATOM    215  CG  PRO A  26      13.252  -7.659 -10.155  1.00 96.83           C  
ATOM    216  CD  PRO A  26      14.501  -7.046  -9.589  1.00 96.83           C  
ATOM    217  N   ALA A  27      12.326  -5.207  -6.934  1.00 98.04           N  
ATOM    218  CA  ALA A  27      11.708  -4.696  -5.713  1.00 98.04           C  
ATOM    219  C   ALA A  27      11.730  -3.170  -5.684  1.00 98.04           C  
ATOM    220  CB  ALA A  27      12.415  -5.259  -4.483  1.00 98.04           C  
ATOM    221  O   ALA A  27      10.714  -2.534  -5.395  1.00 98.04           O  
ATOM    222  N   LEU A  28      12.842  -2.575  -5.994  1.00 98.17           N  
ATOM    223  CA  LEU A  28      12.998  -1.124  -5.973  1.00 98.17           C  
ATOM    224  C   LEU A  28      12.238  -0.478  -7.125  1.00 98.17           C  
ATOM    225  CB  LEU A  28      14.480  -0.744  -6.046  1.00 98.17           C  
ATOM    226  O   LEU A  28      11.607   0.567  -6.950  1.00 98.17           O  
ATOM    227  CG  LEU A  28      15.339  -1.128  -4.841  1.00 98.17           C  
ATOM    228  CD1 LEU A  28      16.811  -0.850  -5.129  1.00 98.17           C  
ATOM    229  CD2 LEU A  28      14.881  -0.376  -3.596  1.00 98.17           C  
ATOM    230  N   ALA A  29      12.351  -1.128  -8.315  1.00 97.54           N  
ATOM    231  CA  ALA A  29      11.637  -0.615  -9.482  1.00 97.54           C  
ATOM    232  C   ALA A  29      10.132  -0.578  -9.231  1.00 97.54           C  
ATOM    233  CB  ALA A  29      11.948  -1.464 -10.712  1.00 97.54           C  
ATOM    234  O   ALA A  29       9.476   0.431  -9.502  1.00 97.54           O  
ATOM    235  N   ILE A  30       9.557  -1.626  -8.710  1.00 98.00           N  
ATOM    236  CA  ILE A  30       8.126  -1.731  -8.447  1.00 98.00           C  
ATOM    237  C   ILE A  30       7.724  -0.723  -7.373  1.00 98.00           C  
ATOM    238  CB  ILE A  30       7.735  -3.162  -8.014  1.00 98.00           C  
ATOM    239  O   ILE A  30       6.656  -0.111  -7.456  1.00 98.00           O  
ATOM    240  CG1 ILE A  30       7.896  -4.137  -9.185  1.00 98.00           C  
ATOM    241  CG2 ILE A  30       6.303  -3.188  -7.471  1.00 98.00           C  
ATOM    242  CD1 ILE A  30       7.722  -5.600  -8.800  1.00 98.00           C  
ATOM    243  N   LEU A  31       8.565  -0.517  -6.319  1.00 98.11           N  
ATOM    244  CA  LEU A  31       8.313   0.495  -5.298  1.00 98.11           C  
ATOM    245  C   LEU A  31       8.214   1.883  -5.921  1.00 98.11           C  
ATOM    246  CB  LEU A  31       9.420   0.475  -4.240  1.00 98.11           C  
ATOM    247  O   LEU A  31       7.290   2.640  -5.616  1.00 98.11           O  
ATOM    248  CG  LEU A  31       9.331   1.540  -3.146  1.00 98.11           C  
ATOM    249  CD1 LEU A  31       8.001   1.432  -2.408  1.00 98.11           C  
ATOM    250  CD2 LEU A  31      10.499   1.409  -2.175  1.00 98.11           C  
ATOM    251  N   ILE A  32       9.097   2.189  -6.833  1.00 96.98           N  
ATOM    252  CA  ILE A  32       9.099   3.489  -7.496  1.00 96.98           C  
ATOM    253  C   ILE A  32       7.838   3.637  -8.343  1.00 96.98           C  
ATOM    254  CB  ILE A  32      10.358   3.675  -8.371  1.00 96.98           C  
ATOM    255  O   ILE A  32       7.174   4.676  -8.304  1.00 96.98           O  
ATOM    256  CG1 ILE A  32      11.609   3.784  -7.492  1.00 96.98           C  
ATOM    257  CG2 ILE A  32      10.213   4.905  -9.272  1.00 96.98           C  
ATOM    258  CD1 ILE A  32      12.916   3.783  -8.272  1.00 96.98           C  
ATOM    259  N   ILE A  33       7.524   2.585  -9.092  1.00 95.60           N  
ATOM    260  CA  ILE A  33       6.331   2.594  -9.931  1.00 95.60           C  
ATOM    261  C   ILE A  33       5.088   2.758  -9.059  1.00 95.60           C  
ATOM    262  CB  ILE A  33       6.225   1.306 -10.778  1.00 95.60           C  
ATOM    263  O   ILE A  33       4.185   3.528  -9.393  1.00 95.60           O  
ATOM    264  CG1 ILE A  33       7.355   1.253 -11.813  1.00 95.60           C  
ATOM    265  CG2 ILE A  33       4.855   1.217 -11.457  1.00 95.60           C  
ATOM    266  CD1 ILE A  33       7.446  -0.068 -12.563  1.00 95.60           C  
ATOM    267  N   ALA A  34       5.023   2.066  -7.955  1.00 96.37           N  
ATOM    268  CA  ALA A  34       3.894   2.165  -7.034  1.00 96.37           C  
ATOM    269  C   ALA A  34       3.729   3.592  -6.520  1.00 96.37           C  
ATOM    270  CB  ALA A  34       4.074   1.199  -5.865  1.00 96.37           C  
ATOM    271  O   ALA A  34       2.607   4.089  -6.397  1.00 96.37           O  
ATOM    272  N   ILE A  35       4.807   4.298  -6.182  1.00 96.19           N  
ATOM    273  CA  ILE A  35       4.777   5.670  -5.687  1.00 96.19           C  
ATOM    274  C   ILE A  35       4.238   6.599  -6.774  1.00 96.19           C  
ATOM    275  CB  ILE A  35       6.176   6.137  -5.229  1.00 96.19           C  
ATOM    276  O   ILE A  35       3.366   7.430  -6.512  1.00 96.19           O  
ATOM    277  CG1 ILE A  35       6.594   5.398  -3.952  1.00 96.19           C  
ATOM    278  CG2 ILE A  35       6.197   7.654  -5.015  1.00 96.19           C  
ATOM    279  CD1 ILE A  35       8.039   5.644  -3.539  1.00 96.19           C  
ATOM    280  N   ILE A  36       4.749   6.424  -8.033  1.00 94.47           N  
ATOM    281  CA  ILE A  36       4.333   7.265  -9.150  1.00 94.47           C  
ATOM    282  C   ILE A  36       2.846   7.055  -9.429  1.00 94.47           C  
ATOM    283  CB  ILE A  36       5.162   6.969 -10.420  1.00 94.47           C  
ATOM    284  O   ILE A  36       2.089   8.021  -9.550  1.00 94.47           O  
ATOM    285  CG1 ILE A  36       6.621   7.395 -10.216  1.00 94.47           C  
ATOM    286  CG2 ILE A  36       4.553   7.668 -11.639  1.00 94.47           C  
ATOM    287  CD1 ILE A  36       7.553   6.968 -11.342  1.00 94.47           C  
ATOM    288  N   VAL A  37       2.458   5.807  -9.425  1.00 92.24           N  
ATOM    289  CA  VAL A  37       1.072   5.469  -9.733  1.00 92.24           C  
ATOM    290  C   VAL A  37       0.158   5.972  -8.618  1.00 92.24           C  
ATOM    291  CB  VAL A  37       0.889   3.948  -9.928  1.00 92.24           C  
ATOM    292  O   VAL A  37      -0.896   6.554  -8.886  1.00 92.24           O  
ATOM    293  CG1 VAL A  37      -0.593   3.590 -10.023  1.00 92.24           C  
ATOM    294  CG2 VAL A  37       1.637   3.476 -11.174  1.00 92.24           C  
ATOM    295  N   SER A  38       0.574   5.702  -7.415  1.00 92.82           N  
ATOM    296  CA  SER A  38      -0.213   6.165  -6.277  1.00 92.82           C  
ATOM    297  C   SER A  38      -0.358   7.683  -6.286  1.00 92.82           C  
ATOM    298  CB  SER A  38       0.426   5.713  -4.963  1.00 92.82           C  
ATOM    299  O   SER A  38      -1.423   8.212  -5.960  1.00 92.82           O  
ATOM    300  OG  SER A  38       0.359   4.304  -4.830  1.00 92.82           O  
ATOM    301  N   LEU A  39       0.639   8.336  -6.619  1.00 93.23           N  
ATOM    302  CA  LEU A  39       0.601   9.791  -6.712  1.00 93.23           C  
ATOM    303  C   LEU A  39      -0.399  10.242  -7.772  1.00 93.23           C  
ATOM    304  CB  LEU A  39       1.991  10.345  -7.037  1.00 93.23           C  
ATOM    305  O   LEU A  39      -1.232  11.114  -7.514  1.00 93.23           O  
ATOM    306  CG  LEU A  39       2.117  11.868  -7.098  1.00 93.23           C  
ATOM    307  CD1 LEU A  39       1.769  12.484  -5.747  1.00 93.23           C  
ATOM    308  CD2 LEU A  39       3.523  12.271  -7.529  1.00 93.23           C  
ATOM    309  N   ILE A  40      -0.347   9.641  -8.943  1.00 90.98           N  
ATOM    310  CA  ILE A  40      -1.234   9.993 -10.047  1.00 90.98           C  
ATOM    311  C   ILE A  40      -2.683   9.720  -9.651  1.00 90.98           C  
ATOM    312  CB  ILE A  40      -0.873   9.215 -11.332  1.00 90.98           C  
ATOM    313  O   ILE A  40      -3.557  10.569  -9.846  1.00 90.98           O  
ATOM    314  CG1 ILE A  40       0.501   9.651 -11.852  1.00 90.98           C  
ATOM    315  CG2 ILE A  40      -1.951   9.410 -12.402  1.00 90.98           C  
ATOM    316  CD1 ILE A  40       1.036   8.788 -12.987  1.00 90.98           C  
ATOM    317  N   ILE A  41      -2.877   8.540  -9.072  1.00 88.71           N  
ATOM    318  CA  ILE A  41      -4.228   8.114  -8.724  1.00 88.71           C  
ATOM    319  C   ILE A  41      -4.804   9.043  -7.657  1.00 88.71           C  
ATOM    320  CB  ILE A  41      -4.249   6.651  -8.227  1.00 88.71           C  
ATOM    321  O   ILE A  41      -5.946   9.494  -7.769  1.00 88.71           O  
ATOM    322  CG1 ILE A  41      -3.955   5.690  -9.385  1.00 88.71           C  
ATOM    323  CG2 ILE A  41      -5.593   6.322  -7.571  1.00 88.71           C  
ATOM    324  CD1 ILE A  41      -3.762   4.242  -8.954  1.00 88.71           C  
ATOM    325  N   ASN A  42      -3.966   9.378  -6.655  1.00 87.36           N  
ATOM    326  CA  ASN A  42      -4.452  10.194  -5.548  1.00 87.36           C  
ATOM    327  C   ASN A  42      -4.665  11.644  -5.972  1.00 87.36           C  
ATOM    328  CB  ASN A  42      -3.485  10.124  -4.364  1.00 87.36           C  
ATOM    329  O   ASN A  42      -5.613  12.293  -5.525  1.00 87.36           O  
ATOM    330  CG  ASN A  42      -3.582   8.814  -3.607  1.00 87.36           C  
ATOM    331  ND2 ASN A  42      -2.450   8.143  -3.435  1.00 87.36           N  
ATOM    332  OD1 ASN A  42      -4.667   8.409  -3.181  1.00 87.36           O  
ATOM    333  N   ILE A  43      -3.902  12.148  -6.849  1.00 89.68           N  
ATOM    334  CA  ILE A  43      -4.115  13.484  -7.396  1.00 89.68           C  
ATOM    335  C   ILE A  43      -5.390  13.500  -8.235  1.00 89.68           C  
ATOM    336  CB  ILE A  43      -2.909  13.945  -8.245  1.00 89.68           C  
ATOM    337  O   ILE A  43      -6.202  14.422  -8.125  1.00 89.68           O  
ATOM    338  CG1 ILE A  43      -1.696  14.217  -7.346  1.00 89.68           C  
ATOM    339  CG2 ILE A  43      -3.270  15.186  -9.067  1.00 89.68           C  
ATOM    340  CD1 ILE A  43      -0.418  14.534  -8.111  1.00 89.68           C  
ATOM    341  N   ALA A  44      -5.500  12.465  -9.059  1.00 87.42           N  
ATOM    342  CA  ALA A  44      -6.705  12.344  -9.875  1.00 87.42           C  
ATOM    343  C   ALA A  44      -7.955  12.287  -9.001  1.00 87.42           C  
ATOM    344  CB  ALA A  44      -6.624  11.106 -10.764  1.00 87.42           C  
ATOM    345  O   ALA A  44      -8.946  12.966  -9.279  1.00 87.42           O  
ATOM    346  N   THR A  45      -7.882  11.490  -7.954  1.00 83.29           N  
ATOM    347  CA  THR A  45      -9.015  11.340  -7.047  1.00 83.29           C  
ATOM    348  C   THR A  45      -9.338  12.664  -6.363  1.00 83.29           C  
ATOM    349  CB  THR A  45      -8.739  10.262  -5.982  1.00 83.29           C  
ATOM    350  O   THR A  45     -10.508  13.027  -6.222  1.00 83.29           O  
ATOM    351  CG2 THR A  45      -9.939  10.081  -5.059  1.00 83.29           C  
ATOM    352  OG1 THR A  45      -8.458   9.017  -6.633  1.00 83.29           O  
ATOM    353  N   LYS A  46      -8.272  13.281  -5.901  1.00 83.76           N  
ATOM    354  CA  LYS A  46      -8.469  14.564  -5.232  1.00 83.76           C  
ATOM    355  C   LYS A  46      -9.169  15.562  -6.151  1.00 83.76           C  
ATOM    356  CB  LYS A  46      -7.131  15.135  -4.761  1.00 83.76           C  
ATOM    357  O   LYS A  46     -10.057  16.297  -5.716  1.00 83.76           O  
ATOM    358  CG  LYS A  46      -7.253  16.432  -3.976  1.00 83.76           C  
ATOM    359  CD  LYS A  46      -5.907  16.877  -3.418  1.00 83.76           C  
ATOM    360  CE  LYS A  46      -6.028  18.176  -2.632  1.00 83.76           C  
ATOM    361  NZ  LYS A  46      -4.716  18.601  -2.060  1.00 83.76           N  
ATOM    362  N   LEU A  47      -8.897  15.537  -7.476  1.00 85.42           N  
ATOM    363  CA  LEU A  47      -9.422  16.498  -8.440  1.00 85.42           C  
ATOM    364  C   LEU A  47     -10.797  16.069  -8.942  1.00 85.42           C  
ATOM    365  CB  LEU A  47      -8.460  16.652  -9.621  1.00 85.42           C  
ATOM    366  O   LEU A  47     -11.649  16.913  -9.229  1.00 85.42           O  
ATOM    367  CG  LEU A  47      -7.100  17.280  -9.311  1.00 85.42           C  
ATOM    368  CD1 LEU A  47      -6.223  17.288 -10.558  1.00 85.42           C  
ATOM    369  CD2 LEU A  47      -7.276  18.693  -8.765  1.00 85.42           C  
ATOM    370  N   LEU A  48     -11.098  14.869  -8.935  1.00 82.52           N  
ATOM    371  CA  LEU A  48     -12.292  14.328  -9.576  1.00 82.52           C  
ATOM    372  C   LEU A  48     -13.444  14.230  -8.582  1.00 82.52           C  
ATOM    373  CB  LEU A  48     -12.000  12.950 -10.175  1.00 82.52           C  
ATOM    374  O   LEU A  48     -14.611  14.352  -8.963  1.00 82.52           O  
ATOM    375  CG  LEU A  48     -11.133  12.928 -11.435  1.00 82.52           C  
ATOM    376  CD1 LEU A  48     -10.749  11.495 -11.789  1.00 82.52           C  
ATOM    377  CD2 LEU A  48     -11.861  13.595 -12.597  1.00 82.52           C  
ATOM    378  N   VAL A  49     -13.107  14.077  -7.238  1.00 79.68           N  
ATOM    379  CA  VAL A  49     -14.149  13.815  -6.251  1.00 79.68           C  
ATOM    380  C   VAL A  49     -14.386  15.064  -5.405  1.00 79.68           C  
ATOM    381  CB  VAL A  49     -13.785  12.618  -5.345  1.00 79.68           C  
ATOM    382  O   VAL A  49     -13.441  15.641  -4.860  1.00 79.68           O  
ATOM    383  CG1 VAL A  49     -14.854  12.407  -4.273  1.00 79.68           C  
ATOM    384  CG2 VAL A  49     -13.605  11.352  -6.180  1.00 79.68           C  
ATOM    385  N   ASP A  50     -15.692  15.571  -5.432  1.00 83.69           N  
ATOM    386  CA  ASP A  50     -16.087  16.682  -4.572  1.00 83.69           C  
ATOM    387  C   ASP A  50     -16.112  16.259  -3.105  1.00 83.69           C  
ATOM    388  CB  ASP A  50     -17.458  17.221  -4.987  1.00 83.69           C  
ATOM    389  O   ASP A  50     -17.105  15.704  -2.630  1.00 83.69           O  
ATOM    390  CG  ASP A  50     -17.798  18.546  -4.328  1.00 83.69           C  
ATOM    391  OD1 ASP A  50     -17.188  18.887  -3.292  1.00 83.69           O  
ATOM    392  OD2 ASP A  50     -18.687  19.255  -4.849  1.00 83.69           O  
ATOM    393  N   GLN A  51     -15.010  16.559  -2.399  1.00 78.08           N  
ATOM    394  CA  GLN A  51     -14.834  16.088  -1.029  1.00 78.08           C  
ATOM    395  C   GLN A  51     -15.803  16.785  -0.078  1.00 78.08           C  
ATOM    396  CB  GLN A  51     -13.393  16.309  -0.565  1.00 78.08           C  
ATOM    397  O   GLN A  51     -16.292  16.175   0.875  1.00 78.08           O  
ATOM    398  CG  GLN A  51     -12.356  15.586  -1.413  1.00 78.08           C  
ATOM    399  CD  GLN A  51     -12.463  14.076  -1.311  1.00 78.08           C  
ATOM    400  NE2 GLN A  51     -11.980  13.376  -2.332  1.00 78.08           N  
ATOM    401  OE1 GLN A  51     -12.975  13.543  -0.321  1.00 78.08           O  
ATOM    402  N   LYS A  52     -16.103  17.989  -0.326  1.00 86.21           N  
ATOM    403  CA  LYS A  52     -17.012  18.781   0.498  1.00 86.21           C  
ATOM    404  C   LYS A  52     -18.433  18.230   0.435  1.00 86.21           C  
ATOM    405  CB  LYS A  52     -16.997  20.245   0.058  1.00 86.21           C  
ATOM    406  O   LYS A  52     -19.093  18.079   1.466  1.00 86.21           O  
ATOM    407  CG  LYS A  52     -15.729  20.994   0.442  1.00 86.21           C  
ATOM    408  CD  LYS A  52     -15.810  22.465   0.053  1.00 86.21           C  
ATOM    409  CE  LYS A  52     -14.508  23.196   0.355  1.00 86.21           C  
ATOM    410  NZ  LYS A  52     -14.580  24.637  -0.030  1.00 86.21           N  
ATOM    411  N   ARG A  53     -18.843  17.898  -0.736  1.00 88.48           N  
ATOM    412  CA  ARG A  53     -20.182  17.348  -0.925  1.00 88.48           C  
ATOM    413  C   ARG A  53     -20.304  15.970  -0.283  1.00 88.48           C  
ATOM    414  CB  ARG A  53     -20.524  17.265  -2.414  1.00 88.48           C  
ATOM    415  O   ARG A  53     -21.325  15.653   0.330  1.00 88.48           O  
ATOM    416  CG  ARG A  53     -21.912  16.714  -2.697  1.00 88.48           C  
ATOM    417  CD  ARG A  53     -23.001  17.592  -2.097  1.00 88.48           C  
ATOM    418  NE  ARG A  53     -24.334  17.120  -2.460  1.00 88.48           N  
ATOM    419  NH1 ARG A  53     -25.415  18.210  -0.733  1.00 88.48           N  
ATOM    420  NH2 ARG A  53     -26.611  16.940  -2.220  1.00 88.48           N  
ATOM    421  CZ  ARG A  53     -25.451  17.425  -1.803  1.00 88.48           C  
ATOM    422  N   VAL A  54     -19.247  15.166  -0.358  1.00 84.61           N  
ATOM    423  CA  VAL A  54     -19.252  13.846   0.264  1.00 84.61           C  
ATOM    424  C   VAL A  54     -19.402  13.988   1.777  1.00 84.61           C  
ATOM    425  CB  VAL A  54     -17.967  13.056  -0.072  1.00 84.61           C  
ATOM    426  O   VAL A  54     -20.209  13.290   2.395  1.00 84.61           O  
ATOM    427  CG1 VAL A  54     -17.841  11.825   0.824  1.00 84.61           C  
ATOM    428  CG2 VAL A  54     -17.959  12.652  -1.545  1.00 84.61           C  
ATOM    429  N   ALA A  55     -18.687  14.945   2.356  1.00 86.66           N  
ATOM    430  CA  ALA A  55     -18.741  15.174   3.798  1.00 86.66           C  
ATOM    431  C   ALA A  55     -20.124  15.658   4.224  1.00 86.66           C  
ATOM    432  CB  ALA A  55     -17.675  16.184   4.216  1.00 86.66           C  
ATOM    433  O   ALA A  55     -20.649  15.227   5.253  1.00 86.66           O  
ATOM    434  N   GLU A  56     -20.681  16.520   3.419  1.00 90.97           N  
ATOM    435  CA  GLU A  56     -22.015  17.045   3.690  1.00 90.97           C  
ATOM    436  C   GLU A  56     -23.064  15.937   3.640  1.00 90.97           C  
ATOM    437  CB  GLU A  56     -22.371  18.151   2.694  1.00 90.97           C  
ATOM    438  O   GLU A  56     -23.930  15.855   4.515  1.00 90.97           O  
ATOM    439  CG  GLU A  56     -21.620  19.454   2.929  1.00 90.97           C  
ATOM    440  CD  GLU A  56     -21.896  20.505   1.865  1.00 90.97           C  
ATOM    441  OE1 GLU A  56     -21.267  21.587   1.904  1.00 90.97           O  
ATOM    442  OE2 GLU A  56     -22.747  20.244   0.986  1.00 90.97           O  
ATOM    443  N   LEU A  57     -22.955  15.062   2.606  1.00 91.23           N  
ATOM    444  CA  LEU A  57     -23.888  13.953   2.438  1.00 91.23           C  
ATOM    445  C   LEU A  57     -23.775  12.967   3.597  1.00 91.23           C  
ATOM    446  CB  LEU A  57     -23.630  13.231   1.113  1.00 91.23           C  
ATOM    447  O   LEU A  57     -24.788  12.500   4.121  1.00 91.23           O  
ATOM    448  CG  LEU A  57     -24.016  13.990  -0.158  1.00 91.23           C  
ATOM    449  CD1 LEU A  57     -23.629  13.185  -1.394  1.00 91.23           C  
ATOM    450  CD2 LEU A  57     -25.508  14.303  -0.163  1.00 91.23           C  
ATOM    451  N   LYS A  58     -22.538  12.687   4.026  1.00 90.49           N  
ATOM    452  CA  LYS A  58     -22.316  11.775   5.144  1.00 90.49           C  
ATOM    453  C   LYS A  58     -22.945  12.312   6.426  1.00 90.49           C  
ATOM    454  CB  LYS A  58     -20.820  11.537   5.354  1.00 90.49           C  
ATOM    455  O   LYS A  58     -23.551  11.558   7.190  1.00 90.49           O  
ATOM    456  CG  LYS A  58     -20.196  10.586   4.344  1.00 90.49           C  
ATOM    457  CD  LYS A  58     -18.735  10.304   4.670  1.00 90.49           C  
ATOM    458  CE  LYS A  58     -18.117   9.331   3.675  1.00 90.49           C  
ATOM    459  NZ  LYS A  58     -16.685   9.048   3.992  1.00 90.49           N  
ATOM    460  N   LYS A  59     -22.739  13.604   6.606  1.00 92.82           N  
ATOM    461  CA  LYS A  59     -23.294  14.253   7.790  1.00 92.82           C  
ATOM    462  C   LYS A  59     -24.819  14.181   7.792  1.00 92.82           C  
ATOM    463  CB  LYS A  59     -22.839  15.711   7.866  1.00 92.82           C  
ATOM    464  O   LYS A  59     -25.428  13.851   8.811  1.00 92.82           O  
ATOM    465  CG  LYS A  59     -23.238  16.417   9.154  1.00 92.82           C  
ATOM    466  CD  LYS A  59     -22.738  17.856   9.180  1.00 92.82           C  
ATOM    467  CE  LYS A  59     -23.204  18.588  10.431  1.00 92.82           C  
ATOM    468  NZ  LYS A  59     -22.726  20.003  10.455  1.00 92.82           N  
ATOM    469  N   GLU A  60     -25.465  14.520   6.672  1.00 91.76           N  
ATOM    470  CA  GLU A  60     -26.920  14.505   6.547  1.00 91.76           C  
ATOM    471  C   GLU A  60     -27.478  13.102   6.767  1.00 91.76           C  
ATOM    472  CB  GLU A  60     -27.347  15.032   5.175  1.00 91.76           C  
ATOM    473  O   GLU A  60     -28.502  12.933   7.431  1.00 91.76           O  
ATOM    474  CG  GLU A  60     -27.162  16.533   5.007  1.00 91.76           C  
ATOM    475  CD  GLU A  60     -27.703  17.061   3.688  1.00 91.76           C  
ATOM    476  OE1 GLU A  60     -27.190  18.089   3.190  1.00 91.76           O  
ATOM    477  OE2 GLU A  60     -28.648  16.443   3.150  1.00 91.76           O  
ATOM    478  N   ILE A  61     -26.814  12.093   6.185  1.00 91.32           N  
ATOM    479  CA  ILE A  61     -27.236  10.702   6.308  1.00 91.32           C  
ATOM    480  C   ILE A  61     -27.108  10.250   7.761  1.00 91.32           C  
ATOM    481  CB  ILE A  61     -26.412   9.777   5.385  1.00 91.32           C  
ATOM    482  O   ILE A  61     -28.004   9.591   8.294  1.00 91.32           O  
ATOM    483  CG1 ILE A  61     -26.759  10.043   3.915  1.00 91.32           C  
ATOM    484  CG2 ILE A  61     -26.645   8.307   5.746  1.00 91.32           C  
ATOM    485  CD1 ILE A  61     -25.807   9.386   2.926  1.00 91.32           C  
ATOM    486  N   GLN A  62     -26.038  10.608   8.406  1.00 91.85           N  
ATOM    487  CA  GLN A  62     -25.815  10.249   9.803  1.00 91.85           C  
ATOM    488  C   GLN A  62     -26.847  10.910  10.712  1.00 91.85           C  
ATOM    489  CB  GLN A  62     -24.402  10.641  10.240  1.00 91.85           C  
ATOM    490  O   GLN A  62     -27.355  10.281  11.643  1.00 91.85           O  
ATOM    491  CG  GLN A  62     -23.338   9.615   9.873  1.00 91.85           C  
ATOM    492  CD  GLN A  62     -21.937  10.067  10.238  1.00 91.85           C  
ATOM    493  NE2 GLN A  62     -20.945   9.247   9.910  1.00 91.85           N  
ATOM    494  OE1 GLN A  62     -21.747  11.145  10.811  1.00 91.85           O  
ATOM    495  N   GLU A  63     -27.118  12.195  10.486  1.00 91.02           N  
ATOM    496  CA  GLU A  63     -28.116  12.922  11.265  1.00 91.02           C  
ATOM    497  C   GLU A  63     -29.491  12.272  11.144  1.00 91.02           C  
ATOM    498  CB  GLU A  63     -28.184  14.385  10.821  1.00 91.02           C  
ATOM    499  O   GLU A  63     -30.231  12.186  12.125  1.00 91.02           O  
ATOM    500  CG  GLU A  63     -27.000  15.224  11.280  1.00 91.02           C  
ATOM    501  CD  GLU A  63     -27.039  16.652  10.762  1.00 91.02           C  
ATOM    502  OE1 GLU A  63     -26.140  17.450  11.112  1.00 91.02           O  
ATOM    503  OE2 GLU A  63     -27.977  16.977  10.001  1.00 91.02           O  
ATOM    504  N   PHE A  64     -29.803  11.842   9.940  1.00 89.39           N  
ATOM    505  CA  PHE A  64     -31.072  11.157   9.722  1.00 89.39           C  
ATOM    506  C   PHE A  64     -31.110   9.835  10.478  1.00 89.39           C  
ATOM    507  CB  PHE A  64     -31.304  10.915   8.227  1.00 89.39           C  
ATOM    508  O   PHE A  64     -32.132   9.481  11.069  1.00 89.39           O  
ATOM    509  CG  PHE A  64     -32.525  10.088   7.929  1.00 89.39           C  
ATOM    510  CD1 PHE A  64     -32.409   8.738   7.621  1.00 89.39           C  
ATOM    511  CD2 PHE A  64     -33.790  10.661   7.956  1.00 89.39           C  
ATOM    512  CE1 PHE A  64     -33.538   7.970   7.344  1.00 89.39           C  
ATOM    513  CE2 PHE A  64     -34.922   9.900   7.681  1.00 89.39           C  
ATOM    514  CZ  PHE A  64     -34.794   8.555   7.374  1.00 89.39           C  
ATOM    515  N   GLN A  65     -29.956   9.063  10.398  1.00 87.45           N  
ATOM    516  CA  GLN A  65     -29.877   7.775  11.080  1.00 87.45           C  
ATOM    517  C   GLN A  65     -30.124   7.931  12.578  1.00 87.45           C  
ATOM    518  CB  GLN A  65     -28.517   7.120  10.837  1.00 87.45           C  
ATOM    519  O   GLN A  65     -30.820   7.115  13.186  1.00 87.45           O  
ATOM    520  CG  GLN A  65     -28.340   6.576   9.426  1.00 87.45           C  
ATOM    521  CD  GLN A  65     -26.978   5.944   9.208  1.00 87.45           C  
ATOM    522  NE2 GLN A  65     -26.887   5.057   8.223  1.00 87.45           N  
ATOM    523  OE1 GLN A  65     -26.015   6.252   9.917  1.00 87.45           O  
ATOM    524  N   VAL A  66     -29.592   9.018  13.198  1.00 89.17           N  
ATOM    525  CA  VAL A  66     -29.786   9.310  14.614  1.00 89.17           C  
ATOM    526  C   VAL A  66     -31.245   9.678  14.871  1.00 89.17           C  
ATOM    527  CB  VAL A  66     -28.857  10.448  15.091  1.00 89.17           C  
ATOM    528  O   VAL A  66     -31.850   9.206  15.837  1.00 89.17           O  
ATOM    529  CG1 VAL A  66     -29.227  10.890  16.506  1.00 89.17           C  
ATOM    530  CG2 VAL A  66     -27.396  10.005  15.032  1.00 89.17           C  
ATOM    531  N   LYS A  67     -31.733  10.539  14.040  1.00 86.45           N  
ATOM    532  CA  LYS A  67     -33.129  10.958  14.140  1.00 86.45           C  
ATOM    533  C   LYS A  67     -34.072   9.767  13.999  1.00 86.45           C  
ATOM    534  CB  LYS A  67     -33.451  12.010  13.078  1.00 86.45           C  
ATOM    535  O   LYS A  67     -35.059   9.659  14.729  1.00 86.45           O  
ATOM    536  CG  LYS A  67     -34.835  12.627  13.218  1.00 86.45           C  
ATOM    537  CD  LYS A  67     -35.080  13.697  12.161  1.00 86.45           C  
ATOM    538  CE  LYS A  67     -36.496  14.250  12.242  1.00 86.45           C  
ATOM    539  NZ  LYS A  67     -36.744  15.291  11.200  1.00 86.45           N  
ATOM    540  N   PHE A  68     -33.842   8.946  12.984  1.00 84.96           N  
ATOM    541  CA  PHE A  68     -34.652   7.759  12.741  1.00 84.96           C  
ATOM    542  C   PHE A  68     -34.672   6.856  13.969  1.00 84.96           C  
ATOM    543  CB  PHE A  68     -34.124   6.985  11.529  1.00 84.96           C  
ATOM    544  O   PHE A  68     -35.723   6.330  14.342  1.00 84.96           O  
ATOM    545  CG  PHE A  68     -34.986   5.818  11.131  1.00 84.96           C  
ATOM    546  CD1 PHE A  68     -34.680   4.531  11.558  1.00 84.96           C  
ATOM    547  CD2 PHE A  68     -36.104   6.007  10.329  1.00 84.96           C  
ATOM    548  CE1 PHE A  68     -35.477   3.449  11.191  1.00 84.96           C  
ATOM    549  CE2 PHE A  68     -36.905   4.931   9.958  1.00 84.96           C  
ATOM    550  CZ  PHE A  68     -36.589   3.653  10.389  1.00 84.96           C  
ATOM    551  N   LYS A  69     -33.515   6.590  14.633  1.00 85.62           N  
ATOM    552  CA  LYS A  69     -33.402   5.765  15.832  1.00 85.62           C  
ATOM    553  C   LYS A  69     -34.196   6.365  16.989  1.00 85.62           C  
ATOM    554  CB  LYS A  69     -31.935   5.600  16.234  1.00 85.62           C  
ATOM    555  O   LYS A  69     -34.835   5.639  17.753  1.00 85.62           O  
ATOM    556  CG  LYS A  69     -31.701   4.535  17.296  1.00 85.62           C  
ATOM    557  CD  LYS A  69     -30.215   4.333  17.566  1.00 85.62           C  
ATOM    558  CE  LYS A  69     -29.981   3.314  18.673  1.00 85.62           C  
ATOM    559  NZ  LYS A  69     -28.526   3.121  18.949  1.00 85.62           N  
ATOM    560  N   LYS A  70     -34.199   7.667  17.104  1.00 84.04           N  
ATOM    561  CA  LYS A  70     -34.875   8.354  18.201  1.00 84.04           C  
ATOM    562  C   LYS A  70     -36.386   8.372  17.991  1.00 84.04           C  
ATOM    563  CB  LYS A  70     -34.349   9.784  18.344  1.00 84.04           C  
ATOM    564  O   LYS A  70     -37.153   8.225  18.945  1.00 84.04           O  
ATOM    565  CG  LYS A  70     -32.972   9.875  18.984  1.00 84.04           C  
ATOM    566  CD  LYS A  70     -32.549  11.323  19.196  1.00 84.04           C  
ATOM    567  CE  LYS A  70     -31.146  11.417  19.780  1.00 84.04           C  
ATOM    568  NZ  LYS A  70     -30.707  12.836  19.941  1.00 84.04           N  
ATOM    569  N   MET A  71     -36.746   8.392  16.781  1.00 76.91           N  
ATOM    570  CA  MET A  71     -38.134   8.695  16.446  1.00 76.91           C  
ATOM    571  C   MET A  71     -38.885   7.432  16.040  1.00 76.91           C  
ATOM    572  CB  MET A  71     -38.203   9.729  15.320  1.00 76.91           C  
ATOM    573  O   MET A  71     -40.094   7.471  15.803  1.00 76.91           O  
ATOM    574  CG  MET A  71     -37.608  11.078  15.688  1.00 76.91           C  
ATOM    575  SD  MET A  71     -38.603  11.964  16.950  1.00 76.91           S  
ATOM    576  CE  MET A  71     -40.068  12.384  15.964  1.00 76.91           C  
ATOM    577  N   SER A  72     -38.202   6.283  15.880  1.00 71.04           N  
ATOM    578  CA  SER A  72     -38.864   5.046  15.479  1.00 71.04           C  
ATOM    579  C   SER A  72     -39.788   4.532  16.577  1.00 71.04           C  
ATOM    580  CB  SER A  72     -37.831   3.975  15.127  1.00 71.04           C  
ATOM    581  O   SER A  72     -40.548   3.585  16.363  1.00 71.04           O  
ATOM    582  OG  SER A  72     -36.898   3.810  16.181  1.00 71.04           O  
ATOM    583  N   LYS A  73     -39.960   5.279  17.600  1.00 77.31           N  
ATOM    584  CA  LYS A  73     -40.779   4.832  18.723  1.00 77.31           C  
ATOM    585  C   LYS A  73     -42.150   5.503  18.706  1.00 77.31           C  
ATOM    586  CB  LYS A  73     -40.073   5.117  20.050  1.00 77.31           C  
ATOM    587  O   LYS A  73     -43.078   5.049  19.379  1.00 77.31           O  
ATOM    588  CG  LYS A  73     -38.791   4.323  20.252  1.00 77.31           C  
ATOM    589  CD  LYS A  73     -38.205   4.551  21.639  1.00 77.31           C  
ATOM    590  CE  LYS A  73     -36.926   3.751  21.846  1.00 77.31           C  
ATOM    591  NZ  LYS A  73     -36.377   3.930  23.223  1.00 77.31           N  
ATOM    592  N   ASN A  74     -42.426   6.440  17.804  1.00 77.65           N  
ATOM    593  CA  ASN A  74     -43.674   7.192  17.730  1.00 77.65           C  
ATOM    594  C   ASN A  74     -44.374   6.987  16.390  1.00 77.65           C  
ATOM    595  CB  ASN A  74     -43.419   8.681  17.973  1.00 77.65           C  
ATOM    596  O   ASN A  74     -43.802   7.269  15.336  1.00 77.65           O  
ATOM    597  CG  ASN A  74     -44.693   9.454  18.252  1.00 77.65           C  
ATOM    598  ND2 ASN A  74     -44.556  10.619  18.875  1.00 77.65           N  
ATOM    599  OD1 ASN A  74     -45.792   9.007  17.912  1.00 77.65           O  
ATOM    600  N   PRO A  75     -45.584   6.457  16.283  1.00 72.78           N  
ATOM    601  CA  PRO A  75     -46.380   6.120  15.101  1.00 72.78           C  
ATOM    602  C   PRO A  75     -46.687   7.337  14.230  1.00 72.78           C  
ATOM    603  CB  PRO A  75     -47.664   5.536  15.695  1.00 72.78           C  
ATOM    604  O   PRO A  75     -46.721   7.228  13.002  1.00 72.78           O  
ATOM    605  CG  PRO A  75     -47.343   5.293  17.134  1.00 72.78           C  
ATOM    606  CD  PRO A  75     -46.110   6.075  17.486  1.00 72.78           C  
ATOM    607  N   GLU A  76     -46.995   8.595  14.834  1.00 72.78           N  
ATOM    608  CA  GLU A  76     -47.321   9.827  14.121  1.00 72.78           C  
ATOM    609  C   GLU A  76     -46.105  10.375  13.381  1.00 72.78           C  
ATOM    610  CB  GLU A  76     -47.867  10.880  15.089  1.00 72.78           C  
ATOM    611  O   GLU A  76     -46.234  10.924  12.285  1.00 72.78           O  
ATOM    612  CG  GLU A  76     -49.353  10.735  15.383  1.00 72.78           C  
ATOM    613  CD  GLU A  76     -49.898  11.837  16.277  1.00 72.78           C  
ATOM    614  OE1 GLU A  76     -51.100  11.797  16.625  1.00 72.78           O  
ATOM    615  OE2 GLU A  76     -49.117  12.747  16.632  1.00 72.78           O  
ATOM    616  N   MET A  77     -45.013   9.962  13.666  1.00 70.57           N  
ATOM    617  CA  MET A  77     -43.755  10.448  13.106  1.00 70.57           C  
ATOM    618  C   MET A  77     -43.312   9.582  11.931  1.00 70.57           C  
ATOM    619  CB  MET A  77     -42.664  10.473  14.177  1.00 70.57           C  
ATOM    620  O   MET A  77     -42.430   9.973  11.165  1.00 70.57           O  
ATOM    621  CG  MET A  77     -42.873  11.540  15.241  1.00 70.57           C  
ATOM    622  SD  MET A  77     -42.835  13.239  14.549  1.00 70.57           S  
ATOM    623  CE  MET A  77     -44.479  13.310  13.784  1.00 70.57           C  
ATOM    624  N   MET A  78     -44.008   8.472  11.795  1.00 73.40           N  
ATOM    625  CA  MET A  78     -43.635   7.513  10.759  1.00 73.40           C  
ATOM    626  C   MET A  78     -43.820   8.114   9.369  1.00 73.40           C  
ATOM    627  CB  MET A  78     -44.462   6.232  10.889  1.00 73.40           C  
ATOM    628  O   MET A  78     -43.009   7.877   8.473  1.00 73.40           O  
ATOM    629  CG  MET A  78     -43.847   5.198  11.819  1.00 73.40           C  
ATOM    630  SD  MET A  78     -42.015   5.172  11.728  1.00 73.40           S  
ATOM    631  CE  MET A  78     -41.782   5.266   9.931  1.00 73.40           C  
ATOM    632  N   GLU A  79     -44.945   8.958   9.266  1.00 78.60           N  
ATOM    633  CA  GLU A  79     -45.206   9.569   7.966  1.00 78.60           C  
ATOM    634  C   GLU A  79     -44.113  10.568   7.596  1.00 78.60           C  
ATOM    635  CB  GLU A  79     -46.572  10.259   7.960  1.00 78.60           C  
ATOM    636  O   GLU A  79     -43.653  10.599   6.453  1.00 78.60           O  
ATOM    637  CG  GLU A  79     -47.057  10.652   6.572  1.00 78.60           C  
ATOM    638  CD  GLU A  79     -48.420  11.325   6.581  1.00 78.60           C  
ATOM    639  OE1 GLU A  79     -48.874  11.791   5.512  1.00 78.60           O  
ATOM    640  OE2 GLU A  79     -49.039  11.388   7.667  1.00 78.60           O  
ATOM    641  N   LYS A  80     -43.708  11.514   8.545  1.00 79.98           N  
ATOM    642  CA  LYS A  80     -42.620  12.464   8.325  1.00 79.98           C  
ATOM    643  C   LYS A  80     -41.302  11.740   8.067  1.00 79.98           C  
ATOM    644  CB  LYS A  80     -42.477  13.403   9.524  1.00 79.98           C  
ATOM    645  O   LYS A  80     -40.499  12.178   7.240  1.00 79.98           O  
ATOM    646  CG  LYS A  80     -43.551  14.478   9.600  1.00 79.98           C  
ATOM    647  CD  LYS A  80     -43.268  15.472  10.720  1.00 79.98           C  
ATOM    648  CE  LYS A  80     -44.347  16.543  10.803  1.00 79.98           C  
ATOM    649  NZ  LYS A  80     -44.085  17.508  11.912  1.00 79.98           N  
ATOM    650  N   LEU A  81     -41.167  10.555   8.587  1.00 81.02           N  
ATOM    651  CA  LEU A  81     -39.954   9.757   8.450  1.00 81.02           C  
ATOM    652  C   LEU A  81     -39.872   9.125   7.064  1.00 81.02           C  
ATOM    653  CB  LEU A  81     -39.906   8.666   9.523  1.00 81.02           C  
ATOM    654  O   LEU A  81     -38.785   9.006   6.495  1.00 81.02           O  
ATOM    655  CG  LEU A  81     -39.547   9.124  10.938  1.00 81.02           C  
ATOM    656  CD1 LEU A  81     -39.716   7.974  11.926  1.00 81.02           C  
ATOM    657  CD2 LEU A  81     -38.123   9.667  10.980  1.00 81.02           C  
ATOM    658  N   GLN A  82     -41.099   8.815   6.550  1.00 82.66           N  
ATOM    659  CA  GLN A  82     -41.125   8.192   5.231  1.00 82.66           C  
ATOM    660  C   GLN A  82     -40.631   9.156   4.157  1.00 82.66           C  
ATOM    661  CB  GLN A  82     -42.537   7.709   4.893  1.00 82.66           C  
ATOM    662  O   GLN A  82     -39.886   8.762   3.256  1.00 82.66           O  
ATOM    663  CG  GLN A  82     -42.937   6.428   5.613  1.00 82.66           C  
ATOM    664  CD  GLN A  82     -44.347   5.981   5.275  1.00 82.66           C  
ATOM    665  NE2 GLN A  82     -44.642   4.710   5.526  1.00 82.66           N  
ATOM    666  OE1 GLN A  82     -45.164   6.771   4.792  1.00 82.66           O  
ATOM    667  N   GLU A  83     -41.124  10.437   4.187  1.00 83.92           N  
ATOM    668  CA  GLU A  83     -40.669  11.460   3.251  1.00 83.92           C  
ATOM    669  C   GLU A  83     -39.171  11.711   3.393  1.00 83.92           C  
ATOM    670  CB  GLU A  83     -41.443  12.764   3.461  1.00 83.92           C  
ATOM    671  O   GLU A  83     -38.463  11.853   2.394  1.00 83.92           O  
ATOM    672  CG  GLU A  83     -42.868  12.727   2.926  1.00 83.92           C  
ATOM    673  CD  GLU A  83     -43.616  14.037   3.120  1.00 83.92           C  
ATOM    674  OE1 GLU A  83     -44.802  14.122   2.728  1.00 83.92           O  
ATOM    675  OE2 GLU A  83     -43.010  14.986   3.667  1.00 83.92           O  
ATOM    676  N   GLU A  84     -38.731  11.736   4.534  1.00 85.41           N  
ATOM    677  CA  GLU A  84     -37.310  11.944   4.796  1.00 85.41           C  
ATOM    678  C   GLU A  84     -36.485  10.739   4.356  1.00 85.41           C  
ATOM    679  CB  GLU A  84     -37.074  12.229   6.282  1.00 85.41           C  
ATOM    680  O   GLU A  84     -35.356  10.891   3.885  1.00 85.41           O  
ATOM    681  CG  GLU A  84     -37.504  13.623   6.717  1.00 85.41           C  
ATOM    682  CD  GLU A  84     -37.077  13.967   8.135  1.00 85.41           C  
ATOM    683  OE1 GLU A  84     -37.446  15.056   8.632  1.00 85.41           O  
ATOM    684  OE2 GLU A  84     -36.368  13.142   8.753  1.00 85.41           O  
ATOM    685  N   GLN A  85     -37.078   9.537   4.552  1.00 87.47           N  
ATOM    686  CA  GLN A  85     -36.436   8.304   4.107  1.00 87.47           C  
ATOM    687  C   GLN A  85     -36.150   8.343   2.609  1.00 87.47           C  
ATOM    688  CB  GLN A  85     -37.305   7.092   4.445  1.00 87.47           C  
ATOM    689  O   GLN A  85     -35.080   7.922   2.165  1.00 87.47           O  
ATOM    690  CG  GLN A  85     -36.646   5.756   4.133  1.00 87.47           C  
ATOM    691  CD  GLN A  85     -37.501   4.570   4.540  1.00 87.47           C  
ATOM    692  NE2 GLN A  85     -37.004   3.365   4.281  1.00 87.47           N  
ATOM    693  OE1 GLN A  85     -38.598   4.736   5.082  1.00 87.47           O  
ATOM    694  N   GLN A  86     -37.203   8.818   1.816  1.00 88.81           N  
ATOM    695  CA  GLN A  86     -37.018   8.917   0.372  1.00 88.81           C  
ATOM    696  C   GLN A  86     -35.893   9.888   0.027  1.00 88.81           C  
ATOM    697  CB  GLN A  86     -38.317   9.355  -0.306  1.00 88.81           C  
ATOM    698  O   GLN A  86     -35.090   9.622  -0.870  1.00 88.81           O  
ATOM    699  CG  GLN A  86     -39.389   8.275  -0.339  1.00 88.81           C  
ATOM    700  CD  GLN A  86     -40.667   8.736  -1.014  1.00 88.81           C  
ATOM    701  NE2 GLN A  86     -41.512   7.784  -1.397  1.00 88.81           N  
ATOM    702  OE1 GLN A  86     -40.894   9.937  -1.189  1.00 88.81           O  
ATOM    703  N   ARG A  87     -35.913  11.060   0.660  1.00 90.03           N  
ATOM    704  CA  ARG A  87     -34.847  12.039   0.476  1.00 90.03           C  
ATOM    705  C   ARG A  87     -33.486  11.434   0.803  1.00 90.03           C  
ATOM    706  CB  ARG A  87     -35.094  13.274   1.345  1.00 90.03           C  
ATOM    707  O   ARG A  87     -32.514  11.648   0.075  1.00 90.03           O  
ATOM    708  CG  ARG A  87     -34.036  14.355   1.195  1.00 90.03           C  
ATOM    709  CD  ARG A  87     -34.358  15.581   2.038  1.00 90.03           C  
ATOM    710  NE  ARG A  87     -33.304  16.587   1.951  1.00 90.03           N  
ATOM    711  NH1 ARG A  87     -34.291  18.049   3.443  1.00 90.03           N  
ATOM    712  NH2 ARG A  87     -32.286  18.580   2.467  1.00 90.03           N  
ATOM    713  CZ  ARG A  87     -33.296  17.737   2.620  1.00 90.03           C  
ATOM    714  N   ILE A  88     -33.396  10.671   1.858  1.00 91.05           N  
ATOM    715  CA  ILE A  88     -32.160  10.038   2.304  1.00 91.05           C  
ATOM    716  C   ILE A  88     -31.722   8.987   1.286  1.00 91.05           C  
ATOM    717  CB  ILE A  88     -32.325   9.396   3.699  1.00 91.05           C  
ATOM    718  O   ILE A  88     -30.527   8.811   1.040  1.00 91.05           O  
ATOM    719  CG1 ILE A  88     -32.471  10.481   4.772  1.00 91.05           C  
ATOM    720  CG2 ILE A  88     -31.144   8.472   4.012  1.00 91.05           C  
ATOM    721  CD1 ILE A  88     -31.285  11.432   4.857  1.00 91.05           C  
ATOM    722  N   MET A  89     -32.744   8.296   0.697  1.00 90.87           N  
ATOM    723  CA  MET A  89     -32.422   7.329  -0.348  1.00 90.87           C  
ATOM    724  C   MET A  89     -31.730   8.010  -1.525  1.00 90.87           C  
ATOM    725  CB  MET A  89     -33.686   6.614  -0.828  1.00 90.87           C  
ATOM    726  O   MET A  89     -30.774   7.471  -2.084  1.00 90.87           O  
ATOM    727  CG  MET A  89     -34.226   5.594   0.162  1.00 90.87           C  
ATOM    728  SD  MET A  89     -35.783   4.813  -0.413  1.00 90.87           S  
ATOM    729  CE  MET A  89     -35.134   3.714  -1.702  1.00 90.87           C  
ATOM    730  N   GLN A  90     -32.255   9.177  -1.943  1.00 92.30           N  
ATOM    731  CA  GLN A  90     -31.652   9.937  -3.033  1.00 92.30           C  
ATOM    732  C   GLN A  90     -30.247  10.406  -2.666  1.00 92.30           C  
ATOM    733  CB  GLN A  90     -32.526  11.137  -3.399  1.00 92.30           C  
ATOM    734  O   GLN A  90     -29.337  10.370  -3.497  1.00 92.30           O  
ATOM    735  CG  GLN A  90     -33.834  10.760  -4.082  1.00 92.30           C  
ATOM    736  CD  GLN A  90     -34.706  11.963  -4.386  1.00 92.30           C  
ATOM    737  NE2 GLN A  90     -35.805  11.734  -5.097  1.00 92.30           N  
ATOM    738  OE1 GLN A  90     -34.395  13.089  -3.985  1.00 92.30           O  
ATOM    739  N   LEU A  91     -30.168  10.851  -1.437  1.00 92.60           N  
ATOM    740  CA  LEU A  91     -28.858  11.294  -0.973  1.00 92.60           C  
ATOM    741  C   LEU A  91     -27.872  10.131  -0.940  1.00 92.60           C  
ATOM    742  CB  LEU A  91     -28.967  11.925   0.418  1.00 92.60           C  
ATOM    743  O   LEU A  91     -26.698  10.298  -1.279  1.00 92.60           O  
ATOM    744  CG  LEU A  91     -29.737  13.243   0.506  1.00 92.60           C  
ATOM    745  CD1 LEU A  91     -29.739  13.761   1.940  1.00 92.60           C  
ATOM    746  CD2 LEU A  91     -29.138  14.277  -0.441  1.00 92.60           C  
ATOM    747  N   ASN A  92     -28.351   8.898  -0.489  1.00 91.29           N  
ATOM    748  CA  ASN A  92     -27.532   7.691  -0.507  1.00 91.29           C  
ATOM    749  C   ASN A  92     -27.085   7.337  -1.923  1.00 91.29           C  
ATOM    750  CB  ASN A  92     -28.289   6.518   0.119  1.00 91.29           C  
ATOM    751  O   ASN A  92     -25.946   6.914  -2.132  1.00 91.29           O  
ATOM    752  CG  ASN A  92     -28.116   6.447   1.624  1.00 91.29           C  
ATOM    753  ND2 ASN A  92     -29.155   6.002   2.320  1.00 91.29           N  
ATOM    754  OD1 ASN A  92     -27.057   6.790   2.155  1.00 91.29           O  
ATOM    755  N   ALA A  93     -28.074   7.569  -2.862  1.00 92.21           N  
ATOM    756  CA  ALA A  93     -27.759   7.284  -4.259  1.00 92.21           C  
ATOM    757  C   ALA A  93     -26.679   8.226  -4.782  1.00 92.21           C  
ATOM    758  CB  ALA A  93     -29.016   7.391  -5.120  1.00 92.21           C  
ATOM    759  O   ALA A  93     -25.771   7.802  -5.501  1.00 92.21           O  
ATOM    760  N   GLU A  94     -26.910   9.462  -4.445  1.00 91.30           N  
ATOM    761  CA  GLU A  94     -25.914  10.456  -4.835  1.00 91.30           C  
ATOM    762  C   GLU A  94     -24.549  10.134  -4.235  1.00 91.30           C  
ATOM    763  CB  GLU A  94     -26.359  11.858  -4.409  1.00 91.30           C  
ATOM    764  O   GLU A  94     -23.525  10.247  -4.913  1.00 91.30           O  
ATOM    765  CG  GLU A  94     -25.431  12.967  -4.882  1.00 91.30           C  
ATOM    766  CD  GLU A  94     -25.944  14.360  -4.553  1.00 91.30           C  
ATOM    767  OE1 GLU A  94     -25.177  15.339  -4.695  1.00 91.30           O  
ATOM    768  OE2 GLU A  94     -27.123  14.473  -4.149  1.00 91.30           O  
ATOM    769  N   LEU A  95     -24.545   9.828  -2.884  1.00 88.07           N  
ATOM    770  CA  LEU A  95     -23.307   9.446  -2.214  1.00 88.07           C  
ATOM    771  C   LEU A  95     -22.670   8.240  -2.896  1.00 88.07           C  
ATOM    772  CB  LEU A  95     -23.570   9.133  -0.739  1.00 88.07           C  
ATOM    773  O   LEU A  95     -21.456   8.213  -3.111  1.00 88.07           O  
ATOM    774  CG  LEU A  95     -22.352   8.741   0.099  1.00 88.07           C  
ATOM    775  CD1 LEU A  95     -21.367   9.903   0.177  1.00 88.07           C  
ATOM    776  CD2 LEU A  95     -22.781   8.304   1.496  1.00 88.07           C  
ATOM    777  N   MET A  96     -23.551   7.224  -3.263  1.00 87.44           N  
ATOM    778  CA  MET A  96     -23.057   6.038  -3.957  1.00 87.44           C  
ATOM    779  C   MET A  96     -22.415   6.413  -5.288  1.00 87.44           C  
ATOM    780  CB  MET A  96     -24.191   5.037  -4.186  1.00 87.44           C  
ATOM    781  O   MET A  96     -21.362   5.884  -5.646  1.00 87.44           O  
ATOM    782  CG  MET A  96     -24.623   4.302  -2.928  1.00 87.44           C  
ATOM    783  SD  MET A  96     -25.888   3.015  -3.265  1.00 87.44           S  
ATOM    784  CE  MET A  96     -24.961   1.947  -4.402  1.00 87.44           C  
ATOM    785  N   LYS A  97     -23.089   7.272  -6.064  1.00 87.59           N  
ATOM    786  CA  LYS A  97     -22.574   7.708  -7.358  1.00 87.59           C  
ATOM    787  C   LYS A  97     -21.228   8.410  -7.207  1.00 87.59           C  
ATOM    788  CB  LYS A  97     -23.575   8.637  -8.048  1.00 87.59           C  
ATOM    789  O   LYS A  97     -20.305   8.170  -7.988  1.00 87.59           O  
ATOM    790  CG  LYS A  97     -24.753   7.915  -8.684  1.00 87.59           C  
ATOM    791  CD  LYS A  97     -25.694   8.888  -9.383  1.00 87.59           C  
ATOM    792  CE  LYS A  97     -26.922   8.178  -9.938  1.00 87.59           C  
ATOM    793  NZ  LYS A  97     -27.865   9.134 -10.594  1.00 87.59           N  
ATOM    794  N   MET A  98     -21.199   9.241  -6.178  1.00 84.18           N  
ATOM    795  CA  MET A  98     -19.959   9.971  -5.930  1.00 84.18           C  
ATOM    796  C   MET A  98     -18.861   9.031  -5.446  1.00 84.18           C  
ATOM    797  CB  MET A  98     -20.185  11.084  -4.905  1.00 84.18           C  
ATOM    798  O   MET A  98     -17.680   9.253  -5.723  1.00 84.18           O  
ATOM    799  CG  MET A  98     -20.961  12.271  -5.449  1.00 84.18           C  
ATOM    800  SD  MET A  98     -20.979  13.692  -4.288  1.00 84.18           S  
ATOM    801  CE  MET A  98     -21.935  12.977  -2.922  1.00 84.18           C  
ATOM    802  N   SER A  99     -19.293   7.993  -4.740  1.00 80.65           N  
ATOM    803  CA  SER A  99     -18.337   7.003  -4.254  1.00 80.65           C  
ATOM    804  C   SER A  99     -17.908   6.054  -5.369  1.00 80.65           C  
ATOM    805  CB  SER A  99     -18.934   6.204  -3.095  1.00 80.65           C  
ATOM    806  O   SER A  99     -16.790   5.537  -5.354  1.00 80.65           O  
ATOM    807  OG  SER A  99     -19.222   7.051  -1.996  1.00 80.65           O  
ATOM    808  N   PHE A 100     -18.795   5.810  -6.394  1.00 80.56           N  
ATOM    809  CA  PHE A 100     -18.481   4.867  -7.461  1.00 80.56           C  
ATOM    810  C   PHE A 100     -17.544   5.498  -8.483  1.00 80.56           C  
ATOM    811  CB  PHE A 100     -19.763   4.387  -8.150  1.00 80.56           C  
ATOM    812  O   PHE A 100     -16.764   4.799  -9.133  1.00 80.56           O  
ATOM    813  CG  PHE A 100     -20.423   3.224  -7.461  1.00 80.56           C  
ATOM    814  CD1 PHE A 100     -19.899   1.942  -7.575  1.00 80.56           C  
ATOM    815  CD2 PHE A 100     -21.569   3.412  -6.700  1.00 80.56           C  
ATOM    816  CE1 PHE A 100     -20.508   0.863  -6.939  1.00 80.56           C  
ATOM    817  CE2 PHE A 100     -22.183   2.339  -6.061  1.00 80.56           C  
ATOM    818  CZ  PHE A 100     -21.652   1.065  -6.182  1.00 80.56           C  
ATOM    819  N   ARG A 101     -17.654   6.853  -8.650  1.00 76.26           N  
ATOM    820  CA  ARG A 101     -16.841   7.522  -9.661  1.00 76.26           C  
ATOM    821  C   ARG A 101     -15.354   7.345  -9.372  1.00 76.26           C  
ATOM    822  CB  ARG A 101     -17.188   9.011  -9.731  1.00 76.26           C  
ATOM    823  O   ARG A 101     -14.591   6.936 -10.250  1.00 76.26           O  
ATOM    824  CG  ARG A 101     -18.429   9.316 -10.553  1.00 76.26           C  
ATOM    825  CD  ARG A 101     -18.611  10.813 -10.765  1.00 76.26           C  
ATOM    826  NE  ARG A 101     -19.845  11.109 -11.488  1.00 76.26           N  
ATOM    827  NH1 ARG A 101     -19.506  13.393 -11.548  1.00 76.26           N  
ATOM    828  NH2 ARG A 101     -21.382  12.483 -12.499  1.00 76.26           N  
ATOM    829  CZ  ARG A 101     -20.242  12.328 -11.843  1.00 76.26           C  
ATOM    830  N   PRO A 102     -15.039   7.496  -8.106  1.00 73.82           N  
ATOM    831  CA  PRO A 102     -13.623   7.294  -7.789  1.00 73.82           C  
ATOM    832  C   PRO A 102     -13.189   5.837  -7.928  1.00 73.82           C  
ATOM    833  CB  PRO A 102     -13.519   7.758  -6.334  1.00 73.82           C  
ATOM    834  O   PRO A 102     -12.054   5.562  -8.327  1.00 73.82           O  
ATOM    835  CG  PRO A 102     -14.723   8.617  -6.119  1.00 73.82           C  
ATOM    836  CD  PRO A 102     -15.802   8.169  -7.063  1.00 73.82           C  
ATOM    837  N   MET A 103     -14.151   4.906  -7.735  1.00 79.39           N  
ATOM    838  CA  MET A 103     -13.814   3.490  -7.838  1.00 79.39           C  
ATOM    839  C   MET A 103     -13.408   3.130  -9.264  1.00 79.39           C  
ATOM    840  CB  MET A 103     -14.993   2.622  -7.396  1.00 79.39           C  
ATOM    841  O   MET A 103     -12.442   2.394  -9.471  1.00 79.39           O  
ATOM    842  CG  MET A 103     -14.682   1.135  -7.363  1.00 79.39           C  
ATOM    843  SD  MET A 103     -16.139   0.122  -6.895  1.00 79.39           S  
ATOM    844  CE  MET A 103     -15.477  -1.543  -7.184  1.00 79.39           C  
ATOM    845  N   ILE A 104     -14.211   3.607 -10.245  1.00 81.49           N  
ATOM    846  CA  ILE A 104     -13.938   3.326 -11.650  1.00 81.49           C  
ATOM    847  C   ILE A 104     -12.642   4.014 -12.071  1.00 81.49           C  
ATOM    848  CB  ILE A 104     -15.105   3.782 -12.555  1.00 81.49           C  
ATOM    849  O   ILE A 104     -11.810   3.417 -12.760  1.00 81.49           O  
ATOM    850  CG1 ILE A 104     -16.342   2.910 -12.310  1.00 81.49           C  
ATOM    851  CG2 ILE A 104     -14.692   3.745 -14.029  1.00 81.49           C  
ATOM    852  CD1 ILE A 104     -17.599   3.409 -13.009  1.00 81.49           C  
ATOM    853  N   TYR A 105     -12.503   5.136 -11.601  1.00 75.01           N  
ATOM    854  CA  TYR A 105     -11.327   5.916 -11.968  1.00 75.01           C  
ATOM    855  C   TYR A 105     -10.070   5.342 -11.325  1.00 75.01           C  
ATOM    856  CB  TYR A 105     -11.502   7.381 -11.555  1.00 75.01           C  
ATOM    857  O   TYR A 105      -8.985   5.400 -11.909  1.00 75.01           O  
ATOM    858  CG  TYR A 105     -12.567   8.109 -12.338  1.00 75.01           C  
ATOM    859  CD1 TYR A 105     -12.424   8.333 -13.706  1.00 75.01           C  
ATOM    860  CD2 TYR A 105     -13.719   8.574 -11.713  1.00 75.01           C  
ATOM    861  CE1 TYR A 105     -13.402   9.005 -14.431  1.00 75.01           C  
ATOM    862  CE2 TYR A 105     -14.704   9.247 -12.428  1.00 75.01           C  
ATOM    863  OH  TYR A 105     -15.509  10.123 -14.498  1.00 75.01           O  
ATOM    864  CZ  TYR A 105     -14.537   9.457 -13.785  1.00 75.01           C  
ATOM    865  N   THR A 106     -10.345   4.715 -10.188  1.00 77.15           N  
ATOM    866  CA  THR A 106      -9.199   4.139  -9.495  1.00 77.15           C  
ATOM    867  C   THR A 106      -8.901   2.736 -10.015  1.00 77.15           C  
ATOM    868  CB  THR A 106      -9.435   4.085  -7.974  1.00 77.15           C  
ATOM    869  O   THR A 106      -7.740   2.328 -10.088  1.00 77.15           O  
ATOM    870  CG2 THR A 106      -9.564   5.488  -7.388  1.00 77.15           C  
ATOM    871  OG1 THR A 106     -10.639   3.355  -7.708  1.00 77.15           O  
ATOM    872  N   TRP A 107      -9.973   1.977 -10.487  1.00 85.40           N  
ATOM    873  CA  TRP A 107      -9.790   0.593 -10.911  1.00 85.40           C  
ATOM    874  C   TRP A 107      -9.062   0.525 -12.250  1.00 85.40           C  
ATOM    875  CB  TRP A 107     -11.141  -0.121 -11.015  1.00 85.40           C  
ATOM    876  O   TRP A 107      -8.190  -0.324 -12.446  1.00 85.40           O  
ATOM    877  CG  TRP A 107     -11.642  -0.668  -9.712  1.00 85.40           C  
ATOM    878  CD1 TRP A 107     -12.447  -0.034  -8.807  1.00 85.40           C  
ATOM    879  CD2 TRP A 107     -11.365  -1.961  -9.165  1.00 85.40           C  
ATOM    880  CE2 TRP A 107     -12.036  -2.044  -7.926  1.00 85.40           C  
ATOM    881  CE3 TRP A 107     -10.614  -3.059  -9.605  1.00 85.40           C  
ATOM    882  NE1 TRP A 107     -12.689  -0.856  -7.731  1.00 85.40           N  
ATOM    883  CH2 TRP A 107     -11.237  -4.244  -7.573  1.00 85.40           C  
ATOM    884  CZ2 TRP A 107     -11.979  -3.184  -7.120  1.00 85.40           C  
ATOM    885  CZ3 TRP A 107     -10.558  -4.193  -8.802  1.00 85.40           C  
ATOM    886  N   VAL A 108      -9.467   1.421 -13.139  1.00 88.80           N  
ATOM    887  CA  VAL A 108      -8.932   1.374 -14.495  1.00 88.80           C  
ATOM    888  C   VAL A 108      -7.414   1.532 -14.458  1.00 88.80           C  
ATOM    889  CB  VAL A 108      -9.559   2.466 -15.391  1.00 88.80           C  
ATOM    890  O   VAL A 108      -6.684   0.711 -15.018  1.00 88.80           O  
ATOM    891  CG1 VAL A 108      -8.809   2.573 -16.717  1.00 88.80           C  
ATOM    892  CG2 VAL A 108     -11.039   2.172 -15.632  1.00 88.80           C  
ATOM    893  N   PRO A 109      -6.908   2.503 -13.762  1.00 87.58           N  
ATOM    894  CA  PRO A 109      -5.451   2.642 -13.723  1.00 87.58           C  
ATOM    895  C   PRO A 109      -4.765   1.478 -13.012  1.00 87.58           C  
ATOM    896  CB  PRO A 109      -5.242   3.950 -12.956  1.00 87.58           C  
ATOM    897  O   PRO A 109      -3.682   1.052 -13.420  1.00 87.58           O  
ATOM    898  CG  PRO A 109      -6.549   4.668 -13.062  1.00 87.58           C  
ATOM    899  CD  PRO A 109      -7.637   3.651 -13.259  1.00 87.58           C  
ATOM    900  N   ILE A 110      -5.425   0.963 -12.020  1.00 89.34           N  
ATOM    901  CA  ILE A 110      -4.873  -0.162 -11.272  1.00 89.34           C  
ATOM    902  C   ILE A 110      -4.750  -1.378 -12.187  1.00 89.34           C  
ATOM    903  CB  ILE A 110      -5.741  -0.502 -10.040  1.00 89.34           C  
ATOM    904  O   ILE A 110      -3.707  -2.034 -12.220  1.00 89.34           O  
ATOM    905  CG1 ILE A 110      -5.634   0.607  -8.988  1.00 89.34           C  
ATOM    906  CG2 ILE A 110      -5.336  -1.857  -9.452  1.00 89.34           C  
ATOM    907  CD1 ILE A 110      -6.600   0.450  -7.822  1.00 89.34           C  
ATOM    908  N   ILE A 111      -5.806  -1.638 -12.948  1.00 92.70           N  
ATOM    909  CA  ILE A 111      -5.819  -2.779 -13.857  1.00 92.70           C  
ATOM    910  C   ILE A 111      -4.743  -2.600 -14.926  1.00 92.70           C  
ATOM    911  CB  ILE A 111      -7.204  -2.960 -14.516  1.00 92.70           C  
ATOM    912  O   ILE A 111      -4.015  -3.542 -15.247  1.00 92.70           O  
ATOM    913  CG1 ILE A 111      -8.237  -3.406 -13.475  1.00 92.70           C  
ATOM    914  CG2 ILE A 111      -7.125  -3.962 -15.672  1.00 92.70           C  
ATOM    915  CD1 ILE A 111      -9.670  -3.417 -13.989  1.00 92.70           C  
ATOM    916  N   LEU A 112      -4.639  -1.413 -15.489  1.00 93.49           N  
ATOM    917  CA  LEU A 112      -3.656  -1.121 -16.526  1.00 93.49           C  
ATOM    918  C   LEU A 112      -2.238  -1.347 -16.011  1.00 93.49           C  
ATOM    919  CB  LEU A 112      -3.809   0.320 -17.020  1.00 93.49           C  
ATOM    920  O   LEU A 112      -1.398  -1.909 -16.717  1.00 93.49           O  
ATOM    921  CG  LEU A 112      -5.036   0.614 -17.884  1.00 93.49           C  
ATOM    922  CD1 LEU A 112      -5.070   2.088 -18.272  1.00 93.49           C  
ATOM    923  CD2 LEU A 112      -5.040  -0.271 -19.126  1.00 93.49           C  
ATOM    924  N   ILE A 113      -2.028  -0.967 -14.766  1.00 94.38           N  
ATOM    925  CA  ILE A 113      -0.699  -1.130 -14.188  1.00 94.38           C  
ATOM    926  C   ILE A 113      -0.431  -2.609 -13.919  1.00 94.38           C  
ATOM    927  CB  ILE A 113      -0.545  -0.312 -12.886  1.00 94.38           C  
ATOM    928  O   ILE A 113       0.684  -3.092 -14.128  1.00 94.38           O  
ATOM    929  CG1 ILE A 113      -0.435   1.184 -13.205  1.00 94.38           C  
ATOM    930  CG2 ILE A 113       0.670  -0.792 -12.087  1.00 94.38           C  
ATOM    931  CD1 ILE A 113       0.495   1.502 -14.368  1.00 94.38           C  
ATOM    932  N   PHE A 114      -1.447  -3.304 -13.482  1.00 94.30           N  
ATOM    933  CA  PHE A 114      -1.283  -4.736 -13.265  1.00 94.30           C  
ATOM    934  C   PHE A 114      -0.957  -5.449 -14.572  1.00 94.30           C  
ATOM    935  CB  PHE A 114      -2.549  -5.335 -12.642  1.00 94.30           C  
ATOM    936  O   PHE A 114      -0.108  -6.342 -14.603  1.00 94.30           O  
ATOM    937  CG  PHE A 114      -2.638  -5.149 -11.152  1.00 94.30           C  
ATOM    938  CD1 PHE A 114      -1.775  -4.283 -10.492  1.00 94.30           C  
ATOM    939  CD2 PHE A 114      -3.587  -5.840 -10.410  1.00 94.30           C  
ATOM    940  CE1 PHE A 114      -1.856  -4.108  -9.112  1.00 94.30           C  
ATOM    941  CE2 PHE A 114      -3.674  -5.671  -9.031  1.00 94.30           C  
ATOM    942  CZ  PHE A 114      -2.807  -4.805  -8.384  1.00 94.30           C  
ATOM    943  N   ILE A 115      -1.674  -5.063 -15.674  1.00 94.55           N  
ATOM    944  CA  ILE A 115      -1.409  -5.634 -16.990  1.00 94.55           C  
ATOM    945  C   ILE A 115       0.042  -5.367 -17.386  1.00 94.55           C  
ATOM    946  CB  ILE A 115      -2.369  -5.065 -18.058  1.00 94.55           C  
ATOM    947  O   ILE A 115       0.735  -6.265 -17.870  1.00 94.55           O  
ATOM    948  CG1 ILE A 115      -3.793  -5.583 -17.826  1.00 94.55           C  
ATOM    949  CG2 ILE A 115      -1.881  -5.417 -19.466  1.00 94.55           C  
ATOM    950  CD1 ILE A 115      -4.843  -4.927 -18.713  1.00 94.55           C  
ATOM    951  N   TYR A 116       0.499  -4.226 -17.106  1.00 96.06           N  
ATOM    952  CA  TYR A 116       1.862  -3.860 -17.472  1.00 96.06           C  
ATOM    953  C   TYR A 116       2.876  -4.602 -16.611  1.00 96.06           C  
ATOM    954  CB  TYR A 116       2.069  -2.348 -17.336  1.00 96.06           C  
ATOM    955  O   TYR A 116       3.867  -5.129 -17.122  1.00 96.06           O  
ATOM    956  CG  TYR A 116       3.459  -1.890 -17.702  1.00 96.06           C  
ATOM    957  CD1 TYR A 116       4.334  -1.407 -16.731  1.00 96.06           C  
ATOM    958  CD2 TYR A 116       3.902  -1.937 -19.020  1.00 96.06           C  
ATOM    959  CE1 TYR A 116       5.615  -0.982 -17.064  1.00 96.06           C  
ATOM    960  CE2 TYR A 116       5.181  -1.514 -19.364  1.00 96.06           C  
ATOM    961  OH  TYR A 116       7.297  -0.620 -18.717  1.00 96.06           O  
ATOM    962  CZ  TYR A 116       6.030  -1.040 -18.381  1.00 96.06           C  
ATOM    963  N   LEU A 117       2.690  -4.615 -15.293  1.00 96.10           N  
ATOM    964  CA  LEU A 117       3.631  -5.283 -14.399  1.00 96.10           C  
ATOM    965  C   LEU A 117       3.710  -6.774 -14.709  1.00 96.10           C  
ATOM    966  CB  LEU A 117       3.223  -5.074 -12.939  1.00 96.10           C  
ATOM    967  O   LEU A 117       4.774  -7.383 -14.582  1.00 96.10           O  
ATOM    968  CG  LEU A 117       3.436  -3.671 -12.369  1.00 96.10           C  
ATOM    969  CD1 LEU A 117       3.049  -3.633 -10.894  1.00 96.10           C  
ATOM    970  CD2 LEU A 117       4.884  -3.231 -12.558  1.00 96.10           C  
ATOM    971  N   ARG A 118       2.559  -7.330 -15.008  1.00 93.87           N  
ATOM    972  CA  ARG A 118       2.573  -8.725 -15.434  1.00 93.87           C  
ATOM    973  C   ARG A 118       3.415  -8.906 -16.692  1.00 93.87           C  
ATOM    974  CB  ARG A 118       1.148  -9.226 -15.681  1.00 93.87           C  
ATOM    975  O   ARG A 118       4.136  -9.897 -16.826  1.00 93.87           O  
ATOM    976  CG  ARG A 118       1.072 -10.685 -16.101  1.00 93.87           C  
ATOM    977  CD  ARG A 118      -0.366 -11.136 -16.318  1.00 93.87           C  
ATOM    978  NE  ARG A 118      -0.435 -12.529 -16.749  1.00 93.87           N  
ATOM    979  NH1 ARG A 118      -2.600 -12.391 -17.544  1.00 93.87           N  
ATOM    980  NH2 ARG A 118      -1.450 -14.370 -17.674  1.00 93.87           N  
ATOM    981  CZ  ARG A 118      -1.495 -13.094 -17.321  1.00 93.87           C  
ATOM    982  N   HIS A 119       3.257  -7.966 -17.702  1.00 94.12           N  
ATOM    983  CA  HIS A 119       4.043  -7.955 -18.931  1.00 94.12           C  
ATOM    984  C   HIS A 119       5.535  -7.866 -18.630  1.00 94.12           C  
ATOM    985  CB  HIS A 119       3.617  -6.792 -19.829  1.00 94.12           C  
ATOM    986  O   HIS A 119       6.343  -8.544 -19.268  1.00 94.12           O  
ATOM    987  CG  HIS A 119       4.560  -6.532 -20.961  1.00 94.12           C  
ATOM    988  CD2 HIS A 119       5.430  -5.517 -21.178  1.00 94.12           C  
ATOM    989  ND1 HIS A 119       4.674  -7.377 -22.043  1.00 94.12           N  
ATOM    990  CE1 HIS A 119       5.577  -6.893 -22.879  1.00 94.12           C  
ATOM    991  NE2 HIS A 119       6.051  -5.765 -22.377  1.00 94.12           N  
ATOM    992  N   VAL A 120       5.941  -7.204 -17.572  1.00 95.66           N  
ATOM    993  CA  VAL A 120       7.349  -6.959 -17.277  1.00 95.66           C  
ATOM    994  C   VAL A 120       7.881  -8.051 -16.352  1.00 95.66           C  
ATOM    995  CB  VAL A 120       7.562  -5.568 -16.639  1.00 95.66           C  
ATOM    996  O   VAL A 120       8.898  -8.684 -16.647  1.00 95.66           O  
ATOM    997  CG1 VAL A 120       9.013  -5.395 -16.193  1.00 95.66           C  
ATOM    998  CG2 VAL A 120       7.166  -4.466 -17.619  1.00 95.66           C  
ATOM    999  N   TYR A 121       7.122  -8.377 -15.262  1.00 94.24           N  
ATOM   1000  CA  TYR A 121       7.692  -9.194 -14.197  1.00 94.24           C  
ATOM   1001  C   TYR A 121       6.999 -10.548 -14.118  1.00 94.24           C  
ATOM   1002  CB  TYR A 121       7.584  -8.473 -12.849  1.00 94.24           C  
ATOM   1003  O   TYR A 121       7.331 -11.374 -13.264  1.00 94.24           O  
ATOM   1004  CG  TYR A 121       8.443  -7.235 -12.753  1.00 94.24           C  
ATOM   1005  CD1 TYR A 121       9.832  -7.328 -12.717  1.00 94.24           C  
ATOM   1006  CD2 TYR A 121       7.866  -5.970 -12.697  1.00 94.24           C  
ATOM   1007  CE1 TYR A 121      10.627  -6.190 -12.627  1.00 94.24           C  
ATOM   1008  CE2 TYR A 121       8.652  -4.826 -12.606  1.00 94.24           C  
ATOM   1009  OH  TYR A 121      10.811  -3.816 -12.482  1.00 94.24           O  
ATOM   1010  CZ  TYR A 121      10.029  -4.946 -12.572  1.00 94.24           C  
ATOM   1011  N   GLY A 122       5.928 -10.700 -14.944  1.00 89.98           N  
ATOM   1012  CA  GLY A 122       5.290 -12.006 -14.979  1.00 89.98           C  
ATOM   1013  C   GLY A 122       6.176 -13.087 -15.568  1.00 89.98           C  
ATOM   1014  O   GLY A 122       7.222 -12.791 -16.150  1.00 89.98           O  
ATOM   1015  N   PHE A 123       5.819 -14.366 -15.362  1.00 84.88           N  
ATOM   1016  CA  PHE A 123       6.570 -15.469 -15.950  1.00 84.88           C  
ATOM   1017  C   PHE A 123       6.612 -15.347 -17.468  1.00 84.88           C  
ATOM   1018  CB  PHE A 123       5.956 -16.813 -15.548  1.00 84.88           C  
ATOM   1019  O   PHE A 123       5.573 -15.191 -18.113  1.00 84.88           O  
ATOM   1020  CG  PHE A 123       6.858 -17.992 -15.797  1.00 84.88           C  
ATOM   1021  CD1 PHE A 123       6.655 -18.822 -16.892  1.00 84.88           C  
ATOM   1022  CD2 PHE A 123       7.910 -18.269 -14.934  1.00 84.88           C  
ATOM   1023  CE1 PHE A 123       7.488 -19.913 -17.125  1.00 84.88           C  
ATOM   1024  CE2 PHE A 123       8.748 -19.358 -15.160  1.00 84.88           C  
ATOM   1025  CZ  PHE A 123       8.534 -20.179 -16.255  1.00 84.88           C  
ATOM   1026  N   GLY A 124       7.781 -15.302 -18.054  1.00 86.35           N  
ATOM   1027  CA  GLY A 124       7.943 -15.102 -19.485  1.00 86.35           C  
ATOM   1028  C   GLY A 124       7.924 -13.639 -19.889  1.00 86.35           C  
ATOM   1029  O   GLY A 124       7.780 -13.318 -21.071  1.00 86.35           O  
ATOM   1030  N   GLY A 125       7.899 -12.780 -18.946  1.00 91.09           N  
ATOM   1031  CA  GLY A 125       7.847 -11.355 -19.227  1.00 91.09           C  
ATOM   1032  C   GLY A 125       9.196 -10.771 -19.602  1.00 91.09           C  
ATOM   1033  O   GLY A 125      10.166 -11.507 -19.791  1.00 91.09           O  
ATOM   1034  N   VAL A 126       9.306  -9.501 -19.736  1.00 94.19           N  
ATOM   1035  CA  VAL A 126      10.461  -8.754 -20.224  1.00 94.19           C  
ATOM   1036  C   VAL A 126      11.657  -8.997 -19.306  1.00 94.19           C  
ATOM   1037  CB  VAL A 126      10.160  -7.242 -20.319  1.00 94.19           C  
ATOM   1038  O   VAL A 126      12.767  -9.256 -19.778  1.00 94.19           O  
ATOM   1039  CG1 VAL A 126      11.422  -6.462 -20.685  1.00 94.19           C  
ATOM   1040  CG2 VAL A 126       9.053  -6.982 -21.339  1.00 94.19           C  
ATOM   1041  N   TYR A 127      11.392  -9.007 -18.023  1.00 94.07           N  
ATOM   1042  CA  TYR A 127      12.482  -9.126 -17.061  1.00 94.07           C  
ATOM   1043  C   TYR A 127      13.118 -10.509 -17.125  1.00 94.07           C  
ATOM   1044  CB  TYR A 127      11.979  -8.848 -15.642  1.00 94.07           C  
ATOM   1045  O   TYR A 127      14.340 -10.642 -17.031  1.00 94.07           O  
ATOM   1046  CG  TYR A 127      13.085  -8.631 -14.637  1.00 94.07           C  
ATOM   1047  CD1 TYR A 127      13.518  -9.669 -13.815  1.00 94.07           C  
ATOM   1048  CD2 TYR A 127      13.698  -7.390 -14.508  1.00 94.07           C  
ATOM   1049  CE1 TYR A 127      14.536  -9.474 -12.886  1.00 94.07           C  
ATOM   1050  CE2 TYR A 127      14.716  -7.184 -13.583  1.00 94.07           C  
ATOM   1051  OH  TYR A 127      16.136  -8.031 -11.861  1.00 94.07           O  
ATOM   1052  CZ  TYR A 127      15.128  -8.230 -12.778  1.00 94.07           C  
ATOM   1053  N   GLN A 128      12.297 -11.577 -17.192  1.00 92.24           N  
ATOM   1054  CA  GLN A 128      12.820 -12.932 -17.331  1.00 92.24           C  
ATOM   1055  C   GLN A 128      13.635 -13.079 -18.613  1.00 92.24           C  
ATOM   1056  CB  GLN A 128      11.681 -13.953 -17.313  1.00 92.24           C  
ATOM   1057  O   GLN A 128      14.629 -13.807 -18.643  1.00 92.24           O  
ATOM   1058  CG  GLN A 128      12.153 -15.400 -17.278  1.00 92.24           C  
ATOM   1059  CD  GLN A 128      11.019 -16.381 -17.046  1.00 92.24           C  
ATOM   1060  NE2 GLN A 128      11.361 -17.655 -16.882  1.00 92.24           N  
ATOM   1061  OE1 GLN A 128       9.845 -15.998 -17.014  1.00 92.24           O  
ATOM   1062  N   GLU A 129      13.255 -12.387 -19.717  1.00 92.28           N  
ATOM   1063  CA  GLU A 129      14.023 -12.383 -20.959  1.00 92.28           C  
ATOM   1064  C   GLU A 129      15.401 -11.761 -20.753  1.00 92.28           C  
ATOM   1065  CB  GLU A 129      13.266 -11.633 -22.058  1.00 92.28           C  
ATOM   1066  O   GLU A 129      16.394 -12.245 -21.300  1.00 92.28           O  
ATOM   1067  CG  GLU A 129      12.023 -12.358 -22.553  1.00 92.28           C  
ATOM   1068  CD  GLU A 129      11.240 -11.568 -23.589  1.00 92.28           C  
ATOM   1069  OE1 GLU A 129      10.128 -12.000 -23.969  1.00 92.28           O  
ATOM   1070  OE2 GLU A 129      11.742 -10.507 -24.024  1.00 92.28           O  
ATOM   1071  N   LEU A 130      15.445 -10.750 -19.959  1.00 92.91           N  
ATOM   1072  CA  LEU A 130      16.699 -10.058 -19.686  1.00 92.91           C  
ATOM   1073  C   LEU A 130      17.530 -10.821 -18.660  1.00 92.91           C  
ATOM   1074  CB  LEU A 130      16.429  -8.636 -19.186  1.00 92.91           C  
ATOM   1075  O   LEU A 130      18.760 -10.742 -18.669  1.00 92.91           O  
ATOM   1076  CG  LEU A 130      15.778  -7.678 -20.184  1.00 92.91           C  
ATOM   1077  CD1 LEU A 130      15.379  -6.380 -19.491  1.00 92.91           C  
ATOM   1078  CD2 LEU A 130      16.720  -7.399 -21.351  1.00 92.91           C  
ATOM   1079  N   ASN A 131      16.820 -11.545 -17.827  1.00 92.56           N  
ATOM   1080  CA  ASN A 131      17.453 -12.322 -16.767  1.00 92.56           C  
ATOM   1081  C   ASN A 131      16.923 -13.753 -16.728  1.00 92.56           C  
ATOM   1082  CB  ASN A 131      17.252 -11.644 -15.410  1.00 92.56           C  
ATOM   1083  O   ASN A 131      16.036 -14.069 -15.933  1.00 92.56           O  
ATOM   1084  CG  ASN A 131      17.785 -10.225 -15.382  1.00 92.56           C  
ATOM   1085  ND2 ASN A 131      16.899  -9.255 -15.572  1.00 92.56           N  
ATOM   1086  OD1 ASN A 131      18.984 -10.003 -15.191  1.00 92.56           O  
ATOM   1087  N   PRO A 132      17.468 -14.639 -17.614  1.00 90.40           N  
ATOM   1088  CA  PRO A 132      16.925 -15.988 -17.785  1.00 90.40           C  
ATOM   1089  C   PRO A 132      16.940 -16.798 -16.490  1.00 90.40           C  
ATOM   1090  CB  PRO A 132      17.853 -16.612 -18.830  1.00 90.40           C  
ATOM   1091  O   PRO A 132      16.132 -17.715 -16.321  1.00 90.40           O  
ATOM   1092  CG  PRO A 132      18.417 -15.450 -19.582  1.00 90.40           C  
ATOM   1093  CD  PRO A 132      18.542 -14.288 -18.640  1.00 90.40           C  
ATOM   1094  N   GLY A 133      17.604 -16.411 -15.473  1.00 89.06           N  
ATOM   1095  CA  GLY A 133      17.683 -17.118 -14.205  1.00 89.06           C  
ATOM   1096  C   GLY A 133      16.645 -16.658 -13.199  1.00 89.06           C  
ATOM   1097  O   GLY A 133      16.515 -17.242 -12.121  1.00 89.06           O  
ATOM   1098  N   TRP A 134      15.910 -15.705 -13.496  1.00 89.67           N  
ATOM   1099  CA  TRP A 134      14.907 -15.127 -12.607  1.00 89.67           C  
ATOM   1100  C   TRP A 134      13.711 -16.062 -12.455  1.00 89.67           C  
ATOM   1101  CB  TRP A 134      14.443 -13.766 -13.133  1.00 89.67           C  
ATOM   1102  O   TRP A 134      13.141 -16.518 -13.449  1.00 89.67           O  
ATOM   1103  CG  TRP A 134      13.456 -13.073 -12.242  1.00 89.67           C  
ATOM   1104  CD1 TRP A 134      13.648 -12.687 -10.944  1.00 89.67           C  
ATOM   1105  CD2 TRP A 134      12.121 -12.689 -12.582  1.00 89.67           C  
ATOM   1106  CE2 TRP A 134      11.560 -12.073 -11.441  1.00 89.67           C  
ATOM   1107  CE3 TRP A 134      11.344 -12.805 -13.742  1.00 89.67           C  
ATOM   1108  NE1 TRP A 134      12.511 -12.084 -10.457  1.00 89.67           N  
ATOM   1109  CH2 TRP A 134       9.516 -11.700 -12.576  1.00 89.67           C  
ATOM   1110  CZ2 TRP A 134      10.255 -11.574 -11.428  1.00 89.67           C  
ATOM   1111  CZ3 TRP A 134      10.045 -12.308 -13.727  1.00 89.67           C  
ATOM   1112  N   ASN A 135      13.351 -16.353 -11.253  1.00 87.78           N  
ATOM   1113  CA  ASN A 135      12.353 -17.380 -10.973  1.00 87.78           C  
ATOM   1114  C   ASN A 135      11.020 -16.766 -10.557  1.00 87.78           C  
ATOM   1115  CB  ASN A 135      12.857 -18.339  -9.893  1.00 87.78           C  
ATOM   1116  O   ASN A 135      10.126 -17.472 -10.087  1.00 87.78           O  
ATOM   1117  CG  ASN A 135      13.108 -17.646  -8.568  1.00 87.78           C  
ATOM   1118  ND2 ASN A 135      13.562 -18.405  -7.578  1.00 87.78           N  
ATOM   1119  OD1 ASN A 135      12.895 -16.438  -8.435  1.00 87.78           O  
ATOM   1120  N   GLY A 136      10.893 -15.434 -10.692  1.00 89.18           N  
ATOM   1121  CA  GLY A 136       9.632 -14.765 -10.415  1.00 89.18           C  
ATOM   1122  C   GLY A 136       9.550 -14.204  -9.008  1.00 89.18           C  
ATOM   1123  O   GLY A 136       8.599 -13.496  -8.670  1.00 89.18           O  
ATOM   1124  N   VAL A 137      10.549 -14.497  -8.182  1.00 92.50           N  
ATOM   1125  CA  VAL A 137      10.561 -13.991  -6.814  1.00 92.50           C  
ATOM   1126  C   VAL A 137      11.104 -12.564  -6.795  1.00 92.50           C  
ATOM   1127  CB  VAL A 137      11.401 -14.893  -5.882  1.00 92.50           C  
ATOM   1128  O   VAL A 137      12.233 -12.317  -7.224  1.00 92.50           O  
ATOM   1129  CG1 VAL A 137      11.442 -14.318  -4.467  1.00 92.50           C  
ATOM   1130  CG2 VAL A 137      10.840 -16.314  -5.869  1.00 92.50           C  
ATOM   1131  N   VAL A 138      10.283 -11.632  -6.199  1.00 95.05           N  
ATOM   1132  CA  VAL A 138      10.709 -10.239  -6.105  1.00 95.05           C  
ATOM   1133  C   VAL A 138      11.383  -9.994  -4.757  1.00 95.05           C  
ATOM   1134  CB  VAL A 138       9.521  -9.269  -6.291  1.00 95.05           C  
ATOM   1135  O   VAL A 138      12.479  -9.432  -4.697  1.00 95.05           O  
ATOM   1136  CG1 VAL A 138       9.941  -7.834  -5.978  1.00 95.05           C  
ATOM   1137  CG2 VAL A 138       8.968  -9.369  -7.712  1.00 95.05           C  
ATOM   1138  N   VAL A 139      10.813 -10.495  -3.634  1.00 96.36           N  
ATOM   1139  CA  VAL A 139      11.395 -10.326  -2.307  1.00 96.36           C  
ATOM   1140  C   VAL A 139      11.064 -11.538  -1.439  1.00 96.36           C  
ATOM   1141  CB  VAL A 139      10.893  -9.031  -1.628  1.00 96.36           C  
ATOM   1142  O   VAL A 139      10.078 -12.236  -1.686  1.00 96.36           O  
ATOM   1143  CG1 VAL A 139      11.396  -7.799  -2.378  1.00 96.36           C  
ATOM   1144  CG2 VAL A 139       9.367  -9.027  -1.549  1.00 96.36           C  
ATOM   1145  N   TYR A 140      11.936 -11.770  -0.465  1.00 96.11           N  
ATOM   1146  CA  TYR A 140      11.653 -12.704   0.619  1.00 96.11           C  
ATOM   1147  C   TYR A 140      11.225 -11.963   1.880  1.00 96.11           C  
ATOM   1148  CB  TYR A 140      12.881 -13.571   0.914  1.00 96.11           C  
ATOM   1149  O   TYR A 140      11.786 -10.916   2.213  1.00 96.11           O  
ATOM   1150  CG  TYR A 140      13.244 -14.512  -0.209  1.00 96.11           C  
ATOM   1151  CD1 TYR A 140      12.616 -15.749  -0.339  1.00 96.11           C  
ATOM   1152  CD2 TYR A 140      14.216 -14.167  -1.141  1.00 96.11           C  
ATOM   1153  CE1 TYR A 140      12.949 -16.620  -1.371  1.00 96.11           C  
ATOM   1154  CE2 TYR A 140      14.557 -15.030  -2.177  1.00 96.11           C  
ATOM   1155  OH  TYR A 140      14.253 -17.110  -3.308  1.00 96.11           O  
ATOM   1156  CZ  TYR A 140      13.919 -16.252  -2.284  1.00 96.11           C  
ATOM   1157  N   LEU A 141      10.190 -12.546   2.513  1.00 96.58           N  
ATOM   1158  CA  LEU A 141       9.720 -11.931   3.749  1.00 96.58           C  
ATOM   1159  C   LEU A 141      10.295 -12.647   4.966  1.00 96.58           C  
ATOM   1160  CB  LEU A 141       8.190 -11.948   3.807  1.00 96.58           C  
ATOM   1161  O   LEU A 141      10.503 -13.862   4.936  1.00 96.58           O  
ATOM   1162  CG  LEU A 141       7.460 -11.184   2.701  1.00 96.58           C  
ATOM   1163  CD1 LEU A 141       5.965 -11.480   2.750  1.00 96.58           C  
ATOM   1164  CD2 LEU A 141       7.718  -9.686   2.826  1.00 96.58           C  
ATOM   1165  N   PRO A 142      10.601 -11.830   6.034  1.00 95.83           N  
ATOM   1166  CA  PRO A 142      10.830 -12.539   7.295  1.00 95.83           C  
ATOM   1167  C   PRO A 142       9.675 -13.464   7.671  1.00 95.83           C  
ATOM   1168  CB  PRO A 142      10.977 -11.407   8.315  1.00 95.83           C  
ATOM   1169  O   PRO A 142       8.515 -13.155   7.387  1.00 95.83           O  
ATOM   1170  CG  PRO A 142      11.306 -10.199   7.500  1.00 95.83           C  
ATOM   1171  CD  PRO A 142      10.623 -10.322   6.168  1.00 95.83           C  
ATOM   1172  N   ILE A 143       9.965 -14.565   8.314  1.00 94.79           N  
ATOM   1173  CA  ILE A 143       8.988 -15.614   8.584  1.00 94.79           C  
ATOM   1174  C   ILE A 143       7.788 -15.025   9.323  1.00 94.79           C  
ATOM   1175  CB  ILE A 143       9.609 -16.767   9.405  1.00 94.79           C  
ATOM   1176  O   ILE A 143       6.639 -15.311   8.980  1.00 94.79           O  
ATOM   1177  CG1 ILE A 143      10.646 -17.521   8.566  1.00 94.79           C  
ATOM   1178  CG2 ILE A 143       8.519 -17.716   9.912  1.00 94.79           C  
ATOM   1179  CD1 ILE A 143      11.482 -18.514   9.361  1.00 94.79           C  
ATOM   1180  N   ILE A 144       8.059 -14.183  10.303  1.00 95.82           N  
ATOM   1181  CA  ILE A 144       6.999 -13.593  11.112  1.00 95.82           C  
ATOM   1182  C   ILE A 144       6.093 -12.736  10.231  1.00 95.82           C  
ATOM   1183  CB  ILE A 144       7.575 -12.748  12.270  1.00 95.82           C  
ATOM   1184  O   ILE A 144       4.869 -12.760  10.380  1.00 95.82           O  
ATOM   1185  CG1 ILE A 144       6.452 -12.290  13.208  1.00 95.82           C  
ATOM   1186  CG2 ILE A 144       8.357 -11.549  11.726  1.00 95.82           C  
ATOM   1187  CD1 ILE A 144       5.731 -13.430  13.912  1.00 95.82           C  
ATOM   1188  N   LEU A 145       6.665 -11.976   9.286  1.00 96.44           N  
ATOM   1189  CA  LEU A 145       5.857 -11.149   8.397  1.00 96.44           C  
ATOM   1190  C   LEU A 145       5.043 -12.013   7.440  1.00 96.44           C  
ATOM   1191  CB  LEU A 145       6.745 -10.187   7.604  1.00 96.44           C  
ATOM   1192  O   LEU A 145       3.893 -11.692   7.131  1.00 96.44           O  
ATOM   1193  CG  LEU A 145       7.306  -8.991   8.374  1.00 96.44           C  
ATOM   1194  CD1 LEU A 145       8.077  -8.070   7.435  1.00 96.44           C  
ATOM   1195  CD2 LEU A 145       6.184  -8.231   9.073  1.00 96.44           C  
ATOM   1196  N   SER A 146       5.718 -13.095   6.973  1.00 95.04           N  
ATOM   1197  CA  SER A 146       5.002 -14.003   6.082  1.00 95.04           C  
ATOM   1198  C   SER A 146       3.755 -14.567   6.754  1.00 95.04           C  
ATOM   1199  CB  SER A 146       5.914 -15.147   5.637  1.00 95.04           C  
ATOM   1200  O   SER A 146       2.714 -14.724   6.112  1.00 95.04           O  
ATOM   1201  OG  SER A 146       6.242 -15.984   6.732  1.00 95.04           O  
ATOM   1202  N   LYS A 147       3.760 -14.804   8.028  1.00 94.65           N  
ATOM   1203  CA  LYS A 147       2.640 -15.359   8.784  1.00 94.65           C  
ATOM   1204  C   LYS A 147       1.566 -14.302   9.029  1.00 94.65           C  
ATOM   1205  CB  LYS A 147       3.123 -15.933  10.116  1.00 94.65           C  
ATOM   1206  O   LYS A 147       0.375 -14.569   8.856  1.00 94.65           O  
ATOM   1207  CG  LYS A 147       3.955 -17.200   9.979  1.00 94.65           C  
ATOM   1208  CD  LYS A 147       4.313 -17.784  11.339  1.00 94.65           C  
ATOM   1209  CE  LYS A 147       5.132 -19.061  11.202  1.00 94.65           C  
ATOM   1210  NZ  LYS A 147       5.399 -19.693  12.529  1.00 94.65           N  
ATOM   1211  N   ILE A 148       2.002 -13.096   9.387  1.00 95.02           N  
ATOM   1212  CA  ILE A 148       1.075 -12.015   9.705  1.00 95.02           C  
ATOM   1213  C   ILE A 148       0.327 -11.590   8.443  1.00 95.02           C  
ATOM   1214  CB  ILE A 148       1.809 -10.806  10.326  1.00 95.02           C  
ATOM   1215  O   ILE A 148      -0.869 -11.294   8.493  1.00 95.02           O  
ATOM   1216  CG1 ILE A 148       2.256 -11.129  11.756  1.00 95.02           C  
ATOM   1217  CG2 ILE A 148       0.918  -9.561  10.298  1.00 95.02           C  
ATOM   1218  CD1 ILE A 148       3.115 -10.047  12.396  1.00 95.02           C  
ATOM   1219  N   LEU A 149       1.026 -11.659   7.371  1.00 94.48           N  
ATOM   1220  CA  LEU A 149       0.434 -11.212   6.114  1.00 94.48           C  
ATOM   1221  C   LEU A 149      -0.260 -12.367   5.400  1.00 94.48           C  
ATOM   1222  CB  LEU A 149       1.504 -10.603   5.204  1.00 94.48           C  
ATOM   1223  O   LEU A 149      -0.731 -12.211   4.271  1.00 94.48           O  
ATOM   1224  CG  LEU A 149       2.108  -9.275   5.663  1.00 94.48           C  
ATOM   1225  CD1 LEU A 149       3.252  -8.867   4.742  1.00 94.48           C  
ATOM   1226  CD2 LEU A 149       1.038  -8.189   5.708  1.00 94.48           C  
ATOM   1227  N   PHE A 150      -0.209 -13.501   6.064  1.00 93.01           N  
ATOM   1228  CA  PHE A 150      -0.933 -14.680   5.603  1.00 93.01           C  
ATOM   1229  C   PHE A 150      -0.527 -15.043   4.179  1.00 93.01           C  
ATOM   1230  CB  PHE A 150      -2.445 -14.445   5.673  1.00 93.01           C  
ATOM   1231  O   PHE A 150      -1.383 -15.261   3.320  1.00 93.01           O  
ATOM   1232  CG  PHE A 150      -2.957 -14.203   7.067  1.00 93.01           C  
ATOM   1233  CD1 PHE A 150      -3.158 -15.263   7.943  1.00 93.01           C  
ATOM   1234  CD2 PHE A 150      -3.239 -12.914   7.503  1.00 93.01           C  
ATOM   1235  CE1 PHE A 150      -3.632 -15.042   9.234  1.00 93.01           C  
ATOM   1236  CE2 PHE A 150      -3.713 -12.686   8.791  1.00 93.01           C  
ATOM   1237  CZ  PHE A 150      -3.910 -13.751   9.655  1.00 93.01           C  
ATOM   1238  N   ILE A 151       0.733 -15.060   3.922  1.00 91.36           N  
ATOM   1239  CA  ILE A 151       1.259 -15.284   2.580  1.00 91.36           C  
ATOM   1240  C   ILE A 151       0.812 -16.653   2.073  1.00 91.36           C  
ATOM   1241  CB  ILE A 151       2.800 -15.178   2.552  1.00 91.36           C  
ATOM   1242  O   ILE A 151       0.493 -16.810   0.892  1.00 91.36           O  
ATOM   1243  CG1 ILE A 151       3.244 -13.756   2.912  1.00 91.36           C  
ATOM   1244  CG2 ILE A 151       3.345 -15.592   1.182  1.00 91.36           C  
ATOM   1245  CD1 ILE A 151       2.608 -12.672   2.053  1.00 91.36           C  
ATOM   1246  N   ASP A 152       0.587 -17.650   2.896  1.00 90.11           N  
ATOM   1247  CA  ASP A 152       0.139 -18.983   2.503  1.00 90.11           C  
ATOM   1248  C   ASP A 152      -1.249 -18.930   1.868  1.00 90.11           C  
ATOM   1249  CB  ASP A 152       0.130 -19.923   3.710  1.00 90.11           C  
ATOM   1250  O   ASP A 152      -1.506 -19.603   0.868  1.00 90.11           O  
ATOM   1251  CG  ASP A 152       1.524 -20.290   4.187  1.00 90.11           C  
ATOM   1252  OD1 ASP A 152       2.488 -20.175   3.399  1.00 90.11           O  
ATOM   1253  OD2 ASP A 152       1.660 -20.700   5.359  1.00 90.11           O  
ATOM   1254  N   PHE A 153      -2.048 -18.137   2.472  1.00 90.89           N  
ATOM   1255  CA  PHE A 153      -3.403 -17.987   1.955  1.00 90.89           C  
ATOM   1256  C   PHE A 153      -3.386 -17.375   0.559  1.00 90.89           C  
ATOM   1257  CB  PHE A 153      -4.248 -17.123   2.897  1.00 90.89           C  
ATOM   1258  O   PHE A 153      -4.072 -17.857  -0.344  1.00 90.89           O  
ATOM   1259  CG  PHE A 153      -5.582 -16.726   2.324  1.00 90.89           C  
ATOM   1260  CD1 PHE A 153      -5.784 -15.448   1.818  1.00 90.89           C  
ATOM   1261  CD2 PHE A 153      -6.634 -17.632   2.293  1.00 90.89           C  
ATOM   1262  CE1 PHE A 153      -7.018 -15.079   1.287  1.00 90.89           C  
ATOM   1263  CE2 PHE A 153      -7.870 -17.270   1.765  1.00 90.89           C  
ATOM   1264  CZ  PHE A 153      -8.060 -15.993   1.263  1.00 90.89           C  
ATOM   1265  N   TRP A 154      -2.548 -16.407   0.366  1.00 88.04           N  
ATOM   1266  CA  TRP A 154      -2.522 -15.708  -0.915  1.00 88.04           C  
ATOM   1267  C   TRP A 154      -1.895 -16.580  -1.998  1.00 88.04           C  
ATOM   1268  CB  TRP A 154      -1.752 -14.390  -0.792  1.00 88.04           C  
ATOM   1269  O   TRP A 154      -2.296 -16.518  -3.162  1.00 88.04           O  
ATOM   1270  CG  TRP A 154      -2.322 -13.444   0.221  1.00 88.04           C  
ATOM   1271  CD1 TRP A 154      -1.743 -13.045   1.393  1.00 88.04           C  
ATOM   1272  CD2 TRP A 154      -3.588 -12.781   0.152  1.00 88.04           C  
ATOM   1273  CE2 TRP A 154      -3.711 -11.993   1.319  1.00 88.04           C  
ATOM   1274  CE3 TRP A 154      -4.631 -12.775  -0.783  1.00 88.04           C  
ATOM   1275  NE1 TRP A 154      -2.573 -12.172   2.058  1.00 88.04           N  
ATOM   1276  CH2 TRP A 154      -5.843 -11.220   0.642  1.00 88.04           C  
ATOM   1277  CZ2 TRP A 154      -4.837 -11.207   1.574  1.00 88.04           C  
ATOM   1278  CZ3 TRP A 154      -5.751 -11.992  -0.527  1.00 88.04           C  
ATOM   1279  N   HIS A 155      -0.960 -17.345  -1.649  1.00 86.03           N  
ATOM   1280  CA  HIS A 155      -0.405 -18.310  -2.591  1.00 86.03           C  
ATOM   1281  C   HIS A 155      -1.445 -19.353  -2.988  1.00 86.03           C  
ATOM   1282  CB  HIS A 155       0.825 -18.996  -1.993  1.00 86.03           C  
ATOM   1283  O   HIS A 155      -1.504 -19.765  -4.149  1.00 86.03           O  
ATOM   1284  CG  HIS A 155       2.051 -18.140  -1.998  1.00 86.03           C  
ATOM   1285  CD2 HIS A 155       2.237 -16.856  -2.385  1.00 86.03           C  
ATOM   1286  ND1 HIS A 155       3.278 -18.595  -1.567  1.00 86.03           N  
ATOM   1287  CE1 HIS A 155       4.169 -17.625  -1.688  1.00 86.03           C  
ATOM   1288  NE2 HIS A 155       3.563 -16.559  -2.183  1.00 86.03           N  
ATOM   1289  N   TRP A 156      -2.147 -19.867  -1.949  1.00 87.46           N  
ATOM   1290  CA  TRP A 156      -3.247 -20.783  -2.233  1.00 87.46           C  
ATOM   1291  C   TRP A 156      -4.252 -20.148  -3.188  1.00 87.46           C  
ATOM   1292  CB  TRP A 156      -3.949 -21.199  -0.937  1.00 87.46           C  
ATOM   1293  O   TRP A 156      -4.678 -20.777  -4.160  1.00 87.46           O  
ATOM   1294  CG  TRP A 156      -5.224 -21.957  -1.152  1.00 87.46           C  
ATOM   1295  CD1 TRP A 156      -5.352 -23.269  -1.514  1.00 87.46           C  
ATOM   1296  CD2 TRP A 156      -6.554 -21.445  -1.021  1.00 87.46           C  
ATOM   1297  CE2 TRP A 156      -7.441 -22.504  -1.319  1.00 87.46           C  
ATOM   1298  CE3 TRP A 156      -7.083 -20.193  -0.680  1.00 87.46           C  
ATOM   1299  NE1 TRP A 156      -6.683 -23.604  -1.617  1.00 87.46           N  
ATOM   1300  CH2 TRP A 156      -9.319 -21.112  -0.949  1.00 87.46           C  
ATOM   1301  CZ2 TRP A 156      -8.828 -22.347  -1.286  1.00 87.46           C  
ATOM   1302  CZ3 TRP A 156      -8.464 -20.039  -0.648  1.00 87.46           C  
ATOM   1303  N   LEU A 157      -4.599 -18.891  -2.861  1.00 87.40           N  
ATOM   1304  CA  LEU A 157      -5.547 -18.180  -3.712  1.00 87.40           C  
ATOM   1305  C   LEU A 157      -4.978 -17.981  -5.113  1.00 87.40           C  
ATOM   1306  CB  LEU A 157      -5.907 -16.824  -3.097  1.00 87.40           C  
ATOM   1307  O   LEU A 157      -5.692 -18.140  -6.106  1.00 87.40           O  
ATOM   1308  CG  LEU A 157      -7.012 -16.033  -3.800  1.00 87.40           C  
ATOM   1309  CD1 LEU A 157      -8.329 -16.799  -3.744  1.00 87.40           C  
ATOM   1310  CD2 LEU A 157      -7.163 -14.652  -3.171  1.00 87.40           C  
ATOM   1311  N   GLY A 158      -3.809 -17.616  -5.220  1.00 82.26           N  
ATOM   1312  CA  GLY A 158      -3.145 -17.424  -6.500  1.00 82.26           C  
ATOM   1313  C   GLY A 158      -3.058 -18.695  -7.323  1.00 82.26           C  
ATOM   1314  O   GLY A 158      -3.136 -18.651  -8.552  1.00 82.26           O  
ATOM   1315  N   SER A 159      -2.845 -19.836  -6.651  1.00 80.20           N  
ATOM   1316  CA  SER A 159      -2.779 -21.121  -7.340  1.00 80.20           C  
ATOM   1317  C   SER A 159      -4.107 -21.459  -8.009  1.00 80.20           C  
ATOM   1318  CB  SER A 159      -2.393 -22.233  -6.364  1.00 80.20           C  
ATOM   1319  O   SER A 159      -4.138 -22.168  -9.017  1.00 80.20           O  
ATOM   1320  OG  SER A 159      -3.474 -22.544  -5.502  1.00 80.20           O  
ATOM   1321  N   ILE A 160      -5.240 -20.926  -7.587  1.00 84.18           N  
ATOM   1322  CA  ILE A 160      -6.560 -21.156  -8.165  1.00 84.18           C  
ATOM   1323  C   ILE A 160      -6.727 -20.307  -9.423  1.00 84.18           C  
ATOM   1324  CB  ILE A 160      -7.683 -20.840  -7.152  1.00 84.18           C  
ATOM   1325  O   ILE A 160      -7.247 -20.782 -10.435  1.00 84.18           O  
ATOM   1326  CG1 ILE A 160      -7.639 -21.828  -5.980  1.00 84.18           C  
ATOM   1327  CG2 ILE A 160      -9.052 -20.866  -7.839  1.00 84.18           C  
ATOM   1328  CD1 ILE A 160      -8.619 -21.504  -4.861  1.00 84.18           C  
ATOM   1329  N   PHE A 161      -6.183 -19.046  -9.360  1.00 78.65           N  
ATOM   1330  CA  PHE A 161      -6.461 -18.085 -10.421  1.00 78.65           C  
ATOM   1331  C   PHE A 161      -5.342 -18.084 -11.456  1.00 78.65           C  
ATOM   1332  CB  PHE A 161      -6.641 -16.679  -9.841  1.00 78.65           C  
ATOM   1333  O   PHE A 161      -5.554 -17.691 -12.606  1.00 78.65           O  
ATOM   1334  CG  PHE A 161      -7.911 -16.506  -9.053  1.00 78.65           C  
ATOM   1335  CD1 PHE A 161      -9.137 -16.399  -9.698  1.00 78.65           C  
ATOM   1336  CD2 PHE A 161      -7.879 -16.449  -7.665  1.00 78.65           C  
ATOM   1337  CE1 PHE A 161     -10.314 -16.238  -8.970  1.00 78.65           C  
ATOM   1338  CE2 PHE A 161      -9.051 -16.289  -6.932  1.00 78.65           C  
ATOM   1339  CZ  PHE A 161     -10.267 -16.183  -7.586  1.00 78.65           C  
ATOM   1340  N   TYR A 162      -4.174 -18.587 -11.078  1.00 70.09           N  
ATOM   1341  CA  TYR A 162      -3.025 -18.430 -11.961  1.00 70.09           C  
ATOM   1342  C   TYR A 162      -2.392 -19.779 -12.279  1.00 70.09           C  
ATOM   1343  CB  TYR A 162      -1.984 -17.501 -11.329  1.00 70.09           C  
ATOM   1344  O   TYR A 162      -1.612 -20.309 -11.483  1.00 70.09           O  
ATOM   1345  CG  TYR A 162      -2.387 -16.046 -11.332  1.00 70.09           C  
ATOM   1346  CD1 TYR A 162      -2.035 -15.208 -12.387  1.00 70.09           C  
ATOM   1347  CD2 TYR A 162      -3.119 -15.507 -10.279  1.00 70.09           C  
ATOM   1348  CE1 TYR A 162      -2.403 -13.866 -12.393  1.00 70.09           C  
ATOM   1349  CE2 TYR A 162      -3.492 -14.167 -10.275  1.00 70.09           C  
ATOM   1350  OH  TYR A 162      -3.497 -12.029 -11.336  1.00 70.09           O  
ATOM   1351  CZ  TYR A 162      -3.130 -13.356 -11.335  1.00 70.09           C  
ATOM   1352  N   LYS A 163      -3.141 -20.824 -12.681  1.00 55.00           N  
ATOM   1353  CA  LYS A 163      -2.773 -22.194 -13.024  1.00 55.00           C  
ATOM   1354  C   LYS A 163      -1.430 -22.238 -13.748  1.00 55.00           C  
ATOM   1355  CB  LYS A 163      -3.856 -22.840 -13.890  1.00 55.00           C  
ATOM   1356  O   LYS A 163      -1.108 -23.226 -14.411  1.00 55.00           O  
ATOM   1357  CG  LYS A 163      -5.163 -23.101 -13.155  1.00 55.00           C  
ATOM   1358  CD  LYS A 163      -5.918 -24.278 -13.758  1.00 55.00           C  
ATOM   1359  CE  LYS A 163      -7.189 -24.587 -12.978  1.00 55.00           C  
ATOM   1360  NZ  LYS A 163      -7.908 -25.770 -13.536  1.00 55.00           N  
ATOM   1361  N   GLY A 164      -0.331 -21.649 -13.228  1.00 55.36           N  
ATOM   1362  CA  GLY A 164       0.961 -21.834 -13.868  1.00 55.36           C  
ATOM   1363  C   GLY A 164       1.920 -20.684 -13.620  1.00 55.36           C  
ATOM   1364  O   GLY A 164       3.093 -20.757 -13.990  1.00 55.36           O  
ATOM   1365  N   GLY A 165       1.491 -19.567 -12.856  1.00 51.06           N  
ATOM   1366  CA  GLY A 165       2.245 -18.324 -12.899  1.00 51.06           C  
ATOM   1367  C   GLY A 165       2.843 -17.942 -11.558  1.00 51.06           C  
ATOM   1368  O   GLY A 165       3.785 -17.149 -11.496  1.00 51.06           O  
ATOM   1369  N   PHE A 166       2.827 -18.820 -10.560  1.00 53.78           N  
ATOM   1370  CA  PHE A 166       3.717 -18.485  -9.455  1.00 53.78           C  
ATOM   1371  C   PHE A 166       4.622 -19.663  -9.112  1.00 53.78           C  
ATOM   1372  CB  PHE A 166       2.911 -18.066  -8.221  1.00 53.78           C  
ATOM   1373  O   PHE A 166       4.144 -20.716  -8.684  1.00 53.78           O  
ATOM   1374  CG  PHE A 166       2.556 -16.604  -8.196  1.00 53.78           C  
ATOM   1375  CD1 PHE A 166       3.463 -15.662  -7.728  1.00 53.78           C  
ATOM   1376  CD2 PHE A 166       1.313 -16.172  -8.642  1.00 53.78           C  
ATOM   1377  CE1 PHE A 166       3.137 -14.308  -7.703  1.00 53.78           C  
ATOM   1378  CE2 PHE A 166       0.980 -14.821  -8.620  1.00 53.78           C  
ATOM   1379  CZ  PHE A 166       1.893 -13.890  -8.150  1.00 53.78           C  
ATOM   1380  N   LYS A 167       5.405 -20.278 -10.005  1.00 55.00           N  
ATOM   1381  CA  LYS A 167       6.269 -21.304  -9.429  1.00 55.00           C  
ATOM   1382  C   LYS A 167       6.692 -20.933  -8.010  1.00 55.00           C  
ATOM   1383  CB  LYS A 167       7.505 -21.518 -10.304  1.00 55.00           C  
ATOM   1384  O   LYS A 167       7.411 -19.953  -7.807  1.00 55.00           O  
ATOM   1385  CG  LYS A 167       7.431 -22.756 -11.187  1.00 55.00           C  
ATOM   1386  CD  LYS A 167       8.725 -22.967 -11.962  1.00 55.00           C  
ATOM   1387  CE  LYS A 167       8.652 -24.204 -12.848  1.00 55.00           C  
ATOM   1388  NZ  LYS A 167       9.912 -24.405 -13.624  1.00 55.00           N  
ATOM   1389  N   ILE A 168       5.713 -20.812  -7.155  1.00 58.61           N  
ATOM   1390  CA  ILE A 168       5.975 -20.429  -5.772  1.00 58.61           C  
ATOM   1391  C   ILE A 168       7.092 -21.299  -5.199  1.00 58.61           C  
ATOM   1392  CB  ILE A 168       4.703 -20.548  -4.902  1.00 58.61           C  
ATOM   1393  O   ILE A 168       6.955 -22.521  -5.116  1.00 58.61           O  
ATOM   1394  CG1 ILE A 168       3.576 -19.687  -5.484  1.00 58.61           C  
ATOM   1395  CG2 ILE A 168       5.002 -20.154  -3.453  1.00 58.61           C  
ATOM   1396  CD1 ILE A 168       2.220 -19.921  -4.833  1.00 58.61           C  
ATOM   1397  N   VAL A 169       8.285 -20.666  -5.002  1.00 66.69           N  
ATOM   1398  CA  VAL A 169       9.535 -21.301  -4.597  1.00 66.69           C  
ATOM   1399  C   VAL A 169       9.518 -21.561  -3.092  1.00 66.69           C  
ATOM   1400  CB  VAL A 169      10.759 -20.437  -4.974  1.00 66.69           C  
ATOM   1401  O   VAL A 169       9.864 -22.656  -2.641  1.00 66.69           O  
ATOM   1402  CG1 VAL A 169      12.059 -21.166  -4.639  1.00 66.69           C  
ATOM   1403  CG2 VAL A 169      10.715 -20.069  -6.456  1.00 66.69           C  
ATOM   1404  N   SER A 170       8.788 -20.636  -2.351  1.00 79.30           N  
ATOM   1405  CA  SER A 170       8.756 -20.763  -0.898  1.00 79.30           C  
ATOM   1406  C   SER A 170       7.660 -19.893  -0.292  1.00 79.30           C  
ATOM   1407  CB  SER A 170      10.110 -20.385  -0.296  1.00 79.30           C  
ATOM   1408  O   SER A 170       7.126 -19.004  -0.958  1.00 79.30           O  
ATOM   1409  OG  SER A 170      10.325 -18.987  -0.378  1.00 79.30           O  
ATOM   1410  N   ASN A 171       7.130 -20.265   0.920  1.00 83.48           N  
ATOM   1411  CA  ASN A 171       6.074 -19.562   1.640  1.00 83.48           C  
ATOM   1412  C   ASN A 171       6.555 -18.212   2.165  1.00 83.48           C  
ATOM   1413  CB  ASN A 171       5.544 -20.421   2.789  1.00 83.48           C  
ATOM   1414  O   ASN A 171       5.775 -17.452   2.742  1.00 83.48           O  
ATOM   1415  CG  ASN A 171       4.724 -21.602   2.307  1.00 83.48           C  
ATOM   1416  ND2 ASN A 171       4.621 -22.631   3.139  1.00 83.48           N  
ATOM   1417  OD1 ASN A 171       4.190 -21.589   1.195  1.00 83.48           O  
ATOM   1418  N   THR A 172       7.765 -17.840   1.834  1.00 90.97           N  
ATOM   1419  CA  THR A 172       8.283 -16.548   2.269  1.00 90.97           C  
ATOM   1420  C   THR A 172       8.587 -15.655   1.069  1.00 90.97           C  
ATOM   1421  CB  THR A 172       9.554 -16.715   3.123  1.00 90.97           C  
ATOM   1422  O   THR A 172       9.058 -14.527   1.232  1.00 90.97           O  
ATOM   1423  CG2 THR A 172       9.247 -17.440   4.429  1.00 90.97           C  
ATOM   1424  OG1 THR A 172      10.522 -17.471   2.386  1.00 90.97           O  
ATOM   1425  N   ALA A 173       8.372 -16.235  -0.096  1.00 92.11           N  
ATOM   1426  CA  ALA A 173       8.646 -15.493  -1.324  1.00 92.11           C  
ATOM   1427  C   ALA A 173       7.417 -14.713  -1.780  1.00 92.11           C  
ATOM   1428  CB  ALA A 173       9.109 -16.442  -2.427  1.00 92.11           C  
ATOM   1429  O   ALA A 173       6.297 -15.228  -1.742  1.00 92.11           O  
ATOM   1430  N   LEU A 174       7.636 -13.482  -2.202  1.00 92.96           N  
ATOM   1431  CA  LEU A 174       6.563 -12.619  -2.685  1.00 92.96           C  
ATOM   1432  C   LEU A 174       6.840 -12.154  -4.111  1.00 92.96           C  
ATOM   1433  CB  LEU A 174       6.393 -11.408  -1.765  1.00 92.96           C  
ATOM   1434  O   LEU A 174       7.906 -11.602  -4.392  1.00 92.96           O  
ATOM   1435  CG  LEU A 174       5.078 -10.637  -1.895  1.00 92.96           C  
ATOM   1436  CD1 LEU A 174       3.900 -11.530  -1.519  1.00 92.96           C  
ATOM   1437  CD2 LEU A 174       5.105  -9.384  -1.026  1.00 92.96           C  
ATOM   1438  N   GLY A 175       5.948 -12.444  -5.083  1.00 92.47           N  
ATOM   1439  CA  GLY A 175       6.080 -12.028  -6.470  1.00 92.47           C  
ATOM   1440  C   GLY A 175       5.714 -10.573  -6.694  1.00 92.47           C  
ATOM   1441  O   GLY A 175       5.500  -9.826  -5.736  1.00 92.47           O  
ATOM   1442  N   TRP A 176       5.560 -10.178  -7.987  1.00 93.87           N  
ATOM   1443  CA  TRP A 176       5.366  -8.785  -8.375  1.00 93.87           C  
ATOM   1444  C   TRP A 176       4.031  -8.257  -7.862  1.00 93.87           C  
ATOM   1445  CB  TRP A 176       5.438  -8.636  -9.897  1.00 93.87           C  
ATOM   1446  O   TRP A 176       3.921  -7.086  -7.491  1.00 93.87           O  
ATOM   1447  CG  TRP A 176       4.361  -9.376 -10.633  1.00 93.87           C  
ATOM   1448  CD1 TRP A 176       4.439 -10.637 -11.156  1.00 93.87           C  
ATOM   1449  CD2 TRP A 176       3.047  -8.898 -10.932  1.00 93.87           C  
ATOM   1450  CE2 TRP A 176       2.379  -9.923 -11.638  1.00 93.87           C  
ATOM   1451  CE3 TRP A 176       2.367  -7.700 -10.670  1.00 93.87           C  
ATOM   1452  NE1 TRP A 176       3.250 -10.972 -11.761  1.00 93.87           N  
ATOM   1453  CH2 TRP A 176       0.421  -8.605 -11.817  1.00 93.87           C  
ATOM   1454  CZ2 TRP A 176       1.063  -9.786 -12.086  1.00 93.87           C  
ATOM   1455  CZ3 TRP A 176       1.057  -7.566 -11.117  1.00 93.87           C  
ATOM   1456  N   LEU A 177       2.986  -9.127  -7.955  1.00 93.62           N  
ATOM   1457  CA  LEU A 177       1.647  -8.683  -7.582  1.00 93.62           C  
ATOM   1458  C   LEU A 177       1.573  -8.373  -6.091  1.00 93.62           C  
ATOM   1459  CB  LEU A 177       0.608  -9.746  -7.947  1.00 93.62           C  
ATOM   1460  O   LEU A 177       1.128  -7.292  -5.699  1.00 93.62           O  
ATOM   1461  CG  LEU A 177      -0.850  -9.405  -7.634  1.00 93.62           C  
ATOM   1462  CD1 LEU A 177      -1.251  -8.108  -8.329  1.00 93.62           C  
ATOM   1463  CD2 LEU A 177      -1.768 -10.548  -8.052  1.00 93.62           C  
ATOM   1464  N   GLY A 178       2.022  -9.344  -5.302  1.00 93.48           N  
ATOM   1465  CA  GLY A 178       2.005  -9.144  -3.861  1.00 93.48           C  
ATOM   1466  C   GLY A 178       2.855  -7.971  -3.411  1.00 93.48           C  
ATOM   1467  O   GLY A 178       2.423  -7.165  -2.584  1.00 93.48           O  
ATOM   1468  N   TRP A 179       4.049  -7.882  -3.940  1.00 96.57           N  
ATOM   1469  CA  TRP A 179       4.947  -6.800  -3.549  1.00 96.57           C  
ATOM   1470  C   TRP A 179       4.391  -5.447  -3.981  1.00 96.57           C  
ATOM   1471  CB  TRP A 179       6.338  -7.011  -4.153  1.00 96.57           C  
ATOM   1472  O   TRP A 179       4.457  -4.473  -3.228  1.00 96.57           O  
ATOM   1473  CG  TRP A 179       7.335  -5.960  -3.766  1.00 96.57           C  
ATOM   1474  CD1 TRP A 179       8.054  -5.157  -4.607  1.00 96.57           C  
ATOM   1475  CD2 TRP A 179       7.727  -5.602  -2.437  1.00 96.57           C  
ATOM   1476  CE2 TRP A 179       8.688  -4.573  -2.548  1.00 96.57           C  
ATOM   1477  CE3 TRP A 179       7.358  -6.052  -1.163  1.00 96.57           C  
ATOM   1478  NE1 TRP A 179       8.869  -4.320  -3.881  1.00 96.57           N  
ATOM   1479  CH2 TRP A 179       8.906  -4.444  -0.195  1.00 96.57           C  
ATOM   1480  CZ2 TRP A 179       9.285  -3.985  -1.430  1.00 96.57           C  
ATOM   1481  CZ3 TRP A 179       7.953  -5.466  -0.051  1.00 96.57           C  
ATOM   1482  N   TYR A 180       3.793  -5.340  -5.193  1.00 96.46           N  
ATOM   1483  CA  TYR A 180       3.178  -4.098  -5.647  1.00 96.46           C  
ATOM   1484  C   TYR A 180       2.059  -3.668  -4.706  1.00 96.46           C  
ATOM   1485  CB  TYR A 180       2.632  -4.256  -7.069  1.00 96.46           C  
ATOM   1486  O   TYR A 180       1.968  -2.496  -4.334  1.00 96.46           O  
ATOM   1487  CG  TYR A 180       1.845  -3.062  -7.553  1.00 96.46           C  
ATOM   1488  CD1 TYR A 180       0.452  -3.080  -7.565  1.00 96.46           C  
ATOM   1489  CD2 TYR A 180       2.492  -1.915  -8.000  1.00 96.46           C  
ATOM   1490  CE1 TYR A 180      -0.278  -1.983  -8.012  1.00 96.46           C  
ATOM   1491  CE2 TYR A 180       1.772  -0.813  -8.449  1.00 96.46           C  
ATOM   1492  OH  TYR A 180      -0.327   0.233  -8.895  1.00 96.46           O  
ATOM   1493  CZ  TYR A 180       0.390  -0.856  -8.451  1.00 96.46           C  
ATOM   1494  N   ILE A 181       1.210  -4.632  -4.327  1.00 95.38           N  
ATOM   1495  CA  ILE A 181       0.083  -4.339  -3.448  1.00 95.38           C  
ATOM   1496  C   ILE A 181       0.597  -3.816  -2.108  1.00 95.38           C  
ATOM   1497  CB  ILE A 181      -0.804  -5.586  -3.232  1.00 95.38           C  
ATOM   1498  O   ILE A 181       0.086  -2.822  -1.586  1.00 95.38           O  
ATOM   1499  CG1 ILE A 181      -1.554  -5.938  -4.522  1.00 95.38           C  
ATOM   1500  CG2 ILE A 181      -1.781  -5.360  -2.074  1.00 95.38           C  
ATOM   1501  CD1 ILE A 181      -2.314  -7.255  -4.456  1.00 95.38           C  
ATOM   1502  N   LEU A 182       1.625  -4.446  -1.583  1.00 96.86           N  
ATOM   1503  CA  LEU A 182       2.200  -4.005  -0.317  1.00 96.86           C  
ATOM   1504  C   LEU A 182       2.762  -2.593  -0.437  1.00 96.86           C  
ATOM   1505  CB  LEU A 182       3.301  -4.968   0.136  1.00 96.86           C  
ATOM   1506  O   LEU A 182       2.481  -1.735   0.403  1.00 96.86           O  
ATOM   1507  CG  LEU A 182       3.907  -4.704   1.515  1.00 96.86           C  
ATOM   1508  CD1 LEU A 182       2.842  -4.843   2.597  1.00 96.86           C  
ATOM   1509  CD2 LEU A 182       5.071  -5.653   1.778  1.00 96.86           C  
ATOM   1510  N   CYS A 183       3.507  -2.299  -1.504  1.00 97.89           N  
ATOM   1511  CA  CYS A 183       4.088  -0.980  -1.728  1.00 97.89           C  
ATOM   1512  C   CYS A 183       3.002   0.061  -1.968  1.00 97.89           C  
ATOM   1513  CB  CYS A 183       5.049  -1.012  -2.916  1.00 97.89           C  
ATOM   1514  O   CYS A 183       3.084   1.180  -1.459  1.00 97.89           O  
ATOM   1515  SG  CYS A 183       6.557  -1.958  -2.608  1.00 97.89           S  
ATOM   1516  N   SER A 184       2.005  -0.313  -2.691  1.00 95.64           N  
ATOM   1517  CA  SER A 184       0.930   0.616  -3.023  1.00 95.64           C  
ATOM   1518  C   SER A 184       0.136   1.010  -1.782  1.00 95.64           C  
ATOM   1519  CB  SER A 184      -0.008   0.002  -4.063  1.00 95.64           C  
ATOM   1520  O   SER A 184      -0.234   2.175  -1.619  1.00 95.64           O  
ATOM   1521  OG  SER A 184       0.664  -0.186  -5.297  1.00 95.64           O  
ATOM   1522  N   PHE A 185      -0.088   0.001  -0.922  1.00 94.41           N  
ATOM   1523  CA  PHE A 185      -0.817   0.283   0.309  1.00 94.41           C  
ATOM   1524  C   PHE A 185      -0.039   1.255   1.188  1.00 94.41           C  
ATOM   1525  CB  PHE A 185      -1.097  -1.012   1.078  1.00 94.41           C  
ATOM   1526  O   PHE A 185      -0.610   2.204   1.729  1.00 94.41           O  
ATOM   1527  CG  PHE A 185      -2.393  -1.676   0.698  1.00 94.41           C  
ATOM   1528  CD1 PHE A 185      -3.610  -1.063   0.971  1.00 94.41           C  
ATOM   1529  CD2 PHE A 185      -2.394  -2.913   0.067  1.00 94.41           C  
ATOM   1530  CE1 PHE A 185      -4.811  -1.676   0.620  1.00 94.41           C  
ATOM   1531  CE2 PHE A 185      -3.590  -3.531  -0.286  1.00 94.41           C  
ATOM   1532  CZ  PHE A 185      -4.797  -2.911  -0.008  1.00 94.41           C  
ATOM   1533  N   ALA A 186       1.243   1.028   1.299  1.00 96.89           N  
ATOM   1534  CA  ALA A 186       2.081   1.888   2.130  1.00 96.89           C  
ATOM   1535  C   ALA A 186       2.146   3.304   1.563  1.00 96.89           C  
ATOM   1536  CB  ALA A 186       3.486   1.304   2.254  1.00 96.89           C  
ATOM   1537  O   ALA A 186       1.911   4.278   2.282  1.00 96.89           O  
ATOM   1538  N   THR A 187       2.365   3.413   0.302  1.00 95.66           N  
ATOM   1539  CA  THR A 187       2.544   4.716  -0.328  1.00 95.66           C  
ATOM   1540  C   THR A 187       1.215   5.461  -0.418  1.00 95.66           C  
ATOM   1541  CB  THR A 187       3.153   4.577  -1.735  1.00 95.66           C  
ATOM   1542  O   THR A 187       1.156   6.668  -0.176  1.00 95.66           O  
ATOM   1543  CG2 THR A 187       4.558   3.987  -1.671  1.00 95.66           C  
ATOM   1544  OG1 THR A 187       2.323   3.719  -2.527  1.00 95.66           O  
ATOM   1545  N   SER A 188       0.161   4.750  -0.726  1.00 93.26           N  
ATOM   1546  CA  SER A 188      -1.151   5.375  -0.855  1.00 93.26           C  
ATOM   1547  C   SER A 188      -1.625   5.948   0.477  1.00 93.26           C  
ATOM   1548  CB  SER A 188      -2.176   4.368  -1.380  1.00 93.26           C  
ATOM   1549  O   SER A 188      -2.197   7.038   0.521  1.00 93.26           O  
ATOM   1550  OG  SER A 188      -1.923   4.055  -2.738  1.00 93.26           O  
ATOM   1551  N   THR A 189      -1.377   5.169   1.557  1.00 94.12           N  
ATOM   1552  CA  THR A 189      -1.771   5.617   2.889  1.00 94.12           C  
ATOM   1553  C   THR A 189      -1.064   6.920   3.252  1.00 94.12           C  
ATOM   1554  CB  THR A 189      -1.460   4.548   3.952  1.00 94.12           C  
ATOM   1555  O   THR A 189      -1.689   7.848   3.769  1.00 94.12           O  
ATOM   1556  CG2 THR A 189      -1.842   5.032   5.347  1.00 94.12           C  
ATOM   1557  OG1 THR A 189      -2.197   3.356   3.653  1.00 94.12           O  
ATOM   1558  N   VAL A 190       0.174   7.033   2.938  1.00 95.71           N  
ATOM   1559  CA  VAL A 190       0.968   8.217   3.247  1.00 95.71           C  
ATOM   1560  C   VAL A 190       0.532   9.378   2.356  1.00 95.71           C  
ATOM   1561  CB  VAL A 190       2.480   7.949   3.071  1.00 95.71           C  
ATOM   1562  O   VAL A 190       0.238  10.470   2.848  1.00 95.71           O  
ATOM   1563  CG1 VAL A 190       3.280   9.239   3.236  1.00 95.71           C  
ATOM   1564  CG2 VAL A 190       2.952   6.892   4.068  1.00 95.71           C  
ATOM   1565  N   LEU A 191       0.379   9.140   1.089  1.00 93.91           N  
ATOM   1566  CA  LEU A 191       0.091  10.194   0.122  1.00 93.91           C  
ATOM   1567  C   LEU A 191      -1.311  10.756   0.330  1.00 93.91           C  
ATOM   1568  CB  LEU A 191       0.234   9.663  -1.307  1.00 93.91           C  
ATOM   1569  O   LEU A 191      -1.526  11.963   0.203  1.00 93.91           O  
ATOM   1570  CG  LEU A 191       1.661   9.448  -1.812  1.00 93.91           C  
ATOM   1571  CD1 LEU A 191       1.644   8.778  -3.182  1.00 93.91           C  
ATOM   1572  CD2 LEU A 191       2.414  10.772  -1.868  1.00 93.91           C  
ATOM   1573  N   ARG A 192      -2.199   9.875   0.636  1.00 91.45           N  
ATOM   1574  CA  ARG A 192      -3.575  10.311   0.847  1.00 91.45           C  
ATOM   1575  C   ARG A 192      -3.665  11.302   2.002  1.00 91.45           C  
ATOM   1576  CB  ARG A 192      -4.485   9.111   1.115  1.00 91.45           C  
ATOM   1577  O   ARG A 192      -4.397  12.291   1.924  1.00 91.45           O  
ATOM   1578  CG  ARG A 192      -4.805   8.291  -0.126  1.00 91.45           C  
ATOM   1579  CD  ARG A 192      -5.684   7.092   0.202  1.00 91.45           C  
ATOM   1580  NE  ARG A 192      -7.056   7.495   0.500  1.00 91.45           N  
ATOM   1581  NH1 ARG A 192      -7.888   5.341   0.589  1.00 91.45           N  
ATOM   1582  NH2 ARG A 192      -9.279   7.128   0.943  1.00 91.45           N  
ATOM   1583  CZ  ARG A 192      -8.071   6.654   0.677  1.00 91.45           C  
ATOM   1584  N   LYS A 193      -2.931  10.973   2.981  1.00 92.05           N  
ATOM   1585  CA  LYS A 193      -2.948  11.844   4.153  1.00 92.05           C  
ATOM   1586  C   LYS A 193      -2.251  13.170   3.862  1.00 92.05           C  
ATOM   1587  CB  LYS A 193      -2.285  11.153   5.345  1.00 92.05           C  
ATOM   1588  O   LYS A 193      -2.729  14.231   4.270  1.00 92.05           O  
ATOM   1589  CG  LYS A 193      -3.057   9.953   5.874  1.00 92.05           C  
ATOM   1590  CD  LYS A 193      -4.416  10.364   6.427  1.00 92.05           C  
ATOM   1591  CE  LYS A 193      -5.192   9.164   6.953  1.00 92.05           C  
ATOM   1592  NZ  LYS A 193      -6.569   9.543   7.390  1.00 92.05           N  
ATOM   1593  N   ILE A 194      -1.128  13.097   3.120  1.00 91.83           N  
ATOM   1594  CA  ILE A 194      -0.357  14.291   2.791  1.00 91.83           C  
ATOM   1595  C   ILE A 194      -1.175  15.198   1.875  1.00 91.83           C  
ATOM   1596  CB  ILE A 194       0.989  13.930   2.125  1.00 91.83           C  
ATOM   1597  O   ILE A 194      -1.150  16.423   2.019  1.00 91.83           O  
ATOM   1598  CG1 ILE A 194       1.940  13.300   3.149  1.00 91.83           C  
ATOM   1599  CG2 ILE A 194       1.621  15.166   1.478  1.00 91.83           C  
ATOM   1600  CD1 ILE A 194       3.250  12.802   2.553  1.00 91.83           C  
ATOM   1601  N   LEU A 195      -1.942  14.588   1.020  1.00 90.21           N  
ATOM   1602  CA  LEU A 195      -2.716  15.345   0.042  1.00 90.21           C  
ATOM   1603  C   LEU A 195      -4.065  15.759   0.620  1.00 90.21           C  
ATOM   1604  CB  LEU A 195      -2.924  14.520  -1.231  1.00 90.21           C  
ATOM   1605  O   LEU A 195      -4.842  16.452  -0.041  1.00 90.21           O  
ATOM   1606  CG  LEU A 195      -1.669  14.199  -2.043  1.00 90.21           C  
ATOM   1607  CD1 LEU A 195      -2.008  13.252  -3.190  1.00 90.21           C  
ATOM   1608  CD2 LEU A 195      -1.031  15.479  -2.571  1.00 90.21           C  
ATOM   1609  N   GLY A 196      -4.391  15.277   1.828  1.00 85.08           N  
ATOM   1610  CA  GLY A 196      -5.624  15.651   2.502  1.00 85.08           C  
ATOM   1611  C   GLY A 196      -6.852  14.981   1.915  1.00 85.08           C  
ATOM   1612  O   GLY A 196      -7.936  15.566   1.898  1.00 85.08           O  
ATOM   1613  N   ILE A 197      -6.565  13.811   1.321  1.00 82.28           N  
ATOM   1614  CA  ILE A 197      -7.644  13.036   0.717  1.00 82.28           C  
ATOM   1615  C   ILE A 197      -8.310  12.164   1.779  1.00 82.28           C  
ATOM   1616  CB  ILE A 197      -7.129  12.162  -0.448  1.00 82.28           C  
ATOM   1617  O   ILE A 197      -7.634  11.421   2.494  1.00 82.28           O  
ATOM   1618  CG1 ILE A 197      -6.475  13.038  -1.524  1.00 82.28           C  
ATOM   1619  CG2 ILE A 197      -8.267  11.326  -1.040  1.00 82.28           C  
ATOM   1620  CD1 ILE A 197      -5.691  12.254  -2.568  1.00 82.28           C  
ATOM   1621  N   LYS A 198      -9.544  12.447   2.177  1.00 68.59           N  
ATOM   1622  CA  LYS A 198     -10.283  11.682   3.177  1.00 68.59           C  
ATOM   1623  C   LYS A 198     -10.961  10.467   2.549  1.00 68.59           C  
ATOM   1624  CB  LYS A 198     -11.325  12.564   3.866  1.00 68.59           C  
ATOM   1625  O   LYS A 198     -11.382  10.515   1.391  1.00 68.59           O  
ATOM   1626  CG  LYS A 198     -10.732  13.738   4.632  1.00 68.59           C  
ATOM   1627  CD  LYS A 198     -11.813  14.556   5.326  1.00 68.59           C  
ATOM   1628  CE  LYS A 198     -11.225  15.752   6.063  1.00 68.59           C  
ATOM   1629  NZ  LYS A 198     -12.276  16.533   6.781  1.00 68.59           N  
TER
ATOM   1630  N   MET B   1      -0.534  21.570   4.066  1.00 85.25           N  
ATOM   1631  CA  MET B   1      -0.745  20.229   4.605  1.00 85.25           C  
ATOM   1632  C   MET B   1      -1.502  20.287   5.927  1.00 85.25           C  
ATOM   1633  CB  MET B   1       0.592  19.512   4.799  1.00 85.25           C  
ATOM   1634  O   MET B   1      -1.117  21.024   6.836  1.00 85.25           O  
ATOM   1635  CG  MET B   1       0.452  18.038   5.147  1.00 85.25           C  
ATOM   1636  SD  MET B   1       2.044  17.134   5.029  1.00 85.25           S  
ATOM   1637  CE  MET B   1       2.988  17.978   6.329  1.00 85.25           C  
ATOM   1638  N   ASP B   2      -2.629  19.644   6.025  1.00 90.78           N  
ATOM   1639  CA  ASP B   2      -3.436  19.599   7.241  1.00 90.78           C  
ATOM   1640  C   ASP B   2      -2.720  18.826   8.347  1.00 90.78           C  
ATOM   1641  CB  ASP B   2      -4.801  18.969   6.957  1.00 90.78           C  
ATOM   1642  O   ASP B   2      -1.637  18.280   8.128  1.00 90.78           O  
ATOM   1643  CG  ASP B   2      -4.705  17.516   6.528  1.00 90.78           C  
ATOM   1644  OD1 ASP B   2      -3.589  16.953   6.525  1.00 90.78           O  
ATOM   1645  OD2 ASP B   2      -5.754  16.929   6.186  1.00 90.78           O  
ATOM   1646  N   LEU B   3      -3.128  18.980   9.613  1.00 93.18           N  
ATOM   1647  CA  LEU B   3      -2.507  18.386  10.792  1.00 93.18           C  
ATOM   1648  C   LEU B   3      -2.286  16.890  10.595  1.00 93.18           C  
ATOM   1649  CB  LEU B   3      -3.373  18.627  12.032  1.00 93.18           C  
ATOM   1650  O   LEU B   3      -1.230  16.363  10.951  1.00 93.18           O  
ATOM   1651  CG  LEU B   3      -2.779  18.184  13.370  1.00 93.18           C  
ATOM   1652  CD1 LEU B   3      -1.530  18.997  13.690  1.00 93.18           C  
ATOM   1653  CD2 LEU B   3      -3.811  18.318  14.484  1.00 93.18           C  
ATOM   1654  N   GLU B   4      -3.215  16.117  10.032  1.00 93.83           N  
ATOM   1655  CA  GLU B   4      -3.085  14.681   9.804  1.00 93.83           C  
ATOM   1656  C   GLU B   4      -1.946  14.376   8.836  1.00 93.83           C  
ATOM   1657  CB  GLU B   4      -4.397  14.100   9.271  1.00 93.83           C  
ATOM   1658  O   GLU B   4      -1.213  13.402   9.018  1.00 93.83           O  
ATOM   1659  CG  GLU B   4      -5.526  14.092  10.292  1.00 93.83           C  
ATOM   1660  CD  GLU B   4      -6.786  13.406   9.789  1.00 93.83           C  
ATOM   1661  OE1 GLU B   4      -7.870  13.620  10.377  1.00 93.83           O  
ATOM   1662  OE2 GLU B   4      -6.688  12.647   8.799  1.00 93.83           O  
ATOM   1663  N   GLY B   5      -1.832  15.208   7.816  1.00 94.59           N  
ATOM   1664  CA  GLY B   5      -0.735  15.060   6.873  1.00 94.59           C  
ATOM   1665  C   GLY B   5       0.630  15.213   7.517  1.00 94.59           C  
ATOM   1666  O   GLY B   5       1.537  14.420   7.258  1.00 94.59           O  
ATOM   1667  N   LYS B   6       0.800  16.239   8.339  1.00 95.79           N  
ATOM   1668  CA  LYS B   6       2.056  16.456   9.051  1.00 95.79           C  
ATOM   1669  C   LYS B   6       2.369  15.287   9.982  1.00 95.79           C  
ATOM   1670  CB  LYS B   6       2.004  17.761   9.847  1.00 95.79           C  
ATOM   1671  O   LYS B   6       3.509  14.823  10.042  1.00 95.79           O  
ATOM   1672  CG  LYS B   6       1.936  19.011   8.983  1.00 95.79           C  
ATOM   1673  CD  LYS B   6       1.845  20.273   9.831  1.00 95.79           C  
ATOM   1674  CE  LYS B   6       1.666  21.515   8.969  1.00 95.79           C  
ATOM   1675  NZ  LYS B   6       1.502  22.746   9.799  1.00 95.79           N  
ATOM   1676  N   CYS B   7       1.330  14.859  10.744  1.00 95.74           N  
ATOM   1677  CA  CYS B   7       1.474  13.712  11.633  1.00 95.74           C  
ATOM   1678  C   CYS B   7       1.896  12.470  10.857  1.00 95.74           C  
ATOM   1679  CB  CYS B   7       0.166  13.441  12.375  1.00 95.74           C  
ATOM   1680  O   CYS B   7       2.792  11.740  11.285  1.00 95.74           O  
ATOM   1681  SG  CYS B   7       0.245  12.029  13.498  1.00 95.74           S  
ATOM   1682  N   CYS B   8       1.269  12.221   9.747  1.00 96.71           N  
ATOM   1683  CA  CYS B   8       1.572  11.065   8.910  1.00 96.71           C  
ATOM   1684  C   CYS B   8       3.019  11.103   8.432  1.00 96.71           C  
ATOM   1685  CB  CYS B   8       0.630  11.012   7.708  1.00 96.71           C  
ATOM   1686  O   CYS B   8       3.704  10.079   8.433  1.00 96.71           O  
ATOM   1687  SG  CYS B   8       0.919   9.600   6.619  1.00 96.71           S  
ATOM   1688  N   LEU B   9       3.516  12.233   8.037  1.00 97.00           N  
ATOM   1689  CA  LEU B   9       4.886  12.393   7.563  1.00 97.00           C  
ATOM   1690  C   LEU B   9       5.886  12.019   8.651  1.00 97.00           C  
ATOM   1691  CB  LEU B   9       5.129  13.834   7.104  1.00 97.00           C  
ATOM   1692  O   LEU B   9       6.854  11.301   8.391  1.00 97.00           O  
ATOM   1693  CG  LEU B   9       6.463  14.107   6.407  1.00 97.00           C  
ATOM   1694  CD1 LEU B   9       6.558  13.308   5.111  1.00 97.00           C  
ATOM   1695  CD2 LEU B   9       6.628  15.598   6.134  1.00 97.00           C  
ATOM   1696  N   ILE B  10       5.667  12.485   9.904  1.00 97.06           N  
ATOM   1697  CA  ILE B  10       6.536  12.182  11.036  1.00 97.06           C  
ATOM   1698  C   ILE B  10       6.588  10.672  11.257  1.00 97.06           C  
ATOM   1699  CB  ILE B  10       6.061  12.896  12.321  1.00 97.06           C  
ATOM   1700  O   ILE B  10       7.666  10.102  11.440  1.00 97.06           O  
ATOM   1701  CG1 ILE B  10       6.302  14.406  12.213  1.00 97.06           C  
ATOM   1702  CG2 ILE B  10       6.763  12.316  13.552  1.00 97.06           C  
ATOM   1703  CD1 ILE B  10       5.752  15.206  13.386  1.00 97.06           C  
ATOM   1704  N   HIS B  11       5.518  10.019  11.198  1.00 97.90           N  
ATOM   1705  CA  HIS B  11       5.457   8.582  11.441  1.00 97.90           C  
ATOM   1706  C   HIS B  11       6.032   7.800  10.266  1.00 97.90           C  
ATOM   1707  CB  HIS B  11       4.016   8.144  11.709  1.00 97.90           C  
ATOM   1708  O   HIS B  11       6.629   6.737  10.454  1.00 97.90           O  
ATOM   1709  CG  HIS B  11       3.513   8.532  13.063  1.00 97.90           C  
ATOM   1710  CD2 HIS B  11       3.360   7.806  14.196  1.00 97.90           C  
ATOM   1711  ND1 HIS B  11       3.093   9.809  13.363  1.00 97.90           N  
ATOM   1712  CE1 HIS B  11       2.703   9.853  14.626  1.00 97.90           C  
ATOM   1713  NE2 HIS B  11       2.855   8.650  15.154  1.00 97.90           N  
ATOM   1714  N   ALA B  12       5.787   8.302   9.030  1.00 98.20           N  
ATOM   1715  CA  ALA B  12       6.413   7.666   7.874  1.00 98.20           C  
ATOM   1716  C   ALA B  12       7.934   7.684   7.995  1.00 98.20           C  
ATOM   1717  CB  ALA B  12       5.977   8.357   6.585  1.00 98.20           C  
ATOM   1718  O   ALA B  12       8.598   6.686   7.705  1.00 98.20           O  
ATOM   1719  N   ILE B  13       8.472   8.813   8.508  1.00 98.20           N  
ATOM   1720  CA  ILE B  13       9.906   8.932   8.747  1.00 98.20           C  
ATOM   1721  C   ILE B  13      10.334   7.936   9.822  1.00 98.20           C  
ATOM   1722  CB  ILE B  13      10.292  10.369   9.163  1.00 98.20           C  
ATOM   1723  O   ILE B  13      11.341   7.241   9.667  1.00 98.20           O  
ATOM   1724  CG1 ILE B  13      10.103  11.335   7.987  1.00 98.20           C  
ATOM   1725  CG2 ILE B  13      11.733  10.413   9.680  1.00 98.20           C  
ATOM   1726  CD1 ILE B  13      10.246  12.803   8.362  1.00 98.20           C  
ATOM   1727  N   GLY B  14       9.569   7.915  10.883  1.00 98.44           N  
ATOM   1728  CA  GLY B  14       9.824   6.917  11.909  1.00 98.44           C  
ATOM   1729  C   GLY B  14       9.793   5.495  11.380  1.00 98.44           C  
ATOM   1730  O   GLY B  14      10.647   4.678  11.732  1.00 98.44           O  
ATOM   1731  N   GLY B  15       8.802   5.218  10.529  1.00 98.60           N  
ATOM   1732  CA  GLY B  15       8.719   3.912   9.895  1.00 98.60           C  
ATOM   1733  C   GLY B  15       9.950   3.567   9.078  1.00 98.60           C  
ATOM   1734  O   GLY B  15      10.426   2.430   9.112  1.00 98.60           O  
ATOM   1735  N   ILE B  16      10.453   4.520   8.338  1.00 98.55           N  
ATOM   1736  CA  ILE B  16      11.648   4.324   7.524  1.00 98.55           C  
ATOM   1737  C   ILE B  16      12.834   3.980   8.423  1.00 98.55           C  
ATOM   1738  CB  ILE B  16      11.965   5.575   6.675  1.00 98.55           C  
ATOM   1739  O   ILE B  16      13.547   3.005   8.173  1.00 98.55           O  
ATOM   1740  CG1 ILE B  16      10.909   5.758   5.578  1.00 98.55           C  
ATOM   1741  CG2 ILE B  16      13.369   5.477   6.071  1.00 98.55           C  
ATOM   1742  CD1 ILE B  16      10.990   7.097   4.858  1.00 98.55           C  
ATOM   1743  N   ILE B  17      13.040   4.722   9.486  1.00 98.45           N  
ATOM   1744  CA  ILE B  17      14.173   4.554  10.390  1.00 98.45           C  
ATOM   1745  C   ILE B  17      14.077   3.200  11.090  1.00 98.45           C  
ATOM   1746  CB  ILE B  17      14.238   5.693  11.432  1.00 98.45           C  
ATOM   1747  O   ILE B  17      15.029   2.416  11.071  1.00 98.45           O  
ATOM   1748  CG1 ILE B  17      14.548   7.028  10.744  1.00 98.45           C  
ATOM   1749  CG2 ILE B  17      15.279   5.379  12.511  1.00 98.45           C  
ATOM   1750  CD1 ILE B  17      14.408   8.240  11.655  1.00 98.45           C  
ATOM   1751  N   PHE B  18      12.937   2.923  11.693  1.00 98.69           N  
ATOM   1752  CA  PHE B  18      12.785   1.702  12.476  1.00 98.69           C  
ATOM   1753  C   PHE B  18      12.672   0.486  11.564  1.00 98.69           C  
ATOM   1754  CB  PHE B  18      11.555   1.794  13.384  1.00 98.69           C  
ATOM   1755  O   PHE B  18      13.100  -0.611  11.928  1.00 98.69           O  
ATOM   1756  CG  PHE B  18      11.825   2.459  14.706  1.00 98.69           C  
ATOM   1757  CD1 PHE B  18      12.047   1.700  15.849  1.00 98.69           C  
ATOM   1758  CD2 PHE B  18      11.857   3.843  14.807  1.00 98.69           C  
ATOM   1759  CE1 PHE B  18      12.297   2.312  17.075  1.00 98.69           C  
ATOM   1760  CE2 PHE B  18      12.107   4.463  16.028  1.00 98.69           C  
ATOM   1761  CZ  PHE B  18      12.326   3.696  17.161  1.00 98.69           C  
ATOM   1762  N   GLY B  19      12.079   0.687  10.398  1.00 98.52           N  
ATOM   1763  CA  GLY B  19      12.084  -0.387   9.418  1.00 98.52           C  
ATOM   1764  C   GLY B  19      13.481  -0.803   8.997  1.00 98.52           C  
ATOM   1765  O   GLY B  19      13.772  -1.996   8.887  1.00 98.52           O  
ATOM   1766  N   TYR B  20      14.330   0.184   8.736  1.00 98.37           N  
ATOM   1767  CA  TYR B  20      15.717  -0.067   8.361  1.00 98.37           C  
ATOM   1768  C   TYR B  20      16.452  -0.820   9.463  1.00 98.37           C  
ATOM   1769  CB  TYR B  20      16.438   1.249   8.056  1.00 98.37           C  
ATOM   1770  O   TYR B  20      17.171  -1.784   9.191  1.00 98.37           O  
ATOM   1771  CG  TYR B  20      17.876   1.069   7.633  1.00 98.37           C  
ATOM   1772  CD1 TYR B  20      18.905   1.078   8.573  1.00 98.37           C  
ATOM   1773  CD2 TYR B  20      18.209   0.891   6.295  1.00 98.37           C  
ATOM   1774  CE1 TYR B  20      20.231   0.915   8.188  1.00 98.37           C  
ATOM   1775  CE2 TYR B  20      19.532   0.727   5.899  1.00 98.37           C  
ATOM   1776  OH  TYR B  20      21.847   0.577   6.465  1.00 98.37           O  
ATOM   1777  CZ  TYR B  20      20.535   0.740   6.851  1.00 98.37           C  
ATOM   1778  N   LEU B  21      16.207  -0.489  10.732  1.00 98.37           N  
ATOM   1779  CA  LEU B  21      16.902  -1.057  11.883  1.00 98.37           C  
ATOM   1780  C   LEU B  21      16.290  -2.396  12.281  1.00 98.37           C  
ATOM   1781  CB  LEU B  21      16.855  -0.089  13.068  1.00 98.37           C  
ATOM   1782  O   LEU B  21      16.912  -3.176  13.005  1.00 98.37           O  
ATOM   1783  CG  LEU B  21      17.602   1.234  12.893  1.00 98.37           C  
ATOM   1784  CD1 LEU B  21      17.354   2.146  14.090  1.00 98.37           C  
ATOM   1785  CD2 LEU B  21      19.095   0.985  12.704  1.00 98.37           C  
ATOM   1786  N   ALA B  22      15.107  -2.660  11.819  1.00 98.31           N  
ATOM   1787  CA  ALA B  22      14.352  -3.849  12.205  1.00 98.31           C  
ATOM   1788  C   ALA B  22      15.120  -5.122  11.860  1.00 98.31           C  
ATOM   1789  CB  ALA B  22      12.984  -3.856  11.527  1.00 98.31           C  
ATOM   1790  O   ALA B  22      15.133  -6.077  12.639  1.00 98.31           O  
ATOM   1791  N   ASN B  23      15.828  -5.032  10.718  1.00 97.46           N  
ATOM   1792  CA  ASN B  23      16.508  -6.243  10.271  1.00 97.46           C  
ATOM   1793  C   ASN B  23      17.687  -6.590  11.175  1.00 97.46           C  
ATOM   1794  CB  ASN B  23      16.977  -6.091   8.822  1.00 97.46           C  
ATOM   1795  O   ASN B  23      18.037  -7.762  11.323  1.00 97.46           O  
ATOM   1796  CG  ASN B  23      17.419  -7.406   8.211  1.00 97.46           C  
ATOM   1797  ND2 ASN B  23      18.663  -7.457   7.749  1.00 97.46           N  
ATOM   1798  OD1 ASN B  23      16.649  -8.368   8.153  1.00 97.46           O  
ATOM   1799  N   TYR B  24      18.267  -5.665  11.830  1.00 97.15           N  
ATOM   1800  CA  TYR B  24      19.347  -5.908  12.780  1.00 97.15           C  
ATOM   1801  C   TYR B  24      18.832  -6.629  14.020  1.00 97.15           C  
ATOM   1802  CB  TYR B  24      20.016  -4.590  13.182  1.00 97.15           C  
ATOM   1803  O   TYR B  24      19.510  -7.505  14.563  1.00 97.15           O  
ATOM   1804  CG  TYR B  24      20.716  -3.891  12.042  1.00 97.15           C  
ATOM   1805  CD1 TYR B  24      21.974  -4.308  11.612  1.00 97.15           C  
ATOM   1806  CD2 TYR B  24      20.123  -2.813  11.394  1.00 97.15           C  
ATOM   1807  CE1 TYR B  24      22.624  -3.667  10.563  1.00 97.15           C  
ATOM   1808  CE2 TYR B  24      20.764  -2.164  10.344  1.00 97.15           C  
ATOM   1809  OH  TYR B  24      22.651  -1.959   8.897  1.00 97.15           O  
ATOM   1810  CZ  TYR B  24      22.012  -2.598   9.936  1.00 97.15           C  
ATOM   1811  N   VAL B  25      17.635  -6.208  14.427  1.00 97.38           N  
ATOM   1812  CA  VAL B  25      17.017  -6.886  15.562  1.00 97.38           C  
ATOM   1813  C   VAL B  25      16.644  -8.314  15.170  1.00 97.38           C  
ATOM   1814  CB  VAL B  25      15.768  -6.127  16.064  1.00 97.38           C  
ATOM   1815  O   VAL B  25      16.893  -9.256  15.926  1.00 97.38           O  
ATOM   1816  CG1 VAL B  25      15.093  -6.892  17.202  1.00 97.38           C  
ATOM   1817  CG2 VAL B  25      16.145  -4.717  16.514  1.00 97.38           C  
ATOM   1818  N   TYR B  26      16.141  -8.437  13.976  1.00 97.25           N  
ATOM   1819  CA  TYR B  26      15.675  -9.731  13.491  1.00 97.25           C  
ATOM   1820  C   TYR B  26      16.832 -10.716  13.366  1.00 97.25           C  
ATOM   1821  CB  TYR B  26      14.973  -9.577  12.139  1.00 97.25           C  
ATOM   1822  O   TYR B  26      16.670 -11.909  13.631  1.00 97.25           O  
ATOM   1823  CG  TYR B  26      14.313 -10.843  11.650  1.00 97.25           C  
ATOM   1824  CD1 TYR B  26      14.872 -11.587  10.613  1.00 97.25           C  
ATOM   1825  CD2 TYR B  26      13.130 -11.298  12.222  1.00 97.25           C  
ATOM   1826  CE1 TYR B  26      14.266 -12.754  10.157  1.00 97.25           C  
ATOM   1827  CE2 TYR B  26      12.516 -12.463  11.775  1.00 97.25           C  
ATOM   1828  OH  TYR B  26      12.487 -14.338  10.297  1.00 97.25           O  
ATOM   1829  CZ  TYR B  26      13.091 -13.183  10.744  1.00 97.25           C  
ATOM   1830  N   THR B  27      17.989 -10.235  13.132  1.00 95.44           N  
ATOM   1831  CA  THR B  27      19.128 -11.109  12.870  1.00 95.44           C  
ATOM   1832  C   THR B  27      20.099 -11.099  14.046  1.00 95.44           C  
ATOM   1833  CB  THR B  27      19.868 -10.692  11.585  1.00 95.44           C  
ATOM   1834  O   THR B  27      21.261 -11.486  13.902  1.00 95.44           O  
ATOM   1835  CG2 THR B  27      18.981 -10.871  10.357  1.00 95.44           C  
ATOM   1836  OG1 THR B  27      20.252  -9.315  11.687  1.00 95.44           O  
ATOM   1837  N   ALA B  28      19.733 -10.651  15.223  1.00 95.05           N  
ATOM   1838  CA  ALA B  28      20.562 -10.493  16.415  1.00 95.05           C  
ATOM   1839  C   ALA B  28      20.781 -11.832  17.113  1.00 95.05           C  
ATOM   1840  CB  ALA B  28      19.925  -9.493  17.377  1.00 95.05           C  
ATOM   1841  O   ALA B  28      21.364 -11.886  18.199  1.00 95.05           O  
ATOM   1842  N   GLY B  29      20.438 -12.924  16.610  1.00 90.43           N  
ATOM   1843  CA  GLY B  29      20.718 -14.239  17.164  1.00 90.43           C  
ATOM   1844  C   GLY B  29      19.714 -14.670  18.216  1.00 90.43           C  
ATOM   1845  O   GLY B  29      20.062 -15.382  19.160  1.00 90.43           O  
ATOM   1846  N   LEU B  30      18.485 -14.191  18.104  1.00 93.51           N  
ATOM   1847  CA  LEU B  30      17.449 -14.513  19.079  1.00 93.51           C  
ATOM   1848  C   LEU B  30      16.700 -15.779  18.678  1.00 93.51           C  
ATOM   1849  CB  LEU B  30      16.466 -13.348  19.221  1.00 93.51           C  
ATOM   1850  O   LEU B  30      15.759 -16.191  19.361  1.00 93.51           O  
ATOM   1851  CG  LEU B  30      17.033 -12.048  19.794  1.00 93.51           C  
ATOM   1852  CD1 LEU B  30      15.980 -10.946  19.752  1.00 93.51           C  
ATOM   1853  CD2 LEU B  30      17.533 -12.264  21.218  1.00 93.51           C  
ATOM   1854  N   GLY B  31      17.082 -16.426  17.647  1.00 92.91           N  
ATOM   1855  CA  GLY B  31      16.461 -17.662  17.196  1.00 92.91           C  
ATOM   1856  C   GLY B  31      14.989 -17.504  16.866  1.00 92.91           C  
ATOM   1857  O   GLY B  31      14.607 -16.590  16.132  1.00 92.91           O  
ATOM   1858  N   ILE B  32      14.089 -18.367  17.451  1.00 92.20           N  
ATOM   1859  CA  ILE B  32      12.671 -18.430  17.115  1.00 92.20           C  
ATOM   1860  C   ILE B  32      11.956 -17.195  17.660  1.00 92.20           C  
ATOM   1861  CB  ILE B  32      12.016 -19.716  17.667  1.00 92.20           C  
ATOM   1862  O   ILE B  32      10.824 -16.902  17.267  1.00 92.20           O  
ATOM   1863  CG1 ILE B  32      12.190 -19.792  19.189  1.00 92.20           C  
ATOM   1864  CG2 ILE B  32      12.602 -20.956  16.986  1.00 92.20           C  
ATOM   1865  CD1 ILE B  32      11.347 -20.872  19.854  1.00 92.20           C  
ATOM   1866  N   PHE B  33      12.690 -16.422  18.532  1.00 95.76           N  
ATOM   1867  CA  PHE B  33      12.081 -15.239  19.129  1.00 95.76           C  
ATOM   1868  C   PHE B  33      12.402 -13.994  18.310  1.00 95.76           C  
ATOM   1869  CB  PHE B  33      12.560 -15.055  20.572  1.00 95.76           C  
ATOM   1870  O   PHE B  33      11.963 -12.892  18.647  1.00 95.76           O  
ATOM   1871  CG  PHE B  33      12.157 -16.176  21.492  1.00 95.76           C  
ATOM   1872  CD1 PHE B  33      10.821 -16.388  21.809  1.00 95.76           C  
ATOM   1873  CD2 PHE B  33      13.115 -17.018  22.041  1.00 95.76           C  
ATOM   1874  CE1 PHE B  33      10.445 -17.424  22.660  1.00 95.76           C  
ATOM   1875  CE2 PHE B  33      12.747 -18.056  22.893  1.00 95.76           C  
ATOM   1876  CZ  PHE B  33      11.412 -18.256  23.202  1.00 95.76           C  
ATOM   1877  N   SER B  34      13.228 -14.119  17.276  1.00 96.76           N  
ATOM   1878  CA  SER B  34      13.690 -12.974  16.498  1.00 96.76           C  
ATOM   1879  C   SER B  34      12.517 -12.183  15.929  1.00 96.76           C  
ATOM   1880  CB  SER B  34      14.605 -13.432  15.361  1.00 96.76           C  
ATOM   1881  O   SER B  34      12.518 -10.950  15.962  1.00 96.76           O  
ATOM   1882  OG  SER B  34      13.935 -14.350  14.515  1.00 96.76           O  
ATOM   1883  N   GLY B  35      11.469 -12.913  15.475  1.00 95.83           N  
ATOM   1884  CA  GLY B  35      10.296 -12.271  14.903  1.00 95.83           C  
ATOM   1885  C   GLY B  35       9.537 -11.417  15.901  1.00 95.83           C  
ATOM   1886  O   GLY B  35       9.249 -10.248  15.633  1.00 95.83           O  
ATOM   1887  N   ILE B  36       9.228 -11.983  17.055  1.00 97.13           N  
ATOM   1888  CA  ILE B  36       8.466 -11.289  18.088  1.00 97.13           C  
ATOM   1889  C   ILE B  36       9.274 -10.106  18.618  1.00 97.13           C  
ATOM   1890  CB  ILE B  36       8.086 -12.240  19.245  1.00 97.13           C  
ATOM   1891  O   ILE B  36       8.730  -9.020  18.827  1.00 97.13           O  
ATOM   1892  CG1 ILE B  36       7.092 -13.301  18.759  1.00 97.13           C  
ATOM   1893  CG2 ILE B  36       7.513 -11.452  20.426  1.00 97.13           C  
ATOM   1894  CD1 ILE B  36       6.853 -14.427  19.755  1.00 97.13           C  
ATOM   1895  N   ALA B  37      10.558 -10.309  18.787  1.00 97.90           N  
ATOM   1896  CA  ALA B  37      11.434  -9.237  19.252  1.00 97.90           C  
ATOM   1897  C   ALA B  37      11.425  -8.060  18.281  1.00 97.90           C  
ATOM   1898  CB  ALA B  37      12.857  -9.757  19.440  1.00 97.90           C  
ATOM   1899  O   ALA B  37      11.380  -6.901  18.700  1.00 97.90           O  
ATOM   1900  N   THR B  38      11.441  -8.349  17.031  1.00 98.21           N  
ATOM   1901  CA  THR B  38      11.451  -7.302  16.015  1.00 98.21           C  
ATOM   1902  C   THR B  38      10.128  -6.542  16.008  1.00 98.21           C  
ATOM   1903  CB  THR B  38      11.720  -7.885  14.615  1.00 98.21           C  
ATOM   1904  O   THR B  38      10.111  -5.316  15.888  1.00 98.21           O  
ATOM   1905  CG2 THR B  38      11.832  -6.778  13.572  1.00 98.21           C  
ATOM   1906  OG1 THR B  38      12.944  -8.629  14.641  1.00 98.21           O  
ATOM   1907  N   LEU B  39       9.012  -7.200  16.250  1.00 97.99           N  
ATOM   1908  CA  LEU B  39       7.702  -6.562  16.310  1.00 97.99           C  
ATOM   1909  C   LEU B  39       7.596  -5.650  17.528  1.00 97.99           C  
ATOM   1910  CB  LEU B  39       6.593  -7.617  16.351  1.00 97.99           C  
ATOM   1911  O   LEU B  39       7.030  -4.558  17.443  1.00 97.99           O  
ATOM   1912  CG  LEU B  39       6.419  -8.466  15.090  1.00 97.99           C  
ATOM   1913  CD1 LEU B  39       5.262  -9.444  15.266  1.00 97.99           C  
ATOM   1914  CD2 LEU B  39       6.194  -7.577  13.873  1.00 97.99           C  
ATOM   1915  N   ILE B  40       8.121  -6.147  18.638  1.00 98.01           N  
ATOM   1916  CA  ILE B  40       8.144  -5.325  19.843  1.00 98.01           C  
ATOM   1917  C   ILE B  40       8.976  -4.070  19.596  1.00 98.01           C  
ATOM   1918  CB  ILE B  40       8.702  -6.110  21.051  1.00 98.01           C  
ATOM   1919  O   ILE B  40       8.577  -2.967  19.979  1.00 98.01           O  
ATOM   1920  CG1 ILE B  40       7.733  -7.226  21.458  1.00 98.01           C  
ATOM   1921  CG2 ILE B  40       8.977  -5.167  22.227  1.00 98.01           C  
ATOM   1922  CD1 ILE B  40       8.291  -8.178  22.507  1.00 98.01           C  
ATOM   1923  N   PHE B  41      10.067  -4.282  18.949  1.00 98.37           N  
ATOM   1924  CA  PHE B  41      10.941  -3.173  18.584  1.00 98.37           C  
ATOM   1925  C   PHE B  41      10.194  -2.154  17.732  1.00 98.37           C  
ATOM   1926  CB  PHE B  41      12.174  -3.683  17.833  1.00 98.37           C  
ATOM   1927  O   PHE B  41      10.256  -0.951  17.996  1.00 98.37           O  
ATOM   1928  CG  PHE B  41      13.001  -2.590  17.210  1.00 98.37           C  
ATOM   1929  CD1 PHE B  41      12.959  -2.362  15.840  1.00 98.37           C  
ATOM   1930  CD2 PHE B  41      13.820  -1.790  17.996  1.00 98.37           C  
ATOM   1931  CE1 PHE B  41      13.723  -1.351  15.262  1.00 98.37           C  
ATOM   1932  CE2 PHE B  41      14.586  -0.778  17.425  1.00 98.37           C  
ATOM   1933  CZ  PHE B  41      14.537  -0.561  16.058  1.00 98.37           C  
ATOM   1934  N   LEU B  42       9.483  -2.562  16.730  1.00 98.50           N  
ATOM   1935  CA  LEU B  42       8.715  -1.673  15.865  1.00 98.50           C  
ATOM   1936  C   LEU B  42       7.602  -0.984  16.646  1.00 98.50           C  
ATOM   1937  CB  LEU B  42       8.123  -2.451  14.687  1.00 98.50           C  
ATOM   1938  O   LEU B  42       7.324   0.198  16.427  1.00 98.50           O  
ATOM   1939  CG  LEU B  42       9.112  -2.930  13.624  1.00 98.50           C  
ATOM   1940  CD1 LEU B  42       8.391  -3.748  12.558  1.00 98.50           C  
ATOM   1941  CD2 LEU B  42       9.837  -1.745  12.996  1.00 98.50           C  
ATOM   1942  N   PHE B  43       7.016  -1.733  17.541  1.00 98.13           N  
ATOM   1943  CA  PHE B  43       5.960  -1.160  18.368  1.00 98.13           C  
ATOM   1944  C   PHE B  43       6.506  -0.036  19.241  1.00 98.13           C  
ATOM   1945  CB  PHE B  43       5.317  -2.239  19.245  1.00 98.13           C  
ATOM   1946  O   PHE B  43       5.887   1.025  19.355  1.00 98.13           O  
ATOM   1947  CG  PHE B  43       4.172  -1.738  20.083  1.00 98.13           C  
ATOM   1948  CD1 PHE B  43       4.339  -1.499  21.441  1.00 98.13           C  
ATOM   1949  CD2 PHE B  43       2.928  -1.505  19.511  1.00 98.13           C  
ATOM   1950  CE1 PHE B  43       3.282  -1.035  22.220  1.00 98.13           C  
ATOM   1951  CE2 PHE B  43       1.866  -1.041  20.283  1.00 98.13           C  
ATOM   1952  CZ  PHE B  43       2.045  -0.807  21.637  1.00 98.13           C  
ATOM   1953  N   ILE B  44       7.651  -0.266  19.848  1.00 98.35           N  
ATOM   1954  CA  ILE B  44       8.302   0.760  20.656  1.00 98.35           C  
ATOM   1955  C   ILE B  44       8.586   1.990  19.797  1.00 98.35           C  
ATOM   1956  CB  ILE B  44       9.610   0.234  21.289  1.00 98.35           C  
ATOM   1957  O   ILE B  44       8.349   3.122  20.225  1.00 98.35           O  
ATOM   1958  CG1 ILE B  44       9.300  -0.830  22.348  1.00 98.35           C  
ATOM   1959  CG2 ILE B  44      10.419   1.387  21.891  1.00 98.35           C  
ATOM   1960  CD1 ILE B  44      10.533  -1.540  22.891  1.00 98.35           C  
ATOM   1961  N   GLY B  45       9.038   1.778  18.605  1.00 98.31           N  
ATOM   1962  CA  GLY B  45       9.257   2.878  17.680  1.00 98.31           C  
ATOM   1963  C   GLY B  45       7.996   3.666  17.381  1.00 98.31           C  
ATOM   1964  O   GLY B  45       8.013   4.899  17.385  1.00 98.31           O  
ATOM   1965  N   ALA B  46       6.926   2.965  17.108  1.00 97.88           N  
ATOM   1966  CA  ALA B  46       5.646   3.615  16.838  1.00 97.88           C  
ATOM   1967  C   ALA B  46       5.206   4.471  18.021  1.00 97.88           C  
ATOM   1968  CB  ALA B  46       4.579   2.573  16.512  1.00 97.88           C  
ATOM   1969  O   ALA B  46       4.708   5.585  17.839  1.00 97.88           O  
ATOM   1970  N   VAL B  47       5.418   4.013  19.222  1.00 96.85           N  
ATOM   1971  CA  VAL B  47       5.044   4.728  20.437  1.00 96.85           C  
ATOM   1972  C   VAL B  47       5.915   5.973  20.594  1.00 96.85           C  
ATOM   1973  CB  VAL B  47       5.171   3.828  21.687  1.00 96.85           C  
ATOM   1974  O   VAL B  47       5.415   7.050  20.928  1.00 96.85           O  
ATOM   1975  CG1 VAL B  47       5.026   4.654  22.964  1.00 96.85           C  
ATOM   1976  CG2 VAL B  47       4.130   2.711  21.648  1.00 96.85           C  
ATOM   1977  N   ILE B  48       7.217   5.812  20.326  1.00 97.70           N  
ATOM   1978  CA  ILE B  48       8.148   6.931  20.432  1.00 97.70           C  
ATOM   1979  C   ILE B  48       7.709   8.057  19.498  1.00 97.70           C  
ATOM   1980  CB  ILE B  48       9.594   6.496  20.104  1.00 97.70           C  
ATOM   1981  O   ILE B  48       7.605   9.213  19.916  1.00 97.70           O  
ATOM   1982  CG1 ILE B  48      10.141   5.585  21.210  1.00 97.70           C  
ATOM   1983  CG2 ILE B  48      10.494   7.719  19.907  1.00 97.70           C  
ATOM   1984  CD1 ILE B  48      11.494   4.966  20.889  1.00 97.70           C  
ATOM   1985  N   PHE B  49       7.395   7.721  18.256  1.00 97.36           N  
ATOM   1986  CA  PHE B  49       7.018   8.745  17.289  1.00 97.36           C  
ATOM   1987  C   PHE B  49       5.609   9.255  17.562  1.00 97.36           C  
ATOM   1988  CB  PHE B  49       7.111   8.198  15.861  1.00 97.36           C  
ATOM   1989  O   PHE B  49       5.267  10.380  17.191  1.00 97.36           O  
ATOM   1990  CG  PHE B  49       8.476   8.342  15.243  1.00 97.36           C  
ATOM   1991  CD1 PHE B  49       8.758   9.399  14.386  1.00 97.36           C  
ATOM   1992  CD2 PHE B  49       9.477   7.420  15.520  1.00 97.36           C  
ATOM   1993  CE1 PHE B  49      10.021   9.535  13.813  1.00 97.36           C  
ATOM   1994  CE2 PHE B  49      10.741   7.549  14.951  1.00 97.36           C  
ATOM   1995  CZ  PHE B  49      11.010   8.607  14.097  1.00 97.36           C  
ATOM   1996  N   GLY B  50       4.805   8.428  18.228  1.00 95.16           N  
ATOM   1997  CA  GLY B  50       3.534   8.916  18.738  1.00 95.16           C  
ATOM   1998  C   GLY B  50       3.688  10.012  19.776  1.00 95.16           C  
ATOM   1999  O   GLY B  50       2.975  11.016  19.736  1.00 95.16           O  
ATOM   2000  N   HIS B  51       4.623   9.852  20.669  1.00 94.96           N  
ATOM   2001  CA  HIS B  51       4.918  10.856  21.685  1.00 94.96           C  
ATOM   2002  C   HIS B  51       5.510  12.115  21.060  1.00 94.96           C  
ATOM   2003  CB  HIS B  51       5.875  10.291  22.735  1.00 94.96           C  
ATOM   2004  O   HIS B  51       5.166  13.231  21.456  1.00 94.96           O  
ATOM   2005  CG  HIS B  51       5.225   9.343  23.692  1.00 94.96           C  
ATOM   2006  CD2 HIS B  51       4.635   9.557  24.892  1.00 94.96           C  
ATOM   2007  ND1 HIS B  51       5.134   7.989  23.453  1.00 94.96           N  
ATOM   2008  CE1 HIS B  51       4.514   7.410  24.468  1.00 94.96           C  
ATOM   2009  NE2 HIS B  51       4.201   8.339  25.354  1.00 94.96           N  
ATOM   2010  N   ILE B  52       6.374  11.925  20.085  1.00 95.99           N  
ATOM   2011  CA  ILE B  52       6.960  13.060  19.380  1.00 95.99           C  
ATOM   2012  C   ILE B  52       5.856  13.878  18.712  1.00 95.99           C  
ATOM   2013  CB  ILE B  52       7.996  12.601  18.330  1.00 95.99           C  
ATOM   2014  O   ILE B  52       5.842  15.107  18.808  1.00 95.99           O  
ATOM   2015  CG1 ILE B  52       9.227  12.002  19.021  1.00 95.99           C  
ATOM   2016  CG2 ILE B  52       8.393  13.765  17.417  1.00 95.99           C  
ATOM   2017  CD1 ILE B  52      10.229  11.371  18.064  1.00 95.99           C  
ATOM   2018  N   SER B  53       4.970  13.208  18.058  1.00 95.12           N  
ATOM   2019  CA  SER B  53       3.863  13.892  17.399  1.00 95.12           C  
ATOM   2020  C   SER B  53       2.966  14.596  18.412  1.00 95.12           C  
ATOM   2021  CB  SER B  53       3.036  12.904  16.575  1.00 95.12           C  
ATOM   2022  O   SER B  53       2.542  15.732  18.190  1.00 95.12           O  
ATOM   2023  OG  SER B  53       3.775  12.437  15.460  1.00 95.12           O  
ATOM   2024  N   ALA B  54       2.674  13.940  19.522  1.00 93.67           N  
ATOM   2025  CA  ALA B  54       1.850  14.521  20.578  1.00 93.67           C  
ATOM   2026  C   ALA B  54       2.496  15.780  21.149  1.00 93.67           C  
ATOM   2027  CB  ALA B  54       1.609  13.501  21.688  1.00 93.67           C  
ATOM   2028  O   ALA B  54       1.811  16.769  21.422  1.00 93.67           O  
ATOM   2029  N   LYS B  55       3.767  15.718  21.285  1.00 94.99           N  
ATOM   2030  CA  LYS B  55       4.508  16.863  21.804  1.00 94.99           C  
ATOM   2031  C   LYS B  55       4.525  18.009  20.797  1.00 94.99           C  
ATOM   2032  CB  LYS B  55       5.939  16.459  22.162  1.00 94.99           C  
ATOM   2033  O   LYS B  55       4.443  19.179  21.178  1.00 94.99           O  
ATOM   2034  CG  LYS B  55       6.724  17.542  22.889  1.00 94.99           C  
ATOM   2035  CD  LYS B  55       8.090  17.036  23.336  1.00 94.99           C  
ATOM   2036  CE  LYS B  55       8.882  18.123  24.050  1.00 94.99           C  
ATOM   2037  NZ  LYS B  55      10.222  17.632  24.491  1.00 94.99           N  
ATOM   2038  N   THR B  56       4.625  17.673  19.535  1.00 94.83           N  
ATOM   2039  CA  THR B  56       4.748  18.664  18.472  1.00 94.83           C  
ATOM   2040  C   THR B  56       3.405  19.335  18.201  1.00 94.83           C  
ATOM   2041  CB  THR B  56       5.278  18.028  17.173  1.00 94.83           C  
ATOM   2042  O   THR B  56       3.335  20.556  18.044  1.00 94.83           O  
ATOM   2043  CG2 THR B  56       5.474  19.079  16.086  1.00 94.83           C  
ATOM   2044  OG1 THR B  56       6.534  17.391  17.438  1.00 94.83           O  
ATOM   2045  N   PHE B  57       2.307  18.612  18.238  1.00 93.73           N  
ATOM   2046  CA  PHE B  57       1.027  19.141  17.783  1.00 93.73           C  
ATOM   2047  C   PHE B  57       0.083  19.359  18.960  1.00 93.73           C  
ATOM   2048  CB  PHE B  57       0.384  18.196  16.763  1.00 93.73           C  
ATOM   2049  O   PHE B  57      -0.949  20.020  18.821  1.00 93.73           O  
ATOM   2050  CG  PHE B  57       1.239  17.938  15.552  1.00 93.73           C  
ATOM   2051  CD1 PHE B  57       1.714  18.992  14.782  1.00 93.73           C  
ATOM   2052  CD2 PHE B  57       1.569  16.640  15.184  1.00 93.73           C  
ATOM   2053  CE1 PHE B  57       2.506  18.756  13.660  1.00 93.73           C  
ATOM   2054  CE2 PHE B  57       2.360  16.396  14.065  1.00 93.73           C  
ATOM   2055  CZ  PHE B  57       2.826  17.456  13.304  1.00 93.73           C  
ATOM   2056  N   GLY B  58       0.411  18.933  20.107  1.00 90.17           N  
ATOM   2057  CA  GLY B  58      -0.482  18.980  21.254  1.00 90.17           C  
ATOM   2058  C   GLY B  58      -1.259  17.694  21.459  1.00 90.17           C  
ATOM   2059  O   GLY B  58      -1.796  17.128  20.503  1.00 90.17           O  
ATOM   2060  N   GLU B  59      -1.404  17.172  22.636  1.00 84.28           N  
ATOM   2061  CA  GLU B  59      -1.973  15.876  22.994  1.00 84.28           C  
ATOM   2062  C   GLU B  59      -3.452  15.802  22.625  1.00 84.28           C  
ATOM   2063  CB  GLU B  59      -1.789  15.602  24.489  1.00 84.28           C  
ATOM   2064  O   GLU B  59      -3.977  14.719  22.360  1.00 84.28           O  
ATOM   2065  CG  GLU B  59      -0.345  15.342  24.893  1.00 84.28           C  
ATOM   2066  CD  GLU B  59      -0.193  14.945  26.353  1.00 84.28           C  
ATOM   2067  OE1 GLU B  59       0.944  14.651  26.787  1.00 84.28           O  
ATOM   2068  OE2 GLU B  59      -1.220  14.928  27.069  1.00 84.28           O  
ATOM   2069  N   GLU B  60      -4.079  16.950  22.448  1.00 87.67           N  
ATOM   2070  CA  GLU B  60      -5.515  16.951  22.186  1.00 87.67           C  
ATOM   2071  C   GLU B  60      -5.813  17.360  20.747  1.00 87.67           C  
ATOM   2072  CB  GLU B  60      -6.239  17.885  23.159  1.00 87.67           C  
ATOM   2073  O   GLU B  60      -6.973  17.566  20.382  1.00 87.67           O  
ATOM   2074  CG  GLU B  60      -6.191  17.422  24.608  1.00 87.67           C  
ATOM   2075  CD  GLU B  60      -7.034  18.278  25.540  1.00 87.67           C  
ATOM   2076  OE1 GLU B  60      -7.168  17.924  26.733  1.00 87.67           O  
ATOM   2077  OE2 GLU B  60      -7.564  19.311  25.073  1.00 87.67           O  
ATOM   2078  N   SER B  61      -4.710  17.453  20.003  1.00 90.27           N  
ATOM   2079  CA  SER B  61      -4.895  17.984  18.656  1.00 90.27           C  
ATOM   2080  C   SER B  61      -5.569  16.962  17.747  1.00 90.27           C  
ATOM   2081  CB  SER B  61      -3.552  18.405  18.057  1.00 90.27           C  
ATOM   2082  O   SER B  61      -6.296  17.331  16.822  1.00 90.27           O  
ATOM   2083  OG  SER B  61      -2.664  17.303  17.990  1.00 90.27           O  
ATOM   2084  N   LEU B  62      -5.309  15.633  17.941  1.00 89.37           N  
ATOM   2085  CA  LEU B  62      -5.891  14.568  17.132  1.00 89.37           C  
ATOM   2086  C   LEU B  62      -6.655  13.578  18.006  1.00 89.37           C  
ATOM   2087  CB  LEU B  62      -4.801  13.836  16.344  1.00 89.37           C  
ATOM   2088  O   LEU B  62      -6.220  13.257  19.114  1.00 89.37           O  
ATOM   2089  CG  LEU B  62      -4.098  14.642  15.251  1.00 89.37           C  
ATOM   2090  CD1 LEU B  62      -2.863  13.898  14.756  1.00 89.37           C  
ATOM   2091  CD2 LEU B  62      -5.054  14.929  14.099  1.00 89.37           C  
ATOM   2092  N   THR B  63      -7.826  13.160  17.554  1.00 91.69           N  
ATOM   2093  CA  THR B  63      -8.569  12.112  18.246  1.00 91.69           C  
ATOM   2094  C   THR B  63      -7.843  10.774  18.139  1.00 91.69           C  
ATOM   2095  CB  THR B  63      -9.995  11.972  17.681  1.00 91.69           C  
ATOM   2096  O   THR B  63      -6.907  10.631  17.350  1.00 91.69           O  
ATOM   2097  CG2 THR B  63     -10.719  13.314  17.677  1.00 91.69           C  
ATOM   2098  OG1 THR B  63      -9.924  11.476  16.338  1.00 91.69           O  
ATOM   2099  N   GLN B  64      -8.157   9.813  18.914  1.00 89.26           N  
ATOM   2100  CA  GLN B  64      -7.543   8.490  18.897  1.00 89.26           C  
ATOM   2101  C   GLN B  64      -7.660   7.848  17.517  1.00 89.26           C  
ATOM   2102  CB  GLN B  64      -8.183   7.587  19.952  1.00 89.26           C  
ATOM   2103  O   GLN B  64      -6.706   7.240  17.027  1.00 89.26           O  
ATOM   2104  CG  GLN B  64      -7.767   7.919  21.379  1.00 89.26           C  
ATOM   2105  CD  GLN B  64      -8.382   6.982  22.402  1.00 89.26           C  
ATOM   2106  NE2 GLN B  64      -8.045   7.187  23.671  1.00 89.26           N  
ATOM   2107  OE1 GLN B  64      -9.154   6.083  22.056  1.00 89.26           O  
ATOM   2108  N   LYS B  65      -8.817   7.974  16.945  1.00 90.85           N  
ATOM   2109  CA  LYS B  65      -9.054   7.415  15.617  1.00 90.85           C  
ATOM   2110  C   LYS B  65      -8.138   8.055  14.579  1.00 90.85           C  
ATOM   2111  CB  LYS B  65     -10.517   7.600  15.210  1.00 90.85           C  
ATOM   2112  O   LYS B  65      -7.590   7.364  13.717  1.00 90.85           O  
ATOM   2113  CG  LYS B  65     -10.894   6.892  13.917  1.00 90.85           C  
ATOM   2114  CD  LYS B  65     -12.367   7.087  13.582  1.00 90.85           C  
ATOM   2115  CE  LYS B  65     -12.726   6.454  12.245  1.00 90.85           C  
ATOM   2116  NZ  LYS B  65     -14.165   6.662  11.902  1.00 90.85           N  
ATOM   2117  N   GLN B  66      -7.968   9.314  14.703  1.00 91.03           N  
ATOM   2118  CA  GLN B  66      -7.087  10.040  13.794  1.00 91.03           C  
ATOM   2119  C   GLN B  66      -5.636   9.602  13.967  1.00 91.03           C  
ATOM   2120  CB  GLN B  66      -7.211  11.548  14.016  1.00 91.03           C  
ATOM   2121  O   GLN B  66      -4.914   9.423  12.983  1.00 91.03           O  
ATOM   2122  CG  GLN B  66      -8.542  12.130  13.561  1.00 91.03           C  
ATOM   2123  CD  GLN B  66      -8.680  13.605  13.886  1.00 91.03           C  
ATOM   2124  NE2 GLN B  66      -9.107  14.391  12.903  1.00 91.03           N  
ATOM   2125  OE1 GLN B  66      -8.405  14.035  15.011  1.00 91.03           O  
ATOM   2126  N   TRP B  67      -5.309   9.317  15.245  1.00 89.55           N  
ATOM   2127  CA  TRP B  67      -3.949   8.874  15.536  1.00 89.55           C  
ATOM   2128  C   TRP B  67      -3.676   7.511  14.910  1.00 89.55           C  
ATOM   2129  CB  TRP B  67      -3.715   8.813  17.048  1.00 89.55           C  
ATOM   2130  O   TRP B  67      -2.599   7.281  14.354  1.00 89.55           O  
ATOM   2131  CG  TRP B  67      -3.145  10.072  17.628  1.00 89.55           C  
ATOM   2132  CD1 TRP B  67      -3.806  11.010  18.371  1.00 89.55           C  
ATOM   2133  CD2 TRP B  67      -1.796  10.534  17.507  1.00 89.55           C  
ATOM   2134  CE2 TRP B  67      -1.710  11.759  18.203  1.00 89.55           C  
ATOM   2135  CE3 TRP B  67      -0.650  10.029  16.877  1.00 89.55           C  
ATOM   2136  NE1 TRP B  67      -2.948  12.027  18.721  1.00 89.55           N  
ATOM   2137  CH2 TRP B  67       0.585  11.972  17.662  1.00 89.55           C  
ATOM   2138  CZ2 TRP B  67      -0.521  12.488  18.287  1.00 89.55           C  
ATOM   2139  CZ3 TRP B  67       0.532  10.755  16.962  1.00 89.55           C  
ATOM   2140  N   LEU B  68      -4.628   6.677  15.045  1.00 91.98           N  
ATOM   2141  CA  LEU B  68      -4.497   5.337  14.484  1.00 91.98           C  
ATOM   2142  C   LEU B  68      -4.388   5.393  12.964  1.00 91.98           C  
ATOM   2143  CB  LEU B  68      -5.689   4.466  14.891  1.00 91.98           C  
ATOM   2144  O   LEU B  68      -3.606   4.651  12.365  1.00 91.98           O  
ATOM   2145  CG  LEU B  68      -5.735   4.021  16.353  1.00 91.98           C  
ATOM   2146  CD1 LEU B  68      -7.013   3.235  16.628  1.00 91.98           C  
ATOM   2147  CD2 LEU B  68      -4.505   3.188  16.698  1.00 91.98           C  
ATOM   2148  N   GLY B  69      -5.057   6.301  12.360  1.00 91.14           N  
ATOM   2149  CA  GLY B  69      -5.101   6.401  10.910  1.00 91.14           C  
ATOM   2150  C   GLY B  69      -3.900   7.121  10.325  1.00 91.14           C  
ATOM   2151  O   GLY B  69      -3.336   6.683   9.320  1.00 91.14           O  
ATOM   2152  N   CYS B  70      -3.450   8.211  10.877  1.00 93.32           N  
ATOM   2153  CA  CYS B  70      -2.394   9.012  10.269  1.00 93.32           C  
ATOM   2154  C   CYS B  70      -1.054   8.755  10.949  1.00 93.32           C  
ATOM   2155  CB  CYS B  70      -2.738  10.499  10.345  1.00 93.32           C  
ATOM   2156  O   CYS B  70      -0.017   9.235  10.488  1.00 93.32           O  
ATOM   2157  SG  CYS B  70      -2.849  11.136  12.031  1.00 93.32           S  
ATOM   2158  N   GLY B  71      -1.100   7.982  12.002  1.00 94.32           N  
ATOM   2159  CA  GLY B  71       0.121   7.726  12.749  1.00 94.32           C  
ATOM   2160  C   GLY B  71       0.550   6.271  12.709  1.00 94.32           C  
ATOM   2161  O   GLY B  71       1.464   5.908  11.965  1.00 94.32           O  
ATOM   2162  N   VAL B  72      -0.195   5.433  13.428  1.00 95.38           N  
ATOM   2163  CA  VAL B  72       0.178   4.042  13.665  1.00 95.38           C  
ATOM   2164  C   VAL B  72       0.209   3.282  12.341  1.00 95.38           C  
ATOM   2165  CB  VAL B  72      -0.793   3.355  14.652  1.00 95.38           C  
ATOM   2166  O   VAL B  72       1.179   2.581  12.044  1.00 95.38           O  
ATOM   2167  CG1 VAL B  72      -0.515   1.855  14.725  1.00 95.38           C  
ATOM   2168  CG2 VAL B  72      -0.684   3.991  16.036  1.00 95.38           C  
ATOM   2169  N   LEU B  73      -0.795   3.450  11.549  1.00 96.07           N  
ATOM   2170  CA  LEU B  73      -0.930   2.684  10.315  1.00 96.07           C  
ATOM   2171  C   LEU B  73       0.208   3.002   9.351  1.00 96.07           C  
ATOM   2172  CB  LEU B  73      -2.276   2.976   9.647  1.00 96.07           C  
ATOM   2173  O   LEU B  73       0.895   2.096   8.873  1.00 96.07           O  
ATOM   2174  CG  LEU B  73      -2.548   2.255   8.326  1.00 96.07           C  
ATOM   2175  CD1 LEU B  73      -2.476   0.744   8.522  1.00 96.07           C  
ATOM   2176  CD2 LEU B  73      -3.906   2.662   7.764  1.00 96.07           C  
ATOM   2177  N   PRO B  74       0.418   4.278   8.942  1.00 96.95           N  
ATOM   2178  CA  PRO B  74       1.515   4.555   8.012  1.00 96.95           C  
ATOM   2179  C   PRO B  74       2.878   4.150   8.570  1.00 96.95           C  
ATOM   2180  CB  PRO B  74       1.435   6.071   7.813  1.00 96.95           C  
ATOM   2181  O   PRO B  74       3.765   3.750   7.812  1.00 96.95           O  
ATOM   2182  CG  PRO B  74       0.655   6.569   8.987  1.00 96.95           C  
ATOM   2183  CD  PRO B  74      -0.312   5.500   9.407  1.00 96.95           C  
ATOM   2184  N   PHE B  75       3.109   4.258   9.877  1.00 98.45           N  
ATOM   2185  CA  PHE B  75       4.365   3.836  10.488  1.00 98.45           C  
ATOM   2186  C   PHE B  75       4.667   2.380  10.154  1.00 98.45           C  
ATOM   2187  CB  PHE B  75       4.316   4.028  12.007  1.00 98.45           C  
ATOM   2188  O   PHE B  75       5.744   2.065   9.644  1.00 98.45           O  
ATOM   2189  CG  PHE B  75       5.575   3.602  12.712  1.00 98.45           C  
ATOM   2190  CD1 PHE B  75       5.778   2.272  13.061  1.00 98.45           C  
ATOM   2191  CD2 PHE B  75       6.557   4.532  13.028  1.00 98.45           C  
ATOM   2192  CE1 PHE B  75       6.942   1.875  13.714  1.00 98.45           C  
ATOM   2193  CE2 PHE B  75       7.723   4.143  13.681  1.00 98.45           C  
ATOM   2194  CZ  PHE B  75       7.913   2.814  14.024  1.00 98.45           C  
ATOM   2195  N   PHE B  76       3.731   1.511  10.425  1.00 98.11           N  
ATOM   2196  CA  PHE B  76       3.964   0.079  10.273  1.00 98.11           C  
ATOM   2197  C   PHE B  76       4.035  -0.304   8.799  1.00 98.11           C  
ATOM   2198  CB  PHE B  76       2.862  -0.723  10.972  1.00 98.11           C  
ATOM   2199  O   PHE B  76       4.856  -1.135   8.407  1.00 98.11           O  
ATOM   2200  CG  PHE B  76       3.042  -0.831  12.462  1.00 98.11           C  
ATOM   2201  CD1 PHE B  76       4.029  -1.647  13.000  1.00 98.11           C  
ATOM   2202  CD2 PHE B  76       2.223  -0.114  13.325  1.00 98.11           C  
ATOM   2203  CE1 PHE B  76       4.198  -1.748  14.379  1.00 98.11           C  
ATOM   2204  CE2 PHE B  76       2.385  -0.210  14.704  1.00 98.11           C  
ATOM   2205  CZ  PHE B  76       3.373  -1.028  15.229  1.00 98.11           C  
ATOM   2206  N   LEU B  77       3.203   0.268   7.974  1.00 97.88           N  
ATOM   2207  CA  LEU B  77       3.225  -0.057   6.552  1.00 97.88           C  
ATOM   2208  C   LEU B  77       4.571   0.305   5.932  1.00 97.88           C  
ATOM   2209  CB  LEU B  77       2.098   0.675   5.818  1.00 97.88           C  
ATOM   2210  O   LEU B  77       5.160  -0.498   5.205  1.00 97.88           O  
ATOM   2211  CG  LEU B  77       0.682   0.148   6.053  1.00 97.88           C  
ATOM   2212  CD1 LEU B  77      -0.334   1.013   5.315  1.00 97.88           C  
ATOM   2213  CD2 LEU B  77       0.572  -1.308   5.613  1.00 97.88           C  
ATOM   2214  N   VAL B  78       5.040   1.517   6.273  1.00 98.43           N  
ATOM   2215  CA  VAL B  78       6.320   1.971   5.740  1.00 98.43           C  
ATOM   2216  C   VAL B  78       7.452   1.136   6.334  1.00 98.43           C  
ATOM   2217  CB  VAL B  78       6.556   3.470   6.029  1.00 98.43           C  
ATOM   2218  O   VAL B  78       8.366   0.718   5.618  1.00 98.43           O  
ATOM   2219  CG1 VAL B  78       7.986   3.871   5.672  1.00 98.43           C  
ATOM   2220  CG2 VAL B  78       5.550   4.325   5.260  1.00 98.43           C  
ATOM   2221  N   ALA B  79       7.384   0.871   7.619  1.00 98.58           N  
ATOM   2222  CA  ALA B  79       8.402   0.064   8.288  1.00 98.58           C  
ATOM   2223  C   ALA B  79       8.503  -1.323   7.659  1.00 98.58           C  
ATOM   2224  CB  ALA B  79       8.093  -0.053   9.778  1.00 98.58           C  
ATOM   2225  O   ALA B  79       9.604  -1.835   7.444  1.00 98.58           O  
ATOM   2226  N   ILE B  80       7.408  -1.919   7.363  1.00 98.26           N  
ATOM   2227  CA  ILE B  80       7.366  -3.259   6.787  1.00 98.26           C  
ATOM   2228  C   ILE B  80       8.032  -3.251   5.413  1.00 98.26           C  
ATOM   2229  CB  ILE B  80       5.916  -3.782   6.678  1.00 98.26           C  
ATOM   2230  O   ILE B  80       8.844  -4.127   5.105  1.00 98.26           O  
ATOM   2231  CG1 ILE B  80       5.374  -4.145   8.065  1.00 98.26           C  
ATOM   2232  CG2 ILE B  80       5.846  -4.983   5.730  1.00 98.26           C  
ATOM   2233  CD1 ILE B  80       3.886  -4.467   8.083  1.00 98.26           C  
ATOM   2234  N   VAL B  81       7.708  -2.272   4.576  1.00 98.46           N  
ATOM   2235  CA  VAL B  81       8.292  -2.178   3.242  1.00 98.46           C  
ATOM   2236  C   VAL B  81       9.808  -2.026   3.351  1.00 98.46           C  
ATOM   2237  CB  VAL B  81       7.694  -1.000   2.442  1.00 98.46           C  
ATOM   2238  O   VAL B  81      10.560  -2.744   2.688  1.00 98.46           O  
ATOM   2239  CG1 VAL B  81       8.502  -0.745   1.171  1.00 98.46           C  
ATOM   2240  CG2 VAL B  81       6.230  -1.275   2.102  1.00 98.46           C  
ATOM   2241  N   VAL B  82      10.251  -1.150   4.248  1.00 98.61           N  
ATOM   2242  CA  VAL B  82      11.675  -0.879   4.411  1.00 98.61           C  
ATOM   2243  C   VAL B  82      12.371  -2.105   4.996  1.00 98.61           C  
ATOM   2244  CB  VAL B  82      11.919   0.353   5.311  1.00 98.61           C  
ATOM   2245  O   VAL B  82      13.465  -2.473   4.561  1.00 98.61           O  
ATOM   2246  CG1 VAL B  82      13.405   0.501   5.633  1.00 98.61           C  
ATOM   2247  CG2 VAL B  82      11.387   1.618   4.639  1.00 98.61           C  
ATOM   2248  N   TRP B  83      11.733  -2.756   5.967  1.00 98.55           N  
ATOM   2249  CA  TRP B  83      12.279  -3.963   6.578  1.00 98.55           C  
ATOM   2250  C   TRP B  83      12.480  -5.058   5.536  1.00 98.55           C  
ATOM   2251  CB  TRP B  83      11.357  -4.466   7.693  1.00 98.55           C  
ATOM   2252  O   TRP B  83      13.537  -5.692   5.488  1.00 98.55           O  
ATOM   2253  CG  TRP B  83      11.877  -5.671   8.416  1.00 98.55           C  
ATOM   2254  CD1 TRP B  83      13.151  -6.168   8.380  1.00 98.55           C  
ATOM   2255  CD2 TRP B  83      11.134  -6.535   9.281  1.00 98.55           C  
ATOM   2256  CE2 TRP B  83      12.021  -7.536   9.736  1.00 98.55           C  
ATOM   2257  CE3 TRP B  83       9.802  -6.560   9.718  1.00 98.55           C  
ATOM   2258  NE1 TRP B  83      13.244  -7.290   9.172  1.00 98.55           N  
ATOM   2259  CH2 TRP B  83      10.310  -8.552  11.017  1.00 98.55           C  
ATOM   2260  CZ2 TRP B  83      11.618  -8.552  10.606  1.00 98.55           C  
ATOM   2261  CZ3 TRP B  83       9.404  -7.571  10.584  1.00 98.55           C  
ATOM   2262  N   VAL B  84      11.526  -5.186   4.682  1.00 98.39           N  
ATOM   2263  CA  VAL B  84      11.584  -6.216   3.651  1.00 98.39           C  
ATOM   2264  C   VAL B  84      12.718  -5.909   2.676  1.00 98.39           C  
ATOM   2265  CB  VAL B  84      10.244  -6.333   2.890  1.00 98.39           C  
ATOM   2266  O   VAL B  84      13.462  -6.808   2.276  1.00 98.39           O  
ATOM   2267  CG1 VAL B  84      10.406  -7.196   1.640  1.00 98.39           C  
ATOM   2268  CG2 VAL B  84       9.161  -6.906   3.802  1.00 98.39           C  
ATOM   2269  N   LEU B  85      12.862  -4.650   2.311  1.00 98.57           N  
ATOM   2270  CA  LEU B  85      13.951  -4.260   1.422  1.00 98.57           C  
ATOM   2271  C   LEU B  85      15.305  -4.546   2.062  1.00 98.57           C  
ATOM   2272  CB  LEU B  85      13.846  -2.775   1.065  1.00 98.57           C  
ATOM   2273  O   LEU B  85      16.207  -5.073   1.407  1.00 98.57           O  
ATOM   2274  CG  LEU B  85      12.669  -2.373   0.174  1.00 98.57           C  
ATOM   2275  CD1 LEU B  85      12.616  -0.857   0.018  1.00 98.57           C  
ATOM   2276  CD2 LEU B  85      12.772  -3.053  -1.187  1.00 98.57           C  
ATOM   2277  N   LYS B  86      15.427  -4.164   3.330  1.00 98.38           N  
ATOM   2278  CA  LYS B  86      16.675  -4.413   4.045  1.00 98.38           C  
ATOM   2279  C   LYS B  86      16.935  -5.910   4.192  1.00 98.38           C  
ATOM   2280  CB  LYS B  86      16.647  -3.748   5.422  1.00 98.38           C  
ATOM   2281  O   LYS B  86      18.066  -6.368   4.022  1.00 98.38           O  
ATOM   2282  CG  LYS B  86      17.920  -3.946   6.231  1.00 98.38           C  
ATOM   2283  CD  LYS B  86      19.125  -3.319   5.541  1.00 98.38           C  
ATOM   2284  CE  LYS B  86      20.390  -3.470   6.375  1.00 98.38           C  
ATOM   2285  NZ  LYS B  86      21.596  -2.974   5.647  1.00 98.38           N  
ATOM   2286  N   PHE B  87      15.912  -6.690   4.513  1.00 97.85           N  
ATOM   2287  CA  PHE B  87      15.993  -8.137   4.676  1.00 97.85           C  
ATOM   2288  C   PHE B  87      16.523  -8.796   3.408  1.00 97.85           C  
ATOM   2289  CB  PHE B  87      14.622  -8.717   5.036  1.00 97.85           C  
ATOM   2290  O   PHE B  87      17.242  -9.795   3.475  1.00 97.85           O  
ATOM   2291  CG  PHE B  87      14.636 -10.202   5.281  1.00 97.85           C  
ATOM   2292  CD1 PHE B  87      14.102 -11.079   4.346  1.00 97.85           C  
ATOM   2293  CD2 PHE B  87      15.185 -10.720   6.447  1.00 97.85           C  
ATOM   2294  CE1 PHE B  87      14.114 -12.454   4.569  1.00 97.85           C  
ATOM   2295  CE2 PHE B  87      15.200 -12.093   6.677  1.00 97.85           C  
ATOM   2296  CZ  PHE B  87      14.663 -12.958   5.738  1.00 97.85           C  
ATOM   2297  N   ASN B  88      16.264  -8.221   2.285  1.00 97.41           N  
ATOM   2298  CA  ASN B  88      16.675  -8.759   0.993  1.00 97.41           C  
ATOM   2299  C   ASN B  88      17.986  -8.139   0.518  1.00 97.41           C  
ATOM   2300  CB  ASN B  88      15.577  -8.546  -0.052  1.00 97.41           C  
ATOM   2301  O   ASN B  88      18.388  -8.330  -0.631  1.00 97.41           O  
ATOM   2302  CG  ASN B  88      14.433  -9.529   0.093  1.00 97.41           C  
ATOM   2303  ND2 ASN B  88      13.403  -9.136   0.833  1.00 97.41           N  
ATOM   2304  OD1 ASN B  88      14.475 -10.634  -0.454  1.00 97.41           O  
ATOM   2305  N   GLY B  89      18.609  -7.271   1.341  1.00 97.60           N  
ATOM   2306  CA  GLY B  89      19.904  -6.673   1.058  1.00 97.60           C  
ATOM   2307  C   GLY B  89      19.844  -5.595  -0.007  1.00 97.60           C  
ATOM   2308  O   GLY B  89      20.805  -5.396  -0.753  1.00 97.60           O  
ATOM   2309  N   LEU B  90      18.747  -4.921  -0.149  1.00 97.52           N  
ATOM   2310  CA  LEU B  90      18.568  -3.948  -1.222  1.00 97.52           C  
ATOM   2311  C   LEU B  90      18.861  -2.535  -0.729  1.00 97.52           C  
ATOM   2312  CB  LEU B  90      17.145  -4.022  -1.780  1.00 97.52           C  
ATOM   2313  O   LEU B  90      19.207  -1.656  -1.522  1.00 97.52           O  
ATOM   2314  CG  LEU B  90      16.744  -5.341  -2.443  1.00 97.52           C  
ATOM   2315  CD1 LEU B  90      15.270  -5.311  -2.834  1.00 97.52           C  
ATOM   2316  CD2 LEU B  90      17.620  -5.615  -3.661  1.00 97.52           C  
ATOM   2317  N   ILE B  91      18.743  -2.317   0.524  1.00 96.03           N  
ATOM   2318  CA  ILE B  91      19.158  -1.052   1.119  1.00 96.03           C  
ATOM   2319  C   ILE B  91      19.963  -1.318   2.389  1.00 96.03           C  
ATOM   2320  CB  ILE B  91      17.944  -0.150   1.433  1.00 96.03           C  
ATOM   2321  O   ILE B  91      20.000  -2.448   2.883  1.00 96.03           O  
ATOM   2322  CG1 ILE B  91      16.990  -0.857   2.403  1.00 96.03           C  
ATOM   2323  CG2 ILE B  91      17.219   0.248   0.144  1.00 96.03           C  
ATOM   2324  CD1 ILE B  91      15.844   0.018   2.892  1.00 96.03           C  
TER    2325      ILE B 489
ENDMDL
END
