# Supplementary material for: A unified evolutionary origin for the ubiquitous protein transporters SecY and YidC
Source: BMC Biol. 2021 Dec 15;19:266. doi: 10.1186/s12915-021-01171-5 (PMC8675477; doi:10.1186/s12915-021-01171-5)
Supplement: Supplementary file 5 — Additional file 5. Predicted MJ0480/MJ0606 and TMCO1/C02orf24 structures. [file 12915_2021_1171_MOESM5_ESM.zip › Additional file 5. Predicted structures/prediction_MJ0480_MJ0606/rank_3_model_5_ptm_seed_0_unrelaxed.pdb]

MODEL     1
ATOM      1  N   MET A   1      11.407   8.313  29.859  1.00 62.27           N  
ATOM      2  CA  MET A   1      11.736   9.075  28.658  1.00 62.27           C  
ATOM      3  C   MET A   1      11.023   8.503  27.438  1.00 62.27           C  
ATOM      4  CB  MET A   1      13.248   9.084  28.424  1.00 62.27           C  
ATOM      5  O   MET A   1      10.536   9.252  26.590  1.00 62.27           O  
ATOM      6  CG  MET A   1      14.012   9.981  29.384  1.00 62.27           C  
ATOM      7  SD  MET A   1      15.806  10.051  29.004  1.00 62.27           S  
ATOM      8  CE  MET A   1      15.762  10.917  27.410  1.00 62.27           C  
ATOM      9  N   PHE A   2      10.823   7.080  27.474  1.00 67.23           N  
ATOM     10  CA  PHE A   2      10.182   6.391  26.360  1.00 67.23           C  
ATOM     11  C   PHE A   2       8.681   6.652  26.354  1.00 67.23           C  
ATOM     12  CB  PHE A   2      10.453   4.885  26.431  1.00 67.23           C  
ATOM     13  O   PHE A   2       8.075   6.793  25.289  1.00 67.23           O  
ATOM     14  CG  PHE A   2      11.844   4.498  26.007  1.00 67.23           C  
ATOM     15  CD1 PHE A   2      12.221   4.561  24.671  1.00 67.23           C  
ATOM     16  CD2 PHE A   2      12.775   4.071  26.944  1.00 67.23           C  
ATOM     17  CE1 PHE A   2      13.508   4.203  24.275  1.00 67.23           C  
ATOM     18  CE2 PHE A   2      14.063   3.712  26.557  1.00 67.23           C  
ATOM     19  CZ  PHE A   2      14.427   3.777  25.222  1.00 67.23           C  
ATOM     20  N   GLY A   3       8.095   6.889  27.581  1.00 79.04           N  
ATOM     21  CA  GLY A   3       6.680   7.212  27.673  1.00 79.04           C  
ATOM     22  C   GLY A   3       6.336   8.564  27.077  1.00 79.04           C  
ATOM     23  O   GLY A   3       5.351   8.695  26.347  1.00 79.04           O  
ATOM     24  N   SER A   4       7.328   9.529  27.295  1.00 85.16           N  
ATOM     25  CA  SER A   4       7.116  10.884  26.798  1.00 85.16           C  
ATOM     26  C   SER A   4       7.183  10.931  25.275  1.00 85.16           C  
ATOM     27  CB  SER A   4       8.151  11.841  27.392  1.00 85.16           C  
ATOM     28  O   SER A   4       6.392  11.626  24.635  1.00 85.16           O  
ATOM     29  OG  SER A   4       9.463  11.461  27.014  1.00 85.16           O  
ATOM     30  N   ILE A   5       8.143  10.073  24.689  1.00 85.83           N  
ATOM     31  CA  ILE A   5       8.324  10.056  23.241  1.00 85.83           C  
ATOM     32  C   ILE A   5       7.093   9.448  22.574  1.00 85.83           C  
ATOM     33  CB  ILE A   5       9.593   9.270  22.840  1.00 85.83           C  
ATOM     34  O   ILE A   5       6.606   9.966  21.566  1.00 85.83           O  
ATOM     35  CG1 ILE A   5      10.851  10.017  23.300  1.00 85.83           C  
ATOM     36  CG2 ILE A   5       9.623   9.027  21.329  1.00 85.83           C  
ATOM     37  CD1 ILE A   5      12.143   9.239  23.093  1.00 85.83           C  
ATOM     38  N   PHE A   6       6.580   8.359  23.162  1.00 86.64           N  
ATOM     39  CA  PHE A   6       5.408   7.706  22.590  1.00 86.64           C  
ATOM     40  C   PHE A   6       4.184   8.608  22.688  1.00 86.64           C  
ATOM     41  CB  PHE A   6       5.136   6.373  23.294  1.00 86.64           C  
ATOM     42  O   PHE A   6       3.364   8.653  21.769  1.00 86.64           O  
ATOM     43  CG  PHE A   6       5.952   5.227  22.760  1.00 86.64           C  
ATOM     44  CD1 PHE A   6       5.717   4.721  21.488  1.00 86.64           C  
ATOM     45  CD2 PHE A   6       6.955   4.655  23.532  1.00 86.64           C  
ATOM     46  CE1 PHE A   6       6.471   3.660  20.992  1.00 86.64           C  
ATOM     47  CE2 PHE A   6       7.713   3.595  23.043  1.00 86.64           C  
ATOM     48  CZ  PHE A   6       7.469   3.098  21.773  1.00 86.64           C  
ATOM     49  N   ASP A   7       4.137   9.371  23.784  1.00 88.65           N  
ATOM     50  CA  ASP A   7       3.019  10.287  23.986  1.00 88.65           C  
ATOM     51  C   ASP A   7       3.023  11.398  22.938  1.00 88.65           C  
ATOM     52  CB  ASP A   7       3.065  10.889  25.392  1.00 88.65           C  
ATOM     53  O   ASP A   7       1.982  11.719  22.362  1.00 88.65           O  
ATOM     54  CG  ASP A   7       2.598   9.923  26.466  1.00 88.65           C  
ATOM     55  OD1 ASP A   7       2.033   8.861  26.128  1.00 88.65           O  
ATOM     56  OD2 ASP A   7       2.794  10.229  27.662  1.00 88.65           O  
ATOM     57  N   ILE A   8       4.230  11.943  22.711  1.00 91.56           N  
ATOM     58  CA  ILE A   8       4.366  12.991  21.705  1.00 91.56           C  
ATOM     59  C   ILE A   8       4.023  12.432  20.327  1.00 91.56           C  
ATOM     60  CB  ILE A   8       5.790  13.589  21.702  1.00 91.56           C  
ATOM     61  O   ILE A   8       3.328  13.081  19.542  1.00 91.56           O  
ATOM     62  CG1 ILE A   8       6.061  14.332  23.016  1.00 91.56           C  
ATOM     63  CG2 ILE A   8       5.984  14.517  20.499  1.00 91.56           C  
ATOM     64  CD1 ILE A   8       7.515  14.738  23.210  1.00 91.56           C  
ATOM     65  N   TYR A   9       4.516  11.286  20.097  1.00 92.60           N  
ATOM     66  CA  TYR A   9       4.276  10.596  18.834  1.00 92.60           C  
ATOM     67  C   TYR A   9       2.784  10.408  18.590  1.00 92.60           C  
ATOM     68  CB  TYR A   9       4.982   9.237  18.822  1.00 92.60           C  
ATOM     69  O   TYR A   9       2.272  10.769  17.528  1.00 92.60           O  
ATOM     70  CG  TYR A   9       4.563   8.345  17.679  1.00 92.60           C  
ATOM     71  CD1 TYR A   9       3.743   7.240  17.896  1.00 92.60           C  
ATOM     72  CD2 TYR A   9       4.986   8.604  16.380  1.00 92.60           C  
ATOM     73  CE1 TYR A   9       3.355   6.414  16.846  1.00 92.60           C  
ATOM     74  CE2 TYR A   9       4.605   7.786  15.322  1.00 92.60           C  
ATOM     75  OH  TYR A   9       3.410   5.881  14.521  1.00 92.60           O  
ATOM     76  CZ  TYR A   9       3.790   6.695  15.564  1.00 92.60           C  
ATOM     77  N   TYR A  10       2.005   9.843  19.548  1.00 92.20           N  
ATOM     78  CA  TYR A  10       0.574   9.602  19.403  1.00 92.20           C  
ATOM     79  C   TYR A  10      -0.190  10.914  19.270  1.00 92.20           C  
ATOM     80  CB  TYR A  10       0.039   8.805  20.597  1.00 92.20           C  
ATOM     81  O   TYR A  10      -1.109  11.025  18.456  1.00 92.20           O  
ATOM     82  CG  TYR A  10       0.484   7.363  20.612  1.00 92.20           C  
ATOM     83  CD1 TYR A  10       0.424   6.583  19.459  1.00 92.20           C  
ATOM     84  CD2 TYR A  10       0.964   6.777  21.778  1.00 92.20           C  
ATOM     85  CE1 TYR A  10       0.831   5.252  19.469  1.00 92.20           C  
ATOM     86  CE2 TYR A  10       1.373   5.447  21.800  1.00 92.20           C  
ATOM     87  OH  TYR A  10       1.708   3.379  20.657  1.00 92.20           O  
ATOM     88  CZ  TYR A  10       1.304   4.695  20.642  1.00 92.20           C  
ATOM     89  N   LYS A  11       0.255  11.911  20.078  1.00 92.37           N  
ATOM     90  CA  LYS A  11      -0.419  13.205  20.042  1.00 92.37           C  
ATOM     91  C   LYS A  11      -0.280  13.860  18.671  1.00 92.37           C  
ATOM     92  CB  LYS A  11       0.140  14.131  21.124  1.00 92.37           C  
ATOM     93  O   LYS A  11      -1.241  14.427  18.147  1.00 92.37           O  
ATOM     94  CG  LYS A  11      -0.374  13.827  22.524  1.00 92.37           C  
ATOM     95  CD  LYS A  11       0.138  14.841  23.539  1.00 92.37           C  
ATOM     96  CE  LYS A  11      -0.339  14.514  24.947  1.00 92.37           C  
ATOM     97  NZ  LYS A  11       0.230  15.454  25.958  1.00 92.37           N  
ATOM     98  N   THR A  12       0.919  13.740  18.136  1.00 93.81           N  
ATOM     99  CA  THR A  12       1.185  14.315  16.822  1.00 93.81           C  
ATOM    100  C   THR A  12       0.337  13.633  15.752  1.00 93.81           C  
ATOM    101  CB  THR A  12       2.675  14.198  16.452  1.00 93.81           C  
ATOM    102  O   THR A  12      -0.325  14.303  14.956  1.00 93.81           O  
ATOM    103  CG2 THR A  12       2.948  14.797  15.076  1.00 93.81           C  
ATOM    104  OG1 THR A  12       3.459  14.895  17.428  1.00 93.81           O  
ATOM    105  N   LEU A  13       0.343  12.310  15.738  1.00 93.62           N  
ATOM    106  CA  LEU A  13      -0.408  11.555  14.741  1.00 93.62           C  
ATOM    107  C   LEU A  13      -1.909  11.735  14.941  1.00 93.62           C  
ATOM    108  CB  LEU A  13      -0.047  10.069  14.810  1.00 93.62           C  
ATOM    109  O   LEU A  13      -2.663  11.823  13.969  1.00 93.62           O  
ATOM    110  CG  LEU A  13       1.335   9.682  14.282  1.00 93.62           C  
ATOM    111  CD1 LEU A  13       1.491   8.165  14.264  1.00 93.62           C  
ATOM    112  CD2 LEU A  13       1.558  10.263  12.890  1.00 93.62           C  
ATOM    113  N   ASP A  14      -2.330  11.784  16.220  1.00 94.03           N  
ATOM    114  CA  ASP A  14      -3.742  12.017  16.508  1.00 94.03           C  
ATOM    115  C   ASP A  14      -4.203  13.358  15.943  1.00 94.03           C  
ATOM    116  CB  ASP A  14      -3.998  11.965  18.015  1.00 94.03           C  
ATOM    117  O   ASP A  14      -5.322  13.474  15.438  1.00 94.03           O  
ATOM    118  CG  ASP A  14      -4.078  10.548  18.555  1.00 94.03           C  
ATOM    119  OD1 ASP A  14      -4.047   9.588  17.755  1.00 94.03           O  
ATOM    120  OD2 ASP A  14      -4.175  10.390  19.791  1.00 94.03           O  
ATOM    121  N   ALA A  15      -3.324  14.318  16.038  1.00 94.14           N  
ATOM    122  CA  ALA A  15      -3.645  15.644  15.516  1.00 94.14           C  
ATOM    123  C   ALA A  15      -3.907  15.593  14.013  1.00 94.14           C  
ATOM    124  CB  ALA A  15      -2.515  16.624  15.823  1.00 94.14           C  
ATOM    125  O   ALA A  15      -4.788  16.292  13.507  1.00 94.14           O  
ATOM    126  N   ILE A  16      -3.276  14.694  13.356  1.00 91.92           N  
ATOM    127  CA  ILE A  16      -3.336  14.620  11.900  1.00 91.92           C  
ATOM    128  C   ILE A  16      -4.483  13.706  11.476  1.00 91.92           C  
ATOM    129  CB  ILE A  16      -2.001  14.117  11.305  1.00 91.92           C  
ATOM    130  O   ILE A  16      -5.309  14.082  10.641  1.00 91.92           O  
ATOM    131  CG1 ILE A  16      -0.864  15.086  11.650  1.00 91.92           C  
ATOM    132  CG2 ILE A  16      -2.122  13.931   9.790  1.00 91.92           C  
ATOM    133  CD1 ILE A  16       0.518  14.584  11.254  1.00 91.92           C  
ATOM    134  N   PHE A  17      -4.626  12.495  12.206  1.00 94.82           N  
ATOM    135  CA  PHE A  17      -5.448  11.421  11.661  1.00 94.82           C  
ATOM    136  C   PHE A  17      -6.773  11.320  12.409  1.00 94.82           C  
ATOM    137  CB  PHE A  17      -4.703  10.085  11.729  1.00 94.82           C  
ATOM    138  O   PHE A  17      -7.757  10.808  11.872  1.00 94.82           O  
ATOM    139  CG  PHE A  17      -3.541   9.988  10.778  1.00 94.82           C  
ATOM    140  CD1 PHE A  17      -3.689  10.335   9.440  1.00 94.82           C  
ATOM    141  CD2 PHE A  17      -2.300   9.551  11.222  1.00 94.82           C  
ATOM    142  CE1 PHE A  17      -2.614  10.247   8.558  1.00 94.82           C  
ATOM    143  CE2 PHE A  17      -1.222   9.460  10.346  1.00 94.82           C  
ATOM    144  CZ  PHE A  17      -1.381   9.808   9.014  1.00 94.82           C  
ATOM    145  N   MET A  18      -6.859  11.903  13.609  1.00 93.36           N  
ATOM    146  CA  MET A  18      -8.037  11.683  14.444  1.00 93.36           C  
ATOM    147  C   MET A  18      -9.269  12.339  13.831  1.00 93.36           C  
ATOM    148  CB  MET A  18      -7.804  12.223  15.856  1.00 93.36           C  
ATOM    149  O   MET A  18     -10.364  11.776  13.875  1.00 93.36           O  
ATOM    150  CG  MET A  18      -7.107  11.239  16.782  1.00 93.36           C  
ATOM    151  SD  MET A  18      -7.979   9.628  16.879  1.00 93.36           S  
ATOM    152  CE  MET A  18      -9.523  10.146  17.679  1.00 93.36           C  
ATOM    153  N   PRO A  19      -9.120  13.518  13.253  1.00 93.96           N  
ATOM    154  CA  PRO A  19     -10.301  14.109  12.619  1.00 93.96           C  
ATOM    155  C   PRO A  19     -10.922  13.197  11.563  1.00 93.96           C  
ATOM    156  CB  PRO A  19      -9.755  15.389  11.982  1.00 93.96           C  
ATOM    157  O   PRO A  19     -12.148  13.116  11.456  1.00 93.96           O  
ATOM    158  CG  PRO A  19      -8.597  15.780  12.842  1.00 93.96           C  
ATOM    159  CD  PRO A  19      -7.895  14.531  13.292  1.00 93.96           C  
ATOM    160  N   ILE A  20     -10.124  12.498  10.845  1.00 93.32           N  
ATOM    161  CA  ILE A  20     -10.609  11.611   9.794  1.00 93.32           C  
ATOM    162  C   ILE A  20     -11.106  10.304  10.409  1.00 93.32           C  
ATOM    163  CB  ILE A  20      -9.512  11.326   8.744  1.00 93.32           C  
ATOM    164  O   ILE A  20     -12.104   9.738   9.957  1.00 93.32           O  
ATOM    165  CG1 ILE A  20      -9.043  12.632   8.094  1.00 93.32           C  
ATOM    166  CG2 ILE A  20     -10.019  10.340   7.687  1.00 93.32           C  
ATOM    167  CD1 ILE A  20      -7.747  12.500   7.305  1.00 93.32           C  
ATOM    168  N   ILE A  21     -10.461   9.875  11.453  1.00 92.96           N  
ATOM    169  CA  ILE A  21     -10.760   8.589  12.075  1.00 92.96           C  
ATOM    170  C   ILE A  21     -12.131   8.645  12.743  1.00 92.96           C  
ATOM    171  CB  ILE A  21      -9.677   8.195  13.105  1.00 92.96           C  
ATOM    172  O   ILE A  21     -12.896   7.679  12.686  1.00 92.96           O  
ATOM    173  CG1 ILE A  21      -8.380   7.800  12.391  1.00 92.96           C  
ATOM    174  CG2 ILE A  21     -10.176   7.061  14.004  1.00 92.96           C  
ATOM    175  CD1 ILE A  21      -7.188   7.628  13.323  1.00 92.96           C  
ATOM    176  N   LYS A  22     -12.512   9.799  13.262  1.00 91.28           N  
ATOM    177  CA  LYS A  22     -13.758   9.939  14.011  1.00 91.28           C  
ATOM    178  C   LYS A  22     -14.951  10.083  13.070  1.00 91.28           C  
ATOM    179  CB  LYS A  22     -13.686  11.141  14.953  1.00 91.28           C  
ATOM    180  O   LYS A  22     -16.072   9.709  13.419  1.00 91.28           O  
ATOM    181  CG  LYS A  22     -12.775  10.932  16.154  1.00 91.28           C  
ATOM    182  CD  LYS A  22     -12.791  12.138  17.084  1.00 91.28           C  
ATOM    183  CE  LYS A  22     -11.923  11.909  18.314  1.00 91.28           C  
ATOM    184  NZ  LYS A  22     -11.893  13.108  19.203  1.00 91.28           N  
ATOM    185  N   VAL A  23     -14.665  10.514  11.822  1.00 91.88           N  
ATOM    186  CA  VAL A  23     -15.773  10.889  10.951  1.00 91.88           C  
ATOM    187  C   VAL A  23     -15.992   9.805   9.898  1.00 91.88           C  
ATOM    188  CB  VAL A  23     -15.523  12.252  10.268  1.00 91.88           C  
ATOM    189  O   VAL A  23     -17.129   9.534   9.504  1.00 91.88           O  
ATOM    190  CG1 VAL A  23     -16.631  12.565   9.265  1.00 91.88           C  
ATOM    191  CG2 VAL A  23     -15.416  13.360  11.314  1.00 91.88           C  
ATOM    192  N   LEU A  24     -14.918   9.139   9.544  1.00 94.85           N  
ATOM    193  CA  LEU A  24     -15.004   8.217   8.417  1.00 94.85           C  
ATOM    194  C   LEU A  24     -15.017   6.770   8.898  1.00 94.85           C  
ATOM    195  CB  LEU A  24     -13.834   8.436   7.454  1.00 94.85           C  
ATOM    196  O   LEU A  24     -14.479   6.461   9.964  1.00 94.85           O  
ATOM    197  CG  LEU A  24     -13.784   9.791   6.745  1.00 94.85           C  
ATOM    198  CD1 LEU A  24     -12.542   9.883   5.865  1.00 94.85           C  
ATOM    199  CD2 LEU A  24     -15.048  10.009   5.920  1.00 94.85           C  
ATOM    200  N   HIS A  25     -15.702   5.953   8.119  1.00 95.98           N  
ATOM    201  CA  HIS A  25     -15.563   4.513   8.307  1.00 95.98           C  
ATOM    202  C   HIS A  25     -14.097   4.095   8.293  1.00 95.98           C  
ATOM    203  CB  HIS A  25     -16.336   3.755   7.226  1.00 95.98           C  
ATOM    204  O   HIS A  25     -13.285   4.685   7.577  1.00 95.98           O  
ATOM    205  CG  HIS A  25     -16.483   2.294   7.507  1.00 95.98           C  
ATOM    206  CD2 HIS A  25     -17.533   1.580   7.978  1.00 95.98           C  
ATOM    207  ND1 HIS A  25     -15.462   1.391   7.304  1.00 95.98           N  
ATOM    208  CE1 HIS A  25     -15.879   0.181   7.639  1.00 95.98           C  
ATOM    209  NE2 HIS A  25     -17.132   0.269   8.051  1.00 95.98           N  
ATOM    210  N   PRO A  26     -13.676   3.085   9.182  1.00 96.72           N  
ATOM    211  CA  PRO A  26     -12.279   2.653   9.269  1.00 96.72           C  
ATOM    212  C   PRO A  26     -11.673   2.336   7.903  1.00 96.72           C  
ATOM    213  CB  PRO A  26     -12.352   1.396  10.139  1.00 96.72           C  
ATOM    214  O   PRO A  26     -10.510   2.658   7.650  1.00 96.72           O  
ATOM    215  CG  PRO A  26     -13.538   1.611  11.022  1.00 96.72           C  
ATOM    216  CD  PRO A  26     -14.593   2.335  10.236  1.00 96.72           C  
ATOM    217  N   ALA A  27     -12.485   1.757   7.047  1.00 97.81           N  
ATOM    218  CA  ALA A  27     -11.985   1.372   5.730  1.00 97.81           C  
ATOM    219  C   ALA A  27     -11.527   2.594   4.939  1.00 97.81           C  
ATOM    220  CB  ALA A  27     -13.058   0.612   4.955  1.00 97.81           C  
ATOM    221  O   ALA A  27     -10.440   2.592   4.356  1.00 97.81           O  
ATOM    222  N   LEU A  28     -12.309   3.638   4.935  1.00 98.02           N  
ATOM    223  CA  LEU A  28     -12.000   4.853   4.189  1.00 98.02           C  
ATOM    224  C   LEU A  28     -10.849   5.613   4.840  1.00 98.02           C  
ATOM    225  CB  LEU A  28     -13.235   5.754   4.097  1.00 98.02           C  
ATOM    226  O   LEU A  28      -9.975   6.137   4.146  1.00 98.02           O  
ATOM    227  CG  LEU A  28     -14.397   5.227   3.253  1.00 98.02           C  
ATOM    228  CD1 LEU A  28     -15.606   6.148   3.383  1.00 98.02           C  
ATOM    229  CD2 LEU A  28     -13.978   5.089   1.793  1.00 98.02           C  
ATOM    230  N   ALA A  29     -10.907   5.679   6.176  1.00 97.22           N  
ATOM    231  CA  ALA A  29      -9.841   6.355   6.911  1.00 97.22           C  
ATOM    232  C   ALA A  29      -8.489   5.703   6.640  1.00 97.22           C  
ATOM    233  CB  ALA A  29     -10.141   6.350   8.408  1.00 97.22           C  
ATOM    234  O   ALA A  29      -7.507   6.392   6.353  1.00 97.22           O  
ATOM    235  N   ILE A  30      -8.403   4.412   6.707  1.00 97.97           N  
ATOM    236  CA  ILE A  30      -7.166   3.665   6.510  1.00 97.97           C  
ATOM    237  C   ILE A  30      -6.682   3.837   5.072  1.00 97.97           C  
ATOM    238  CB  ILE A  30      -7.353   2.166   6.836  1.00 97.97           C  
ATOM    239  O   ILE A  30      -5.479   3.951   4.824  1.00 97.97           O  
ATOM    240  CG1 ILE A  30      -7.570   1.970   8.341  1.00 97.97           C  
ATOM    241  CG2 ILE A  30      -6.152   1.352   6.345  1.00 97.97           C  
ATOM    242  CD1 ILE A  30      -7.978   0.555   8.728  1.00 97.97           C  
ATOM    243  N   LEU A  31      -7.616   3.850   4.113  1.00 98.25           N  
ATOM    244  CA  LEU A  31      -7.264   4.100   2.720  1.00 98.25           C  
ATOM    245  C   LEU A  31      -6.588   5.458   2.565  1.00 98.25           C  
ATOM    246  CB  LEU A  31      -8.509   4.033   1.831  1.00 98.25           C  
ATOM    247  O   LEU A  31      -5.550   5.569   1.909  1.00 98.25           O  
ATOM    248  CG  LEU A  31      -8.310   4.386   0.357  1.00 98.25           C  
ATOM    249  CD1 LEU A  31      -7.320   3.423  -0.290  1.00 98.25           C  
ATOM    250  CD2 LEU A  31      -9.643   4.368  -0.383  1.00 98.25           C  
ATOM    251  N   ILE A  32      -7.116   6.455   3.190  1.00 97.01           N  
ATOM    252  CA  ILE A  32      -6.566   7.803   3.108  1.00 97.01           C  
ATOM    253  C   ILE A  32      -5.178   7.834   3.744  1.00 97.01           C  
ATOM    254  CB  ILE A  32      -7.492   8.834   3.793  1.00 97.01           C  
ATOM    255  O   ILE A  32      -4.245   8.414   3.184  1.00 97.01           O  
ATOM    256  CG1 ILE A  32      -8.795   8.991   2.999  1.00 97.01           C  
ATOM    257  CG2 ILE A  32      -6.780  10.180   3.949  1.00 97.01           C  
ATOM    258  CD1 ILE A  32      -9.825   9.888   3.672  1.00 97.01           C  
ATOM    259  N   ILE A  33      -5.081   7.198   4.880  1.00 95.52           N  
ATOM    260  CA  ILE A  33      -3.801   7.123   5.576  1.00 95.52           C  
ATOM    261  C   ILE A  33      -2.778   6.403   4.701  1.00 95.52           C  
ATOM    262  CB  ILE A  33      -3.940   6.406   6.938  1.00 95.52           C  
ATOM    263  O   ILE A  33      -1.632   6.842   4.584  1.00 95.52           O  
ATOM    264  CG1 ILE A  33      -4.754   7.265   7.913  1.00 95.52           C  
ATOM    265  CG2 ILE A  33      -2.562   6.077   7.518  1.00 95.52           C  
ATOM    266  CD1 ILE A  33      -5.119   6.554   9.209  1.00 95.52           C  
ATOM    267  N   ALA A  34      -3.163   5.309   4.096  1.00 96.41           N  
ATOM    268  CA  ALA A  34      -2.273   4.553   3.218  1.00 96.41           C  
ATOM    269  C   ALA A  34      -1.779   5.417   2.062  1.00 96.41           C  
ATOM    270  CB  ALA A  34      -2.983   3.310   2.685  1.00 96.41           C  
ATOM    271  O   ALA A  34      -0.611   5.339   1.675  1.00 96.41           O  
ATOM    272  N   ILE A  35      -2.623   6.234   1.509  1.00 96.23           N  
ATOM    273  CA  ILE A  35      -2.268   7.115   0.402  1.00 96.23           C  
ATOM    274  C   ILE A  35      -1.243   8.145   0.870  1.00 96.23           C  
ATOM    275  CB  ILE A  35      -3.513   7.823  -0.178  1.00 96.23           C  
ATOM    276  O   ILE A  35      -0.239   8.382   0.193  1.00 96.23           O  
ATOM    277  CG1 ILE A  35      -4.410   6.815  -0.905  1.00 96.23           C  
ATOM    278  CG2 ILE A  35      -3.099   8.962  -1.114  1.00 96.23           C  
ATOM    279  CD1 ILE A  35      -5.762   7.377  -1.322  1.00 96.23           C  
ATOM    280  N   ILE A  36      -1.497   8.760   2.035  1.00 93.74           N  
ATOM    281  CA  ILE A  36      -0.602   9.773   2.584  1.00 93.74           C  
ATOM    282  C   ILE A  36       0.765   9.154   2.869  1.00 93.74           C  
ATOM    283  CB  ILE A  36      -1.183  10.404   3.869  1.00 93.74           C  
ATOM    284  O   ILE A  36       1.796   9.704   2.476  1.00 93.74           O  
ATOM    285  CG1 ILE A  36      -2.442  11.215   3.544  1.00 93.74           C  
ATOM    286  CG2 ILE A  36      -0.134  11.276   4.565  1.00 93.74           C  
ATOM    287  CD1 ILE A  36      -3.190  11.716   4.772  1.00 93.74           C  
ATOM    288  N   VAL A  37       0.718   7.985   3.474  1.00 91.73           N  
ATOM    289  CA  VAL A  37       1.956   7.302   3.834  1.00 91.73           C  
ATOM    290  C   VAL A  37       2.709   6.896   2.569  1.00 91.73           C  
ATOM    291  CB  VAL A  37       1.685   6.061   4.714  1.00 91.73           C  
ATOM    292  O   VAL A  37       3.926   7.072   2.480  1.00 91.73           O  
ATOM    293  CG1 VAL A  37       2.953   5.223   4.871  1.00 91.73           C  
ATOM    294  CG2 VAL A  37       1.148   6.485   6.080  1.00 91.73           C  
ATOM    295  N   SER A  38       1.992   6.345   1.647  1.00 92.56           N  
ATOM    296  CA  SER A  38       2.621   5.943   0.393  1.00 92.56           C  
ATOM    297  C   SER A  38       3.257   7.136  -0.313  1.00 92.56           C  
ATOM    298  CB  SER A  38       1.599   5.279  -0.531  1.00 92.56           C  
ATOM    299  O   SER A  38       4.337   7.016  -0.895  1.00 92.56           O  
ATOM    300  OG  SER A  38       1.146   4.054   0.019  1.00 92.56           O  
ATOM    301  N   LEU A  39       2.652   8.231  -0.289  1.00 92.41           N  
ATOM    302  CA  LEU A  39       3.184   9.447  -0.895  1.00 92.41           C  
ATOM    303  C   LEU A  39       4.484   9.868  -0.219  1.00 92.41           C  
ATOM    304  CB  LEU A  39       2.159  10.582  -0.808  1.00 92.41           C  
ATOM    305  O   LEU A  39       5.466  10.182  -0.895  1.00 92.41           O  
ATOM    306  CG  LEU A  39       1.024  10.550  -1.833  1.00 92.41           C  
ATOM    307  CD1 LEU A  39      -0.016  11.616  -1.504  1.00 92.41           C  
ATOM    308  CD2 LEU A  39       1.570  10.744  -3.243  1.00 92.41           C  
ATOM    309  N   ILE A  40       4.469   9.894   1.078  1.00 89.81           N  
ATOM    310  CA  ILE A  40       5.633  10.305   1.855  1.00 89.81           C  
ATOM    311  C   ILE A  40       6.798   9.358   1.579  1.00 89.81           C  
ATOM    312  CB  ILE A  40       5.319  10.342   3.367  1.00 89.81           C  
ATOM    313  O   ILE A  40       7.914   9.802   1.299  1.00 89.81           O  
ATOM    314  CG1 ILE A  40       4.293  11.439   3.673  1.00 89.81           C  
ATOM    315  CG2 ILE A  40       6.601  10.549   4.180  1.00 89.81           C  
ATOM    316  CD1 ILE A  40       3.764  11.412   5.101  1.00 89.81           C  
ATOM    317  N   ILE A  41       6.464   8.079   1.600  1.00 86.70           N  
ATOM    318  CA  ILE A  41       7.496   7.058   1.458  1.00 86.70           C  
ATOM    319  C   ILE A  41       8.096   7.122   0.056  1.00 86.70           C  
ATOM    320  CB  ILE A  41       6.936   5.645   1.737  1.00 86.70           C  
ATOM    321  O   ILE A  41       9.319   7.107  -0.104  1.00 86.70           O  
ATOM    322  CG1 ILE A  41       6.619   5.481   3.228  1.00 86.70           C  
ATOM    323  CG2 ILE A  41       7.919   4.571   1.264  1.00 86.70           C  
ATOM    324  CD1 ILE A  41       5.880   4.193   3.566  1.00 86.70           C  
ATOM    325  N   ASN A  42       7.228   7.236  -0.909  1.00 86.91           N  
ATOM    326  CA  ASN A  42       7.718   7.194  -2.283  1.00 86.91           C  
ATOM    327  C   ASN A  42       8.462   8.474  -2.652  1.00 86.91           C  
ATOM    328  CB  ASN A  42       6.564   6.951  -3.258  1.00 86.91           C  
ATOM    329  O   ASN A  42       9.447   8.434  -3.391  1.00 86.91           O  
ATOM    330  CG  ASN A  42       6.068   5.518  -3.230  1.00 86.91           C  
ATOM    331  ND2 ASN A  42       4.772   5.344  -3.003  1.00 86.91           N  
ATOM    332  OD1 ASN A  42       6.845   4.576  -3.409  1.00 86.91           O  
ATOM    333  N   ILE A  43       8.102   9.584  -2.102  1.00 87.42           N  
ATOM    334  CA  ILE A  43       8.833  10.831  -2.297  1.00 87.42           C  
ATOM    335  C   ILE A  43      10.194  10.745  -1.610  1.00 87.42           C  
ATOM    336  CB  ILE A  43       8.037  12.042  -1.761  1.00 87.42           C  
ATOM    337  O   ILE A  43      11.211  11.148  -2.180  1.00 87.42           O  
ATOM    338  CG1 ILE A  43       6.819  12.317  -2.650  1.00 87.42           C  
ATOM    339  CG2 ILE A  43       8.935  13.279  -1.666  1.00 87.42           C  
ATOM    340  CD1 ILE A  43       5.899  13.409  -2.120  1.00 87.42           C  
ATOM    341  N   ALA A  44      10.121  10.282  -0.422  1.00 84.71           N  
ATOM    342  CA  ALA A  44      11.367  10.094   0.317  1.00 84.71           C  
ATOM    343  C   ALA A  44      12.325   9.182  -0.445  1.00 84.71           C  
ATOM    344  CB  ALA A  44      11.081   9.521   1.703  1.00 84.71           C  
ATOM    345  O   ALA A  44      13.517   9.478  -0.555  1.00 84.71           O  
ATOM    346  N   THR A  45      11.796   8.094  -0.986  1.00 82.09           N  
ATOM    347  CA  THR A  45      12.598   7.134  -1.735  1.00 82.09           C  
ATOM    348  C   THR A  45      13.195   7.783  -2.980  1.00 82.09           C  
ATOM    349  CB  THR A  45      11.763   5.906  -2.143  1.00 82.09           C  
ATOM    350  O   THR A  45      14.366   7.566  -3.299  1.00 82.09           O  
ATOM    351  CG2 THR A  45      12.609   4.896  -2.911  1.00 82.09           C  
ATOM    352  OG1 THR A  45      11.240   5.278  -0.966  1.00 82.09           O  
ATOM    353  N   LYS A  46      12.412   8.487  -3.614  1.00 80.74           N  
ATOM    354  CA  LYS A  46      12.871   9.156  -4.828  1.00 80.74           C  
ATOM    355  C   LYS A  46      13.998  10.139  -4.522  1.00 80.74           C  
ATOM    356  CB  LYS A  46      11.713   9.884  -5.511  1.00 80.74           C  
ATOM    357  O   LYS A  46      14.971  10.229  -5.274  1.00 80.74           O  
ATOM    358  CG  LYS A  46      12.086  10.541  -6.832  1.00 80.74           C  
ATOM    359  CD  LYS A  46      10.861  11.096  -7.547  1.00 80.74           C  
ATOM    360  CE  LYS A  46      11.228  11.717  -8.887  1.00 80.74           C  
ATOM    361  NZ  LYS A  46      10.020  12.178  -9.635  1.00 80.74           N  
ATOM    362  N   LEU A  47      13.957  10.827  -3.407  1.00 82.22           N  
ATOM    363  CA  LEU A  47      14.933  11.851  -3.051  1.00 82.22           C  
ATOM    364  C   LEU A  47      16.196  11.220  -2.472  1.00 82.22           C  
ATOM    365  CB  LEU A  47      14.333  12.836  -2.044  1.00 82.22           C  
ATOM    366  O   LEU A  47      17.295  11.752  -2.643  1.00 82.22           O  
ATOM    367  CG  LEU A  47      13.194  13.719  -2.556  1.00 82.22           C  
ATOM    368  CD1 LEU A  47      12.669  14.609  -1.434  1.00 82.22           C  
ATOM    369  CD2 LEU A  47      13.660  14.560  -3.739  1.00 82.22           C  
ATOM    370  N   LEU A  48      16.114  10.072  -1.953  1.00 79.05           N  
ATOM    371  CA  LEU A  48      17.208   9.496  -1.179  1.00 79.05           C  
ATOM    372  C   LEU A  48      18.043   8.551  -2.037  1.00 79.05           C  
ATOM    373  CB  LEU A  48      16.666   8.750   0.043  1.00 79.05           C  
ATOM    374  O   LEU A  48      19.248   8.409  -1.819  1.00 79.05           O  
ATOM    375  CG  LEU A  48      16.167   9.616   1.200  1.00 79.05           C  
ATOM    376  CD1 LEU A  48      15.437   8.758   2.228  1.00 79.05           C  
ATOM    377  CD2 LEU A  48      17.328  10.363   1.848  1.00 79.05           C  
ATOM    378  N   VAL A  49      17.431   7.931  -3.111  1.00 73.50           N  
ATOM    379  CA  VAL A  49      18.127   6.907  -3.884  1.00 73.50           C  
ATOM    380  C   VAL A  49      18.639   7.506  -5.192  1.00 73.50           C  
ATOM    381  CB  VAL A  49      17.213   5.696  -4.174  1.00 73.50           C  
ATOM    382  O   VAL A  49      17.870   8.091  -5.958  1.00 73.50           O  
ATOM    383  CG1 VAL A  49      17.939   4.666  -5.038  1.00 73.50           C  
ATOM    384  CG2 VAL A  49      16.736   5.063  -2.868  1.00 73.50           C  
ATOM    385  N   ASP A  50      20.075   7.589  -5.351  1.00 80.77           N  
ATOM    386  CA  ASP A  50      20.703   7.986  -6.608  1.00 80.77           C  
ATOM    387  C   ASP A  50      20.529   6.907  -7.674  1.00 80.77           C  
ATOM    388  CB  ASP A  50      22.189   8.281  -6.396  1.00 80.77           C  
ATOM    389  O   ASP A  50      21.273   5.925  -7.698  1.00 80.77           O  
ATOM    390  CG  ASP A  50      22.838   8.951  -7.594  1.00 80.77           C  
ATOM    391  OD1 ASP A  50      22.291   8.857  -8.715  1.00 80.77           O  
ATOM    392  OD2 ASP A  50      23.906   9.575  -7.418  1.00 80.77           O  
ATOM    393  N   GLN A  51      19.705   7.143  -8.591  1.00 75.06           N  
ATOM    394  CA  GLN A  51      19.315   6.115  -9.550  1.00 75.06           C  
ATOM    395  C   GLN A  51      20.381   5.936 -10.628  1.00 75.06           C  
ATOM    396  CB  GLN A  51      17.972   6.462 -10.194  1.00 75.06           C  
ATOM    397  O   GLN A  51      20.622   4.819 -11.090  1.00 75.06           O  
ATOM    398  CG  GLN A  51      16.803   6.458  -9.217  1.00 75.06           C  
ATOM    399  CD  GLN A  51      16.469   5.068  -8.708  1.00 75.06           C  
ATOM    400  NE2 GLN A  51      15.387   4.493  -9.222  1.00 75.06           N  
ATOM    401  OE1 GLN A  51      17.177   4.516  -7.860  1.00 75.06           O  
ATOM    402  N   LYS A  52      21.046   6.979 -10.998  1.00 83.56           N  
ATOM    403  CA  LYS A  52      22.093   6.951 -12.015  1.00 83.56           C  
ATOM    404  C   LYS A  52      23.301   6.149 -11.539  1.00 83.56           C  
ATOM    405  CB  LYS A  52      22.521   8.372 -12.385  1.00 83.56           C  
ATOM    406  O   LYS A  52      23.830   5.317 -12.279  1.00 83.56           O  
ATOM    407  CG  LYS A  52      21.497   9.130 -13.217  1.00 83.56           C  
ATOM    408  CD  LYS A  52      22.011  10.507 -13.617  1.00 83.56           C  
ATOM    409  CE  LYS A  52      20.949  11.306 -14.362  1.00 83.56           C  
ATOM    410  NZ  LYS A  52      21.444  12.662 -14.745  1.00 83.56           N  
ATOM    411  N   ARG A  53      23.618   6.324 -10.278  1.00 86.13           N  
ATOM    412  CA  ARG A  53      24.755   5.611  -9.706  1.00 86.13           C  
ATOM    413  C   ARG A  53      24.446   4.126  -9.546  1.00 86.13           C  
ATOM    414  CB  ARG A  53      25.143   6.213  -8.354  1.00 86.13           C  
ATOM    415  O   ARG A  53      25.310   3.278  -9.779  1.00 86.13           O  
ATOM    416  CG  ARG A  53      26.354   5.557  -7.711  1.00 86.13           C  
ATOM    417  CD  ARG A  53      27.599   5.702  -8.576  1.00 86.13           C  
ATOM    418  NE  ARG A  53      28.786   5.183  -7.902  1.00 86.13           N  
ATOM    419  NH1 ARG A  53      29.896   4.618  -9.848  1.00 86.13           N  
ATOM    420  NH2 ARG A  53      30.876   4.236  -7.812  1.00 86.13           N  
ATOM    421  CZ  ARG A  53      29.850   4.680  -8.522  1.00 86.13           C  
ATOM    422  N   VAL A  54      23.190   3.767  -9.255  1.00 83.32           N  
ATOM    423  CA  VAL A  54      22.801   2.368  -9.104  1.00 83.32           C  
ATOM    424  C   VAL A  54      22.940   1.645 -10.441  1.00 83.32           C  
ATOM    425  CB  VAL A  54      21.356   2.235  -8.573  1.00 83.32           C  
ATOM    426  O   VAL A  54      23.488   0.542 -10.503  1.00 83.32           O  
ATOM    427  CG1 VAL A  54      20.865   0.794  -8.700  1.00 83.32           C  
ATOM    428  CG2 VAL A  54      21.276   2.704  -7.122  1.00 83.32           C  
ATOM    429  N   ALA A  55      22.539   2.329 -11.491  1.00 84.74           N  
ATOM    430  CA  ALA A  55      22.627   1.742 -12.826  1.00 84.74           C  
ATOM    431  C   ALA A  55      24.082   1.551 -13.246  1.00 84.74           C  
ATOM    432  CB  ALA A  55      21.894   2.616 -13.840  1.00 84.74           C  
ATOM    433  O   ALA A  55      24.435   0.525 -13.832  1.00 84.74           O  
ATOM    434  N   GLU A  56      24.865   2.512 -12.899  1.00 89.65           N  
ATOM    435  CA  GLU A  56      26.291   2.457 -13.208  1.00 89.65           C  
ATOM    436  C   GLU A  56      26.974   1.314 -12.462  1.00 89.65           C  
ATOM    437  CB  GLU A  56      26.967   3.787 -12.866  1.00 89.65           C  
ATOM    438  O   GLU A  56      27.763   0.569 -13.046  1.00 89.65           O  
ATOM    439  CG  GLU A  56      26.664   4.903 -13.854  1.00 89.65           C  
ATOM    440  CD  GLU A  56      27.275   6.238 -13.458  1.00 89.65           C  
ATOM    441  OE1 GLU A  56      27.010   7.253 -14.141  1.00 89.65           O  
ATOM    442  OE2 GLU A  56      28.026   6.268 -12.457  1.00 89.65           O  
ATOM    443  N   LEU A  57      26.615   1.110 -11.179  1.00 91.20           N  
ATOM    444  CA  LEU A  57      27.185   0.064 -10.337  1.00 91.20           C  
ATOM    445  C   LEU A  57      26.792  -1.319 -10.847  1.00 91.20           C  
ATOM    446  CB  LEU A  57      26.729   0.235  -8.886  1.00 91.20           C  
ATOM    447  O   LEU A  57      27.625  -2.226 -10.898  1.00 91.20           O  
ATOM    448  CG  LEU A  57      27.327   1.418  -8.122  1.00 91.20           C  
ATOM    449  CD1 LEU A  57      26.642   1.575  -6.769  1.00 91.20           C  
ATOM    450  CD2 LEU A  57      28.831   1.238  -7.949  1.00 91.20           C  
ATOM    451  N   LYS A  58      25.529  -1.430 -11.274  1.00 89.38           N  
ATOM    452  CA  LYS A  58      25.040  -2.708 -11.784  1.00 89.38           C  
ATOM    453  C   LYS A  58      25.783  -3.114 -13.053  1.00 89.38           C  
ATOM    454  CB  LYS A  58      23.537  -2.639 -12.056  1.00 89.38           C  
ATOM    455  O   LYS A  58      26.122  -4.286 -13.233  1.00 89.38           O  
ATOM    456  CG  LYS A  58      22.677  -2.713 -10.803  1.00 89.38           C  
ATOM    457  CD  LYS A  58      21.193  -2.741 -11.145  1.00 89.38           C  
ATOM    458  CE  LYS A  58      20.332  -2.848  -9.894  1.00 89.38           C  
ATOM    459  NZ  LYS A  58      18.875  -2.875 -10.224  1.00 89.38           N  
ATOM    460  N   LYS A  59      26.027  -2.096 -13.863  1.00 92.31           N  
ATOM    461  CA  LYS A  59      26.741  -2.335 -15.114  1.00 92.31           C  
ATOM    462  C   LYS A  59      28.177  -2.779 -14.851  1.00 92.31           C  
ATOM    463  CB  LYS A  59      26.732  -1.078 -15.986  1.00 92.31           C  
ATOM    464  O   LYS A  59      28.661  -3.730 -15.468  1.00 92.31           O  
ATOM    465  CG  LYS A  59      27.272  -1.297 -17.391  1.00 92.31           C  
ATOM    466  CD  LYS A  59      27.210  -0.019 -18.219  1.00 92.31           C  
ATOM    467  CE  LYS A  59      27.827  -0.214 -19.597  1.00 92.31           C  
ATOM    468  NZ  LYS A  59      27.750   1.030 -20.420  1.00 92.31           N  
ATOM    469  N   GLU A  60      28.898  -2.118 -13.964  1.00 90.81           N  
ATOM    470  CA  GLU A  60      30.283  -2.438 -13.630  1.00 90.81           C  
ATOM    471  C   GLU A  60      30.396  -3.833 -13.023  1.00 90.81           C  
ATOM    472  CB  GLU A  60      30.858  -1.396 -12.667  1.00 90.81           C  
ATOM    473  O   GLU A  60      31.328  -4.577 -13.334  1.00 90.81           O  
ATOM    474  CG  GLU A  60      31.190  -0.066 -13.326  1.00 90.81           C  
ATOM    475  CD  GLU A  60      31.822   0.936 -12.372  1.00 90.81           C  
ATOM    476  OE1 GLU A  60      31.781   2.154 -12.657  1.00 90.81           O  
ATOM    477  OE2 GLU A  60      32.363   0.498 -11.333  1.00 90.81           O  
ATOM    478  N   ILE A  61      29.415  -4.167 -12.159  1.00 90.54           N  
ATOM    479  CA  ILE A  61      29.398  -5.466 -11.495  1.00 90.54           C  
ATOM    480  C   ILE A  61      29.156  -6.568 -12.524  1.00 90.54           C  
ATOM    481  CB  ILE A  61      28.321  -5.521 -10.388  1.00 90.54           C  
ATOM    482  O   ILE A  61      29.817  -7.608 -12.495  1.00 90.54           O  
ATOM    483  CG1 ILE A  61      28.712  -4.612  -9.218  1.00 90.54           C  
ATOM    484  CG2 ILE A  61      28.106  -6.961  -9.916  1.00 90.54           C  
ATOM    485  CD1 ILE A  61      27.593  -4.383  -8.211  1.00 90.54           C  
ATOM    486  N   GLN A  62      28.266  -6.299 -13.491  1.00 90.81           N  
ATOM    487  CA  GLN A  62      27.959  -7.263 -14.542  1.00 90.81           C  
ATOM    488  C   GLN A  62      29.162  -7.483 -15.455  1.00 90.81           C  
ATOM    489  CB  GLN A  62      26.756  -6.797 -15.363  1.00 90.81           C  
ATOM    490  O   GLN A  62      29.443  -8.614 -15.858  1.00 90.81           O  
ATOM    491  CG  GLN A  62      25.412  -7.163 -14.747  1.00 90.81           C  
ATOM    492  CD  GLN A  62      24.236  -6.671 -15.570  1.00 90.81           C  
ATOM    493  NE2 GLN A  62      23.027  -6.875 -15.057  1.00 90.81           N  
ATOM    494  OE1 GLN A  62      24.412  -6.112 -16.657  1.00 90.81           O  
ATOM    495  N   GLU A  63      29.876  -6.428 -15.811  1.00 89.03           N  
ATOM    496  CA  GLU A  63      31.073  -6.511 -16.642  1.00 89.03           C  
ATOM    497  C   GLU A  63      32.151  -7.361 -15.976  1.00 89.03           C  
ATOM    498  CB  GLU A  63      31.618  -5.111 -16.941  1.00 89.03           C  
ATOM    499  O   GLU A  63      32.816  -8.161 -16.638  1.00 89.03           O  
ATOM    500  CG  GLU A  63      30.800  -4.338 -17.965  1.00 89.03           C  
ATOM    501  CD  GLU A  63      31.295  -2.917 -18.180  1.00 89.03           C  
ATOM    502  OE1 GLU A  63      30.706  -2.187 -19.009  1.00 89.03           O  
ATOM    503  OE2 GLU A  63      32.282  -2.530 -17.514  1.00 89.03           O  
ATOM    504  N   PHE A  64      32.310  -7.208 -14.675  1.00 85.66           N  
ATOM    505  CA  PHE A  64      33.275  -7.995 -13.916  1.00 85.66           C  
ATOM    506  C   PHE A  64      32.874  -9.465 -13.890  1.00 85.66           C  
ATOM    507  CB  PHE A  64      33.400  -7.460 -12.486  1.00 85.66           C  
ATOM    508  O   PHE A  64      33.725 -10.348 -14.018  1.00 85.66           O  
ATOM    509  CG  PHE A  64      34.329  -8.264 -11.616  1.00 85.66           C  
ATOM    510  CD1 PHE A  64      33.827  -9.195 -10.715  1.00 85.66           C  
ATOM    511  CD2 PHE A  64      35.704  -8.089 -11.701  1.00 85.66           C  
ATOM    512  CE1 PHE A  64      34.684  -9.940  -9.908  1.00 85.66           C  
ATOM    513  CE2 PHE A  64      36.567  -8.831 -10.899  1.00 85.66           C  
ATOM    514  CZ  PHE A  64      36.055  -9.755 -10.003  1.00 85.66           C  
ATOM    515  N   GLN A  65      31.568  -9.725 -13.691  1.00 86.54           N  
ATOM    516  CA  GLN A  65      31.063 -11.093 -13.632  1.00 86.54           C  
ATOM    517  C   GLN A  65      31.346 -11.840 -14.933  1.00 86.54           C  
ATOM    518  CB  GLN A  65      29.563 -11.101 -13.338  1.00 86.54           C  
ATOM    519  O   GLN A  65      31.742 -13.007 -14.911  1.00 86.54           O  
ATOM    520  CG  GLN A  65      29.217 -10.757 -11.896  1.00 86.54           C  
ATOM    521  CD  GLN A  65      27.730 -10.850 -11.610  1.00 86.54           C  
ATOM    522  NE2 GLN A  65      27.377 -10.968 -10.335  1.00 86.54           N  
ATOM    523  OE1 GLN A  65      26.905 -10.815 -12.529  1.00 86.54           O  
ATOM    524  N   VAL A  66      31.290 -11.102 -16.089  1.00 86.70           N  
ATOM    525  CA  VAL A  66      31.552 -11.670 -17.407  1.00 86.70           C  
ATOM    526  C   VAL A  66      33.050 -11.905 -17.581  1.00 86.70           C  
ATOM    527  CB  VAL A  66      31.022 -10.755 -18.534  1.00 86.70           C  
ATOM    528  O   VAL A  66      33.468 -12.960 -18.063  1.00 86.70           O  
ATOM    529  CG1 VAL A  66      31.503 -11.246 -19.899  1.00 86.70           C  
ATOM    530  CG2 VAL A  66      29.496 -10.689 -18.494  1.00 86.70           C  
ATOM    531  N   LYS A  67      33.809 -10.939 -17.212  1.00 83.09           N  
ATOM    532  CA  LYS A  67      35.264 -11.039 -17.276  1.00 83.09           C  
ATOM    533  C   LYS A  67      35.775 -12.187 -16.411  1.00 83.09           C  
ATOM    534  CB  LYS A  67      35.912  -9.724 -16.838  1.00 83.09           C  
ATOM    535  O   LYS A  67      36.675 -12.926 -16.818  1.00 83.09           O  
ATOM    536  CG  LYS A  67      37.407  -9.649 -17.113  1.00 83.09           C  
ATOM    537  CD  LYS A  67      37.980  -8.293 -16.721  1.00 83.09           C  
ATOM    538  CE  LYS A  67      39.489  -8.246 -16.917  1.00 83.09           C  
ATOM    539  NZ  LYS A  67      40.059  -6.925 -16.515  1.00 83.09           N  
ATOM    540  N   PHE A  68      35.292 -12.281 -15.150  1.00 81.77           N  
ATOM    541  CA  PHE A  68      35.674 -13.329 -14.210  1.00 81.77           C  
ATOM    542  C   PHE A  68      35.394 -14.708 -14.794  1.00 81.77           C  
ATOM    543  CB  PHE A  68      34.928 -13.160 -12.882  1.00 81.77           C  
ATOM    544  O   PHE A  68      36.213 -15.621 -14.664  1.00 81.77           O  
ATOM    545  CG  PHE A  68      35.354 -14.136 -11.819  1.00 81.77           C  
ATOM    546  CD1 PHE A  68      34.634 -15.303 -11.598  1.00 81.77           C  
ATOM    547  CD2 PHE A  68      36.476 -13.885 -11.039  1.00 81.77           C  
ATOM    548  CE1 PHE A  68      35.025 -16.208 -10.615  1.00 81.77           C  
ATOM    549  CE2 PHE A  68      36.873 -14.785 -10.054  1.00 81.77           C  
ATOM    550  CZ  PHE A  68      36.146 -15.945  -9.843  1.00 81.77           C  
ATOM    551  N   LYS A  69      34.259 -14.891 -15.421  1.00 81.64           N  
ATOM    552  CA  LYS A  69      33.877 -16.156 -16.043  1.00 81.64           C  
ATOM    553  C   LYS A  69      34.833 -16.523 -17.174  1.00 81.64           C  
ATOM    554  CB  LYS A  69      32.443 -16.083 -16.571  1.00 81.64           C  
ATOM    555  O   LYS A  69      35.187 -17.692 -17.340  1.00 81.64           O  
ATOM    556  CG  LYS A  69      31.846 -17.436 -16.928  1.00 81.64           C  
ATOM    557  CD  LYS A  69      30.385 -17.310 -17.342  1.00 81.64           C  
ATOM    558  CE  LYS A  69      29.812 -18.649 -17.788  1.00 81.64           C  
ATOM    559  NZ  LYS A  69      28.376 -18.533 -18.181  1.00 81.64           N  
ATOM    560  N   LYS A  70      35.363 -15.545 -17.894  1.00 81.91           N  
ATOM    561  CA  LYS A  70      36.253 -15.770 -19.029  1.00 81.91           C  
ATOM    562  C   LYS A  70      37.672 -16.081 -18.562  1.00 81.91           C  
ATOM    563  CB  LYS A  70      36.261 -14.552 -19.955  1.00 81.91           C  
ATOM    564  O   LYS A  70      38.350 -16.931 -19.144  1.00 81.91           O  
ATOM    565  CG  LYS A  70      35.021 -14.431 -20.829  1.00 81.91           C  
ATOM    566  CD  LYS A  70      35.140 -13.272 -21.810  1.00 81.91           C  
ATOM    567  CE  LYS A  70      33.874 -13.109 -22.641  1.00 81.91           C  
ATOM    568  NZ  LYS A  70      33.971 -11.949 -23.577  1.00 81.91           N  
ATOM    569  N   MET A  71      38.059 -15.453 -17.511  1.00 73.95           N  
ATOM    570  CA  MET A  71      39.455 -15.474 -17.085  1.00 73.95           C  
ATOM    571  C   MET A  71      39.686 -16.554 -16.032  1.00 73.95           C  
ATOM    572  CB  MET A  71      39.871 -14.110 -16.533  1.00 73.95           C  
ATOM    573  O   MET A  71      40.830 -16.891 -15.723  1.00 73.95           O  
ATOM    574  CG  MET A  71      39.927 -13.014 -17.586  1.00 73.95           C  
ATOM    575  SD  MET A  71      41.622 -12.751 -18.237  1.00 73.95           S  
ATOM    576  CE  MET A  71      42.283 -11.636 -16.968  1.00 73.95           C  
ATOM    577  N   SER A  72      38.613 -17.114 -15.383  1.00 67.80           N  
ATOM    578  CA  SER A  72      38.792 -18.176 -14.399  1.00 67.80           C  
ATOM    579  C   SER A  72      39.324 -19.449 -15.051  1.00 67.80           C  
ATOM    580  CB  SER A  72      37.473 -18.473 -13.684  1.00 67.80           C  
ATOM    581  O   SER A  72      39.731 -20.384 -14.358  1.00 67.80           O  
ATOM    582  OG  SER A  72      36.478 -18.875 -14.609  1.00 67.80           O  
ATOM    583  N   LYS A  73      39.702 -19.432 -16.250  1.00 72.17           N  
ATOM    584  CA  LYS A  73      40.254 -20.623 -16.889  1.00 72.17           C  
ATOM    585  C   LYS A  73      41.765 -20.502 -17.067  1.00 72.17           C  
ATOM    586  CB  LYS A  73      39.585 -20.866 -18.242  1.00 72.17           C  
ATOM    587  O   LYS A  73      42.456 -21.505 -17.255  1.00 72.17           O  
ATOM    588  CG  LYS A  73      38.119 -21.262 -18.146  1.00 72.17           C  
ATOM    589  CD  LYS A  73      37.556 -21.655 -19.506  1.00 72.17           C  
ATOM    590  CE  LYS A  73      36.091 -22.059 -19.409  1.00 72.17           C  
ATOM    591  NZ  LYS A  73      35.548 -22.496 -20.730  1.00 72.17           N  
ATOM    592  N   ASN A  74      42.359 -19.404 -16.756  1.00 72.56           N  
ATOM    593  CA  ASN A  74      43.786 -19.156 -16.932  1.00 72.56           C  
ATOM    594  C   ASN A  74      44.456 -18.777 -15.615  1.00 72.56           C  
ATOM    595  CB  ASN A  74      44.015 -18.063 -17.979  1.00 72.56           C  
ATOM    596  O   ASN A  74      44.032 -17.832 -14.947  1.00 72.56           O  
ATOM    597  CG  ASN A  74      44.050 -18.608 -19.393  1.00 72.56           C  
ATOM    598  ND2 ASN A  74      43.800 -17.741 -20.368  1.00 72.56           N  
ATOM    599  OD1 ASN A  74      44.297 -19.797 -19.608  1.00 72.56           O  
ATOM    600  N   PRO A  75      45.438 -19.487 -15.019  1.00 66.73           N  
ATOM    601  CA  PRO A  75      46.135 -19.359 -13.737  1.00 66.73           C  
ATOM    602  C   PRO A  75      46.860 -18.023 -13.590  1.00 66.73           C  
ATOM    603  CB  PRO A  75      47.132 -20.521 -13.760  1.00 66.73           C  
ATOM    604  O   PRO A  75      46.928 -17.472 -12.488  1.00 66.73           O  
ATOM    605  CG  PRO A  75      46.801 -21.284 -15.002  1.00 66.73           C  
ATOM    606  CD  PRO A  75      45.785 -20.502 -15.785  1.00 66.73           C  
ATOM    607  N   GLU A  76      47.475 -17.393 -14.732  1.00 68.28           N  
ATOM    608  CA  GLU A  76      48.245 -16.153 -14.726  1.00 68.28           C  
ATOM    609  C   GLU A  76      47.350 -14.949 -14.442  1.00 68.28           C  
ATOM    610  CB  GLU A  76      48.973 -15.965 -16.059  1.00 68.28           C  
ATOM    611  O   GLU A  76      47.773 -13.996 -13.784  1.00 68.28           O  
ATOM    612  CG  GLU A  76      50.465 -15.702 -15.913  1.00 68.28           C  
ATOM    613  CD  GLU A  76      51.180 -15.547 -17.246  1.00 68.28           C  
ATOM    614  OE1 GLU A  76      52.411 -15.322 -17.252  1.00 68.28           O  
ATOM    615  OE2 GLU A  76      50.502 -15.649 -18.293  1.00 68.28           O  
ATOM    616  N   MET A  77      46.131 -15.103 -14.461  1.00 65.96           N  
ATOM    617  CA  MET A  77      45.134 -14.042 -14.337  1.00 65.96           C  
ATOM    618  C   MET A  77      44.594 -13.967 -12.913  1.00 65.96           C  
ATOM    619  CB  MET A  77      43.985 -14.266 -15.321  1.00 65.96           C  
ATOM    620  O   MET A  77      43.827 -13.061 -12.582  1.00 65.96           O  
ATOM    621  CG  MET A  77      44.393 -14.138 -16.780  1.00 65.96           C  
ATOM    622  SD  MET A  77      45.025 -12.464 -17.189  1.00 65.96           S  
ATOM    623  CE  MET A  77      44.253 -12.220 -18.813  1.00 65.96           C  
ATOM    624  N   MET A  78      45.035 -14.850 -12.047  1.00 68.39           N  
ATOM    625  CA  MET A  78      44.500 -14.966 -10.693  1.00 68.39           C  
ATOM    626  C   MET A  78      44.873 -13.749  -9.854  1.00 68.39           C  
ATOM    627  CB  MET A  78      45.011 -16.241 -10.020  1.00 68.39           C  
ATOM    628  O   MET A  78      44.070 -13.274  -9.050  1.00 68.39           O  
ATOM    629  CG  MET A  78      44.335 -17.509 -10.517  1.00 68.39           C  
ATOM    630  SD  MET A  78      42.510 -17.451 -10.334  1.00 68.39           S  
ATOM    631  CE  MET A  78      42.367 -17.518  -8.527  1.00 68.39           C  
ATOM    632  N   GLU A  79      46.178 -13.233 -10.145  1.00 72.36           N  
ATOM    633  CA  GLU A  79      46.602 -12.076  -9.363  1.00 72.36           C  
ATOM    634  C   GLU A  79      45.818 -10.827  -9.755  1.00 72.36           C  
ATOM    635  CB  GLU A  79      48.103 -11.830  -9.537  1.00 72.36           C  
ATOM    636  O   GLU A  79      45.396 -10.056  -8.891  1.00 72.36           O  
ATOM    637  CG  GLU A  79      48.755 -11.138  -8.349  1.00 72.36           C  
ATOM    638  CD  GLU A  79      50.243 -10.892  -8.540  1.00 72.36           C  
ATOM    639  OE1 GLU A  79      50.854 -10.186  -7.705  1.00 72.36           O  
ATOM    640  OE2 GLU A  79      50.803 -11.408  -9.533  1.00 72.36           O  
ATOM    641  N   LYS A  80      45.619 -10.503 -11.099  1.00 73.75           N  
ATOM    642  CA  LYS A  80      44.809  -9.393 -11.593  1.00 73.75           C  
ATOM    643  C   LYS A  80      43.357  -9.531 -11.147  1.00 73.75           C  
ATOM    644  CB  LYS A  80      44.884  -9.311 -13.119  1.00 73.75           C  
ATOM    645  O   LYS A  80      42.701  -8.535 -10.834  1.00 73.75           O  
ATOM    646  CG  LYS A  80      46.143  -8.636 -13.642  1.00 73.75           C  
ATOM    647  CD  LYS A  80      46.088  -8.445 -15.152  1.00 73.75           C  
ATOM    648  CE  LYS A  80      47.368  -7.814 -15.684  1.00 73.75           C  
ATOM    649  NZ  LYS A  80      47.333  -7.656 -17.168  1.00 73.75           N  
ATOM    650  N   LEU A  81      42.975 -10.728 -10.831  1.00 73.93           N  
ATOM    651  CA  LEU A  81      41.600 -11.041 -10.457  1.00 73.93           C  
ATOM    652  C   LEU A  81      41.342 -10.695  -8.994  1.00 73.93           C  
ATOM    653  CB  LEU A  81      41.301 -12.522 -10.703  1.00 73.93           C  
ATOM    654  O   LEU A  81      40.252 -10.240  -8.642  1.00 73.93           O  
ATOM    655  CG  LEU A  81      40.914 -12.907 -12.132  1.00 73.93           C  
ATOM    656  CD1 LEU A  81      40.990 -14.419 -12.313  1.00 73.93           C  
ATOM    657  CD2 LEU A  81      39.518 -12.393 -12.465  1.00 73.93           C  
ATOM    658  N   GLN A  82      42.449 -10.783  -8.226  1.00 78.05           N  
ATOM    659  CA  GLN A  82      42.285 -10.496  -6.805  1.00 78.05           C  
ATOM    660  C   GLN A  82      42.015  -9.013  -6.570  1.00 78.05           C  
ATOM    661  CB  GLN A  82      43.524 -10.935  -6.022  1.00 78.05           C  
ATOM    662  O   GLN A  82      41.165  -8.652  -5.754  1.00 78.05           O  
ATOM    663  CG  GLN A  82      43.568 -12.428  -5.727  1.00 78.05           C  
ATOM    664  CD  GLN A  82      44.784 -12.829  -4.913  1.00 78.05           C  
ATOM    665  NE2 GLN A  82      44.689 -13.962  -4.225  1.00 78.05           N  
ATOM    666  OE1 GLN A  82      45.800 -12.128  -4.903  1.00 78.05           O  
ATOM    667  N   GLU A  83      42.851  -8.129  -7.237  1.00 80.17           N  
ATOM    668  CA  GLU A  83      42.640  -6.689  -7.127  1.00 80.17           C  
ATOM    669  C   GLU A  83      41.259  -6.293  -7.642  1.00 80.17           C  
ATOM    670  CB  GLU A  83      43.724  -5.926  -7.891  1.00 80.17           C  
ATOM    671  O   GLU A  83      40.580  -5.461  -7.036  1.00 80.17           O  
ATOM    672  CG  GLU A  83      45.072  -5.899  -7.185  1.00 80.17           C  
ATOM    673  CD  GLU A  83      46.131  -5.113  -7.941  1.00 80.17           C  
ATOM    674  OE1 GLU A  83      47.280  -5.019  -7.454  1.00 80.17           O  
ATOM    675  OE2 GLU A  83      45.808  -4.586  -9.029  1.00 80.17           O  
ATOM    676  N   GLU A  84      40.832  -6.873  -8.679  1.00 82.74           N  
ATOM    677  CA  GLU A  84      39.526  -6.581  -9.261  1.00 82.74           C  
ATOM    678  C   GLU A  84      38.397  -7.077  -8.361  1.00 82.74           C  
ATOM    679  CB  GLU A  84      39.404  -7.210 -10.651  1.00 82.74           C  
ATOM    680  O   GLU A  84      37.337  -6.453  -8.286  1.00 82.74           O  
ATOM    681  CG  GLU A  84      40.206  -6.489 -11.725  1.00 82.74           C  
ATOM    682  CD  GLU A  84      39.933  -7.009 -13.128  1.00 82.74           C  
ATOM    683  OE1 GLU A  84      40.518  -6.474 -14.097  1.00 82.74           O  
ATOM    684  OE2 GLU A  84      39.127  -7.957 -13.258  1.00 82.74           O  
ATOM    685  N   GLN A  85      38.714  -8.193  -7.652  1.00 84.06           N  
ATOM    686  CA  GLN A  85      37.743  -8.756  -6.719  1.00 84.06           C  
ATOM    687  C   GLN A  85      37.474  -7.799  -5.561  1.00 84.06           C  
ATOM    688  CB  GLN A  85      38.231 -10.103  -6.184  1.00 84.06           C  
ATOM    689  O   GLN A  85      36.327  -7.634  -5.139  1.00 84.06           O  
ATOM    690  CG  GLN A  85      37.175 -10.873  -5.402  1.00 84.06           C  
ATOM    691  CD  GLN A  85      37.661 -12.236  -4.945  1.00 84.06           C  
ATOM    692  NE2 GLN A  85      36.740 -13.062  -4.461  1.00 84.06           N  
ATOM    693  OE1 GLN A  85      38.854 -12.544  -5.027  1.00 84.06           O  
ATOM    694  N   GLN A  86      38.601  -7.220  -5.037  1.00 85.72           N  
ATOM    695  CA  GLN A  86      38.460  -6.263  -3.945  1.00 85.72           C  
ATOM    696  C   GLN A  86      37.657  -5.042  -4.385  1.00 85.72           C  
ATOM    697  CB  GLN A  86      39.833  -5.830  -3.428  1.00 85.72           C  
ATOM    698  O   GLN A  86      36.814  -4.544  -3.636  1.00 85.72           O  
ATOM    699  CG  GLN A  86      40.533  -6.887  -2.584  1.00 85.72           C  
ATOM    700  CD  GLN A  86      41.875  -6.419  -2.053  1.00 85.72           C  
ATOM    701  NE2 GLN A  86      42.367  -7.086  -1.015  1.00 85.72           N  
ATOM    702  OE1 GLN A  86      42.466  -5.466  -2.572  1.00 85.72           O  
ATOM    703  N   ARG A  87      37.922  -4.528  -5.584  1.00 87.89           N  
ATOM    704  CA  ARG A  87      37.176  -3.409  -6.151  1.00 87.89           C  
ATOM    705  C   ARG A  87      35.694  -3.748  -6.277  1.00 87.89           C  
ATOM    706  CB  ARG A  87      37.743  -3.021  -7.518  1.00 87.89           C  
ATOM    707  O   ARG A  87      34.834  -2.928  -5.948  1.00 87.89           O  
ATOM    708  CG  ARG A  87      37.064  -1.814  -8.146  1.00 87.89           C  
ATOM    709  CD  ARG A  87      37.780  -1.358  -9.409  1.00 87.89           C  
ATOM    710  NE  ARG A  87      37.159  -0.167  -9.981  1.00 87.89           N  
ATOM    711  NH1 ARG A  87      38.692   0.063 -11.694  1.00 87.89           N  
ATOM    712  NH2 ARG A  87      36.963   1.554 -11.489  1.00 87.89           N  
ATOM    713  CZ  ARG A  87      37.606   0.481 -11.054  1.00 87.89           C  
ATOM    714  N   ILE A  88      35.349  -4.928  -6.672  1.00 88.13           N  
ATOM    715  CA  ILE A  88      33.975  -5.385  -6.857  1.00 88.13           C  
ATOM    716  C   ILE A  88      33.275  -5.475  -5.504  1.00 88.13           C  
ATOM    717  CB  ILE A  88      33.926  -6.750  -7.579  1.00 88.13           C  
ATOM    718  O   ILE A  88      32.096  -5.131  -5.383  1.00 88.13           O  
ATOM    719  CG1 ILE A  88      34.303  -6.588  -9.056  1.00 88.13           C  
ATOM    720  CG2 ILE A  88      32.541  -7.387  -7.434  1.00 88.13           C  
ATOM    721  CD1 ILE A  88      33.348  -5.703  -9.845  1.00 88.13           C  
ATOM    722  N   MET A  89      34.024  -5.930  -4.489  1.00 89.95           N  
ATOM    723  CA  MET A  89      33.475  -5.984  -3.137  1.00 89.95           C  
ATOM    724  C   MET A  89      33.077  -4.593  -2.655  1.00 89.95           C  
ATOM    725  CB  MET A  89      34.485  -6.605  -2.171  1.00 89.95           C  
ATOM    726  O   MET A  89      32.024  -4.422  -2.039  1.00 89.95           O  
ATOM    727  CG  MET A  89      33.895  -6.969  -0.818  1.00 89.95           C  
ATOM    728  SD  MET A  89      35.077  -7.892   0.239  1.00 89.95           S  
ATOM    729  CE  MET A  89      36.240  -6.562   0.654  1.00 89.95           C  
ATOM    730  N   GLN A  90      33.913  -3.632  -2.935  1.00 91.04           N  
ATOM    731  CA  GLN A  90      33.626  -2.258  -2.538  1.00 91.04           C  
ATOM    732  C   GLN A  90      32.418  -1.708  -3.291  1.00 91.04           C  
ATOM    733  CB  GLN A  90      34.844  -1.364  -2.776  1.00 91.04           C  
ATOM    734  O   GLN A  90      31.574  -1.026  -2.707  1.00 91.04           O  
ATOM    735  CG  GLN A  90      36.006  -1.642  -1.832  1.00 91.04           C  
ATOM    736  CD  GLN A  90      37.227  -0.796  -2.138  1.00 91.04           C  
ATOM    737  NE2 GLN A  90      38.190  -0.792  -1.222  1.00 91.04           N  
ATOM    738  OE1 GLN A  90      37.305  -0.152  -3.189  1.00 91.04           O  
ATOM    739  N   LEU A  91      32.401  -2.055  -4.535  1.00 92.53           N  
ATOM    740  CA  LEU A  91      31.265  -1.624  -5.343  1.00 92.53           C  
ATOM    741  C   LEU A  91      29.971  -2.258  -4.845  1.00 92.53           C  
ATOM    742  CB  LEU A  91      31.489  -1.980  -6.815  1.00 92.53           C  
ATOM    743  O   LEU A  91      28.933  -1.595  -4.786  1.00 92.53           O  
ATOM    744  CG  LEU A  91      32.596  -1.212  -7.538  1.00 92.53           C  
ATOM    745  CD1 LEU A  91      32.768  -1.741  -8.959  1.00 92.53           C  
ATOM    746  CD2 LEU A  91      32.291   0.282  -7.552  1.00 92.53           C  
ATOM    747  N   ASN A  92      30.041  -3.616  -4.507  1.00 90.50           N  
ATOM    748  CA  ASN A  92      28.888  -4.313  -3.946  1.00 90.50           C  
ATOM    749  C   ASN A  92      28.446  -3.689  -2.625  1.00 90.50           C  
ATOM    750  CB  ASN A  92      29.200  -5.798  -3.754  1.00 90.50           C  
ATOM    751  O   ASN A  92      27.248  -3.563  -2.364  1.00 90.50           O  
ATOM    752  CG  ASN A  92      29.007  -6.604  -5.023  1.00 90.50           C  
ATOM    753  ND2 ASN A  92      29.792  -7.664  -5.177  1.00 90.50           N  
ATOM    754  OD1 ASN A  92      28.161  -6.276  -5.859  1.00 90.50           O  
ATOM    755  N   ALA A  93      29.484  -3.323  -1.847  1.00 92.70           N  
ATOM    756  CA  ALA A  93      29.190  -2.697  -0.561  1.00 92.70           C  
ATOM    757  C   ALA A  93      28.487  -1.356  -0.751  1.00 92.70           C  
ATOM    758  CB  ALA A  93      30.472  -2.513   0.247  1.00 92.70           C  
ATOM    759  O   ALA A  93      27.534  -1.041  -0.035  1.00 92.70           O  
ATOM    760  N   GLU A  94      29.043  -0.574  -1.678  1.00 90.55           N  
ATOM    761  CA  GLU A  94      28.430   0.712  -1.996  1.00 90.55           C  
ATOM    762  C   GLU A  94      26.993   0.535  -2.477  1.00 90.55           C  
ATOM    763  CB  GLU A  94      29.252   1.453  -3.054  1.00 90.55           C  
ATOM    764  O   GLU A  94      26.102   1.287  -2.078  1.00 90.55           O  
ATOM    765  CG  GLU A  94      28.764   2.867  -3.333  1.00 90.55           C  
ATOM    766  CD  GLU A  94      29.652   3.627  -4.306  1.00 90.55           C  
ATOM    767  OE1 GLU A  94      29.236   4.702  -4.794  1.00 90.55           O  
ATOM    768  OE2 GLU A  94      30.771   3.142  -4.584  1.00 90.55           O  
ATOM    769  N   LEU A  95      26.753  -0.486  -3.415  1.00 85.85           N  
ATOM    770  CA  LEU A  95      25.414  -0.785  -3.913  1.00 85.85           C  
ATOM    771  C   LEU A  95      24.481  -1.167  -2.769  1.00 85.85           C  
ATOM    772  CB  LEU A  95      25.466  -1.915  -4.945  1.00 85.85           C  
ATOM    773  O   LEU A  95      23.343  -0.698  -2.708  1.00 85.85           O  
ATOM    774  CG  LEU A  95      24.129  -2.334  -5.559  1.00 85.85           C  
ATOM    775  CD1 LEU A  95      23.526  -1.180  -6.353  1.00 85.85           C  
ATOM    776  CD2 LEU A  95      24.309  -3.562  -6.444  1.00 85.85           C  
ATOM    777  N   MET A  96      25.000  -1.991  -1.830  1.00 87.36           N  
ATOM    778  CA  MET A  96      24.215  -2.400  -0.669  1.00 87.36           C  
ATOM    779  C   MET A  96      23.856  -1.196   0.196  1.00 87.36           C  
ATOM    780  CB  MET A  96      24.981  -3.430   0.162  1.00 87.36           C  
ATOM    781  O   MET A  96      22.727  -1.087   0.677  1.00 87.36           O  
ATOM    782  CG  MET A  96      25.034  -4.811  -0.471  1.00 87.36           C  
ATOM    783  SD  MET A  96      23.412  -5.668  -0.426  1.00 87.36           S  
ATOM    784  CE  MET A  96      23.135  -5.736   1.366  1.00 87.36           C  
ATOM    785  N   LYS A  97      24.810  -0.382   0.467  1.00 85.22           N  
ATOM    786  CA  LYS A  97      24.604   0.808   1.287  1.00 85.22           C  
ATOM    787  C   LYS A  97      23.534   1.713   0.684  1.00 85.22           C  
ATOM    788  CB  LYS A  97      25.914   1.581   1.450  1.00 85.22           C  
ATOM    789  O   LYS A  97      22.663   2.214   1.398  1.00 85.22           O  
ATOM    790  CG  LYS A  97      25.823   2.757   2.412  1.00 85.22           C  
ATOM    791  CD  LYS A  97      27.160   3.473   2.547  1.00 85.22           C  
ATOM    792  CE  LYS A  97      27.045   4.714   3.423  1.00 85.22           C  
ATOM    793  NZ  LYS A  97      28.349   5.433   3.538  1.00 85.22           N  
ATOM    794  N   MET A  98      23.664   1.910  -0.626  1.00 81.84           N  
ATOM    795  CA  MET A  98      22.697   2.749  -1.328  1.00 81.84           C  
ATOM    796  C   MET A  98      21.312   2.112  -1.314  1.00 81.84           C  
ATOM    797  CB  MET A  98      23.145   2.995  -2.770  1.00 81.84           C  
ATOM    798  O   MET A  98      20.300   2.815  -1.310  1.00 81.84           O  
ATOM    799  CG  MET A  98      24.262   4.018  -2.900  1.00 81.84           C  
ATOM    800  SD  MET A  98      24.557   4.520  -4.640  1.00 81.84           S  
ATOM    801  CE  MET A  98      25.210   2.968  -5.315  1.00 81.84           C  
ATOM    802  N   SER A  99      21.338   0.774  -1.206  1.00 77.44           N  
ATOM    803  CA  SER A  99      20.068   0.055  -1.221  1.00 77.44           C  
ATOM    804  C   SER A  99      19.474  -0.046   0.180  1.00 77.44           C  
ATOM    805  CB  SER A  99      20.251  -1.345  -1.809  1.00 77.44           C  
ATOM    806  O   SER A  99      18.252  -0.041   0.343  1.00 77.44           O  
ATOM    807  OG  SER A  99      20.687  -1.272  -3.155  1.00 77.44           O  
ATOM    808  N   PHE A 100      20.340  -0.087   1.265  1.00 81.79           N  
ATOM    809  CA  PHE A 100      19.892  -0.277   2.639  1.00 81.79           C  
ATOM    810  C   PHE A 100      19.369   1.030   3.224  1.00 81.79           C  
ATOM    811  CB  PHE A 100      21.030  -0.823   3.507  1.00 81.79           C  
ATOM    812  O   PHE A 100      18.483   1.022   4.081  1.00 81.79           O  
ATOM    813  CG  PHE A 100      21.119  -2.325   3.517  1.00 81.79           C  
ATOM    814  CD1 PHE A 100      20.106  -3.091   4.079  1.00 81.79           C  
ATOM    815  CD2 PHE A 100      22.218  -2.971   2.964  1.00 81.79           C  
ATOM    816  CE1 PHE A 100      20.186  -4.482   4.090  1.00 81.79           C  
ATOM    817  CE2 PHE A 100      22.304  -4.360   2.971  1.00 81.79           C  
ATOM    818  CZ  PHE A 100      21.288  -5.114   3.535  1.00 81.79           C  
ATOM    819  N   ARG A 101      19.925   2.172   2.795  1.00 76.48           N  
ATOM    820  CA  ARG A 101      19.545   3.464   3.357  1.00 76.48           C  
ATOM    821  C   ARG A 101      18.068   3.755   3.110  1.00 76.48           C  
ATOM    822  CB  ARG A 101      20.405   4.582   2.765  1.00 76.48           C  
ATOM    823  O   ARG A 101      17.335   4.104   4.037  1.00 76.48           O  
ATOM    824  CG  ARG A 101      21.798   4.673   3.369  1.00 76.48           C  
ATOM    825  CD  ARG A 101      22.532   5.924   2.909  1.00 76.48           C  
ATOM    826  NE  ARG A 101      23.889   5.981   3.444  1.00 76.48           N  
ATOM    827  NH1 ARG A 101      24.130   8.260   3.156  1.00 76.48           N  
ATOM    828  NH2 ARG A 101      25.842   7.026   4.051  1.00 76.48           N  
ATOM    829  CZ  ARG A 101      24.617   7.089   3.549  1.00 76.48           C  
ATOM    830  N   PRO A 102      17.649   3.458   1.883  1.00 73.02           N  
ATOM    831  CA  PRO A 102      16.226   3.692   1.627  1.00 73.02           C  
ATOM    832  C   PRO A 102      15.323   2.711   2.371  1.00 73.02           C  
ATOM    833  CB  PRO A 102      16.105   3.505   0.113  1.00 73.02           C  
ATOM    834  O   PRO A 102      14.224   3.077   2.794  1.00 73.02           O  
ATOM    835  CG  PRO A 102      17.489   3.714  -0.410  1.00 73.02           C  
ATOM    836  CD  PRO A 102      18.468   3.301   0.652  1.00 73.02           C  
ATOM    837  N   MET A 103      15.881   1.540   2.610  1.00 78.19           N  
ATOM    838  CA  MET A 103      15.091   0.533   3.312  1.00 78.19           C  
ATOM    839  C   MET A 103      14.776   0.982   4.735  1.00 78.19           C  
ATOM    840  CB  MET A 103      15.829  -0.807   3.339  1.00 78.19           C  
ATOM    841  O   MET A 103      13.652   0.810   5.210  1.00 78.19           O  
ATOM    842  CG  MET A 103      14.976  -1.968   3.824  1.00 78.19           C  
ATOM    843  SD  MET A 103      15.893  -3.557   3.838  1.00 78.19           S  
ATOM    844  CE  MET A 103      16.968  -3.293   5.276  1.00 78.19           C  
ATOM    845  N   ILE A 104      15.762   1.492   5.421  1.00 80.39           N  
ATOM    846  CA  ILE A 104      15.592   1.965   6.791  1.00 80.39           C  
ATOM    847  C   ILE A 104      14.633   3.152   6.812  1.00 80.39           C  
ATOM    848  CB  ILE A 104      16.945   2.357   7.425  1.00 80.39           C  
ATOM    849  O   ILE A 104      13.741   3.223   7.661  1.00 80.39           O  
ATOM    850  CG1 ILE A 104      17.809   1.111   7.655  1.00 80.39           C  
ATOM    851  CG2 ILE A 104      16.727   3.122   8.734  1.00 80.39           C  
ATOM    852  CD1 ILE A 104      19.230   1.418   8.106  1.00 80.39           C  
ATOM    853  N   TYR A 105      14.814   3.952   5.821  1.00 75.47           N  
ATOM    854  CA  TYR A 105      13.989   5.151   5.736  1.00 75.47           C  
ATOM    855  C   TYR A 105      12.547   4.797   5.391  1.00 75.47           C  
ATOM    856  CB  TYR A 105      14.553   6.120   4.693  1.00 75.47           C  
ATOM    857  O   TYR A 105      11.615   5.495   5.798  1.00 75.47           O  
ATOM    858  CG  TYR A 105      15.797   6.844   5.147  1.00 75.47           C  
ATOM    859  CD1 TYR A 105      15.728   7.853   6.105  1.00 75.47           C  
ATOM    860  CD2 TYR A 105      17.042   6.522   4.619  1.00 75.47           C  
ATOM    861  CE1 TYR A 105      16.872   8.525   6.526  1.00 75.47           C  
ATOM    862  CE2 TYR A 105      18.192   7.187   5.032  1.00 75.47           C  
ATOM    863  OH  TYR A 105      19.232   8.846   6.397  1.00 75.47           O  
ATOM    864  CZ  TYR A 105      18.097   8.185   5.985  1.00 75.47           C  
ATOM    865  N   THR A 106      12.441   3.615   4.757  1.00 78.11           N  
ATOM    866  CA  THR A 106      11.097   3.198   4.374  1.00 78.11           C  
ATOM    867  C   THR A 106      10.472   2.325   5.459  1.00 78.11           C  
ATOM    868  CB  THR A 106      11.109   2.431   3.038  1.00 78.11           C  
ATOM    869  O   THR A 106       9.281   2.448   5.752  1.00 78.11           O  
ATOM    870  CG2 THR A 106      11.558   3.331   1.892  1.00 78.11           C  
ATOM    871  OG1 THR A 106      12.009   1.321   3.140  1.00 78.11           O  
ATOM    872  N   TRP A 107      11.271   1.494   6.180  1.00 81.81           N  
ATOM    873  CA  TRP A 107      10.749   0.550   7.164  1.00 81.81           C  
ATOM    874  C   TRP A 107      10.335   1.271   8.443  1.00 81.81           C  
ATOM    875  CB  TRP A 107      11.791  -0.525   7.483  1.00 81.81           C  
ATOM    876  O   TRP A 107       9.292   0.965   9.025  1.00 81.81           O  
ATOM    877  CG  TRP A 107      11.815  -1.660   6.504  1.00 81.81           C  
ATOM    878  CD1 TRP A 107      12.667  -1.817   5.446  1.00 81.81           C  
ATOM    879  CD2 TRP A 107      10.943  -2.794   6.489  1.00 81.81           C  
ATOM    880  CE2 TRP A 107      11.324  -3.600   5.393  1.00 81.81           C  
ATOM    881  CE3 TRP A 107       9.876  -3.208   7.297  1.00 81.81           C  
ATOM    882  NE1 TRP A 107      12.377  -2.983   4.774  1.00 81.81           N  
ATOM    883  CH2 TRP A 107       9.634  -5.180   5.892  1.00 81.81           C  
ATOM    884  CZ2 TRP A 107      10.674  -4.798   5.086  1.00 81.81           C  
ATOM    885  CZ3 TRP A 107       9.230  -4.400   6.989  1.00 81.81           C  
ATOM    886  N   VAL A 108      11.216   2.199   8.809  1.00 86.42           N  
ATOM    887  CA  VAL A 108      10.978   2.885  10.075  1.00 86.42           C  
ATOM    888  C   VAL A 108       9.630   3.601  10.029  1.00 86.42           C  
ATOM    889  CB  VAL A 108      12.105   3.892  10.395  1.00 86.42           C  
ATOM    890  O   VAL A 108       8.799   3.430  10.924  1.00 86.42           O  
ATOM    891  CG1 VAL A 108      11.699   4.809  11.548  1.00 86.42           C  
ATOM    892  CG2 VAL A 108      13.401   3.154  10.727  1.00 86.42           C  
ATOM    893  N   PRO A 109       9.312   4.273   8.946  1.00 83.80           N  
ATOM    894  CA  PRO A 109       8.007   4.934   8.880  1.00 83.80           C  
ATOM    895  C   PRO A 109       6.845   3.943   8.831  1.00 83.80           C  
ATOM    896  CB  PRO A 109       8.087   5.745   7.585  1.00 83.80           C  
ATOM    897  O   PRO A 109       5.798   4.184   9.437  1.00 83.80           O  
ATOM    898  CG  PRO A 109       9.543   6.023   7.397  1.00 83.80           C  
ATOM    899  CD  PRO A 109      10.323   4.854   7.928  1.00 83.80           C  
ATOM    900  N   ILE A 110       7.074   2.864   8.182  1.00 87.27           N  
ATOM    901  CA  ILE A 110       6.040   1.843   8.059  1.00 87.27           C  
ATOM    902  C   ILE A 110       5.708   1.276   9.438  1.00 87.27           C  
ATOM    903  CB  ILE A 110       6.476   0.709   7.104  1.00 87.27           C  
ATOM    904  O   ILE A 110       4.535   1.159   9.802  1.00 87.27           O  
ATOM    905  CG1 ILE A 110       6.518   1.215   5.658  1.00 87.27           C  
ATOM    906  CG2 ILE A 110       5.542  -0.497   7.236  1.00 87.27           C  
ATOM    907  CD1 ILE A 110       7.100   0.216   4.669  1.00 87.27           C  
ATOM    908  N   ILE A 111       6.762   0.964  10.192  1.00 90.97           N  
ATOM    909  CA  ILE A 111       6.589   0.392  11.523  1.00 90.97           C  
ATOM    910  C   ILE A 111       5.878   1.395  12.428  1.00 90.97           C  
ATOM    911  CB  ILE A 111       7.944  -0.021  12.141  1.00 90.97           C  
ATOM    912  O   ILE A 111       4.985   1.025  13.193  1.00 90.97           O  
ATOM    913  CG1 ILE A 111       8.535  -1.215  11.382  1.00 90.97           C  
ATOM    914  CG2 ILE A 111       7.783  -0.343  13.629  1.00 90.97           C  
ATOM    915  CD1 ILE A 111       9.970  -1.546  11.770  1.00 90.97           C  
ATOM    916  N   LEU A 112       6.246   2.632  12.283  1.00 91.68           N  
ATOM    917  CA  LEU A 112       5.638   3.684  13.091  1.00 91.68           C  
ATOM    918  C   LEU A 112       4.144   3.794  12.805  1.00 91.68           C  
ATOM    919  CB  LEU A 112       6.321   5.028  12.824  1.00 91.68           C  
ATOM    920  O   LEU A 112       3.342   3.956  13.727  1.00 91.68           O  
ATOM    921  CG  LEU A 112       7.726   5.201  13.403  1.00 91.68           C  
ATOM    922  CD1 LEU A 112       8.283   6.574  13.042  1.00 91.68           C  
ATOM    923  CD2 LEU A 112       7.710   5.006  14.915  1.00 91.68           C  
ATOM    924  N   ILE A 113       3.848   3.655  11.510  1.00 92.89           N  
ATOM    925  CA  ILE A 113       2.445   3.755  11.122  1.00 92.89           C  
ATOM    926  C   ILE A 113       1.683   2.531  11.624  1.00 92.89           C  
ATOM    927  CB  ILE A 113       2.291   3.891   9.590  1.00 92.89           C  
ATOM    928  O   ILE A 113       0.548   2.647  12.092  1.00 92.89           O  
ATOM    929  CG1 ILE A 113       2.818   5.252   9.120  1.00 92.89           C  
ATOM    930  CG2 ILE A 113       0.830   3.697   9.176  1.00 92.89           C  
ATOM    931  CD1 ILE A 113       2.123   6.442   9.766  1.00 92.89           C  
ATOM    932  N   PHE A 114       2.325   1.374  11.606  1.00 93.71           N  
ATOM    933  CA  PHE A 114       1.696   0.159  12.112  1.00 93.71           C  
ATOM    934  C   PHE A 114       1.411   0.278  13.604  1.00 93.71           C  
ATOM    935  CB  PHE A 114       2.585  -1.059  11.842  1.00 93.71           C  
ATOM    936  O   PHE A 114       0.344  -0.127  14.071  1.00 93.71           O  
ATOM    937  CG  PHE A 114       2.463  -1.602  10.444  1.00 93.71           C  
ATOM    938  CD1 PHE A 114       1.678  -0.954   9.498  1.00 93.71           C  
ATOM    939  CD2 PHE A 114       3.134  -2.761  10.075  1.00 93.71           C  
ATOM    940  CE1 PHE A 114       1.563  -1.455   8.203  1.00 93.71           C  
ATOM    941  CE2 PHE A 114       3.024  -3.267   8.783  1.00 93.71           C  
ATOM    942  CZ  PHE A 114       2.238  -2.613   7.849  1.00 93.71           C  
ATOM    943  N   ILE A 115       2.406   0.816  14.343  1.00 92.71           N  
ATOM    944  CA  ILE A 115       2.239   1.017  15.778  1.00 92.71           C  
ATOM    945  C   ILE A 115       1.046   1.935  16.035  1.00 92.71           C  
ATOM    946  CB  ILE A 115       3.516   1.604  16.420  1.00 92.71           C  
ATOM    947  O   ILE A 115       0.219   1.659  16.908  1.00 92.71           O  
ATOM    948  CG1 ILE A 115       4.653   0.577  16.384  1.00 92.71           C  
ATOM    949  CG2 ILE A 115       3.237   2.062  17.855  1.00 92.71           C  
ATOM    950  CD1 ILE A 115       6.006   1.136  16.800  1.00 92.71           C  
ATOM    951  N   TYR A 116       0.908   2.901  15.263  1.00 94.87           N  
ATOM    952  CA  TYR A 116      -0.175   3.863  15.431  1.00 94.87           C  
ATOM    953  C   TYR A 116      -1.517   3.245  15.057  1.00 94.87           C  
ATOM    954  CB  TYR A 116       0.079   5.112  14.582  1.00 94.87           C  
ATOM    955  O   TYR A 116      -2.505   3.409  15.776  1.00 94.87           O  
ATOM    956  CG  TYR A 116      -1.006   6.155  14.696  1.00 94.87           C  
ATOM    957  CD1 TYR A 116      -1.893   6.383  13.646  1.00 94.87           C  
ATOM    958  CD2 TYR A 116      -1.147   6.914  15.853  1.00 94.87           C  
ATOM    959  CE1 TYR A 116      -2.894   7.344  13.746  1.00 94.87           C  
ATOM    960  CE2 TYR A 116      -2.144   7.878  15.963  1.00 94.87           C  
ATOM    961  OH  TYR A 116      -4.000   9.038  15.011  1.00 94.87           O  
ATOM    962  CZ  TYR A 116      -3.011   8.085  14.907  1.00 94.87           C  
ATOM    963  N   LEU A 117      -1.571   2.577  13.875  1.00 94.63           N  
ATOM    964  CA  LEU A 117      -2.821   1.976  13.424  1.00 94.63           C  
ATOM    965  C   LEU A 117      -3.312   0.931  14.420  1.00 94.63           C  
ATOM    966  CB  LEU A 117      -2.643   1.338  12.044  1.00 94.63           C  
ATOM    967  O   LEU A 117      -4.519   0.770  14.614  1.00 94.63           O  
ATOM    968  CG  LEU A 117      -2.534   2.302  10.861  1.00 94.63           C  
ATOM    969  CD1 LEU A 117      -2.393   1.526   9.556  1.00 94.63           C  
ATOM    970  CD2 LEU A 117      -3.746   3.226  10.810  1.00 94.63           C  
ATOM    971  N   ARG A 118      -2.345   0.214  14.941  1.00 92.29           N  
ATOM    972  CA  ARG A 118      -2.714  -0.736  15.986  1.00 92.29           C  
ATOM    973  C   ARG A 118      -3.318  -0.020  17.189  1.00 92.29           C  
ATOM    974  CB  ARG A 118      -1.498  -1.556  16.421  1.00 92.29           C  
ATOM    975  O   ARG A 118      -4.282  -0.503  17.786  1.00 92.29           O  
ATOM    976  CG  ARG A 118      -1.796  -2.567  17.516  1.00 92.29           C  
ATOM    977  CD  ARG A 118      -0.560  -3.371  17.894  1.00 92.29           C  
ATOM    978  NE  ARG A 118      -0.818  -4.256  19.027  1.00 92.29           N  
ATOM    979  NH1 ARG A 118       0.371  -2.991  20.552  1.00 92.29           N  
ATOM    980  NH2 ARG A 118      -0.664  -4.925  21.218  1.00 92.29           N  
ATOM    981  CZ  ARG A 118      -0.370  -4.055  20.263  1.00 92.29           C  
ATOM    982  N   HIS A 119      -2.706   1.142  17.590  1.00 92.61           N  
ATOM    983  CA  HIS A 119      -3.192   1.966  18.692  1.00 92.61           C  
ATOM    984  C   HIS A 119      -4.611   2.459  18.427  1.00 92.61           C  
ATOM    985  CB  HIS A 119      -2.258   3.155  18.925  1.00 92.61           C  
ATOM    986  O   HIS A 119      -5.418   2.566  19.352  1.00 92.61           O  
ATOM    987  CG  HIS A 119      -2.813   4.180  19.861  1.00 92.61           C  
ATOM    988  CD2 HIS A 119      -3.245   5.444  19.641  1.00 92.61           C  
ATOM    989  ND1 HIS A 119      -2.970   3.947  21.211  1.00 92.61           N  
ATOM    990  CE1 HIS A 119      -3.478   5.027  21.781  1.00 92.61           C  
ATOM    991  NE2 HIS A 119      -3.653   5.950  20.851  1.00 92.61           N  
ATOM    992  N   VAL A 120      -4.994   2.639  17.177  1.00 94.79           N  
ATOM    993  CA  VAL A 120      -6.282   3.224  16.820  1.00 94.79           C  
ATOM    994  C   VAL A 120      -7.304   2.115  16.579  1.00 94.79           C  
ATOM    995  CB  VAL A 120      -6.169   4.126  15.571  1.00 94.79           C  
ATOM    996  O   VAL A 120      -8.364   2.092  17.209  1.00 94.79           O  
ATOM    997  CG1 VAL A 120      -7.550   4.589  15.112  1.00 94.79           C  
ATOM    998  CG2 VAL A 120      -5.268   5.326  15.860  1.00 94.79           C  
ATOM    999  N   TYR A 121      -6.896   1.059  15.799  1.00 93.83           N  
ATOM   1000  CA  TYR A 121      -7.885   0.106  15.308  1.00 93.83           C  
ATOM   1001  C   TYR A 121      -7.659  -1.275  15.913  1.00 93.83           C  
ATOM   1002  CB  TYR A 121      -7.837   0.020  13.779  1.00 93.83           C  
ATOM   1003  O   TYR A 121      -8.383  -2.223  15.599  1.00 93.83           O  
ATOM   1004  CG  TYR A 121      -8.296   1.280  13.086  1.00 93.83           C  
ATOM   1005  CD1 TYR A 121      -9.633   1.672  13.125  1.00 93.83           C  
ATOM   1006  CD2 TYR A 121      -7.396   2.081  12.392  1.00 93.83           C  
ATOM   1007  CE1 TYR A 121     -10.061   2.831  12.486  1.00 93.83           C  
ATOM   1008  CE2 TYR A 121      -7.813   3.242  11.749  1.00 93.83           C  
ATOM   1009  OH  TYR A 121      -9.564   4.757  11.168  1.00 93.83           O  
ATOM   1010  CZ  TYR A 121      -9.145   3.608  11.802  1.00 93.83           C  
ATOM   1011  N   GLY A 122      -6.551  -1.388  16.720  1.00 90.62           N  
ATOM   1012  CA  GLY A 122      -6.288  -2.671  17.353  1.00 90.62           C  
ATOM   1013  C   GLY A 122      -7.213  -2.962  18.519  1.00 90.62           C  
ATOM   1014  O   GLY A 122      -8.068  -2.142  18.859  1.00 90.62           O  
ATOM   1015  N   PHE A 123      -7.167  -4.184  19.070  1.00 88.27           N  
ATOM   1016  CA  PHE A 123      -7.938  -4.552  20.252  1.00 88.27           C  
ATOM   1017  C   PHE A 123      -7.665  -3.587  21.398  1.00 88.27           C  
ATOM   1018  CB  PHE A 123      -7.613  -5.985  20.683  1.00 88.27           C  
ATOM   1019  O   PHE A 123      -6.509  -3.352  21.757  1.00 88.27           O  
ATOM   1020  CG  PHE A 123      -8.430  -6.468  21.851  1.00 88.27           C  
ATOM   1021  CD1 PHE A 123      -7.891  -6.493  23.131  1.00 88.27           C  
ATOM   1022  CD2 PHE A 123      -9.738  -6.898  21.668  1.00 88.27           C  
ATOM   1023  CE1 PHE A 123      -8.644  -6.939  24.214  1.00 88.27           C  
ATOM   1024  CE2 PHE A 123     -10.497  -7.345  22.746  1.00 88.27           C  
ATOM   1025  CZ  PHE A 123      -9.948  -7.366  24.017  1.00 88.27           C  
ATOM   1026  N   GLY A 124      -8.748  -2.976  21.948  1.00 88.38           N  
ATOM   1027  CA  GLY A 124      -8.636  -1.973  22.996  1.00 88.38           C  
ATOM   1028  C   GLY A 124      -8.171  -0.624  22.483  1.00 88.38           C  
ATOM   1029  O   GLY A 124      -7.709   0.215  23.259  1.00 88.38           O  
ATOM   1030  N   GLY A 125      -8.091  -0.480  21.238  1.00 91.31           N  
ATOM   1031  CA  GLY A 125      -7.627   0.768  20.653  1.00 91.31           C  
ATOM   1032  C   GLY A 125      -8.646   1.887  20.747  1.00 91.31           C  
ATOM   1033  O   GLY A 125      -9.733   1.700  21.297  1.00 91.31           O  
ATOM   1034  N   VAL A 126      -8.411   3.006  20.235  1.00 93.10           N  
ATOM   1035  CA  VAL A 126      -9.181   4.243  20.322  1.00 93.10           C  
ATOM   1036  C   VAL A 126     -10.556   4.041  19.688  1.00 93.10           C  
ATOM   1037  CB  VAL A 126      -8.447   5.418  19.639  1.00 93.10           C  
ATOM   1038  O   VAL A 126     -11.576   4.416  20.271  1.00 93.10           O  
ATOM   1039  CG1 VAL A 126      -9.333   6.662  19.604  1.00 93.10           C  
ATOM   1040  CG2 VAL A 126      -7.132   5.715  20.358  1.00 93.10           C  
ATOM   1041  N   TYR A 127     -10.543   3.376  18.541  1.00 92.88           N  
ATOM   1042  CA  TYR A 127     -11.783   3.222  17.788  1.00 92.88           C  
ATOM   1043  C   TYR A 127     -12.759   2.312  18.525  1.00 92.88           C  
ATOM   1044  CB  TYR A 127     -11.498   2.659  16.392  1.00 92.88           C  
ATOM   1045  O   TYR A 127     -13.961   2.585  18.567  1.00 92.88           O  
ATOM   1046  CG  TYR A 127     -12.681   2.729  15.457  1.00 92.88           C  
ATOM   1047  CD1 TYR A 127     -13.520   1.631  15.281  1.00 92.88           C  
ATOM   1048  CD2 TYR A 127     -12.962   3.891  14.747  1.00 92.88           C  
ATOM   1049  CE1 TYR A 127     -14.611   1.689  14.419  1.00 92.88           C  
ATOM   1050  CE2 TYR A 127     -14.049   3.961  13.882  1.00 92.88           C  
ATOM   1051  OH  TYR A 127     -15.944   2.921  12.871  1.00 92.88           O  
ATOM   1052  CZ  TYR A 127     -14.867   2.857  13.726  1.00 92.88           C  
ATOM   1053  N   GLN A 128     -12.285   1.165  19.036  1.00 91.33           N  
ATOM   1054  CA  GLN A 128     -13.136   0.262  19.804  1.00 91.33           C  
ATOM   1055  C   GLN A 128     -13.708   0.960  21.035  1.00 91.33           C  
ATOM   1056  CB  GLN A 128     -12.356  -0.985  20.223  1.00 91.33           C  
ATOM   1057  O   GLN A 128     -14.821   0.654  21.467  1.00 91.33           O  
ATOM   1058  CG  GLN A 128     -13.219  -2.063  20.865  1.00 91.33           C  
ATOM   1059  CD  GLN A 128     -12.442  -3.328  21.177  1.00 91.33           C  
ATOM   1060  NE2 GLN A 128     -13.151  -4.446  21.292  1.00 91.33           N  
ATOM   1061  OE1 GLN A 128     -11.214  -3.302  21.311  1.00 91.33           O  
ATOM   1062  N   GLU A 129     -12.888   1.833  21.648  1.00 91.42           N  
ATOM   1063  CA  GLU A 129     -13.363   2.612  22.788  1.00 91.42           C  
ATOM   1064  C   GLU A 129     -14.516   3.528  22.387  1.00 91.42           C  
ATOM   1065  CB  GLU A 129     -12.222   3.436  23.390  1.00 91.42           C  
ATOM   1066  O   GLU A 129     -15.475   3.695  23.144  1.00 91.42           O  
ATOM   1067  CG  GLU A 129     -12.593   4.150  24.681  1.00 91.42           C  
ATOM   1068  CD  GLU A 129     -11.414   4.843  25.344  1.00 91.42           C  
ATOM   1069  OE1 GLU A 129     -11.608   5.506  26.389  1.00 91.42           O  
ATOM   1070  OE2 GLU A 129     -10.287   4.724  24.814  1.00 91.42           O  
ATOM   1071  N   LEU A 130     -14.417   4.080  21.223  1.00 91.18           N  
ATOM   1072  CA  LEU A 130     -15.455   4.971  20.718  1.00 91.18           C  
ATOM   1073  C   LEU A 130     -16.660   4.178  20.224  1.00 91.18           C  
ATOM   1074  CB  LEU A 130     -14.907   5.846  19.587  1.00 91.18           C  
ATOM   1075  O   LEU A 130     -17.785   4.682  20.229  1.00 91.18           O  
ATOM   1076  CG  LEU A 130     -13.837   6.867  19.978  1.00 91.18           C  
ATOM   1077  CD1 LEU A 130     -13.231   7.504  18.731  1.00 91.18           C  
ATOM   1078  CD2 LEU A 130     -14.423   7.932  20.898  1.00 91.18           C  
ATOM   1079  N   ASN A 131     -16.353   2.923  19.784  1.00 90.97           N  
ATOM   1080  CA  ASN A 131     -17.384   2.025  19.275  1.00 90.97           C  
ATOM   1081  C   ASN A 131     -17.299   0.648  19.928  1.00 90.97           C  
ATOM   1082  CB  ASN A 131     -17.283   1.899  17.754  1.00 90.97           C  
ATOM   1083  O   ASN A 131     -16.730  -0.282  19.354  1.00 90.97           O  
ATOM   1084  CG  ASN A 131     -17.402   3.235  17.048  1.00 90.97           C  
ATOM   1085  ND2 ASN A 131     -16.265   3.820  16.690  1.00 90.97           N  
ATOM   1086  OD1 ASN A 131     -18.506   3.738  16.827  1.00 90.97           O  
ATOM   1087  N   PRO A 132     -17.855   0.450  21.189  1.00 87.94           N  
ATOM   1088  CA  PRO A 132     -17.653  -0.761  21.988  1.00 87.94           C  
ATOM   1089  C   PRO A 132     -18.203  -2.013  21.310  1.00 87.94           C  
ATOM   1090  CB  PRO A 132     -18.415  -0.461  23.281  1.00 87.94           C  
ATOM   1091  O   PRO A 132     -17.718  -3.119  21.561  1.00 87.94           O  
ATOM   1092  CG  PRO A 132     -18.443   1.030  23.372  1.00 87.94           C  
ATOM   1093  CD  PRO A 132     -18.466   1.592  21.980  1.00 87.94           C  
ATOM   1094  N   GLY A 133     -18.942  -1.939  20.287  1.00 88.15           N  
ATOM   1095  CA  GLY A 133     -19.514  -3.094  19.613  1.00 88.15           C  
ATOM   1096  C   GLY A 133     -18.708  -3.543  18.409  1.00 88.15           C  
ATOM   1097  O   GLY A 133     -19.007  -4.575  17.805  1.00 88.15           O  
ATOM   1098  N   TRP A 134     -17.684  -2.834  18.119  1.00 90.75           N  
ATOM   1099  CA  TRP A 134     -16.863  -3.114  16.946  1.00 90.75           C  
ATOM   1100  C   TRP A 134     -15.966  -4.324  17.185  1.00 90.75           C  
ATOM   1101  CB  TRP A 134     -16.012  -1.895  16.581  1.00 90.75           C  
ATOM   1102  O   TRP A 134     -15.274  -4.399  18.203  1.00 90.75           O  
ATOM   1103  CG  TRP A 134     -15.162  -2.088  15.362  1.00 90.75           C  
ATOM   1104  CD1 TRP A 134     -15.584  -2.450  14.112  1.00 90.75           C  
ATOM   1105  CD2 TRP A 134     -13.742  -1.934  15.277  1.00 90.75           C  
ATOM   1106  CE2 TRP A 134     -13.369  -2.218  13.944  1.00 90.75           C  
ATOM   1107  CE3 TRP A 134     -12.747  -1.582  16.199  1.00 90.75           C  
ATOM   1108  NE1 TRP A 134     -14.510  -2.530  13.255  1.00 90.75           N  
ATOM   1109  CH2 TRP A 134     -11.089  -1.813  14.434  1.00 90.75           C  
ATOM   1110  CZ2 TRP A 134     -12.042  -2.160  13.511  1.00 90.75           C  
ATOM   1111  CZ3 TRP A 134     -11.427  -1.525  15.766  1.00 90.75           C  
ATOM   1112  N   ASN A 135     -15.946  -5.240  16.298  1.00 89.03           N  
ATOM   1113  CA  ASN A 135     -15.256  -6.509  16.504  1.00 89.03           C  
ATOM   1114  C   ASN A 135     -13.942  -6.565  15.730  1.00 89.03           C  
ATOM   1115  CB  ASN A 135     -16.157  -7.680  16.106  1.00 89.03           C  
ATOM   1116  O   ASN A 135     -13.355  -7.637  15.572  1.00 89.03           O  
ATOM   1117  CG  ASN A 135     -16.552  -7.643  14.643  1.00 89.03           C  
ATOM   1118  ND2 ASN A 135     -17.343  -8.620  14.217  1.00 89.03           N  
ATOM   1119  OD1 ASN A 135     -16.148  -6.744  13.901  1.00 89.03           O  
ATOM   1120  N   GLY A 136     -13.536  -5.463  15.158  1.00 90.52           N  
ATOM   1121  CA  GLY A 136     -12.236  -5.387  14.511  1.00 90.52           C  
ATOM   1122  C   GLY A 136     -12.306  -5.571  13.007  1.00 90.52           C  
ATOM   1123  O   GLY A 136     -11.300  -5.422  12.310  1.00 90.52           O  
ATOM   1124  N   VAL A 137     -13.490  -5.859  12.518  1.00 93.29           N  
ATOM   1125  CA  VAL A 137     -13.619  -6.043  11.076  1.00 93.29           C  
ATOM   1126  C   VAL A 137     -13.664  -4.682  10.384  1.00 93.29           C  
ATOM   1127  CB  VAL A 137     -14.878  -6.864  10.719  1.00 93.29           C  
ATOM   1128  O   VAL A 137     -14.539  -3.862  10.669  1.00 93.29           O  
ATOM   1129  CG1 VAL A 137     -15.035  -6.982   9.204  1.00 93.29           C  
ATOM   1130  CG2 VAL A 137     -14.811  -8.249  11.362  1.00 93.29           C  
ATOM   1131  N   VAL A 138     -12.708  -4.541   9.415  1.00 95.14           N  
ATOM   1132  CA  VAL A 138     -12.670  -3.288   8.668  1.00 95.14           C  
ATOM   1133  C   VAL A 138     -13.469  -3.433   7.375  1.00 95.14           C  
ATOM   1134  CB  VAL A 138     -11.220  -2.858   8.354  1.00 95.14           C  
ATOM   1135  O   VAL A 138     -14.294  -2.577   7.048  1.00 95.14           O  
ATOM   1136  CG1 VAL A 138     -11.205  -1.673   7.390  1.00 95.14           C  
ATOM   1137  CG2 VAL A 138     -10.476  -2.511   9.643  1.00 95.14           C  
ATOM   1138  N   VAL A 139     -13.277  -4.561   6.632  1.00 96.65           N  
ATOM   1139  CA  VAL A 139     -14.026  -4.802   5.403  1.00 96.65           C  
ATOM   1140  C   VAL A 139     -14.285  -6.298   5.240  1.00 96.65           C  
ATOM   1141  CB  VAL A 139     -13.280  -4.252   4.167  1.00 96.65           C  
ATOM   1142  O   VAL A 139     -13.527  -7.125   5.753  1.00 96.65           O  
ATOM   1143  CG1 VAL A 139     -13.203  -2.727   4.216  1.00 96.65           C  
ATOM   1144  CG2 VAL A 139     -11.881  -4.858   4.076  1.00 96.65           C  
ATOM   1145  N   TYR A 140     -15.391  -6.588   4.538  1.00 96.04           N  
ATOM   1146  CA  TYR A 140     -15.638  -7.941   4.050  1.00 96.04           C  
ATOM   1147  C   TYR A 140     -15.253  -8.070   2.581  1.00 96.04           C  
ATOM   1148  CB  TYR A 140     -17.110  -8.320   4.239  1.00 96.04           C  
ATOM   1149  O   TYR A 140     -15.469  -7.146   1.793  1.00 96.04           O  
ATOM   1150  CG  TYR A 140     -17.517  -8.469   5.685  1.00 96.04           C  
ATOM   1151  CD1 TYR A 140     -17.272  -9.651   6.380  1.00 96.04           C  
ATOM   1152  CD2 TYR A 140     -18.149  -7.429   6.359  1.00 96.04           C  
ATOM   1153  CE1 TYR A 140     -17.647  -9.794   7.712  1.00 96.04           C  
ATOM   1154  CE2 TYR A 140     -18.529  -7.561   7.691  1.00 96.04           C  
ATOM   1155  OH  TYR A 140     -18.648  -8.881   9.676  1.00 96.04           O  
ATOM   1156  CZ  TYR A 140     -18.274  -8.745   8.358  1.00 96.04           C  
ATOM   1157  N   LEU A 141     -14.661  -9.242   2.292  1.00 95.92           N  
ATOM   1158  CA  LEU A 141     -14.266  -9.474   0.907  1.00 95.92           C  
ATOM   1159  C   LEU A 141     -15.257 -10.399   0.207  1.00 95.92           C  
ATOM   1160  CB  LEU A 141     -12.859 -10.072   0.843  1.00 95.92           C  
ATOM   1161  O   LEU A 141     -15.793 -11.322   0.825  1.00 95.92           O  
ATOM   1162  CG  LEU A 141     -11.736  -9.231   1.452  1.00 95.92           C  
ATOM   1163  CD1 LEU A 141     -10.441 -10.034   1.506  1.00 95.92           C  
ATOM   1164  CD2 LEU A 141     -11.541  -7.944   0.658  1.00 95.92           C  
ATOM   1165  N   PRO A 142     -15.488 -10.096  -1.127  1.00 94.94           N  
ATOM   1166  CA  PRO A 142     -16.161 -11.156  -1.881  1.00 94.94           C  
ATOM   1167  C   PRO A 142     -15.427 -12.492  -1.804  1.00 94.94           C  
ATOM   1168  CB  PRO A 142     -16.170 -10.619  -3.314  1.00 94.94           C  
ATOM   1169  O   PRO A 142     -14.195 -12.521  -1.741  1.00 94.94           O  
ATOM   1170  CG  PRO A 142     -15.995  -9.141  -3.170  1.00 94.94           C  
ATOM   1171  CD  PRO A 142     -15.137  -8.878  -1.966  1.00 94.94           C  
ATOM   1172  N   ILE A 143     -16.167 -13.578  -1.835  1.00 93.20           N  
ATOM   1173  CA  ILE A 143     -15.601 -14.899  -1.585  1.00 93.20           C  
ATOM   1174  C   ILE A 143     -14.462 -15.167  -2.567  1.00 93.20           C  
ATOM   1175  CB  ILE A 143     -16.675 -16.005  -1.695  1.00 93.20           C  
ATOM   1176  O   ILE A 143     -13.402 -15.663  -2.178  1.00 93.20           O  
ATOM   1177  CG1 ILE A 143     -17.696 -15.872  -0.560  1.00 93.20           C  
ATOM   1178  CG2 ILE A 143     -16.025 -17.391  -1.688  1.00 93.20           C  
ATOM   1179  CD1 ILE A 143     -18.917 -16.768  -0.717  1.00 93.20           C  
ATOM   1180  N   ILE A 144     -14.614 -14.772  -3.768  1.00 94.20           N  
ATOM   1181  CA  ILE A 144     -13.612 -15.012  -4.800  1.00 94.20           C  
ATOM   1182  C   ILE A 144     -12.336 -14.242  -4.470  1.00 94.20           C  
ATOM   1183  CB  ILE A 144     -14.133 -14.612  -6.199  1.00 94.20           C  
ATOM   1184  O   ILE A 144     -11.229 -14.754  -4.652  1.00 94.20           O  
ATOM   1185  CG1 ILE A 144     -13.131 -15.026  -7.281  1.00 94.20           C  
ATOM   1186  CG2 ILE A 144     -14.414 -13.107  -6.259  1.00 94.20           C  
ATOM   1187  CD1 ILE A 144     -12.934 -16.532  -7.399  1.00 94.20           C  
ATOM   1188  N   LEU A 145     -12.490 -13.008  -3.995  1.00 94.98           N  
ATOM   1189  CA  LEU A 145     -11.315 -12.215  -3.651  1.00 94.98           C  
ATOM   1190  C   LEU A 145     -10.598 -12.803  -2.440  1.00 94.98           C  
ATOM   1191  CB  LEU A 145     -11.712 -10.764  -3.369  1.00 94.98           C  
ATOM   1192  O   LEU A 145      -9.366 -12.815  -2.388  1.00 94.98           O  
ATOM   1193  CG  LEU A 145     -12.063  -9.908  -4.587  1.00 94.98           C  
ATOM   1194  CD1 LEU A 145     -12.368  -8.476  -4.158  1.00 94.98           C  
ATOM   1195  CD2 LEU A 145     -10.929  -9.936  -5.606  1.00 94.98           C  
ATOM   1196  N   SER A 146     -11.412 -13.233  -1.484  1.00 93.45           N  
ATOM   1197  CA  SER A 146     -10.818 -13.838  -0.296  1.00 93.45           C  
ATOM   1198  C   SER A 146      -9.954 -15.041  -0.661  1.00 93.45           C  
ATOM   1199  CB  SER A 146     -11.906 -14.263   0.691  1.00 93.45           C  
ATOM   1200  O   SER A 146      -8.892 -15.251  -0.072  1.00 93.45           O  
ATOM   1201  OG  SER A 146     -12.630 -15.375   0.193  1.00 93.45           O  
ATOM   1202  N   LYS A 147     -10.269 -15.765  -1.679  1.00 92.66           N  
ATOM   1203  CA  LYS A 147      -9.544 -16.951  -2.127  1.00 92.66           C  
ATOM   1204  C   LYS A 147      -8.283 -16.566  -2.897  1.00 92.66           C  
ATOM   1205  CB  LYS A 147     -10.441 -17.832  -2.997  1.00 92.66           C  
ATOM   1206  O   LYS A 147      -7.212 -17.130  -2.665  1.00 92.66           O  
ATOM   1207  CG  LYS A 147     -11.549 -18.537  -2.228  1.00 92.66           C  
ATOM   1208  CD  LYS A 147     -12.360 -19.456  -3.133  1.00 92.66           C  
ATOM   1209  CE  LYS A 147     -13.490 -20.136  -2.372  1.00 92.66           C  
ATOM   1210  NZ  LYS A 147     -14.279 -21.050  -3.252  1.00 92.66           N  
ATOM   1211  N   ILE A 148      -8.411 -15.588  -3.752  1.00 93.59           N  
ATOM   1212  CA  ILE A 148      -7.301 -15.163  -4.598  1.00 93.59           C  
ATOM   1213  C   ILE A 148      -6.215 -14.519  -3.740  1.00 93.59           C  
ATOM   1214  CB  ILE A 148      -7.771 -14.180  -5.694  1.00 93.59           C  
ATOM   1215  O   ILE A 148      -5.022 -14.711  -3.990  1.00 93.59           O  
ATOM   1216  CG1 ILE A 148      -8.610 -14.914  -6.746  1.00 93.59           C  
ATOM   1217  CG2 ILE A 148      -6.572 -13.480  -6.341  1.00 93.59           C  
ATOM   1218  CD1 ILE A 148      -9.256 -13.995  -7.774  1.00 93.59           C  
ATOM   1219  N   LEU A 149      -6.671 -13.840  -2.725  1.00 92.64           N  
ATOM   1220  CA  LEU A 149      -5.730 -13.112  -1.882  1.00 92.64           C  
ATOM   1221  C   LEU A 149      -5.227 -13.991  -0.742  1.00 92.64           C  
ATOM   1222  CB  LEU A 149      -6.383 -11.848  -1.317  1.00 92.64           C  
ATOM   1223  O   LEU A 149      -4.506 -13.520   0.140  1.00 92.64           O  
ATOM   1224  CG  LEU A 149      -6.719 -10.749  -2.327  1.00 92.64           C  
ATOM   1225  CD1 LEU A 149      -7.470  -9.611  -1.643  1.00 92.64           C  
ATOM   1226  CD2 LEU A 149      -5.450 -10.232  -2.997  1.00 92.64           C  
ATOM   1227  N   PHE A 150      -5.713 -15.166  -0.734  1.00 91.89           N  
ATOM   1228  CA  PHE A 150      -5.248 -16.171   0.215  1.00 91.89           C  
ATOM   1229  C   PHE A 150      -5.452 -15.696   1.649  1.00 91.89           C  
ATOM   1230  CB  PHE A 150      -3.771 -16.497  -0.026  1.00 91.89           C  
ATOM   1231  O   PHE A 150      -4.536 -15.776   2.471  1.00 91.89           O  
ATOM   1232  CG  PHE A 150      -3.495 -17.104  -1.375  1.00 91.89           C  
ATOM   1233  CD1 PHE A 150      -3.738 -18.452  -1.609  1.00 91.89           C  
ATOM   1234  CD2 PHE A 150      -2.992 -16.326  -2.409  1.00 91.89           C  
ATOM   1235  CE1 PHE A 150      -3.484 -19.016  -2.856  1.00 91.89           C  
ATOM   1236  CE2 PHE A 150      -2.735 -16.883  -3.659  1.00 91.89           C  
ATOM   1237  CZ  PHE A 150      -2.981 -18.229  -3.880  1.00 91.89           C  
ATOM   1238  N   ILE A 151      -6.612 -15.235   1.927  1.00 90.34           N  
ATOM   1239  CA  ILE A 151      -6.926 -14.648   3.225  1.00 90.34           C  
ATOM   1240  C   ILE A 151      -6.781 -15.704   4.318  1.00 90.34           C  
ATOM   1241  CB  ILE A 151      -8.351 -14.049   3.243  1.00 90.34           C  
ATOM   1242  O   ILE A 151      -6.289 -15.412   5.410  1.00 90.34           O  
ATOM   1243  CG1 ILE A 151      -8.454 -12.885   2.251  1.00 90.34           C  
ATOM   1244  CG2 ILE A 151      -8.728 -13.598   4.658  1.00 90.34           C  
ATOM   1245  CD1 ILE A 151      -7.427 -11.784   2.480  1.00 90.34           C  
ATOM   1246  N   ASP A 152      -7.060 -16.968   4.034  1.00 88.56           N  
ATOM   1247  CA  ASP A 152      -6.932 -18.052   5.003  1.00 88.56           C  
ATOM   1248  C   ASP A 152      -5.482 -18.217   5.455  1.00 88.56           C  
ATOM   1249  CB  ASP A 152      -7.451 -19.364   4.412  1.00 88.56           C  
ATOM   1250  O   ASP A 152      -5.215 -18.414   6.642  1.00 88.56           O  
ATOM   1251  CG  ASP A 152      -8.962 -19.389   4.259  1.00 88.56           C  
ATOM   1252  OD1 ASP A 152      -9.655 -18.589   4.923  1.00 88.56           O  
ATOM   1253  OD2 ASP A 152      -9.463 -20.219   3.470  1.00 88.56           O  
ATOM   1254  N   PHE A 153      -4.628 -18.055   4.460  1.00 89.73           N  
ATOM   1255  CA  PHE A 153      -3.206 -18.181   4.756  1.00 89.73           C  
ATOM   1256  C   PHE A 153      -2.745 -17.063   5.683  1.00 89.73           C  
ATOM   1257  CB  PHE A 153      -2.384 -18.165   3.464  1.00 89.73           C  
ATOM   1258  O   PHE A 153      -2.037 -17.313   6.661  1.00 89.73           O  
ATOM   1259  CG  PHE A 153      -0.901 -18.038   3.689  1.00 89.73           C  
ATOM   1260  CD1 PHE A 153      -0.257 -16.821   3.502  1.00 89.73           C  
ATOM   1261  CD2 PHE A 153      -0.152 -19.137   4.089  1.00 89.73           C  
ATOM   1262  CE1 PHE A 153       1.115 -16.701   3.710  1.00 89.73           C  
ATOM   1263  CE2 PHE A 153       1.220 -19.024   4.299  1.00 89.73           C  
ATOM   1264  CZ  PHE A 153       1.851 -17.806   4.108  1.00 89.73           C  
ATOM   1265  N   TRP A 154      -3.230 -15.915   5.466  1.00 87.22           N  
ATOM   1266  CA  TRP A 154      -2.776 -14.766   6.241  1.00 87.22           C  
ATOM   1267  C   TRP A 154      -3.371 -14.787   7.645  1.00 87.22           C  
ATOM   1268  CB  TRP A 154      -3.147 -13.459   5.535  1.00 87.22           C  
ATOM   1269  O   TRP A 154      -2.730 -14.354   8.605  1.00 87.22           O  
ATOM   1270  CG  TRP A 154      -2.475 -13.272   4.208  1.00 87.22           C  
ATOM   1271  CD1 TRP A 154      -3.065 -13.297   2.975  1.00 87.22           C  
ATOM   1272  CD2 TRP A 154      -1.082 -13.035   3.983  1.00 87.22           C  
ATOM   1273  CE2 TRP A 154      -0.898 -12.925   2.587  1.00 87.22           C  
ATOM   1274  CE3 TRP A 154       0.029 -12.903   4.826  1.00 87.22           C  
ATOM   1275  NE1 TRP A 154      -2.121 -13.089   1.995  1.00 87.22           N  
ATOM   1276  CH2 TRP A 154       1.425 -12.566   2.863  1.00 87.22           C  
ATOM   1277  CZ2 TRP A 154       0.355 -12.690   2.015  1.00 87.22           C  
ATOM   1278  CZ3 TRP A 154       1.275 -12.669   4.256  1.00 87.22           C  
ATOM   1279  N   HIS A 155      -4.599 -15.283   7.807  1.00 85.88           N  
ATOM   1280  CA  HIS A 155      -5.198 -15.468   9.123  1.00 85.88           C  
ATOM   1281  C   HIS A 155      -4.434 -16.507   9.936  1.00 85.88           C  
ATOM   1282  CB  HIS A 155      -6.666 -15.880   8.991  1.00 85.88           C  
ATOM   1283  O   HIS A 155      -4.255 -16.347  11.146  1.00 85.88           O  
ATOM   1284  CG  HIS A 155      -7.575 -14.750   8.624  1.00 85.88           C  
ATOM   1285  CD2 HIS A 155      -7.319 -13.441   8.393  1.00 85.88           C  
ATOM   1286  ND1 HIS A 155      -8.934 -14.912   8.461  1.00 85.88           N  
ATOM   1287  CE1 HIS A 155      -9.475 -13.748   8.143  1.00 85.88           C  
ATOM   1288  NE2 HIS A 155      -8.516 -12.839   8.095  1.00 85.88           N  
ATOM   1289  N   TRP A 156      -4.082 -17.552   9.190  1.00 86.80           N  
ATOM   1290  CA  TRP A 156      -3.253 -18.575   9.819  1.00 86.80           C  
ATOM   1291  C   TRP A 156      -1.930 -17.985  10.298  1.00 86.80           C  
ATOM   1292  CB  TRP A 156      -2.989 -19.727   8.845  1.00 86.80           C  
ATOM   1293  O   TRP A 156      -1.505 -18.236  11.428  1.00 86.80           O  
ATOM   1294  CG  TRP A 156      -1.979 -20.720   9.336  1.00 86.80           C  
ATOM   1295  CD1 TRP A 156      -2.163 -21.679  10.293  1.00 86.80           C  
ATOM   1296  CD2 TRP A 156      -0.623 -20.848   8.896  1.00 86.80           C  
ATOM   1297  CE2 TRP A 156      -0.044 -21.907   9.629  1.00 86.80           C  
ATOM   1298  CE3 TRP A 156       0.158 -20.171   7.950  1.00 86.80           C  
ATOM   1299  NE1 TRP A 156      -1.004 -22.396  10.474  1.00 86.80           N  
ATOM   1300  CH2 TRP A 156       2.025 -21.624   8.516  1.00 86.80           C  
ATOM   1301  CZ2 TRP A 156       1.283 -22.304   9.447  1.00 86.80           C  
ATOM   1302  CZ3 TRP A 156       1.478 -20.567   7.770  1.00 86.80           C  
ATOM   1303  N   LEU A 157      -1.352 -17.229   9.416  1.00 85.65           N  
ATOM   1304  CA  LEU A 157      -0.081 -16.593   9.743  1.00 85.65           C  
ATOM   1305  C   LEU A 157      -0.245 -15.616  10.903  1.00 85.65           C  
ATOM   1306  CB  LEU A 157       0.484 -15.862   8.522  1.00 85.65           C  
ATOM   1307  O   LEU A 157       0.599 -15.565  11.801  1.00 85.65           O  
ATOM   1308  CG  LEU A 157       1.888 -15.275   8.673  1.00 85.65           C  
ATOM   1309  CD1 LEU A 157       2.902 -16.385   8.933  1.00 85.65           C  
ATOM   1310  CD2 LEU A 157       2.270 -14.476   7.431  1.00 85.65           C  
ATOM   1311  N   GLY A 158      -1.270 -14.873  10.898  1.00 81.77           N  
ATOM   1312  CA  GLY A 158      -1.550 -13.909  11.951  1.00 81.77           C  
ATOM   1313  C   GLY A 158      -1.829 -14.557  13.294  1.00 81.77           C  
ATOM   1314  O   GLY A 158      -1.507 -13.991  14.341  1.00 81.77           O  
ATOM   1315  N   SER A 159      -2.437 -15.742  13.279  1.00 80.42           N  
ATOM   1316  CA  SER A 159      -2.748 -16.464  14.509  1.00 80.42           C  
ATOM   1317  C   SER A 159      -1.478 -16.872  15.247  1.00 80.42           C  
ATOM   1318  CB  SER A 159      -3.591 -17.704  14.204  1.00 80.42           C  
ATOM   1319  O   SER A 159      -1.488 -17.032  16.469  1.00 80.42           O  
ATOM   1320  OG  SER A 159      -2.810 -18.696  13.561  1.00 80.42           O  
ATOM   1321  N   ILE A 160      -0.334 -16.884  14.584  1.00 83.56           N  
ATOM   1322  CA  ILE A 160       0.947 -17.247  15.178  1.00 83.56           C  
ATOM   1323  C   ILE A 160       1.508 -16.061  15.959  1.00 83.56           C  
ATOM   1324  CB  ILE A 160       1.958 -17.708  14.105  1.00 83.56           C  
ATOM   1325  O   ILE A 160       2.077 -16.234  17.040  1.00 83.56           O  
ATOM   1326  CG1 ILE A 160       1.482 -19.008  13.446  1.00 83.56           C  
ATOM   1327  CG2 ILE A 160       3.352 -17.882  14.715  1.00 83.56           C  
ATOM   1328  CD1 ILE A 160       2.338 -19.456  12.270  1.00 83.56           C  
ATOM   1329  N   PHE A 161       1.168 -14.845  15.430  1.00 73.69           N  
ATOM   1330  CA  PHE A 161       1.798 -13.653  15.985  1.00 73.69           C  
ATOM   1331  C   PHE A 161       0.842 -12.919  16.918  1.00 73.69           C  
ATOM   1332  CB  PHE A 161       2.260 -12.716  14.864  1.00 73.69           C  
ATOM   1333  O   PHE A 161       1.276 -12.220  17.836  1.00 73.69           O  
ATOM   1334  CG  PHE A 161       3.401 -13.262  14.049  1.00 73.69           C  
ATOM   1335  CD1 PHE A 161       4.684 -13.329  14.580  1.00 73.69           C  
ATOM   1336  CD2 PHE A 161       3.191 -13.709  12.751  1.00 73.69           C  
ATOM   1337  CE1 PHE A 161       5.742 -13.834  13.827  1.00 73.69           C  
ATOM   1338  CE2 PHE A 161       4.244 -14.215  11.993  1.00 73.69           C  
ATOM   1339  CZ  PHE A 161       5.518 -14.275  12.533  1.00 73.69           C  
ATOM   1340  N   TYR A 162      -0.521 -13.115  16.678  1.00 69.22           N  
ATOM   1341  CA  TYR A 162      -1.512 -12.334  17.409  1.00 69.22           C  
ATOM   1342  C   TYR A 162      -2.288 -13.212  18.383  1.00 69.22           C  
ATOM   1343  CB  TYR A 162      -2.480 -11.650  16.438  1.00 69.22           C  
ATOM   1344  O   TYR A 162      -2.918 -14.193  17.979  1.00 69.22           O  
ATOM   1345  CG  TYR A 162      -1.856 -10.520  15.655  1.00 69.22           C  
ATOM   1346  CD1 TYR A 162      -1.753  -9.242  16.200  1.00 69.22           C  
ATOM   1347  CD2 TYR A 162      -1.371 -10.728  14.369  1.00 69.22           C  
ATOM   1348  CE1 TYR A 162      -1.181  -8.198  15.481  1.00 69.22           C  
ATOM   1349  CE2 TYR A 162      -0.797  -9.691  13.640  1.00 69.22           C  
ATOM   1350  OH  TYR A 162      -0.139  -7.401  13.488  1.00 69.22           O  
ATOM   1351  CZ  TYR A 162      -0.706  -8.432  14.205  1.00 69.22           C  
ATOM   1352  N   LYS A 163      -1.724 -13.536  19.577  1.00 60.64           N  
ATOM   1353  CA  LYS A 163      -2.409 -14.383  20.550  1.00 60.64           C  
ATOM   1354  C   LYS A 163      -3.357 -13.564  21.421  1.00 60.64           C  
ATOM   1355  CB  LYS A 163      -1.396 -15.120  21.427  1.00 60.64           C  
ATOM   1356  O   LYS A 163      -4.226 -14.121  22.095  1.00 60.64           O  
ATOM   1357  CG  LYS A 163      -0.601 -16.188  20.691  1.00 60.64           C  
ATOM   1358  CD  LYS A 163      -0.122 -17.281  21.638  1.00 60.64           C  
ATOM   1359  CE  LYS A 163       0.622 -18.381  20.893  1.00 60.64           C  
ATOM   1360  NZ  LYS A 163       0.952 -19.530  21.788  1.00 60.64           N  
ATOM   1361  N   GLY A 164      -3.878 -12.348  21.036  1.00 57.18           N  
ATOM   1362  CA  GLY A 164      -4.617 -11.478  21.937  1.00 57.18           C  
ATOM   1363  C   GLY A 164      -5.361 -10.368  21.218  1.00 57.18           C  
ATOM   1364  O   GLY A 164      -4.909  -9.882  20.180  1.00 57.18           O  
ATOM   1365  N   GLY A 165      -6.803 -10.335  20.998  1.00 62.16           N  
ATOM   1366  CA  GLY A 165      -7.862  -9.426  21.408  1.00 62.16           C  
ATOM   1367  C   GLY A 165      -9.025  -9.388  20.436  1.00 62.16           C  
ATOM   1368  O   GLY A 165     -10.183  -9.513  20.840  1.00 62.16           O  
ATOM   1369  N   PHE A 166      -8.980  -9.534  19.114  1.00 69.77           N  
ATOM   1370  CA  PHE A 166     -10.145  -9.742  18.263  1.00 69.77           C  
ATOM   1371  C   PHE A 166     -10.223 -11.191  17.797  1.00 69.77           C  
ATOM   1372  CB  PHE A 166     -10.105  -8.803  17.054  1.00 69.77           C  
ATOM   1373  O   PHE A 166      -9.203 -11.794  17.455  1.00 69.77           O  
ATOM   1374  CG  PHE A 166     -10.354  -7.359  17.398  1.00 69.77           C  
ATOM   1375  CD1 PHE A 166     -11.581  -6.954  17.909  1.00 69.77           C  
ATOM   1376  CD2 PHE A 166      -9.361  -6.407  17.211  1.00 69.77           C  
ATOM   1377  CE1 PHE A 166     -11.815  -5.618  18.228  1.00 69.77           C  
ATOM   1378  CE2 PHE A 166      -9.587  -5.071  17.528  1.00 69.77           C  
ATOM   1379  CZ  PHE A 166     -10.815  -4.678  18.035  1.00 69.77           C  
ATOM   1380  N   LYS A 167     -11.320 -11.986  18.116  1.00 63.62           N  
ATOM   1381  CA  LYS A 167     -11.501 -13.333  17.584  1.00 63.62           C  
ATOM   1382  C   LYS A 167     -11.519 -13.323  16.058  1.00 63.62           C  
ATOM   1383  CB  LYS A 167     -12.793 -13.953  18.119  1.00 63.62           C  
ATOM   1384  O   LYS A 167     -11.763 -12.284  15.441  1.00 63.62           O  
ATOM   1385  CG  LYS A 167     -12.768 -14.240  19.613  1.00 63.62           C  
ATOM   1386  CD  LYS A 167     -14.040 -14.946  20.067  1.00 63.62           C  
ATOM   1387  CE  LYS A 167     -14.009 -15.249  21.559  1.00 63.62           C  
ATOM   1388  NZ  LYS A 167     -15.273 -15.900  22.018  1.00 63.62           N  
ATOM   1389  N   ILE A 168     -10.898 -14.442  15.465  1.00 61.82           N  
ATOM   1390  CA  ILE A 168     -10.979 -14.596  14.017  1.00 61.82           C  
ATOM   1391  C   ILE A 168     -12.426 -14.424  13.559  1.00 61.82           C  
ATOM   1392  CB  ILE A 168     -10.434 -15.969  13.563  1.00 61.82           C  
ATOM   1393  O   ILE A 168     -13.314 -15.158  13.999  1.00 61.82           O  
ATOM   1394  CG1 ILE A 168      -8.954 -16.107  13.940  1.00 61.82           C  
ATOM   1395  CG2 ILE A 168     -10.635 -16.159  12.057  1.00 61.82           C  
ATOM   1396  CD1 ILE A 168      -8.383 -17.498  13.705  1.00 61.82           C  
ATOM   1397  N   VAL A 169     -12.776 -13.295  12.963  1.00 65.07           N  
ATOM   1398  CA  VAL A 169     -14.086 -12.862  12.490  1.00 65.07           C  
ATOM   1399  C   VAL A 169     -14.398 -13.527  11.151  1.00 65.07           C  
ATOM   1400  CB  VAL A 169     -14.160 -11.325  12.350  1.00 65.07           C  
ATOM   1401  O   VAL A 169     -15.469 -14.114  10.977  1.00 65.07           O  
ATOM   1402  CG1 VAL A 169     -15.574 -10.883  11.978  1.00 65.07           C  
ATOM   1403  CG2 VAL A 169     -13.709 -10.650  13.644  1.00 65.07           C  
ATOM   1404  N   SER A 170     -14.425 -14.007  10.416  1.00 79.88           N  
ATOM   1405  CA  SER A 170     -14.731 -14.784   9.219  1.00 79.88           C  
ATOM   1406  C   SER A 170     -13.573 -14.750   8.227  1.00 79.88           C  
ATOM   1407  CB  SER A 170     -16.002 -14.260   8.550  1.00 79.88           C  
ATOM   1408  O   SER A 170     -12.712 -13.870   8.300  1.00 79.88           O  
ATOM   1409  OG  SER A 170     -15.759 -13.017   7.913  1.00 79.88           O  
ATOM   1410  N   ASN A 171     -13.410 -15.823   7.407  1.00 83.20           N  
ATOM   1411  CA  ASN A 171     -12.367 -15.958   6.396  1.00 83.20           C  
ATOM   1412  C   ASN A 171     -12.598 -15.010   5.222  1.00 83.20           C  
ATOM   1413  CB  ASN A 171     -12.281 -17.403   5.902  1.00 83.20           C  
ATOM   1414  O   ASN A 171     -11.839 -15.021   4.252  1.00 83.20           O  
ATOM   1415  CG  ASN A 171     -11.675 -18.337   6.932  1.00 83.20           C  
ATOM   1416  ND2 ASN A 171     -12.096 -19.596   6.912  1.00 83.20           N  
ATOM   1417  OD1 ASN A 171     -10.835 -17.929   7.739  1.00 83.20           O  
ATOM   1418  N   THR A 172     -13.497 -14.104   5.440  1.00 89.47           N  
ATOM   1419  CA  THR A 172     -13.752 -13.115   4.398  1.00 89.47           C  
ATOM   1420  C   THR A 172     -13.614 -11.700   4.952  1.00 89.47           C  
ATOM   1421  CB  THR A 172     -15.154 -13.296   3.787  1.00 89.47           C  
ATOM   1422  O   THR A 172     -13.960 -10.727   4.277  1.00 89.47           O  
ATOM   1423  CG2 THR A 172     -15.270 -14.634   3.064  1.00 89.47           C  
ATOM   1424  OG1 THR A 172     -16.134 -13.243   4.831  1.00 89.47           O  
ATOM   1425  N   ALA A 173     -13.197 -11.674   6.158  1.00 91.38           N  
ATOM   1426  CA  ALA A 173     -13.059 -10.380   6.822  1.00 91.38           C  
ATOM   1427  C   ALA A 173     -11.594  -9.961   6.907  1.00 91.38           C  
ATOM   1428  CB  ALA A 173     -13.677 -10.429   8.217  1.00 91.38           C  
ATOM   1429  O   ALA A 173     -10.718 -10.793   7.154  1.00 91.38           O  
ATOM   1430  N   LEU A 174     -11.335  -8.638   6.688  1.00 92.32           N  
ATOM   1431  CA  LEU A 174     -10.002  -8.062   6.832  1.00 92.32           C  
ATOM   1432  C   LEU A 174      -9.964  -7.059   7.980  1.00 92.32           C  
ATOM   1433  CB  LEU A 174      -9.568  -7.383   5.530  1.00 92.32           C  
ATOM   1434  O   LEU A 174     -10.821  -6.177   8.067  1.00 92.32           O  
ATOM   1435  CG  LEU A 174      -9.113  -8.309   4.401  1.00 92.32           C  
ATOM   1436  CD1 LEU A 174      -8.790  -7.500   3.150  1.00 92.32           C  
ATOM   1437  CD2 LEU A 174      -7.907  -9.133   4.838  1.00 92.32           C  
ATOM   1438  N   GLY A 175      -9.037  -7.274   8.841  1.00 92.23           N  
ATOM   1439  CA  GLY A 175      -8.790  -6.252   9.846  1.00 92.23           C  
ATOM   1440  C   GLY A 175      -7.968  -5.088   9.325  1.00 92.23           C  
ATOM   1441  O   GLY A 175      -7.731  -4.980   8.120  1.00 92.23           O  
ATOM   1442  N   TRP A 176      -7.524  -4.258  10.263  1.00 93.28           N  
ATOM   1443  CA  TRP A 176      -6.843  -3.024   9.885  1.00 93.28           C  
ATOM   1444  C   TRP A 176      -5.544  -3.324   9.145  1.00 93.28           C  
ATOM   1445  CB  TRP A 176      -6.556  -2.167  11.121  1.00 93.28           C  
ATOM   1446  O   TRP A 176      -5.174  -2.608   8.212  1.00 93.28           O  
ATOM   1447  CG  TRP A 176      -5.569  -2.779  12.069  1.00 93.28           C  
ATOM   1448  CD1 TRP A 176      -5.846  -3.559  13.157  1.00 93.28           C  
ATOM   1449  CD2 TRP A 176      -4.144  -2.656  12.016  1.00 93.28           C  
ATOM   1450  CE2 TRP A 176      -3.621  -3.389  13.104  1.00 93.28           C  
ATOM   1451  CE3 TRP A 176      -3.258  -1.998  11.152  1.00 93.28           C  
ATOM   1452  NE1 TRP A 176      -4.679  -3.929  13.784  1.00 93.28           N  
ATOM   1453  CH2 TRP A 176      -1.404  -2.828  12.491  1.00 93.28           C  
ATOM   1454  CZ2 TRP A 176      -2.249  -3.482  13.351  1.00 93.28           C  
ATOM   1455  CZ3 TRP A 176      -1.894  -2.091  11.400  1.00 93.28           C  
ATOM   1456  N   LEU A 177      -4.828  -4.360   9.648  1.00 92.98           N  
ATOM   1457  CA  LEU A 177      -3.521  -4.663   9.076  1.00 92.98           C  
ATOM   1458  C   LEU A 177      -3.656  -5.136   7.632  1.00 92.98           C  
ATOM   1459  CB  LEU A 177      -2.805  -5.730   9.909  1.00 92.98           C  
ATOM   1460  O   LEU A 177      -2.979  -4.621   6.740  1.00 92.98           O  
ATOM   1461  CG  LEU A 177      -1.411  -6.141   9.431  1.00 92.98           C  
ATOM   1462  CD1 LEU A 177      -0.494  -4.925   9.363  1.00 92.98           C  
ATOM   1463  CD2 LEU A 177      -0.825  -7.209  10.348  1.00 92.98           C  
ATOM   1464  N   GLY A 178      -4.545  -6.094   7.423  1.00 92.61           N  
ATOM   1465  CA  GLY A 178      -4.748  -6.603   6.076  1.00 92.61           C  
ATOM   1466  C   GLY A 178      -5.242  -5.546   5.107  1.00 92.61           C  
ATOM   1467  O   GLY A 178      -4.749  -5.450   3.981  1.00 92.61           O  
ATOM   1468  N   TRP A 179      -6.172  -4.811   5.545  1.00 96.25           N  
ATOM   1469  CA  TRP A 179      -6.736  -3.773   4.688  1.00 96.25           C  
ATOM   1470  C   TRP A 179      -5.702  -2.694   4.386  1.00 96.25           C  
ATOM   1471  CB  TRP A 179      -7.970  -3.147   5.343  1.00 96.25           C  
ATOM   1472  O   TRP A 179      -5.611  -2.212   3.255  1.00 96.25           O  
ATOM   1473  CG  TRP A 179      -8.624  -2.081   4.516  1.00 96.25           C  
ATOM   1474  CD1 TRP A 179      -8.859  -0.784   4.879  1.00 96.25           C  
ATOM   1475  CD2 TRP A 179      -9.132  -2.223   3.186  1.00 96.25           C  
ATOM   1476  CE2 TRP A 179      -9.661  -0.970   2.804  1.00 96.25           C  
ATOM   1477  CE3 TRP A 179      -9.190  -3.289   2.278  1.00 96.25           C  
ATOM   1478  NE1 TRP A 179      -9.482  -0.110   3.854  1.00 96.25           N  
ATOM   1479  CH2 TRP A 179     -10.285  -1.814   0.683  1.00 96.25           C  
ATOM   1480  CZ2 TRP A 179     -10.241  -0.755   1.552  1.00 96.25           C  
ATOM   1481  CZ3 TRP A 179      -9.768  -3.073   1.032  1.00 96.25           C  
ATOM   1482  N   TYR A 180      -4.873  -2.303   5.388  1.00 96.17           N  
ATOM   1483  CA  TYR A 180      -3.819  -1.319   5.167  1.00 96.17           C  
ATOM   1484  C   TYR A 180      -2.825  -1.812   4.121  1.00 96.17           C  
ATOM   1485  CB  TYR A 180      -3.088  -1.009   6.477  1.00 96.17           C  
ATOM   1486  O   TYR A 180      -2.428  -1.058   3.230  1.00 96.17           O  
ATOM   1487  CG  TYR A 180      -1.908  -0.083   6.309  1.00 96.17           C  
ATOM   1488  CD1 TYR A 180      -0.610  -0.583   6.240  1.00 96.17           C  
ATOM   1489  CD2 TYR A 180      -2.089   1.293   6.221  1.00 96.17           C  
ATOM   1490  CE1 TYR A 180       0.481   0.267   6.087  1.00 96.17           C  
ATOM   1491  CE2 TYR A 180      -1.006   2.152   6.068  1.00 96.17           C  
ATOM   1492  OH  TYR A 180       1.349   2.477   5.851  1.00 96.17           O  
ATOM   1493  CZ  TYR A 180       0.273   1.631   6.002  1.00 96.17           C  
ATOM   1494  N   ILE A 181      -2.420  -3.035   4.219  1.00 95.15           N  
ATOM   1495  CA  ILE A 181      -1.449  -3.619   3.299  1.00 95.15           C  
ATOM   1496  C   ILE A 181      -2.007  -3.597   1.878  1.00 95.15           C  
ATOM   1497  CB  ILE A 181      -1.080  -5.063   3.708  1.00 95.15           C  
ATOM   1498  O   ILE A 181      -1.306  -3.222   0.935  1.00 95.15           O  
ATOM   1499  CG1 ILE A 181      -0.236  -5.056   4.988  1.00 95.15           C  
ATOM   1500  CG2 ILE A 181      -0.343  -5.774   2.569  1.00 95.15           C  
ATOM   1501  CD1 ILE A 181       0.029  -6.442   5.561  1.00 95.15           C  
ATOM   1502  N   LEU A 182      -3.252  -4.014   1.753  1.00 96.60           N  
ATOM   1503  CA  LEU A 182      -3.889  -4.021   0.440  1.00 96.60           C  
ATOM   1504  C   LEU A 182      -3.933  -2.616  -0.150  1.00 96.60           C  
ATOM   1505  CB  LEU A 182      -5.306  -4.593   0.535  1.00 96.60           C  
ATOM   1506  O   LEU A 182      -3.555  -2.412  -1.306  1.00 96.60           O  
ATOM   1507  CG  LEU A 182      -6.074  -4.725  -0.781  1.00 96.60           C  
ATOM   1508  CD1 LEU A 182      -5.354  -5.688  -1.720  1.00 96.60           C  
ATOM   1509  CD2 LEU A 182      -7.503  -5.190  -0.523  1.00 96.60           C  
ATOM   1510  N   CYS A 183      -4.346  -1.597   0.644  1.00 98.10           N  
ATOM   1511  CA  CYS A 183      -4.430  -0.214   0.190  1.00 98.10           C  
ATOM   1512  C   CYS A 183      -3.046   0.343  -0.124  1.00 98.10           C  
ATOM   1513  CB  CYS A 183      -5.112   0.656   1.245  1.00 98.10           C  
ATOM   1514  O   CYS A 183      -2.863   1.034  -1.127  1.00 98.10           O  
ATOM   1515  SG  CYS A 183      -6.875   0.316   1.440  1.00 98.10           S  
ATOM   1516  N   SER A 184      -2.114  -0.006   0.726  1.00 95.77           N  
ATOM   1517  CA  SER A 184      -0.758   0.501   0.545  1.00 95.77           C  
ATOM   1518  C   SER A 184      -0.130  -0.046  -0.732  1.00 95.77           C  
ATOM   1519  CB  SER A 184       0.115   0.140   1.747  1.00 95.77           C  
ATOM   1520  O   SER A 184       0.538   0.687  -1.466  1.00 95.77           O  
ATOM   1521  OG  SER A 184      -0.328   0.816   2.912  1.00 95.77           O  
ATOM   1522  N   PHE A 185      -0.379  -1.301  -0.929  1.00 95.09           N  
ATOM   1523  CA  PHE A 185       0.158  -1.934  -2.128  1.00 95.09           C  
ATOM   1524  C   PHE A 185      -0.435  -1.306  -3.384  1.00 95.09           C  
ATOM   1525  CB  PHE A 185      -0.119  -3.440  -2.113  1.00 95.09           C  
ATOM   1526  O   PHE A 185       0.290  -1.001  -4.333  1.00 95.09           O  
ATOM   1527  CG  PHE A 185       0.595  -4.200  -3.197  1.00 95.09           C  
ATOM   1528  CD1 PHE A 185      -0.107  -5.032  -4.061  1.00 95.09           C  
ATOM   1529  CD2 PHE A 185       1.970  -4.082  -3.353  1.00 95.09           C  
ATOM   1530  CE1 PHE A 185       0.553  -5.737  -5.066  1.00 95.09           C  
ATOM   1531  CE2 PHE A 185       2.636  -4.783  -4.355  1.00 95.09           C  
ATOM   1532  CZ  PHE A 185       1.925  -5.611  -5.209  1.00 95.09           C  
ATOM   1533  N   ALA A 186      -1.728  -1.094  -3.388  1.00 96.87           N  
ATOM   1534  CA  ALA A 186      -2.407  -0.502  -4.538  1.00 96.87           C  
ATOM   1535  C   ALA A 186      -1.934   0.929  -4.777  1.00 96.87           C  
ATOM   1536  CB  ALA A 186      -3.920  -0.533  -4.336  1.00 96.87           C  
ATOM   1537  O   ALA A 186      -1.559   1.287  -5.895  1.00 96.87           O  
ATOM   1538  N   THR A 187      -1.867   1.693  -3.759  1.00 96.11           N  
ATOM   1539  CA  THR A 187      -1.520   3.104  -3.883  1.00 96.11           C  
ATOM   1540  C   THR A 187      -0.042   3.269  -4.224  1.00 96.11           C  
ATOM   1541  CB  THR A 187      -1.840   3.874  -2.589  1.00 96.11           C  
ATOM   1542  O   THR A 187       0.320   4.107  -5.052  1.00 96.11           O  
ATOM   1543  CG2 THR A 187      -3.340   3.882  -2.310  1.00 96.11           C  
ATOM   1544  OG1 THR A 187      -1.164   3.252  -1.489  1.00 96.11           O  
ATOM   1545  N   SER A 188       0.773   2.453  -3.643  1.00 93.10           N  
ATOM   1546  CA  SER A 188       2.210   2.555  -3.878  1.00 93.10           C  
ATOM   1547  C   SER A 188       2.562   2.183  -5.315  1.00 93.10           C  
ATOM   1548  CB  SER A 188       2.977   1.656  -2.908  1.00 93.10           C  
ATOM   1549  O   SER A 188       3.435   2.804  -5.926  1.00 93.10           O  
ATOM   1550  OG  SER A 188       2.889   2.156  -1.584  1.00 93.10           O  
ATOM   1551  N   THR A 189       1.889   1.170  -5.786  1.00 94.07           N  
ATOM   1552  CA  THR A 189       2.129   0.738  -7.158  1.00 94.07           C  
ATOM   1553  C   THR A 189       1.835   1.868  -8.141  1.00 94.07           C  
ATOM   1554  CB  THR A 189       1.274  -0.492  -7.515  1.00 94.07           C  
ATOM   1555  O   THR A 189       2.619   2.120  -9.058  1.00 94.07           O  
ATOM   1556  CG2 THR A 189       1.498  -0.917  -8.962  1.00 94.07           C  
ATOM   1557  OG1 THR A 189       1.625  -1.579  -6.649  1.00 94.07           O  
ATOM   1558  N   VAL A 190       0.797   2.585  -7.912  1.00 95.10           N  
ATOM   1559  CA  VAL A 190       0.379   3.678  -8.783  1.00 95.10           C  
ATOM   1560  C   VAL A 190       1.325   4.865  -8.614  1.00 95.10           C  
ATOM   1561  CB  VAL A 190      -1.075   4.111  -8.493  1.00 95.10           C  
ATOM   1562  O   VAL A 190       1.847   5.396  -9.598  1.00 95.10           O  
ATOM   1563  CG1 VAL A 190      -1.438   5.359  -9.296  1.00 95.10           C  
ATOM   1564  CG2 VAL A 190      -2.043   2.971  -8.806  1.00 95.10           C  
ATOM   1565  N   LEU A 191       1.639   5.205  -7.452  1.00 93.50           N  
ATOM   1566  CA  LEU A 191       2.432   6.392  -7.155  1.00 93.50           C  
ATOM   1567  C   LEU A 191       3.868   6.223  -7.641  1.00 93.50           C  
ATOM   1568  CB  LEU A 191       2.422   6.682  -5.651  1.00 93.50           C  
ATOM   1569  O   LEU A 191       4.472   7.171  -8.147  1.00 93.50           O  
ATOM   1570  CG  LEU A 191       1.143   7.306  -5.090  1.00 93.50           C  
ATOM   1571  CD1 LEU A 191       1.219   7.393  -3.570  1.00 93.50           C  
ATOM   1572  CD2 LEU A 191       0.908   8.684  -5.699  1.00 93.50           C  
ATOM   1573  N   ARG A 192       4.374   5.039  -7.482  1.00 90.80           N  
ATOM   1574  CA  ARG A 192       5.745   4.777  -7.907  1.00 90.80           C  
ATOM   1575  C   ARG A 192       5.899   4.974  -9.411  1.00 90.80           C  
ATOM   1576  CB  ARG A 192       6.168   3.359  -7.518  1.00 90.80           C  
ATOM   1577  O   ARG A 192       6.900   5.526  -9.872  1.00 90.80           O  
ATOM   1578  CG  ARG A 192       6.478   3.193  -6.038  1.00 90.80           C  
ATOM   1579  CD  ARG A 192       6.968   1.788  -5.719  1.00 90.80           C  
ATOM   1580  NE  ARG A 192       8.351   1.590  -6.143  1.00 90.80           N  
ATOM   1581  NH1 ARG A 192       8.035  -0.578  -6.875  1.00 90.80           N  
ATOM   1582  NH2 ARG A 192      10.102   0.399  -7.033  1.00 90.80           N  
ATOM   1583  CZ  ARG A 192       8.826   0.471  -6.683  1.00 90.80           C  
ATOM   1584  N   LYS A 193       4.931   4.524 -10.082  1.00 91.00           N  
ATOM   1585  CA  LYS A 193       4.984   4.659 -11.535  1.00 91.00           C  
ATOM   1586  C   LYS A 193       4.844   6.119 -11.956  1.00 91.00           C  
ATOM   1587  CB  LYS A 193       3.890   3.817 -12.193  1.00 91.00           C  
ATOM   1588  O   LYS A 193       5.541   6.578 -12.864  1.00 91.00           O  
ATOM   1589  CG  LYS A 193       4.089   2.316 -12.040  1.00 91.00           C  
ATOM   1590  CD  LYS A 193       5.299   1.829 -12.827  1.00 91.00           C  
ATOM   1591  CE  LYS A 193       5.463   0.319 -12.725  1.00 91.00           C  
ATOM   1592  NZ  LYS A 193       6.746  -0.142 -13.335  1.00 91.00           N  
ATOM   1593  N   ILE A 194       3.981   6.842 -11.230  1.00 90.51           N  
ATOM   1594  CA  ILE A 194       3.729   8.246 -11.534  1.00 90.51           C  
ATOM   1595  C   ILE A 194       4.976   9.073 -11.224  1.00 90.51           C  
ATOM   1596  CB  ILE A 194       2.517   8.788 -10.744  1.00 90.51           C  
ATOM   1597  O   ILE A 194       5.315   9.998 -11.965  1.00 90.51           O  
ATOM   1598  CG1 ILE A 194       1.217   8.168 -11.270  1.00 90.51           C  
ATOM   1599  CG2 ILE A 194       2.464  10.316 -10.817  1.00 90.51           C  
ATOM   1600  CD1 ILE A 194      -0.013   8.518 -10.444  1.00 90.51           C  
ATOM   1601  N   LEU A 195       5.657   8.659 -10.185  1.00 89.46           N  
ATOM   1602  CA  LEU A 195       6.830   9.405  -9.744  1.00 89.46           C  
ATOM   1603  C   LEU A 195       8.082   8.930 -10.473  1.00 89.46           C  
ATOM   1604  CB  LEU A 195       7.020   9.259  -8.231  1.00 89.46           C  
ATOM   1605  O   LEU A 195       9.166   9.488 -10.283  1.00 89.46           O  
ATOM   1606  CG  LEU A 195       5.951   9.903  -7.348  1.00 89.46           C  
ATOM   1607  CD1 LEU A 195       6.202   9.568  -5.882  1.00 89.46           C  
ATOM   1608  CD2 LEU A 195       5.920  11.413  -7.559  1.00 89.46           C  
ATOM   1609  N   GLY A 196       7.971   7.880 -11.256  1.00 83.17           N  
ATOM   1610  CA  GLY A 196       9.082   7.349 -12.030  1.00 83.17           C  
ATOM   1611  C   GLY A 196      10.073   6.565 -11.192  1.00 83.17           C  
ATOM   1612  O   GLY A 196      11.266   6.532 -11.500  1.00 83.17           O  
ATOM   1613  N   ILE A 197       9.561   6.121 -10.127  1.00 80.75           N  
ATOM   1614  CA  ILE A 197      10.386   5.302  -9.246  1.00 80.75           C  
ATOM   1615  C   ILE A 197      10.346   3.847  -9.708  1.00 80.75           C  
ATOM   1616  CB  ILE A 197       9.922   5.410  -7.776  1.00 80.75           C  
ATOM   1617  O   ILE A 197       9.270   3.253  -9.817  1.00 80.75           O  
ATOM   1618  CG1 ILE A 197       9.946   6.872  -7.315  1.00 80.75           C  
ATOM   1619  CG2 ILE A 197      10.793   4.536  -6.869  1.00 80.75           C  
ATOM   1620  CD1 ILE A 197       9.262   7.110  -5.976  1.00 80.75           C  
ATOM   1621  N   LYS A 198      11.516   3.402 -10.338  1.00 67.42           N  
ATOM   1622  CA  LYS A 198      11.607   2.006 -10.757  1.00 67.42           C  
ATOM   1623  C   LYS A 198      12.034   1.111  -9.597  1.00 67.42           C  
ATOM   1624  CB  LYS A 198      12.588   1.858 -11.921  1.00 67.42           C  
ATOM   1625  O   LYS A 198      12.803   1.532  -8.731  1.00 67.42           O  
ATOM   1626  CG  LYS A 198      12.175   2.610 -13.178  1.00 67.42           C  
ATOM   1627  CD  LYS A 198      13.173   2.397 -14.309  1.00 67.42           C  
ATOM   1628  CE  LYS A 198      12.796   3.200 -15.547  1.00 67.42           C  
ATOM   1629  NZ  LYS A 198      13.739   2.952 -16.677  1.00 67.42           N  
TER
ATOM   1630  N   MET B   1       5.926  13.442 -16.367  1.00 84.66           N  
ATOM   1631  CA  MET B   1       5.616  12.029 -16.168  1.00 84.66           C  
ATOM   1632  C   MET B   1       6.058  11.201 -17.371  1.00 84.66           C  
ATOM   1633  CB  MET B   1       4.119  11.836 -15.921  1.00 84.66           C  
ATOM   1634  O   MET B   1       5.812  11.583 -18.516  1.00 84.66           O  
ATOM   1635  CG  MET B   1       3.756  10.450 -15.413  1.00 84.66           C  
ATOM   1636  SD  MET B   1       2.071  10.387 -14.688  1.00 84.66           S  
ATOM   1637  CE  MET B   1       1.083  10.858 -16.135  1.00 84.66           C  
ATOM   1638  N   ASP B   2       6.865  10.164 -17.138  1.00 89.87           N  
ATOM   1639  CA  ASP B   2       7.316   9.286 -18.213  1.00 89.87           C  
ATOM   1640  C   ASP B   2       6.159   8.460 -18.770  1.00 89.87           C  
ATOM   1641  CB  ASP B   2       8.432   8.362 -17.719  1.00 89.87           C  
ATOM   1642  O   ASP B   2       5.047   8.503 -18.239  1.00 89.87           O  
ATOM   1643  CG  ASP B   2       7.967   7.390 -16.650  1.00 89.87           C  
ATOM   1644  OD1 ASP B   2       6.766   7.392 -16.303  1.00 89.87           O  
ATOM   1645  OD2 ASP B   2       8.810   6.616 -16.146  1.00 89.87           O  
ATOM   1646  N   LEU B   3       6.307   7.931 -19.925  1.00 91.82           N  
ATOM   1647  CA  LEU B   3       5.265   7.204 -20.642  1.00 91.82           C  
ATOM   1648  C   LEU B   3       4.635   6.138 -19.751  1.00 91.82           C  
ATOM   1649  CB  LEU B   3       5.836   6.556 -21.906  1.00 91.82           C  
ATOM   1650  O   LEU B   3       3.416   5.953 -19.764  1.00 91.82           O  
ATOM   1651  CG  LEU B   3       4.824   5.910 -22.854  1.00 91.82           C  
ATOM   1652  CD1 LEU B   3       3.865   6.961 -23.402  1.00 91.82           C  
ATOM   1653  CD2 LEU B   3       5.540   5.188 -23.990  1.00 91.82           C  
ATOM   1654  N   GLU B   4       5.380   5.437 -18.922  1.00 91.93           N  
ATOM   1655  CA  GLU B   4       4.874   4.399 -18.029  1.00 91.93           C  
ATOM   1656  C   GLU B   4       3.953   4.987 -16.964  1.00 91.93           C  
ATOM   1657  CB  GLU B   4       6.033   3.648 -17.367  1.00 91.93           C  
ATOM   1658  O   GLU B   4       2.937   4.384 -16.613  1.00 91.93           O  
ATOM   1659  CG  GLU B   4       6.829   2.776 -18.327  1.00 91.93           C  
ATOM   1660  CD  GLU B   4       7.926   1.976 -17.642  1.00 91.93           C  
ATOM   1661  OE1 GLU B   4       8.662   1.239 -18.335  1.00 91.93           O  
ATOM   1662  OE2 GLU B   4       8.048   2.087 -16.401  1.00 91.93           O  
ATOM   1663  N   GLY B   5       4.344   6.145 -16.482  1.00 93.56           N  
ATOM   1664  CA  GLY B   5       3.507   6.842 -15.518  1.00 93.56           C  
ATOM   1665  C   GLY B   5       2.157   7.243 -16.079  1.00 93.56           C  
ATOM   1666  O   GLY B   5       1.130   7.079 -15.417  1.00 93.56           O  
ATOM   1667  N   LYS B   6       2.147   7.767 -17.281  1.00 94.73           N  
ATOM   1668  CA  LYS B   6       0.905   8.150 -17.948  1.00 94.73           C  
ATOM   1669  C   LYS B   6       0.012   6.936 -18.185  1.00 94.73           C  
ATOM   1670  CB  LYS B   6       1.202   8.850 -19.275  1.00 94.73           C  
ATOM   1671  O   LYS B   6      -1.199   6.997 -17.964  1.00 94.73           O  
ATOM   1672  CG  LYS B   6       1.876  10.205 -19.123  1.00 94.73           C  
ATOM   1673  CD  LYS B   6       2.168  10.839 -20.477  1.00 94.73           C  
ATOM   1674  CE  LYS B   6       2.946  12.140 -20.330  1.00 94.73           C  
ATOM   1675  NZ  LYS B   6       3.309  12.722 -21.657  1.00 94.73           N  
ATOM   1676  N   CYS B   7       0.633   5.853 -18.687  1.00 94.90           N  
ATOM   1677  CA  CYS B   7      -0.088   4.604 -18.903  1.00 94.90           C  
ATOM   1678  C   CYS B   7      -0.707   4.100 -17.605  1.00 94.90           C  
ATOM   1679  CB  CYS B   7       0.846   3.539 -19.479  1.00 94.90           C  
ATOM   1680  O   CYS B   7      -1.865   3.678 -17.588  1.00 94.90           O  
ATOM   1681  SG  CYS B   7       0.047   1.942 -19.752  1.00 94.90           S  
ATOM   1682  N   CYS B   8      -0.001   4.168 -16.544  1.00 96.27           N  
ATOM   1683  CA  CYS B   8      -0.469   3.724 -15.236  1.00 96.27           C  
ATOM   1684  C   CYS B   8      -1.677   4.536 -14.784  1.00 96.27           C  
ATOM   1685  CB  CYS B   8       0.649   3.836 -14.199  1.00 96.27           C  
ATOM   1686  O   CYS B   8      -2.644   3.980 -14.261  1.00 96.27           O  
ATOM   1687  SG  CYS B   8       0.157   3.322 -12.539  1.00 96.27           S  
ATOM   1688  N   LEU B   9      -1.668   5.804 -14.993  1.00 96.27           N  
ATOM   1689  CA  LEU B   9      -2.764   6.680 -14.596  1.00 96.27           C  
ATOM   1690  C   LEU B   9      -4.051   6.304 -15.322  1.00 96.27           C  
ATOM   1691  CB  LEU B   9      -2.412   8.142 -14.880  1.00 96.27           C  
ATOM   1692  O   LEU B   9      -5.121   6.248 -14.711  1.00 96.27           O  
ATOM   1693  CG  LEU B   9      -1.571   8.856 -13.821  1.00 96.27           C  
ATOM   1694  CD1 LEU B   9      -1.179  10.248 -14.304  1.00 96.27           C  
ATOM   1695  CD2 LEU B   9      -2.330   8.936 -12.500  1.00 96.27           C  
ATOM   1696  N   ILE B  10      -3.909   6.063 -16.625  1.00 96.56           N  
ATOM   1697  CA  ILE B  10      -5.060   5.680 -17.436  1.00 96.56           C  
ATOM   1698  C   ILE B  10      -5.668   4.389 -16.892  1.00 96.56           C  
ATOM   1699  CB  ILE B  10      -4.671   5.505 -18.921  1.00 96.56           C  
ATOM   1700  O   ILE B  10      -6.887   4.287 -16.736  1.00 96.56           O  
ATOM   1701  CG1 ILE B  10      -4.358   6.865 -19.555  1.00 96.56           C  
ATOM   1702  CG2 ILE B  10      -5.784   4.786 -19.689  1.00 96.56           C  
ATOM   1703  CD1 ILE B  10      -3.873   6.779 -20.996  1.00 96.56           C  
ATOM   1704  N   HIS B  11      -4.916   3.483 -16.515  1.00 97.73           N  
ATOM   1705  CA  HIS B  11      -5.391   2.193 -16.028  1.00 97.73           C  
ATOM   1706  C   HIS B  11      -5.929   2.305 -14.605  1.00 97.73           C  
ATOM   1707  CB  HIS B  11      -4.270   1.153 -16.085  1.00 97.73           C  
ATOM   1708  O   HIS B  11      -6.876   1.606 -14.238  1.00 97.73           O  
ATOM   1709  CG  HIS B  11      -3.997   0.640 -17.463  1.00 97.73           C  
ATOM   1710  CD2 HIS B  11      -4.405  -0.489 -18.088  1.00 97.73           C  
ATOM   1711  ND1 HIS B  11      -3.210   1.320 -18.368  1.00 97.73           N  
ATOM   1712  CE1 HIS B  11      -3.148   0.629 -19.494  1.00 97.73           C  
ATOM   1713  NE2 HIS B  11      -3.864  -0.473 -19.350  1.00 97.73           N  
ATOM   1714  N   ALA B  12      -5.272   3.134 -13.848  1.00 98.14           N  
ATOM   1715  CA  ALA B  12      -5.790   3.365 -12.502  1.00 98.14           C  
ATOM   1716  C   ALA B  12      -7.205   3.935 -12.550  1.00 98.14           C  
ATOM   1717  CB  ALA B  12      -4.867   4.304 -11.730  1.00 98.14           C  
ATOM   1718  O   ALA B  12      -8.070   3.532 -11.768  1.00 98.14           O  
ATOM   1719  N   ILE B  13      -7.400   4.837 -13.517  1.00 98.14           N  
ATOM   1720  CA  ILE B  13      -8.728   5.404 -13.728  1.00 98.14           C  
ATOM   1721  C   ILE B  13      -9.699   4.302 -14.144  1.00 98.14           C  
ATOM   1722  CB  ILE B  13      -8.701   6.525 -14.791  1.00 98.14           C  
ATOM   1723  O   ILE B  13     -10.818   4.225 -13.631  1.00 98.14           O  
ATOM   1724  CG1 ILE B  13      -7.930   7.741 -14.266  1.00 98.14           C  
ATOM   1725  CG2 ILE B  13     -10.125   6.914 -15.200  1.00 98.14           C  
ATOM   1726  CD1 ILE B  13      -7.660   8.806 -15.320  1.00 98.14           C  
ATOM   1727  N   GLY B  14      -9.222   3.491 -15.040  1.00 98.35           N  
ATOM   1728  CA  GLY B  14     -10.013   2.335 -15.428  1.00 98.35           C  
ATOM   1729  C   GLY B  14     -10.322   1.406 -14.269  1.00 98.35           C  
ATOM   1730  O   GLY B  14     -11.444   0.909 -14.147  1.00 98.35           O  
ATOM   1731  N   GLY B  15      -9.338   1.192 -13.473  1.00 98.67           N  
ATOM   1732  CA  GLY B  15      -9.532   0.373 -12.288  1.00 98.67           C  
ATOM   1733  C   GLY B  15     -10.597   0.917 -11.354  1.00 98.67           C  
ATOM   1734  O   GLY B  15     -11.398   0.157 -10.808  1.00 98.67           O  
ATOM   1735  N   ILE B  16     -10.648   2.212 -11.208  1.00 98.66           N  
ATOM   1736  CA  ILE B  16     -11.639   2.860 -10.356  1.00 98.66           C  
ATOM   1737  C   ILE B  16     -13.037   2.636 -10.929  1.00 98.66           C  
ATOM   1738  CB  ILE B  16     -11.357   4.372 -10.209  1.00 98.66           C  
ATOM   1739  O   ILE B  16     -13.950   2.222 -10.211  1.00 98.66           O  
ATOM   1740  CG1 ILE B  16     -10.077   4.599  -9.396  1.00 98.66           C  
ATOM   1741  CG2 ILE B  16     -12.549   5.084  -9.563  1.00 98.66           C  
ATOM   1742  CD1 ILE B  16      -9.596   6.044  -9.390  1.00 98.66           C  
ATOM   1743  N   ILE B  17     -13.187   2.843 -12.198  1.00 98.57           N  
ATOM   1744  CA  ILE B  17     -14.474   2.734 -12.875  1.00 98.57           C  
ATOM   1745  C   ILE B  17     -14.962   1.288 -12.826  1.00 98.57           C  
ATOM   1746  CB  ILE B  17     -14.387   3.221 -14.339  1.00 98.57           C  
ATOM   1747  O   ILE B  17     -16.091   1.020 -12.408  1.00 98.57           O  
ATOM   1748  CG1 ILE B  17     -14.068   4.719 -14.385  1.00 98.57           C  
ATOM   1749  CG2 ILE B  17     -15.686   2.914 -15.089  1.00 98.57           C  
ATOM   1750  CD1 ILE B  17     -13.746   5.241 -15.779  1.00 98.57           C  
ATOM   1751  N   PHE B  18     -14.089   0.391 -13.217  1.00 98.73           N  
ATOM   1752  CA  PHE B  18     -14.492  -1.005 -13.330  1.00 98.73           C  
ATOM   1753  C   PHE B  18     -14.589  -1.654 -11.954  1.00 98.73           C  
ATOM   1754  CB  PHE B  18     -13.507  -1.782 -14.209  1.00 98.73           C  
ATOM   1755  O   PHE B  18     -15.375  -2.582 -11.754  1.00 98.73           O  
ATOM   1756  CG  PHE B  18     -13.830  -1.729 -15.677  1.00 98.73           C  
ATOM   1757  CD1 PHE B  18     -14.478  -2.790 -16.299  1.00 98.73           C  
ATOM   1758  CD2 PHE B  18     -13.487  -0.618 -16.436  1.00 98.73           C  
ATOM   1759  CE1 PHE B  18     -14.779  -2.743 -17.658  1.00 98.73           C  
ATOM   1760  CE2 PHE B  18     -13.784  -0.564 -17.795  1.00 98.73           C  
ATOM   1761  CZ  PHE B  18     -14.430  -1.628 -18.404  1.00 98.73           C  
ATOM   1762  N   GLY B  19     -13.761  -1.193 -11.076  1.00 98.57           N  
ATOM   1763  CA  GLY B  19     -13.902  -1.650  -9.703  1.00 98.57           C  
ATOM   1764  C   GLY B  19     -15.252  -1.314  -9.098  1.00 98.57           C  
ATOM   1765  O   GLY B  19     -15.868  -2.152  -8.436  1.00 98.57           O  
ATOM   1766  N   TYR B  20     -15.666  -0.105  -9.349  1.00 98.50           N  
ATOM   1767  CA  TYR B  20     -16.971   0.337  -8.871  1.00 98.50           C  
ATOM   1768  C   TYR B  20     -18.088  -0.495  -9.490  1.00 98.50           C  
ATOM   1769  CB  TYR B  20     -17.187   1.819  -9.189  1.00 98.50           C  
ATOM   1770  O   TYR B  20     -18.984  -0.966  -8.785  1.00 98.50           O  
ATOM   1771  CG  TYR B  20     -18.496   2.366  -8.673  1.00 98.50           C  
ATOM   1772  CD1 TYR B  20     -19.642   2.348  -9.466  1.00 98.50           C  
ATOM   1773  CD2 TYR B  20     -18.590   2.903  -7.394  1.00 98.50           C  
ATOM   1774  CE1 TYR B  20     -20.850   2.852  -8.996  1.00 98.50           C  
ATOM   1775  CE2 TYR B  20     -19.793   3.410  -6.913  1.00 98.50           C  
ATOM   1776  OH  TYR B  20     -22.109   3.881  -7.249  1.00 98.50           O  
ATOM   1777  CZ  TYR B  20     -20.915   3.380  -7.720  1.00 98.50           C  
ATOM   1778  N   LEU B  21     -18.038  -0.810 -10.736  1.00 98.33           N  
ATOM   1779  CA  LEU B  21     -19.072  -1.517 -11.485  1.00 98.33           C  
ATOM   1780  C   LEU B  21     -19.018  -3.015 -11.204  1.00 98.33           C  
ATOM   1781  CB  LEU B  21     -18.916  -1.261 -12.986  1.00 98.33           C  
ATOM   1782  O   LEU B  21     -20.009  -3.723 -11.396  1.00 98.33           O  
ATOM   1783  CG  LEU B  21     -19.174   0.170 -13.460  1.00 98.33           C  
ATOM   1784  CD1 LEU B  21     -18.892   0.293 -14.953  1.00 98.33           C  
ATOM   1785  CD2 LEU B  21     -20.607   0.588 -13.145  1.00 98.33           C  
ATOM   1786  N   ALA B  22     -17.928  -3.470 -10.726  1.00 98.16           N  
ATOM   1787  CA  ALA B  22     -17.712  -4.894 -10.484  1.00 98.16           C  
ATOM   1788  C   ALA B  22     -18.722  -5.439  -9.478  1.00 98.16           C  
ATOM   1789  CB  ALA B  22     -16.288  -5.139  -9.989  1.00 98.16           C  
ATOM   1790  O   ALA B  22     -19.187  -6.574  -9.609  1.00 98.16           O  
ATOM   1791  N   ASN B  23     -19.071  -4.555  -8.556  1.00 97.44           N  
ATOM   1792  CA  ASN B  23     -19.984  -5.024  -7.519  1.00 97.44           C  
ATOM   1793  C   ASN B  23     -21.364  -5.340  -8.089  1.00 97.44           C  
ATOM   1794  CB  ASN B  23     -20.097  -3.990  -6.396  1.00 97.44           C  
ATOM   1795  O   ASN B  23     -22.037  -6.260  -7.621  1.00 97.44           O  
ATOM   1796  CG  ASN B  23     -20.878  -4.507  -5.204  1.00 97.44           C  
ATOM   1797  ND2 ASN B  23     -21.971  -3.830  -4.873  1.00 97.44           N  
ATOM   1798  OD1 ASN B  23     -20.502  -5.506  -4.585  1.00 97.44           O  
ATOM   1799  N   TYR B  24     -21.743  -4.710  -9.129  1.00 97.11           N  
ATOM   1800  CA  TYR B  24     -23.031  -4.948  -9.771  1.00 97.11           C  
ATOM   1801  C   TYR B  24     -23.031  -6.277 -10.518  1.00 97.11           C  
ATOM   1802  CB  TYR B  24     -23.370  -3.808 -10.736  1.00 97.11           C  
ATOM   1803  O   TYR B  24     -24.040  -6.986 -10.536  1.00 97.11           O  
ATOM   1804  CG  TYR B  24     -23.604  -2.483 -10.051  1.00 97.11           C  
ATOM   1805  CD1 TYR B  24     -24.808  -2.215  -9.403  1.00 97.11           C  
ATOM   1806  CD2 TYR B  24     -22.624  -1.497 -10.051  1.00 97.11           C  
ATOM   1807  CE1 TYR B  24     -25.029  -0.995  -8.773  1.00 97.11           C  
ATOM   1808  CE2 TYR B  24     -22.834  -0.274  -9.424  1.00 97.11           C  
ATOM   1809  OH  TYR B  24     -24.251   1.177  -8.165  1.00 97.11           O  
ATOM   1810  CZ  TYR B  24     -24.038  -0.032  -8.788  1.00 97.11           C  
ATOM   1811  N   VAL B  25     -21.889  -6.531 -11.087  1.00 97.11           N  
ATOM   1812  CA  VAL B  25     -21.751  -7.812 -11.771  1.00 97.11           C  
ATOM   1813  C   VAL B  25     -21.774  -8.948 -10.750  1.00 97.11           C  
ATOM   1814  CB  VAL B  25     -20.453  -7.873 -12.607  1.00 97.11           C  
ATOM   1815  O   VAL B  25     -22.454  -9.957 -10.950  1.00 97.11           O  
ATOM   1816  CG1 VAL B  25     -20.300  -9.242 -13.267  1.00 97.11           C  
ATOM   1817  CG2 VAL B  25     -20.444  -6.765 -13.658  1.00 97.11           C  
ATOM   1818  N   TYR B  26     -21.104  -8.721  -9.665  1.00 97.09           N  
ATOM   1819  CA  TYR B  26     -20.968  -9.753  -8.643  1.00 97.09           C  
ATOM   1820  C   TYR B  26     -22.312 -10.052  -7.989  1.00 97.09           C  
ATOM   1821  CB  TYR B  26     -19.953  -9.326  -7.579  1.00 97.09           C  
ATOM   1822  O   TYR B  26     -22.596 -11.199  -7.636  1.00 97.09           O  
ATOM   1823  CG  TYR B  26     -19.630 -10.410  -6.579  1.00 97.09           C  
ATOM   1824  CD1 TYR B  26     -20.142 -10.364  -5.284  1.00 97.09           C  
ATOM   1825  CD2 TYR B  26     -18.813 -11.480  -6.926  1.00 97.09           C  
ATOM   1826  CE1 TYR B  26     -19.846 -11.359  -4.358  1.00 97.09           C  
ATOM   1827  CE2 TYR B  26     -18.510 -12.481  -6.008  1.00 97.09           C  
ATOM   1828  OH  TYR B  26     -18.734 -13.400  -3.817  1.00 97.09           O  
ATOM   1829  CZ  TYR B  26     -19.031 -12.412  -4.729  1.00 97.09           C  
ATOM   1830  N   THR B  27     -23.168  -9.094  -7.984  1.00 94.93           N  
ATOM   1831  CA  THR B  27     -24.427  -9.248  -7.265  1.00 94.93           C  
ATOM   1832  C   THR B  27     -25.590  -9.418  -8.239  1.00 94.93           C  
ATOM   1833  CB  THR B  27     -24.697  -8.042  -6.346  1.00 94.93           C  
ATOM   1834  O   THR B  27     -26.754  -9.305  -7.850  1.00 94.93           O  
ATOM   1835  CG2 THR B  27     -23.644  -7.942  -5.247  1.00 94.93           C  
ATOM   1836  OG1 THR B  27     -24.672  -6.840  -7.126  1.00 94.93           O  
ATOM   1837  N   ALA B  28     -25.340  -9.668  -9.491  1.00 94.51           N  
ATOM   1838  CA  ALA B  28     -26.325  -9.772 -10.565  1.00 94.51           C  
ATOM   1839  C   ALA B  28     -27.090 -11.089 -10.481  1.00 94.51           C  
ATOM   1840  CB  ALA B  28     -25.646  -9.639 -11.925  1.00 94.51           C  
ATOM   1841  O   ALA B  28     -27.981 -11.350 -11.294  1.00 94.51           O  
ATOM   1842  N   GLY B  29     -26.858 -11.931  -9.563  1.00 88.67           N  
ATOM   1843  CA  GLY B  29     -27.612 -13.158  -9.361  1.00 88.67           C  
ATOM   1844  C   GLY B  29     -27.092 -14.321 -10.185  1.00 88.67           C  
ATOM   1845  O   GLY B  29     -27.867 -15.174 -10.622  1.00 88.67           O  
ATOM   1846  N   LEU B  30     -25.753 -14.342 -10.387  1.00 92.78           N  
ATOM   1847  CA  LEU B  30     -25.149 -15.399 -11.192  1.00 92.78           C  
ATOM   1848  C   LEU B  30     -24.774 -16.596 -10.324  1.00 92.78           C  
ATOM   1849  CB  LEU B  30     -23.910 -14.875 -11.922  1.00 92.78           C  
ATOM   1850  O   LEU B  30     -24.164 -17.552 -10.808  1.00 92.78           O  
ATOM   1851  CG  LEU B  30     -24.150 -13.787 -12.970  1.00 92.78           C  
ATOM   1852  CD1 LEU B  30     -22.821 -13.238 -13.478  1.00 92.78           C  
ATOM   1853  CD2 LEU B  30     -24.986 -14.330 -14.124  1.00 92.78           C  
ATOM   1854  N   GLY B  31     -25.149 -16.602  -9.103  1.00 92.42           N  
ATOM   1855  CA  GLY B  31     -24.883 -17.700  -8.186  1.00 92.42           C  
ATOM   1856  C   GLY B  31     -23.404 -17.979  -8.002  1.00 92.42           C  
ATOM   1857  O   GLY B  31     -22.622 -17.064  -7.739  1.00 92.42           O  
ATOM   1858  N   ILE B  32     -22.933 -19.239  -8.163  1.00 91.14           N  
ATOM   1859  CA  ILE B  32     -21.570 -19.674  -7.880  1.00 91.14           C  
ATOM   1860  C   ILE B  32     -20.621 -19.122  -8.942  1.00 91.14           C  
ATOM   1861  CB  ILE B  32     -21.470 -21.214  -7.820  1.00 91.14           C  
ATOM   1862  O   ILE B  32     -19.402 -19.122  -8.755  1.00 91.14           O  
ATOM   1863  CG1 ILE B  32     -21.899 -21.830  -9.156  1.00 91.14           C  
ATOM   1864  CG2 ILE B  32     -22.313 -21.766  -6.667  1.00 91.14           C  
ATOM   1865  CD1 ILE B  32     -21.582 -23.314  -9.284  1.00 91.14           C  
ATOM   1866  N   PHE B  33     -21.236 -18.547 -10.019  1.00 94.97           N  
ATOM   1867  CA  PHE B  33     -20.427 -18.041 -11.122  1.00 94.97           C  
ATOM   1868  C   PHE B  33     -20.154 -16.551 -10.955  1.00 94.97           C  
ATOM   1869  CB  PHE B  33     -21.121 -18.300 -12.463  1.00 94.97           C  
ATOM   1870  O   PHE B  33     -19.443 -15.950 -11.762  1.00 94.97           O  
ATOM   1871  CG  PHE B  33     -21.275 -19.760 -12.794  1.00 94.97           C  
ATOM   1872  CD1 PHE B  33     -20.162 -20.550 -13.052  1.00 94.97           C  
ATOM   1873  CD2 PHE B  33     -22.535 -20.343 -12.847  1.00 94.97           C  
ATOM   1874  CE1 PHE B  33     -20.301 -21.901 -13.359  1.00 94.97           C  
ATOM   1875  CE2 PHE B  33     -22.682 -21.692 -13.153  1.00 94.97           C  
ATOM   1876  CZ  PHE B  33     -21.564 -22.470 -13.410  1.00 94.97           C  
ATOM   1877  N   SER B  34     -20.732 -15.938  -9.941  1.00 95.54           N  
ATOM   1878  CA  SER B  34     -20.659 -14.490  -9.774  1.00 95.54           C  
ATOM   1879  C   SER B  34     -19.212 -14.014  -9.709  1.00 95.54           C  
ATOM   1880  CB  SER B  34     -21.404 -14.058  -8.510  1.00 95.54           C  
ATOM   1881  O   SER B  34     -18.857 -13.005 -10.322  1.00 95.54           O  
ATOM   1882  OG  SER B  34     -20.853 -14.682  -7.363  1.00 95.54           O  
ATOM   1883  N   GLY B  35     -18.384 -14.791  -8.955  1.00 94.62           N  
ATOM   1884  CA  GLY B  35     -16.983 -14.432  -8.802  1.00 94.62           C  
ATOM   1885  C   GLY B  35     -16.221 -14.434 -10.114  1.00 94.62           C  
ATOM   1886  O   GLY B  35     -15.581 -13.441 -10.467  1.00 94.62           O  
ATOM   1887  N   ILE B  36     -16.384 -15.480 -10.855  1.00 95.77           N  
ATOM   1888  CA  ILE B  36     -15.660 -15.645 -12.111  1.00 95.77           C  
ATOM   1889  C   ILE B  36     -16.158 -14.624 -13.131  1.00 95.77           C  
ATOM   1890  CB  ILE B  36     -15.814 -17.078 -12.668  1.00 95.77           C  
ATOM   1891  O   ILE B  36     -15.363 -14.031 -13.864  1.00 95.77           O  
ATOM   1892  CG1 ILE B  36     -15.113 -18.086 -11.749  1.00 95.77           C  
ATOM   1893  CG2 ILE B  36     -15.266 -17.165 -14.095  1.00 95.77           C  
ATOM   1894  CD1 ILE B  36     -15.443 -19.540 -12.059  1.00 95.77           C  
ATOM   1895  N   ALA B  37     -17.428 -14.414 -13.143  1.00 97.37           N  
ATOM   1896  CA  ALA B  37     -18.002 -13.423 -14.050  1.00 97.37           C  
ATOM   1897  C   ALA B  37     -17.435 -12.033 -13.774  1.00 97.37           C  
ATOM   1898  CB  ALA B  37     -19.524 -13.407 -13.927  1.00 97.37           C  
ATOM   1899  O   ALA B  37     -17.123 -11.287 -14.706  1.00 97.37           O  
ATOM   1900  N   THR B  38     -17.270 -11.752 -12.543  1.00 98.14           N  
ATOM   1901  CA  THR B  38     -16.755 -10.441 -12.165  1.00 98.14           C  
ATOM   1902  C   THR B  38     -15.290 -10.299 -12.567  1.00 98.14           C  
ATOM   1903  CB  THR B  38     -16.900 -10.200 -10.651  1.00 98.14           C  
ATOM   1904  O   THR B  38     -14.876  -9.247 -13.060  1.00 98.14           O  
ATOM   1905  CG2 THR B  38     -16.489  -8.779 -10.278  1.00 98.14           C  
ATOM   1906  OG1 THR B  38     -18.265 -10.406 -10.268  1.00 98.14           O  
ATOM   1907  N   LEU B  39     -14.519 -11.365 -12.502  1.00 97.51           N  
ATOM   1908  CA  LEU B  39     -13.116 -11.334 -12.900  1.00 97.51           C  
ATOM   1909  C   LEU B  39     -12.983 -11.157 -14.409  1.00 97.51           C  
ATOM   1910  CB  LEU B  39     -12.405 -12.617 -12.461  1.00 97.51           C  
ATOM   1911  O   LEU B  39     -12.110 -10.422 -14.877  1.00 97.51           O  
ATOM   1912  CG  LEU B  39     -12.226 -12.811 -10.954  1.00 97.51           C  
ATOM   1913  CD1 LEU B  39     -11.491 -14.117 -10.672  1.00 97.51           C  
ATOM   1914  CD2 LEU B  39     -11.478 -11.629 -10.348  1.00 97.51           C  
ATOM   1915  N   ILE B  40     -13.853 -11.854 -15.071  1.00 97.61           N  
ATOM   1916  CA  ILE B  40     -13.867 -11.705 -16.523  1.00 97.61           C  
ATOM   1917  C   ILE B  40     -14.211 -10.263 -16.890  1.00 97.61           C  
ATOM   1918  CB  ILE B  40     -14.869 -12.679 -17.181  1.00 97.61           C  
ATOM   1919  O   ILE B  40     -13.586  -9.675 -17.776  1.00 97.61           O  
ATOM   1920  CG1 ILE B  40     -14.386 -14.126 -17.030  1.00 97.61           C  
ATOM   1921  CG2 ILE B  40     -15.078 -12.323 -18.656  1.00 97.61           C  
ATOM   1922  CD1 ILE B  40     -15.406 -15.168 -17.465  1.00 97.61           C  
ATOM   1923  N   PHE B  41     -15.133  -9.763 -16.186  1.00 98.35           N  
ATOM   1924  CA  PHE B  41     -15.541  -8.377 -16.382  1.00 98.35           C  
ATOM   1925  C   PHE B  41     -14.368  -7.431 -16.153  1.00 98.35           C  
ATOM   1926  CB  PHE B  41     -16.697  -8.017 -15.444  1.00 98.35           C  
ATOM   1927  O   PHE B  41     -14.118  -6.536 -16.963  1.00 98.35           O  
ATOM   1928  CG  PHE B  41     -17.021  -6.548 -15.416  1.00 98.35           C  
ATOM   1929  CD1 PHE B  41     -16.620  -5.754 -14.348  1.00 98.35           C  
ATOM   1930  CD2 PHE B  41     -17.727  -5.960 -16.457  1.00 98.35           C  
ATOM   1931  CE1 PHE B  41     -16.918  -4.393 -14.319  1.00 98.35           C  
ATOM   1932  CE2 PHE B  41     -18.028  -4.601 -16.436  1.00 98.35           C  
ATOM   1933  CZ  PHE B  41     -17.624  -3.820 -15.365  1.00 98.35           C  
ATOM   1934  N   LEU B  42     -13.643  -7.592 -15.133  1.00 98.47           N  
ATOM   1935  CA  LEU B  42     -12.491  -6.749 -14.832  1.00 98.47           C  
ATOM   1936  C   LEU B  42     -11.398  -6.925 -15.881  1.00 98.47           C  
ATOM   1937  CB  LEU B  42     -11.938  -7.074 -13.442  1.00 98.47           C  
ATOM   1938  O   LEU B  42     -10.744  -5.955 -16.271  1.00 98.47           O  
ATOM   1939  CG  LEU B  42     -12.796  -6.642 -12.252  1.00 98.47           C  
ATOM   1940  CD1 LEU B  42     -12.159  -7.101 -10.944  1.00 98.47           C  
ATOM   1941  CD2 LEU B  42     -12.992  -5.129 -12.255  1.00 98.47           C  
ATOM   1942  N   PHE B  43     -11.266  -8.122 -16.295  1.00 97.71           N  
ATOM   1943  CA  PHE B  43     -10.273  -8.394 -17.328  1.00 97.71           C  
ATOM   1944  C   PHE B  43     -10.616  -7.658 -18.617  1.00 97.71           C  
ATOM   1945  CB  PHE B  43     -10.172  -9.900 -17.595  1.00 97.71           C  
ATOM   1946  O   PHE B  43      -9.739  -7.070 -19.255  1.00 97.71           O  
ATOM   1947  CG  PHE B  43      -9.139 -10.265 -18.626  1.00 97.71           C  
ATOM   1948  CD1 PHE B  43      -9.520 -10.637 -19.910  1.00 97.71           C  
ATOM   1949  CD2 PHE B  43      -7.787 -10.237 -18.313  1.00 97.71           C  
ATOM   1950  CE1 PHE B  43      -8.567 -10.976 -20.867  1.00 97.71           C  
ATOM   1951  CE2 PHE B  43      -6.828 -10.575 -19.264  1.00 97.71           C  
ATOM   1952  CZ  PHE B  43      -7.220 -10.945 -20.540  1.00 97.71           C  
ATOM   1953  N   ILE B  44     -11.857  -7.692 -18.988  1.00 97.91           N  
ATOM   1954  CA  ILE B  44     -12.319  -6.966 -20.166  1.00 97.91           C  
ATOM   1955  C   ILE B  44     -12.015  -5.478 -20.006  1.00 97.91           C  
ATOM   1956  CB  ILE B  44     -13.830  -7.182 -20.405  1.00 97.91           C  
ATOM   1957  O   ILE B  44     -11.550  -4.829 -20.946  1.00 97.91           O  
ATOM   1958  CG1 ILE B  44     -14.107  -8.639 -20.791  1.00 97.91           C  
ATOM   1959  CG2 ILE B  44     -14.349  -6.223 -21.481  1.00 97.91           C  
ATOM   1960  CD1 ILE B  44     -15.586  -8.991 -20.862  1.00 97.91           C  
ATOM   1961  N   GLY B  45     -12.235  -4.986 -18.839  1.00 98.03           N  
ATOM   1962  CA  GLY B  45     -11.904  -3.599 -18.558  1.00 98.03           C  
ATOM   1963  C   GLY B  45     -10.426  -3.294 -18.717  1.00 98.03           C  
ATOM   1964  O   GLY B  45     -10.057  -2.277 -19.307  1.00 98.03           O  
ATOM   1965  N   ALA B  46      -9.625  -4.152 -18.228  1.00 97.34           N  
ATOM   1966  CA  ALA B  46      -8.180  -3.975 -18.346  1.00 97.34           C  
ATOM   1967  C   ALA B  46      -7.749  -3.948 -19.810  1.00 97.34           C  
ATOM   1968  CB  ALA B  46      -7.445  -5.084 -17.598  1.00 97.34           C  
ATOM   1969  O   ALA B  46      -6.896  -3.147 -20.198  1.00 97.34           O  
ATOM   1970  N   VAL B  47      -8.351  -4.735 -20.604  1.00 95.07           N  
ATOM   1971  CA  VAL B  47      -8.038  -4.822 -22.027  1.00 95.07           C  
ATOM   1972  C   VAL B  47      -8.492  -3.548 -22.735  1.00 95.07           C  
ATOM   1973  CB  VAL B  47      -8.698  -6.058 -22.679  1.00 95.07           C  
ATOM   1974  O   VAL B  47      -7.766  -3.001 -23.569  1.00 95.07           O  
ATOM   1975  CG1 VAL B  47      -8.559  -6.005 -24.199  1.00 95.07           C  
ATOM   1976  CG2 VAL B  47      -8.083  -7.343 -22.127  1.00 95.07           C  
ATOM   1977  N   ILE B  48      -9.688  -3.102 -22.364  1.00 96.66           N  
ATOM   1978  CA  ILE B  48     -10.233  -1.884 -22.953  1.00 96.66           C  
ATOM   1979  C   ILE B  48      -9.286  -0.715 -22.693  1.00 96.66           C  
ATOM   1980  CB  ILE B  48     -11.640  -1.568 -22.397  1.00 96.66           C  
ATOM   1981  O   ILE B  48      -8.943   0.031 -23.613  1.00 96.66           O  
ATOM   1982  CG1 ILE B  48     -12.658  -2.596 -22.903  1.00 96.66           C  
ATOM   1983  CG2 ILE B  48     -12.063  -0.145 -22.776  1.00 96.66           C  
ATOM   1984  CD1 ILE B  48     -14.040  -2.458 -22.279  1.00 96.66           C  
ATOM   1985  N   PHE B  49      -8.833  -0.627 -21.485  1.00 96.47           N  
ATOM   1986  CA  PHE B  49      -7.973   0.500 -21.144  1.00 96.47           C  
ATOM   1987  C   PHE B  49      -6.563   0.288 -21.683  1.00 96.47           C  
ATOM   1988  CB  PHE B  49      -7.929   0.704 -19.627  1.00 96.47           C  
ATOM   1989  O   PHE B  49      -5.822   1.250 -21.893  1.00 96.47           O  
ATOM   1990  CG  PHE B  49      -9.009   1.613 -19.105  1.00 96.47           C  
ATOM   1991  CD1 PHE B  49      -8.741   2.950 -18.836  1.00 96.47           C  
ATOM   1992  CD2 PHE B  49     -10.292   1.131 -18.885  1.00 96.47           C  
ATOM   1993  CE1 PHE B  49      -9.739   3.794 -18.353  1.00 96.47           C  
ATOM   1994  CE2 PHE B  49     -11.295   1.968 -18.403  1.00 96.47           C  
ATOM   1995  CZ  PHE B  49     -11.016   3.299 -18.137  1.00 96.47           C  
ATOM   1996  N   GLY B  50      -6.262  -0.931 -21.944  1.00 93.30           N  
ATOM   1997  CA  GLY B  50      -5.048  -1.215 -22.691  1.00 93.30           C  
ATOM   1998  C   GLY B  50      -5.090  -0.699 -24.117  1.00 93.30           C  
ATOM   1999  O   GLY B  50      -4.117  -0.117 -24.601  1.00 93.30           O  
ATOM   2000  N   HIS B  51      -6.181  -0.872 -24.739  1.00 92.80           N  
ATOM   2001  CA  HIS B  51      -6.386  -0.368 -26.093  1.00 92.80           C  
ATOM   2002  C   HIS B  51      -6.410   1.157 -26.116  1.00 92.80           C  
ATOM   2003  CB  HIS B  51      -7.685  -0.923 -26.681  1.00 92.80           C  
ATOM   2004  O   HIS B  51      -5.843   1.777 -27.018  1.00 92.80           O  
ATOM   2005  CG  HIS B  51      -7.577  -2.342 -27.141  1.00 92.80           C  
ATOM   2006  CD2 HIS B  51      -7.227  -2.863 -28.341  1.00 92.80           C  
ATOM   2007  ND1 HIS B  51      -7.852  -3.413 -26.320  1.00 92.80           N  
ATOM   2008  CE1 HIS B  51      -7.673  -4.536 -26.996  1.00 92.80           C  
ATOM   2009  NE2 HIS B  51      -7.294  -4.229 -28.225  1.00 92.80           N  
ATOM   2010  N   ILE B  52      -7.008   1.707 -25.111  1.00 94.97           N  
ATOM   2011  CA  ILE B  52      -7.049   3.161 -25.000  1.00 94.97           C  
ATOM   2012  C   ILE B  52      -5.630   3.709 -24.867  1.00 94.97           C  
ATOM   2013  CB  ILE B  52      -7.913   3.611 -23.800  1.00 94.97           C  
ATOM   2014  O   ILE B  52      -5.270   4.684 -25.530  1.00 94.97           O  
ATOM   2015  CG1 ILE B  52      -9.385   3.256 -24.038  1.00 94.97           C  
ATOM   2016  CG2 ILE B  52      -7.746   5.113 -23.548  1.00 94.97           C  
ATOM   2017  CD1 ILE B  52     -10.288   3.525 -22.842  1.00 94.97           C  
ATOM   2018  N   SER B  53      -4.863   3.084 -24.054  1.00 93.89           N  
ATOM   2019  CA  SER B  53      -3.481   3.515 -23.864  1.00 93.89           C  
ATOM   2020  C   SER B  53      -2.673   3.361 -25.148  1.00 93.89           C  
ATOM   2021  CB  SER B  53      -2.821   2.719 -22.737  1.00 93.89           C  
ATOM   2022  O   SER B  53      -1.883   4.239 -25.500  1.00 93.89           O  
ATOM   2023  OG  SER B  53      -3.441   2.999 -21.494  1.00 93.89           O  
ATOM   2024  N   ALA B  54      -2.853   2.276 -25.843  1.00 91.64           N  
ATOM   2025  CA  ALA B  54      -2.154   2.012 -27.098  1.00 91.64           C  
ATOM   2026  C   ALA B  54      -2.498   3.063 -28.150  1.00 91.64           C  
ATOM   2027  CB  ALA B  54      -2.495   0.616 -27.614  1.00 91.64           C  
ATOM   2028  O   ALA B  54      -1.622   3.523 -28.887  1.00 91.64           O  
ATOM   2029  N   LYS B  55      -3.713   3.389 -28.145  1.00 93.51           N  
ATOM   2030  CA  LYS B  55      -4.179   4.395 -29.095  1.00 93.51           C  
ATOM   2031  C   LYS B  55      -3.637   5.777 -28.743  1.00 93.51           C  
ATOM   2032  CB  LYS B  55      -5.708   4.427 -29.136  1.00 93.51           C  
ATOM   2033  O   LYS B  55      -3.328   6.573 -29.632  1.00 93.51           O  
ATOM   2034  CG  LYS B  55      -6.279   5.277 -30.261  1.00 93.51           C  
ATOM   2035  CD  LYS B  55      -7.792   5.128 -30.362  1.00 93.51           C  
ATOM   2036  CE  LYS B  55      -8.362   5.962 -31.501  1.00 93.51           C  
ATOM   2037  NZ  LYS B  55      -9.840   5.788 -31.630  1.00 93.51           N  
ATOM   2038  N   THR B  56      -3.531   6.031 -27.481  1.00 94.54           N  
ATOM   2039  CA  THR B  56      -3.101   7.337 -26.991  1.00 94.54           C  
ATOM   2040  C   THR B  56      -1.600   7.522 -27.191  1.00 94.54           C  
ATOM   2041  CB  THR B  56      -3.450   7.517 -25.502  1.00 94.54           C  
ATOM   2042  O   THR B  56      -1.152   8.590 -27.614  1.00 94.54           O  
ATOM   2043  CG2 THR B  56      -3.077   8.914 -25.016  1.00 94.54           C  
ATOM   2044  OG1 THR B  56      -4.858   7.319 -25.320  1.00 94.54           O  
ATOM   2045  N   PHE B  57      -0.819   6.488 -26.993  1.00 93.55           N  
ATOM   2046  CA  PHE B  57       0.631   6.641 -26.960  1.00 93.55           C  
ATOM   2047  C   PHE B  57       1.269   6.020 -28.197  1.00 93.55           C  
ATOM   2048  CB  PHE B  57       1.211   6.003 -25.694  1.00 93.55           C  
ATOM   2049  O   PHE B  57       2.451   6.241 -28.469  1.00 93.55           O  
ATOM   2050  CG  PHE B  57       0.656   6.574 -24.417  1.00 93.55           C  
ATOM   2051  CD1 PHE B  57       0.647   7.946 -24.198  1.00 93.55           C  
ATOM   2052  CD2 PHE B  57       0.142   5.737 -23.435  1.00 93.55           C  
ATOM   2053  CE1 PHE B  57       0.133   8.477 -23.018  1.00 93.55           C  
ATOM   2054  CE2 PHE B  57      -0.373   6.260 -22.252  1.00 93.55           C  
ATOM   2055  CZ  PHE B  57      -0.376   7.630 -22.045  1.00 93.55           C  
ATOM   2056  N   GLY B  58       0.563   5.372 -28.988  1.00 91.78           N  
ATOM   2057  CA  GLY B  58       1.097   4.617 -30.110  1.00 91.78           C  
ATOM   2058  C   GLY B  58       1.309   3.148 -29.794  1.00 91.78           C  
ATOM   2059  O   GLY B  58       1.823   2.805 -28.727  1.00 91.78           O  
ATOM   2060  N   GLU B  59       1.047   2.202 -30.689  1.00 85.56           N  
ATOM   2061  CA  GLU B  59       1.029   0.756 -30.484  1.00 85.56           C  
ATOM   2062  C   GLU B  59       2.429   0.222 -30.195  1.00 85.56           C  
ATOM   2063  CB  GLU B  59       0.437   0.048 -31.705  1.00 85.56           C  
ATOM   2064  O   GLU B  59       2.583  -0.790 -29.509  1.00 85.56           O  
ATOM   2065  CG  GLU B  59      -1.063   0.251 -31.867  1.00 85.56           C  
ATOM   2066  CD  GLU B  59      -1.662  -0.573 -32.995  1.00 85.56           C  
ATOM   2067  OE1 GLU B  59      -2.901  -0.549 -33.173  1.00 85.56           O  
ATOM   2068  OE2 GLU B  59      -0.886  -1.250 -33.706  1.00 85.56           O  
ATOM   2069  N   GLU B  60       3.448   0.989 -30.589  1.00 88.73           N  
ATOM   2070  CA  GLU B  60       4.812   0.512 -30.375  1.00 88.73           C  
ATOM   2071  C   GLU B  60       5.494   1.280 -29.246  1.00 88.73           C  
ATOM   2072  CB  GLU B  60       5.631   0.632 -31.663  1.00 88.73           C  
ATOM   2073  O   GLU B  60       6.698   1.131 -29.027  1.00 88.73           O  
ATOM   2074  CG  GLU B  60       5.149  -0.276 -32.785  1.00 88.73           C  
ATOM   2075  CD  GLU B  60       6.108  -0.333 -33.964  1.00 88.73           C  
ATOM   2076  OE1 GLU B  60       5.888  -1.151 -34.886  1.00 88.73           O  
ATOM   2077  OE2 GLU B  60       7.087   0.446 -33.965  1.00 88.73           O  
ATOM   2078  N   SER B  61       4.683   2.054 -28.584  1.00 89.70           N  
ATOM   2079  CA  SER B  61       5.326   2.929 -27.609  1.00 89.70           C  
ATOM   2080  C   SER B  61       5.781   2.148 -26.380  1.00 89.70           C  
ATOM   2081  CB  SER B  61       4.376   4.051 -27.187  1.00 89.70           C  
ATOM   2082  O   SER B  61       6.766   2.514 -25.736  1.00 89.70           O  
ATOM   2083  OG  SER B  61       3.190   3.519 -26.622  1.00 89.70           O  
ATOM   2084  N   LEU B  62       5.021   1.041 -26.001  1.00 87.62           N  
ATOM   2085  CA  LEU B  62       5.341   0.228 -24.833  1.00 87.62           C  
ATOM   2086  C   LEU B  62       5.460  -1.245 -25.211  1.00 87.62           C  
ATOM   2087  CB  LEU B  62       4.276   0.405 -23.748  1.00 87.62           C  
ATOM   2088  O   LEU B  62       4.676  -1.747 -26.019  1.00 87.62           O  
ATOM   2089  CG  LEU B  62       4.213   1.777 -23.076  1.00 87.62           C  
ATOM   2090  CD1 LEU B  62       2.923   1.916 -22.274  1.00 87.62           C  
ATOM   2091  CD2 LEU B  62       5.430   1.992 -22.183  1.00 87.62           C  
ATOM   2092  N   THR B  63       6.463  -1.884 -24.674  1.00 89.31           N  
ATOM   2093  CA  THR B  63       6.571  -3.328 -24.853  1.00 89.31           C  
ATOM   2094  C   THR B  63       5.481  -4.053 -24.068  1.00 89.31           C  
ATOM   2095  CB  THR B  63       7.953  -3.844 -24.413  1.00 89.31           C  
ATOM   2096  O   THR B  63       4.834  -3.460 -23.202  1.00 89.31           O  
ATOM   2097  CG2 THR B  63       9.073  -3.082 -25.114  1.00 89.31           C  
ATOM   2098  OG1 THR B  63       8.091  -3.677 -22.996  1.00 89.31           O  
ATOM   2099  N   GLN B  64       5.263  -5.275 -24.375  1.00 85.86           N  
ATOM   2100  CA  GLN B  64       4.266  -6.084 -23.681  1.00 85.86           C  
ATOM   2101  C   GLN B  64       4.560  -6.154 -22.185  1.00 85.86           C  
ATOM   2102  CB  GLN B  64       4.212  -7.494 -24.272  1.00 85.86           C  
ATOM   2103  O   GLN B  64       3.645  -6.066 -21.363  1.00 85.86           O  
ATOM   2104  CG  GLN B  64       3.072  -8.344 -23.729  1.00 85.86           C  
ATOM   2105  CD  GLN B  64       3.005  -9.716 -24.373  1.00 85.86           C  
ATOM   2106  NE2 GLN B  64       1.955 -10.468 -24.061  1.00 85.86           N  
ATOM   2107  OE1 GLN B  64       3.891 -10.098 -25.146  1.00 85.86           O  
ATOM   2108  N   LYS B  65       5.795  -6.310 -21.874  1.00 87.75           N  
ATOM   2109  CA  LYS B  65       6.202  -6.383 -20.473  1.00 87.75           C  
ATOM   2110  C   LYS B  65       5.927  -5.068 -19.751  1.00 87.75           C  
ATOM   2111  CB  LYS B  65       7.685  -6.742 -20.363  1.00 87.75           C  
ATOM   2112  O   LYS B  65       5.439  -5.065 -18.619  1.00 87.75           O  
ATOM   2113  CG  LYS B  65       8.150  -7.023 -18.942  1.00 87.75           C  
ATOM   2114  CD  LYS B  65       9.621  -7.414 -18.902  1.00 87.75           C  
ATOM   2115  CE  LYS B  65      10.106  -7.625 -17.474  1.00 87.75           C  
ATOM   2116  NZ  LYS B  65      11.556  -7.980 -17.428  1.00 87.75           N  
ATOM   2117  N   GLN B  66       6.194  -3.998 -20.396  1.00 87.18           N  
ATOM   2118  CA  GLN B  66       5.964  -2.677 -19.820  1.00 87.18           C  
ATOM   2119  C   GLN B  66       4.476  -2.431 -19.587  1.00 87.18           C  
ATOM   2120  CB  GLN B  66       6.541  -1.589 -20.726  1.00 87.18           C  
ATOM   2121  O   GLN B  66       4.086  -1.887 -18.552  1.00 87.18           O  
ATOM   2122  CG  GLN B  66       8.063  -1.551 -20.749  1.00 87.18           C  
ATOM   2123  CD  GLN B  66       8.610  -0.531 -21.730  1.00 87.18           C  
ATOM   2124  NE2 GLN B  66       9.527   0.309 -21.263  1.00 87.18           N  
ATOM   2125  OE1 GLN B  66       8.212  -0.498 -22.899  1.00 87.18           O  
ATOM   2126  N   TRP B  67       3.758  -2.940 -20.535  1.00 86.36           N  
ATOM   2127  CA  TRP B  67       2.311  -2.767 -20.455  1.00 86.36           C  
ATOM   2128  C   TRP B  67       1.732  -3.557 -19.285  1.00 86.36           C  
ATOM   2129  CB  TRP B  67       1.644  -3.205 -21.762  1.00 86.36           C  
ATOM   2130  O   TRP B  67       0.870  -3.058 -18.557  1.00 86.36           O  
ATOM   2131  CG  TRP B  67       0.164  -2.964 -21.800  1.00 86.36           C  
ATOM   2132  CD1 TRP B  67      -0.471  -1.780 -22.052  1.00 86.36           C  
ATOM   2133  CD2 TRP B  67      -0.865  -3.932 -21.575  1.00 86.36           C  
ATOM   2134  CE2 TRP B  67      -2.103  -3.265 -21.706  1.00 86.36           C  
ATOM   2135  CE3 TRP B  67      -0.860  -5.301 -21.275  1.00 86.36           C  
ATOM   2136  NE1 TRP B  67      -1.835  -1.954 -21.997  1.00 86.36           N  
ATOM   2137  CH2 TRP B  67      -3.293  -5.260 -21.255  1.00 86.36           C  
ATOM   2138  CZ2 TRP B  67      -3.325  -3.921 -21.548  1.00 86.36           C  
ATOM   2139  CZ3 TRP B  67      -2.078  -5.952 -21.118  1.00 86.36           C  
ATOM   2140  N   LEU B  68       2.229  -4.813 -19.156  1.00 87.66           N  
ATOM   2141  CA  LEU B  68       1.749  -5.657 -18.068  1.00 87.66           C  
ATOM   2142  C   LEU B  68       2.084  -5.042 -16.714  1.00 87.66           C  
ATOM   2143  CB  LEU B  68       2.356  -7.059 -18.169  1.00 87.66           C  
ATOM   2144  O   LEU B  68       1.263  -5.068 -15.795  1.00 87.66           O  
ATOM   2145  CG  LEU B  68       1.792  -7.965 -19.265  1.00 87.66           C  
ATOM   2146  CD1 LEU B  68       2.581  -9.268 -19.334  1.00 87.66           C  
ATOM   2147  CD2 LEU B  68       0.312  -8.242 -19.022  1.00 87.66           C  
ATOM   2148  N   GLY B  69       3.171  -4.373 -16.666  1.00 87.16           N  
ATOM   2149  CA  GLY B  69       3.633  -3.817 -15.404  1.00 87.16           C  
ATOM   2150  C   GLY B  69       3.002  -2.476 -15.077  1.00 87.16           C  
ATOM   2151  O   GLY B  69       2.601  -2.235 -13.937  1.00 87.16           O  
ATOM   2152  N   CYS B  70       2.851  -1.591 -16.001  1.00 89.94           N  
ATOM   2153  CA  CYS B  70       2.399  -0.237 -15.702  1.00 89.94           C  
ATOM   2154  C   CYS B  70       0.908  -0.085 -15.976  1.00 89.94           C  
ATOM   2155  CB  CYS B  70       3.185   0.784 -16.524  1.00 89.94           C  
ATOM   2156  O   CYS B  70       0.297   0.909 -15.581  1.00 89.94           O  
ATOM   2157  SG  CYS B  70       2.931   0.634 -18.306  1.00 89.94           S  
ATOM   2158  N   GLY B  71       0.387  -1.149 -16.589  1.00 91.85           N  
ATOM   2159  CA  GLY B  71      -1.017  -1.051 -16.958  1.00 91.85           C  
ATOM   2160  C   GLY B  71      -1.897  -2.045 -16.224  1.00 91.85           C  
ATOM   2161  O   GLY B  71      -2.686  -1.662 -15.358  1.00 91.85           O  
ATOM   2162  N   VAL B  72      -1.697  -3.309 -16.430  1.00 93.81           N  
ATOM   2163  CA  VAL B  72      -2.580  -4.377 -15.974  1.00 93.81           C  
ATOM   2164  C   VAL B  72      -2.539  -4.468 -14.451  1.00 93.81           C  
ATOM   2165  CB  VAL B  72      -2.195  -5.737 -16.600  1.00 93.81           C  
ATOM   2166  O   VAL B  72      -3.583  -4.522 -13.797  1.00 93.81           O  
ATOM   2167  CG1 VAL B  72      -3.005  -6.869 -15.971  1.00 93.81           C  
ATOM   2168  CG2 VAL B  72      -2.400  -5.704 -18.113  1.00 93.81           C  
ATOM   2169  N   LEU B  73      -1.375  -4.411 -13.913  1.00 94.55           N  
ATOM   2170  CA  LEU B  73      -1.224  -4.591 -12.473  1.00 94.55           C  
ATOM   2171  C   LEU B  73      -1.933  -3.477 -11.710  1.00 94.55           C  
ATOM   2172  CB  LEU B  73       0.257  -4.626 -12.090  1.00 94.55           C  
ATOM   2173  O   LEU B  73      -2.763  -3.747 -10.838  1.00 94.55           O  
ATOM   2174  CG  LEU B  73       0.569  -4.788 -10.601  1.00 94.55           C  
ATOM   2175  CD1 LEU B  73      -0.062  -6.069 -10.065  1.00 94.55           C  
ATOM   2176  CD2 LEU B  73       2.075  -4.789 -10.366  1.00 94.55           C  
ATOM   2177  N   PRO B  74      -1.626  -2.200 -11.952  1.00 96.63           N  
ATOM   2178  CA  PRO B  74      -2.320  -1.140 -11.217  1.00 96.63           C  
ATOM   2179  C   PRO B  74      -3.831  -1.163 -11.435  1.00 96.63           C  
ATOM   2180  CB  PRO B  74      -1.706   0.143 -11.783  1.00 96.63           C  
ATOM   2181  O   PRO B  74      -4.595  -0.821 -10.528  1.00 96.63           O  
ATOM   2182  CG  PRO B  74      -1.085  -0.271 -13.078  1.00 96.63           C  
ATOM   2183  CD  PRO B  74      -0.739  -1.730 -12.997  1.00 96.63           C  
ATOM   2184  N   PHE B  75      -4.262  -1.544 -12.621  1.00 98.41           N  
ATOM   2185  CA  PHE B  75      -5.690  -1.651 -12.896  1.00 98.41           C  
ATOM   2186  C   PHE B  75      -6.368  -2.573 -11.889  1.00 98.41           C  
ATOM   2187  CB  PHE B  75      -5.928  -2.164 -14.320  1.00 98.41           C  
ATOM   2188  O   PHE B  75      -7.350  -2.188 -11.250  1.00 98.41           O  
ATOM   2189  CG  PHE B  75      -7.382  -2.338 -14.667  1.00 98.41           C  
ATOM   2190  CD1 PHE B  75      -8.060  -3.500 -14.318  1.00 98.41           C  
ATOM   2191  CD2 PHE B  75      -8.071  -1.339 -15.343  1.00 98.41           C  
ATOM   2192  CE1 PHE B  75      -9.406  -3.663 -14.638  1.00 98.41           C  
ATOM   2193  CE2 PHE B  75      -9.416  -1.496 -15.666  1.00 98.41           C  
ATOM   2194  CZ  PHE B  75     -10.081  -2.659 -15.314  1.00 98.41           C  
ATOM   2195  N   PHE B  76      -5.860  -3.731 -11.723  1.00 98.10           N  
ATOM   2196  CA  PHE B  76      -6.498  -4.737 -10.882  1.00 98.10           C  
ATOM   2197  C   PHE B  76      -6.379  -4.366  -9.409  1.00 98.10           C  
ATOM   2198  CB  PHE B  76      -5.877  -6.116 -11.128  1.00 98.10           C  
ATOM   2199  O   PHE B  76      -7.327  -4.540  -8.641  1.00 98.10           O  
ATOM   2200  CG  PHE B  76      -6.420  -6.819 -12.343  1.00 98.10           C  
ATOM   2201  CD1 PHE B  76      -7.686  -7.392 -12.323  1.00 98.10           C  
ATOM   2202  CD2 PHE B  76      -5.665  -6.906 -13.505  1.00 98.10           C  
ATOM   2203  CE1 PHE B  76      -8.192  -8.043 -13.446  1.00 98.10           C  
ATOM   2204  CE2 PHE B  76      -6.163  -7.555 -14.631  1.00 98.10           C  
ATOM   2205  CZ  PHE B  76      -7.426  -8.124 -14.599  1.00 98.10           C  
ATOM   2206  N   LEU B  77      -5.267  -3.858  -9.034  1.00 97.84           N  
ATOM   2207  CA  LEU B  77      -5.074  -3.498  -7.634  1.00 97.84           C  
ATOM   2208  C   LEU B  77      -6.050  -2.404  -7.214  1.00 97.84           C  
ATOM   2209  CB  LEU B  77      -3.635  -3.033  -7.393  1.00 97.84           C  
ATOM   2210  O   LEU B  77      -6.694  -2.509  -6.167  1.00 97.84           O  
ATOM   2211  CG  LEU B  77      -2.559  -4.120  -7.410  1.00 97.84           C  
ATOM   2212  CD1 LEU B  77      -1.178  -3.502  -7.227  1.00 97.84           C  
ATOM   2213  CD2 LEU B  77      -2.833  -5.160  -6.329  1.00 97.84           C  
ATOM   2214  N   VAL B  78      -6.168  -1.426  -8.072  1.00 98.45           N  
ATOM   2215  CA  VAL B  78      -7.080  -0.324  -7.785  1.00 98.45           C  
ATOM   2216  C   VAL B  78      -8.524  -0.817  -7.848  1.00 98.45           C  
ATOM   2217  CB  VAL B  78      -6.875   0.852  -8.767  1.00 98.45           C  
ATOM   2218  O   VAL B  78      -9.342  -0.472  -6.992  1.00 98.45           O  
ATOM   2219  CG1 VAL B  78      -7.979   1.894  -8.599  1.00 98.45           C  
ATOM   2220  CG2 VAL B  78      -5.501   1.486  -8.561  1.00 98.45           C  
ATOM   2221  N   ALA B  79      -8.816  -1.620  -8.820  1.00 98.62           N  
ATOM   2222  CA  ALA B  79     -10.161  -2.168  -8.981  1.00 98.62           C  
ATOM   2223  C   ALA B  79     -10.576  -2.969  -7.750  1.00 98.62           C  
ATOM   2224  CB  ALA B  79     -10.233  -3.042 -10.230  1.00 98.62           C  
ATOM   2225  O   ALA B  79     -11.712  -2.856  -7.283  1.00 98.62           O  
ATOM   2226  N   ILE B  80      -9.701  -3.724  -7.243  1.00 98.35           N  
ATOM   2227  CA  ILE B  80      -9.974  -4.578  -6.092  1.00 98.35           C  
ATOM   2228  C   ILE B  80     -10.300  -3.715  -4.875  1.00 98.35           C  
ATOM   2229  CB  ILE B  80      -8.780  -5.509  -5.784  1.00 98.35           C  
ATOM   2230  O   ILE B  80     -11.260  -3.989  -4.151  1.00 98.35           O  
ATOM   2231  CG1 ILE B  80      -8.687  -6.622  -6.833  1.00 98.35           C  
ATOM   2232  CG2 ILE B  80      -8.902  -6.095  -4.374  1.00 98.35           C  
ATOM   2233  CD1 ILE B  80      -7.425  -7.467  -6.729  1.00 98.35           C  
ATOM   2234  N   VAL B  81      -9.510  -2.671  -4.653  1.00 98.55           N  
ATOM   2235  CA  VAL B  81      -9.742  -1.783  -3.518  1.00 98.55           C  
ATOM   2236  C   VAL B  81     -11.114  -1.127  -3.646  1.00 98.55           C  
ATOM   2237  CB  VAL B  81      -8.642  -0.703  -3.408  1.00 98.55           C  
ATOM   2238  O   VAL B  81     -11.900  -1.126  -2.696  1.00 98.55           O  
ATOM   2239  CG1 VAL B  81      -9.036   0.367  -2.391  1.00 98.55           C  
ATOM   2240  CG2 VAL B  81      -7.306  -1.339  -3.030  1.00 98.55           C  
ATOM   2241  N   VAL B  82     -11.433  -0.690  -4.819  1.00 98.72           N  
ATOM   2242  CA  VAL B  82     -12.698  -0.002  -5.057  1.00 98.72           C  
ATOM   2243  C   VAL B  82     -13.854  -0.994  -4.948  1.00 98.72           C  
ATOM   2244  CB  VAL B  82     -12.717   0.690  -6.438  1.00 98.72           C  
ATOM   2245  O   VAL B  82     -14.893  -0.684  -4.361  1.00 98.72           O  
ATOM   2246  CG1 VAL B  82     -14.108   1.244  -6.745  1.00 98.72           C  
ATOM   2247  CG2 VAL B  82     -11.672   1.802  -6.491  1.00 98.72           C  
ATOM   2248  N   TRP B  83     -13.673  -2.182  -5.483  1.00 98.54           N  
ATOM   2249  CA  TRP B  83     -14.686  -3.230  -5.419  1.00 98.54           C  
ATOM   2250  C   TRP B  83     -15.012  -3.584  -3.972  1.00 98.54           C  
ATOM   2251  CB  TRP B  83     -14.215  -4.479  -6.170  1.00 98.54           C  
ATOM   2252  O   TRP B  83     -16.184  -3.665  -3.595  1.00 98.54           O  
ATOM   2253  CG  TRP B  83     -15.225  -5.587  -6.202  1.00 98.54           C  
ATOM   2254  CD1 TRP B  83     -16.558  -5.495  -5.911  1.00 98.54           C  
ATOM   2255  CD2 TRP B  83     -14.981  -6.955  -6.541  1.00 98.54           C  
ATOM   2256  CE2 TRP B  83     -16.213  -7.638  -6.435  1.00 98.54           C  
ATOM   2257  CE3 TRP B  83     -13.840  -7.671  -6.925  1.00 98.54           C  
ATOM   2258  NE1 TRP B  83     -17.158  -6.726  -6.050  1.00 98.54           N  
ATOM   2259  CH2 TRP B  83     -15.203  -9.681  -7.074  1.00 98.54           C  
ATOM   2260  CZ2 TRP B  83     -16.335  -9.004  -6.700  1.00 98.54           C  
ATOM   2261  CZ3 TRP B  83     -13.963  -9.031  -7.189  1.00 98.54           C  
ATOM   2262  N   VAL B  84     -14.018  -3.663  -3.217  1.00 98.42           N  
ATOM   2263  CA  VAL B  84     -14.186  -4.025  -1.813  1.00 98.42           C  
ATOM   2264  C   VAL B  84     -14.945  -2.921  -1.081  1.00 98.42           C  
ATOM   2265  CB  VAL B  84     -12.825  -4.282  -1.127  1.00 98.42           C  
ATOM   2266  O   VAL B  84     -15.844  -3.200  -0.284  1.00 98.42           O  
ATOM   2267  CG1 VAL B  84     -12.995  -4.382   0.388  1.00 98.42           C  
ATOM   2268  CG2 VAL B  84     -12.180  -5.551  -1.681  1.00 98.42           C  
ATOM   2269  N   LEU B  85     -14.623  -1.662  -1.369  1.00 98.64           N  
ATOM   2270  CA  LEU B  85     -15.321  -0.543  -0.746  1.00 98.64           C  
ATOM   2271  C   LEU B  85     -16.798  -0.544  -1.125  1.00 98.64           C  
ATOM   2272  CB  LEU B  85     -14.679   0.785  -1.156  1.00 98.64           C  
ATOM   2273  O   LEU B  85     -17.663  -0.334  -0.271  1.00 98.64           O  
ATOM   2274  CG  LEU B  85     -13.281   1.062  -0.600  1.00 98.64           C  
ATOM   2275  CD1 LEU B  85     -12.718   2.347  -1.198  1.00 98.64           C  
ATOM   2276  CD2 LEU B  85     -13.317   1.144   0.922  1.00 98.64           C  
ATOM   2277  N   LYS B  86     -17.047  -0.795  -2.357  1.00 98.41           N  
ATOM   2278  CA  LYS B  86     -18.430  -0.845  -2.824  1.00 98.41           C  
ATOM   2279  C   LYS B  86     -19.169  -2.039  -2.227  1.00 98.41           C  
ATOM   2280  CB  LYS B  86     -18.478  -0.910  -4.351  1.00 98.41           C  
ATOM   2281  O   LYS B  86     -20.326  -1.919  -1.820  1.00 98.41           O  
ATOM   2282  CG  LYS B  86     -19.886  -0.939  -4.926  1.00 98.41           C  
ATOM   2283  CD  LYS B  86     -20.646   0.342  -4.606  1.00 98.41           C  
ATOM   2284  CE  LYS B  86     -22.028   0.348  -5.245  1.00 98.41           C  
ATOM   2285  NZ  LYS B  86     -22.805   1.569  -4.875  1.00 98.41           N  
ATOM   2286  N   PHE B  87     -18.530  -3.168  -2.179  1.00 97.82           N  
ATOM   2287  CA  PHE B  87     -19.094  -4.393  -1.625  1.00 97.82           C  
ATOM   2288  C   PHE B  87     -19.538  -4.180  -0.182  1.00 97.82           C  
ATOM   2289  CB  PHE B  87     -18.076  -5.536  -1.697  1.00 97.82           C  
ATOM   2290  O   PHE B  87     -20.521  -4.775   0.264  1.00 97.82           O  
ATOM   2291  CG  PHE B  87     -18.599  -6.848  -1.178  1.00 97.82           C  
ATOM   2292  CD1 PHE B  87     -18.125  -7.379   0.015  1.00 97.82           C  
ATOM   2293  CD2 PHE B  87     -19.566  -7.552  -1.885  1.00 97.82           C  
ATOM   2294  CE1 PHE B  87     -18.607  -8.593   0.497  1.00 97.82           C  
ATOM   2295  CE2 PHE B  87     -20.053  -8.766  -1.410  1.00 97.82           C  
ATOM   2296  CZ  PHE B  87     -19.571  -9.286  -0.219  1.00 97.82           C  
ATOM   2297  N   ASN B  88     -18.869  -3.312   0.484  1.00 97.63           N  
ATOM   2298  CA  ASN B  88     -19.162  -3.039   1.887  1.00 97.63           C  
ATOM   2299  C   ASN B  88     -20.093  -1.840   2.043  1.00 97.63           C  
ATOM   2300  CB  ASN B  88     -17.867  -2.811   2.671  1.00 97.63           C  
ATOM   2301  O   ASN B  88     -20.301  -1.351   3.154  1.00 97.63           O  
ATOM   2302  CG  ASN B  88     -17.153  -4.105   3.007  1.00 97.63           C  
ATOM   2303  ND2 ASN B  88     -16.237  -4.520   2.139  1.00 97.63           N  
ATOM   2304  OD1 ASN B  88     -17.422  -4.728   4.038  1.00 97.63           O  
ATOM   2305  N   GLY B  89     -20.551  -1.255   0.942  1.00 97.30           N  
ATOM   2306  CA  GLY B  89     -21.515  -0.166   0.940  1.00 97.30           C  
ATOM   2307  C   GLY B  89     -20.909   1.167   1.337  1.00 97.30           C  
ATOM   2308  O   GLY B  89     -21.599   2.030   1.884  1.00 97.30           O  
ATOM   2309  N   LEU B  90     -19.612   1.315   1.131  1.00 97.40           N  
ATOM   2310  CA  LEU B  90     -18.930   2.523   1.582  1.00 97.40           C  
ATOM   2311  C   LEU B  90     -18.870   3.562   0.468  1.00 97.40           C  
ATOM   2312  CB  LEU B  90     -17.515   2.191   2.064  1.00 97.40           C  
ATOM   2313  O   LEU B  90     -18.756   4.760   0.736  1.00 97.40           O  
ATOM   2314  CG  LEU B  90     -17.409   1.210   3.232  1.00 97.40           C  
ATOM   2315  CD1 LEU B  90     -15.946   0.899   3.532  1.00 97.40           C  
ATOM   2316  CD2 LEU B  90     -18.105   1.771   4.467  1.00 97.40           C  
ATOM   2317  N   ILE B  91     -18.888   3.166  -0.725  1.00 96.30           N  
ATOM   2318  CA  ILE B  91     -19.050   4.051  -1.873  1.00 96.30           C  
ATOM   2319  C   ILE B  91     -20.119   3.492  -2.809  1.00 96.30           C  
ATOM   2320  CB  ILE B  91     -17.718   4.241  -2.633  1.00 96.30           C  
ATOM   2321  O   ILE B  91     -20.555   2.349  -2.651  1.00 96.30           O  
ATOM   2322  CG1 ILE B  91     -17.189   2.891  -3.129  1.00 96.30           C  
ATOM   2323  CG2 ILE B  91     -16.685   4.942  -1.746  1.00 96.30           C  
ATOM   2324  CD1 ILE B  91     -15.949   2.996  -4.006  1.00 96.30           C  
TER    2325      ILE B 489
ENDMDL
END
