# Supplementary material for: A unified evolutionary origin for the ubiquitous protein transporters SecY and YidC
Source: BMC Biol. 2021 Dec 15;19:266. doi: 10.1186/s12915-021-01171-5 (PMC8675477; doi:10.1186/s12915-021-01171-5)
Supplement: Supplementary file 5 — Additional file 5. Predicted MJ0480/MJ0606 and TMCO1/C02orf24 structures. [file 12915_2021_1171_MOESM5_ESM.zip › Additional file 5. Predicted structures/prediction_MJ0480_MJ0606/rank_4_model_1_ptm_seed_0_unrelaxed.pdb]

MODEL     1
ATOM      1  N   MET A   1      23.025 -17.997  13.149  1.00 59.50           N  
ATOM      2  CA  MET A   1      21.787 -18.767  13.063  1.00 59.50           C  
ATOM      3  C   MET A   1      20.691 -17.961  12.374  1.00 59.50           C  
ATOM      4  CB  MET A   1      21.324 -19.197  14.456  1.00 59.50           C  
ATOM      5  O   MET A   1      19.908 -18.508  11.597  1.00 59.50           O  
ATOM      6  CG  MET A   1      20.233 -20.256  14.438  1.00 59.50           C  
ATOM      7  SD  MET A   1      19.672 -20.715  16.124  1.00 59.50           S  
ATOM      8  CE  MET A   1      18.261 -21.780  15.713  1.00 59.50           C  
ATOM      9  N   PHE A   2      20.828 -16.550  12.319  1.00 69.26           N  
ATOM     10  CA  PHE A   2      19.891 -15.621  11.697  1.00 69.26           C  
ATOM     11  C   PHE A   2      20.254 -15.383  10.236  1.00 69.26           C  
ATOM     12  CB  PHE A   2      19.868 -14.290  12.455  1.00 69.26           C  
ATOM     13  O   PHE A   2      19.374 -15.179   9.398  1.00 69.26           O  
ATOM     14  CG  PHE A   2      19.120 -14.348  13.760  1.00 69.26           C  
ATOM     15  CD1 PHE A   2      17.730 -14.370  13.779  1.00 69.26           C  
ATOM     16  CD2 PHE A   2      19.805 -14.379  14.967  1.00 69.26           C  
ATOM     17  CE1 PHE A   2      17.035 -14.423  14.985  1.00 69.26           C  
ATOM     18  CE2 PHE A   2      19.117 -14.432  16.175  1.00 69.26           C  
ATOM     19  CZ  PHE A   2      17.732 -14.453  16.182  1.00 69.26           C  
ATOM     20  N   GLY A   3      21.574 -15.612   9.845  1.00 78.01           N  
ATOM     21  CA  GLY A   3      22.040 -15.506   8.471  1.00 78.01           C  
ATOM     22  C   GLY A   3      21.595 -16.664   7.599  1.00 78.01           C  
ATOM     23  O   GLY A   3      21.203 -16.465   6.447  1.00 78.01           O  
ATOM     24  N   SER A   4      21.508 -17.866   8.214  1.00 82.93           N  
ATOM     25  CA  SER A   4      21.083 -19.074   7.515  1.00 82.93           C  
ATOM     26  C   SER A   4      19.577 -19.075   7.279  1.00 82.93           C  
ATOM     27  CB  SER A   4      21.485 -20.321   8.304  1.00 82.93           C  
ATOM     28  O   SER A   4      19.109 -19.506   6.223  1.00 82.93           O  
ATOM     29  OG  SER A   4      20.821 -20.359   9.556  1.00 82.93           O  
ATOM     30  N   ILE A   5      18.790 -18.503   8.237  1.00 86.85           N  
ATOM     31  CA  ILE A   5      17.338 -18.405   8.135  1.00 86.85           C  
ATOM     32  C   ILE A   5      16.964 -17.406   7.042  1.00 86.85           C  
ATOM     33  CB  ILE A   5      16.704 -17.989   9.481  1.00 86.85           C  
ATOM     34  O   ILE A   5      16.076 -17.670   6.229  1.00 86.85           O  
ATOM     35  CG1 ILE A   5      16.890 -19.097  10.524  1.00 86.85           C  
ATOM     36  CG2 ILE A   5      15.221 -17.653   9.299  1.00 86.85           C  
ATOM     37  CD1 ILE A   5      16.466 -18.701  11.931  1.00 86.85           C  
ATOM     38  N   PHE A   6      17.610 -16.256   6.956  1.00 88.15           N  
ATOM     39  CA  PHE A   6      17.359 -15.240   5.941  1.00 88.15           C  
ATOM     40  C   PHE A   6      17.788 -15.733   4.564  1.00 88.15           C  
ATOM     41  CB  PHE A   6      18.095 -13.941   6.286  1.00 88.15           C  
ATOM     42  O   PHE A   6      17.140 -15.428   3.560  1.00 88.15           O  
ATOM     43  CG  PHE A   6      17.367 -13.076   7.279  1.00 88.15           C  
ATOM     44  CD1 PHE A   6      16.196 -12.419   6.923  1.00 88.15           C  
ATOM     45  CD2 PHE A   6      17.854 -12.921   8.571  1.00 88.15           C  
ATOM     46  CE1 PHE A   6      15.520 -11.618   7.841  1.00 88.15           C  
ATOM     47  CE2 PHE A   6      17.184 -12.123   9.493  1.00 88.15           C  
ATOM     48  CZ  PHE A   6      16.018 -11.471   9.126  1.00 88.15           C  
ATOM     49  N   ASP A   7      18.838 -16.496   4.530  1.00 89.87           N  
ATOM     50  CA  ASP A   7      19.316 -17.072   3.277  1.00 89.87           C  
ATOM     51  C   ASP A   7      18.305 -18.065   2.709  1.00 89.87           C  
ATOM     52  CB  ASP A   7      20.669 -17.756   3.482  1.00 89.87           C  
ATOM     53  O   ASP A   7      18.020 -18.051   1.509  1.00 89.87           O  
ATOM     54  CG  ASP A   7      21.823 -16.774   3.572  1.00 89.87           C  
ATOM     55  OD1 ASP A   7      21.652 -15.595   3.193  1.00 89.87           O  
ATOM     56  OD2 ASP A   7      22.914 -17.183   4.024  1.00 89.87           O  
ATOM     57  N   ILE A   8      17.821 -18.961   3.590  1.00 92.65           N  
ATOM     58  CA  ILE A   8      16.796 -19.910   3.171  1.00 92.65           C  
ATOM     59  C   ILE A   8      15.544 -19.157   2.728  1.00 92.65           C  
ATOM     60  CB  ILE A   8      16.451 -20.905   4.302  1.00 92.65           C  
ATOM     61  O   ILE A   8      14.934 -19.497   1.712  1.00 92.65           O  
ATOM     62  CG1 ILE A   8      17.650 -21.813   4.598  1.00 92.65           C  
ATOM     63  CG2 ILE A   8      15.215 -21.732   3.935  1.00 92.65           C  
ATOM     64  CD1 ILE A   8      17.499 -22.644   5.865  1.00 92.65           C  
ATOM     65  N   TYR A   9      15.174 -18.164   3.507  1.00 93.39           N  
ATOM     66  CA  TYR A   9      14.033 -17.308   3.201  1.00 93.39           C  
ATOM     67  C   TYR A   9      14.181 -16.673   1.824  1.00 93.39           C  
ATOM     68  CB  TYR A   9      13.879 -16.217   4.266  1.00 93.39           C  
ATOM     69  O   TYR A   9      13.272 -16.755   0.995  1.00 93.39           O  
ATOM     70  CG  TYR A   9      12.888 -15.142   3.894  1.00 93.39           C  
ATOM     71  CD1 TYR A   9      13.316 -13.865   3.538  1.00 93.39           C  
ATOM     72  CD2 TYR A   9      11.521 -15.399   3.898  1.00 93.39           C  
ATOM     73  CE1 TYR A   9      12.406 -12.870   3.197  1.00 93.39           C  
ATOM     74  CE2 TYR A   9      10.602 -14.412   3.559  1.00 93.39           C  
ATOM     75  OH  TYR A   9      10.148 -12.171   2.872  1.00 93.39           O  
ATOM     76  CZ  TYR A   9      11.054 -13.153   3.209  1.00 93.39           C  
ATOM     77  N   TYR A  10      15.321 -16.017   1.531  1.00 94.30           N  
ATOM     78  CA  TYR A  10      15.562 -15.368   0.247  1.00 94.30           C  
ATOM     79  C   TYR A  10      15.549 -16.385  -0.888  1.00 94.30           C  
ATOM     80  CB  TYR A  10      16.900 -14.622   0.264  1.00 94.30           C  
ATOM     81  O   TYR A  10      14.972 -16.132  -1.949  1.00 94.30           O  
ATOM     82  CG  TYR A  10      16.912 -13.418   1.174  1.00 94.30           C  
ATOM     83  CD1 TYR A  10      15.763 -12.653   1.364  1.00 94.30           C  
ATOM     84  CD2 TYR A  10      18.071 -13.042   1.844  1.00 94.30           C  
ATOM     85  CE1 TYR A  10      15.770 -11.541   2.200  1.00 94.30           C  
ATOM     86  CE2 TYR A  10      18.089 -11.932   2.682  1.00 94.30           C  
ATOM     87  OH  TYR A  10      16.948 -10.090   3.683  1.00 94.30           O  
ATOM     88  CZ  TYR A  10      16.936 -11.189   2.854  1.00 94.30           C  
ATOM     89  N   LYS A  11      16.182 -17.516  -0.672  1.00 93.74           N  
ATOM     90  CA  LYS A  11      16.259 -18.543  -1.707  1.00 93.74           C  
ATOM     91  C   LYS A  11      14.871 -19.056  -2.077  1.00 93.74           C  
ATOM     92  CB  LYS A  11      17.141 -19.704  -1.247  1.00 93.74           C  
ATOM     93  O   LYS A  11      14.574 -19.264  -3.256  1.00 93.74           O  
ATOM     94  CG  LYS A  11      18.634 -19.417  -1.324  1.00 93.74           C  
ATOM     95  CD  LYS A  11      19.459 -20.632  -0.920  1.00 93.74           C  
ATOM     96  CE  LYS A  11      20.951 -20.334  -0.961  1.00 93.74           C  
ATOM     97  NZ  LYS A  11      21.762 -21.504  -0.508  1.00 93.74           N  
ATOM     98  N   THR A  12      14.051 -19.262  -1.050  1.00 94.15           N  
ATOM     99  CA  THR A  12      12.685 -19.725  -1.266  1.00 94.15           C  
ATOM    100  C   THR A  12      11.891 -18.707  -2.079  1.00 94.15           C  
ATOM    101  CB  THR A  12      11.967 -19.989   0.071  1.00 94.15           C  
ATOM    102  O   THR A  12      11.259 -19.059  -3.077  1.00 94.15           O  
ATOM    103  CG2 THR A  12      10.546 -20.495  -0.158  1.00 94.15           C  
ATOM    104  OG1 THR A  12      12.698 -20.973   0.813  1.00 94.15           O  
ATOM    105  N   LEU A  13      11.936 -17.456  -1.635  1.00 93.77           N  
ATOM    106  CA  LEU A  13      11.189 -16.401  -2.311  1.00 93.77           C  
ATOM    107  C   LEU A  13      11.748 -16.147  -3.706  1.00 93.77           C  
ATOM    108  CB  LEU A  13      11.225 -15.109  -1.490  1.00 93.77           C  
ATOM    109  O   LEU A  13      10.991 -15.889  -4.645  1.00 93.77           O  
ATOM    110  CG  LEU A  13      10.379 -15.090  -0.216  1.00 93.77           C  
ATOM    111  CD1 LEU A  13      10.389 -13.698   0.407  1.00 93.77           C  
ATOM    112  CD2 LEU A  13       8.952 -15.537  -0.516  1.00 93.77           C  
ATOM    113  N   ASP A  14      13.089 -16.239  -3.836  1.00 94.55           N  
ATOM    114  CA  ASP A  14      13.712 -16.081  -5.147  1.00 94.55           C  
ATOM    115  C   ASP A  14      13.235 -17.161  -6.115  1.00 94.55           C  
ATOM    116  CB  ASP A  14      15.237 -16.120  -5.025  1.00 94.55           C  
ATOM    117  O   ASP A  14      13.032 -16.894  -7.301  1.00 94.55           O  
ATOM    118  CG  ASP A  14      15.825 -14.814  -4.522  1.00 94.55           C  
ATOM    119  OD1 ASP A  14      15.084 -13.813  -4.413  1.00 94.55           O  
ATOM    120  OD2 ASP A  14      17.041 -14.784  -4.234  1.00 94.55           O  
ATOM    121  N   ALA A  15      13.086 -18.388  -5.615  1.00 94.19           N  
ATOM    122  CA  ALA A  15      12.593 -19.494  -6.431  1.00 94.19           C  
ATOM    123  C   ALA A  15      11.202 -19.192  -6.982  1.00 94.19           C  
ATOM    124  CB  ALA A  15      12.571 -20.786  -5.618  1.00 94.19           C  
ATOM    125  O   ALA A  15      10.893 -19.536  -8.125  1.00 94.19           O  
ATOM    126  N   ILE A  16      10.444 -18.432  -6.210  1.00 93.01           N  
ATOM    127  CA  ILE A  16       9.054 -18.149  -6.551  1.00 93.01           C  
ATOM    128  C   ILE A  16       8.985 -16.927  -7.464  1.00 93.01           C  
ATOM    129  CB  ILE A  16       8.196 -17.923  -5.286  1.00 93.01           C  
ATOM    130  O   ILE A  16       8.319 -16.956  -8.502  1.00 93.01           O  
ATOM    131  CG1 ILE A  16       8.169 -19.191  -4.426  1.00 93.01           C  
ATOM    132  CG2 ILE A  16       6.777 -17.488  -5.666  1.00 93.01           C  
ATOM    133  CD1 ILE A  16       7.507 -19.004  -3.067  1.00 93.01           C  
ATOM    134  N   PHE A  17       9.773 -15.807  -7.123  1.00 94.17           N  
ATOM    135  CA  PHE A  17       9.500 -14.508  -7.726  1.00 94.17           C  
ATOM    136  C   PHE A  17      10.552 -14.166  -8.774  1.00 94.17           C  
ATOM    137  CB  PHE A  17       9.453 -13.416  -6.653  1.00 94.17           C  
ATOM    138  O   PHE A  17      10.328 -13.306  -9.629  1.00 94.17           O  
ATOM    139  CG  PHE A  17       8.237 -13.483  -5.770  1.00 94.17           C  
ATOM    140  CD1 PHE A  17       6.960 -13.462  -6.319  1.00 94.17           C  
ATOM    141  CD2 PHE A  17       8.369 -13.569  -4.390  1.00 94.17           C  
ATOM    142  CE1 PHE A  17       5.832 -13.524  -5.504  1.00 94.17           C  
ATOM    143  CE2 PHE A  17       7.247 -13.632  -3.570  1.00 94.17           C  
ATOM    144  CZ  PHE A  17       5.979 -13.609  -4.129  1.00 94.17           C  
ATOM    145  N   MET A  18      11.674 -14.908  -8.812  1.00 92.55           N  
ATOM    146  CA  MET A  18      12.778 -14.524  -9.688  1.00 92.55           C  
ATOM    147  C   MET A  18      12.386 -14.673 -11.154  1.00 92.55           C  
ATOM    148  CB  MET A  18      14.019 -15.368  -9.390  1.00 92.55           C  
ATOM    149  O   MET A  18      12.751 -13.840 -11.986  1.00 92.55           O  
ATOM    150  CG  MET A  18      15.313 -14.757  -9.903  1.00 92.55           C  
ATOM    151  SD  MET A  18      15.576 -13.049  -9.287  1.00 92.55           S  
ATOM    152  CE  MET A  18      15.717 -13.369  -7.506  1.00 92.55           C  
ATOM    153  N   PRO A  19      11.630 -15.699 -11.535  1.00 93.14           N  
ATOM    154  CA  PRO A  19      11.205 -15.805 -12.933  1.00 93.14           C  
ATOM    155  C   PRO A  19      10.415 -14.586 -13.403  1.00 93.14           C  
ATOM    156  CB  PRO A  19      10.329 -17.060 -12.942  1.00 93.14           C  
ATOM    157  O   PRO A  19      10.547 -14.166 -14.556  1.00 93.14           O  
ATOM    158  CG  PRO A  19      10.858 -17.902 -11.826  1.00 93.14           C  
ATOM    159  CD  PRO A  19      11.268 -16.998 -10.699  1.00 93.14           C  
ATOM    160  N   ILE A  20       9.651 -13.987 -12.554  1.00 92.61           N  
ATOM    161  CA  ILE A  20       8.848 -12.812 -12.873  1.00 92.61           C  
ATOM    162  C   ILE A  20       9.726 -11.563 -12.839  1.00 92.61           C  
ATOM    163  CB  ILE A  20       7.660 -12.658 -11.897  1.00 92.61           C  
ATOM    164  O   ILE A  20       9.620 -10.699 -13.713  1.00 92.61           O  
ATOM    165  CG1 ILE A  20       6.699 -13.844 -12.034  1.00 92.61           C  
ATOM    166  CG2 ILE A  20       6.931 -11.333 -12.139  1.00 92.61           C  
ATOM    167  CD1 ILE A  20       5.664 -13.935 -10.922  1.00 92.61           C  
ATOM    168  N   ILE A  21      10.693 -11.506 -11.903  1.00 92.41           N  
ATOM    169  CA  ILE A  21      11.521 -10.338 -11.623  1.00 92.41           C  
ATOM    170  C   ILE A  21      12.516 -10.127 -12.761  1.00 92.41           C  
ATOM    171  CB  ILE A  21      12.268 -10.484 -10.278  1.00 92.41           C  
ATOM    172  O   ILE A  21      12.790  -8.989 -13.152  1.00 92.41           O  
ATOM    173  CG1 ILE A  21      11.287 -10.361  -9.106  1.00 92.41           C  
ATOM    174  CG2 ILE A  21      13.388  -9.445 -10.167  1.00 92.41           C  
ATOM    175  CD1 ILE A  21      11.885 -10.733  -7.757  1.00 92.41           C  
ATOM    176  N   LYS A  22      12.967 -11.173 -13.435  1.00 91.00           N  
ATOM    177  CA  LYS A  22      13.971 -11.092 -14.492  1.00 91.00           C  
ATOM    178  C   LYS A  22      13.344 -10.651 -15.812  1.00 91.00           C  
ATOM    179  CB  LYS A  22      14.674 -12.438 -14.669  1.00 91.00           C  
ATOM    180  O   LYS A  22      14.011 -10.035 -16.646  1.00 91.00           O  
ATOM    181  CG  LYS A  22      15.641 -12.784 -13.547  1.00 91.00           C  
ATOM    182  CD  LYS A  22      16.340 -14.113 -13.800  1.00 91.00           C  
ATOM    183  CE  LYS A  22      17.343 -14.437 -12.702  1.00 91.00           C  
ATOM    184  NZ  LYS A  22      17.982 -15.771 -12.911  1.00 91.00           N  
ATOM    185  N   VAL A  23      12.036 -10.888 -15.935  1.00 91.30           N  
ATOM    186  CA  VAL A  23      11.402 -10.709 -17.237  1.00 91.30           C  
ATOM    187  C   VAL A  23      10.573  -9.427 -17.237  1.00 91.30           C  
ATOM    188  CB  VAL A  23      10.513 -11.918 -17.607  1.00 91.30           C  
ATOM    189  O   VAL A  23      10.574  -8.679 -18.217  1.00 91.30           O  
ATOM    190  CG1 VAL A  23       9.792 -11.674 -18.931  1.00 91.30           C  
ATOM    191  CG2 VAL A  23      11.351 -13.193 -17.678  1.00 91.30           C  
ATOM    192  N   LEU A  24       9.960  -9.121 -16.125  1.00 93.88           N  
ATOM    193  CA  LEU A  24       9.008  -8.018 -16.057  1.00 93.88           C  
ATOM    194  C   LEU A  24       9.677  -6.755 -15.526  1.00 93.88           C  
ATOM    195  CB  LEU A  24       7.817  -8.390 -15.169  1.00 93.88           C  
ATOM    196  O   LEU A  24      10.652  -6.832 -14.775  1.00 93.88           O  
ATOM    197  CG  LEU A  24       6.903  -9.500 -15.691  1.00 93.88           C  
ATOM    198  CD1 LEU A  24       5.769  -9.760 -14.706  1.00 93.88           C  
ATOM    199  CD2 LEU A  24       6.352  -9.136 -17.066  1.00 93.88           C  
ATOM    200  N   HIS A  25       9.157  -5.578 -15.989  1.00 95.34           N  
ATOM    201  CA  HIS A  25       9.519  -4.312 -15.361  1.00 95.34           C  
ATOM    202  C   HIS A  25       9.228  -4.336 -13.864  1.00 95.34           C  
ATOM    203  CB  HIS A  25       8.771  -3.153 -16.023  1.00 95.34           C  
ATOM    204  O   HIS A  25       8.237  -4.927 -13.430  1.00 95.34           O  
ATOM    205  CG  HIS A  25       9.294  -1.805 -15.639  1.00 95.34           C  
ATOM    206  CD2 HIS A  25      10.107  -0.946 -16.297  1.00 95.34           C  
ATOM    207  ND1 HIS A  25       8.985  -1.202 -14.439  1.00 95.34           N  
ATOM    208  CE1 HIS A  25       9.587  -0.026 -14.376  1.00 95.34           C  
ATOM    209  NE2 HIS A  25      10.275   0.153 -15.491  1.00 95.34           N  
ATOM    210  N   PRO A  26      10.154  -3.735 -12.968  1.00 96.10           N  
ATOM    211  CA  PRO A  26       9.996  -3.733 -11.512  1.00 96.10           C  
ATOM    212  C   PRO A  26       8.599  -3.305 -11.071  1.00 96.10           C  
ATOM    213  CB  PRO A  26      11.049  -2.725 -11.044  1.00 96.10           C  
ATOM    214  O   PRO A  26       8.062  -3.843 -10.099  1.00 96.10           O  
ATOM    215  CG  PRO A  26      12.122  -2.783 -12.084  1.00 96.10           C  
ATOM    216  CD  PRO A  26      11.478  -3.017 -13.420  1.00 96.10           C  
ATOM    217  N   ALA A  27       7.955  -2.387 -11.819  1.00 97.19           N  
ATOM    218  CA  ALA A  27       6.621  -1.899 -11.483  1.00 97.19           C  
ATOM    219  C   ALA A  27       5.584  -3.013 -11.594  1.00 97.19           C  
ATOM    220  CB  ALA A  27       6.239  -0.729 -12.387  1.00 97.19           C  
ATOM    221  O   ALA A  27       4.748  -3.183 -10.704  1.00 97.19           O  
ATOM    222  N   LEU A  28       5.603  -3.789 -12.640  1.00 97.21           N  
ATOM    223  CA  LEU A  28       4.655  -4.873 -12.871  1.00 97.21           C  
ATOM    224  C   LEU A  28       4.924  -6.041 -11.928  1.00 97.21           C  
ATOM    225  CB  LEU A  28       4.727  -5.348 -14.325  1.00 97.21           C  
ATOM    226  O   LEU A  28       3.989  -6.653 -11.408  1.00 97.21           O  
ATOM    227  CG  LEU A  28       4.238  -4.361 -15.386  1.00 97.21           C  
ATOM    228  CD1 LEU A  28       4.541  -4.891 -16.783  1.00 97.21           C  
ATOM    229  CD2 LEU A  28       2.745  -4.095 -15.221  1.00 97.21           C  
ATOM    230  N   ALA A  29       6.214  -6.351 -11.743  1.00 96.51           N  
ATOM    231  CA  ALA A  29       6.607  -7.419 -10.827  1.00 96.51           C  
ATOM    232  C   ALA A  29       6.126  -7.129  -9.408  1.00 96.51           C  
ATOM    233  CB  ALA A  29       8.122  -7.605 -10.845  1.00 96.51           C  
ATOM    234  O   ALA A  29       5.559  -8.002  -8.747  1.00 96.51           O  
ATOM    235  N   ILE A  30       6.353  -5.920  -8.921  1.00 97.39           N  
ATOM    236  CA  ILE A  30       5.949  -5.519  -7.578  1.00 97.39           C  
ATOM    237  C   ILE A  30       4.426  -5.546  -7.467  1.00 97.39           C  
ATOM    238  CB  ILE A  30       6.487  -4.116  -7.221  1.00 97.39           C  
ATOM    239  O   ILE A  30       3.879  -5.946  -6.436  1.00 97.39           O  
ATOM    240  CG1 ILE A  30       8.012  -4.151  -7.071  1.00 97.39           C  
ATOM    241  CG2 ILE A  30       5.823  -3.591  -5.944  1.00 97.39           C  
ATOM    242  CD1 ILE A  30       8.650  -2.778  -6.909  1.00 97.39           C  
ATOM    243  N   LEU A  31       3.694  -5.066  -8.498  1.00 97.38           N  
ATOM    244  CA  LEU A  31       2.236  -5.119  -8.526  1.00 97.38           C  
ATOM    245  C   LEU A  31       1.741  -6.553  -8.375  1.00 97.38           C  
ATOM    246  CB  LEU A  31       1.702  -4.517  -9.828  1.00 97.38           C  
ATOM    247  O   LEU A  31       0.831  -6.820  -7.587  1.00 97.38           O  
ATOM    248  CG  LEU A  31       0.186  -4.563 -10.025  1.00 97.38           C  
ATOM    249  CD1 LEU A  31      -0.518  -3.818  -8.896  1.00 97.38           C  
ATOM    250  CD2 LEU A  31      -0.195  -3.975 -11.380  1.00 97.38           C  
ATOM    251  N   ILE A  32       2.339  -7.487  -9.080  1.00 95.57           N  
ATOM    252  CA  ILE A  32       1.956  -8.893  -9.022  1.00 95.57           C  
ATOM    253  C   ILE A  32       2.223  -9.443  -7.623  1.00 95.57           C  
ATOM    254  CB  ILE A  32       2.712  -9.729 -10.079  1.00 95.57           C  
ATOM    255  O   ILE A  32       1.382 -10.143  -7.054  1.00 95.57           O  
ATOM    256  CG1 ILE A  32       2.238  -9.361 -11.490  1.00 95.57           C  
ATOM    257  CG2 ILE A  32       2.533 -11.226  -9.813  1.00 95.57           C  
ATOM    258  CD1 ILE A  32       3.062  -9.992 -12.604  1.00 95.57           C  
ATOM    259  N   ILE A  33       3.395  -9.126  -7.079  1.00 94.32           N  
ATOM    260  CA  ILE A  33       3.764  -9.553  -5.733  1.00 94.32           C  
ATOM    261  C   ILE A  33       2.775  -8.981  -4.721  1.00 94.32           C  
ATOM    262  CB  ILE A  33       5.205  -9.120  -5.379  1.00 94.32           C  
ATOM    263  O   ILE A  33       2.337  -9.683  -3.807  1.00 94.32           O  
ATOM    264  CG1 ILE A  33       6.218  -9.872  -6.250  1.00 94.32           C  
ATOM    265  CG2 ILE A  33       5.487  -9.349  -3.891  1.00 94.32           C  
ATOM    266  CD1 ILE A  33       7.646  -9.362  -6.119  1.00 94.32           C  
ATOM    267  N   ALA A  34       2.431  -7.706  -4.852  1.00 95.32           N  
ATOM    268  CA  ALA A  34       1.470  -7.056  -3.963  1.00 95.32           C  
ATOM    269  C   ALA A  34       0.118  -7.762  -4.008  1.00 95.32           C  
ATOM    270  CB  ALA A  34       1.311  -5.584  -4.336  1.00 95.32           C  
ATOM    271  O   ALA A  34      -0.529  -7.943  -2.974  1.00 95.32           O  
ATOM    272  N   ILE A  35      -0.387  -8.168  -5.152  1.00 94.93           N  
ATOM    273  CA  ILE A  35      -1.664  -8.851  -5.324  1.00 94.93           C  
ATOM    274  C   ILE A  35      -1.619 -10.212  -4.633  1.00 94.93           C  
ATOM    275  CB  ILE A  35      -2.018  -9.021  -6.819  1.00 94.93           C  
ATOM    276  O   ILE A  35      -2.546 -10.577  -3.906  1.00 94.93           O  
ATOM    277  CG1 ILE A  35      -2.349  -7.662  -7.447  1.00 94.93           C  
ATOM    278  CG2 ILE A  35      -3.181 -10.002  -6.991  1.00 94.93           C  
ATOM    279  CD1 ILE A  35      -2.496  -7.700  -8.962  1.00 94.93           C  
ATOM    280  N   ILE A  36      -0.499 -11.002  -4.870  1.00 92.99           N  
ATOM    281  CA  ILE A  36      -0.329 -12.330  -4.290  1.00 92.99           C  
ATOM    282  C   ILE A  36      -0.283 -12.226  -2.767  1.00 92.99           C  
ATOM    283  CB  ILE A  36       0.949 -13.019  -4.819  1.00 92.99           C  
ATOM    284  O   ILE A  36      -0.981 -12.964  -2.067  1.00 92.99           O  
ATOM    285  CG1 ILE A  36       0.808 -13.329  -6.313  1.00 92.99           C  
ATOM    286  CG2 ILE A  36       1.246 -14.291  -4.020  1.00 92.99           C  
ATOM    287  CD1 ILE A  36       2.086 -13.847  -6.960  1.00 92.99           C  
ATOM    288  N   VAL A  37       0.512 -11.291  -2.290  1.00 90.70           N  
ATOM    289  CA  VAL A  37       0.676 -11.117  -0.850  1.00 90.70           C  
ATOM    290  C   VAL A  37      -0.645 -10.670  -0.229  1.00 90.70           C  
ATOM    291  CB  VAL A  37       1.790 -10.098  -0.525  1.00 90.70           C  
ATOM    292  O   VAL A  37      -1.044 -11.169   0.825  1.00 90.70           O  
ATOM    293  CG1 VAL A  37       1.796  -9.761   0.965  1.00 90.70           C  
ATOM    294  CG2 VAL A  37       3.151 -10.639  -0.959  1.00 90.70           C  
ATOM    295  N   SER A  38      -1.236  -9.694  -0.850  1.00 91.16           N  
ATOM    296  CA  SER A  38      -2.525  -9.217  -0.360  1.00 91.16           C  
ATOM    297  C   SER A  38      -3.550 -10.345  -0.312  1.00 91.16           C  
ATOM    298  CB  SER A  38      -3.047  -8.081  -1.242  1.00 91.16           C  
ATOM    299  O   SER A  38      -4.346 -10.429   0.626  1.00 91.16           O  
ATOM    300  OG  SER A  38      -4.292  -7.604  -0.763  1.00 91.16           O  
ATOM    301  N   LEU A  39      -3.598 -11.147  -1.248  1.00 91.59           N  
ATOM    302  CA  LEU A  39      -4.504 -12.290  -1.294  1.00 91.59           C  
ATOM    303  C   LEU A  39      -4.233 -13.245  -0.136  1.00 91.59           C  
ATOM    304  CB  LEU A  39      -4.365 -13.032  -2.626  1.00 91.59           C  
ATOM    305  O   LEU A  39      -5.163 -13.667   0.556  1.00 91.59           O  
ATOM    306  CG  LEU A  39      -5.337 -14.189  -2.862  1.00 91.59           C  
ATOM    307  CD1 LEU A  39      -6.771 -13.673  -2.913  1.00 91.59           C  
ATOM    308  CD2 LEU A  39      -4.984 -14.930  -4.147  1.00 91.59           C  
ATOM    309  N   ILE A  40      -2.957 -13.589   0.077  1.00 89.44           N  
ATOM    310  CA  ILE A  40      -2.560 -14.509   1.138  1.00 89.44           C  
ATOM    311  C   ILE A  40      -2.954 -13.932   2.496  1.00 89.44           C  
ATOM    312  CB  ILE A  40      -1.042 -14.796   1.098  1.00 89.44           C  
ATOM    313  O   ILE A  40      -3.545 -14.628   3.325  1.00 89.44           O  
ATOM    314  CG1 ILE A  40      -0.679 -15.574  -0.172  1.00 89.44           C  
ATOM    315  CG2 ILE A  40      -0.604 -15.558   2.351  1.00 89.44           C  
ATOM    316  CD1 ILE A  40       0.819 -15.724  -0.399  1.00 89.44           C  
ATOM    317  N   ILE A  41      -2.608 -12.664   2.657  1.00 85.89           N  
ATOM    318  CA  ILE A  41      -2.843 -12.015   3.942  1.00 85.89           C  
ATOM    319  C   ILE A  41      -4.344 -11.932   4.211  1.00 85.89           C  
ATOM    320  CB  ILE A  41      -2.211 -10.605   3.987  1.00 85.89           C  
ATOM    321  O   ILE A  41      -4.797 -12.203   5.325  1.00 85.89           O  
ATOM    322  CG1 ILE A  41      -0.682 -10.706   4.014  1.00 85.89           C  
ATOM    323  CG2 ILE A  41      -2.729  -9.820   5.195  1.00 85.89           C  
ATOM    324  CD1 ILE A  41       0.030  -9.371   3.846  1.00 85.89           C  
ATOM    325  N   ASN A  42      -5.075 -11.562   3.213  1.00 85.13           N  
ATOM    326  CA  ASN A  42      -6.515 -11.403   3.386  1.00 85.13           C  
ATOM    327  C   ASN A  42      -7.204 -12.745   3.611  1.00 85.13           C  
ATOM    328  CB  ASN A  42      -7.125 -10.689   2.178  1.00 85.13           C  
ATOM    329  O   ASN A  42      -8.117 -12.849   4.433  1.00 85.13           O  
ATOM    330  CG  ASN A  42      -6.872  -9.194   2.194  1.00 85.13           C  
ATOM    331  ND2 ASN A  42      -6.438  -8.654   1.061  1.00 85.13           N  
ATOM    332  OD1 ASN A  42      -7.065  -8.531   3.216  1.00 85.13           O  
ATOM    333  N   ILE A  43      -6.786 -13.770   2.991  1.00 86.56           N  
ATOM    334  CA  ILE A  43      -7.322 -15.108   3.215  1.00 86.56           C  
ATOM    335  C   ILE A  43      -6.977 -15.572   4.629  1.00 86.56           C  
ATOM    336  CB  ILE A  43      -6.784 -16.114   2.174  1.00 86.56           C  
ATOM    337  O   ILE A  43      -7.825 -16.129   5.330  1.00 86.56           O  
ATOM    338  CG1 ILE A  43      -7.362 -15.809   0.787  1.00 86.56           C  
ATOM    339  CG2 ILE A  43      -7.103 -17.551   2.596  1.00 86.56           C  
ATOM    340  CD1 ILE A  43      -6.784 -16.669  -0.328  1.00 86.56           C  
ATOM    341  N   ALA A  44      -5.708 -15.368   4.970  1.00 84.07           N  
ATOM    342  CA  ALA A  44      -5.271 -15.711   6.321  1.00 84.07           C  
ATOM    343  C   ALA A  44      -6.112 -14.988   7.369  1.00 84.07           C  
ATOM    344  CB  ALA A  44      -3.793 -15.374   6.504  1.00 84.07           C  
ATOM    345  O   ALA A  44      -6.545 -15.595   8.352  1.00 84.07           O  
ATOM    346  N   THR A  45      -6.327 -13.739   7.104  1.00 79.04           N  
ATOM    347  CA  THR A  45      -7.109 -12.922   8.026  1.00 79.04           C  
ATOM    348  C   THR A  45      -8.545 -13.430   8.113  1.00 79.04           C  
ATOM    349  CB  THR A  45      -7.110 -11.443   7.598  1.00 79.04           C  
ATOM    350  O   THR A  45      -9.131 -13.468   9.198  1.00 79.04           O  
ATOM    351  CG2 THR A  45      -7.920 -10.591   8.569  1.00 79.04           C  
ATOM    352  OG1 THR A  45      -5.761 -10.960   7.567  1.00 79.04           O  
ATOM    353  N   LYS A  46      -9.091 -13.738   7.026  1.00 78.79           N  
ATOM    354  CA  LYS A  46     -10.454 -14.261   6.988  1.00 78.79           C  
ATOM    355  C   LYS A  46     -10.567 -15.559   7.781  1.00 78.79           C  
ATOM    356  CB  LYS A  46     -10.901 -14.489   5.543  1.00 78.79           C  
ATOM    357  O   LYS A  46     -11.545 -15.769   8.501  1.00 78.79           O  
ATOM    358  CG  LYS A  46     -12.354 -14.918   5.406  1.00 78.79           C  
ATOM    359  CD  LYS A  46     -12.789 -14.959   3.946  1.00 78.79           C  
ATOM    360  CE  LYS A  46     -14.249 -15.369   3.808  1.00 78.79           C  
ATOM    361  NZ  LYS A  46     -14.689 -15.381   2.381  1.00 78.79           N  
ATOM    362  N   LEU A  47      -9.558 -16.387   7.737  1.00 82.27           N  
ATOM    363  CA  LEU A  47      -9.569 -17.702   8.369  1.00 82.27           C  
ATOM    364  C   LEU A  47      -9.194 -17.601   9.843  1.00 82.27           C  
ATOM    365  CB  LEU A  47      -8.606 -18.650   7.649  1.00 82.27           C  
ATOM    366  O   LEU A  47      -9.677 -18.383  10.666  1.00 82.27           O  
ATOM    367  CG  LEU A  47      -8.966 -19.018   6.209  1.00 82.27           C  
ATOM    368  CD1 LEU A  47      -7.877 -19.892   5.597  1.00 82.27           C  
ATOM    369  CD2 LEU A  47     -10.317 -19.725   6.159  1.00 82.27           C  
ATOM    370  N   LEU A  48      -8.431 -16.666  10.194  1.00 78.53           N  
ATOM    371  CA  LEU A  48      -7.831 -16.589  11.522  1.00 78.53           C  
ATOM    372  C   LEU A  48      -8.667 -15.710  12.446  1.00 78.53           C  
ATOM    373  CB  LEU A  48      -6.403 -16.045  11.434  1.00 78.53           C  
ATOM    374  O   LEU A  48      -8.708 -15.937  13.657  1.00 78.53           O  
ATOM    375  CG  LEU A  48      -5.360 -16.977  10.815  1.00 78.53           C  
ATOM    376  CD1 LEU A  48      -4.050 -16.229  10.588  1.00 78.53           C  
ATOM    377  CD2 LEU A  48      -5.138 -18.197  11.703  1.00 78.53           C  
ATOM    378  N   VAL A  49      -9.489 -14.709  11.932  1.00 75.32           N  
ATOM    379  CA  VAL A  49     -10.226 -13.775  12.776  1.00 75.32           C  
ATOM    380  C   VAL A  49     -11.713 -14.121  12.753  1.00 75.32           C  
ATOM    381  CB  VAL A  49     -10.013 -12.312  12.325  1.00 75.32           C  
ATOM    382  O   VAL A  49     -12.325 -14.192  11.685  1.00 75.32           O  
ATOM    383  CG1 VAL A  49     -10.826 -11.355  13.194  1.00 75.32           C  
ATOM    384  CG2 VAL A  49      -8.529 -11.951  12.371  1.00 75.32           C  
ATOM    385  N   ASP A  50     -12.315 -14.589  13.954  1.00 80.73           N  
ATOM    386  CA  ASP A  50     -13.751 -14.798  14.116  1.00 80.73           C  
ATOM    387  C   ASP A  50     -14.495 -13.466  14.184  1.00 80.73           C  
ATOM    388  CB  ASP A  50     -14.035 -15.624  15.372  1.00 80.73           C  
ATOM    389  O   ASP A  50     -14.578 -12.849  15.249  1.00 80.73           O  
ATOM    390  CG  ASP A  50     -15.468 -16.124  15.441  1.00 80.73           C  
ATOM    391  OD1 ASP A  50     -16.340 -15.577  14.732  1.00 80.73           O  
ATOM    392  OD2 ASP A  50     -15.727 -17.072  16.213  1.00 80.73           O  
ATOM    393  N   GLN A  51     -15.048 -13.041  13.046  1.00 74.19           N  
ATOM    394  CA  GLN A  51     -15.665 -11.726  12.912  1.00 74.19           C  
ATOM    395  C   GLN A  51     -16.971 -11.648  13.696  1.00 74.19           C  
ATOM    396  CB  GLN A  51     -15.916 -11.398  11.439  1.00 74.19           C  
ATOM    397  O   GLN A  51     -17.327 -10.588  14.216  1.00 74.19           O  
ATOM    398  CG  GLN A  51     -14.648 -11.329  10.599  1.00 74.19           C  
ATOM    399  CD  GLN A  51     -13.798 -10.114  10.919  1.00 74.19           C  
ATOM    400  NE2 GLN A  51     -12.830  -9.823  10.056  1.00 74.19           N  
ATOM    401  OE1 GLN A  51     -14.009  -9.441  11.933  1.00 74.19           O  
ATOM    402  N   LYS A  52     -17.664 -12.737  13.821  1.00 82.83           N  
ATOM    403  CA  LYS A  52     -18.911 -12.831  14.575  1.00 82.83           C  
ATOM    404  C   LYS A  52     -18.662 -12.659  16.071  1.00 82.83           C  
ATOM    405  CB  LYS A  52     -19.600 -14.170  14.309  1.00 82.83           C  
ATOM    406  O   LYS A  52     -19.391 -11.929  16.746  1.00 82.83           O  
ATOM    407  CG  LYS A  52     -20.234 -14.277  12.930  1.00 82.83           C  
ATOM    408  CD  LYS A  52     -20.995 -15.586  12.765  1.00 82.83           C  
ATOM    409  CE  LYS A  52     -21.569 -15.727  11.362  1.00 82.83           C  
ATOM    410  NZ  LYS A  52     -22.321 -17.007  11.196  1.00 82.83           N  
ATOM    411  N   ARG A  53     -17.656 -13.228  16.553  1.00 85.18           N  
ATOM    412  CA  ARG A  53     -17.298 -13.143  17.965  1.00 85.18           C  
ATOM    413  C   ARG A  53     -16.821 -11.740  18.325  1.00 85.18           C  
ATOM    414  CB  ARG A  53     -16.217 -14.169  18.310  1.00 85.18           C  
ATOM    415  O   ARG A  53     -17.145 -11.224  19.397  1.00 85.18           O  
ATOM    416  CG  ARG A  53     -15.803 -14.160  19.773  1.00 85.18           C  
ATOM    417  CD  ARG A  53     -16.970 -14.499  20.690  1.00 85.18           C  
ATOM    418  NE  ARG A  53     -16.554 -14.564  22.089  1.00 85.18           N  
ATOM    419  NH1 ARG A  53     -18.688 -14.348  22.948  1.00 85.18           N  
ATOM    420  NH2 ARG A  53     -16.895 -14.561  24.360  1.00 85.18           N  
ATOM    421  CZ  ARG A  53     -17.380 -14.491  23.129  1.00 85.18           C  
ATOM    422  N   VAL A  54     -16.097 -11.060  17.385  1.00 84.06           N  
ATOM    423  CA  VAL A  54     -15.649  -9.691  17.617  1.00 84.06           C  
ATOM    424  C   VAL A  54     -16.858  -8.764  17.729  1.00 84.06           C  
ATOM    425  CB  VAL A  54     -14.706  -9.204  16.494  1.00 84.06           C  
ATOM    426  O   VAL A  54     -16.925  -7.927  18.633  1.00 84.06           O  
ATOM    427  CG1 VAL A  54     -14.459  -7.701  16.610  1.00 84.06           C  
ATOM    428  CG2 VAL A  54     -13.386  -9.971  16.538  1.00 84.06           C  
ATOM    429  N   ALA A  55     -17.826  -8.911  16.807  1.00 85.74           N  
ATOM    430  CA  ALA A  55     -19.042  -8.102  16.810  1.00 85.74           C  
ATOM    431  C   ALA A  55     -19.844  -8.322  18.089  1.00 85.74           C  
ATOM    432  CB  ALA A  55     -19.898  -8.423  15.587  1.00 85.74           C  
ATOM    433  O   ALA A  55     -20.366  -7.369  18.674  1.00 85.74           O  
ATOM    434  N   GLU A  56     -19.948  -9.573  18.496  1.00 89.51           N  
ATOM    435  CA  GLU A  56     -20.661  -9.935  19.718  1.00 89.51           C  
ATOM    436  C   GLU A  56     -20.007  -9.308  20.945  1.00 89.51           C  
ATOM    437  CB  GLU A  56     -20.722 -11.457  19.873  1.00 89.51           C  
ATOM    438  O   GLU A  56     -20.696  -8.778  21.820  1.00 89.51           O  
ATOM    439  CG  GLU A  56     -21.714 -12.132  18.938  1.00 89.51           C  
ATOM    440  CD  GLU A  56     -21.682 -13.650  19.023  1.00 89.51           C  
ATOM    441  OE1 GLU A  56     -22.389 -14.317  18.234  1.00 89.51           O  
ATOM    442  OE2 GLU A  56     -20.944 -14.176  19.886  1.00 89.51           O  
ATOM    443  N   LEU A  57     -18.632  -9.410  21.033  1.00 89.51           N  
ATOM    444  CA  LEU A  57     -17.865  -8.856  22.143  1.00 89.51           C  
ATOM    445  C   LEU A  57     -18.036  -7.343  22.220  1.00 89.51           C  
ATOM    446  CB  LEU A  57     -16.382  -9.208  21.999  1.00 89.51           C  
ATOM    447  O   LEU A  57     -18.206  -6.788  23.308  1.00 89.51           O  
ATOM    448  CG  LEU A  57     -16.000 -10.662  22.276  1.00 89.51           C  
ATOM    449  CD1 LEU A  57     -14.530 -10.897  21.943  1.00 89.51           C  
ATOM    450  CD2 LEU A  57     -16.288 -11.024  23.729  1.00 89.51           C  
ATOM    451  N   LYS A  58     -17.999  -6.655  20.993  1.00 88.51           N  
ATOM    452  CA  LYS A  58     -18.182  -5.208  20.933  1.00 88.51           C  
ATOM    453  C   LYS A  58     -19.563  -4.807  21.444  1.00 88.51           C  
ATOM    454  CB  LYS A  58     -17.983  -4.700  19.504  1.00 88.51           C  
ATOM    455  O   LYS A  58     -19.699  -3.820  22.170  1.00 88.51           O  
ATOM    456  CG  LYS A  58     -16.529  -4.653  19.060  1.00 88.51           C  
ATOM    457  CD  LYS A  58     -16.386  -4.027  17.679  1.00 88.51           C  
ATOM    458  CE  LYS A  58     -14.928  -3.953  17.246  1.00 88.51           C  
ATOM    459  NZ  LYS A  58     -14.779  -3.297  15.912  1.00 88.51           N  
ATOM    460  N   LYS A  59     -20.538  -5.581  20.992  1.00 91.52           N  
ATOM    461  CA  LYS A  59     -21.912  -5.332  21.417  1.00 91.52           C  
ATOM    462  C   LYS A  59     -22.059  -5.494  22.927  1.00 91.52           C  
ATOM    463  CB  LYS A  59     -22.877  -6.272  20.693  1.00 91.52           C  
ATOM    464  O   LYS A  59     -22.687  -4.665  23.588  1.00 91.52           O  
ATOM    465  CG  LYS A  59     -24.346  -5.959  20.937  1.00 91.52           C  
ATOM    466  CD  LYS A  59     -25.255  -6.922  20.184  1.00 91.52           C  
ATOM    467  CE  LYS A  59     -26.723  -6.665  20.493  1.00 91.52           C  
ATOM    468  NZ  LYS A  59     -27.618  -7.614  19.766  1.00 91.52           N  
ATOM    469  N   GLU A  60     -21.547  -6.616  23.516  1.00 88.58           N  
ATOM    470  CA  GLU A  60     -21.605  -6.906  24.946  1.00 88.58           C  
ATOM    471  C   GLU A  60     -20.905  -5.820  25.758  1.00 88.58           C  
ATOM    472  CB  GLU A  60     -20.980  -8.271  25.244  1.00 88.58           C  
ATOM    473  O   GLU A  60     -21.390  -5.420  26.818  1.00 88.58           O  
ATOM    474  CG  GLU A  60     -21.831  -9.449  24.790  1.00 88.58           C  
ATOM    475  CD  GLU A  60     -21.220 -10.798  25.135  1.00 88.58           C  
ATOM    476  OE1 GLU A  60     -21.584 -11.811  24.494  1.00 88.58           O  
ATOM    477  OE2 GLU A  60     -20.371 -10.843  26.053  1.00 88.58           O  
ATOM    478  N   ILE A  61     -19.749  -5.359  25.296  1.00 88.48           N  
ATOM    479  CA  ILE A  61     -18.979  -4.305  25.948  1.00 88.48           C  
ATOM    480  C   ILE A  61     -19.763  -2.995  25.909  1.00 88.48           C  
ATOM    481  CB  ILE A  61     -17.596  -4.121  25.283  1.00 88.48           C  
ATOM    482  O   ILE A  61     -19.816  -2.266  26.903  1.00 88.48           O  
ATOM    483  CG1 ILE A  61     -16.706  -5.338  25.560  1.00 88.48           C  
ATOM    484  CG2 ILE A  61     -16.930  -2.832  25.771  1.00 88.48           C  
ATOM    485  CD1 ILE A  61     -15.417  -5.358  24.750  1.00 88.48           C  
ATOM    486  N   GLN A  62     -20.382  -2.621  24.701  1.00 89.65           N  
ATOM    487  CA  GLN A  62     -21.189  -1.415  24.545  1.00 89.65           C  
ATOM    488  C   GLN A  62     -22.406  -1.445  25.465  1.00 89.65           C  
ATOM    489  CB  GLN A  62     -21.634  -1.250  23.091  1.00 89.65           C  
ATOM    490  O   GLN A  62     -22.763  -0.429  26.065  1.00 89.65           O  
ATOM    491  CG  GLN A  62     -20.532  -0.754  22.164  1.00 89.65           C  
ATOM    492  CD  GLN A  62     -20.980  -0.664  20.717  1.00 89.65           C  
ATOM    493  NE2 GLN A  62     -20.093  -0.186  19.851  1.00 89.65           N  
ATOM    494  OE1 GLN A  62     -22.113  -1.021  20.380  1.00 89.65           O  
ATOM    495  N   GLU A  63     -23.102  -2.582  25.515  1.00 87.10           N  
ATOM    496  CA  GLU A  63     -24.262  -2.758  26.384  1.00 87.10           C  
ATOM    497  C   GLU A  63     -23.895  -2.528  27.848  1.00 87.10           C  
ATOM    498  CB  GLU A  63     -24.860  -4.156  26.206  1.00 87.10           C  
ATOM    499  O   GLU A  63     -24.659  -1.915  28.596  1.00 87.10           O  
ATOM    500  CG  GLU A  63     -25.622  -4.336  24.900  1.00 87.10           C  
ATOM    501  CD  GLU A  63     -26.112  -5.759  24.683  1.00 87.10           C  
ATOM    502  OE1 GLU A  63     -26.772  -6.023  23.653  1.00 87.10           O  
ATOM    503  OE2 GLU A  63     -25.833  -6.617  25.551  1.00 87.10           O  
ATOM    504  N   PHE A  64     -22.759  -3.017  28.277  1.00 84.02           N  
ATOM    505  CA  PHE A  64     -22.248  -2.830  29.630  1.00 84.02           C  
ATOM    506  C   PHE A  64     -21.938  -1.361  29.893  1.00 84.02           C  
ATOM    507  CB  PHE A  64     -20.993  -3.680  29.855  1.00 84.02           C  
ATOM    508  O   PHE A  64     -22.207  -0.849  30.982  1.00 84.02           O  
ATOM    509  CG  PHE A  64     -20.345  -3.462  31.195  1.00 84.02           C  
ATOM    510  CD1 PHE A  64     -19.263  -2.600  31.328  1.00 84.02           C  
ATOM    511  CD2 PHE A  64     -20.817  -4.120  32.323  1.00 84.02           C  
ATOM    512  CE1 PHE A  64     -18.661  -2.397  32.568  1.00 84.02           C  
ATOM    513  CE2 PHE A  64     -20.221  -3.922  33.565  1.00 84.02           C  
ATOM    514  CZ  PHE A  64     -19.142  -3.061  33.685  1.00 84.02           C  
ATOM    515  N   GLN A  65     -21.291  -0.682  28.920  1.00 82.97           N  
ATOM    516  CA  GLN A  65     -20.953   0.733  29.033  1.00 82.97           C  
ATOM    517  C   GLN A  65     -22.201   1.580  29.267  1.00 82.97           C  
ATOM    518  CB  GLN A  65     -20.221   1.212  27.778  1.00 82.97           C  
ATOM    519  O   GLN A  65     -22.183   2.509  30.077  1.00 82.97           O  
ATOM    520  CG  GLN A  65     -18.780   0.730  27.685  1.00 82.97           C  
ATOM    521  CD  GLN A  65     -18.064   1.254  26.455  1.00 82.97           C  
ATOM    522  NE2 GLN A  65     -16.738   1.175  26.461  1.00 82.97           N  
ATOM    523  OE1 GLN A  65     -18.698   1.726  25.505  1.00 82.97           O  
ATOM    524  N   VAL A  66     -23.275   1.259  28.568  1.00 84.36           N  
ATOM    525  CA  VAL A  66     -24.557   1.942  28.698  1.00 84.36           C  
ATOM    526  C   VAL A  66     -25.162   1.650  30.069  1.00 84.36           C  
ATOM    527  CB  VAL A  66     -25.540   1.522  27.582  1.00 84.36           C  
ATOM    528  O   VAL A  66     -25.656   2.558  30.742  1.00 84.36           O  
ATOM    529  CG1 VAL A  66     -26.936   2.081  27.853  1.00 84.36           C  
ATOM    530  CG2 VAL A  66     -25.030   1.987  26.219  1.00 84.36           C  
ATOM    531  N   LYS A  67     -25.193   0.384  30.432  1.00 78.28           N  
ATOM    532  CA  LYS A  67     -25.692  -0.064  31.729  1.00 78.28           C  
ATOM    533  C   LYS A  67     -24.901   0.568  32.870  1.00 78.28           C  
ATOM    534  CB  LYS A  67     -25.631  -1.589  31.830  1.00 78.28           C  
ATOM    535  O   LYS A  67     -25.476   0.965  33.886  1.00 78.28           O  
ATOM    536  CG  LYS A  67     -26.422  -2.164  32.995  1.00 78.28           C  
ATOM    537  CD  LYS A  67     -26.385  -3.687  32.998  1.00 78.28           C  
ATOM    538  CE  LYS A  67     -27.116  -4.262  34.204  1.00 78.28           C  
ATOM    539  NZ  LYS A  67     -27.108  -5.756  34.195  1.00 78.28           N  
ATOM    540  N   PHE A  68     -23.548   0.598  32.770  1.00 76.82           N  
ATOM    541  CA  PHE A  68     -22.649   1.228  33.731  1.00 76.82           C  
ATOM    542  C   PHE A  68     -22.980   2.707  33.892  1.00 76.82           C  
ATOM    543  CB  PHE A  68     -21.190   1.061  33.293  1.00 76.82           C  
ATOM    544  O   PHE A  68     -22.989   3.228  35.010  1.00 76.82           O  
ATOM    545  CG  PHE A  68     -20.194   1.602  34.283  1.00 76.82           C  
ATOM    546  CD1 PHE A  68     -19.652   2.871  34.122  1.00 76.82           C  
ATOM    547  CD2 PHE A  68     -19.801   0.841  35.376  1.00 76.82           C  
ATOM    548  CE1 PHE A  68     -18.729   3.374  35.037  1.00 76.82           C  
ATOM    549  CE2 PHE A  68     -18.880   1.337  36.295  1.00 76.82           C  
ATOM    550  CZ  PHE A  68     -18.345   2.604  36.122  1.00 76.82           C  
ATOM    551  N   LYS A  69     -23.193   3.459  32.830  1.00 79.04           N  
ATOM    552  CA  LYS A  69     -23.548   4.875  32.810  1.00 79.04           C  
ATOM    553  C   LYS A  69     -24.879   5.118  33.515  1.00 79.04           C  
ATOM    554  CB  LYS A  69     -23.614   5.392  31.372  1.00 79.04           C  
ATOM    555  O   LYS A  69     -25.040   6.114  34.223  1.00 79.04           O  
ATOM    556  CG  LYS A  69     -23.675   6.909  31.262  1.00 79.04           C  
ATOM    557  CD  LYS A  69     -23.623   7.366  29.810  1.00 79.04           C  
ATOM    558  CE  LYS A  69     -23.749   8.879  29.694  1.00 79.04           C  
ATOM    559  NZ  LYS A  69     -23.699   9.332  28.272  1.00 79.04           N  
ATOM    560  N   LYS A  70     -25.820   4.195  33.374  1.00 76.01           N  
ATOM    561  CA  LYS A  70     -27.155   4.275  33.959  1.00 76.01           C  
ATOM    562  C   LYS A  70     -27.126   3.928  35.445  1.00 76.01           C  
ATOM    563  CB  LYS A  70     -28.121   3.345  33.223  1.00 76.01           C  
ATOM    564  O   LYS A  70     -27.869   4.510  36.238  1.00 76.01           O  
ATOM    565  CG  LYS A  70     -28.530   3.844  31.845  1.00 76.01           C  
ATOM    566  CD  LYS A  70     -29.554   2.920  31.197  1.00 76.01           C  
ATOM    567  CE  LYS A  70     -29.923   3.387  29.796  1.00 76.01           C  
ATOM    568  NZ  LYS A  70     -30.890   2.458  29.139  1.00 76.01           N  
ATOM    569  N   MET A  71     -26.279   3.061  35.854  1.00 69.67           N  
ATOM    570  CA  MET A  71     -26.157   2.481  37.189  1.00 69.67           C  
ATOM    571  C   MET A  71     -25.177   3.280  38.042  1.00 69.67           C  
ATOM    572  CB  MET A  71     -25.706   1.022  37.103  1.00 69.67           C  
ATOM    573  O   MET A  71     -25.189   3.178  39.270  1.00 69.67           O  
ATOM    574  CG  MET A  71     -26.742   0.096  36.487  1.00 69.67           C  
ATOM    575  SD  MET A  71     -27.517  -1.015  37.724  1.00 69.67           S  
ATOM    576  CE  MET A  71     -26.169  -2.204  37.976  1.00 69.67           C  
ATOM    577  N   SER A  72     -24.250   4.112  37.426  1.00 66.49           N  
ATOM    578  CA  SER A  72     -23.317   5.039  38.059  1.00 66.49           C  
ATOM    579  C   SER A  72     -24.051   6.216  38.692  1.00 66.49           C  
ATOM    580  CB  SER A  72     -22.297   5.552  37.041  1.00 66.49           C  
ATOM    581  O   SER A  72     -23.493   6.923  39.534  1.00 66.49           O  
ATOM    582  OG  SER A  72     -22.943   6.241  35.985  1.00 66.49           O  
ATOM    583  N   LYS A  73     -25.361   6.253  38.579  1.00 67.95           N  
ATOM    584  CA  LYS A  73     -26.273   7.250  39.132  1.00 67.95           C  
ATOM    585  C   LYS A  73     -27.053   6.685  40.316  1.00 67.95           C  
ATOM    586  CB  LYS A  73     -27.240   7.748  38.057  1.00 67.95           C  
ATOM    587  O   LYS A  73     -27.655   7.436  41.085  1.00 67.95           O  
ATOM    588  CG  LYS A  73     -26.575   8.558  36.954  1.00 67.95           C  
ATOM    589  CD  LYS A  73     -27.605   9.178  36.018  1.00 67.95           C  
ATOM    590  CE  LYS A  73     -26.940   9.989  34.913  1.00 67.95           C  
ATOM    591  NZ  LYS A  73     -27.947  10.636  34.020  1.00 67.95           N  
ATOM    592  N   ASN A  74     -26.801   5.394  40.703  1.00 68.27           N  
ATOM    593  CA  ASN A  74     -27.435   4.720  41.831  1.00 68.27           C  
ATOM    594  C   ASN A  74     -26.416   3.958  42.673  1.00 68.27           C  
ATOM    595  CB  ASN A  74     -28.534   3.775  41.342  1.00 68.27           C  
ATOM    596  O   ASN A  74     -25.807   2.998  42.199  1.00 68.27           O  
ATOM    597  CG  ASN A  74     -29.505   3.390  42.442  1.00 68.27           C  
ATOM    598  ND2 ASN A  74     -30.681   2.912  42.054  1.00 68.27           N  
ATOM    599  OD1 ASN A  74     -29.200   3.521  43.630  1.00 68.27           O  
ATOM    600  N   PRO A  75     -25.980   4.379  43.828  1.00 63.86           N  
ATOM    601  CA  PRO A  75     -25.013   3.990  44.858  1.00 63.86           C  
ATOM    602  C   PRO A  75     -25.313   2.621  45.463  1.00 63.86           C  
ATOM    603  CB  PRO A  75     -25.155   5.094  45.909  1.00 63.86           C  
ATOM    604  O   PRO A  75     -24.401   1.934  45.929  1.00 63.86           O  
ATOM    605  CG  PRO A  75     -26.018   6.129  45.263  1.00 63.86           C  
ATOM    606  CD  PRO A  75     -26.669   5.519  44.054  1.00 63.86           C  
ATOM    607  N   GLU A  76     -26.563   1.928  45.205  1.00 64.74           N  
ATOM    608  CA  GLU A  76     -27.045   0.670  45.767  1.00 64.74           C  
ATOM    609  C   GLU A  76     -26.762  -0.499  44.828  1.00 64.74           C  
ATOM    610  CB  GLU A  76     -28.544   0.754  46.066  1.00 64.74           C  
ATOM    611  O   GLU A  76     -26.790  -1.658  45.245  1.00 64.74           O  
ATOM    612  CG  GLU A  76     -28.875   1.516  47.341  1.00 64.74           C  
ATOM    613  CD  GLU A  76     -30.360   1.522  47.667  1.00 64.74           C  
ATOM    614  OE1 GLU A  76     -30.751   2.103  48.705  1.00 64.74           O  
ATOM    615  OE2 GLU A  76     -31.139   0.941  46.878  1.00 64.74           O  
ATOM    616  N   MET A  77     -26.053  -0.273  43.765  1.00 62.75           N  
ATOM    617  CA  MET A  77     -25.828  -1.287  42.738  1.00 62.75           C  
ATOM    618  C   MET A  77     -24.337  -1.542  42.542  1.00 62.75           C  
ATOM    619  CB  MET A  77     -26.465  -0.863  41.414  1.00 62.75           C  
ATOM    620  O   MET A  77     -23.930  -2.132  41.540  1.00 62.75           O  
ATOM    621  CG  MET A  77     -27.980  -0.981  41.397  1.00 62.75           C  
ATOM    622  SD  MET A  77     -28.551  -2.721  41.511  1.00 62.75           S  
ATOM    623  CE  MET A  77     -28.834  -3.080  39.755  1.00 62.75           C  
ATOM    624  N   MET A  78     -23.479  -1.208  43.449  1.00 61.47           N  
ATOM    625  CA  MET A  78     -22.021  -1.235  43.531  1.00 61.47           C  
ATOM    626  C   MET A  78     -21.507  -2.668  43.620  1.00 61.47           C  
ATOM    627  CB  MET A  78     -21.536  -0.429  44.737  1.00 61.47           C  
ATOM    628  O   MET A  78     -20.442  -2.984  43.088  1.00 61.47           O  
ATOM    629  CG  MET A  78     -21.682   1.075  44.568  1.00 61.47           C  
ATOM    630  SD  MET A  78     -20.784   1.709  43.099  1.00 61.47           S  
ATOM    631  CE  MET A  78     -19.072   1.394  43.611  1.00 61.47           C  
ATOM    632  N   GLU A  79     -22.390  -3.631  44.143  1.00 65.09           N  
ATOM    633  CA  GLU A  79     -22.056  -5.047  44.265  1.00 65.09           C  
ATOM    634  C   GLU A  79     -22.360  -5.799  42.972  1.00 65.09           C  
ATOM    635  CB  GLU A  79     -22.816  -5.680  45.433  1.00 65.09           C  
ATOM    636  O   GLU A  79     -21.590  -6.669  42.559  1.00 65.09           O  
ATOM    637  CG  GLU A  79     -22.248  -7.018  45.883  1.00 65.09           C  
ATOM    638  CD  GLU A  79     -22.985  -7.613  47.073  1.00 65.09           C  
ATOM    639  OE1 GLU A  79     -22.653  -8.747  47.487  1.00 65.09           O  
ATOM    640  OE2 GLU A  79     -23.902  -6.941  47.594  1.00 65.09           O  
ATOM    641  N   LYS A  80     -23.448  -5.522  42.175  1.00 66.72           N  
ATOM    642  CA  LYS A  80     -23.793  -6.000  40.840  1.00 66.72           C  
ATOM    643  C   LYS A  80     -22.876  -5.389  39.783  1.00 66.72           C  
ATOM    644  CB  LYS A  80     -25.253  -5.680  40.515  1.00 66.72           C  
ATOM    645  O   LYS A  80     -22.602  -6.013  38.756  1.00 66.72           O  
ATOM    646  CG  LYS A  80     -26.253  -6.627  41.163  1.00 66.72           C  
ATOM    647  CD  LYS A  80     -27.669  -6.370  40.665  1.00 66.72           C  
ATOM    648  CE  LYS A  80     -28.678  -7.277  41.356  1.00 66.72           C  
ATOM    649  NZ  LYS A  80     -30.071  -7.018  40.883  1.00 66.72           N  
ATOM    650  N   LEU A  81     -22.060  -4.407  40.124  1.00 66.78           N  
ATOM    651  CA  LEU A  81     -21.126  -3.660  39.289  1.00 66.78           C  
ATOM    652  C   LEU A  81     -19.735  -4.283  39.339  1.00 66.78           C  
ATOM    653  CB  LEU A  81     -21.059  -2.197  39.736  1.00 66.78           C  
ATOM    654  O   LEU A  81     -19.004  -4.261  38.346  1.00 66.78           O  
ATOM    655  CG  LEU A  81     -22.171  -1.281  39.224  1.00 66.78           C  
ATOM    656  CD1 LEU A  81     -22.190   0.023  40.015  1.00 66.78           C  
ATOM    657  CD2 LEU A  81     -21.995  -1.005  37.735  1.00 66.78           C  
ATOM    658  N   GLN A  82     -19.430  -5.012  40.465  1.00 69.55           N  
ATOM    659  CA  GLN A  82     -18.128  -5.642  40.662  1.00 69.55           C  
ATOM    660  C   GLN A  82     -18.016  -6.935  39.859  1.00 69.55           C  
ATOM    661  CB  GLN A  82     -17.885  -5.922  42.145  1.00 69.55           C  
ATOM    662  O   GLN A  82     -16.974  -7.213  39.262  1.00 69.55           O  
ATOM    663  CG  GLN A  82     -17.483  -4.690  42.946  1.00 69.55           C  
ATOM    664  CD  GLN A  82     -17.223  -4.999  44.408  1.00 69.55           C  
ATOM    665  NE2 GLN A  82     -16.539  -4.090  45.094  1.00 69.55           N  
ATOM    666  OE1 GLN A  82     -17.634  -6.047  44.917  1.00 69.55           O  
ATOM    667  N   GLU A  83     -19.096  -7.832  39.851  1.00 71.34           N  
ATOM    668  CA  GLU A  83     -19.180  -9.040  39.035  1.00 71.34           C  
ATOM    669  C   GLU A  83     -19.256  -8.699  37.550  1.00 71.34           C  
ATOM    670  CB  GLU A  83     -20.391  -9.882  39.444  1.00 71.34           C  
ATOM    671  O   GLU A  83     -18.643  -9.374  36.720  1.00 71.34           O  
ATOM    672  CG  GLU A  83     -20.213 -10.616  40.765  1.00 71.34           C  
ATOM    673  CD  GLU A  83     -21.416 -11.462  41.149  1.00 71.34           C  
ATOM    674  OE1 GLU A  83     -21.383 -12.116  42.216  1.00 71.34           O  
ATOM    675  OE2 GLU A  83     -22.400 -11.472  40.375  1.00 71.34           O  
ATOM    676  N   GLU A  84     -19.810  -7.686  37.225  1.00 75.65           N  
ATOM    677  CA  GLU A  84     -19.971  -7.193  35.860  1.00 75.65           C  
ATOM    678  C   GLU A  84     -18.702  -6.504  35.369  1.00 75.65           C  
ATOM    679  CB  GLU A  84     -21.160  -6.233  35.772  1.00 75.65           C  
ATOM    680  O   GLU A  84     -18.374  -6.567  34.182  1.00 75.65           O  
ATOM    681  CG  GLU A  84     -22.514  -6.923  35.832  1.00 75.65           C  
ATOM    682  CD  GLU A  84     -23.675  -5.996  35.508  1.00 75.65           C  
ATOM    683  OE1 GLU A  84     -24.827  -6.477  35.412  1.00 75.65           O  
ATOM    684  OE2 GLU A  84     -23.430  -4.780  35.347  1.00 75.65           O  
ATOM    685  N   GLN A  85     -17.919  -5.968  36.272  1.00 77.42           N  
ATOM    686  CA  GLN A  85     -16.624  -5.354  35.998  1.00 77.42           C  
ATOM    687  C   GLN A  85     -15.588  -6.406  35.613  1.00 77.42           C  
ATOM    688  CB  GLN A  85     -16.139  -4.558  37.210  1.00 77.42           C  
ATOM    689  O   GLN A  85     -14.795  -6.196  34.693  1.00 77.42           O  
ATOM    690  CG  GLN A  85     -16.750  -3.167  37.317  1.00 77.42           C  
ATOM    691  CD  GLN A  85     -16.091  -2.317  38.387  1.00 77.42           C  
ATOM    692  NE2 GLN A  85     -16.593  -1.101  38.571  1.00 77.42           N  
ATOM    693  OE1 GLN A  85     -15.139  -2.751  39.044  1.00 77.42           O  
ATOM    694  N   GLN A  86     -15.539  -7.485  36.412  1.00 81.51           N  
ATOM    695  CA  GLN A  86     -14.640  -8.603  36.145  1.00 81.51           C  
ATOM    696  C   GLN A  86     -14.973  -9.270  34.814  1.00 81.51           C  
ATOM    697  CB  GLN A  86     -14.708  -9.629  37.278  1.00 81.51           C  
ATOM    698  O   GLN A  86     -14.073  -9.640  34.057  1.00 81.51           O  
ATOM    699  CG  GLN A  86     -14.011  -9.181  38.556  1.00 81.51           C  
ATOM    700  CD  GLN A  86     -14.070 -10.226  39.654  1.00 81.51           C  
ATOM    701  NE2 GLN A  86     -13.256 -10.046  40.688  1.00 81.51           N  
ATOM    702  OE1 GLN A  86     -14.842 -11.187  39.574  1.00 81.51           O  
ATOM    703  N   ARG A  87     -16.226  -9.488  34.547  1.00 85.35           N  
ATOM    704  CA  ARG A  87     -16.703 -10.026  33.277  1.00 85.35           C  
ATOM    705  C   ARG A  87     -16.320  -9.113  32.117  1.00 85.35           C  
ATOM    706  CB  ARG A  87     -18.220 -10.222  33.311  1.00 85.35           C  
ATOM    707  O   ARG A  87     -15.887  -9.586  31.064  1.00 85.35           O  
ATOM    708  CG  ARG A  87     -18.783 -10.888  32.066  1.00 85.35           C  
ATOM    709  CD  ARG A  87     -20.282 -11.125  32.182  1.00 85.35           C  
ATOM    710  NE  ARG A  87     -20.834 -11.697  30.957  1.00 85.35           N  
ATOM    711  NH1 ARG A  87     -23.023 -11.697  31.697  1.00 85.35           N  
ATOM    712  NH2 ARG A  87     -22.517 -12.477  29.602  1.00 85.35           N  
ATOM    713  CZ  ARG A  87     -22.123 -11.956  30.755  1.00 85.35           C  
ATOM    714  N   ILE A  88     -16.357  -7.872  32.199  1.00 84.61           N  
ATOM    715  CA  ILE A  88     -16.027  -6.885  31.177  1.00 84.61           C  
ATOM    716  C   ILE A  88     -14.520  -6.883  30.928  1.00 84.61           C  
ATOM    717  CB  ILE A  88     -16.504  -5.472  31.582  1.00 84.61           C  
ATOM    718  O   ILE A  88     -14.074  -6.721  29.790  1.00 84.61           O  
ATOM    719  CG1 ILE A  88     -18.031  -5.374  31.479  1.00 84.61           C  
ATOM    720  CG2 ILE A  88     -15.828  -4.405  30.717  1.00 84.61           C  
ATOM    721  CD1 ILE A  88     -18.574  -5.622  30.079  1.00 84.61           C  
ATOM    722  N   MET A  89     -13.736  -7.005  31.980  1.00 88.05           N  
ATOM    723  CA  MET A  89     -12.286  -7.122  31.854  1.00 88.05           C  
ATOM    724  C   MET A  89     -11.910  -8.347  31.027  1.00 88.05           C  
ATOM    725  CB  MET A  89     -11.630  -7.201  33.233  1.00 88.05           C  
ATOM    726  O   MET A  89     -10.990  -8.290  30.208  1.00 88.05           O  
ATOM    727  CG  MET A  89     -10.115  -7.082  33.200  1.00 88.05           C  
ATOM    728  SD  MET A  89      -9.375  -7.048  34.878  1.00 88.05           S  
ATOM    729  CE  MET A  89      -9.378  -8.821  35.265  1.00 88.05           C  
ATOM    730  N   GLN A  90     -12.586  -9.431  31.282  1.00 89.76           N  
ATOM    731  CA  GLN A  90     -12.358 -10.665  30.538  1.00 89.76           C  
ATOM    732  C   GLN A  90     -12.774 -10.511  29.078  1.00 89.76           C  
ATOM    733  CB  GLN A  90     -13.115 -11.828  31.180  1.00 89.76           C  
ATOM    734  O   GLN A  90     -12.092 -11.005  28.177  1.00 89.76           O  
ATOM    735  CG  GLN A  90     -12.545 -12.267  32.522  1.00 89.76           C  
ATOM    736  CD  GLN A  90     -13.377 -13.346  33.188  1.00 89.76           C  
ATOM    737  NE2 GLN A  90     -12.931 -13.804  34.353  1.00 89.76           N  
ATOM    738  OE1 GLN A  90     -14.413 -13.765  32.661  1.00 89.76           O  
ATOM    739  N   LEU A  91     -13.920  -9.890  28.915  1.00 89.85           N  
ATOM    740  CA  LEU A  91     -14.402  -9.633  27.562  1.00 89.85           C  
ATOM    741  C   LEU A  91     -13.458  -8.695  26.818  1.00 89.85           C  
ATOM    742  CB  LEU A  91     -15.811  -9.035  27.599  1.00 89.85           C  
ATOM    743  O   LEU A  91     -13.193  -8.888  25.629  1.00 89.85           O  
ATOM    744  CG  LEU A  91     -16.930  -9.966  28.067  1.00 89.85           C  
ATOM    745  CD1 LEU A  91     -18.253  -9.211  28.136  1.00 89.85           C  
ATOM    746  CD2 LEU A  91     -17.045 -11.172  27.141  1.00 89.85           C  
ATOM    747  N   ASN A  92     -12.898  -7.625  27.507  1.00 88.68           N  
ATOM    748  CA  ASN A  92     -11.904  -6.715  26.949  1.00 88.68           C  
ATOM    749  C   ASN A  92     -10.612  -7.445  26.594  1.00 88.68           C  
ATOM    750  CB  ASN A  92     -11.617  -5.570  27.923  1.00 88.68           C  
ATOM    751  O   ASN A  92     -10.000  -7.166  25.562  1.00 88.68           O  
ATOM    752  CG  ASN A  92     -12.668  -4.479  27.868  1.00 88.68           C  
ATOM    753  ND2 ASN A  92     -12.956  -3.874  29.014  1.00 88.68           N  
ATOM    754  OD1 ASN A  92     -13.217  -4.182  26.803  1.00 88.68           O  
ATOM    755  N   ALA A  93     -10.211  -8.353  27.495  1.00 90.43           N  
ATOM    756  CA  ALA A  93      -9.011  -9.154  27.262  1.00 90.43           C  
ATOM    757  C   ALA A  93      -9.184 -10.059  26.046  1.00 90.43           C  
ATOM    758  CB  ALA A  93      -8.678  -9.986  28.499  1.00 90.43           C  
ATOM    759  O   ALA A  93      -8.263 -10.207  25.239  1.00 90.43           O  
ATOM    760  N   GLU A  94     -10.336 -10.699  26.052  1.00 89.68           N  
ATOM    761  CA  GLU A  94     -10.671 -11.533  24.902  1.00 89.68           C  
ATOM    762  C   GLU A  94     -10.692 -10.714  23.614  1.00 89.68           C  
ATOM    763  CB  GLU A  94     -12.024 -12.218  25.111  1.00 89.68           C  
ATOM    764  O   GLU A  94     -10.192 -11.162  22.580  1.00 89.68           O  
ATOM    765  CG  GLU A  94     -12.400 -13.187  24.000  1.00 89.68           C  
ATOM    766  CD  GLU A  94     -13.700 -13.930  24.266  1.00 89.68           C  
ATOM    767  OE1 GLU A  94     -14.222 -14.592  23.340  1.00 89.68           O  
ATOM    768  OE2 GLU A  94     -14.202 -13.848  25.409  1.00 89.68           O  
ATOM    769  N   LEU A  95     -11.404  -9.541  23.593  1.00 86.75           N  
ATOM    770  CA  LEU A  95     -11.441  -8.641  22.445  1.00 86.75           C  
ATOM    771  C   LEU A  95     -10.032  -8.235  22.028  1.00 86.75           C  
ATOM    772  CB  LEU A  95     -12.271  -7.395  22.767  1.00 86.75           C  
ATOM    773  O   LEU A  95      -9.711  -8.225  20.837  1.00 86.75           O  
ATOM    774  CG  LEU A  95     -12.427  -6.375  21.638  1.00 86.75           C  
ATOM    775  CD1 LEU A  95     -13.186  -6.992  20.468  1.00 86.75           C  
ATOM    776  CD2 LEU A  95     -13.139  -5.124  22.143  1.00 86.75           C  
ATOM    777  N   MET A  96      -9.151  -7.847  22.984  1.00 86.78           N  
ATOM    778  CA  MET A  96      -7.763  -7.465  22.735  1.00 86.78           C  
ATOM    779  C   MET A  96      -6.999  -8.600  22.062  1.00 86.78           C  
ATOM    780  CB  MET A  96      -7.071  -7.070  24.040  1.00 86.78           C  
ATOM    781  O   MET A  96      -6.235  -8.368  21.123  1.00 86.78           O  
ATOM    782  CG  MET A  96      -5.688  -6.470  23.844  1.00 86.78           C  
ATOM    783  SD  MET A  96      -4.899  -5.990  25.429  1.00 86.78           S  
ATOM    784  CE  MET A  96      -4.760  -7.615  26.223  1.00 86.78           C  
ATOM    785  N   LYS A  97      -7.061  -9.813  22.577  1.00 84.62           N  
ATOM    786  CA  LYS A  97      -6.394 -10.992  22.033  1.00 84.62           C  
ATOM    787  C   LYS A  97      -6.858 -11.277  20.607  1.00 84.62           C  
ATOM    788  CB  LYS A  97      -6.652 -12.211  22.920  1.00 84.62           C  
ATOM    789  O   LYS A  97      -6.045 -11.601  19.738  1.00 84.62           O  
ATOM    790  CG  LYS A  97      -5.844 -12.219  24.210  1.00 84.62           C  
ATOM    791  CD  LYS A  97      -6.095 -13.485  25.019  1.00 84.62           C  
ATOM    792  CE  LYS A  97      -5.358 -13.454  26.351  1.00 84.62           C  
ATOM    793  NZ  LYS A  97      -5.672 -14.652  27.186  1.00 84.62           N  
ATOM    794  N   MET A  98      -8.176 -11.157  20.422  1.00 82.51           N  
ATOM    795  CA  MET A  98      -8.762 -11.382  19.103  1.00 82.51           C  
ATOM    796  C   MET A  98      -8.365 -10.272  18.135  1.00 82.51           C  
ATOM    797  CB  MET A  98     -10.286 -11.472  19.199  1.00 82.51           C  
ATOM    798  O   MET A  98      -8.228 -10.510  16.934  1.00 82.51           O  
ATOM    799  CG  MET A  98     -10.786 -12.778  19.795  1.00 82.51           C  
ATOM    800  SD  MET A  98     -12.605 -12.968  19.643  1.00 82.51           S  
ATOM    801  CE  MET A  98     -13.159 -11.555  20.638  1.00 82.51           C  
ATOM    802  N   SER A  99      -8.085  -9.019  18.691  1.00 76.70           N  
ATOM    803  CA  SER A  99      -7.684  -7.876  17.878  1.00 76.70           C  
ATOM    804  C   SER A  99      -6.179  -7.871  17.635  1.00 76.70           C  
ATOM    805  CB  SER A  99      -8.106  -6.567  18.547  1.00 76.70           C  
ATOM    806  O   SER A  99      -5.710  -7.351  16.620  1.00 76.70           O  
ATOM    807  OG  SER A  99      -9.514  -6.507  18.692  1.00 76.70           O  
ATOM    808  N   PHE A 100      -5.429  -8.439  18.555  1.00 79.28           N  
ATOM    809  CA  PHE A 100      -3.973  -8.436  18.482  1.00 79.28           C  
ATOM    810  C   PHE A 100      -3.474  -9.549  17.567  1.00 79.28           C  
ATOM    811  CB  PHE A 100      -3.363  -8.592  19.879  1.00 79.28           C  
ATOM    812  O   PHE A 100      -2.420  -9.420  16.942  1.00 79.28           O  
ATOM    813  CG  PHE A 100      -3.168  -7.288  20.604  1.00 79.28           C  
ATOM    814  CD1 PHE A 100      -2.144  -6.422  20.243  1.00 79.28           C  
ATOM    815  CD2 PHE A 100      -4.010  -6.929  21.649  1.00 79.28           C  
ATOM    816  CE1 PHE A 100      -1.961  -5.214  20.913  1.00 79.28           C  
ATOM    817  CE2 PHE A 100      -3.833  -5.724  22.323  1.00 79.28           C  
ATOM    818  CZ  PHE A 100      -2.808  -4.869  21.954  1.00 79.28           C  
ATOM    819  N   ARG A 101      -4.200 -10.685  17.467  1.00 72.65           N  
ATOM    820  CA  ARG A 101      -3.803 -11.822  16.644  1.00 72.65           C  
ATOM    821  C   ARG A 101      -3.758 -11.441  15.168  1.00 72.65           C  
ATOM    822  CB  ARG A 101      -4.762 -12.997  16.852  1.00 72.65           C  
ATOM    823  O   ARG A 101      -2.782 -11.736  14.475  1.00 72.65           O  
ATOM    824  CG  ARG A 101      -4.505 -13.783  18.128  1.00 72.65           C  
ATOM    825  CD  ARG A 101      -5.379 -15.027  18.210  1.00 72.65           C  
ATOM    826  NE  ARG A 101      -5.170 -15.750  19.461  1.00 72.65           N  
ATOM    827  NH1 ARG A 101      -6.657 -17.449  18.966  1.00 72.65           N  
ATOM    828  NH2 ARG A 101      -5.518 -17.459  20.956  1.00 72.65           N  
ATOM    829  CZ  ARG A 101      -5.782 -16.884  19.791  1.00 72.65           C  
ATOM    830  N   PRO A 102      -4.678 -10.673  14.701  1.00 68.99           N  
ATOM    831  CA  PRO A 102      -4.664 -10.227  13.306  1.00 68.99           C  
ATOM    832  C   PRO A 102      -3.576  -9.191  13.029  1.00 68.99           C  
ATOM    833  CB  PRO A 102      -6.057  -9.620  13.116  1.00 68.99           C  
ATOM    834  O   PRO A 102      -3.023  -9.152  11.927  1.00 68.99           O  
ATOM    835  CG  PRO A 102      -6.903 -10.272  14.161  1.00 68.99           C  
ATOM    836  CD  PRO A 102      -6.038 -10.588  15.347  1.00 68.99           C  
ATOM    837  N   MET A 103      -3.210  -8.445  14.086  1.00 76.54           N  
ATOM    838  CA  MET A 103      -2.143  -7.457  13.963  1.00 76.54           C  
ATOM    839  C   MET A 103      -0.800  -8.135  13.711  1.00 76.54           C  
ATOM    840  CB  MET A 103      -2.063  -6.591  15.222  1.00 76.54           C  
ATOM    841  O   MET A 103      -0.018  -7.680  12.873  1.00 76.54           O  
ATOM    842  CG  MET A 103      -1.057  -5.456  15.122  1.00 76.54           C  
ATOM    843  SD  MET A 103      -0.913  -4.505  16.685  1.00 76.54           S  
ATOM    844  CE  MET A 103      -2.539  -3.700  16.721  1.00 76.54           C  
ATOM    845  N   ILE A 104      -0.415  -9.142  14.393  1.00 77.21           N  
ATOM    846  CA  ILE A 104       0.810  -9.919  14.246  1.00 77.21           C  
ATOM    847  C   ILE A 104       0.804 -10.642  12.901  1.00 77.21           C  
ATOM    848  CB  ILE A 104       0.978 -10.933  15.399  1.00 77.21           C  
ATOM    849  O   ILE A 104       1.826 -10.693  12.212  1.00 77.21           O  
ATOM    850  CG1 ILE A 104       1.219 -10.201  16.724  1.00 77.21           C  
ATOM    851  CG2 ILE A 104       2.119 -11.910  15.098  1.00 77.21           C  
ATOM    852  CD1 ILE A 104       1.212 -11.111  17.945  1.00 77.21           C  
ATOM    853  N   TYR A 105      -0.342 -11.046  12.559  1.00 72.26           N  
ATOM    854  CA  TYR A 105      -0.493 -11.765  11.299  1.00 72.26           C  
ATOM    855  C   TYR A 105      -0.467 -10.804  10.116  1.00 72.26           C  
ATOM    856  CB  TYR A 105      -1.797 -12.567  11.290  1.00 72.26           C  
ATOM    857  O   TYR A 105      -0.093 -11.187   9.005  1.00 72.26           O  
ATOM    858  CG  TYR A 105      -1.790 -13.747  12.231  1.00 72.26           C  
ATOM    859  CD1 TYR A 105      -0.992 -14.861  11.978  1.00 72.26           C  
ATOM    860  CD2 TYR A 105      -2.581 -13.752  13.375  1.00 72.26           C  
ATOM    861  CE1 TYR A 105      -0.983 -15.951  12.841  1.00 72.26           C  
ATOM    862  CE2 TYR A 105      -2.580 -14.837  14.246  1.00 72.26           C  
ATOM    863  OH  TYR A 105      -1.775 -17.007  14.829  1.00 72.26           O  
ATOM    864  CZ  TYR A 105      -1.779 -15.930  13.971  1.00 72.26           C  
ATOM    865  N   THR A 106      -0.752  -9.597  10.396  1.00 72.74           N  
ATOM    866  CA  THR A 106      -0.732  -8.574   9.357  1.00 72.74           C  
ATOM    867  C   THR A 106       0.645  -7.923   9.266  1.00 72.74           C  
ATOM    868  CB  THR A 106      -1.798  -7.494   9.615  1.00 72.74           C  
ATOM    869  O   THR A 106       1.153  -7.682   8.168  1.00 72.74           O  
ATOM    870  CG2 THR A 106      -3.204  -8.076   9.525  1.00 72.74           C  
ATOM    871  OG1 THR A 106      -1.603  -6.943  10.924  1.00 72.74           O  
ATOM    872  N   TRP A 107       1.399  -7.701  10.410  1.00 82.32           N  
ATOM    873  CA  TRP A 107       2.663  -6.972  10.438  1.00 82.32           C  
ATOM    874  C   TRP A 107       3.825  -7.881  10.051  1.00 82.32           C  
ATOM    875  CB  TRP A 107       2.908  -6.372  11.826  1.00 82.32           C  
ATOM    876  O   TRP A 107       4.750  -7.455   9.356  1.00 82.32           O  
ATOM    877  CG  TRP A 107       2.151  -5.104  12.083  1.00 82.32           C  
ATOM    878  CD1 TRP A 107       1.049  -4.948  12.877  1.00 82.32           C  
ATOM    879  CD2 TRP A 107       2.440  -3.812  11.540  1.00 82.32           C  
ATOM    880  CE2 TRP A 107       1.471  -2.919  12.048  1.00 82.32           C  
ATOM    881  CE3 TRP A 107       3.427  -3.322  10.674  1.00 82.32           C  
ATOM    882  NE1 TRP A 107       0.635  -3.636  12.860  1.00 82.32           N  
ATOM    883  CH2 TRP A 107       2.436  -1.109  10.867  1.00 82.32           C  
ATOM    884  CZ2 TRP A 107       1.460  -1.562  11.717  1.00 82.32           C  
ATOM    885  CZ3 TRP A 107       3.414  -1.972  10.345  1.00 82.32           C  
ATOM    886  N   VAL A 108       3.750  -9.132  10.471  1.00 85.29           N  
ATOM    887  CA  VAL A 108       4.846 -10.065  10.235  1.00 85.29           C  
ATOM    888  C   VAL A 108       4.965 -10.356   8.740  1.00 85.29           C  
ATOM    889  CB  VAL A 108       4.650 -11.382  11.020  1.00 85.29           C  
ATOM    890  O   VAL A 108       6.048 -10.236   8.163  1.00 85.29           O  
ATOM    891  CG1 VAL A 108       5.679 -12.426  10.589  1.00 85.29           C  
ATOM    892  CG2 VAL A 108       4.742 -11.125  12.523  1.00 85.29           C  
ATOM    893  N   PRO A 109       3.905 -10.626   8.030  1.00 84.35           N  
ATOM    894  CA  PRO A 109       3.989 -10.863   6.587  1.00 84.35           C  
ATOM    895  C   PRO A 109       4.397  -9.615   5.807  1.00 84.35           C  
ATOM    896  CB  PRO A 109       2.568 -11.297   6.218  1.00 84.35           C  
ATOM    897  O   PRO A 109       5.159  -9.708   4.842  1.00 84.35           O  
ATOM    898  CG  PRO A 109       2.008 -11.882   7.474  1.00 84.35           C  
ATOM    899  CD  PRO A 109       2.591 -11.144   8.645  1.00 84.35           C  
ATOM    900  N   ILE A 110       3.918  -8.552   6.273  1.00 85.63           N  
ATOM    901  CA  ILE A 110       4.235  -7.280   5.631  1.00 85.63           C  
ATOM    902  C   ILE A 110       5.726  -6.987   5.774  1.00 85.63           C  
ATOM    903  CB  ILE A 110       3.402  -6.123   6.227  1.00 85.63           C  
ATOM    904  O   ILE A 110       6.390  -6.621   4.801  1.00 85.63           O  
ATOM    905  CG1 ILE A 110       1.923  -6.282   5.853  1.00 85.63           C  
ATOM    906  CG2 ILE A 110       3.944  -4.770   5.758  1.00 85.63           C  
ATOM    907  CD1 ILE A 110       0.999  -5.292   6.548  1.00 85.63           C  
ATOM    908  N   ILE A 111       6.264  -7.146   6.947  1.00 89.70           N  
ATOM    909  CA  ILE A 111       7.675  -6.906   7.228  1.00 89.70           C  
ATOM    910  C   ILE A 111       8.533  -7.896   6.443  1.00 89.70           C  
ATOM    911  CB  ILE A 111       7.977  -7.015   8.739  1.00 89.70           C  
ATOM    912  O   ILE A 111       9.565  -7.523   5.880  1.00 89.70           O  
ATOM    913  CG1 ILE A 111       7.330  -5.852   9.498  1.00 89.70           C  
ATOM    914  CG2 ILE A 111       9.488  -7.057   8.986  1.00 89.70           C  
ATOM    915  CD1 ILE A 111       7.404  -5.984  11.013  1.00 89.70           C  
ATOM    916  N   LEU A 112       8.143  -9.128   6.391  1.00 91.41           N  
ATOM    917  CA  LEU A 112       8.860 -10.165   5.658  1.00 91.41           C  
ATOM    918  C   LEU A 112       8.941  -9.824   4.174  1.00 91.41           C  
ATOM    919  CB  LEU A 112       8.178 -11.523   5.846  1.00 91.41           C  
ATOM    920  O   LEU A 112       9.987 -10.008   3.547  1.00 91.41           O  
ATOM    921  CG  LEU A 112       8.366 -12.194   7.207  1.00 91.41           C  
ATOM    922  CD1 LEU A 112       7.612 -13.519   7.254  1.00 91.41           C  
ATOM    923  CD2 LEU A 112       9.847 -12.405   7.500  1.00 91.41           C  
ATOM    924  N   ILE A 113       7.849  -9.276   3.658  1.00 92.07           N  
ATOM    925  CA  ILE A 113       7.813  -8.907   2.247  1.00 92.07           C  
ATOM    926  C   ILE A 113       8.707  -7.693   2.008  1.00 92.07           C  
ATOM    927  CB  ILE A 113       6.371  -8.612   1.777  1.00 92.07           C  
ATOM    928  O   ILE A 113       9.391  -7.610   0.985  1.00 92.07           O  
ATOM    929  CG1 ILE A 113       5.541  -9.901   1.755  1.00 92.07           C  
ATOM    930  CG2 ILE A 113       6.378  -7.942   0.400  1.00 92.07           C  
ATOM    931  CD1 ILE A 113       6.119 -10.993   0.865  1.00 92.07           C  
ATOM    932  N   PHE A 114       8.700  -6.722   2.908  1.00 93.30           N  
ATOM    933  CA  PHE A 114       9.562  -5.553   2.789  1.00 93.30           C  
ATOM    934  C   PHE A 114      11.031  -5.961   2.783  1.00 93.30           C  
ATOM    935  CB  PHE A 114       9.296  -4.568   3.932  1.00 93.30           C  
ATOM    936  O   PHE A 114      11.827  -5.423   2.012  1.00 93.30           O  
ATOM    937  CG  PHE A 114       8.084  -3.703   3.717  1.00 93.30           C  
ATOM    938  CD1 PHE A 114       7.224  -3.939   2.652  1.00 93.30           C  
ATOM    939  CD2 PHE A 114       7.804  -2.653   4.582  1.00 93.30           C  
ATOM    940  CE1 PHE A 114       6.100  -3.140   2.451  1.00 93.30           C  
ATOM    941  CE2 PHE A 114       6.683  -1.850   4.388  1.00 93.30           C  
ATOM    942  CZ  PHE A 114       5.833  -2.095   3.322  1.00 93.30           C  
ATOM    943  N   ILE A 115      11.374  -6.941   3.722  1.00 93.14           N  
ATOM    944  CA  ILE A 115      12.738  -7.453   3.784  1.00 93.14           C  
ATOM    945  C   ILE A 115      13.115  -8.081   2.444  1.00 93.14           C  
ATOM    946  CB  ILE A 115      12.904  -8.483   4.924  1.00 93.14           C  
ATOM    947  O   ILE A 115      14.220  -7.866   1.940  1.00 93.14           O  
ATOM    948  CG1 ILE A 115      12.787  -7.793   6.288  1.00 93.14           C  
ATOM    949  CG2 ILE A 115      14.240  -9.220   4.796  1.00 93.14           C  
ATOM    950  CD1 ILE A 115      12.722  -8.757   7.465  1.00 93.14           C  
ATOM    951  N   TYR A 116      12.204  -8.753   1.887  1.00 95.24           N  
ATOM    952  CA  TYR A 116      12.469  -9.411   0.612  1.00 95.24           C  
ATOM    953  C   TYR A 116      12.581  -8.390  -0.514  1.00 95.24           C  
ATOM    954  CB  TYR A 116      11.366 -10.424   0.290  1.00 95.24           C  
ATOM    955  O   TYR A 116      13.496  -8.465  -1.339  1.00 95.24           O  
ATOM    956  CG  TYR A 116      11.529 -11.092  -1.054  1.00 95.24           C  
ATOM    957  CD1 TYR A 116      10.647 -10.823  -2.098  1.00 95.24           C  
ATOM    958  CD2 TYR A 116      12.563 -11.992  -1.282  1.00 95.24           C  
ATOM    959  CE1 TYR A 116      10.791 -11.437  -3.338  1.00 95.24           C  
ATOM    960  CE2 TYR A 116      12.717 -12.613  -2.517  1.00 95.24           C  
ATOM    961  OH  TYR A 116      11.976 -12.940  -4.762  1.00 95.24           O  
ATOM    962  CZ  TYR A 116      11.828 -12.329  -3.537  1.00 95.24           C  
ATOM    963  N   LEU A 117      11.585  -7.464  -0.670  1.00 95.21           N  
ATOM    964  CA  LEU A 117      11.606  -6.460  -1.728  1.00 95.21           C  
ATOM    965  C   LEU A 117      12.872  -5.613  -1.649  1.00 95.21           C  
ATOM    966  CB  LEU A 117      10.370  -5.561  -1.639  1.00 95.21           C  
ATOM    967  O   LEU A 117      13.412  -5.198  -2.677  1.00 95.21           O  
ATOM    968  CG  LEU A 117       9.041  -6.191  -2.060  1.00 95.21           C  
ATOM    969  CD1 LEU A 117       7.913  -5.171  -1.953  1.00 95.21           C  
ATOM    970  CD2 LEU A 117       9.137  -6.743  -3.479  1.00 95.21           C  
ATOM    971  N   ARG A 118      13.285  -5.303  -0.404  1.00 93.64           N  
ATOM    972  CA  ARG A 118      14.549  -4.595  -0.225  1.00 93.64           C  
ATOM    973  C   ARG A 118      15.715  -5.411  -0.774  1.00 93.64           C  
ATOM    974  CB  ARG A 118      14.782  -4.275   1.253  1.00 93.64           C  
ATOM    975  O   ARG A 118      16.628  -4.860  -1.392  1.00 93.64           O  
ATOM    976  CG  ARG A 118      16.072  -3.517   1.522  1.00 93.64           C  
ATOM    977  CD  ARG A 118      16.233  -3.185   2.999  1.00 93.64           C  
ATOM    978  NE  ARG A 118      17.527  -2.568   3.275  1.00 93.64           N  
ATOM    979  NH1 ARG A 118      17.099  -2.183   5.513  1.00 93.64           N  
ATOM    980  NH2 ARG A 118      19.109  -1.563   4.602  1.00 93.64           N  
ATOM    981  CZ  ARG A 118      17.909  -2.106   4.463  1.00 93.64           C  
ATOM    982  N   HIS A 119      15.715  -6.768  -0.488  1.00 94.12           N  
ATOM    983  CA  HIS A 119      16.723  -7.687  -1.003  1.00 94.12           C  
ATOM    984  C   HIS A 119      16.750  -7.678  -2.528  1.00 94.12           C  
ATOM    985  CB  HIS A 119      16.467  -9.105  -0.491  1.00 94.12           C  
ATOM    986  O   HIS A 119      17.823  -7.719  -3.134  1.00 94.12           O  
ATOM    987  CG  HIS A 119      17.318 -10.144  -1.149  1.00 94.12           C  
ATOM    988  CD2 HIS A 119      17.004 -11.121  -2.032  1.00 94.12           C  
ATOM    989  ND1 HIS A 119      18.671 -10.255  -0.916  1.00 94.12           N  
ATOM    990  CE1 HIS A 119      19.155 -11.258  -1.630  1.00 94.12           C  
ATOM    991  NE2 HIS A 119      18.163 -11.800  -2.316  1.00 94.12           N  
ATOM    992  N   VAL A 120      15.670  -7.434  -3.183  1.00 95.36           N  
ATOM    993  CA  VAL A 120      15.558  -7.521  -4.636  1.00 95.36           C  
ATOM    994  C   VAL A 120      15.786  -6.145  -5.256  1.00 95.36           C  
ATOM    995  CB  VAL A 120      14.183  -8.079  -5.066  1.00 95.36           C  
ATOM    996  O   VAL A 120      16.661  -5.978  -6.109  1.00 95.36           O  
ATOM    997  CG1 VAL A 120      14.027  -8.019  -6.584  1.00 95.36           C  
ATOM    998  CG2 VAL A 120      14.007  -9.510  -4.563  1.00 95.36           C  
ATOM    999  N   TYR A 121      15.071  -5.080  -4.740  1.00 94.84           N  
ATOM   1000  CA  TYR A 121      15.013  -3.799  -5.436  1.00 94.84           C  
ATOM   1001  C   TYR A 121      15.764  -2.723  -4.660  1.00 94.84           C  
ATOM   1002  CB  TYR A 121      13.559  -3.368  -5.650  1.00 94.84           C  
ATOM   1003  O   TYR A 121      15.855  -1.577  -5.106  1.00 94.84           O  
ATOM   1004  CG  TYR A 121      12.802  -4.247  -6.617  1.00 94.84           C  
ATOM   1005  CD1 TYR A 121      13.093  -4.228  -7.979  1.00 94.84           C  
ATOM   1006  CD2 TYR A 121      11.796  -5.096  -6.170  1.00 94.84           C  
ATOM   1007  CE1 TYR A 121      12.397  -5.035  -8.874  1.00 94.84           C  
ATOM   1008  CE2 TYR A 121      11.094  -5.907  -7.056  1.00 94.84           C  
ATOM   1009  OH  TYR A 121      10.709  -6.670  -9.285  1.00 94.84           O  
ATOM   1010  CZ  TYR A 121      11.401  -5.870  -8.404  1.00 94.84           C  
ATOM   1011  N   GLY A 122      16.274  -3.064  -3.465  1.00 91.82           N  
ATOM   1012  CA  GLY A 122      17.023  -2.097  -2.678  1.00 91.82           C  
ATOM   1013  C   GLY A 122      18.410  -1.825  -3.228  1.00 91.82           C  
ATOM   1014  O   GLY A 122      18.832  -2.453  -4.201  1.00 91.82           O  
ATOM   1015  N   PHE A 123      19.123  -0.830  -2.687  1.00 89.87           N  
ATOM   1016  CA  PHE A 123      20.493  -0.514  -3.075  1.00 89.87           C  
ATOM   1017  C   PHE A 123      21.398  -1.729  -2.905  1.00 89.87           C  
ATOM   1018  CB  PHE A 123      21.030   0.660  -2.251  1.00 89.87           C  
ATOM   1019  O   PHE A 123      21.440  -2.333  -1.831  1.00 89.87           O  
ATOM   1020  CG  PHE A 123      22.398   1.123  -2.673  1.00 89.87           C  
ATOM   1021  CD1 PHE A 123      23.529   0.726  -1.969  1.00 89.87           C  
ATOM   1022  CD2 PHE A 123      22.554   1.954  -3.774  1.00 89.87           C  
ATOM   1023  CE1 PHE A 123      24.797   1.153  -2.357  1.00 89.87           C  
ATOM   1024  CE2 PHE A 123      23.818   2.384  -4.168  1.00 89.87           C  
ATOM   1025  CZ  PHE A 123      24.937   1.984  -3.458  1.00 89.87           C  
ATOM   1026  N   GLY A 124      22.040  -2.179  -4.016  1.00 89.22           N  
ATOM   1027  CA  GLY A 124      22.887  -3.360  -3.972  1.00 89.22           C  
ATOM   1028  C   GLY A 124      22.106  -4.658  -4.045  1.00 89.22           C  
ATOM   1029  O   GLY A 124      22.626  -5.722  -3.703  1.00 89.22           O  
ATOM   1030  N   GLY A 125      20.841  -4.558  -4.299  1.00 92.58           N  
ATOM   1031  CA  GLY A 125      19.973  -5.722  -4.377  1.00 92.58           C  
ATOM   1032  C   GLY A 125      20.143  -6.510  -5.662  1.00 92.58           C  
ATOM   1033  O   GLY A 125      20.972  -6.160  -6.505  1.00 92.58           O  
ATOM   1034  N   VAL A 126      19.415  -7.558  -5.867  1.00 93.18           N  
ATOM   1035  CA  VAL A 126      19.489  -8.527  -6.954  1.00 93.18           C  
ATOM   1036  C   VAL A 126      19.244  -7.827  -8.289  1.00 93.18           C  
ATOM   1037  CB  VAL A 126      18.474  -9.676  -6.761  1.00 93.18           C  
ATOM   1038  O   VAL A 126      19.974  -8.051  -9.258  1.00 93.18           O  
ATOM   1039  CG1 VAL A 126      18.511 -10.636  -7.948  1.00 93.18           C  
ATOM   1040  CG2 VAL A 126      18.754 -10.421  -5.458  1.00 93.18           C  
ATOM   1041  N   TYR A 127      18.259  -6.926  -8.271  1.00 93.55           N  
ATOM   1042  CA  TYR A 127      17.863  -6.262  -9.508  1.00 93.55           C  
ATOM   1043  C   TYR A 127      18.957  -5.320  -9.997  1.00 93.55           C  
ATOM   1044  CB  TYR A 127      16.558  -5.486  -9.307  1.00 93.55           C  
ATOM   1045  O   TYR A 127      19.241  -5.257 -11.195  1.00 93.55           O  
ATOM   1046  CG  TYR A 127      15.935  -5.002 -10.594  1.00 93.55           C  
ATOM   1047  CD1 TYR A 127      16.152  -3.703 -11.051  1.00 93.55           C  
ATOM   1048  CD2 TYR A 127      15.128  -5.840 -11.355  1.00 93.55           C  
ATOM   1049  CE1 TYR A 127      15.579  -3.252 -12.235  1.00 93.55           C  
ATOM   1050  CE2 TYR A 127      14.550  -5.400 -12.541  1.00 93.55           C  
ATOM   1051  OH  TYR A 127      14.211  -3.665 -14.146  1.00 93.55           O  
ATOM   1052  CZ  TYR A 127      14.781  -4.106 -12.972  1.00 93.55           C  
ATOM   1053  N   GLN A 128      19.561  -4.471  -9.141  1.00 92.66           N  
ATOM   1054  CA  GLN A 128      20.665  -3.584  -9.495  1.00 92.66           C  
ATOM   1055  C   GLN A 128      21.870  -4.377  -9.992  1.00 92.66           C  
ATOM   1056  CB  GLN A 128      21.063  -2.718  -8.299  1.00 92.66           C  
ATOM   1057  O   GLN A 128      22.603  -3.917 -10.870  1.00 92.66           O  
ATOM   1058  CG  GLN A 128      22.061  -1.619  -8.641  1.00 92.66           C  
ATOM   1059  CD  GLN A 128      22.412  -0.753  -7.446  1.00 92.66           C  
ATOM   1060  NE2 GLN A 128      22.755   0.504  -7.706  1.00 92.66           N  
ATOM   1061  OE1 GLN A 128      22.374  -1.209  -6.299  1.00 92.66           O  
ATOM   1062  N   GLU A 129      22.136  -5.610  -9.391  1.00 92.14           N  
ATOM   1063  CA  GLU A 129      23.200  -6.492  -9.861  1.00 92.14           C  
ATOM   1064  C   GLU A 129      22.953  -6.937 -11.299  1.00 92.14           C  
ATOM   1065  CB  GLU A 129      23.330  -7.713  -8.947  1.00 92.14           C  
ATOM   1066  O   GLU A 129      23.888  -7.021 -12.098  1.00 92.14           O  
ATOM   1067  CG  GLU A 129      23.935  -7.401  -7.586  1.00 92.14           C  
ATOM   1068  CD  GLU A 129      24.046  -8.620  -6.684  1.00 92.14           C  
ATOM   1069  OE1 GLU A 129      24.401  -8.465  -5.494  1.00 92.14           O  
ATOM   1070  OE2 GLU A 129      23.777  -9.740  -7.173  1.00 92.14           O  
ATOM   1071  N   LEU A 130      21.718  -7.203 -11.609  1.00 91.45           N  
ATOM   1072  CA  LEU A 130      21.343  -7.639 -12.950  1.00 91.45           C  
ATOM   1073  C   LEU A 130      21.298  -6.457 -13.912  1.00 91.45           C  
ATOM   1074  CB  LEU A 130      19.984  -8.343 -12.924  1.00 91.45           C  
ATOM   1075  O   LEU A 130      21.510  -6.622 -15.116  1.00 91.45           O  
ATOM   1076  CG  LEU A 130      19.923  -9.671 -12.166  1.00 91.45           C  
ATOM   1077  CD1 LEU A 130      18.477 -10.134 -12.025  1.00 91.45           C  
ATOM   1078  CD2 LEU A 130      20.763 -10.729 -12.872  1.00 91.45           C  
ATOM   1079  N   ASN A 131      21.010  -5.263 -13.333  1.00 92.41           N  
ATOM   1080  CA  ASN A 131      20.906  -4.019 -14.089  1.00 92.41           C  
ATOM   1081  C   ASN A 131      21.709  -2.898 -13.436  1.00 92.41           C  
ATOM   1082  CB  ASN A 131      19.441  -3.604 -14.240  1.00 92.41           C  
ATOM   1083  O   ASN A 131      21.145  -2.038 -12.757  1.00 92.41           O  
ATOM   1084  CG  ASN A 131      18.599  -4.667 -14.918  1.00 92.41           C  
ATOM   1085  ND2 ASN A 131      17.888  -5.457 -14.122  1.00 92.41           N  
ATOM   1086  OD1 ASN A 131      18.589  -4.779 -16.146  1.00 92.41           O  
ATOM   1087  N   PRO A 132      23.068  -2.911 -13.623  1.00 90.02           N  
ATOM   1088  CA  PRO A 132      23.973  -2.019 -12.895  1.00 90.02           C  
ATOM   1089  C   PRO A 132      23.696  -0.543 -13.172  1.00 90.02           C  
ATOM   1090  CB  PRO A 132      25.357  -2.421 -13.412  1.00 90.02           C  
ATOM   1091  O   PRO A 132      24.012   0.315 -12.343  1.00 90.02           O  
ATOM   1092  CG  PRO A 132      25.195  -3.831 -13.880  1.00 90.02           C  
ATOM   1093  CD  PRO A 132      23.792  -4.007 -14.387  1.00 90.02           C  
ATOM   1094  N   GLY A 133      22.857  -0.175 -14.162  1.00 89.48           N  
ATOM   1095  CA  GLY A 133      22.518   1.193 -14.524  1.00 89.48           C  
ATOM   1096  C   GLY A 133      21.209   1.662 -13.918  1.00 89.48           C  
ATOM   1097  O   GLY A 133      20.828   2.824 -14.075  1.00 89.48           O  
ATOM   1098  N   TRP A 134      20.545   0.856 -13.219  1.00 91.81           N  
ATOM   1099  CA  TRP A 134      19.263   1.157 -12.591  1.00 91.81           C  
ATOM   1100  C   TRP A 134      19.451   2.044 -11.365  1.00 91.81           C  
ATOM   1101  CB  TRP A 134      18.541  -0.135 -12.197  1.00 91.81           C  
ATOM   1102  O   TRP A 134      20.287   1.755 -10.505  1.00 91.81           O  
ATOM   1103  CG  TRP A 134      17.167   0.082 -11.638  1.00 91.81           C  
ATOM   1104  CD1 TRP A 134      16.143   0.780 -12.216  1.00 91.81           C  
ATOM   1105  CD2 TRP A 134      16.668  -0.399 -10.386  1.00 91.81           C  
ATOM   1106  CE2 TRP A 134      15.332   0.045 -10.270  1.00 91.81           C  
ATOM   1107  CE3 TRP A 134      17.222  -1.164  -9.350  1.00 91.81           C  
ATOM   1108  NE1 TRP A 134      15.037   0.761 -11.398  1.00 91.81           N  
ATOM   1109  CH2 TRP A 134      15.107  -1.002  -8.158  1.00 91.81           C  
ATOM   1110  CZ2 TRP A 134      14.541  -0.252  -9.157  1.00 91.81           C  
ATOM   1111  CZ3 TRP A 134      16.433  -1.458  -8.244  1.00 91.81           C  
ATOM   1112  N   ASN A 135      18.774   3.079 -11.227  1.00 90.29           N  
ATOM   1113  CA  ASN A 135      18.977   4.105 -10.210  1.00 90.29           C  
ATOM   1114  C   ASN A 135      17.936   4.005  -9.098  1.00 90.29           C  
ATOM   1115  CB  ASN A 135      18.949   5.499 -10.840  1.00 90.29           C  
ATOM   1116  O   ASN A 135      17.797   4.923  -8.288  1.00 90.29           O  
ATOM   1117  CG  ASN A 135      17.624   5.811 -11.509  1.00 90.29           C  
ATOM   1118  ND2 ASN A 135      17.525   6.993 -12.105  1.00 90.29           N  
ATOM   1119  OD1 ASN A 135      16.698   4.996 -11.489  1.00 90.29           O  
ATOM   1120  N   GLY A 136      17.198   2.862  -9.089  1.00 91.64           N  
ATOM   1121  CA  GLY A 136      16.295   2.636  -7.971  1.00 91.64           C  
ATOM   1122  C   GLY A 136      14.898   3.174  -8.214  1.00 91.64           C  
ATOM   1123  O   GLY A 136      14.008   3.006  -7.378  1.00 91.64           O  
ATOM   1124  N   VAL A 137      14.683   3.781  -9.389  1.00 94.47           N  
ATOM   1125  CA  VAL A 137      13.364   4.300  -9.737  1.00 94.47           C  
ATOM   1126  C   VAL A 137      12.500   3.177 -10.307  1.00 94.47           C  
ATOM   1127  CB  VAL A 137      13.461   5.464 -10.749  1.00 94.47           C  
ATOM   1128  O   VAL A 137      12.850   2.570 -11.322  1.00 94.47           O  
ATOM   1129  CG1 VAL A 137      12.069   5.961 -11.136  1.00 94.47           C  
ATOM   1130  CG2 VAL A 137      14.298   6.604 -10.172  1.00 94.47           C  
ATOM   1131  N   VAL A 138      11.351   2.962  -9.633  1.00 95.83           N  
ATOM   1132  CA  VAL A 138      10.426   1.930 -10.087  1.00 95.83           C  
ATOM   1133  C   VAL A 138       9.382   2.545 -11.017  1.00 95.83           C  
ATOM   1134  CB  VAL A 138       9.733   1.226  -8.899  1.00 95.83           C  
ATOM   1135  O   VAL A 138       9.098   2.001 -12.087  1.00 95.83           O  
ATOM   1136  CG1 VAL A 138       8.626   0.296  -9.394  1.00 95.83           C  
ATOM   1137  CG2 VAL A 138      10.755   0.452  -8.069  1.00 95.83           C  
ATOM   1138  N   VAL A 139       8.806   3.767 -10.722  1.00 96.87           N  
ATOM   1139  CA  VAL A 139       7.842   4.457 -11.572  1.00 96.87           C  
ATOM   1140  C   VAL A 139       7.997   5.968 -11.409  1.00 96.87           C  
ATOM   1141  CB  VAL A 139       6.392   4.033 -11.247  1.00 96.87           C  
ATOM   1142  O   VAL A 139       8.452   6.442 -10.366  1.00 96.87           O  
ATOM   1143  CG1 VAL A 139       6.181   2.551 -11.554  1.00 96.87           C  
ATOM   1144  CG2 VAL A 139       6.064   4.331  -9.785  1.00 96.87           C  
ATOM   1145  N   TYR A 140       7.609   6.666 -12.480  1.00 96.38           N  
ATOM   1146  CA  TYR A 140       7.415   8.109 -12.400  1.00 96.38           C  
ATOM   1147  C   TYR A 140       5.934   8.455 -12.290  1.00 96.38           C  
ATOM   1148  CB  TYR A 140       8.023   8.802 -13.623  1.00 96.38           C  
ATOM   1149  O   TYR A 140       5.106   7.904 -13.019  1.00 96.38           O  
ATOM   1150  CG  TYR A 140       9.530   8.742 -13.668  1.00 96.38           C  
ATOM   1151  CD1 TYR A 140      10.305   9.664 -12.967  1.00 96.38           C  
ATOM   1152  CD2 TYR A 140      10.183   7.765 -14.411  1.00 96.38           C  
ATOM   1153  CE1 TYR A 140      11.694   9.614 -13.007  1.00 96.38           C  
ATOM   1154  CE2 TYR A 140      11.572   7.705 -14.458  1.00 96.38           C  
ATOM   1155  OH  TYR A 140      13.693   8.578 -13.796  1.00 96.38           O  
ATOM   1156  CZ  TYR A 140      12.318   8.632 -13.753  1.00 96.38           C  
ATOM   1157  N   LEU A 141       5.645   9.393 -11.329  1.00 95.85           N  
ATOM   1158  CA  LEU A 141       4.259   9.815 -11.159  1.00 95.85           C  
ATOM   1159  C   LEU A 141       3.978  11.089 -11.949  1.00 95.85           C  
ATOM   1160  CB  LEU A 141       3.946  10.041  -9.677  1.00 95.85           C  
ATOM   1161  O   LEU A 141       4.854  11.946 -12.086  1.00 95.85           O  
ATOM   1162  CG  LEU A 141       4.084   8.823  -8.762  1.00 95.85           C  
ATOM   1163  CD1 LEU A 141       4.177   9.263  -7.305  1.00 95.85           C  
ATOM   1164  CD2 LEU A 141       2.914   7.867  -8.964  1.00 95.85           C  
ATOM   1165  N   PRO A 142       2.697  11.204 -12.489  1.00 94.42           N  
ATOM   1166  CA  PRO A 142       2.319  12.550 -12.928  1.00 94.42           C  
ATOM   1167  C   PRO A 142       2.438  13.589 -11.815  1.00 94.42           C  
ATOM   1168  CB  PRO A 142       0.861  12.382 -13.364  1.00 94.42           C  
ATOM   1169  O   PRO A 142       2.189  13.279 -10.648  1.00 94.42           O  
ATOM   1170  CG  PRO A 142       0.706  10.918 -13.624  1.00 94.42           C  
ATOM   1171  CD  PRO A 142       1.623  10.170 -12.698  1.00 94.42           C  
ATOM   1172  N   ILE A 143       2.802  14.777 -12.171  1.00 93.69           N  
ATOM   1173  CA  ILE A 143       3.118  15.821 -11.203  1.00 93.69           C  
ATOM   1174  C   ILE A 143       1.948  16.001 -10.238  1.00 93.69           C  
ATOM   1175  CB  ILE A 143       3.447  17.160 -11.902  1.00 93.69           C  
ATOM   1176  O   ILE A 143       2.148  16.136  -9.029  1.00 93.69           O  
ATOM   1177  CG1 ILE A 143       4.755  17.041 -12.692  1.00 93.69           C  
ATOM   1178  CG2 ILE A 143       3.526  18.297 -10.880  1.00 93.69           C  
ATOM   1179  CD1 ILE A 143       5.029  18.221 -13.616  1.00 93.69           C  
ATOM   1180  N   ILE A 144       0.777  15.997 -10.747  1.00 93.76           N  
ATOM   1181  CA  ILE A 144      -0.414  16.196  -9.929  1.00 93.76           C  
ATOM   1182  C   ILE A 144      -0.524  15.075  -8.897  1.00 93.76           C  
ATOM   1183  CB  ILE A 144      -1.692  16.254 -10.795  1.00 93.76           C  
ATOM   1184  O   ILE A 144      -0.879  15.319  -7.741  1.00 93.76           O  
ATOM   1185  CG1 ILE A 144      -2.909  16.597  -9.929  1.00 93.76           C  
ATOM   1186  CG2 ILE A 144      -1.903  14.931 -11.537  1.00 93.76           C  
ATOM   1187  CD1 ILE A 144      -2.839  17.971  -9.278  1.00 93.76           C  
ATOM   1188  N   LEU A 145      -0.300  13.802  -9.322  1.00 94.63           N  
ATOM   1189  CA  LEU A 145      -0.371  12.671  -8.404  1.00 94.63           C  
ATOM   1190  C   LEU A 145       0.738  12.747  -7.360  1.00 94.63           C  
ATOM   1191  CB  LEU A 145      -0.275  11.350  -9.172  1.00 94.63           C  
ATOM   1192  O   LEU A 145       0.521  12.417  -6.192  1.00 94.63           O  
ATOM   1193  CG  LEU A 145      -1.511  10.941  -9.975  1.00 94.63           C  
ATOM   1194  CD1 LEU A 145      -1.302   9.570 -10.609  1.00 94.63           C  
ATOM   1195  CD2 LEU A 145      -2.751  10.942  -9.086  1.00 94.63           C  
ATOM   1196  N   SER A 146       1.944  13.182  -7.803  1.00 94.04           N  
ATOM   1197  CA  SER A 146       3.049  13.337  -6.862  1.00 94.04           C  
ATOM   1198  C   SER A 146       2.708  14.348  -5.772  1.00 94.04           C  
ATOM   1199  CB  SER A 146       4.319  13.773  -7.593  1.00 94.04           C  
ATOM   1200  O   SER A 146       3.051  14.149  -4.605  1.00 94.04           O  
ATOM   1201  OG  SER A 146       5.367  14.028  -6.673  1.00 94.04           O  
ATOM   1202  N   LYS A 147       1.950  15.375  -6.059  1.00 93.29           N  
ATOM   1203  CA  LYS A 147       1.564  16.421  -5.116  1.00 93.29           C  
ATOM   1204  C   LYS A 147       0.460  15.938  -4.181  1.00 93.29           C  
ATOM   1205  CB  LYS A 147       1.107  17.675  -5.863  1.00 93.29           C  
ATOM   1206  O   LYS A 147       0.522  16.164  -2.970  1.00 93.29           O  
ATOM   1207  CG  LYS A 147       2.230  18.417  -6.573  1.00 93.29           C  
ATOM   1208  CD  LYS A 147       1.736  19.719  -7.191  1.00 93.29           C  
ATOM   1209  CE  LYS A 147       2.857  20.458  -7.910  1.00 93.29           C  
ATOM   1210  NZ  LYS A 147       2.508  21.889  -8.157  1.00 93.29           N  
ATOM   1211  N   ILE A 148      -0.530  15.264  -4.700  1.00 93.21           N  
ATOM   1212  CA  ILE A 148      -1.676  14.793  -3.930  1.00 93.21           C  
ATOM   1213  C   ILE A 148      -1.228  13.716  -2.945  1.00 93.21           C  
ATOM   1214  CB  ILE A 148      -2.790  14.246  -4.851  1.00 93.21           C  
ATOM   1215  O   ILE A 148      -1.719  13.657  -1.815  1.00 93.21           O  
ATOM   1216  CG1 ILE A 148      -3.460  15.393  -5.617  1.00 93.21           C  
ATOM   1217  CG2 ILE A 148      -3.819  13.452  -4.042  1.00 93.21           C  
ATOM   1218  CD1 ILE A 148      -4.446  14.933  -6.682  1.00 93.21           C  
ATOM   1219  N   LEU A 149      -0.293  12.899  -3.407  1.00 92.89           N  
ATOM   1220  CA  LEU A 149       0.156  11.780  -2.586  1.00 92.89           C  
ATOM   1221  C   LEU A 149       1.289  12.206  -1.659  1.00 92.89           C  
ATOM   1222  CB  LEU A 149       0.614  10.616  -3.469  1.00 92.89           C  
ATOM   1223  O   LEU A 149       1.822  11.388  -0.905  1.00 92.89           O  
ATOM   1224  CG  LEU A 149      -0.478   9.898  -4.264  1.00 92.89           C  
ATOM   1225  CD1 LEU A 149       0.138   8.843  -5.176  1.00 92.89           C  
ATOM   1226  CD2 LEU A 149      -1.499   9.268  -3.322  1.00 92.89           C  
ATOM   1227  N   PHE A 150       1.630  13.537  -1.772  1.00 92.50           N  
ATOM   1228  CA  PHE A 150       2.606  14.166  -0.889  1.00 92.50           C  
ATOM   1229  C   PHE A 150       3.945  13.441  -0.959  1.00 92.50           C  
ATOM   1230  CB  PHE A 150       2.094  14.184   0.554  1.00 92.50           C  
ATOM   1231  O   PHE A 150       4.543  13.130   0.074  1.00 92.50           O  
ATOM   1232  CG  PHE A 150       0.870  15.037   0.753  1.00 92.50           C  
ATOM   1233  CD1 PHE A 150       0.980  16.415   0.890  1.00 92.50           C  
ATOM   1234  CD2 PHE A 150      -0.393  14.460   0.802  1.00 92.50           C  
ATOM   1235  CE1 PHE A 150      -0.151  17.207   1.074  1.00 92.50           C  
ATOM   1236  CE2 PHE A 150      -1.528  15.245   0.985  1.00 92.50           C  
ATOM   1237  CZ  PHE A 150      -1.404  16.618   1.122  1.00 92.50           C  
ATOM   1238  N   ILE A 151       4.412  13.152  -2.140  1.00 91.87           N  
ATOM   1239  CA  ILE A 151       5.629  12.384  -2.377  1.00 91.87           C  
ATOM   1240  C   ILE A 151       6.831  13.129  -1.802  1.00 91.87           C  
ATOM   1241  CB  ILE A 151       5.840  12.109  -3.883  1.00 91.87           C  
ATOM   1242  O   ILE A 151       7.738  12.514  -1.236  1.00 91.87           O  
ATOM   1243  CG1 ILE A 151       4.704  11.237  -4.431  1.00 91.87           C  
ATOM   1244  CG2 ILE A 151       7.201  11.451  -4.127  1.00 91.87           C  
ATOM   1245  CD1 ILE A 151       4.520   9.921  -3.688  1.00 91.87           C  
ATOM   1246  N   ASP A 152       6.843  14.439  -1.782  1.00 90.20           N  
ATOM   1247  CA  ASP A 152       7.925  15.255  -1.239  1.00 90.20           C  
ATOM   1248  C   ASP A 152       8.104  15.004   0.256  1.00 90.20           C  
ATOM   1249  CB  ASP A 152       7.659  16.739  -1.496  1.00 90.20           C  
ATOM   1250  O   ASP A 152       9.232  14.910   0.744  1.00 90.20           O  
ATOM   1251  CG  ASP A 152       7.833  17.130  -2.953  1.00 90.20           C  
ATOM   1252  OD1 ASP A 152       8.514  16.398  -3.703  1.00 90.20           O  
ATOM   1253  OD2 ASP A 152       7.287  18.181  -3.354  1.00 90.20           O  
ATOM   1254  N   PHE A 153       6.951  14.950   0.903  1.00 90.86           N  
ATOM   1255  CA  PHE A 153       6.975  14.689   2.337  1.00 90.86           C  
ATOM   1256  C   PHE A 153       7.623  13.341   2.630  1.00 90.86           C  
ATOM   1257  CB  PHE A 153       5.557  14.727   2.916  1.00 90.86           C  
ATOM   1258  O   PHE A 153       8.475  13.235   3.515  1.00 90.86           O  
ATOM   1259  CG  PHE A 153       5.467  14.231   4.334  1.00 90.86           C  
ATOM   1260  CD1 PHE A 153       4.975  12.962   4.611  1.00 90.86           C  
ATOM   1261  CD2 PHE A 153       5.875  15.036   5.390  1.00 90.86           C  
ATOM   1262  CE1 PHE A 153       4.890  12.500   5.923  1.00 90.86           C  
ATOM   1263  CE2 PHE A 153       5.793  14.581   6.703  1.00 90.86           C  
ATOM   1264  CZ  PHE A 153       5.300  13.314   6.968  1.00 90.86           C  
ATOM   1265  N   TRP A 154       7.284  12.340   1.866  1.00 89.32           N  
ATOM   1266  CA  TRP A 154       7.775  10.990   2.123  1.00 89.32           C  
ATOM   1267  C   TRP A 154       9.248  10.866   1.749  1.00 89.32           C  
ATOM   1268  CB  TRP A 154       6.950   9.960   1.346  1.00 89.32           C  
ATOM   1269  O   TRP A 154      10.001  10.137   2.399  1.00 89.32           O  
ATOM   1270  CG  TRP A 154       5.507   9.906   1.750  1.00 89.32           C  
ATOM   1271  CD1 TRP A 154       4.428  10.303   1.009  1.00 89.32           C  
ATOM   1272  CD2 TRP A 154       4.986   9.431   2.995  1.00 89.32           C  
ATOM   1273  CE2 TRP A 154       3.581   9.569   2.940  1.00 89.32           C  
ATOM   1274  CE3 TRP A 154       5.570   8.901   4.153  1.00 89.32           C  
ATOM   1275  NE1 TRP A 154       3.267  10.103   1.719  1.00 89.32           N  
ATOM   1276  CH2 TRP A 154       3.350   8.679   5.121  1.00 89.32           C  
ATOM   1277  CZ2 TRP A 154       2.752   9.195   4.000  1.00 89.32           C  
ATOM   1278  CZ3 TRP A 154       4.744   8.529   5.207  1.00 89.32           C  
ATOM   1279  N   HIS A 155       9.684  11.529   0.709  1.00 88.18           N  
ATOM   1280  CA  HIS A 155      11.098  11.586   0.358  1.00 88.18           C  
ATOM   1281  C   HIS A 155      11.916  12.238   1.468  1.00 88.18           C  
ATOM   1282  CB  HIS A 155      11.294  12.348  -0.954  1.00 88.18           C  
ATOM   1283  O   HIS A 155      13.036  11.807   1.755  1.00 88.18           O  
ATOM   1284  CG  HIS A 155      10.961  11.543  -2.170  1.00 88.18           C  
ATOM   1285  CD2 HIS A 155      10.217  11.846  -3.260  1.00 88.18           C  
ATOM   1286  ND1 HIS A 155      11.412  10.254  -2.356  1.00 88.18           N  
ATOM   1287  CE1 HIS A 155      10.959   9.799  -3.513  1.00 88.18           C  
ATOM   1288  NE2 HIS A 155      10.231  10.745  -4.080  1.00 88.18           N  
ATOM   1289  N   TRP A 156      11.332  13.343   1.994  1.00 88.85           N  
ATOM   1290  CA  TRP A 156      11.962  13.993   3.139  1.00 88.85           C  
ATOM   1291  C   TRP A 156      12.055  13.038   4.324  1.00 88.85           C  
ATOM   1292  CB  TRP A 156      11.185  15.250   3.540  1.00 88.85           C  
ATOM   1293  O   TRP A 156      13.105  12.929   4.961  1.00 88.85           O  
ATOM   1294  CG  TRP A 156      11.643  15.865   4.827  1.00 88.85           C  
ATOM   1295  CD1 TRP A 156      12.767  16.618   5.026  1.00 88.85           C  
ATOM   1296  CD2 TRP A 156      10.991  15.775   6.097  1.00 88.85           C  
ATOM   1297  CE2 TRP A 156      11.775  16.499   7.023  1.00 88.85           C  
ATOM   1298  CE3 TRP A 156       9.817  15.153   6.543  1.00 88.85           C  
ATOM   1299  NE1 TRP A 156      12.852  17.003   6.344  1.00 88.85           N  
ATOM   1300  CH2 TRP A 156      10.269  15.999   8.779  1.00 88.85           C  
ATOM   1301  CZ2 TRP A 156      11.422  16.617   8.369  1.00 88.85           C  
ATOM   1302  CZ3 TRP A 156       9.467  15.272   7.883  1.00 88.85           C  
ATOM   1303  N   LEU A 157      10.903  12.426   4.626  1.00 88.25           N  
ATOM   1304  CA  LEU A 157      10.850  11.478   5.734  1.00 88.25           C  
ATOM   1305  C   LEU A 157      11.816  10.320   5.506  1.00 88.25           C  
ATOM   1306  CB  LEU A 157       9.427  10.944   5.915  1.00 88.25           C  
ATOM   1307  O   LEU A 157      12.516   9.899   6.429  1.00 88.25           O  
ATOM   1308  CG  LEU A 157       9.188  10.051   7.133  1.00 88.25           C  
ATOM   1309  CD1 LEU A 157       9.484  10.817   8.418  1.00 88.25           C  
ATOM   1310  CD2 LEU A 157       7.758   9.522   7.137  1.00 88.25           C  
ATOM   1311  N   GLY A 158      11.871   9.773   4.342  1.00 84.76           N  
ATOM   1312  CA  GLY A 158      12.750   8.671   3.986  1.00 84.76           C  
ATOM   1313  C   GLY A 158      14.221   9.031   4.066  1.00 84.76           C  
ATOM   1314  O   GLY A 158      15.053   8.194   4.422  1.00 84.76           O  
ATOM   1315  N   SER A 159      14.587  10.269   3.694  1.00 83.39           N  
ATOM   1316  CA  SER A 159      15.969  10.735   3.736  1.00 83.39           C  
ATOM   1317  C   SER A 159      16.502  10.757   5.165  1.00 83.39           C  
ATOM   1318  CB  SER A 159      16.084  12.130   3.120  1.00 83.39           C  
ATOM   1319  O   SER A 159      17.710  10.653   5.385  1.00 83.39           O  
ATOM   1320  OG  SER A 159      15.486  13.102   3.960  1.00 83.39           O  
ATOM   1321  N   ILE A 160      15.668  10.764   6.220  1.00 85.02           N  
ATOM   1322  CA  ILE A 160      16.047  10.761   7.629  1.00 85.02           C  
ATOM   1323  C   ILE A 160      16.396   9.340   8.066  1.00 85.02           C  
ATOM   1324  CB  ILE A 160      14.921  11.334   8.519  1.00 85.02           C  
ATOM   1325  O   ILE A 160      17.321   9.137   8.857  1.00 85.02           O  
ATOM   1326  CG1 ILE A 160      14.683  12.813   8.192  1.00 85.02           C  
ATOM   1327  CG2 ILE A 160      15.257  11.148  10.001  1.00 85.02           C  
ATOM   1328  CD1 ILE A 160      13.462  13.410   8.879  1.00 85.02           C  
ATOM   1329  N   PHE A 161      15.754   8.371   7.466  1.00 78.49           N  
ATOM   1330  CA  PHE A 161      15.834   6.995   7.942  1.00 78.49           C  
ATOM   1331  C   PHE A 161      16.714   6.155   7.025  1.00 78.49           C  
ATOM   1332  CB  PHE A 161      14.436   6.377   8.040  1.00 78.49           C  
ATOM   1333  O   PHE A 161      17.300   5.161   7.458  1.00 78.49           O  
ATOM   1334  CG  PHE A 161      13.592   6.956   9.143  1.00 78.49           C  
ATOM   1335  CD1 PHE A 161      13.827   6.614  10.469  1.00 78.49           C  
ATOM   1336  CD2 PHE A 161      12.562   7.842   8.853  1.00 78.49           C  
ATOM   1337  CE1 PHE A 161      13.047   7.149  11.492  1.00 78.49           C  
ATOM   1338  CE2 PHE A 161      11.779   8.380   9.870  1.00 78.49           C  
ATOM   1339  CZ  PHE A 161      12.022   8.031  11.189  1.00 78.49           C  
ATOM   1340  N   TYR A 162      16.901   6.578   5.699  1.00 70.57           N  
ATOM   1341  CA  TYR A 162      17.597   5.734   4.734  1.00 70.57           C  
ATOM   1342  C   TYR A 162      18.919   6.364   4.312  1.00 70.57           C  
ATOM   1343  CB  TYR A 162      16.719   5.489   3.503  1.00 70.57           C  
ATOM   1344  O   TYR A 162      18.934   7.379   3.612  1.00 70.57           O  
ATOM   1345  CG  TYR A 162      15.473   4.688   3.796  1.00 70.57           C  
ATOM   1346  CD1 TYR A 162      15.524   3.301   3.909  1.00 70.57           C  
ATOM   1347  CD2 TYR A 162      14.243   5.317   3.958  1.00 70.57           C  
ATOM   1348  CE1 TYR A 162      14.379   2.558   4.177  1.00 70.57           C  
ATOM   1349  CE2 TYR A 162      13.091   4.584   4.226  1.00 70.57           C  
ATOM   1350  OH  TYR A 162      12.032   2.478   4.598  1.00 70.57           O  
ATOM   1351  CZ  TYR A 162      13.169   3.208   4.333  1.00 70.57           C  
ATOM   1352  N   LYS A 163      19.945   6.323   5.209  1.00 67.35           N  
ATOM   1353  CA  LYS A 163      21.290   6.813   4.921  1.00 67.35           C  
ATOM   1354  C   LYS A 163      22.094   5.783   4.133  1.00 67.35           C  
ATOM   1355  CB  LYS A 163      22.021   7.168   6.217  1.00 67.35           C  
ATOM   1356  O   LYS A 163      22.048   4.589   4.435  1.00 67.35           O  
ATOM   1357  CG  LYS A 163      21.427   8.358   6.957  1.00 67.35           C  
ATOM   1358  CD  LYS A 163      22.346   8.836   8.074  1.00 67.35           C  
ATOM   1359  CE  LYS A 163      21.742  10.012   8.831  1.00 67.35           C  
ATOM   1360  NZ  LYS A 163      22.671  10.533   9.877  1.00 67.35           N  
ATOM   1361  N   GLY A 164      22.401   5.959   2.744  1.00 65.18           N  
ATOM   1362  CA  GLY A 164      23.281   5.036   2.045  1.00 65.18           C  
ATOM   1363  C   GLY A 164      22.552   4.158   1.046  1.00 65.18           C  
ATOM   1364  O   GLY A 164      23.126   3.205   0.514  1.00 65.18           O  
ATOM   1365  N   GLY A 165      21.302   4.560   0.551  1.00 75.81           N  
ATOM   1366  CA  GLY A 165      20.494   3.989  -0.515  1.00 75.81           C  
ATOM   1367  C   GLY A 165      20.472   4.842  -1.769  1.00 75.81           C  
ATOM   1368  O   GLY A 165      21.381   5.643  -1.997  1.00 75.81           O  
ATOM   1369  N   PHE A 166      19.589   4.415  -2.773  1.00 77.24           N  
ATOM   1370  CA  PHE A 166      19.432   5.205  -3.989  1.00 77.24           C  
ATOM   1371  C   PHE A 166      19.108   6.656  -3.654  1.00 77.24           C  
ATOM   1372  CB  PHE A 166      18.334   4.613  -4.878  1.00 77.24           C  
ATOM   1373  O   PHE A 166      18.329   6.927  -2.738  1.00 77.24           O  
ATOM   1374  CG  PHE A 166      18.692   3.281  -5.479  1.00 77.24           C  
ATOM   1375  CD1 PHE A 166      19.591   3.199  -6.536  1.00 77.24           C  
ATOM   1376  CD2 PHE A 166      18.130   2.110  -4.988  1.00 77.24           C  
ATOM   1377  CE1 PHE A 166      19.924   1.967  -7.095  1.00 77.24           C  
ATOM   1378  CE2 PHE A 166      18.458   0.875  -5.541  1.00 77.24           C  
ATOM   1379  CZ  PHE A 166      19.355   0.806  -6.595  1.00 77.24           C  
ATOM   1380  N   LYS A 167      19.900   7.623  -4.057  1.00 76.73           N  
ATOM   1381  CA  LYS A 167      19.565   9.034  -3.888  1.00 76.73           C  
ATOM   1382  C   LYS A 167      18.272   9.383  -4.620  1.00 76.73           C  
ATOM   1383  CB  LYS A 167      20.706   9.920  -4.389  1.00 76.73           C  
ATOM   1384  O   LYS A 167      17.903   8.718  -5.591  1.00 76.73           O  
ATOM   1385  CG  LYS A 167      21.979   9.816  -3.562  1.00 76.73           C  
ATOM   1386  CD  LYS A 167      23.041  10.796  -4.045  1.00 76.73           C  
ATOM   1387  CE  LYS A 167      24.313  10.697  -3.214  1.00 76.73           C  
ATOM   1388  NZ  LYS A 167      25.365  11.641  -3.698  1.00 76.73           N  
ATOM   1389  N   ILE A 168      17.478  10.275  -3.950  1.00 77.45           N  
ATOM   1390  CA  ILE A 168      16.250  10.749  -4.578  1.00 77.45           C  
ATOM   1391  C   ILE A 168      16.575  11.402  -5.920  1.00 77.45           C  
ATOM   1392  CB  ILE A 168      15.497  11.744  -3.667  1.00 77.45           C  
ATOM   1393  O   ILE A 168      17.307  12.393  -5.974  1.00 77.45           O  
ATOM   1394  CG1 ILE A 168      15.117  11.072  -2.342  1.00 77.45           C  
ATOM   1395  CG2 ILE A 168      14.256  12.294  -4.377  1.00 77.45           C  
ATOM   1396  CD1 ILE A 168      14.681  12.047  -1.257  1.00 77.45           C  
ATOM   1397  N   VAL A 169      16.101  10.704  -6.995  1.00 77.52           N  
ATOM   1398  CA  VAL A 169      16.434  11.092  -8.362  1.00 77.52           C  
ATOM   1399  C   VAL A 169      15.504  12.212  -8.823  1.00 77.52           C  
ATOM   1400  CB  VAL A 169      16.343   9.892  -9.331  1.00 77.52           C  
ATOM   1401  O   VAL A 169      15.939  13.154  -9.490  1.00 77.52           O  
ATOM   1402  CG1 VAL A 169      16.731  10.311 -10.748  1.00 77.52           C  
ATOM   1403  CG2 VAL A 169      17.232   8.748  -8.847  1.00 77.52           C  
ATOM   1404  N   SER A 170      14.224  12.307  -8.376  1.00 87.36           N  
ATOM   1405  CA  SER A 170      13.238  13.343  -8.669  1.00 87.36           C  
ATOM   1406  C   SER A 170      12.036  13.242  -7.737  1.00 87.36           C  
ATOM   1407  CB  SER A 170      12.776  13.246 -10.124  1.00 87.36           C  
ATOM   1408  O   SER A 170      11.805  12.197  -7.123  1.00 87.36           O  
ATOM   1409  OG  SER A 170      11.917  12.134 -10.305  1.00 87.36           O  
ATOM   1410  N   ASN A 171      11.277  14.369  -7.585  1.00 86.92           N  
ATOM   1411  CA  ASN A 171      10.108  14.431  -6.713  1.00 86.92           C  
ATOM   1412  C   ASN A 171       8.913  13.709  -7.327  1.00 86.92           C  
ATOM   1413  CB  ASN A 171       9.748  15.885  -6.401  1.00 86.92           C  
ATOM   1414  O   ASN A 171       7.864  13.584  -6.692  1.00 86.92           O  
ATOM   1415  CG  ASN A 171      10.737  16.542  -5.459  1.00 86.92           C  
ATOM   1416  ND2 ASN A 171      10.916  17.850  -5.606  1.00 86.92           N  
ATOM   1417  OD1 ASN A 171      11.336  15.881  -4.607  1.00 86.92           O  
ATOM   1418  N   THR A 172       9.128  13.104  -8.466  1.00 92.11           N  
ATOM   1419  CA  THR A 172       8.060  12.368  -9.132  1.00 92.11           C  
ATOM   1420  C   THR A 172       8.403  10.884  -9.226  1.00 92.11           C  
ATOM   1421  CB  THR A 172       7.791  12.926 -10.541  1.00 92.11           C  
ATOM   1422  O   THR A 172       7.585  10.079  -9.677  1.00 92.11           O  
ATOM   1423  CG2 THR A 172       7.283  14.362 -10.477  1.00 92.11           C  
ATOM   1424  OG1 THR A 172       9.005  12.894 -11.301  1.00 92.11           O  
ATOM   1425  N   ALA A 173       9.680  10.616  -8.771  1.00 93.00           N  
ATOM   1426  CA  ALA A 173      10.140   9.230  -8.816  1.00 93.00           C  
ATOM   1427  C   ALA A 173       9.698   8.465  -7.572  1.00 93.00           C  
ATOM   1428  CB  ALA A 173      11.659   9.178  -8.957  1.00 93.00           C  
ATOM   1429  O   ALA A 173       9.761   8.989  -6.458  1.00 93.00           O  
ATOM   1430  N   LEU A 174       9.211   7.313  -7.797  1.00 93.52           N  
ATOM   1431  CA  LEU A 174       8.771   6.445  -6.710  1.00 93.52           C  
ATOM   1432  C   LEU A 174       9.566   5.143  -6.699  1.00 93.52           C  
ATOM   1433  CB  LEU A 174       7.276   6.142  -6.837  1.00 93.52           C  
ATOM   1434  O   LEU A 174       9.659   4.459  -7.720  1.00 93.52           O  
ATOM   1435  CG  LEU A 174       6.579   5.629  -5.576  1.00 93.52           C  
ATOM   1436  CD1 LEU A 174       6.633   6.683  -4.475  1.00 93.52           C  
ATOM   1437  CD2 LEU A 174       5.136   5.242  -5.882  1.00 93.52           C  
ATOM   1438  N   GLY A 175      10.230   4.754  -5.592  1.00 93.40           N  
ATOM   1439  CA  GLY A 175      10.978   3.516  -5.437  1.00 93.40           C  
ATOM   1440  C   GLY A 175      10.101   2.327  -5.095  1.00 93.40           C  
ATOM   1441  O   GLY A 175       8.874   2.410  -5.178  1.00 93.40           O  
ATOM   1442  N   TRP A 176      10.720   1.198  -4.729  1.00 94.01           N  
ATOM   1443  CA  TRP A 176      10.028  -0.069  -4.517  1.00 94.01           C  
ATOM   1444  C   TRP A 176       9.062   0.027  -3.341  1.00 94.01           C  
ATOM   1445  CB  TRP A 176      11.034  -1.198  -4.277  1.00 94.01           C  
ATOM   1446  O   TRP A 176       7.986  -0.574  -3.362  1.00 94.01           O  
ATOM   1447  CG  TRP A 176      11.860  -1.025  -3.038  1.00 94.01           C  
ATOM   1448  CD1 TRP A 176      13.107  -0.472  -2.949  1.00 94.01           C  
ATOM   1449  CD2 TRP A 176      11.497  -1.413  -1.709  1.00 94.01           C  
ATOM   1450  CE2 TRP A 176      12.573  -1.063  -0.864  1.00 94.01           C  
ATOM   1451  CE3 TRP A 176      10.365  -2.021  -1.151  1.00 94.01           C  
ATOM   1452  NE1 TRP A 176      13.541  -0.492  -1.644  1.00 94.01           N  
ATOM   1453  CH2 TRP A 176      11.430  -1.900   1.033  1.00 94.01           C  
ATOM   1454  CZ2 TRP A 176      12.550  -1.303   0.512  1.00 94.01           C  
ATOM   1455  CZ3 TRP A 176      10.344  -2.259   0.219  1.00 94.01           C  
ATOM   1456  N   LEU A 177       9.545   0.723  -2.276  1.00 93.23           N  
ATOM   1457  CA  LEU A 177       8.719   0.806  -1.077  1.00 93.23           C  
ATOM   1458  C   LEU A 177       7.433   1.578  -1.354  1.00 93.23           C  
ATOM   1459  CB  LEU A 177       9.493   1.473   0.063  1.00 93.23           C  
ATOM   1460  O   LEU A 177       6.339   1.101  -1.047  1.00 93.23           O  
ATOM   1461  CG  LEU A 177       8.762   1.593   1.401  1.00 93.23           C  
ATOM   1462  CD1 LEU A 177       8.433   0.210   1.951  1.00 93.23           C  
ATOM   1463  CD2 LEU A 177       9.599   2.386   2.399  1.00 93.23           C  
ATOM   1464  N   GLY A 178       7.537   2.738  -1.919  1.00 93.15           N  
ATOM   1465  CA  GLY A 178       6.390   3.573  -2.240  1.00 93.15           C  
ATOM   1466  C   GLY A 178       5.442   2.928  -3.233  1.00 93.15           C  
ATOM   1467  O   GLY A 178       4.223   2.962  -3.049  1.00 93.15           O  
ATOM   1468  N   TRP A 179       6.011   2.353  -4.243  1.00 96.52           N  
ATOM   1469  CA  TRP A 179       5.182   1.702  -5.253  1.00 96.52           C  
ATOM   1470  C   TRP A 179       4.465   0.489  -4.669  1.00 96.52           C  
ATOM   1471  CB  TRP A 179       6.031   1.280  -6.455  1.00 96.52           C  
ATOM   1472  O   TRP A 179       3.282   0.271  -4.940  1.00 96.52           O  
ATOM   1473  CG  TRP A 179       5.251   0.611  -7.547  1.00 96.52           C  
ATOM   1474  CD1 TRP A 179       5.450  -0.643  -8.053  1.00 96.52           C  
ATOM   1475  CD2 TRP A 179       4.148   1.166  -8.271  1.00 96.52           C  
ATOM   1476  CE2 TRP A 179       3.727   0.190  -9.202  1.00 96.52           C  
ATOM   1477  CE3 TRP A 179       3.474   2.393  -8.222  1.00 96.52           C  
ATOM   1478  NE1 TRP A 179       4.536  -0.903  -9.048  1.00 96.52           N  
ATOM   1479  CH2 TRP A 179       2.018   1.615 -10.009  1.00 96.52           C  
ATOM   1480  CZ2 TRP A 179       2.660   0.406 -10.078  1.00 96.52           C  
ATOM   1481  CZ3 TRP A 179       2.413   2.606  -9.095  1.00 96.52           C  
ATOM   1482  N   TYR A 180       5.145  -0.333  -3.805  1.00 95.94           N  
ATOM   1483  CA  TYR A 180       4.513  -1.479  -3.161  1.00 95.94           C  
ATOM   1484  C   TYR A 180       3.349  -1.038  -2.281  1.00 95.94           C  
ATOM   1485  CB  TYR A 180       5.534  -2.256  -2.324  1.00 95.94           C  
ATOM   1486  O   TYR A 180       2.276  -1.646  -2.310  1.00 95.94           O  
ATOM   1487  CG  TYR A 180       4.938  -3.411  -1.556  1.00 95.94           C  
ATOM   1488  CD1 TYR A 180       4.617  -3.284  -0.207  1.00 95.94           C  
ATOM   1489  CD2 TYR A 180       4.694  -4.631  -2.179  1.00 95.94           C  
ATOM   1490  CE1 TYR A 180       4.069  -4.346   0.505  1.00 95.94           C  
ATOM   1491  CE2 TYR A 180       4.147  -5.699  -1.477  1.00 95.94           C  
ATOM   1492  OH  TYR A 180       3.295  -6.602   0.562  1.00 95.94           O  
ATOM   1493  CZ  TYR A 180       3.837  -5.548  -0.138  1.00 95.94           C  
ATOM   1494  N   ILE A 181       3.543   0.004  -1.456  1.00 94.53           N  
ATOM   1495  CA  ILE A 181       2.513   0.513  -0.558  1.00 94.53           C  
ATOM   1496  C   ILE A 181       1.289   0.940  -1.366  1.00 94.53           C  
ATOM   1497  CB  ILE A 181       3.035   1.695   0.289  1.00 94.53           C  
ATOM   1498  O   ILE A 181       0.154   0.630  -0.996  1.00 94.53           O  
ATOM   1499  CG1 ILE A 181       4.064   1.205   1.313  1.00 94.53           C  
ATOM   1500  CG2 ILE A 181       1.875   2.418   0.980  1.00 94.53           C  
ATOM   1501  CD1 ILE A 181       4.760   2.324   2.076  1.00 94.53           C  
ATOM   1502  N   LEU A 182       1.509   1.666  -2.442  1.00 95.95           N  
ATOM   1503  CA  LEU A 182       0.418   2.116  -3.299  1.00 95.95           C  
ATOM   1504  C   LEU A 182      -0.334   0.929  -3.891  1.00 95.95           C  
ATOM   1505  CB  LEU A 182       0.953   3.008  -4.423  1.00 95.95           C  
ATOM   1506  O   LEU A 182      -1.565   0.881  -3.842  1.00 95.95           O  
ATOM   1507  CG  LEU A 182      -0.094   3.663  -5.325  1.00 95.95           C  
ATOM   1508  CD1 LEU A 182      -0.974   4.610  -4.515  1.00 95.95           C  
ATOM   1509  CD2 LEU A 182       0.579   4.403  -6.476  1.00 95.95           C  
ATOM   1510  N   CYS A 183       0.397  -0.088  -4.429  1.00 97.12           N  
ATOM   1511  CA  CYS A 183      -0.198  -1.282  -5.020  1.00 97.12           C  
ATOM   1512  C   CYS A 183      -0.915  -2.114  -3.963  1.00 97.12           C  
ATOM   1513  CB  CYS A 183       0.871  -2.129  -5.709  1.00 97.12           C  
ATOM   1514  O   CYS A 183      -2.018  -2.608  -4.200  1.00 97.12           O  
ATOM   1515  SG  CYS A 183       1.566  -1.361  -7.189  1.00 97.12           S  
ATOM   1516  N   SER A 184      -0.286  -2.261  -2.840  1.00 94.59           N  
ATOM   1517  CA  SER A 184      -0.859  -3.066  -1.767  1.00 94.59           C  
ATOM   1518  C   SER A 184      -2.139  -2.437  -1.226  1.00 94.59           C  
ATOM   1519  CB  SER A 184       0.150  -3.243  -0.632  1.00 94.59           C  
ATOM   1520  O   SER A 184      -3.103  -3.142  -0.921  1.00 94.59           O  
ATOM   1521  OG  SER A 184       0.494  -1.991  -0.064  1.00 94.59           O  
ATOM   1522  N   PHE A 185      -2.072  -1.136  -1.085  1.00 93.69           N  
ATOM   1523  CA  PHE A 185      -3.249  -0.427  -0.599  1.00 93.69           C  
ATOM   1524  C   PHE A 185      -4.416  -0.589  -1.565  1.00 93.69           C  
ATOM   1525  CB  PHE A 185      -2.938   1.060  -0.397  1.00 93.69           C  
ATOM   1526  O   PHE A 185      -5.547  -0.844  -1.144  1.00 93.69           O  
ATOM   1527  CG  PHE A 185      -3.993   1.801   0.379  1.00 93.69           C  
ATOM   1528  CD1 PHE A 185      -4.626   2.911  -0.167  1.00 93.69           C  
ATOM   1529  CD2 PHE A 185      -4.352   1.388   1.655  1.00 93.69           C  
ATOM   1530  CE1 PHE A 185      -5.603   3.599   0.549  1.00 93.69           C  
ATOM   1531  CE2 PHE A 185      -5.327   2.070   2.377  1.00 93.69           C  
ATOM   1532  CZ  PHE A 185      -5.951   3.176   1.822  1.00 93.69           C  
ATOM   1533  N   ALA A 186      -4.191  -0.435  -2.867  1.00 95.85           N  
ATOM   1534  CA  ALA A 186      -5.220  -0.580  -3.893  1.00 95.85           C  
ATOM   1535  C   ALA A 186      -5.761  -2.006  -3.931  1.00 95.85           C  
ATOM   1536  CB  ALA A 186      -4.666  -0.187  -5.261  1.00 95.85           C  
ATOM   1537  O   ALA A 186      -6.976  -2.216  -3.913  1.00 95.85           O  
ATOM   1538  N   THR A 187      -4.906  -2.977  -3.936  1.00 94.66           N  
ATOM   1539  CA  THR A 187      -5.287  -4.380  -4.055  1.00 94.66           C  
ATOM   1540  C   THR A 187      -5.956  -4.869  -2.774  1.00 94.66           C  
ATOM   1541  CB  THR A 187      -4.067  -5.265  -4.370  1.00 94.66           C  
ATOM   1542  O   THR A 187      -6.951  -5.595  -2.825  1.00 94.66           O  
ATOM   1543  CG2 THR A 187      -3.494  -4.942  -5.746  1.00 94.66           C  
ATOM   1544  OG1 THR A 187      -3.055  -5.044  -3.379  1.00 94.66           O  
ATOM   1545  N   SER A 188      -5.439  -4.439  -1.642  1.00 91.65           N  
ATOM   1546  CA  SER A 188      -5.997  -4.864  -0.363  1.00 91.65           C  
ATOM   1547  C   SER A 188      -7.406  -4.316  -0.165  1.00 91.65           C  
ATOM   1548  CB  SER A 188      -5.100  -4.414   0.790  1.00 91.65           C  
ATOM   1549  O   SER A 188      -8.276  -5.003   0.375  1.00 91.65           O  
ATOM   1550  OG  SER A 188      -3.864  -5.107   0.766  1.00 91.65           O  
ATOM   1551  N   THR A 189      -7.628  -3.054  -0.568  1.00 92.24           N  
ATOM   1552  CA  THR A 189      -8.939  -2.423  -0.463  1.00 92.24           C  
ATOM   1553  C   THR A 189      -9.975  -3.191  -1.278  1.00 92.24           C  
ATOM   1554  CB  THR A 189      -8.893  -0.958  -0.936  1.00 92.24           C  
ATOM   1555  O   THR A 189     -11.089  -3.432  -0.807  1.00 92.24           O  
ATOM   1556  CG2 THR A 189     -10.273  -0.313  -0.862  1.00 92.24           C  
ATOM   1557  OG1 THR A 189      -7.989  -0.221  -0.103  1.00 92.24           O  
ATOM   1558  N   VAL A 190      -9.627  -3.618  -2.418  1.00 94.35           N  
ATOM   1559  CA  VAL A 190     -10.522  -4.346  -3.312  1.00 94.35           C  
ATOM   1560  C   VAL A 190     -10.746  -5.760  -2.780  1.00 94.35           C  
ATOM   1561  CB  VAL A 190      -9.965  -4.400  -4.752  1.00 94.35           C  
ATOM   1562  O   VAL A 190     -11.888  -6.209  -2.656  1.00 94.35           O  
ATOM   1563  CG1 VAL A 190     -10.828  -5.304  -5.631  1.00 94.35           C  
ATOM   1564  CG2 VAL A 190      -9.882  -2.995  -5.345  1.00 94.35           C  
ATOM   1565  N   LEU A 191      -9.710  -6.443  -2.401  1.00 92.36           N  
ATOM   1566  CA  LEU A 191      -9.753  -7.841  -1.986  1.00 92.36           C  
ATOM   1567  C   LEU A 191     -10.510  -7.994  -0.671  1.00 92.36           C  
ATOM   1568  CB  LEU A 191      -8.335  -8.400  -1.840  1.00 92.36           C  
ATOM   1569  O   LEU A 191     -11.273  -8.946  -0.496  1.00 92.36           O  
ATOM   1570  CG  LEU A 191      -7.614  -8.764  -3.139  1.00 92.36           C  
ATOM   1571  CD1 LEU A 191      -6.153  -9.101  -2.857  1.00 92.36           C  
ATOM   1572  CD2 LEU A 191      -8.313  -9.930  -3.830  1.00 92.36           C  
ATOM   1573  N   ARG A 192     -10.363  -7.082   0.211  1.00 89.38           N  
ATOM   1574  CA  ARG A 192     -11.054  -7.130   1.496  1.00 89.38           C  
ATOM   1575  C   ARG A 192     -12.565  -7.052   1.308  1.00 89.38           C  
ATOM   1576  CB  ARG A 192     -10.580  -5.993   2.404  1.00 89.38           C  
ATOM   1577  O   ARG A 192     -13.319  -7.737   2.002  1.00 89.38           O  
ATOM   1578  CG  ARG A 192      -9.215  -6.234   3.030  1.00 89.38           C  
ATOM   1579  CD  ARG A 192      -8.850  -5.140   4.023  1.00 89.38           C  
ATOM   1580  NE  ARG A 192      -7.421  -5.141   4.326  1.00 89.38           N  
ATOM   1581  NH1 ARG A 192      -7.575  -6.683   6.039  1.00 89.38           N  
ATOM   1582  NH2 ARG A 192      -5.539  -5.799   5.466  1.00 89.38           N  
ATOM   1583  CZ  ARG A 192      -6.848  -5.875   5.276  1.00 89.38           C  
ATOM   1584  N   LYS A 193     -12.962  -6.231   0.419  1.00 90.09           N  
ATOM   1585  CA  LYS A 193     -14.386  -6.035   0.166  1.00 90.09           C  
ATOM   1586  C   LYS A 193     -14.985  -7.234  -0.564  1.00 90.09           C  
ATOM   1587  CB  LYS A 193     -14.617  -4.759  -0.646  1.00 90.09           C  
ATOM   1588  O   LYS A 193     -16.095  -7.668  -0.249  1.00 90.09           O  
ATOM   1589  CG  LYS A 193     -14.240  -3.481   0.090  1.00 90.09           C  
ATOM   1590  CD  LYS A 193     -15.194  -3.197   1.243  1.00 90.09           C  
ATOM   1591  CE  LYS A 193     -14.855  -1.887   1.940  1.00 90.09           C  
ATOM   1592  NZ  LYS A 193     -15.630  -1.716   3.205  1.00 90.09           N  
ATOM   1593  N   ILE A 194     -14.172  -7.789  -1.527  1.00 89.84           N  
ATOM   1594  CA  ILE A 194     -14.630  -8.940  -2.297  1.00 89.84           C  
ATOM   1595  C   ILE A 194     -14.735 -10.162  -1.387  1.00 89.84           C  
ATOM   1596  CB  ILE A 194     -13.689  -9.237  -3.486  1.00 89.84           C  
ATOM   1597  O   ILE A 194     -15.661 -10.965  -1.519  1.00 89.84           O  
ATOM   1598  CG1 ILE A 194     -13.782  -8.120  -4.533  1.00 89.84           C  
ATOM   1599  CG2 ILE A 194     -14.015 -10.598  -4.107  1.00 89.84           C  
ATOM   1600  CD1 ILE A 194     -12.748  -8.226  -5.645  1.00 89.84           C  
ATOM   1601  N   LEU A 195     -13.848 -10.224  -0.444  1.00 86.70           N  
ATOM   1602  CA  LEU A 195     -13.769 -11.379   0.444  1.00 86.70           C  
ATOM   1603  C   LEU A 195     -14.644 -11.179   1.676  1.00 86.70           C  
ATOM   1604  CB  LEU A 195     -12.319 -11.630   0.867  1.00 86.70           C  
ATOM   1605  O   LEU A 195     -14.780 -12.086   2.501  1.00 86.70           O  
ATOM   1606  CG  LEU A 195     -11.359 -12.080  -0.235  1.00 86.70           C  
ATOM   1607  CD1 LEU A 195      -9.928 -12.121   0.293  1.00 86.70           C  
ATOM   1608  CD2 LEU A 195     -11.772 -13.442  -0.782  1.00 86.70           C  
ATOM   1609  N   GLY A 196     -15.251  -9.955   1.802  1.00 82.76           N  
ATOM   1610  CA  GLY A 196     -16.172  -9.662   2.888  1.00 82.76           C  
ATOM   1611  C   GLY A 196     -15.480  -9.477   4.225  1.00 82.76           C  
ATOM   1612  O   GLY A 196     -16.041  -9.807   5.272  1.00 82.76           O  
ATOM   1613  N   ILE A 197     -14.185  -9.083   4.173  1.00 77.86           N  
ATOM   1614  CA  ILE A 197     -13.364  -8.839   5.355  1.00 77.86           C  
ATOM   1615  C   ILE A 197     -13.482  -7.375   5.772  1.00 77.86           C  
ATOM   1616  CB  ILE A 197     -11.885  -9.206   5.100  1.00 77.86           C  
ATOM   1617  O   ILE A 197     -13.248  -6.472   4.965  1.00 77.86           O  
ATOM   1618  CG1 ILE A 197     -11.765 -10.670   4.662  1.00 77.86           C  
ATOM   1619  CG2 ILE A 197     -11.040  -8.938   6.349  1.00 77.86           C  
ATOM   1620  CD1 ILE A 197     -10.397 -11.041   4.107  1.00 77.86           C  
ATOM   1621  N   LYS A 198     -14.263  -7.031   6.888  1.00 67.94           N  
ATOM   1622  CA  LYS A 198     -14.443  -5.667   7.377  1.00 67.94           C  
ATOM   1623  C   LYS A 198     -13.304  -5.261   8.307  1.00 67.94           C  
ATOM   1624  CB  LYS A 198     -15.784  -5.528   8.099  1.00 67.94           C  
ATOM   1625  O   LYS A 198     -12.775  -6.092   9.049  1.00 67.94           O  
ATOM   1626  CG  LYS A 198     -16.994  -5.771   7.209  1.00 67.94           C  
ATOM   1627  CD  LYS A 198     -18.298  -5.538   7.962  1.00 67.94           C  
ATOM   1628  CE  LYS A 198     -19.510  -5.829   7.088  1.00 67.94           C  
ATOM   1629  NZ  LYS A 198     -20.790  -5.576   7.813  1.00 67.94           N  
TER
ATOM   1630  N   MET B   1     -20.581 -13.151  -2.490  1.00 82.44           N  
ATOM   1631  CA  MET B   1     -20.062 -11.800  -2.293  1.00 82.44           C  
ATOM   1632  C   MET B   1     -21.165 -10.856  -1.826  1.00 82.44           C  
ATOM   1633  CB  MET B   1     -19.434 -11.272  -3.584  1.00 82.44           C  
ATOM   1634  O   MET B   1     -22.257 -10.840  -2.396  1.00 82.44           O  
ATOM   1635  CG  MET B   1     -18.635  -9.992  -3.397  1.00 82.44           C  
ATOM   1636  SD  MET B   1     -17.606  -9.586  -4.862  1.00 82.44           S  
ATOM   1637  CE  MET B   1     -18.904  -9.331  -6.104  1.00 82.44           C  
ATOM   1638  N   ASP B   2     -21.014 -10.159  -0.692  1.00 89.35           N  
ATOM   1639  CA  ASP B   2     -21.975  -9.203  -0.151  1.00 89.35           C  
ATOM   1640  C   ASP B   2     -22.112  -7.986  -1.063  1.00 89.35           C  
ATOM   1641  CB  ASP B   2     -21.561  -8.763   1.255  1.00 89.35           C  
ATOM   1642  O   ASP B   2     -21.365  -7.844  -2.034  1.00 89.35           O  
ATOM   1643  CG  ASP B   2     -20.246  -8.004   1.276  1.00 89.35           C  
ATOM   1644  OD1 ASP B   2     -19.661  -7.768   0.197  1.00 89.35           O  
ATOM   1645  OD2 ASP B   2     -19.790  -7.641   2.381  1.00 89.35           O  
ATOM   1646  N   LEU B   3     -23.168  -7.205  -0.958  1.00 91.50           N  
ATOM   1647  CA  LEU B   3     -23.493  -6.043  -1.778  1.00 91.50           C  
ATOM   1648  C   LEU B   3     -22.288  -5.119  -1.914  1.00 91.50           C  
ATOM   1649  CB  LEU B   3     -24.675  -5.277  -1.178  1.00 91.50           C  
ATOM   1650  O   LEU B   3     -21.989  -4.638  -3.010  1.00 91.50           O  
ATOM   1651  CG  LEU B   3     -25.154  -4.051  -1.957  1.00 91.50           C  
ATOM   1652  CD1 LEU B   3     -25.714  -4.470  -3.312  1.00 91.50           C  
ATOM   1653  CD2 LEU B   3     -26.199  -3.282  -1.155  1.00 91.50           C  
ATOM   1654  N   GLU B   4     -21.573  -4.811  -0.880  1.00 92.11           N  
ATOM   1655  CA  GLU B   4     -20.394  -3.949  -0.892  1.00 92.11           C  
ATOM   1656  C   GLU B   4     -19.290  -4.536  -1.767  1.00 92.11           C  
ATOM   1657  CB  GLU B   4     -19.876  -3.727   0.532  1.00 92.11           C  
ATOM   1658  O   GLU B   4     -18.589  -3.801  -2.466  1.00 92.11           O  
ATOM   1659  CG  GLU B   4     -20.791  -2.869   1.393  1.00 92.11           C  
ATOM   1660  CD  GLU B   4     -20.213  -2.567   2.766  1.00 92.11           C  
ATOM   1661  OE1 GLU B   4     -20.943  -2.025   3.627  1.00 92.11           O  
ATOM   1662  OE2 GLU B   4     -19.020  -2.875   2.984  1.00 92.11           O  
ATOM   1663  N   GLY B   5     -19.091  -5.878  -1.708  1.00 92.85           N  
ATOM   1664  CA  GLY B   5     -18.124  -6.558  -2.555  1.00 92.85           C  
ATOM   1665  C   GLY B   5     -18.432  -6.428  -4.035  1.00 92.85           C  
ATOM   1666  O   GLY B   5     -17.534  -6.179  -4.842  1.00 92.85           O  
ATOM   1667  N   LYS B   6     -19.676  -6.601  -4.425  1.00 94.06           N  
ATOM   1668  CA  LYS B   6     -20.115  -6.449  -5.809  1.00 94.06           C  
ATOM   1669  C   LYS B   6     -19.920  -5.015  -6.293  1.00 94.06           C  
ATOM   1670  CB  LYS B   6     -21.582  -6.856  -5.955  1.00 94.06           C  
ATOM   1671  O   LYS B   6     -19.463  -4.790  -7.415  1.00 94.06           O  
ATOM   1672  CG  LYS B   6     -21.835  -8.342  -5.748  1.00 94.06           C  
ATOM   1673  CD  LYS B   6     -23.314  -8.681  -5.881  1.00 94.06           C  
ATOM   1674  CE  LYS B   6     -23.581 -10.150  -5.583  1.00 94.06           C  
ATOM   1675  NZ  LYS B   6     -25.037 -10.474  -5.655  1.00 94.06           N  
ATOM   1676  N   CYS B   7     -20.333  -4.008  -5.450  1.00 94.58           N  
ATOM   1677  CA  CYS B   7     -20.138  -2.595  -5.758  1.00 94.58           C  
ATOM   1678  C   CYS B   7     -18.661  -2.282  -5.969  1.00 94.58           C  
ATOM   1679  CB  CYS B   7     -20.699  -1.720  -4.638  1.00 94.58           C  
ATOM   1680  O   CYS B   7     -18.301  -1.574  -6.911  1.00 94.58           O  
ATOM   1681  SG  CYS B   7     -20.506   0.051  -4.933  1.00 94.58           S  
ATOM   1682  N   CYS B   8     -17.840  -2.780  -5.116  1.00 95.84           N  
ATOM   1683  CA  CYS B   8     -16.400  -2.567  -5.200  1.00 95.84           C  
ATOM   1684  C   CYS B   8     -15.843  -3.111  -6.510  1.00 95.84           C  
ATOM   1685  CB  CYS B   8     -15.690  -3.229  -4.019  1.00 95.84           C  
ATOM   1686  O   CYS B   8     -15.007  -2.468  -7.149  1.00 95.84           O  
ATOM   1687  SG  CYS B   8     -13.901  -2.980  -4.012  1.00 95.84           S  
ATOM   1688  N   LEU B   9     -16.245  -4.261  -6.908  1.00 95.35           N  
ATOM   1689  CA  LEU B   9     -15.776  -4.885  -8.140  1.00 95.35           C  
ATOM   1690  C   LEU B   9     -16.118  -4.023  -9.351  1.00 95.35           C  
ATOM   1691  CB  LEU B   9     -16.387  -6.279  -8.302  1.00 95.35           C  
ATOM   1692  O   LEU B   9     -15.273  -3.805 -10.222  1.00 95.35           O  
ATOM   1693  CG  LEU B   9     -15.855  -7.123  -9.461  1.00 95.35           C  
ATOM   1694  CD1 LEU B   9     -14.373  -7.424  -9.261  1.00 95.35           C  
ATOM   1695  CD2 LEU B   9     -16.654  -8.415  -9.595  1.00 95.35           C  
ATOM   1696  N   ILE B  10     -17.374  -3.493  -9.412  1.00 95.98           N  
ATOM   1697  CA  ILE B  10     -17.839  -2.640 -10.501  1.00 95.98           C  
ATOM   1698  C   ILE B  10     -16.980  -1.380 -10.571  1.00 95.98           C  
ATOM   1699  CB  ILE B  10     -19.328  -2.265 -10.329  1.00 95.98           C  
ATOM   1700  O   ILE B  10     -16.553  -0.972 -11.654  1.00 95.98           O  
ATOM   1701  CG1 ILE B  10     -20.217  -3.492 -10.560  1.00 95.98           C  
ATOM   1702  CG2 ILE B  10     -19.710  -1.125 -11.277  1.00 95.98           C  
ATOM   1703  CD1 ILE B  10     -21.692  -3.251 -10.269  1.00 95.98           C  
ATOM   1704  N   HIS B  11     -16.698  -0.803  -9.521  1.00 97.27           N  
ATOM   1705  CA  HIS B  11     -15.925   0.432  -9.471  1.00 97.27           C  
ATOM   1706  C   HIS B  11     -14.449   0.170  -9.750  1.00 97.27           C  
ATOM   1707  CB  HIS B  11     -16.089   1.112  -8.110  1.00 97.27           C  
ATOM   1708  O   HIS B  11     -13.764   1.014 -10.333  1.00 97.27           O  
ATOM   1709  CG  HIS B  11     -17.377   1.859  -7.964  1.00 97.27           C  
ATOM   1710  CD2 HIS B  11     -17.649   3.183  -8.031  1.00 97.27           C  
ATOM   1711  ND1 HIS B  11     -18.577   1.230  -7.714  1.00 97.27           N  
ATOM   1712  CE1 HIS B  11     -19.535   2.138  -7.633  1.00 97.27           C  
ATOM   1713  NE2 HIS B  11     -18.998   3.331  -7.822  1.00 97.27           N  
ATOM   1714  N   ALA B  12     -13.933  -0.970  -9.248  1.00 97.28           N  
ATOM   1715  CA  ALA B  12     -12.564  -1.348  -9.588  1.00 97.28           C  
ATOM   1716  C   ALA B  12     -12.390  -1.482 -11.099  1.00 97.28           C  
ATOM   1717  CB  ALA B  12     -12.184  -2.655  -8.895  1.00 97.28           C  
ATOM   1718  O   ALA B  12     -11.383  -1.038 -11.656  1.00 97.28           O  
ATOM   1719  N   ILE B  13     -13.408  -2.073 -11.753  1.00 97.25           N  
ATOM   1720  CA  ILE B  13     -13.402  -2.188 -13.208  1.00 97.25           C  
ATOM   1721  C   ILE B  13     -13.413  -0.796 -13.835  1.00 97.25           C  
ATOM   1722  CB  ILE B  13     -14.606  -3.014 -13.714  1.00 97.25           C  
ATOM   1723  O   ILE B  13     -12.657  -0.524 -14.770  1.00 97.25           O  
ATOM   1724  CG1 ILE B  13     -14.473  -4.477 -13.275  1.00 97.25           C  
ATOM   1725  CG2 ILE B  13     -14.732  -2.908 -15.236  1.00 97.25           C  
ATOM   1726  CD1 ILE B  13     -15.716  -5.316 -13.532  1.00 97.25           C  
ATOM   1727  N   GLY B  14     -14.288   0.023 -13.300  1.00 97.47           N  
ATOM   1728  CA  GLY B  14     -14.309   1.408 -13.741  1.00 97.47           C  
ATOM   1729  C   GLY B  14     -12.980   2.115 -13.550  1.00 97.47           C  
ATOM   1730  O   GLY B  14     -12.536   2.861 -14.426  1.00 97.47           O  
ATOM   1731  N   GLY B  15     -12.384   1.868 -12.415  1.00 97.99           N  
ATOM   1732  CA  GLY B  15     -11.070   2.424 -12.133  1.00 97.99           C  
ATOM   1733  C   GLY B  15     -10.014   1.998 -13.136  1.00 97.99           C  
ATOM   1734  O   GLY B  15      -9.178   2.806 -13.546  1.00 97.99           O  
ATOM   1735  N   ILE B  16     -10.024   0.760 -13.546  1.00 97.98           N  
ATOM   1736  CA  ILE B  16      -9.083   0.237 -14.530  1.00 97.98           C  
ATOM   1737  C   ILE B  16      -9.269   0.965 -15.859  1.00 97.98           C  
ATOM   1738  CB  ILE B  16      -9.257  -1.286 -14.724  1.00 97.98           C  
ATOM   1739  O   ILE B  16      -8.297   1.429 -16.461  1.00 97.98           O  
ATOM   1740  CG1 ILE B  16      -8.832  -2.038 -13.457  1.00 97.98           C  
ATOM   1741  CG2 ILE B  16      -8.462  -1.770 -15.940  1.00 97.98           C  
ATOM   1742  CD1 ILE B  16      -9.169  -3.522 -13.476  1.00 97.98           C  
ATOM   1743  N   ILE B  17     -10.510   1.113 -16.312  1.00 97.92           N  
ATOM   1744  CA  ILE B  17     -10.844   1.735 -17.589  1.00 97.92           C  
ATOM   1745  C   ILE B  17     -10.448   3.209 -17.564  1.00 97.92           C  
ATOM   1746  CB  ILE B  17     -12.348   1.589 -17.912  1.00 97.92           C  
ATOM   1747  O   ILE B  17      -9.748   3.686 -18.460  1.00 97.92           O  
ATOM   1748  CG1 ILE B  17     -12.712   0.112 -18.103  1.00 97.92           C  
ATOM   1749  CG2 ILE B  17     -12.716   2.408 -19.153  1.00 97.92           C  
ATOM   1750  CD1 ILE B  17     -14.209  -0.149 -18.198  1.00 97.92           C  
ATOM   1751  N   PHE B  18     -10.917   3.905 -16.558  1.00 98.27           N  
ATOM   1752  CA  PHE B  18     -10.701   5.346 -16.498  1.00 98.27           C  
ATOM   1753  C   PHE B  18      -9.251   5.662 -16.150  1.00 98.27           C  
ATOM   1754  CB  PHE B  18     -11.640   5.990 -15.473  1.00 98.27           C  
ATOM   1755  O   PHE B  18      -8.723   6.700 -16.552  1.00 98.27           O  
ATOM   1756  CG  PHE B  18     -12.986   6.363 -16.034  1.00 98.27           C  
ATOM   1757  CD1 PHE B  18     -13.253   7.668 -16.426  1.00 98.27           C  
ATOM   1758  CD2 PHE B  18     -13.984   5.406 -16.168  1.00 98.27           C  
ATOM   1759  CE1 PHE B  18     -14.498   8.017 -16.944  1.00 98.27           C  
ATOM   1760  CE2 PHE B  18     -15.230   5.747 -16.686  1.00 98.27           C  
ATOM   1761  CZ  PHE B  18     -15.486   7.052 -17.072  1.00 98.27           C  
ATOM   1762  N   GLY B  19      -8.669   4.800 -15.352  1.00 97.69           N  
ATOM   1763  CA  GLY B  19      -7.243   4.935 -15.102  1.00 97.69           C  
ATOM   1764  C   GLY B  19      -6.406   4.852 -16.365  1.00 97.69           C  
ATOM   1765  O   GLY B  19      -5.468   5.631 -16.547  1.00 97.69           O  
ATOM   1766  N   TYR B  20      -6.730   3.914 -17.223  1.00 97.63           N  
ATOM   1767  CA  TYR B  20      -6.045   3.746 -18.500  1.00 97.63           C  
ATOM   1768  C   TYR B  20      -6.235   4.972 -19.386  1.00 97.63           C  
ATOM   1769  CB  TYR B  20      -6.554   2.496 -19.224  1.00 97.63           C  
ATOM   1770  O   TYR B  20      -5.275   5.479 -19.970  1.00 97.63           O  
ATOM   1771  CG  TYR B  20      -5.846   2.219 -20.528  1.00 97.63           C  
ATOM   1772  CD1 TYR B  20      -6.342   2.716 -21.731  1.00 97.63           C  
ATOM   1773  CD2 TYR B  20      -4.682   1.459 -20.560  1.00 97.63           C  
ATOM   1774  CE1 TYR B  20      -5.694   2.462 -22.936  1.00 97.63           C  
ATOM   1775  CE2 TYR B  20      -4.025   1.199 -21.758  1.00 97.63           C  
ATOM   1776  OH  TYR B  20      -3.893   1.449 -24.129  1.00 97.63           O  
ATOM   1777  CZ  TYR B  20      -4.538   1.704 -22.939  1.00 97.63           C  
ATOM   1778  N   LEU B  21      -7.407   5.549 -19.423  1.00 97.48           N  
ATOM   1779  CA  LEU B  21      -7.772   6.677 -20.274  1.00 97.48           C  
ATOM   1780  C   LEU B  21      -7.263   7.988 -19.686  1.00 97.48           C  
ATOM   1781  CB  LEU B  21      -9.291   6.741 -20.456  1.00 97.48           C  
ATOM   1782  O   LEU B  21      -7.109   8.978 -20.405  1.00 97.48           O  
ATOM   1783  CG  LEU B  21      -9.925   5.610 -21.267  1.00 97.48           C  
ATOM   1784  CD1 LEU B  21     -11.444   5.747 -21.271  1.00 97.48           C  
ATOM   1785  CD2 LEU B  21      -9.380   5.603 -22.692  1.00 97.48           C  
ATOM   1786  N   ALA B  22      -7.002   7.997 -18.429  1.00 97.18           N  
ATOM   1787  CA  ALA B  22      -6.576   9.198 -17.715  1.00 97.18           C  
ATOM   1788  C   ALA B  22      -5.307   9.780 -18.330  1.00 97.18           C  
ATOM   1789  CB  ALA B  22      -6.354   8.888 -16.237  1.00 97.18           C  
ATOM   1790  O   ALA B  22      -5.159  11.001 -18.426  1.00 97.18           O  
ATOM   1791  N   ASN B  23      -4.455   8.853 -18.806  1.00 96.08           N  
ATOM   1792  CA  ASN B  23      -3.185   9.317 -19.355  1.00 96.08           C  
ATOM   1793  C   ASN B  23      -3.388  10.114 -20.640  1.00 96.08           C  
ATOM   1794  CB  ASN B  23      -2.246   8.135 -19.606  1.00 96.08           C  
ATOM   1795  O   ASN B  23      -2.636  11.050 -20.920  1.00 96.08           O  
ATOM   1796  CG  ASN B  23      -0.840   8.573 -19.966  1.00 96.08           C  
ATOM   1797  ND2 ASN B  23      -0.389   8.199 -21.158  1.00 96.08           N  
ATOM   1798  OD1 ASN B  23      -0.164   9.242 -19.180  1.00 96.08           O  
ATOM   1799  N   TYR B  24      -4.408   9.838 -21.404  1.00 95.77           N  
ATOM   1800  CA  TYR B  24      -4.723  10.562 -22.630  1.00 95.77           C  
ATOM   1801  C   TYR B  24      -5.194  11.978 -22.321  1.00 95.77           C  
ATOM   1802  CB  TYR B  24      -5.795   9.819 -23.433  1.00 95.77           C  
ATOM   1803  O   TYR B  24      -4.862  12.921 -23.044  1.00 95.77           O  
ATOM   1804  CG  TYR B  24      -5.325   8.501 -23.999  1.00 95.77           C  
ATOM   1805  CD1 TYR B  24      -4.511   8.457 -25.129  1.00 95.77           C  
ATOM   1806  CD2 TYR B  24      -5.694   7.298 -23.407  1.00 95.77           C  
ATOM   1807  CE1 TYR B  24      -4.077   7.245 -25.655  1.00 95.77           C  
ATOM   1808  CE2 TYR B  24      -5.266   6.080 -23.925  1.00 95.77           C  
ATOM   1809  OH  TYR B  24      -4.031   4.861 -25.564  1.00 95.77           O  
ATOM   1810  CZ  TYR B  24      -4.458   6.064 -25.047  1.00 95.77           C  
ATOM   1811  N   VAL B  25      -5.994  12.084 -21.258  1.00 95.71           N  
ATOM   1812  CA  VAL B  25      -6.450  13.400 -20.821  1.00 95.71           C  
ATOM   1813  C   VAL B  25      -5.266  14.212 -20.302  1.00 95.71           C  
ATOM   1814  CB  VAL B  25      -7.540  13.290 -19.731  1.00 95.71           C  
ATOM   1815  O   VAL B  25      -5.129  15.396 -20.620  1.00 95.71           O  
ATOM   1816  CG1 VAL B  25      -7.951  14.675 -19.237  1.00 95.71           C  
ATOM   1817  CG2 VAL B  25      -8.751  12.527 -20.264  1.00 95.71           C  
ATOM   1818  N   TYR B  26      -4.380  13.522 -19.550  1.00 95.73           N  
ATOM   1819  CA  TYR B  26      -3.228  14.180 -18.944  1.00 95.73           C  
ATOM   1820  C   TYR B  26      -2.263  14.681 -20.012  1.00 95.73           C  
ATOM   1821  CB  TYR B  26      -2.502  13.226 -17.991  1.00 95.73           C  
ATOM   1822  O   TYR B  26      -1.676  15.756 -19.872  1.00 95.73           O  
ATOM   1823  CG  TYR B  26      -1.373  13.873 -17.227  1.00 95.73           C  
ATOM   1824  CD1 TYR B  26      -0.046  13.649 -17.584  1.00 95.73           C  
ATOM   1825  CD2 TYR B  26      -1.632  14.709 -16.146  1.00 95.73           C  
ATOM   1826  CE1 TYR B  26       0.998  14.242 -16.881  1.00 95.73           C  
ATOM   1827  CE2 TYR B  26      -0.596  15.307 -15.436  1.00 95.73           C  
ATOM   1828  OH  TYR B  26       1.743  15.658 -15.111  1.00 95.73           O  
ATOM   1829  CZ  TYR B  26       0.713  15.069 -15.811  1.00 95.73           C  
ATOM   1830  N   THR B  27      -2.185  14.017 -21.126  1.00 93.71           N  
ATOM   1831  CA  THR B  27      -1.203  14.336 -22.157  1.00 93.71           C  
ATOM   1832  C   THR B  27      -1.863  15.066 -23.323  1.00 93.71           C  
ATOM   1833  CB  THR B  27      -0.502  13.066 -22.673  1.00 93.71           C  
ATOM   1834  O   THR B  27      -1.247  15.249 -24.375  1.00 93.71           O  
ATOM   1835  CG2 THR B  27       0.315  12.402 -21.569  1.00 93.71           C  
ATOM   1836  OG1 THR B  27      -1.489  12.140 -23.145  1.00 93.71           O  
ATOM   1837  N   ALA B  28      -3.095  15.553 -23.228  1.00 93.09           N  
ATOM   1838  CA  ALA B  28      -3.905  16.208 -24.252  1.00 93.09           C  
ATOM   1839  C   ALA B  28      -3.434  17.639 -24.493  1.00 93.09           C  
ATOM   1840  CB  ALA B  28      -5.379  16.196 -23.853  1.00 93.09           C  
ATOM   1841  O   ALA B  28      -4.003  18.356 -25.318  1.00 93.09           O  
ATOM   1842  N   GLY B  29      -2.376  18.091 -23.933  1.00 86.10           N  
ATOM   1843  CA  GLY B  29      -1.757  19.366 -24.255  1.00 86.10           C  
ATOM   1844  C   GLY B  29      -2.406  20.541 -23.547  1.00 86.10           C  
ATOM   1845  O   GLY B  29      -2.476  21.642 -24.097  1.00 86.10           O  
ATOM   1846  N   LEU B  30      -2.954  20.274 -22.264  1.00 89.82           N  
ATOM   1847  CA  LEU B  30      -3.624  21.280 -21.448  1.00 89.82           C  
ATOM   1848  C   LEU B  30      -2.632  21.981 -20.525  1.00 89.82           C  
ATOM   1849  CB  LEU B  30      -4.744  20.642 -20.622  1.00 89.82           C  
ATOM   1850  O   LEU B  30      -3.029  22.778 -19.672  1.00 89.82           O  
ATOM   1851  CG  LEU B  30      -5.934  20.087 -21.408  1.00 89.82           C  
ATOM   1852  CD1 LEU B  30      -6.863  19.308 -20.482  1.00 89.82           C  
ATOM   1853  CD2 LEU B  30      -6.687  21.215 -22.104  1.00 89.82           C  
ATOM   1854  N   GLY B  31      -1.281  21.749 -20.740  1.00 90.43           N  
ATOM   1855  CA  GLY B  31      -0.241  22.395 -19.955  1.00 90.43           C  
ATOM   1856  C   GLY B  31      -0.405  22.189 -18.461  1.00 90.43           C  
ATOM   1857  O   GLY B  31      -0.586  21.059 -18.001  1.00 90.43           O  
ATOM   1858  N   ILE B  32      -0.423  23.269 -17.633  1.00 88.61           N  
ATOM   1859  CA  ILE B  32      -0.426  23.225 -16.175  1.00 88.61           C  
ATOM   1860  C   ILE B  32      -1.785  22.738 -15.676  1.00 88.61           C  
ATOM   1861  CB  ILE B  32      -0.096  24.607 -15.567  1.00 88.61           C  
ATOM   1862  O   ILE B  32      -1.922  22.344 -14.516  1.00 88.61           O  
ATOM   1863  CG1 ILE B  32      -1.088  25.662 -16.069  1.00 88.61           C  
ATOM   1864  CG2 ILE B  32       1.344  25.010 -15.893  1.00 88.61           C  
ATOM   1865  CD1 ILE B  32      -1.011  26.989 -15.326  1.00 88.61           C  
ATOM   1866  N   PHE B  33      -2.800  22.678 -16.617  1.00 93.29           N  
ATOM   1867  CA  PHE B  33      -4.144  22.274 -16.223  1.00 93.29           C  
ATOM   1868  C   PHE B  33      -4.348  20.780 -16.450  1.00 93.29           C  
ATOM   1869  CB  PHE B  33      -5.196  23.071 -17.000  1.00 93.29           C  
ATOM   1870  O   PHE B  33      -5.409  20.238 -16.133  1.00 93.29           O  
ATOM   1871  CG  PHE B  33      -5.192  24.544 -16.691  1.00 93.29           C  
ATOM   1872  CD1 PHE B  33      -5.582  25.007 -15.440  1.00 93.29           C  
ATOM   1873  CD2 PHE B  33      -4.798  25.466 -17.651  1.00 93.29           C  
ATOM   1874  CE1 PHE B  33      -5.579  26.369 -15.151  1.00 93.29           C  
ATOM   1875  CE2 PHE B  33      -4.792  26.829 -17.370  1.00 93.29           C  
ATOM   1876  CZ  PHE B  33      -5.184  27.279 -16.119  1.00 93.29           C  
ATOM   1877  N   SER B  34      -3.424  20.112 -17.026  1.00 93.95           N  
ATOM   1878  CA  SER B  34      -3.526  18.701 -17.384  1.00 93.95           C  
ATOM   1879  C   SER B  34      -3.847  17.843 -16.165  1.00 93.95           C  
ATOM   1880  CB  SER B  34      -2.228  18.216 -18.031  1.00 93.95           C  
ATOM   1881  O   SER B  34      -4.683  16.940 -16.237  1.00 93.95           O  
ATOM   1882  OG  SER B  34      -1.131  18.392 -17.150  1.00 93.95           O  
ATOM   1883  N   GLY B  35      -3.237  18.211 -15.047  1.00 93.21           N  
ATOM   1884  CA  GLY B  35      -3.462  17.487 -13.806  1.00 93.21           C  
ATOM   1885  C   GLY B  35      -4.882  17.618 -13.288  1.00 93.21           C  
ATOM   1886  O   GLY B  35      -5.523  16.617 -12.960  1.00 93.21           O  
ATOM   1887  N   ILE B  36      -5.392  18.783 -13.231  1.00 94.55           N  
ATOM   1888  CA  ILE B  36      -6.734  19.055 -12.725  1.00 94.55           C  
ATOM   1889  C   ILE B  36      -7.772  18.455 -13.670  1.00 94.55           C  
ATOM   1890  CB  ILE B  36      -6.977  20.571 -12.554  1.00 94.55           C  
ATOM   1891  O   ILE B  36      -8.756  17.860 -13.224  1.00 94.55           O  
ATOM   1892  CG1 ILE B  36      -6.066  21.138 -11.459  1.00 94.55           C  
ATOM   1893  CG2 ILE B  36      -8.450  20.850 -12.240  1.00 94.55           C  
ATOM   1894  CD1 ILE B  36      -6.062  22.659 -11.383  1.00 94.55           C  
ATOM   1895  N   ALA B  37      -7.551  18.587 -14.936  1.00 96.29           N  
ATOM   1896  CA  ALA B  37      -8.440  18.026 -15.950  1.00 96.29           C  
ATOM   1897  C   ALA B  37      -8.528  16.508 -15.822  1.00 96.29           C  
ATOM   1898  CB  ALA B  37      -7.964  18.412 -17.348  1.00 96.29           C  
ATOM   1899  O   ALA B  37      -9.610  15.930 -15.946  1.00 96.29           O  
ATOM   1900  N   THR B  38      -7.420  15.887 -15.562  1.00 96.77           N  
ATOM   1901  CA  THR B  38      -7.369  14.437 -15.407  1.00 96.77           C  
ATOM   1902  C   THR B  38      -8.095  14.003 -14.137  1.00 96.77           C  
ATOM   1903  CB  THR B  38      -5.915  13.931 -15.369  1.00 96.77           C  
ATOM   1904  O   THR B  38      -8.810  12.999 -14.137  1.00 96.77           O  
ATOM   1905  CG2 THR B  38      -5.865  12.408 -15.306  1.00 96.77           C  
ATOM   1906  OG1 THR B  38      -5.231  14.372 -16.548  1.00 96.77           O  
ATOM   1907  N   LEU B  39      -8.033  14.769 -13.060  1.00 96.18           N  
ATOM   1908  CA  LEU B  39      -8.745  14.476 -11.821  1.00 96.18           C  
ATOM   1909  C   LEU B  39     -10.251  14.623 -12.012  1.00 96.18           C  
ATOM   1910  CB  LEU B  39      -8.268  15.399 -10.697  1.00 96.18           C  
ATOM   1911  O   LEU B  39     -11.029  13.822 -11.488  1.00 96.18           O  
ATOM   1912  CG  LEU B  39      -6.837  15.183 -10.203  1.00 96.18           C  
ATOM   1913  CD1 LEU B  39      -6.507  16.169  -9.088  1.00 96.18           C  
ATOM   1914  CD2 LEU B  39      -6.647  13.746  -9.727  1.00 96.18           C  
ATOM   1915  N   ILE B  40     -10.629  15.669 -12.732  1.00 96.58           N  
ATOM   1916  CA  ILE B  40     -12.040  15.869 -13.042  1.00 96.58           C  
ATOM   1917  C   ILE B  40     -12.560  14.693 -13.865  1.00 96.58           C  
ATOM   1918  CB  ILE B  40     -12.270  17.196 -13.799  1.00 96.58           C  
ATOM   1919  O   ILE B  40     -13.656  14.187 -13.614  1.00 96.58           O  
ATOM   1920  CG1 ILE B  40     -11.987  18.391 -12.880  1.00 96.58           C  
ATOM   1921  CG2 ILE B  40     -13.695  17.260 -14.356  1.00 96.58           C  
ATOM   1922  CD1 ILE B  40     -11.989  19.735 -13.595  1.00 96.58           C  
ATOM   1923  N   PHE B  41     -11.743  14.320 -14.791  1.00 97.59           N  
ATOM   1924  CA  PHE B  41     -12.074  13.173 -15.628  1.00 97.59           C  
ATOM   1925  C   PHE B  41     -12.290  11.927 -14.778  1.00 97.59           C  
ATOM   1926  CB  PHE B  41     -10.968  12.921 -16.658  1.00 97.59           C  
ATOM   1927  O   PHE B  41     -13.270  11.203 -14.966  1.00 97.59           O  
ATOM   1928  CG  PHE B  41     -11.149  11.650 -17.443  1.00 97.59           C  
ATOM   1929  CD1 PHE B  41     -10.409  10.515 -17.135  1.00 97.59           C  
ATOM   1930  CD2 PHE B  41     -12.060  11.590 -18.490  1.00 97.59           C  
ATOM   1931  CE1 PHE B  41     -10.574   9.337 -17.861  1.00 97.59           C  
ATOM   1932  CE2 PHE B  41     -12.230  10.417 -19.219  1.00 97.59           C  
ATOM   1933  CZ  PHE B  41     -11.486   9.292 -18.904  1.00 97.59           C  
ATOM   1934  N   LEU B  42     -11.421  11.607 -13.880  1.00 97.67           N  
ATOM   1935  CA  LEU B  42     -11.536  10.450 -12.999  1.00 97.67           C  
ATOM   1936  C   LEU B  42     -12.761  10.571 -12.099  1.00 97.67           C  
ATOM   1937  CB  LEU B  42     -10.274  10.299 -12.145  1.00 97.67           C  
ATOM   1938  O   LEU B  42     -13.439   9.577 -11.830  1.00 97.67           O  
ATOM   1939  CG  LEU B  42      -9.009   9.851 -12.879  1.00 97.67           C  
ATOM   1940  CD1 LEU B  42      -7.826   9.805 -11.916  1.00 97.67           C  
ATOM   1941  CD2 LEU B  42      -9.224   8.491 -13.534  1.00 97.67           C  
ATOM   1942  N   PHE B  43     -13.012  11.767 -11.657  1.00 96.97           N  
ATOM   1943  CA  PHE B  43     -14.190  11.996 -10.829  1.00 96.97           C  
ATOM   1944  C   PHE B  43     -15.466  11.695 -11.606  1.00 96.97           C  
ATOM   1945  CB  PHE B  43     -14.216  13.440 -10.317  1.00 96.97           C  
ATOM   1946  O   PHE B  43     -16.382  11.058 -11.083  1.00 96.97           O  
ATOM   1947  CG  PHE B  43     -15.397  13.751  -9.438  1.00 96.97           C  
ATOM   1948  CD1 PHE B  43     -16.458  14.509  -9.918  1.00 96.97           C  
ATOM   1949  CD2 PHE B  43     -15.446  13.286  -8.130  1.00 96.97           C  
ATOM   1950  CE1 PHE B  43     -17.553  14.798  -9.107  1.00 96.97           C  
ATOM   1951  CE2 PHE B  43     -16.536  13.571  -7.314  1.00 96.97           C  
ATOM   1952  CZ  PHE B  43     -17.588  14.328  -7.803  1.00 96.97           C  
ATOM   1953  N   ILE B  44     -15.555  12.159 -12.819  1.00 97.18           N  
ATOM   1954  CA  ILE B  44     -16.695  11.876 -13.684  1.00 97.18           C  
ATOM   1955  C   ILE B  44     -16.857  10.367 -13.846  1.00 97.18           C  
ATOM   1956  CB  ILE B  44     -16.537  12.550 -15.065  1.00 97.18           C  
ATOM   1957  O   ILE B  44     -17.975   9.847 -13.795  1.00 97.18           O  
ATOM   1958  CG1 ILE B  44     -16.621  14.075 -14.929  1.00 97.18           C  
ATOM   1959  CG2 ILE B  44     -17.593  12.029 -16.044  1.00 97.18           C  
ATOM   1960  CD1 ILE B  44     -16.269  14.831 -16.202  1.00 97.18           C  
ATOM   1961  N   GLY B  45     -15.760   9.703 -14.038  1.00 97.30           N  
ATOM   1962  CA  GLY B  45     -15.781   8.251 -14.122  1.00 97.30           C  
ATOM   1963  C   GLY B  45     -16.348   7.590 -12.881  1.00 97.30           C  
ATOM   1964  O   GLY B  45     -17.150   6.659 -12.979  1.00 97.30           O  
ATOM   1965  N   ALA B  46     -15.922   8.055 -11.717  1.00 96.37           N  
ATOM   1966  CA  ALA B  46     -16.420   7.526 -10.450  1.00 96.37           C  
ATOM   1967  C   ALA B  46     -17.929   7.721 -10.329  1.00 96.37           C  
ATOM   1968  CB  ALA B  46     -15.705   8.191  -9.277  1.00 96.37           C  
ATOM   1969  O   ALA B  46     -18.641   6.830  -9.861  1.00 96.37           O  
ATOM   1970  N   VAL B  47     -18.457   8.828 -10.773  1.00 95.23           N  
ATOM   1971  CA  VAL B  47     -19.878   9.153 -10.721  1.00 95.23           C  
ATOM   1972  C   VAL B  47     -20.651   8.249 -11.679  1.00 95.23           C  
ATOM   1973  CB  VAL B  47     -20.134  10.637 -11.065  1.00 95.23           C  
ATOM   1974  O   VAL B  47     -21.723   7.744 -11.337  1.00 95.23           O  
ATOM   1975  CG1 VAL B  47     -21.630  10.904 -11.226  1.00 95.23           C  
ATOM   1976  CG2 VAL B  47     -19.538  11.544  -9.990  1.00 95.23           C  
ATOM   1977  N   ILE B  48     -20.096   8.047 -12.896  1.00 96.29           N  
ATOM   1978  CA  ILE B  48     -20.722   7.178 -13.887  1.00 96.29           C  
ATOM   1979  C   ILE B  48     -20.902   5.778 -13.305  1.00 96.29           C  
ATOM   1980  CB  ILE B  48     -19.891   7.115 -15.188  1.00 96.29           C  
ATOM   1981  O   ILE B  48     -21.984   5.193 -13.400  1.00 96.29           O  
ATOM   1982  CG1 ILE B  48     -19.939   8.462 -15.918  1.00 96.29           C  
ATOM   1983  CG2 ILE B  48     -20.390   5.984 -16.093  1.00 96.29           C  
ATOM   1984  CD1 ILE B  48     -19.013   8.546 -17.124  1.00 96.29           C  
ATOM   1985  N   PHE B  49     -19.866   5.277 -12.706  1.00 95.79           N  
ATOM   1986  CA  PHE B  49     -19.928   3.929 -12.154  1.00 95.79           C  
ATOM   1987  C   PHE B  49     -20.778   3.900 -10.889  1.00 95.79           C  
ATOM   1988  CB  PHE B  49     -18.521   3.404 -11.854  1.00 95.79           C  
ATOM   1989  O   PHE B  49     -21.331   2.859 -10.530  1.00 95.79           O  
ATOM   1990  CG  PHE B  49     -17.880   2.688 -13.012  1.00 95.79           C  
ATOM   1991  CD1 PHE B  49     -17.923   1.302 -13.101  1.00 95.79           C  
ATOM   1992  CD2 PHE B  49     -17.234   3.403 -14.013  1.00 95.79           C  
ATOM   1993  CE1 PHE B  49     -17.331   0.638 -14.173  1.00 95.79           C  
ATOM   1994  CE2 PHE B  49     -16.639   2.745 -15.086  1.00 95.79           C  
ATOM   1995  CZ  PHE B  49     -16.688   1.363 -15.164  1.00 95.79           C  
ATOM   1996  N   GLY B  50     -20.880   5.059 -10.268  1.00 93.83           N  
ATOM   1997  CA  GLY B  50     -21.863   5.199  -9.206  1.00 93.83           C  
ATOM   1998  C   GLY B  50     -23.292   5.040  -9.690  1.00 93.83           C  
ATOM   1999  O   GLY B  50     -24.104   4.379  -9.039  1.00 93.83           O  
ATOM   2000  N   HIS B  51     -23.586   5.616 -10.794  1.00 93.26           N  
ATOM   2001  CA  HIS B  51     -24.902   5.482 -11.408  1.00 93.26           C  
ATOM   2002  C   HIS B  51     -25.157   4.047 -11.857  1.00 93.26           C  
ATOM   2003  CB  HIS B  51     -25.038   6.436 -12.596  1.00 93.26           C  
ATOM   2004  O   HIS B  51     -26.270   3.536 -11.713  1.00 93.26           O  
ATOM   2005  CG  HIS B  51     -25.261   7.861 -12.199  1.00 93.26           C  
ATOM   2006  CD2 HIS B  51     -26.401   8.572 -12.041  1.00 93.26           C  
ATOM   2007  ND1 HIS B  51     -24.225   8.724 -11.917  1.00 93.26           N  
ATOM   2008  CE1 HIS B  51     -24.721   9.909 -11.600  1.00 93.26           C  
ATOM   2009  NE2 HIS B  51     -26.039   9.843 -11.668  1.00 93.26           N  
ATOM   2010  N   ILE B  52     -24.139   3.421 -12.414  1.00 94.71           N  
ATOM   2011  CA  ILE B  52     -24.239   2.026 -12.829  1.00 94.71           C  
ATOM   2012  C   ILE B  52     -24.549   1.149 -11.618  1.00 94.71           C  
ATOM   2013  CB  ILE B  52     -22.943   1.547 -13.520  1.00 94.71           C  
ATOM   2014  O   ILE B  52     -25.405   0.264 -11.688  1.00 94.71           O  
ATOM   2015  CG1 ILE B  52     -22.740   2.288 -14.847  1.00 94.71           C  
ATOM   2016  CG2 ILE B  52     -22.976   0.032 -13.738  1.00 94.71           C  
ATOM   2017  CD1 ILE B  52     -21.405   1.999 -15.519  1.00 94.71           C  
ATOM   2018  N   SER B  53     -23.859   1.383 -10.516  1.00 93.54           N  
ATOM   2019  CA  SER B  53     -24.100   0.636  -9.286  1.00 93.54           C  
ATOM   2020  C   SER B  53     -25.513   0.870  -8.764  1.00 93.54           C  
ATOM   2021  CB  SER B  53     -23.081   1.024  -8.214  1.00 93.54           C  
ATOM   2022  O   SER B  53     -26.181  -0.068  -8.323  1.00 93.54           O  
ATOM   2023  OG  SER B  53     -21.778   0.604  -8.582  1.00 93.54           O  
ATOM   2024  N   ALA B  54     -25.988   2.092  -8.790  1.00 92.02           N  
ATOM   2025  CA  ALA B  54     -27.332   2.448  -8.343  1.00 92.02           C  
ATOM   2026  C   ALA B  54     -28.394   1.751  -9.189  1.00 92.02           C  
ATOM   2027  CB  ALA B  54     -27.526   3.961  -8.392  1.00 92.02           C  
ATOM   2028  O   ALA B  54     -29.408   1.284  -8.664  1.00 92.02           O  
ATOM   2029  N   LYS B  55     -28.116   1.709 -10.455  1.00 93.22           N  
ATOM   2030  CA  LYS B  55     -29.041   1.055 -11.376  1.00 93.22           C  
ATOM   2031  C   LYS B  55     -29.062  -0.455 -11.155  1.00 93.22           C  
ATOM   2032  CB  LYS B  55     -28.665   1.368 -12.825  1.00 93.22           C  
ATOM   2033  O   LYS B  55     -30.111  -1.090 -11.278  1.00 93.22           O  
ATOM   2034  CG  LYS B  55     -29.709   0.932 -13.843  1.00 93.22           C  
ATOM   2035  CD  LYS B  55     -29.339   1.382 -15.251  1.00 93.22           C  
ATOM   2036  CE  LYS B  55     -30.358   0.905 -16.277  1.00 93.22           C  
ATOM   2037  NZ  LYS B  55     -29.979   1.310 -17.664  1.00 93.22           N  
ATOM   2038  N   THR B  56     -27.949  -1.040 -10.848  1.00 93.68           N  
ATOM   2039  CA  THR B  56     -27.781  -2.482 -10.699  1.00 93.68           C  
ATOM   2040  C   THR B  56     -28.340  -2.956  -9.360  1.00 93.68           C  
ATOM   2041  CB  THR B  56     -26.300  -2.887 -10.812  1.00 93.68           C  
ATOM   2042  O   THR B  56     -29.022  -3.980  -9.294  1.00 93.68           O  
ATOM   2043  CG2 THR B  56     -26.138  -4.402 -10.758  1.00 93.68           C  
ATOM   2044  OG1 THR B  56     -25.772  -2.404 -12.054  1.00 93.68           O  
ATOM   2045  N   PHE B  57     -28.122  -2.227  -8.235  1.00 93.16           N  
ATOM   2046  CA  PHE B  57     -28.426  -2.710  -6.893  1.00 93.16           C  
ATOM   2047  C   PHE B  57     -29.614  -1.958  -6.304  1.00 93.16           C  
ATOM   2048  CB  PHE B  57     -27.206  -2.564  -5.979  1.00 93.16           C  
ATOM   2049  O   PHE B  57     -30.178  -2.376  -5.290  1.00 93.16           O  
ATOM   2050  CG  PHE B  57     -25.983  -3.284  -6.479  1.00 93.16           C  
ATOM   2051  CD1 PHE B  57     -26.017  -4.650  -6.731  1.00 93.16           C  
ATOM   2052  CD2 PHE B  57     -24.798  -2.593  -6.698  1.00 93.16           C  
ATOM   2053  CE1 PHE B  57     -24.886  -5.318  -7.194  1.00 93.16           C  
ATOM   2054  CE2 PHE B  57     -23.664  -3.254  -7.161  1.00 93.16           C  
ATOM   2055  CZ  PHE B  57     -23.710  -4.617  -7.408  1.00 93.16           C  
ATOM   2056  N   GLY B  58     -30.059  -0.919  -6.979  1.00 90.83           N  
ATOM   2057  CA  GLY B  58     -31.112  -0.069  -6.446  1.00 90.83           C  
ATOM   2058  C   GLY B  58     -30.584   1.186  -5.776  1.00 90.83           C  
ATOM   2059  O   GLY B  58     -29.566   1.144  -5.083  1.00 90.83           O  
ATOM   2060  N   GLU B  59     -31.213   2.352  -5.893  1.00 84.38           N  
ATOM   2061  CA  GLU B  59     -30.777   3.676  -5.460  1.00 84.38           C  
ATOM   2062  C   GLU B  59     -30.717   3.766  -3.938  1.00 84.38           C  
ATOM   2063  CB  GLU B  59     -31.707   4.757  -6.015  1.00 84.38           C  
ATOM   2064  O   GLU B  59     -29.912   4.520  -3.386  1.00 84.38           O  
ATOM   2065  CG  GLU B  59     -31.544   5.002  -7.508  1.00 84.38           C  
ATOM   2066  CD  GLU B  59     -32.390   6.156  -8.023  1.00 84.38           C  
ATOM   2067  OE1 GLU B  59     -32.340   6.450  -9.239  1.00 84.38           O  
ATOM   2068  OE2 GLU B  59     -33.107   6.772  -7.204  1.00 84.38           O  
ATOM   2069  N   GLU B  60     -31.387   2.826  -3.273  1.00 88.61           N  
ATOM   2070  CA  GLU B  60     -31.457   2.881  -1.816  1.00 88.61           C  
ATOM   2071  C   GLU B  60     -30.687   1.725  -1.183  1.00 88.61           C  
ATOM   2072  CB  GLU B  60     -32.914   2.862  -1.346  1.00 88.61           C  
ATOM   2073  O   GLU B  60     -30.774   1.504   0.027  1.00 88.61           O  
ATOM   2074  CG  GLU B  60     -33.702   4.104  -1.736  1.00 88.61           C  
ATOM   2075  CD  GLU B  60     -35.104   4.134  -1.149  1.00 88.61           C  
ATOM   2076  OE1 GLU B  60     -35.812   5.153  -1.319  1.00 88.61           O  
ATOM   2077  OE2 GLU B  60     -35.498   3.132  -0.512  1.00 88.61           O  
ATOM   2078  N   SER B  61     -29.972   1.059  -2.056  1.00 87.40           N  
ATOM   2079  CA  SER B  61     -29.304  -0.162  -1.617  1.00 87.40           C  
ATOM   2080  C   SER B  61     -28.032   0.153  -0.838  1.00 87.40           C  
ATOM   2081  CB  SER B  61     -28.971  -1.053  -2.815  1.00 87.40           C  
ATOM   2082  O   SER B  61     -27.619  -0.622   0.028  1.00 87.40           O  
ATOM   2083  OG  SER B  61     -28.115  -0.378  -3.720  1.00 87.40           O  
ATOM   2084  N   LEU B  62     -27.343   1.358  -1.008  1.00 89.13           N  
ATOM   2085  CA  LEU B  62     -26.119   1.767  -0.328  1.00 89.13           C  
ATOM   2086  C   LEU B  62     -26.268   3.163   0.266  1.00 89.13           C  
ATOM   2087  CB  LEU B  62     -24.932   1.733  -1.294  1.00 89.13           C  
ATOM   2088  O   LEU B  62     -26.797   4.066  -0.386  1.00 89.13           O  
ATOM   2089  CG  LEU B  62     -24.473   0.350  -1.756  1.00 89.13           C  
ATOM   2090  CD1 LEU B  62     -23.550   0.474  -2.964  1.00 89.13           C  
ATOM   2091  CD2 LEU B  62     -23.777  -0.390  -0.618  1.00 89.13           C  
ATOM   2092  N   THR B  63     -25.828   3.304   1.484  1.00 90.27           N  
ATOM   2093  CA  THR B  63     -25.742   4.644   2.052  1.00 90.27           C  
ATOM   2094  C   THR B  63     -24.606   5.433   1.406  1.00 90.27           C  
ATOM   2095  CB  THR B  63     -25.531   4.592   3.577  1.00 90.27           C  
ATOM   2096  O   THR B  63     -23.739   4.857   0.747  1.00 90.27           O  
ATOM   2097  CG2 THR B  63     -26.587   3.719   4.248  1.00 90.27           C  
ATOM   2098  OG1 THR B  63     -24.234   4.053   3.856  1.00 90.27           O  
ATOM   2099  N   GLN B  64     -24.650   6.674   1.520  1.00 87.35           N  
ATOM   2100  CA  GLN B  64     -23.595   7.532   0.991  1.00 87.35           C  
ATOM   2101  C   GLN B  64     -22.228   7.120   1.529  1.00 87.35           C  
ATOM   2102  CB  GLN B  64     -23.873   8.997   1.331  1.00 87.35           C  
ATOM   2103  O   GLN B  64     -21.243   7.104   0.788  1.00 87.35           O  
ATOM   2104  CG  GLN B  64     -22.936   9.978   0.640  1.00 87.35           C  
ATOM   2105  CD  GLN B  64     -23.260  11.425   0.959  1.00 87.35           C  
ATOM   2106  NE2 GLN B  64     -22.511  12.347   0.363  1.00 87.35           N  
ATOM   2107  OE1 GLN B  64     -24.178  11.713   1.735  1.00 87.35           O  
ATOM   2108  N   LYS B  65     -22.199   6.821   2.774  1.00 89.39           N  
ATOM   2109  CA  LYS B  65     -20.965   6.383   3.421  1.00 89.39           C  
ATOM   2110  C   LYS B  65     -20.480   5.058   2.839  1.00 89.39           C  
ATOM   2111  CB  LYS B  65     -21.169   6.249   4.931  1.00 89.39           C  
ATOM   2112  O   LYS B  65     -19.288   4.889   2.577  1.00 89.39           O  
ATOM   2113  CG  LYS B  65     -19.891   5.960   5.704  1.00 89.39           C  
ATOM   2114  CD  LYS B  65     -20.157   5.843   7.199  1.00 89.39           C  
ATOM   2115  CE  LYS B  65     -18.896   5.466   7.965  1.00 89.39           C  
ATOM   2116  NZ  LYS B  65     -19.159   5.316   9.427  1.00 89.39           N  
ATOM   2117  N   GLN B  66     -21.378   4.180   2.624  1.00 89.33           N  
ATOM   2118  CA  GLN B  66     -21.070   2.871   2.057  1.00 89.33           C  
ATOM   2119  C   GLN B  66     -20.577   2.997   0.619  1.00 89.33           C  
ATOM   2120  CB  GLN B  66     -22.297   1.960   2.113  1.00 89.33           C  
ATOM   2121  O   GLN B  66     -19.633   2.313   0.219  1.00 89.33           O  
ATOM   2122  CG  GLN B  66     -22.659   1.501   3.520  1.00 89.33           C  
ATOM   2123  CD  GLN B  66     -23.917   0.654   3.556  1.00 89.33           C  
ATOM   2124  NE2 GLN B  66     -23.815  -0.535   4.141  1.00 89.33           N  
ATOM   2125  OE1 GLN B  66     -24.972   1.065   3.063  1.00 89.33           O  
ATOM   2126  N   TRP B  67     -21.152   3.867  -0.107  1.00 89.07           N  
ATOM   2127  CA  TRP B  67     -20.776   4.115  -1.495  1.00 89.07           C  
ATOM   2128  C   TRP B  67     -19.382   4.729  -1.579  1.00 89.07           C  
ATOM   2129  CB  TRP B  67     -21.795   5.034  -2.173  1.00 89.07           C  
ATOM   2130  O   TRP B  67     -18.590   4.369  -2.453  1.00 89.07           O  
ATOM   2131  CG  TRP B  67     -21.476   5.347  -3.604  1.00 89.07           C  
ATOM   2132  CD1 TRP B  67     -21.580   4.504  -4.675  1.00 89.07           C  
ATOM   2133  CD2 TRP B  67     -20.994   6.592  -4.119  1.00 89.07           C  
ATOM   2134  CE2 TRP B  67     -20.829   6.432  -5.513  1.00 89.07           C  
ATOM   2135  CE3 TRP B  67     -20.687   7.829  -3.537  1.00 89.07           C  
ATOM   2136  NE1 TRP B  67     -21.193   5.150  -5.826  1.00 89.07           N  
ATOM   2137  CH2 TRP B  67     -20.077   8.664  -5.739  1.00 89.07           C  
ATOM   2138  CZ2 TRP B  67     -20.370   7.465  -6.334  1.00 89.07           C  
ATOM   2139  CZ3 TRP B  67     -20.230   8.856  -4.356  1.00 89.07           C  
ATOM   2140  N   LEU B  68     -19.101   5.659  -0.655  1.00 91.25           N  
ATOM   2141  CA  LEU B  68     -17.782   6.279  -0.616  1.00 91.25           C  
ATOM   2142  C   LEU B  68     -16.703   5.244  -0.314  1.00 91.25           C  
ATOM   2143  CB  LEU B  68     -17.744   7.394   0.433  1.00 91.25           C  
ATOM   2144  O   LEU B  68     -15.610   5.296  -0.882  1.00 91.25           O  
ATOM   2145  CG  LEU B  68     -18.449   8.699   0.061  1.00 91.25           C  
ATOM   2146  CD1 LEU B  68     -18.443   9.661   1.244  1.00 91.25           C  
ATOM   2147  CD2 LEU B  68     -17.786   9.337  -1.156  1.00 91.25           C  
ATOM   2148  N   GLY B  69     -17.013   4.297   0.460  1.00 90.32           N  
ATOM   2149  CA  GLY B  69     -16.062   3.286   0.893  1.00 90.32           C  
ATOM   2150  C   GLY B  69     -15.892   2.159  -0.109  1.00 90.32           C  
ATOM   2151  O   GLY B  69     -14.768   1.738  -0.392  1.00 90.32           O  
ATOM   2152  N   CYS B  70     -16.957   1.634  -0.668  1.00 92.43           N  
ATOM   2153  CA  CYS B  70     -16.890   0.450  -1.516  1.00 92.43           C  
ATOM   2154  C   CYS B  70     -16.920   0.833  -2.991  1.00 92.43           C  
ATOM   2155  CB  CYS B  70     -18.045  -0.500  -1.203  1.00 92.43           C  
ATOM   2156  O   CYS B  70     -16.625   0.008  -3.857  1.00 92.43           O  
ATOM   2157  SG  CYS B  70     -19.674   0.189  -1.567  1.00 92.43           S  
ATOM   2158  N   GLY B  71     -17.132   2.118  -3.229  1.00 93.10           N  
ATOM   2159  CA  GLY B  71     -17.235   2.578  -4.605  1.00 93.10           C  
ATOM   2160  C   GLY B  71     -16.153   3.572  -4.984  1.00 93.10           C  
ATOM   2161  O   GLY B  71     -15.246   3.247  -5.753  1.00 93.10           O  
ATOM   2162  N   VAL B  72     -16.174   4.731  -4.399  1.00 94.36           N  
ATOM   2163  CA  VAL B  72     -15.327   5.858  -4.774  1.00 94.36           C  
ATOM   2164  C   VAL B  72     -13.870   5.543  -4.442  1.00 94.36           C  
ATOM   2165  CB  VAL B  72     -15.766   7.159  -4.065  1.00 94.36           C  
ATOM   2166  O   VAL B  72     -12.979   5.748  -5.270  1.00 94.36           O  
ATOM   2167  CG1 VAL B  72     -14.767   8.283  -4.331  1.00 94.36           C  
ATOM   2168  CG2 VAL B  72     -17.167   7.566  -4.520  1.00 94.36           C  
ATOM   2169  N   LEU B  73     -13.627   5.039  -3.272  1.00 94.71           N  
ATOM   2170  CA  LEU B  73     -12.266   4.773  -2.818  1.00 94.71           C  
ATOM   2171  C   LEU B  73     -11.586   3.742  -3.713  1.00 94.71           C  
ATOM   2172  CB  LEU B  73     -12.272   4.282  -1.368  1.00 94.71           C  
ATOM   2173  O   LEU B  73     -10.488   3.983  -4.220  1.00 94.71           O  
ATOM   2174  CG  LEU B  73     -10.908   3.952  -0.759  1.00 94.71           C  
ATOM   2175  CD1 LEU B  73     -10.004   5.179  -0.786  1.00 94.71           C  
ATOM   2176  CD2 LEU B  73     -11.070   3.432   0.666  1.00 94.71           C  
ATOM   2177  N   PRO B  74     -12.137   2.520  -3.900  1.00 95.75           N  
ATOM   2178  CA  PRO B  74     -11.495   1.527  -4.764  1.00 95.75           C  
ATOM   2179  C   PRO B  74     -11.348   2.007  -6.206  1.00 95.75           C  
ATOM   2180  CB  PRO B  74     -12.439   0.325  -4.682  1.00 95.75           C  
ATOM   2181  O   PRO B  74     -10.389   1.637  -6.889  1.00 95.75           O  
ATOM   2182  CG  PRO B  74     -13.183   0.510  -3.399  1.00 95.75           C  
ATOM   2183  CD  PRO B  74     -13.032   1.939  -2.962  1.00 95.75           C  
ATOM   2184  N   PHE B  75     -12.275   2.806  -6.696  1.00 97.95           N  
ATOM   2185  CA  PHE B  75     -12.180   3.388  -8.029  1.00 97.95           C  
ATOM   2186  C   PHE B  75     -10.893   4.191  -8.179  1.00 97.95           C  
ATOM   2187  CB  PHE B  75     -13.392   4.281  -8.315  1.00 97.95           C  
ATOM   2188  O   PHE B  75     -10.126   3.974  -9.119  1.00 97.95           O  
ATOM   2189  CG  PHE B  75     -13.356   4.938  -9.668  1.00 97.95           C  
ATOM   2190  CD1 PHE B  75     -12.683   6.140  -9.855  1.00 97.95           C  
ATOM   2191  CD2 PHE B  75     -13.995   4.354 -10.754  1.00 97.95           C  
ATOM   2192  CE1 PHE B  75     -12.648   6.750 -11.106  1.00 97.95           C  
ATOM   2193  CE2 PHE B  75     -13.964   4.959 -12.008  1.00 97.95           C  
ATOM   2194  CZ  PHE B  75     -13.291   6.157 -12.181  1.00 97.95           C  
ATOM   2195  N   PHE B  76     -10.666   5.111  -7.329  1.00 97.33           N  
ATOM   2196  CA  PHE B  76      -9.537   6.028  -7.433  1.00 97.33           C  
ATOM   2197  C   PHE B  76      -8.223   5.300  -7.179  1.00 97.33           C  
ATOM   2198  CB  PHE B  76      -9.694   7.189  -6.446  1.00 97.33           C  
ATOM   2199  O   PHE B  76      -7.221   5.565  -7.846  1.00 97.33           O  
ATOM   2200  CG  PHE B  76     -10.557   8.310  -6.959  1.00 97.33           C  
ATOM   2201  CD1 PHE B  76     -10.046   9.248  -7.847  1.00 97.33           C  
ATOM   2202  CD2 PHE B  76     -11.880   8.425  -6.552  1.00 97.33           C  
ATOM   2203  CE1 PHE B  76     -10.843  10.287  -8.324  1.00 97.33           C  
ATOM   2204  CE2 PHE B  76     -12.682   9.461  -7.023  1.00 97.33           C  
ATOM   2205  CZ  PHE B  76     -12.161  10.391  -7.909  1.00 97.33           C  
ATOM   2206  N   LEU B  77      -8.166   4.414  -6.222  1.00 96.99           N  
ATOM   2207  CA  LEU B  77      -6.950   3.670  -5.910  1.00 96.99           C  
ATOM   2208  C   LEU B  77      -6.510   2.825  -7.101  1.00 96.99           C  
ATOM   2209  CB  LEU B  77      -7.169   2.775  -4.687  1.00 96.99           C  
ATOM   2210  O   LEU B  77      -5.333   2.831  -7.470  1.00 96.99           O  
ATOM   2211  CG  LEU B  77      -7.237   3.482  -3.333  1.00 96.99           C  
ATOM   2212  CD1 LEU B  77      -7.578   2.485  -2.231  1.00 96.99           C  
ATOM   2213  CD2 LEU B  77      -5.920   4.190  -3.032  1.00 96.99           C  
ATOM   2214  N   VAL B  78      -7.478   2.148  -7.718  1.00 97.78           N  
ATOM   2215  CA  VAL B  78      -7.182   1.307  -8.874  1.00 97.78           C  
ATOM   2216  C   VAL B  78      -6.832   2.184 -10.074  1.00 97.78           C  
ATOM   2217  CB  VAL B  78      -8.369   0.379  -9.220  1.00 97.78           C  
ATOM   2218  O   VAL B  78      -5.886   1.892 -10.809  1.00 97.78           O  
ATOM   2219  CG1 VAL B  78      -8.119  -0.347 -10.540  1.00 97.78           C  
ATOM   2220  CG2 VAL B  78      -8.607  -0.623  -8.092  1.00 97.78           C  
ATOM   2221  N   ALA B  79      -7.562   3.232 -10.244  1.00 98.03           N  
ATOM   2222  CA  ALA B  79      -7.321   4.171 -11.336  1.00 98.03           C  
ATOM   2223  C   ALA B  79      -5.919   4.768 -11.247  1.00 98.03           C  
ATOM   2224  CB  ALA B  79      -8.369   5.281 -11.326  1.00 98.03           C  
ATOM   2225  O   ALA B  79      -5.229   4.902 -12.260  1.00 98.03           O  
ATOM   2226  N   ILE B  80      -5.490   5.123 -10.102  1.00 97.48           N  
ATOM   2227  CA  ILE B  80      -4.182   5.725  -9.869  1.00 97.48           C  
ATOM   2228  C   ILE B  80      -3.083   4.731 -10.237  1.00 97.48           C  
ATOM   2229  CB  ILE B  80      -4.023   6.181  -8.402  1.00 97.48           C  
ATOM   2230  O   ILE B  80      -2.107   5.091 -10.900  1.00 97.48           O  
ATOM   2231  CG1 ILE B  80      -4.889   7.416  -8.129  1.00 97.48           C  
ATOM   2232  CG2 ILE B  80      -2.552   6.462  -8.080  1.00 97.48           C  
ATOM   2233  CD1 ILE B  80      -4.944   7.823  -6.663  1.00 97.48           C  
ATOM   2234  N   VAL B  81      -3.181   3.477  -9.788  1.00 97.92           N  
ATOM   2235  CA  VAL B  81      -2.201   2.441 -10.097  1.00 97.92           C  
ATOM   2236  C   VAL B  81      -2.120   2.241 -11.609  1.00 97.92           C  
ATOM   2237  CB  VAL B  81      -2.547   1.106  -9.401  1.00 97.92           C  
ATOM   2238  O   VAL B  81      -1.027   2.225 -12.181  1.00 97.92           O  
ATOM   2239  CG1 VAL B  81      -1.660  -0.022  -9.925  1.00 97.92           C  
ATOM   2240  CG2 VAL B  81      -2.405   1.242  -7.886  1.00 97.92           C  
ATOM   2241  N   VAL B  82      -3.279   2.182 -12.290  1.00 98.21           N  
ATOM   2242  CA  VAL B  82      -3.349   1.957 -13.730  1.00 98.21           C  
ATOM   2243  C   VAL B  82      -2.819   3.182 -14.471  1.00 98.21           C  
ATOM   2244  CB  VAL B  82      -4.791   1.640 -14.185  1.00 98.21           C  
ATOM   2245  O   VAL B  82      -2.090   3.052 -15.457  1.00 98.21           O  
ATOM   2246  CG1 VAL B  82      -4.876   1.586 -15.710  1.00 98.21           C  
ATOM   2247  CG2 VAL B  82      -5.266   0.323 -13.573  1.00 98.21           C  
ATOM   2248  N   TRP B  83      -3.184   4.351 -13.979  1.00 98.11           N  
ATOM   2249  CA  TRP B  83      -2.710   5.602 -14.561  1.00 98.11           C  
ATOM   2250  C   TRP B  83      -1.188   5.687 -14.505  1.00 98.11           C  
ATOM   2251  CB  TRP B  83      -3.328   6.801 -13.838  1.00 98.11           C  
ATOM   2252  O   TRP B  83      -0.542   6.026 -15.499  1.00 98.11           O  
ATOM   2253  CG  TRP B  83      -2.941   8.129 -14.418  1.00 98.11           C  
ATOM   2254  CD1 TRP B  83      -2.389   8.361 -15.647  1.00 98.11           C  
ATOM   2255  CD2 TRP B  83      -3.073   9.407 -13.788  1.00 98.11           C  
ATOM   2256  CE2 TRP B  83      -2.581  10.372 -14.695  1.00 98.11           C  
ATOM   2257  CE3 TRP B  83      -3.560   9.830 -12.544  1.00 98.11           C  
ATOM   2258  NE1 TRP B  83      -2.170   9.709 -15.819  1.00 98.11           N  
ATOM   2259  CH2 TRP B  83      -3.045  12.124 -13.172  1.00 98.11           C  
ATOM   2260  CZ2 TRP B  83      -2.563  11.736 -14.396  1.00 98.11           C  
ATOM   2261  CZ3 TRP B  83      -3.541  11.189 -12.249  1.00 98.11           C  
ATOM   2262  N   VAL B  84      -0.620   5.342 -13.389  1.00 97.85           N  
ATOM   2263  CA  VAL B  84       0.824   5.380 -13.184  1.00 97.85           C  
ATOM   2264  C   VAL B  84       1.508   4.401 -14.135  1.00 97.85           C  
ATOM   2265  CB  VAL B  84       1.199   5.052 -11.721  1.00 97.85           C  
ATOM   2266  O   VAL B  84       2.529   4.728 -14.745  1.00 97.85           O  
ATOM   2267  CG1 VAL B  84       2.707   4.856 -11.581  1.00 97.85           C  
ATOM   2268  CG2 VAL B  84       0.711   6.156 -10.785  1.00 97.85           C  
ATOM   2269  N   LEU B  85       0.931   3.207 -14.298  1.00 98.15           N  
ATOM   2270  CA  LEU B  85       1.493   2.214 -15.206  1.00 98.15           C  
ATOM   2271  C   LEU B  85       1.470   2.718 -16.645  1.00 98.15           C  
ATOM   2272  CB  LEU B  85       0.723   0.895 -15.103  1.00 98.15           C  
ATOM   2273  O   LEU B  85       2.451   2.567 -17.377  1.00 98.15           O  
ATOM   2274  CG  LEU B  85       0.891   0.112 -13.800  1.00 98.15           C  
ATOM   2275  CD1 LEU B  85      -0.027  -1.106 -13.791  1.00 98.15           C  
ATOM   2276  CD2 LEU B  85       2.345  -0.306 -13.610  1.00 98.15           C  
ATOM   2277  N   LYS B  86       0.326   3.256 -17.059  1.00 97.88           N  
ATOM   2278  CA  LYS B  86       0.200   3.797 -18.409  1.00 97.88           C  
ATOM   2279  C   LYS B  86       1.147   4.975 -18.620  1.00 97.88           C  
ATOM   2280  CB  LYS B  86      -1.242   4.229 -18.682  1.00 97.88           C  
ATOM   2281  O   LYS B  86       1.776   5.092 -19.674  1.00 97.88           O  
ATOM   2282  CG  LYS B  86      -1.461   4.815 -20.069  1.00 97.88           C  
ATOM   2283  CD  LYS B  86      -1.201   3.783 -21.159  1.00 97.88           C  
ATOM   2284  CE  LYS B  86      -1.491   4.345 -22.544  1.00 97.88           C  
ATOM   2285  NZ  LYS B  86      -1.138   3.374 -23.622  1.00 97.88           N  
ATOM   2286  N   PHE B  87       1.251   5.862 -17.642  1.00 97.18           N  
ATOM   2287  CA  PHE B  87       2.119   7.033 -17.685  1.00 97.18           C  
ATOM   2288  C   PHE B  87       3.568   6.623 -17.920  1.00 97.18           C  
ATOM   2289  CB  PHE B  87       2.005   7.837 -16.386  1.00 97.18           C  
ATOM   2290  O   PHE B  87       4.313   7.326 -18.607  1.00 97.18           O  
ATOM   2291  CG  PHE B  87       2.849   9.082 -16.367  1.00 97.18           C  
ATOM   2292  CD1 PHE B  87       4.020   9.133 -15.620  1.00 97.18           C  
ATOM   2293  CD2 PHE B  87       2.473  10.202 -17.096  1.00 97.18           C  
ATOM   2294  CE1 PHE B  87       4.804  10.284 -15.600  1.00 97.18           C  
ATOM   2295  CE2 PHE B  87       3.251  11.356 -17.082  1.00 97.18           C  
ATOM   2296  CZ  PHE B  87       4.416  11.395 -16.332  1.00 97.18           C  
ATOM   2297  N   ASN B  88       3.971   5.472 -17.414  1.00 97.18           N  
ATOM   2298  CA  ASN B  88       5.333   4.959 -17.528  1.00 97.18           C  
ATOM   2299  C   ASN B  88       5.492   4.060 -18.751  1.00 97.18           C  
ATOM   2300  CB  ASN B  88       5.731   4.205 -16.258  1.00 97.18           C  
ATOM   2301  O   ASN B  88       6.521   3.402 -18.913  1.00 97.18           O  
ATOM   2302  CG  ASN B  88       6.041   5.133 -15.101  1.00 97.18           C  
ATOM   2303  ND2 ASN B  88       5.048   5.378 -14.255  1.00 97.18           N  
ATOM   2304  OD1 ASN B  88       7.164   5.626 -14.968  1.00 97.18           O  
ATOM   2305  N   GLY B  89       4.426   3.888 -19.587  1.00 96.53           N  
ATOM   2306  CA  GLY B  89       4.452   3.123 -20.823  1.00 96.53           C  
ATOM   2307  C   GLY B  89       4.478   1.623 -20.595  1.00 96.53           C  
ATOM   2308  O   GLY B  89       5.033   0.877 -21.405  1.00 96.53           O  
ATOM   2309  N   LEU B  90       4.009   1.130 -19.494  1.00 96.22           N  
ATOM   2310  CA  LEU B  90       4.099  -0.278 -19.123  1.00 96.22           C  
ATOM   2311  C   LEU B  90       2.858  -1.040 -19.574  1.00 96.22           C  
ATOM   2312  CB  LEU B  90       4.280  -0.423 -17.610  1.00 96.22           C  
ATOM   2313  O   LEU B  90       2.903  -2.259 -19.755  1.00 96.22           O  
ATOM   2314  CG  LEU B  90       5.546   0.196 -17.016  1.00 96.22           C  
ATOM   2315  CD1 LEU B  90       5.519   0.100 -15.494  1.00 96.22           C  
ATOM   2316  CD2 LEU B  90       6.789  -0.485 -17.578  1.00 96.22           C  
ATOM   2317  N   ILE B  91       1.750  -0.433 -19.810  1.00 94.35           N  
ATOM   2318  CA  ILE B  91       0.521  -1.005 -20.349  1.00 94.35           C  
ATOM   2319  C   ILE B  91      -0.083  -0.053 -21.379  1.00 94.35           C  
ATOM   2320  CB  ILE B  91      -0.501  -1.303 -19.230  1.00 94.35           C  
ATOM   2321  O   ILE B  91       0.301   1.117 -21.453  1.00 94.35           O  
ATOM   2322  CG1 ILE B  91      -0.857  -0.017 -18.475  1.00 94.35           C  
ATOM   2323  CG2 ILE B  91       0.041  -2.368 -18.273  1.00 94.35           C  
ATOM   2324  CD1 ILE B  91      -1.990  -0.182 -17.472  1.00 94.35           C  
TER    2325      ILE B 489
ENDMDL
END
