# Supplementary material for: A unified evolutionary origin for the ubiquitous protein transporters SecY and YidC
Source: BMC Biol. 2021 Dec 15;19:266. doi: 10.1186/s12915-021-01171-5 (PMC8675477; doi:10.1186/s12915-021-01171-5)
Supplement: Supplementary file 5 — Additional file 5. Predicted MJ0480/MJ0606 and TMCO1/C02orf24 structures. [file 12915_2021_1171_MOESM5_ESM.zip › Additional file 5. Predicted structures/prediction_MJ0480_MJ0606/rank_5_model_2_ptm_seed_0_unrelaxed.pdb]

MODEL     1
ATOM      1  N   MET A   1       2.731 -35.055 -11.031  1.00 60.41           N  
ATOM      2  CA  MET A   1       1.347 -34.686 -10.747  1.00 60.41           C  
ATOM      3  C   MET A   1       1.253 -33.231 -10.299  1.00 60.41           C  
ATOM      4  CB  MET A   1       0.754 -35.603  -9.676  1.00 60.41           C  
ATOM      5  O   MET A   1       0.350 -32.505 -10.718  1.00 60.41           O  
ATOM      6  CG  MET A   1      -0.757 -35.499  -9.548  1.00 60.41           C  
ATOM      7  SD  MET A   1      -1.441 -36.676  -8.317  1.00 60.41           S  
ATOM      8  CE  MET A   1      -1.029 -35.805  -6.780  1.00 60.41           C  
ATOM      9  N   PHE A   2       2.334 -32.641  -9.721  1.00 64.76           N  
ATOM     10  CA  PHE A   2       2.432 -31.259  -9.268  1.00 64.76           C  
ATOM     11  C   PHE A   2       2.935 -30.356 -10.388  1.00 64.76           C  
ATOM     12  CB  PHE A   2       3.359 -31.154  -8.053  1.00 64.76           C  
ATOM     13  O   PHE A   2       2.525 -29.198 -10.490  1.00 64.76           O  
ATOM     14  CG  PHE A   2       2.730 -31.619  -6.767  1.00 64.76           C  
ATOM     15  CD1 PHE A   2       1.760 -30.851  -6.135  1.00 64.76           C  
ATOM     16  CD2 PHE A   2       3.108 -32.825  -6.191  1.00 64.76           C  
ATOM     17  CE1 PHE A   2       1.175 -31.279  -4.945  1.00 64.76           C  
ATOM     18  CE2 PHE A   2       2.529 -33.259  -5.002  1.00 64.76           C  
ATOM     19  CZ  PHE A   2       1.563 -32.484  -4.380  1.00 64.76           C  
ATOM     20  N   GLY A   3       3.682 -30.915 -11.362  1.00 74.83           N  
ATOM     21  CA  GLY A   3       4.136 -30.207 -12.549  1.00 74.83           C  
ATOM     22  C   GLY A   3       3.023 -29.932 -13.542  1.00 74.83           C  
ATOM     23  O   GLY A   3       2.931 -28.833 -14.092  1.00 74.83           O  
ATOM     24  N   SER A   4       2.110 -30.817 -13.624  1.00 80.59           N  
ATOM     25  CA  SER A   4       0.960 -30.694 -14.514  1.00 80.59           C  
ATOM     26  C   SER A   4      -0.066 -29.712 -13.959  1.00 80.59           C  
ATOM     27  CB  SER A   4       0.305 -32.059 -14.734  1.00 80.59           C  
ATOM     28  O   SER A   4      -0.647 -28.924 -14.708  1.00 80.59           O  
ATOM     29  OG  SER A   4      -0.304 -32.523 -13.541  1.00 80.59           O  
ATOM     30  N   ILE A   5      -0.187 -29.624 -12.650  1.00 84.65           N  
ATOM     31  CA  ILE A   5      -1.102 -28.706 -11.981  1.00 84.65           C  
ATOM     32  C   ILE A   5      -0.583 -27.275 -12.110  1.00 84.65           C  
ATOM     33  CB  ILE A   5      -1.287 -29.076 -10.492  1.00 84.65           C  
ATOM     34  O   ILE A   5      -1.346 -26.357 -12.418  1.00 84.65           O  
ATOM     35  CG1 ILE A   5      -2.037 -30.407 -10.363  1.00 84.65           C  
ATOM     36  CG2 ILE A   5      -2.020 -27.959  -9.744  1.00 84.65           C  
ATOM     37  CD1 ILE A   5      -2.105 -30.944  -8.940  1.00 84.65           C  
ATOM     38  N   PHE A   6       0.656 -27.056 -11.928  1.00 86.83           N  
ATOM     39  CA  PHE A   6       1.256 -25.732 -12.044  1.00 86.83           C  
ATOM     40  C   PHE A   6       1.249 -25.260 -13.493  1.00 86.83           C  
ATOM     41  CB  PHE A   6       2.688 -25.739 -11.501  1.00 86.83           C  
ATOM     42  O   PHE A   6       1.067 -24.071 -13.763  1.00 86.83           O  
ATOM     43  CG  PHE A   6       2.771 -25.576 -10.007  1.00 86.83           C  
ATOM     44  CD1 PHE A   6       2.416 -24.376  -9.404  1.00 86.83           C  
ATOM     45  CD2 PHE A   6       3.206 -26.624  -9.206  1.00 86.83           C  
ATOM     46  CE1 PHE A   6       2.492 -24.222  -8.022  1.00 86.83           C  
ATOM     47  CE2 PHE A   6       3.284 -26.478  -7.824  1.00 86.83           C  
ATOM     48  CZ  PHE A   6       2.928 -25.276  -7.234  1.00 86.83           C  
ATOM     49  N   ASP A   7       1.380 -26.144 -14.369  1.00 88.45           N  
ATOM     50  CA  ASP A   7       1.321 -25.804 -15.788  1.00 88.45           C  
ATOM     51  C   ASP A   7      -0.068 -25.301 -16.175  1.00 88.45           C  
ATOM     52  CB  ASP A   7       1.700 -27.013 -16.646  1.00 88.45           C  
ATOM     53  O   ASP A   7      -0.197 -24.284 -16.860  1.00 88.45           O  
ATOM     54  CG  ASP A   7       3.201 -27.189 -16.791  1.00 88.45           C  
ATOM     55  OD1 ASP A   7       3.966 -26.327 -16.308  1.00 88.45           O  
ATOM     56  OD2 ASP A   7       3.623 -28.199 -17.396  1.00 88.45           O  
ATOM     57  N   ILE A   8      -1.064 -26.060 -15.710  1.00 91.05           N  
ATOM     58  CA  ILE A   8      -2.435 -25.639 -15.977  1.00 91.05           C  
ATOM     59  C   ILE A   8      -2.701 -24.292 -15.310  1.00 91.05           C  
ATOM     60  CB  ILE A   8      -3.455 -26.691 -15.487  1.00 91.05           C  
ATOM     61  O   ILE A   8      -3.309 -23.403 -15.911  1.00 91.05           O  
ATOM     62  CG1 ILE A   8      -3.336 -27.976 -16.314  1.00 91.05           C  
ATOM     63  CG2 ILE A   8      -4.879 -26.131 -15.546  1.00 91.05           C  
ATOM     64  CD1 ILE A   8      -4.126 -29.150 -15.751  1.00 91.05           C  
ATOM     65  N   TYR A   9      -2.260 -24.184 -14.124  1.00 92.47           N  
ATOM     66  CA  TYR A   9      -2.385 -22.946 -13.363  1.00 92.47           C  
ATOM     67  C   TYR A   9      -1.764 -21.777 -14.117  1.00 92.47           C  
ATOM     68  CB  TYR A   9      -1.724 -23.091 -11.988  1.00 92.47           C  
ATOM     69  O   TYR A   9      -2.409 -20.744 -14.314  1.00 92.47           O  
ATOM     70  CG  TYR A   9      -1.557 -21.782 -11.255  1.00 92.47           C  
ATOM     71  CD1 TYR A   9      -0.300 -21.200 -11.108  1.00 92.47           C  
ATOM     72  CD2 TYR A   9      -2.654 -21.126 -10.707  1.00 92.47           C  
ATOM     73  CE1 TYR A   9      -0.140 -19.995 -10.431  1.00 92.47           C  
ATOM     74  CE2 TYR A   9      -2.506 -19.921 -10.028  1.00 92.47           C  
ATOM     75  OH  TYR A   9      -1.094 -18.172  -9.225  1.00 92.47           O  
ATOM     76  CZ  TYR A   9      -1.247 -19.364  -9.896  1.00 92.47           C  
ATOM     77  N   TYR A  10      -0.548 -21.917 -14.598  1.00 93.33           N  
ATOM     78  CA  TYR A  10       0.140 -20.848 -15.314  1.00 93.33           C  
ATOM     79  C   TYR A  10      -0.563 -20.533 -16.629  1.00 93.33           C  
ATOM     80  CB  TYR A  10       1.599 -21.230 -15.580  1.00 93.33           C  
ATOM     81  O   TYR A  10      -0.736 -19.365 -16.983  1.00 93.33           O  
ATOM     82  CG  TYR A  10       2.445 -21.298 -14.332  1.00 93.33           C  
ATOM     83  CD1 TYR A  10       2.204 -20.448 -13.256  1.00 93.33           C  
ATOM     84  CD2 TYR A  10       3.489 -22.212 -14.227  1.00 93.33           C  
ATOM     85  CE1 TYR A  10       2.983 -20.505 -12.105  1.00 93.33           C  
ATOM     86  CE2 TYR A  10       4.274 -22.279 -13.081  1.00 93.33           C  
ATOM     87  OH  TYR A  10       4.788 -21.484 -10.889  1.00 93.33           O  
ATOM     88  CZ  TYR A  10       4.013 -21.423 -12.027  1.00 93.33           C  
ATOM     89  N   LYS A  11      -0.979 -21.525 -17.313  1.00 92.45           N  
ATOM     90  CA  LYS A  11      -1.632 -21.326 -18.603  1.00 92.45           C  
ATOM     91  C   LYS A  11      -2.930 -20.539 -18.446  1.00 92.45           C  
ATOM     92  CB  LYS A  11      -1.913 -22.670 -19.277  1.00 92.45           C  
ATOM     93  O   LYS A  11      -3.219 -19.642 -19.242  1.00 92.45           O  
ATOM     94  CG  LYS A  11      -0.693 -23.301 -19.932  1.00 92.45           C  
ATOM     95  CD  LYS A  11      -1.048 -24.603 -20.638  1.00 92.45           C  
ATOM     96  CE  LYS A  11       0.181 -25.261 -21.251  1.00 92.45           C  
ATOM     97  NZ  LYS A  11      -0.145 -26.586 -21.858  1.00 92.45           N  
ATOM     98  N   THR A  12      -3.656 -20.917 -17.431  1.00 92.15           N  
ATOM     99  CA  THR A  12      -4.910 -20.220 -17.164  1.00 92.15           C  
ATOM    100  C   THR A  12      -4.655 -18.746 -16.860  1.00 92.15           C  
ATOM    101  CB  THR A  12      -5.669 -20.866 -15.990  1.00 92.15           C  
ATOM    102  O   THR A  12      -5.274 -17.867 -17.463  1.00 92.15           O  
ATOM    103  CG2 THR A  12      -6.993 -20.155 -15.734  1.00 92.15           C  
ATOM    104  OG1 THR A  12      -5.929 -22.241 -16.296  1.00 92.15           O  
ATOM    105  N   LEU A  13      -3.748 -18.527 -15.931  1.00 92.06           N  
ATOM    106  CA  LEU A  13      -3.451 -17.157 -15.528  1.00 92.06           C  
ATOM    107  C   LEU A  13      -2.834 -16.373 -16.681  1.00 92.06           C  
ATOM    108  CB  LEU A  13      -2.505 -17.145 -14.324  1.00 92.06           C  
ATOM    109  O   LEU A  13      -3.138 -15.192 -16.868  1.00 92.06           O  
ATOM    110  CG  LEU A  13      -3.111 -17.557 -12.982  1.00 92.06           C  
ATOM    111  CD1 LEU A  13      -2.153 -17.225 -11.843  1.00 92.06           C  
ATOM    112  CD2 LEU A  13      -4.458 -16.875 -12.770  1.00 92.06           C  
ATOM    113  N   ASP A  14      -2.013 -17.040 -17.464  1.00 91.87           N  
ATOM    114  CA  ASP A  14      -1.415 -16.385 -18.623  1.00 91.87           C  
ATOM    115  C   ASP A  14      -2.485 -15.946 -19.619  1.00 91.87           C  
ATOM    116  CB  ASP A  14      -0.411 -17.317 -19.306  1.00 91.87           C  
ATOM    117  O   ASP A  14      -2.374 -14.879 -20.228  1.00 91.87           O  
ATOM    118  CG  ASP A  14       0.925 -17.378 -18.588  1.00 91.87           C  
ATOM    119  OD1 ASP A  14       1.146 -16.590 -17.643  1.00 91.87           O  
ATOM    120  OD2 ASP A  14       1.766 -18.219 -18.972  1.00 91.87           O  
ATOM    121  N   ALA A  15      -3.511 -16.726 -19.768  1.00 91.15           N  
ATOM    122  CA  ALA A  15      -4.610 -16.390 -20.669  1.00 91.15           C  
ATOM    123  C   ALA A  15      -5.295 -15.096 -20.240  1.00 91.15           C  
ATOM    124  CB  ALA A  15      -5.622 -17.532 -20.723  1.00 91.15           C  
ATOM    125  O   ALA A  15      -5.698 -14.291 -21.082  1.00 91.15           O  
ATOM    126  N   ILE A  16      -5.263 -14.873 -18.979  1.00 88.31           N  
ATOM    127  CA  ILE A  16      -5.985 -13.733 -18.426  1.00 88.31           C  
ATOM    128  C   ILE A  16      -5.068 -12.512 -18.382  1.00 88.31           C  
ATOM    129  CB  ILE A  16      -6.534 -14.042 -17.015  1.00 88.31           C  
ATOM    130  O   ILE A  16      -5.447 -11.427 -18.829  1.00 88.31           O  
ATOM    131  CG1 ILE A  16      -7.524 -15.210 -17.072  1.00 88.31           C  
ATOM    132  CG2 ILE A  16      -7.189 -12.798 -16.406  1.00 88.31           C  
ATOM    133  CD1 ILE A  16      -7.980 -15.703 -15.705  1.00 88.31           C  
ATOM    134  N   PHE A  17      -3.786 -12.719 -17.961  1.00 90.59           N  
ATOM    135  CA  PHE A  17      -2.984 -11.571 -17.553  1.00 90.59           C  
ATOM    136  C   PHE A  17      -1.944 -11.233 -18.614  1.00 90.59           C  
ATOM    137  CB  PHE A  17      -2.297 -11.843 -16.211  1.00 90.59           C  
ATOM    138  O   PHE A  17      -1.429 -10.114 -18.651  1.00 90.59           O  
ATOM    139  CG  PHE A  17      -3.239 -11.854 -15.038  1.00 90.59           C  
ATOM    140  CD1 PHE A  17      -3.962 -10.717 -14.699  1.00 90.59           C  
ATOM    141  CD2 PHE A  17      -3.402 -13.002 -14.274  1.00 90.59           C  
ATOM    142  CE1 PHE A  17      -4.835 -10.724 -13.613  1.00 90.59           C  
ATOM    143  CE2 PHE A  17      -4.272 -13.017 -13.188  1.00 90.59           C  
ATOM    144  CZ  PHE A  17      -4.987 -11.877 -12.858  1.00 90.59           C  
ATOM    145  N   MET A  18      -1.713 -12.089 -19.562  1.00 90.08           N  
ATOM    146  CA  MET A  18      -0.625 -11.875 -20.512  1.00 90.08           C  
ATOM    147  C   MET A  18      -0.925 -10.691 -21.425  1.00 90.08           C  
ATOM    148  CB  MET A  18      -0.383 -13.133 -21.347  1.00 90.08           C  
ATOM    149  O   MET A  18      -0.035  -9.894 -21.728  1.00 90.08           O  
ATOM    150  CG  MET A  18       0.511 -14.158 -20.669  1.00 90.08           C  
ATOM    151  SD  MET A  18       2.155 -13.473 -20.227  1.00 90.08           S  
ATOM    152  CE  MET A  18       2.848 -13.211 -21.883  1.00 90.08           C  
ATOM    153  N   PRO A  19      -2.173 -10.539 -21.852  1.00 90.23           N  
ATOM    154  CA  PRO A  19      -2.462  -9.362 -22.674  1.00 90.23           C  
ATOM    155  C   PRO A  19      -2.105  -8.052 -21.975  1.00 90.23           C  
ATOM    156  CB  PRO A  19      -3.971  -9.460 -22.912  1.00 90.23           C  
ATOM    157  O   PRO A  19      -1.625  -7.115 -22.619  1.00 90.23           O  
ATOM    158  CG  PRO A  19      -4.278 -10.920 -22.818  1.00 90.23           C  
ATOM    159  CD  PRO A  19      -3.396 -11.526 -21.765  1.00 90.23           C  
ATOM    160  N   ILE A  20      -2.309  -8.016 -20.693  1.00 87.75           N  
ATOM    161  CA  ILE A  20      -2.014  -6.837 -19.886  1.00 87.75           C  
ATOM    162  C   ILE A  20      -0.504  -6.710 -19.692  1.00 87.75           C  
ATOM    163  CB  ILE A  20      -2.727  -6.895 -18.517  1.00 87.75           C  
ATOM    164  O   ILE A  20       0.055  -5.619 -19.825  1.00 87.75           O  
ATOM    165  CG1 ILE A  20      -4.248  -6.907 -18.707  1.00 87.75           C  
ATOM    166  CG2 ILE A  20      -2.296  -5.722 -17.632  1.00 87.75           C  
ATOM    167  CD1 ILE A  20      -5.028  -7.241 -17.443  1.00 87.75           C  
ATOM    168  N   ILE A  21       0.154  -7.820 -19.524  1.00 88.87           N  
ATOM    169  CA  ILE A  21       1.564  -7.872 -19.154  1.00 88.87           C  
ATOM    170  C   ILE A  21       2.426  -7.456 -20.344  1.00 88.87           C  
ATOM    171  CB  ILE A  21       1.969  -9.281 -18.666  1.00 88.87           C  
ATOM    172  O   ILE A  21       3.430  -6.760 -20.178  1.00 88.87           O  
ATOM    173  CG1 ILE A  21       1.338  -9.575 -17.300  1.00 88.87           C  
ATOM    174  CG2 ILE A  21       3.493  -9.415 -18.607  1.00 88.87           C  
ATOM    175  CD1 ILE A  21       1.484 -11.022 -16.849  1.00 88.87           C  
ATOM    176  N   LYS A  22       1.990  -7.718 -21.538  1.00 88.31           N  
ATOM    177  CA  LYS A  22       2.782  -7.454 -22.735  1.00 88.31           C  
ATOM    178  C   LYS A  22       2.686  -5.988 -23.146  1.00 88.31           C  
ATOM    179  CB  LYS A  22       2.329  -8.352 -23.888  1.00 88.31           C  
ATOM    180  O   LYS A  22       3.608  -5.447 -23.760  1.00 88.31           O  
ATOM    181  CG  LYS A  22       2.741  -9.809 -23.736  1.00 88.31           C  
ATOM    182  CD  LYS A  22       2.300 -10.642 -24.933  1.00 88.31           C  
ATOM    183  CE  LYS A  22       2.757 -12.089 -24.807  1.00 88.31           C  
ATOM    184  NZ  LYS A  22       2.285 -12.921 -25.954  1.00 88.31           N  
ATOM    185  N   VAL A  23       1.627  -5.354 -22.666  1.00 89.72           N  
ATOM    186  CA  VAL A  23       1.361  -4.018 -23.188  1.00 89.72           C  
ATOM    187  C   VAL A  23       1.733  -2.971 -22.141  1.00 89.72           C  
ATOM    188  CB  VAL A  23      -0.118  -3.854 -23.604  1.00 89.72           C  
ATOM    189  O   VAL A  23       2.277  -1.916 -22.475  1.00 89.72           O  
ATOM    190  CG1 VAL A  23      -0.394  -2.424 -24.064  1.00 89.72           C  
ATOM    191  CG2 VAL A  23      -0.475  -4.851 -24.705  1.00 89.72           C  
ATOM    192  N   LEU A  24       1.576  -3.344 -20.938  1.00 93.01           N  
ATOM    193  CA  LEU A  24       1.705  -2.351 -19.877  1.00 93.01           C  
ATOM    194  C   LEU A  24       3.058  -2.468 -19.184  1.00 93.01           C  
ATOM    195  CB  LEU A  24       0.578  -2.512 -18.852  1.00 93.01           C  
ATOM    196  O   LEU A  24       3.658  -3.545 -19.162  1.00 93.01           O  
ATOM    197  CG  LEU A  24      -0.831  -2.160 -19.333  1.00 93.01           C  
ATOM    198  CD1 LEU A  24      -1.839  -2.354 -18.205  1.00 93.01           C  
ATOM    199  CD2 LEU A  24      -0.875  -0.729 -19.857  1.00 93.01           C  
ATOM    200  N   HIS A  25       3.507  -1.285 -18.685  1.00 94.97           N  
ATOM    201  CA  HIS A  25       4.646  -1.297 -17.774  1.00 94.97           C  
ATOM    202  C   HIS A  25       4.375  -2.186 -16.565  1.00 94.97           C  
ATOM    203  CB  HIS A  25       4.982   0.124 -17.317  1.00 94.97           C  
ATOM    204  O   HIS A  25       3.241  -2.264 -16.089  1.00 94.97           O  
ATOM    205  CG  HIS A  25       6.293   0.231 -16.606  1.00 94.97           C  
ATOM    206  CD2 HIS A  25       7.502   0.666 -17.032  1.00 94.97           C  
ATOM    207  ND1 HIS A  25       6.458  -0.140 -15.289  1.00 94.97           N  
ATOM    208  CE1 HIS A  25       7.716   0.064 -14.935  1.00 94.97           C  
ATOM    209  NE2 HIS A  25       8.371   0.552 -15.974  1.00 94.97           N  
ATOM    210  N   PRO A  26       5.419  -2.992 -16.042  1.00 95.77           N  
ATOM    211  CA  PRO A  26       5.225  -3.908 -14.915  1.00 95.77           C  
ATOM    212  C   PRO A  26       4.529  -3.244 -13.729  1.00 95.77           C  
ATOM    213  CB  PRO A  26       6.652  -4.322 -14.548  1.00 95.77           C  
ATOM    214  O   PRO A  26       3.690  -3.867 -13.073  1.00 95.77           O  
ATOM    215  CG  PRO A  26       7.420  -4.224 -15.827  1.00 95.77           C  
ATOM    216  CD  PRO A  26       6.882  -3.065 -16.617  1.00 95.77           C  
ATOM    217  N   ALA A  27       4.839  -1.988 -13.521  1.00 97.40           N  
ATOM    218  CA  ALA A  27       4.256  -1.287 -12.380  1.00 97.40           C  
ATOM    219  C   ALA A  27       2.739  -1.186 -12.515  1.00 97.40           C  
ATOM    220  CB  ALA A  27       4.868   0.105 -12.243  1.00 97.40           C  
ATOM    221  O   ALA A  27       2.005  -1.468 -11.565  1.00 97.40           O  
ATOM    222  N   LEU A  28       2.247  -0.802 -13.649  1.00 97.33           N  
ATOM    223  CA  LEU A  28       0.817  -0.641 -13.892  1.00 97.33           C  
ATOM    224  C   LEU A  28       0.116  -1.995 -13.925  1.00 97.33           C  
ATOM    225  CB  LEU A  28       0.578   0.103 -15.208  1.00 97.33           C  
ATOM    226  O   LEU A  28      -0.990  -2.139 -13.399  1.00 97.33           O  
ATOM    227  CG  LEU A  28       1.023   1.566 -15.250  1.00 97.33           C  
ATOM    228  CD1 LEU A  28       0.851   2.132 -16.656  1.00 97.33           C  
ATOM    229  CD2 LEU A  28       0.240   2.393 -14.236  1.00 97.33           C  
ATOM    230  N   ALA A  29       0.782  -2.947 -14.567  1.00 96.06           N  
ATOM    231  CA  ALA A  29       0.221  -4.295 -14.622  1.00 96.06           C  
ATOM    232  C   ALA A  29       0.033  -4.868 -13.220  1.00 96.06           C  
ATOM    233  CB  ALA A  29       1.117  -5.211 -15.452  1.00 96.06           C  
ATOM    234  O   ALA A  29      -1.033  -5.397 -12.897  1.00 96.06           O  
ATOM    235  N   ILE A  30       1.040  -4.763 -12.390  1.00 97.11           N  
ATOM    236  CA  ILE A  30       0.998  -5.295 -11.032  1.00 97.11           C  
ATOM    237  C   ILE A  30      -0.061  -4.554 -10.220  1.00 97.11           C  
ATOM    238  CB  ILE A  30       2.376  -5.188 -10.340  1.00 97.11           C  
ATOM    239  O   ILE A  30      -0.776  -5.162  -9.419  1.00 97.11           O  
ATOM    240  CG1 ILE A  30       3.377  -6.148 -10.992  1.00 97.11           C  
ATOM    241  CG2 ILE A  30       2.249  -5.464  -8.839  1.00 97.11           C  
ATOM    242  CD1 ILE A  30       4.812  -5.961 -10.519  1.00 97.11           C  
ATOM    243  N   LEU A  31      -0.157  -3.243 -10.386  1.00 97.40           N  
ATOM    244  CA  LEU A  31      -1.190  -2.462  -9.715  1.00 97.40           C  
ATOM    245  C   LEU A  31      -2.581  -2.972 -10.080  1.00 97.40           C  
ATOM    246  CB  LEU A  31      -1.065  -0.981 -10.079  1.00 97.40           C  
ATOM    247  O   LEU A  31      -3.428  -3.160  -9.204  1.00 97.40           O  
ATOM    248  CG  LEU A  31      -2.134  -0.049  -9.508  1.00 97.40           C  
ATOM    249  CD1 LEU A  31      -2.152  -0.134  -7.985  1.00 97.40           C  
ATOM    250  CD2 LEU A  31      -1.893   1.386  -9.965  1.00 97.40           C  
ATOM    251  N   ILE A  32      -2.818  -3.261 -11.331  1.00 95.10           N  
ATOM    252  CA  ILE A  32      -4.110  -3.753 -11.797  1.00 95.10           C  
ATOM    253  C   ILE A  32      -4.388  -5.127 -11.192  1.00 95.10           C  
ATOM    254  CB  ILE A  32      -4.165  -3.824 -13.339  1.00 95.10           C  
ATOM    255  O   ILE A  32      -5.493  -5.389 -10.712  1.00 95.10           O  
ATOM    256  CG1 ILE A  32      -4.170  -2.414 -13.940  1.00 95.10           C  
ATOM    257  CG2 ILE A  32      -5.390  -4.620 -13.800  1.00 95.10           C  
ATOM    258  CD1 ILE A  32      -3.990  -2.384 -15.451  1.00 95.10           C  
ATOM    259  N   ILE A  33      -3.375  -5.949 -11.225  1.00 93.41           N  
ATOM    260  CA  ILE A  33      -3.503  -7.283 -10.650  1.00 93.41           C  
ATOM    261  C   ILE A  33      -3.808  -7.176  -9.158  1.00 93.41           C  
ATOM    262  CB  ILE A  33      -2.225  -8.121 -10.876  1.00 93.41           C  
ATOM    263  O   ILE A  33      -4.676  -7.885  -8.642  1.00 93.41           O  
ATOM    264  CG1 ILE A  33      -2.048  -8.434 -12.367  1.00 93.41           C  
ATOM    265  CG2 ILE A  33      -2.269  -9.409 -10.048  1.00 93.41           C  
ATOM    266  CD1 ILE A  33      -0.713  -9.080 -12.709  1.00 93.41           C  
ATOM    267  N   ALA A  34      -3.108  -6.317  -8.461  1.00 94.95           N  
ATOM    268  CA  ALA A  34      -3.335  -6.118  -7.032  1.00 94.95           C  
ATOM    269  C   ALA A  34      -4.773  -5.686  -6.759  1.00 94.95           C  
ATOM    270  CB  ALA A  34      -2.357  -5.085  -6.476  1.00 94.95           C  
ATOM    271  O   ALA A  34      -5.394  -6.147  -5.799  1.00 94.95           O  
ATOM    272  N   ILE A  35      -5.335  -4.818  -7.552  1.00 94.93           N  
ATOM    273  CA  ILE A  35      -6.700  -4.330  -7.388  1.00 94.93           C  
ATOM    274  C   ILE A  35      -7.686  -5.479  -7.584  1.00 94.93           C  
ATOM    275  CB  ILE A  35      -7.012  -3.182  -8.375  1.00 94.93           C  
ATOM    276  O   ILE A  35      -8.606  -5.659  -6.783  1.00 94.93           O  
ATOM    277  CG1 ILE A  35      -6.235  -1.919  -7.987  1.00 94.93           C  
ATOM    278  CG2 ILE A  35      -8.518  -2.906  -8.423  1.00 94.93           C  
ATOM    279  CD1 ILE A  35      -6.298  -0.810  -9.029  1.00 94.93           C  
ATOM    280  N   ILE A  36      -7.466  -6.287  -8.673  1.00 92.11           N  
ATOM    281  CA  ILE A  36      -8.345  -7.406  -8.990  1.00 92.11           C  
ATOM    282  C   ILE A  36      -8.307  -8.430  -7.858  1.00 92.11           C  
ATOM    283  CB  ILE A  36      -7.953  -8.071 -10.329  1.00 92.11           C  
ATOM    284  O   ILE A  36      -9.353  -8.863  -7.369  1.00 92.11           O  
ATOM    285  CG1 ILE A  36      -8.204  -7.110 -11.496  1.00 92.11           C  
ATOM    286  CG2 ILE A  36      -8.719  -9.383 -10.525  1.00 92.11           C  
ATOM    287  CD1 ILE A  36      -7.661  -7.602 -12.831  1.00 92.11           C  
ATOM    288  N   VAL A  37      -7.117  -8.692  -7.464  1.00 90.07           N  
ATOM    289  CA  VAL A  37      -6.942  -9.695  -6.419  1.00 90.07           C  
ATOM    290  C   VAL A  37      -7.555  -9.193  -5.113  1.00 90.07           C  
ATOM    291  CB  VAL A  37      -5.451 -10.042  -6.209  1.00 90.07           C  
ATOM    292  O   VAL A  37      -8.253  -9.937  -4.421  1.00 90.07           O  
ATOM    293  CG1 VAL A  37      -5.269 -10.912  -4.966  1.00 90.07           C  
ATOM    294  CG2 VAL A  37      -4.888 -10.743  -7.443  1.00 90.07           C  
ATOM    295  N   SER A  38      -7.235  -7.999  -4.808  1.00 91.28           N  
ATOM    296  CA  SER A  38      -7.796  -7.418  -3.592  1.00 91.28           C  
ATOM    297  C   SER A  38      -9.320  -7.442  -3.621  1.00 91.28           C  
ATOM    298  CB  SER A  38      -7.304  -5.982  -3.408  1.00 91.28           C  
ATOM    299  O   SER A  38      -9.961  -7.722  -2.606  1.00 91.28           O  
ATOM    300  OG  SER A  38      -7.746  -5.454  -2.169  1.00 91.28           O  
ATOM    301  N   LEU A  39      -9.864  -7.163  -4.666  1.00 91.73           N  
ATOM    302  CA  LEU A  39     -11.314  -7.190  -4.825  1.00 91.73           C  
ATOM    303  C   LEU A  39     -11.863  -8.590  -4.572  1.00 91.73           C  
ATOM    304  CB  LEU A  39     -11.709  -6.719  -6.227  1.00 91.73           C  
ATOM    305  O   LEU A  39     -12.823  -8.758  -3.817  1.00 91.73           O  
ATOM    306  CG  LEU A  39     -13.208  -6.632  -6.516  1.00 91.73           C  
ATOM    307  CD1 LEU A  39     -13.868  -5.615  -5.591  1.00 91.73           C  
ATOM    308  CD2 LEU A  39     -13.451  -6.270  -7.977  1.00 91.73           C  
ATOM    309  N   ILE A  40     -11.254  -9.568  -5.192  1.00 89.52           N  
ATOM    310  CA  ILE A  40     -11.693 -10.953  -5.066  1.00 89.52           C  
ATOM    311  C   ILE A  40     -11.603 -11.392  -3.606  1.00 89.52           C  
ATOM    312  CB  ILE A  40     -10.857 -11.895  -5.961  1.00 89.52           C  
ATOM    313  O   ILE A  40     -12.557 -11.950  -3.059  1.00 89.52           O  
ATOM    314  CG1 ILE A  40     -11.113 -11.591  -7.442  1.00 89.52           C  
ATOM    315  CG2 ILE A  40     -11.166 -13.360  -5.641  1.00 89.52           C  
ATOM    316  CD1 ILE A  40     -10.171 -12.315  -8.394  1.00 89.52           C  
ATOM    317  N   ILE A  41     -10.483 -11.031  -3.036  1.00 86.80           N  
ATOM    318  CA  ILE A  41     -10.233 -11.464  -1.665  1.00 86.80           C  
ATOM    319  C   ILE A  41     -11.222 -10.784  -0.721  1.00 86.80           C  
ATOM    320  CB  ILE A  41      -8.781 -11.157  -1.232  1.00 86.80           C  
ATOM    321  O   ILE A  41     -11.797 -11.433   0.157  1.00 86.80           O  
ATOM    322  CG1 ILE A  41      -7.799 -12.072  -1.973  1.00 86.80           C  
ATOM    323  CG2 ILE A  41      -8.629 -11.303   0.285  1.00 86.80           C  
ATOM    324  CD1 ILE A  41      -6.335 -11.712  -1.758  1.00 86.80           C  
ATOM    325  N   ASN A  42     -11.398  -9.554  -0.943  1.00 86.95           N  
ATOM    326  CA  ASN A  42     -12.282  -8.811  -0.052  1.00 86.95           C  
ATOM    327  C   ASN A  42     -13.736  -9.240  -0.218  1.00 86.95           C  
ATOM    328  CB  ASN A  42     -12.142  -7.306  -0.289  1.00 86.95           C  
ATOM    329  O   ASN A  42     -14.470  -9.357   0.765  1.00 86.95           O  
ATOM    330  CG  ASN A  42     -10.883  -6.731   0.330  1.00 86.95           C  
ATOM    331  ND2 ASN A  42     -10.214  -5.846  -0.398  1.00 86.95           N  
ATOM    332  OD1 ASN A  42     -10.515  -7.081   1.455  1.00 86.95           O  
ATOM    333  N   ILE A  43     -14.134  -9.560  -1.369  1.00 88.13           N  
ATOM    334  CA  ILE A  43     -15.479 -10.075  -1.600  1.00 88.13           C  
ATOM    335  C   ILE A  43     -15.627 -11.445  -0.940  1.00 88.13           C  
ATOM    336  CB  ILE A  43     -15.797 -10.170  -3.109  1.00 88.13           C  
ATOM    337  O   ILE A  43     -16.629 -11.715  -0.275  1.00 88.13           O  
ATOM    338  CG1 ILE A  43     -15.957  -8.769  -3.710  1.00 88.13           C  
ATOM    339  CG2 ILE A  43     -17.054 -11.014  -3.344  1.00 88.13           C  
ATOM    340  CD1 ILE A  43     -16.131  -8.760  -5.222  1.00 88.13           C  
ATOM    341  N   ALA A  44     -14.633 -12.233  -1.197  1.00 85.75           N  
ATOM    342  CA  ALA A  44     -14.649 -13.553  -0.572  1.00 85.75           C  
ATOM    343  C   ALA A  44     -14.754 -13.440   0.946  1.00 85.75           C  
ATOM    344  CB  ALA A  44     -13.399 -14.340  -0.958  1.00 85.75           C  
ATOM    345  O   ALA A  44     -15.553 -14.140   1.573  1.00 85.75           O  
ATOM    346  N   THR A  45     -14.022 -12.563   1.459  1.00 81.29           N  
ATOM    347  CA  THR A  45     -14.029 -12.362   2.904  1.00 81.29           C  
ATOM    348  C   THR A  45     -15.400 -11.888   3.378  1.00 81.29           C  
ATOM    349  CB  THR A  45     -12.955 -11.344   3.331  1.00 81.29           C  
ATOM    350  O   THR A  45     -15.907 -12.360   4.398  1.00 81.29           O  
ATOM    351  CG2 THR A  45     -12.964 -11.137   4.842  1.00 81.29           C  
ATOM    352  OG1 THR A  45     -11.665 -11.825   2.934  1.00 81.29           O  
ATOM    353  N   LYS A  46     -15.889 -11.002   2.690  1.00 82.30           N  
ATOM    354  CA  LYS A  46     -17.204 -10.482   3.052  1.00 82.30           C  
ATOM    355  C   LYS A  46     -18.252 -11.591   3.056  1.00 82.30           C  
ATOM    356  CB  LYS A  46     -17.624  -9.368   2.091  1.00 82.30           C  
ATOM    357  O   LYS A  46     -19.109 -11.640   3.941  1.00 82.30           O  
ATOM    358  CG  LYS A  46     -18.936  -8.693   2.462  1.00 82.30           C  
ATOM    359  CD  LYS A  46     -19.193  -7.461   1.604  1.00 82.30           C  
ATOM    360  CE  LYS A  46     -20.485  -6.761   2.002  1.00 82.30           C  
ATOM    361  NZ  LYS A  46     -20.711  -5.519   1.203  1.00 82.30           N  
ATOM    362  N   LEU A  47     -18.154 -12.501   2.151  1.00 84.13           N  
ATOM    363  CA  LEU A  47     -19.144 -13.560   1.993  1.00 84.13           C  
ATOM    364  C   LEU A  47     -18.881 -14.701   2.970  1.00 84.13           C  
ATOM    365  CB  LEU A  47     -19.136 -14.091   0.557  1.00 84.13           C  
ATOM    366  O   LEU A  47     -19.820 -15.320   3.476  1.00 84.13           O  
ATOM    367  CG  LEU A  47     -19.594 -13.116  -0.529  1.00 84.13           C  
ATOM    368  CD1 LEU A  47     -19.438 -13.747  -1.909  1.00 84.13           C  
ATOM    369  CD2 LEU A  47     -21.038 -12.689  -0.291  1.00 84.13           C  
ATOM    370  N   LEU A  48     -17.735 -14.889   3.318  1.00 80.42           N  
ATOM    371  CA  LEU A  48     -17.358 -16.098   4.041  1.00 80.42           C  
ATOM    372  C   LEU A  48     -17.281 -15.833   5.541  1.00 80.42           C  
ATOM    373  CB  LEU A  48     -16.014 -16.629   3.535  1.00 80.42           C  
ATOM    374  O   LEU A  48     -17.452 -16.750   6.347  1.00 80.42           O  
ATOM    375  CG  LEU A  48     -15.996 -17.180   2.108  1.00 80.42           C  
ATOM    376  CD1 LEU A  48     -14.568 -17.508   1.685  1.00 80.42           C  
ATOM    377  CD2 LEU A  48     -16.888 -18.412   2.000  1.00 80.42           C  
ATOM    378  N   VAL A  49     -17.102 -14.537   5.936  1.00 79.49           N  
ATOM    379  CA  VAL A  49     -16.940 -14.208   7.348  1.00 79.49           C  
ATOM    380  C   VAL A  49     -18.191 -13.499   7.861  1.00 79.49           C  
ATOM    381  CB  VAL A  49     -15.692 -13.327   7.586  1.00 79.49           C  
ATOM    382  O   VAL A  49     -18.696 -12.575   7.219  1.00 79.49           O  
ATOM    383  CG1 VAL A  49     -15.580 -12.937   9.058  1.00 79.49           C  
ATOM    384  CG2 VAL A  49     -14.431 -14.055   7.125  1.00 79.49           C  
ATOM    385  N   ASP A  50     -18.784 -14.036   8.957  1.00 82.21           N  
ATOM    386  CA  ASP A  50     -19.910 -13.377   9.611  1.00 82.21           C  
ATOM    387  C   ASP A  50     -19.464 -12.098  10.315  1.00 82.21           C  
ATOM    388  CB  ASP A  50     -20.578 -14.323  10.611  1.00 82.21           C  
ATOM    389  O   ASP A  50     -18.974 -12.144  11.445  1.00 82.21           O  
ATOM    390  CG  ASP A  50     -21.908 -13.800  11.124  1.00 82.21           C  
ATOM    391  OD1 ASP A  50     -22.162 -12.580  11.030  1.00 82.21           O  
ATOM    392  OD2 ASP A  50     -22.709 -14.615  11.631  1.00 82.21           O  
ATOM    393  N   GLN A  51     -19.708 -10.986   9.656  1.00 76.15           N  
ATOM    394  CA  GLN A  51     -19.187  -9.699  10.104  1.00 76.15           C  
ATOM    395  C   GLN A  51     -19.944  -9.195  11.330  1.00 76.15           C  
ATOM    396  CB  GLN A  51     -19.265  -8.666   8.979  1.00 76.15           C  
ATOM    397  O   GLN A  51     -19.358  -8.565  12.212  1.00 76.15           O  
ATOM    398  CG  GLN A  51     -18.447  -9.035   7.748  1.00 76.15           C  
ATOM    399  CD  GLN A  51     -16.956  -9.083   8.027  1.00 76.15           C  
ATOM    400  NE2 GLN A  51     -16.196  -9.645   7.094  1.00 76.15           N  
ATOM    401  OE1 GLN A  51     -16.491  -8.617   9.072  1.00 76.15           O  
ATOM    402  N   LYS A  52     -21.163  -9.530  11.448  1.00 83.48           N  
ATOM    403  CA  LYS A  52     -21.996  -9.136  12.581  1.00 83.48           C  
ATOM    404  C   LYS A  52     -21.532  -9.816  13.866  1.00 83.48           C  
ATOM    405  CB  LYS A  52     -23.464  -9.472  12.311  1.00 83.48           C  
ATOM    406  O   LYS A  52     -21.394  -9.164  14.903  1.00 83.48           O  
ATOM    407  CG  LYS A  52     -24.133  -8.553  11.299  1.00 83.48           C  
ATOM    408  CD  LYS A  52     -25.612  -8.880  11.140  1.00 83.48           C  
ATOM    409  CE  LYS A  52     -26.261  -8.029  10.057  1.00 83.48           C  
ATOM    410  NZ  LYS A  52     -27.714  -8.337   9.905  1.00 83.48           N  
ATOM    411  N   ARG A  53     -21.270 -11.039  13.801  1.00 86.64           N  
ATOM    412  CA  ARG A  53     -20.825 -11.805  14.960  1.00 86.64           C  
ATOM    413  C   ARG A  53     -19.446 -11.348  15.422  1.00 86.64           C  
ATOM    414  CB  ARG A  53     -20.801 -13.301  14.640  1.00 86.64           C  
ATOM    415  O   ARG A  53     -19.188 -11.251  16.624  1.00 86.64           O  
ATOM    416  CG  ARG A  53     -20.380 -14.175  15.811  1.00 86.64           C  
ATOM    417  CD  ARG A  53     -21.325 -14.026  16.995  1.00 86.64           C  
ATOM    418  NE  ARG A  53     -20.971 -14.930  18.085  1.00 86.64           N  
ATOM    419  NH1 ARG A  53     -22.168 -13.787  19.697  1.00 86.64           N  
ATOM    420  NH2 ARG A  53     -20.996 -15.676  20.257  1.00 86.64           N  
ATOM    421  CZ  ARG A  53     -21.379 -14.796  19.344  1.00 86.64           C  
ATOM    422  N   VAL A  54     -18.612 -10.965  14.478  1.00 83.74           N  
ATOM    423  CA  VAL A  54     -17.287 -10.464  14.827  1.00 83.74           C  
ATOM    424  C   VAL A  54     -17.416  -9.151  15.595  1.00 83.74           C  
ATOM    425  CB  VAL A  54     -16.407 -10.263  13.572  1.00 83.74           C  
ATOM    426  O   VAL A  54     -16.762  -8.958  16.623  1.00 83.74           O  
ATOM    427  CG1 VAL A  54     -15.150  -9.466  13.916  1.00 83.74           C  
ATOM    428  CG2 VAL A  54     -16.038 -11.612  12.959  1.00 83.74           C  
ATOM    429  N   ALA A  55     -18.259  -8.314  15.108  1.00 83.67           N  
ATOM    430  CA  ALA A  55     -18.477  -7.025  15.760  1.00 83.67           C  
ATOM    431  C   ALA A  55     -19.035  -7.209  17.168  1.00 83.67           C  
ATOM    432  CB  ALA A  55     -19.419  -6.160  14.926  1.00 83.67           C  
ATOM    433  O   ALA A  55     -18.609  -6.531  18.105  1.00 83.67           O  
ATOM    434  N   GLU A  56     -19.966  -8.122  17.311  1.00 88.74           N  
ATOM    435  CA  GLU A  56     -20.575  -8.417  18.604  1.00 88.74           C  
ATOM    436  C   GLU A  56     -19.542  -8.957  19.590  1.00 88.74           C  
ATOM    437  CB  GLU A  56     -21.721  -9.419  18.443  1.00 88.74           C  
ATOM    438  O   GLU A  56     -19.513  -8.548  20.753  1.00 88.74           O  
ATOM    439  CG  GLU A  56     -22.967  -8.829  17.798  1.00 88.74           C  
ATOM    440  CD  GLU A  56     -24.044  -9.864  17.516  1.00 88.74           C  
ATOM    441  OE1 GLU A  56     -25.082  -9.510  16.912  1.00 88.74           O  
ATOM    442  OE2 GLU A  56     -23.850 -11.037  17.904  1.00 88.74           O  
ATOM    443  N   LEU A  57     -18.694  -9.850  19.094  1.00 87.65           N  
ATOM    444  CA  LEU A  57     -17.655 -10.451  19.924  1.00 87.65           C  
ATOM    445  C   LEU A  57     -16.665  -9.396  20.405  1.00 87.65           C  
ATOM    446  CB  LEU A  57     -16.916 -11.545  19.148  1.00 87.65           C  
ATOM    447  O   LEU A  57     -16.277  -9.390  21.575  1.00 87.65           O  
ATOM    448  CG  LEU A  57     -17.686 -12.845  18.909  1.00 87.65           C  
ATOM    449  CD1 LEU A  57     -16.901 -13.761  17.976  1.00 87.65           C  
ATOM    450  CD2 LEU A  57     -17.979 -13.544  20.232  1.00 87.65           C  
ATOM    451  N   LYS A  58     -16.290  -8.482  19.491  1.00 86.73           N  
ATOM    452  CA  LYS A  58     -15.355  -7.417  19.841  1.00 86.73           C  
ATOM    453  C   LYS A  58     -15.930  -6.517  20.931  1.00 86.73           C  
ATOM    454  CB  LYS A  58     -15.002  -6.585  18.607  1.00 86.73           C  
ATOM    455  O   LYS A  58     -15.219  -6.123  21.858  1.00 86.73           O  
ATOM    456  CG  LYS A  58     -14.035  -7.272  17.654  1.00 86.73           C  
ATOM    457  CD  LYS A  58     -13.660  -6.365  16.489  1.00 86.73           C  
ATOM    458  CE  LYS A  58     -12.641  -7.025  15.570  1.00 86.73           C  
ATOM    459  NZ  LYS A  58     -12.276  -6.142  14.423  1.00 86.73           N  
ATOM    460  N   LYS A  59     -17.166  -6.264  20.731  1.00 89.29           N  
ATOM    461  CA  LYS A  59     -17.852  -5.424  21.708  1.00 89.29           C  
ATOM    462  C   LYS A  59     -17.889  -6.092  23.079  1.00 89.29           C  
ATOM    463  CB  LYS A  59     -19.274  -5.108  21.240  1.00 89.29           C  
ATOM    464  O   LYS A  59     -17.601  -5.454  24.094  1.00 89.29           O  
ATOM    465  CG  LYS A  59     -19.977  -4.045  22.071  1.00 89.29           C  
ATOM    466  CD  LYS A  59     -21.378  -3.760  21.544  1.00 89.29           C  
ATOM    467  CE  LYS A  59     -22.123  -2.776  22.437  1.00 89.29           C  
ATOM    468  NZ  LYS A  59     -23.496  -2.493  21.924  1.00 89.29           N  
ATOM    469  N   GLU A  60     -18.266  -7.390  23.143  1.00 87.29           N  
ATOM    470  CA  GLU A  60     -18.355  -8.140  24.392  1.00 87.29           C  
ATOM    471  C   GLU A  60     -16.993  -8.242  25.073  1.00 87.29           C  
ATOM    472  CB  GLU A  60     -18.924  -9.539  24.140  1.00 87.29           C  
ATOM    473  O   GLU A  60     -16.893  -8.115  26.295  1.00 87.29           O  
ATOM    474  CG  GLU A  60     -20.411  -9.550  23.820  1.00 87.29           C  
ATOM    475  CD  GLU A  60     -20.970 -10.948  23.614  1.00 87.29           C  
ATOM    476  OE1 GLU A  60     -22.010 -11.092  22.931  1.00 87.29           O  
ATOM    477  OE2 GLU A  60     -20.364 -11.908  24.140  1.00 87.29           O  
ATOM    478  N   ILE A  61     -15.990  -8.455  24.308  1.00 87.32           N  
ATOM    479  CA  ILE A  61     -14.627  -8.564  24.815  1.00 87.32           C  
ATOM    480  C   ILE A  61     -14.181  -7.221  25.389  1.00 87.32           C  
ATOM    481  CB  ILE A  61     -13.649  -9.027  23.712  1.00 87.32           C  
ATOM    482  O   ILE A  61     -13.578  -7.167  26.463  1.00 87.32           O  
ATOM    483  CG1 ILE A  61     -13.923 -10.487  23.334  1.00 87.32           C  
ATOM    484  CG2 ILE A  61     -12.198  -8.841  24.164  1.00 87.32           C  
ATOM    485  CD1 ILE A  61     -13.183 -10.953  22.088  1.00 87.32           C  
ATOM    486  N   GLN A  62     -14.450  -6.129  24.674  1.00 88.20           N  
ATOM    487  CA  GLN A  62     -14.087  -4.790  25.127  1.00 88.20           C  
ATOM    488  C   GLN A  62     -14.798  -4.440  26.432  1.00 88.20           C  
ATOM    489  CB  GLN A  62     -14.418  -3.751  24.054  1.00 88.20           C  
ATOM    490  O   GLN A  62     -14.197  -3.854  27.334  1.00 88.20           O  
ATOM    491  CG  GLN A  62     -13.196  -3.217  23.320  1.00 88.20           C  
ATOM    492  CD  GLN A  62     -13.559  -2.314  22.155  1.00 88.20           C  
ATOM    493  NE2 GLN A  62     -12.551  -1.865  21.416  1.00 88.20           N  
ATOM    494  OE1 GLN A  62     -14.737  -2.024  21.922  1.00 88.20           O  
ATOM    495  N   GLU A  63     -16.079  -4.750  26.497  1.00 87.20           N  
ATOM    496  CA  GLU A  63     -16.855  -4.495  27.706  1.00 87.20           C  
ATOM    497  C   GLU A  63     -16.259  -5.222  28.908  1.00 87.20           C  
ATOM    498  CB  GLU A  63     -18.314  -4.915  27.508  1.00 87.20           C  
ATOM    499  O   GLU A  63     -16.200  -4.669  30.008  1.00 87.20           O  
ATOM    500  CG  GLU A  63     -19.114  -3.964  26.630  1.00 87.20           C  
ATOM    501  CD  GLU A  63     -20.524  -4.454  26.343  1.00 87.20           C  
ATOM    502  OE1 GLU A  63     -21.277  -3.754  25.628  1.00 87.20           O  
ATOM    503  OE2 GLU A  63     -20.879  -5.548  26.837  1.00 87.20           O  
ATOM    504  N   PHE A  64     -15.807  -6.395  28.712  1.00 83.41           N  
ATOM    505  CA  PHE A  64     -15.152  -7.165  29.763  1.00 83.41           C  
ATOM    506  C   PHE A  64     -13.846  -6.503  30.186  1.00 83.41           C  
ATOM    507  CB  PHE A  64     -14.886  -8.599  29.294  1.00 83.41           C  
ATOM    508  O   PHE A  64     -13.530  -6.446  31.376  1.00 83.41           O  
ATOM    509  CG  PHE A  64     -14.086  -9.418  30.271  1.00 83.41           C  
ATOM    510  CD1 PHE A  64     -12.715  -9.571  30.112  1.00 83.41           C  
ATOM    511  CD2 PHE A  64     -14.707 -10.035  31.350  1.00 83.41           C  
ATOM    512  CE1 PHE A  64     -11.972 -10.329  31.014  1.00 83.41           C  
ATOM    513  CE2 PHE A  64     -13.971 -10.793  32.256  1.00 83.41           C  
ATOM    514  CZ  PHE A  64     -12.604 -10.940  32.086  1.00 83.41           C  
ATOM    515  N   GLN A  65     -13.028  -6.148  29.198  1.00 82.10           N  
ATOM    516  CA  GLN A  65     -11.738  -5.526  29.478  1.00 82.10           C  
ATOM    517  C   GLN A  65     -11.901  -4.301  30.374  1.00 82.10           C  
ATOM    518  CB  GLN A  65     -11.036  -5.135  28.177  1.00 82.10           C  
ATOM    519  O   GLN A  65     -11.116  -4.096  31.302  1.00 82.10           O  
ATOM    520  CG  GLN A  65     -10.471  -6.319  27.403  1.00 82.10           C  
ATOM    521  CD  GLN A  65      -9.739  -5.900  26.142  1.00 82.10           C  
ATOM    522  NE2 GLN A  65      -8.965  -6.819  25.573  1.00 82.10           N  
ATOM    523  OE1 GLN A  65      -9.867  -4.761  25.683  1.00 82.10           O  
ATOM    524  N   VAL A  66     -12.966  -3.520  30.146  1.00 84.19           N  
ATOM    525  CA  VAL A  66     -13.270  -2.327  30.928  1.00 84.19           C  
ATOM    526  C   VAL A  66     -13.691  -2.728  32.340  1.00 84.19           C  
ATOM    527  CB  VAL A  66     -14.378  -1.479  30.263  1.00 84.19           C  
ATOM    528  O   VAL A  66     -13.227  -2.144  33.322  1.00 84.19           O  
ATOM    529  CG1 VAL A  66     -14.824  -0.350  31.191  1.00 84.19           C  
ATOM    530  CG2 VAL A  66     -13.890  -0.917  28.929  1.00 84.19           C  
ATOM    531  N   LYS A  67     -14.574  -3.670  32.362  1.00 79.82           N  
ATOM    532  CA  LYS A  67     -15.034  -4.195  33.645  1.00 79.82           C  
ATOM    533  C   LYS A  67     -13.873  -4.769  34.453  1.00 79.82           C  
ATOM    534  CB  LYS A  67     -16.105  -5.266  33.434  1.00 79.82           C  
ATOM    535  O   LYS A  67     -13.796  -4.569  35.667  1.00 79.82           O  
ATOM    536  CG  LYS A  67     -16.877  -5.626  34.695  1.00 79.82           C  
ATOM    537  CD  LYS A  67     -17.989  -6.626  34.403  1.00 79.82           C  
ATOM    538  CE  LYS A  67     -18.714  -7.043  35.675  1.00 79.82           C  
ATOM    539  NZ  LYS A  67     -19.790  -8.041  35.397  1.00 79.82           N  
ATOM    540  N   PHE A  68     -13.048  -5.540  33.851  1.00 77.20           N  
ATOM    541  CA  PHE A  68     -11.865  -6.131  34.467  1.00 77.20           C  
ATOM    542  C   PHE A  68     -10.959  -5.050  35.045  1.00 77.20           C  
ATOM    543  CB  PHE A  68     -11.093  -6.975  33.449  1.00 77.20           C  
ATOM    544  O   PHE A  68     -10.444  -5.193  36.156  1.00 77.20           O  
ATOM    545  CG  PHE A  68      -9.910  -7.699  34.034  1.00 77.20           C  
ATOM    546  CD1 PHE A  68      -8.630  -7.168  33.928  1.00 77.20           C  
ATOM    547  CD2 PHE A  68     -10.079  -8.912  34.689  1.00 77.20           C  
ATOM    548  CE1 PHE A  68      -7.534  -7.836  34.469  1.00 77.20           C  
ATOM    549  CE2 PHE A  68      -8.988  -9.586  35.232  1.00 77.20           C  
ATOM    550  CZ  PHE A  68      -7.717  -9.047  35.120  1.00 77.20           C  
ATOM    551  N   LYS A  69     -10.657  -4.028  34.344  1.00 80.13           N  
ATOM    552  CA  LYS A  69      -9.815  -2.919  34.784  1.00 80.13           C  
ATOM    553  C   LYS A  69     -10.405  -2.237  36.015  1.00 80.13           C  
ATOM    554  CB  LYS A  69      -9.635  -1.902  33.656  1.00 80.13           C  
ATOM    555  O   LYS A  69      -9.673  -1.860  36.932  1.00 80.13           O  
ATOM    556  CG  LYS A  69      -8.496  -0.919  33.885  1.00 80.13           C  
ATOM    557  CD  LYS A  69      -8.299  -0.002  32.685  1.00 80.13           C  
ATOM    558  CE  LYS A  69      -7.208   1.028  32.941  1.00 80.13           C  
ATOM    559  NZ  LYS A  69      -7.003   1.923  31.763  1.00 80.13           N  
ATOM    560  N   LYS A  70     -11.705  -2.160  36.120  1.00 77.20           N  
ATOM    561  CA  LYS A  70     -12.412  -1.489  37.207  1.00 77.20           C  
ATOM    562  C   LYS A  70     -12.458  -2.365  38.456  1.00 77.20           C  
ATOM    563  CB  LYS A  70     -13.831  -1.117  36.775  1.00 77.20           C  
ATOM    564  O   LYS A  70     -12.367  -1.861  39.577  1.00 77.20           O  
ATOM    565  CG  LYS A  70     -13.901   0.089  35.851  1.00 77.20           C  
ATOM    566  CD  LYS A  70     -15.342   0.474  35.541  1.00 77.20           C  
ATOM    567  CE  LYS A  70     -15.413   1.640  34.565  1.00 77.20           C  
ATOM    568  NZ  LYS A  70     -16.823   1.980  34.209  1.00 77.20           N  
ATOM    569  N   MET A  71     -12.434  -3.621  38.263  1.00 69.58           N  
ATOM    570  CA  MET A  71     -12.662  -4.629  39.294  1.00 69.58           C  
ATOM    571  C   MET A  71     -11.341  -5.200  39.799  1.00 69.58           C  
ATOM    572  CB  MET A  71     -13.548  -5.755  38.759  1.00 69.58           C  
ATOM    573  O   MET A  71     -11.298  -5.838  40.852  1.00 69.58           O  
ATOM    574  CG  MET A  71     -14.981  -5.329  38.482  1.00 69.58           C  
ATOM    575  SD  MET A  71     -16.134  -5.826  39.821  1.00 69.58           S  
ATOM    576  CE  MET A  71     -16.618  -7.473  39.231  1.00 69.58           C  
ATOM    577  N   SER A  72     -10.210  -4.997  39.131  1.00 64.81           N  
ATOM    578  CA  SER A  72      -8.860  -5.423  39.482  1.00 64.81           C  
ATOM    579  C   SER A  72      -8.295  -4.586  40.624  1.00 64.81           C  
ATOM    580  CB  SER A  72      -7.936  -5.332  38.267  1.00 64.81           C  
ATOM    581  O   SER A  72      -7.298  -4.963  41.243  1.00 64.81           O  
ATOM    582  OG  SER A  72      -7.791  -3.987  37.845  1.00 64.81           O  
ATOM    583  N   LYS A  73      -9.067  -3.686  41.179  1.00 69.26           N  
ATOM    584  CA  LYS A  73      -8.687  -2.804  42.279  1.00 69.26           C  
ATOM    585  C   LYS A  73      -9.363  -3.227  43.580  1.00 69.26           C  
ATOM    586  CB  LYS A  73      -9.042  -1.353  41.951  1.00 69.26           C  
ATOM    587  O   LYS A  73      -8.978  -2.774  44.661  1.00 69.26           O  
ATOM    588  CG  LYS A  73      -8.210  -0.750  40.829  1.00 69.26           C  
ATOM    589  CD  LYS A  73      -8.428   0.753  40.717  1.00 69.26           C  
ATOM    590  CE  LYS A  73      -7.584   1.360  39.605  1.00 69.26           C  
ATOM    591  NZ  LYS A  73      -7.742   2.844  39.536  1.00 69.26           N  
ATOM    592  N   ASN A  74     -10.187  -4.335  43.573  1.00 70.31           N  
ATOM    593  CA  ASN A  74     -10.905  -4.854  44.733  1.00 70.31           C  
ATOM    594  C   ASN A  74     -10.680  -6.353  44.908  1.00 70.31           C  
ATOM    595  CB  ASN A  74     -12.401  -4.552  44.617  1.00 70.31           C  
ATOM    596  O   ASN A  74     -10.983  -7.140  44.010  1.00 70.31           O  
ATOM    597  CG  ASN A  74     -12.974  -3.946  45.882  1.00 70.31           C  
ATOM    598  ND2 ASN A  74     -14.105  -3.262  45.753  1.00 70.31           N  
ATOM    599  OD1 ASN A  74     -12.405  -4.090  46.967  1.00 70.31           O  
ATOM    600  N   PRO A  75      -9.987  -6.914  45.880  1.00 61.64           N  
ATOM    601  CA  PRO A  75      -9.490  -8.242  46.248  1.00 61.64           C  
ATOM    602  C   PRO A  75     -10.614  -9.239  46.518  1.00 61.64           C  
ATOM    603  CB  PRO A  75      -8.679  -7.975  47.518  1.00 61.64           C  
ATOM    604  O   PRO A  75     -10.467 -10.432  46.241  1.00 61.64           O  
ATOM    605  CG  PRO A  75      -8.656  -6.486  47.651  1.00 61.64           C  
ATOM    606  CD  PRO A  75      -9.637  -5.905  46.674  1.00 61.64           C  
ATOM    607  N   GLU A  76     -11.976  -8.848  46.687  1.00 65.76           N  
ATOM    608  CA  GLU A  76     -13.141  -9.663  47.015  1.00 65.76           C  
ATOM    609  C   GLU A  76     -13.898 -10.076  45.756  1.00 65.76           C  
ATOM    610  CB  GLU A  76     -14.074  -8.909  47.967  1.00 65.76           C  
ATOM    611  O   GLU A  76     -14.516 -11.142  45.719  1.00 65.76           O  
ATOM    612  CG  GLU A  76     -13.814  -9.196  49.438  1.00 65.76           C  
ATOM    613  CD  GLU A  76     -14.777  -8.476  50.369  1.00 65.76           C  
ATOM    614  OE1 GLU A  76     -14.636  -8.605  51.606  1.00 65.76           O  
ATOM    615  OE2 GLU A  76     -15.681  -7.778  49.857  1.00 65.76           O  
ATOM    616  N   MET A  77     -13.511  -9.681  44.620  1.00 62.69           N  
ATOM    617  CA  MET A  77     -14.221  -9.874  43.359  1.00 62.69           C  
ATOM    618  C   MET A  77     -13.424 -10.772  42.418  1.00 62.69           C  
ATOM    619  CB  MET A  77     -14.500  -8.529  42.687  1.00 62.69           C  
ATOM    620  O   MET A  77     -13.824 -10.988  41.273  1.00 62.69           O  
ATOM    621  CG  MET A  77     -15.642  -7.752  43.322  1.00 62.69           C  
ATOM    622  SD  MET A  77     -17.289  -8.384  42.816  1.00 62.69           S  
ATOM    623  CE  MET A  77     -17.813  -7.054  41.699  1.00 62.69           C  
ATOM    624  N   MET A  78     -12.354 -11.362  42.900  1.00 60.63           N  
ATOM    625  CA  MET A  78     -11.362 -12.180  42.208  1.00 60.63           C  
ATOM    626  C   MET A  78     -11.948 -13.533  41.820  1.00 60.63           C  
ATOM    627  CB  MET A  78     -10.123 -12.378  43.083  1.00 60.63           C  
ATOM    628  O   MET A  78     -11.603 -14.088  40.775  1.00 60.63           O  
ATOM    629  CG  MET A  78      -9.164 -11.198  43.062  1.00 60.63           C  
ATOM    630  SD  MET A  78      -8.548 -10.823  41.375  1.00 60.63           S  
ATOM    631  CE  MET A  78      -7.472 -12.258  41.100  1.00 60.63           C  
ATOM    632  N   GLU A  79     -12.989 -14.035  42.563  1.00 66.03           N  
ATOM    633  CA  GLU A  79     -13.658 -15.303  42.287  1.00 66.03           C  
ATOM    634  C   GLU A  79     -14.707 -15.146  41.190  1.00 66.03           C  
ATOM    635  CB  GLU A  79     -14.305 -15.857  43.559  1.00 66.03           C  
ATOM    636  O   GLU A  79     -14.842 -16.014  40.325  1.00 66.03           O  
ATOM    637  CG  GLU A  79     -14.579 -17.353  43.507  1.00 66.03           C  
ATOM    638  CD  GLU A  79     -15.231 -17.888  44.773  1.00 66.03           C  
ATOM    639  OE1 GLU A  79     -15.544 -19.099  44.829  1.00 66.03           O  
ATOM    640  OE2 GLU A  79     -15.431 -17.089  45.715  1.00 66.03           O  
ATOM    641  N   LYS A  80     -15.547 -14.030  41.069  1.00 67.04           N  
ATOM    642  CA  LYS A  80     -16.461 -13.648  39.997  1.00 67.04           C  
ATOM    643  C   LYS A  80     -15.698 -13.301  38.722  1.00 67.04           C  
ATOM    644  CB  LYS A  80     -17.328 -12.463  40.427  1.00 67.04           C  
ATOM    645  O   LYS A  80     -16.195 -13.524  37.615  1.00 67.04           O  
ATOM    646  CG  LYS A  80     -18.556 -12.856  41.235  1.00 67.04           C  
ATOM    647  CD  LYS A  80     -19.452 -11.655  41.510  1.00 67.04           C  
ATOM    648  CE  LYS A  80     -20.648 -12.035  42.373  1.00 67.04           C  
ATOM    649  NZ  LYS A  80     -21.529 -10.860  42.646  1.00 67.04           N  
ATOM    650  N   LEU A  81     -14.402 -13.173  38.847  1.00 67.93           N  
ATOM    651  CA  LEU A  81     -13.485 -12.847  37.761  1.00 67.93           C  
ATOM    652  C   LEU A  81     -13.013 -14.112  37.051  1.00 67.93           C  
ATOM    653  CB  LEU A  81     -12.280 -12.067  38.293  1.00 67.93           C  
ATOM    654  O   LEU A  81     -12.805 -14.105  35.835  1.00 67.93           O  
ATOM    655  CG  LEU A  81     -12.198 -10.592  37.894  1.00 67.93           C  
ATOM    656  CD1 LEU A  81     -11.843  -9.735  39.105  1.00 67.93           C  
ATOM    657  CD2 LEU A  81     -11.180 -10.396  36.776  1.00 67.93           C  
ATOM    658  N   GLN A  82     -13.029 -15.168  37.813  1.00 69.06           N  
ATOM    659  CA  GLN A  82     -12.523 -16.423  37.268  1.00 69.06           C  
ATOM    660  C   GLN A  82     -13.513 -17.033  36.280  1.00 69.06           C  
ATOM    661  CB  GLN A  82     -12.225 -17.415  38.393  1.00 69.06           C  
ATOM    662  O   GLN A  82     -13.117 -17.534  35.226  1.00 69.06           O  
ATOM    663  CG  GLN A  82     -10.794 -17.346  38.911  1.00 69.06           C  
ATOM    664  CD  GLN A  82     -10.527 -18.334  40.031  1.00 69.06           C  
ATOM    665  NE2 GLN A  82      -9.253 -18.586  40.309  1.00 69.06           N  
ATOM    666  OE1 GLN A  82     -11.459 -18.865  40.644  1.00 69.06           O  
ATOM    667  N   GLU A  83     -14.863 -17.057  36.575  1.00 69.35           N  
ATOM    668  CA  GLU A  83     -15.933 -17.514  35.694  1.00 69.35           C  
ATOM    669  C   GLU A  83     -16.067 -16.609  34.473  1.00 69.35           C  
ATOM    670  CB  GLU A  83     -17.263 -17.576  36.451  1.00 69.35           C  
ATOM    671  O   GLU A  83     -16.267 -17.091  33.356  1.00 69.35           O  
ATOM    672  CG  GLU A  83     -17.432 -18.832  37.294  1.00 69.35           C  
ATOM    673  CD  GLU A  83     -18.768 -18.892  38.018  1.00 69.35           C  
ATOM    674  OE1 GLU A  83     -19.007 -19.864  38.771  1.00 69.35           O  
ATOM    675  OE2 GLU A  83     -19.583 -17.962  37.829  1.00 69.35           O  
ATOM    676  N   GLU A  84     -15.827 -15.415  34.614  1.00 74.10           N  
ATOM    677  CA  GLU A  84     -15.881 -14.431  33.537  1.00 74.10           C  
ATOM    678  C   GLU A  84     -14.631 -14.497  32.665  1.00 74.10           C  
ATOM    679  CB  GLU A  84     -16.051 -13.020  34.106  1.00 74.10           C  
ATOM    680  O   GLU A  84     -14.696 -14.255  31.458  1.00 74.10           O  
ATOM    681  CG  GLU A  84     -17.487 -12.675  34.476  1.00 74.10           C  
ATOM    682  CD  GLU A  84     -17.704 -11.189  34.715  1.00 74.10           C  
ATOM    683  OE1 GLU A  84     -18.866 -10.772  34.925  1.00 74.10           O  
ATOM    684  OE2 GLU A  84     -16.705 -10.436  34.691  1.00 74.10           O  
ATOM    685  N   GLN A  85     -13.589 -14.935  33.294  1.00 75.11           N  
ATOM    686  CA  GLN A  85     -12.340 -15.149  32.570  1.00 75.11           C  
ATOM    687  C   GLN A  85     -12.468 -16.305  31.582  1.00 75.11           C  
ATOM    688  CB  GLN A  85     -11.193 -15.417  33.546  1.00 75.11           C  
ATOM    689  O   GLN A  85     -11.976 -16.223  30.455  1.00 75.11           O  
ATOM    690  CG  GLN A  85      -9.811 -15.225  32.937  1.00 75.11           C  
ATOM    691  CD  GLN A  85      -8.693 -15.443  33.939  1.00 75.11           C  
ATOM    692  NE2 GLN A  85      -7.463 -15.149  33.529  1.00 75.11           N  
ATOM    693  OE1 GLN A  85      -8.932 -15.871  35.073  1.00 75.11           O  
ATOM    694  N   GLN A  86     -13.081 -17.379  32.050  1.00 79.71           N  
ATOM    695  CA  GLN A  86     -13.299 -18.557  31.218  1.00 79.71           C  
ATOM    696  C   GLN A  86     -14.220 -18.238  30.043  1.00 79.71           C  
ATOM    697  CB  GLN A  86     -13.885 -19.701  32.048  1.00 79.71           C  
ATOM    698  O   GLN A  86     -13.979 -18.684  28.920  1.00 79.71           O  
ATOM    699  CG  GLN A  86     -12.868 -20.392  32.947  1.00 79.71           C  
ATOM    700  CD  GLN A  86     -13.458 -21.562  33.710  1.00 79.71           C  
ATOM    701  NE2 GLN A  86     -12.595 -22.378  34.306  1.00 79.71           N  
ATOM    702  OE1 GLN A  86     -14.681 -21.731  33.765  1.00 79.71           O  
ATOM    703  N   ARG A  87     -15.293 -17.517  30.281  1.00 83.31           N  
ATOM    704  CA  ARG A  87     -16.215 -17.060  29.246  1.00 83.31           C  
ATOM    705  C   ARG A  87     -15.498 -16.190  28.219  1.00 83.31           C  
ATOM    706  CB  ARG A  87     -17.380 -16.286  29.867  1.00 83.31           C  
ATOM    707  O   ARG A  87     -15.703 -16.345  27.014  1.00 83.31           O  
ATOM    708  CG  ARG A  87     -18.458 -15.892  28.870  1.00 83.31           C  
ATOM    709  CD  ARG A  87     -19.636 -15.212  29.553  1.00 83.31           C  
ATOM    710  NE  ARG A  87     -20.631 -14.758  28.586  1.00 83.31           N  
ATOM    711  NH1 ARG A  87     -22.087 -13.914  30.169  1.00 83.31           N  
ATOM    712  NH2 ARG A  87     -22.607 -13.780  27.940  1.00 83.31           N  
ATOM    713  CZ  ARG A  87     -21.773 -14.152  28.900  1.00 83.31           C  
ATOM    714  N   ILE A  88     -14.630 -15.363  28.593  1.00 84.06           N  
ATOM    715  CA  ILE A  88     -13.875 -14.484  27.707  1.00 84.06           C  
ATOM    716  C   ILE A  88     -12.893 -15.308  26.876  1.00 84.06           C  
ATOM    717  CB  ILE A  88     -13.122 -13.393  28.500  1.00 84.06           C  
ATOM    718  O   ILE A  88     -12.676 -15.022  25.696  1.00 84.06           O  
ATOM    719  CG1 ILE A  88     -14.106 -12.345  29.034  1.00 84.06           C  
ATOM    720  CG2 ILE A  88     -12.045 -12.739  27.630  1.00 84.06           C  
ATOM    721  CD1 ILE A  88     -14.883 -11.615  27.947  1.00 84.06           C  
ATOM    722  N   MET A  89     -12.280 -16.246  27.520  1.00 87.88           N  
ATOM    723  CA  MET A  89     -11.389 -17.141  26.788  1.00 87.88           C  
ATOM    724  C   MET A  89     -12.131 -17.840  25.654  1.00 87.88           C  
ATOM    725  CB  MET A  89     -10.775 -18.179  27.729  1.00 87.88           C  
ATOM    726  O   MET A  89     -11.599 -17.978  24.551  1.00 87.88           O  
ATOM    727  CG  MET A  89      -9.581 -18.911  27.139  1.00 87.88           C  
ATOM    728  SD  MET A  89      -8.778 -20.035  28.347  1.00 87.88           S  
ATOM    729  CE  MET A  89      -8.031 -21.241  27.215  1.00 87.88           C  
ATOM    730  N   GLN A  90     -13.322 -18.247  25.980  1.00 88.56           N  
ATOM    731  CA  GLN A  90     -14.141 -18.908  24.969  1.00 88.56           C  
ATOM    732  C   GLN A  90     -14.516 -17.943  23.848  1.00 88.56           C  
ATOM    733  CB  GLN A  90     -15.404 -19.495  25.601  1.00 88.56           C  
ATOM    734  O   GLN A  90     -14.489 -18.310  22.672  1.00 88.56           O  
ATOM    735  CG  GLN A  90     -15.142 -20.698  26.496  1.00 88.56           C  
ATOM    736  CD  GLN A  90     -16.394 -21.195  27.194  1.00 88.56           C  
ATOM    737  NE2 GLN A  90     -16.256 -22.265  27.969  1.00 88.56           N  
ATOM    738  OE1 GLN A  90     -17.477 -20.621  27.038  1.00 88.56           O  
ATOM    739  N   LEU A  91     -14.899 -16.778  24.292  1.00 88.12           N  
ATOM    740  CA  LEU A  91     -15.242 -15.754  23.311  1.00 88.12           C  
ATOM    741  C   LEU A  91     -14.036 -15.404  22.446  1.00 88.12           C  
ATOM    742  CB  LEU A  91     -15.768 -14.497  24.009  1.00 88.12           C  
ATOM    743  O   LEU A  91     -14.167 -15.227  21.233  1.00 88.12           O  
ATOM    744  CG  LEU A  91     -17.135 -14.617  24.683  1.00 88.12           C  
ATOM    745  CD1 LEU A  91     -17.473 -13.331  25.429  1.00 88.12           C  
ATOM    746  CD2 LEU A  91     -18.212 -14.943  23.654  1.00 88.12           C  
ATOM    747  N   ASN A  92     -12.837 -15.312  23.095  1.00 86.72           N  
ATOM    748  CA  ASN A  92     -11.608 -15.074  22.345  1.00 86.72           C  
ATOM    749  C   ASN A  92     -11.325 -16.204  21.360  1.00 86.72           C  
ATOM    750  CB  ASN A  92     -10.425 -14.889  23.297  1.00 86.72           C  
ATOM    751  O   ASN A  92     -10.891 -15.957  20.233  1.00 86.72           O  
ATOM    752  CG  ASN A  92     -10.307 -13.469  23.814  1.00 86.72           C  
ATOM    753  ND2 ASN A  92      -9.927 -13.328  25.079  1.00 86.72           N  
ATOM    754  OD1 ASN A  92     -10.557 -12.507  23.084  1.00 86.72           O  
ATOM    755  N   ALA A  93     -11.609 -17.443  21.843  1.00 88.71           N  
ATOM    756  CA  ALA A  93     -11.398 -18.615  20.996  1.00 88.71           C  
ATOM    757  C   ALA A  93     -12.320 -18.587  19.781  1.00 88.71           C  
ATOM    758  CB  ALA A  93     -11.616 -19.896  21.797  1.00 88.71           C  
ATOM    759  O   ALA A  93     -11.898 -18.900  18.666  1.00 88.71           O  
ATOM    760  N   GLU A  94     -13.546 -18.308  20.106  1.00 89.25           N  
ATOM    761  CA  GLU A  94     -14.514 -18.173  19.022  1.00 89.25           C  
ATOM    762  C   GLU A  94     -14.080 -17.101  18.026  1.00 89.25           C  
ATOM    763  CB  GLU A  94     -15.902 -17.844  19.578  1.00 89.25           C  
ATOM    764  O   GLU A  94     -14.168 -17.301  16.813  1.00 89.25           O  
ATOM    765  CG  GLU A  94     -16.994 -17.801  18.519  1.00 89.25           C  
ATOM    766  CD  GLU A  94     -18.382 -17.577  19.098  1.00 89.25           C  
ATOM    767  OE1 GLU A  94     -19.325 -17.299  18.323  1.00 89.25           O  
ATOM    768  OE2 GLU A  94     -18.527 -17.679  20.336  1.00 89.25           O  
ATOM    769  N   LEU A  95     -13.735 -15.917  18.569  1.00 85.51           N  
ATOM    770  CA  LEU A  95     -13.240 -14.840  17.720  1.00 85.51           C  
ATOM    771  C   LEU A  95     -12.051 -15.308  16.887  1.00 85.51           C  
ATOM    772  CB  LEU A  95     -12.840 -13.630  18.567  1.00 85.51           C  
ATOM    773  O   LEU A  95     -11.980 -15.030  15.687  1.00 85.51           O  
ATOM    774  CG  LEU A  95     -12.323 -12.409  17.804  1.00 85.51           C  
ATOM    775  CD1 LEU A  95     -13.418 -11.843  16.906  1.00 85.51           C  
ATOM    776  CD2 LEU A  95     -11.818 -11.346  18.774  1.00 85.51           C  
ATOM    777  N   MET A  96     -11.134 -16.026  17.510  1.00 85.15           N  
ATOM    778  CA  MET A  96      -9.961 -16.549  16.816  1.00 85.15           C  
ATOM    779  C   MET A  96     -10.371 -17.481  15.681  1.00 85.15           C  
ATOM    780  CB  MET A  96      -9.042 -17.285  17.792  1.00 85.15           C  
ATOM    781  O   MET A  96      -9.816 -17.411  14.583  1.00 85.15           O  
ATOM    782  CG  MET A  96      -7.673 -17.613  17.216  1.00 85.15           C  
ATOM    783  SD  MET A  96      -6.671 -18.661  18.340  1.00 85.15           S  
ATOM    784  CE  MET A  96      -6.142 -17.418  19.551  1.00 85.15           C  
ATOM    785  N   LYS A  97     -11.193 -18.396  15.931  1.00 84.38           N  
ATOM    786  CA  LYS A  97     -11.660 -19.350  14.929  1.00 84.38           C  
ATOM    787  C   LYS A  97     -12.294 -18.633  13.741  1.00 84.38           C  
ATOM    788  CB  LYS A  97     -12.660 -20.329  15.545  1.00 84.38           C  
ATOM    789  O   LYS A  97     -12.051 -18.995  12.588  1.00 84.38           O  
ATOM    790  CG  LYS A  97     -12.019 -21.410  16.404  1.00 84.38           C  
ATOM    791  CD  LYS A  97     -13.058 -22.385  16.943  1.00 84.38           C  
ATOM    792  CE  LYS A  97     -12.435 -23.399  17.892  1.00 84.38           C  
ATOM    793  NZ  LYS A  97     -13.459 -24.321  18.467  1.00 84.38           N  
ATOM    794  N   MET A  98     -13.084 -17.666  14.095  1.00 80.29           N  
ATOM    795  CA  MET A  98     -13.732 -16.880  13.049  1.00 80.29           C  
ATOM    796  C   MET A  98     -12.708 -16.054  12.277  1.00 80.29           C  
ATOM    797  CB  MET A  98     -14.799 -15.963  13.648  1.00 80.29           C  
ATOM    798  O   MET A  98     -12.889 -15.789  11.087  1.00 80.29           O  
ATOM    799  CG  MET A  98     -16.070 -16.688  14.058  1.00 80.29           C  
ATOM    800  SD  MET A  98     -17.432 -15.534  14.486  1.00 80.29           S  
ATOM    801  CE  MET A  98     -16.821 -14.892  16.070  1.00 80.29           C  
ATOM    802  N   SER A  99     -11.671 -15.698  12.990  1.00 73.56           N  
ATOM    803  CA  SER A  99     -10.607 -14.915  12.371  1.00 73.56           C  
ATOM    804  C   SER A  99      -9.639 -15.807  11.601  1.00 73.56           C  
ATOM    805  CB  SER A  99      -9.845 -14.115  13.429  1.00 73.56           C  
ATOM    806  O   SER A  99      -8.992 -15.358  10.653  1.00 73.56           O  
ATOM    807  OG  SER A  99     -10.708 -13.206  14.090  1.00 73.56           O  
ATOM    808  N   PHE A 100      -9.550 -17.135  11.999  1.00 76.72           N  
ATOM    809  CA  PHE A 100      -8.607 -18.066  11.391  1.00 76.72           C  
ATOM    810  C   PHE A 100      -9.140 -18.585  10.061  1.00 76.72           C  
ATOM    811  CB  PHE A 100      -8.321 -19.238  12.335  1.00 76.72           C  
ATOM    812  O   PHE A 100      -8.367 -18.863   9.142  1.00 76.72           O  
ATOM    813  CG  PHE A 100      -7.096 -19.046  13.187  1.00 76.72           C  
ATOM    814  CD1 PHE A 100      -5.828 -19.286  12.670  1.00 76.72           C  
ATOM    815  CD2 PHE A 100      -7.211 -18.626  14.506  1.00 76.72           C  
ATOM    816  CE1 PHE A 100      -4.692 -19.109  13.457  1.00 76.72           C  
ATOM    817  CE2 PHE A 100      -6.080 -18.447  15.298  1.00 76.72           C  
ATOM    818  CZ  PHE A 100      -4.822 -18.691  14.771  1.00 76.72           C  
ATOM    819  N   ARG A 101     -10.481 -18.697   9.953  1.00 69.30           N  
ATOM    820  CA  ARG A 101     -11.069 -19.226   8.726  1.00 69.30           C  
ATOM    821  C   ARG A 101     -10.795 -18.301   7.545  1.00 69.30           C  
ATOM    822  CB  ARG A 101     -12.576 -19.427   8.895  1.00 69.30           C  
ATOM    823  O   ARG A 101     -10.362 -18.753   6.483  1.00 69.30           O  
ATOM    824  CG  ARG A 101     -12.946 -20.659   9.705  1.00 69.30           C  
ATOM    825  CD  ARG A 101     -14.447 -20.915   9.691  1.00 69.30           C  
ATOM    826  NE  ARG A 101     -14.816 -22.012  10.581  1.00 69.30           N  
ATOM    827  NH1 ARG A 101     -17.083 -21.859  10.168  1.00 69.30           N  
ATOM    828  NH2 ARG A 101     -16.282 -23.442  11.619  1.00 69.30           N  
ATOM    829  CZ  ARG A 101     -16.060 -22.435  10.787  1.00 69.30           C  
ATOM    830  N   PRO A 102     -10.788 -17.077   7.822  1.00 68.12           N  
ATOM    831  CA  PRO A 102     -10.478 -16.151   6.731  1.00 68.12           C  
ATOM    832  C   PRO A 102      -8.993 -16.134   6.375  1.00 68.12           C  
ATOM    833  CB  PRO A 102     -10.923 -14.794   7.282  1.00 68.12           C  
ATOM    834  O   PRO A 102      -8.635 -15.928   5.212  1.00 68.12           O  
ATOM    835  CG  PRO A 102     -11.862 -15.124   8.397  1.00 68.12           C  
ATOM    836  CD  PRO A 102     -11.497 -16.474   8.944  1.00 68.12           C  
ATOM    837  N   MET A 103      -8.151 -16.525   7.324  1.00 74.36           N  
ATOM    838  CA  MET A 103      -6.708 -16.524   7.099  1.00 74.36           C  
ATOM    839  C   MET A 103      -6.316 -17.579   6.070  1.00 74.36           C  
ATOM    840  CB  MET A 103      -5.959 -16.769   8.410  1.00 74.36           C  
ATOM    841  O   MET A 103      -5.479 -17.325   5.203  1.00 74.36           O  
ATOM    842  CG  MET A 103      -4.455 -16.575   8.303  1.00 74.36           C  
ATOM    843  SD  MET A 103      -3.575 -17.038   9.845  1.00 74.36           S  
ATOM    844  CE  MET A 103      -4.095 -15.680  10.931  1.00 74.36           C  
ATOM    845  N   ILE A 104      -6.858 -18.749   6.116  1.00 71.96           N  
ATOM    846  CA  ILE A 104      -6.587 -19.822   5.166  1.00 71.96           C  
ATOM    847  C   ILE A 104      -7.126 -19.440   3.789  1.00 71.96           C  
ATOM    848  CB  ILE A 104      -7.206 -21.159   5.631  1.00 71.96           C  
ATOM    849  O   ILE A 104      -6.455 -19.642   2.774  1.00 71.96           O  
ATOM    850  CG1 ILE A 104      -6.522 -21.646   6.914  1.00 71.96           C  
ATOM    851  CG2 ILE A 104      -7.109 -22.213   4.525  1.00 71.96           C  
ATOM    852  CD1 ILE A 104      -7.158 -22.888   7.521  1.00 71.96           C  
ATOM    853  N   TYR A 105      -8.211 -18.775   3.819  1.00 69.98           N  
ATOM    854  CA  TYR A 105      -8.827 -18.349   2.567  1.00 69.98           C  
ATOM    855  C   TYR A 105      -8.079 -17.165   1.966  1.00 69.98           C  
ATOM    856  CB  TYR A 105     -10.296 -17.980   2.790  1.00 69.98           C  
ATOM    857  O   TYR A 105      -8.074 -16.980   0.747  1.00 69.98           O  
ATOM    858  CG  TYR A 105     -11.147 -19.133   3.263  1.00 69.98           C  
ATOM    859  CD1 TYR A 105     -11.395 -20.227   2.437  1.00 69.98           C  
ATOM    860  CD2 TYR A 105     -11.706 -19.131   4.537  1.00 69.98           C  
ATOM    861  CE1 TYR A 105     -12.180 -21.291   2.868  1.00 69.98           C  
ATOM    862  CE2 TYR A 105     -12.493 -20.190   4.978  1.00 69.98           C  
ATOM    863  OH  TYR A 105     -13.502 -22.314   4.570  1.00 69.98           O  
ATOM    864  CZ  TYR A 105     -12.724 -21.264   4.138  1.00 69.98           C  
ATOM    865  N   THR A 106      -7.395 -16.500   2.810  1.00 72.87           N  
ATOM    866  CA  THR A 106      -6.677 -15.318   2.347  1.00 72.87           C  
ATOM    867  C   THR A 106      -5.240 -15.670   1.973  1.00 72.87           C  
ATOM    868  CB  THR A 106      -6.676 -14.210   3.416  1.00 72.87           C  
ATOM    869  O   THR A 106      -4.705 -15.156   0.988  1.00 72.87           O  
ATOM    870  CG2 THR A 106      -8.087 -13.693   3.674  1.00 72.87           C  
ATOM    871  OG1 THR A 106      -6.140 -14.734   4.638  1.00 72.87           O  
ATOM    872  N   TRP A 107      -4.609 -16.700   2.642  1.00 82.58           N  
ATOM    873  CA  TRP A 107      -3.199 -17.002   2.419  1.00 82.58           C  
ATOM    874  C   TRP A 107      -3.010 -17.808   1.138  1.00 82.58           C  
ATOM    875  CB  TRP A 107      -2.618 -17.768   3.610  1.00 82.58           C  
ATOM    876  O   TRP A 107      -2.048 -17.593   0.398  1.00 82.58           O  
ATOM    877  CG  TRP A 107      -2.254 -16.898   4.775  1.00 82.58           C  
ATOM    878  CD1 TRP A 107      -2.966 -16.726   5.930  1.00 82.58           C  
ATOM    879  CD2 TRP A 107      -1.089 -16.076   4.896  1.00 82.58           C  
ATOM    880  CE2 TRP A 107      -1.160 -15.433   6.152  1.00 82.58           C  
ATOM    881  CE3 TRP A 107       0.009 -15.820   4.064  1.00 82.58           C  
ATOM    882  NE1 TRP A 107      -2.314 -15.847   6.762  1.00 82.58           N  
ATOM    883  CH2 TRP A 107       0.891 -14.318   5.762  1.00 82.58           C  
ATOM    884  CZ2 TRP A 107      -0.173 -14.550   6.596  1.00 82.58           C  
ATOM    885  CZ3 TRP A 107       0.990 -14.941   4.508  1.00 82.58           C  
ATOM    886  N   VAL A 108      -4.024 -18.686   0.912  1.00 83.95           N  
ATOM    887  CA  VAL A 108      -3.886 -19.559  -0.249  1.00 83.95           C  
ATOM    888  C   VAL A 108      -3.937 -18.728  -1.529  1.00 83.95           C  
ATOM    889  CB  VAL A 108      -4.983 -20.646  -0.275  1.00 83.95           C  
ATOM    890  O   VAL A 108      -3.039 -18.816  -2.370  1.00 83.95           O  
ATOM    891  CG1 VAL A 108      -4.963 -21.402  -1.602  1.00 83.95           C  
ATOM    892  CG2 VAL A 108      -4.805 -21.611   0.896  1.00 83.95           C  
ATOM    893  N   PRO A 109      -4.868 -17.841  -1.671  1.00 82.31           N  
ATOM    894  CA  PRO A 109      -4.907 -17.022  -2.884  1.00 82.31           C  
ATOM    895  C   PRO A 109      -3.712 -16.079  -2.999  1.00 82.31           C  
ATOM    896  CB  PRO A 109      -6.212 -16.236  -2.737  1.00 82.31           C  
ATOM    897  O   PRO A 109      -3.184 -15.876  -4.095  1.00 82.31           O  
ATOM    898  CG  PRO A 109      -7.050 -17.056  -1.810  1.00 82.31           C  
ATOM    899  CD  PRO A 109      -6.139 -17.811  -0.885  1.00 82.31           C  
ATOM    900  N   ILE A 110      -3.326 -15.635  -1.925  1.00 85.78           N  
ATOM    901  CA  ILE A 110      -2.189 -14.720  -1.900  1.00 85.78           C  
ATOM    902  C   ILE A 110      -0.936 -15.441  -2.389  1.00 85.78           C  
ATOM    903  CB  ILE A 110      -1.959 -14.144  -0.484  1.00 85.78           C  
ATOM    904  O   ILE A 110      -0.204 -14.922  -3.236  1.00 85.78           O  
ATOM    905  CG1 ILE A 110      -3.081 -13.167  -0.116  1.00 85.78           C  
ATOM    906  CG2 ILE A 110      -0.589 -13.465  -0.395  1.00 85.78           C  
ATOM    907  CD1 ILE A 110      -3.016 -12.663   1.319  1.00 85.78           C  
ATOM    908  N   ILE A 111      -0.734 -16.632  -1.821  1.00 89.27           N  
ATOM    909  CA  ILE A 111       0.442 -17.412  -2.188  1.00 89.27           C  
ATOM    910  C   ILE A 111       0.394 -17.750  -3.677  1.00 89.27           C  
ATOM    911  CB  ILE A 111       0.548 -18.705  -1.349  1.00 89.27           C  
ATOM    912  O   ILE A 111       1.407 -17.660  -4.374  1.00 89.27           O  
ATOM    913  CG1 ILE A 111       0.891 -18.370   0.107  1.00 89.27           C  
ATOM    914  CG2 ILE A 111       1.585 -19.657  -1.951  1.00 89.27           C  
ATOM    915  CD1 ILE A 111       0.833 -19.565   1.048  1.00 89.27           C  
ATOM    916  N   LEU A 112      -0.782 -18.092  -4.114  1.00 90.14           N  
ATOM    917  CA  LEU A 112      -0.958 -18.439  -5.520  1.00 90.14           C  
ATOM    918  C   LEU A 112      -0.610 -17.257  -6.419  1.00 90.14           C  
ATOM    919  CB  LEU A 112      -2.396 -18.892  -5.786  1.00 90.14           C  
ATOM    920  O   LEU A 112       0.036 -17.429  -7.455  1.00 90.14           O  
ATOM    921  CG  LEU A 112      -2.784 -20.269  -5.247  1.00 90.14           C  
ATOM    922  CD1 LEU A 112      -4.246 -20.568  -5.559  1.00 90.14           C  
ATOM    923  CD2 LEU A 112      -1.876 -21.347  -5.830  1.00 90.14           C  
ATOM    924  N   ILE A 113      -0.963 -16.103  -5.932  1.00 91.19           N  
ATOM    925  CA  ILE A 113      -0.675 -14.899  -6.705  1.00 91.19           C  
ATOM    926  C   ILE A 113       0.828 -14.629  -6.698  1.00 91.19           C  
ATOM    927  CB  ILE A 113      -1.442 -13.677  -6.154  1.00 91.19           C  
ATOM    928  O   ILE A 113       1.403 -14.263  -7.726  1.00 91.19           O  
ATOM    929  CG1 ILE A 113      -2.939 -13.802  -6.462  1.00 91.19           C  
ATOM    930  CG2 ILE A 113      -0.872 -12.377  -6.729  1.00 91.19           C  
ATOM    931  CD1 ILE A 113      -3.253 -13.989  -7.940  1.00 91.19           C  
ATOM    932  N   PHE A 114       1.435 -14.798  -5.612  1.00 92.20           N  
ATOM    933  CA  PHE A 114       2.874 -14.583  -5.518  1.00 92.20           C  
ATOM    934  C   PHE A 114       3.626 -15.541  -6.433  1.00 92.20           C  
ATOM    935  CB  PHE A 114       3.351 -14.755  -4.072  1.00 92.20           C  
ATOM    936  O   PHE A 114       4.583 -15.146  -7.102  1.00 92.20           O  
ATOM    937  CG  PHE A 114       3.113 -13.547  -3.207  1.00 92.20           C  
ATOM    938  CD1 PHE A 114       2.270 -12.526  -3.630  1.00 92.20           C  
ATOM    939  CD2 PHE A 114       3.733 -13.432  -1.970  1.00 92.20           C  
ATOM    940  CE1 PHE A 114       2.048 -11.407  -2.831  1.00 92.20           C  
ATOM    941  CE2 PHE A 114       3.517 -12.316  -1.166  1.00 92.20           C  
ATOM    942  CZ  PHE A 114       2.674 -11.304  -1.599  1.00 92.20           C  
ATOM    943  N   ILE A 115       3.126 -16.817  -6.387  1.00 92.43           N  
ATOM    944  CA  ILE A 115       3.741 -17.815  -7.255  1.00 92.43           C  
ATOM    945  C   ILE A 115       3.643 -17.363  -8.711  1.00 92.43           C  
ATOM    946  CB  ILE A 115       3.081 -19.201  -7.079  1.00 92.43           C  
ATOM    947  O   ILE A 115       4.618 -17.449  -9.461  1.00 92.43           O  
ATOM    948  CG1 ILE A 115       3.452 -19.799  -5.717  1.00 92.43           C  
ATOM    949  CG2 ILE A 115       3.484 -20.140  -8.219  1.00 92.43           C  
ATOM    950  CD1 ILE A 115       2.668 -21.054  -5.358  1.00 92.43           C  
ATOM    951  N   TYR A 116       2.550 -16.826  -9.015  1.00 94.20           N  
ATOM    952  CA  TYR A 116       2.347 -16.396 -10.394  1.00 94.20           C  
ATOM    953  C   TYR A 116       3.183 -15.161 -10.709  1.00 94.20           C  
ATOM    954  CB  TYR A 116       0.866 -16.103 -10.653  1.00 94.20           C  
ATOM    955  O   TYR A 116       3.816 -15.086 -11.764  1.00 94.20           O  
ATOM    956  CG  TYR A 116       0.567 -15.694 -12.075  1.00 94.20           C  
ATOM    957  CD1 TYR A 116       0.181 -14.390 -12.379  1.00 94.20           C  
ATOM    958  CD2 TYR A 116       0.670 -16.609 -13.117  1.00 94.20           C  
ATOM    959  CE1 TYR A 116      -0.097 -14.009 -13.687  1.00 94.20           C  
ATOM    960  CE2 TYR A 116       0.395 -16.239 -14.429  1.00 94.20           C  
ATOM    961  OH  TYR A 116      -0.261 -14.567 -16.001  1.00 94.20           O  
ATOM    962  CZ  TYR A 116       0.013 -14.939 -14.704  1.00 94.20           C  
ATOM    963  N   LEU A 117       3.155 -14.130  -9.885  1.00 94.08           N  
ATOM    964  CA  LEU A 117       3.923 -12.911 -10.118  1.00 94.08           C  
ATOM    965  C   LEU A 117       5.413 -13.219 -10.222  1.00 94.08           C  
ATOM    966  CB  LEU A 117       3.676 -11.899  -8.996  1.00 94.08           C  
ATOM    967  O   LEU A 117       6.124 -12.602 -11.018  1.00 94.08           O  
ATOM    968  CG  LEU A 117       2.324 -11.183  -9.014  1.00 94.08           C  
ATOM    969  CD1 LEU A 117       2.244 -10.174  -7.874  1.00 94.08           C  
ATOM    970  CD2 LEU A 117       2.099 -10.499 -10.358  1.00 94.08           C  
ATOM    971  N   ARG A 118       5.801 -14.143  -9.390  1.00 92.35           N  
ATOM    972  CA  ARG A 118       7.193 -14.567  -9.493  1.00 92.35           C  
ATOM    973  C   ARG A 118       7.472 -15.208 -10.848  1.00 92.35           C  
ATOM    974  CB  ARG A 118       7.541 -15.547  -8.369  1.00 92.35           C  
ATOM    975  O   ARG A 118       8.534 -14.992 -11.436  1.00 92.35           O  
ATOM    976  CG  ARG A 118       8.986 -16.019  -8.389  1.00 92.35           C  
ATOM    977  CD  ARG A 118       9.300 -16.922  -7.205  1.00 92.35           C  
ATOM    978  NE  ARG A 118      10.666 -17.437  -7.266  1.00 92.35           N  
ATOM    979  NH1 ARG A 118      10.508 -18.674  -5.322  1.00 92.35           N  
ATOM    980  NH2 ARG A 118      12.459 -18.664  -6.524  1.00 92.35           N  
ATOM    981  CZ  ARG A 118      11.208 -18.257  -6.371  1.00 92.35           C  
ATOM    982  N   HIS A 119       6.531 -16.051 -11.315  1.00 92.32           N  
ATOM    983  CA  HIS A 119       6.631 -16.686 -12.624  1.00 92.32           C  
ATOM    984  C   HIS A 119       6.755 -15.647 -13.733  1.00 92.32           C  
ATOM    985  CB  HIS A 119       5.418 -17.583 -12.878  1.00 92.32           C  
ATOM    986  O   HIS A 119       7.532 -15.826 -14.674  1.00 92.32           O  
ATOM    987  CG  HIS A 119       5.293 -18.036 -14.298  1.00 92.32           C  
ATOM    988  CD2 HIS A 119       4.403 -17.703 -15.262  1.00 92.32           C  
ATOM    989  ND1 HIS A 119       6.156 -18.947 -14.867  1.00 92.32           N  
ATOM    990  CE1 HIS A 119       5.801 -19.155 -16.124  1.00 92.32           C  
ATOM    991  NE2 HIS A 119       4.740 -18.412 -16.388  1.00 92.32           N  
ATOM    992  N   VAL A 120       6.159 -14.508 -13.558  1.00 94.20           N  
ATOM    993  CA  VAL A 120       6.114 -13.505 -14.617  1.00 94.20           C  
ATOM    994  C   VAL A 120       7.279 -12.531 -14.456  1.00 94.20           C  
ATOM    995  CB  VAL A 120       4.773 -12.738 -14.615  1.00 94.20           C  
ATOM    996  O   VAL A 120       8.073 -12.345 -15.380  1.00 94.20           O  
ATOM    997  CG1 VAL A 120       4.790 -11.618 -15.654  1.00 94.20           C  
ATOM    998  CG2 VAL A 120       3.611 -13.695 -14.876  1.00 94.20           C  
ATOM    999  N   TYR A 121       7.465 -11.986 -13.208  1.00 93.36           N  
ATOM   1000  CA  TYR A 121       8.360 -10.848 -13.029  1.00 93.36           C  
ATOM   1001  C   TYR A 121       9.614 -11.256 -12.265  1.00 93.36           C  
ATOM   1002  CB  TYR A 121       7.645  -9.713 -12.290  1.00 93.36           C  
ATOM   1003  O   TYR A 121      10.509 -10.436 -12.046  1.00 93.36           O  
ATOM   1004  CG  TYR A 121       6.510  -9.099 -13.074  1.00 93.36           C  
ATOM   1005  CD1 TYR A 121       6.756  -8.354 -14.225  1.00 93.36           C  
ATOM   1006  CD2 TYR A 121       5.191  -9.262 -12.665  1.00 93.36           C  
ATOM   1007  CE1 TYR A 121       5.714  -7.784 -14.950  1.00 93.36           C  
ATOM   1008  CE2 TYR A 121       4.141  -8.697 -13.382  1.00 93.36           C  
ATOM   1009  OH  TYR A 121       3.376  -7.400 -15.234  1.00 93.36           O  
ATOM   1010  CZ  TYR A 121       4.412  -7.962 -14.521  1.00 93.36           C  
ATOM   1011  N   GLY A 122       9.645 -12.509 -11.836  1.00 90.33           N  
ATOM   1012  CA  GLY A 122      10.819 -12.978 -11.116  1.00 90.33           C  
ATOM   1013  C   GLY A 122      12.013 -13.226 -12.018  1.00 90.33           C  
ATOM   1014  O   GLY A 122      11.924 -13.055 -13.236  1.00 90.33           O  
ATOM   1015  N   PHE A 123      13.169 -13.519 -11.430  1.00 88.28           N  
ATOM   1016  CA  PHE A 123      14.374 -13.839 -12.187  1.00 88.28           C  
ATOM   1017  C   PHE A 123      14.127 -15.015 -13.125  1.00 88.28           C  
ATOM   1018  CB  PHE A 123      15.535 -14.158 -11.241  1.00 88.28           C  
ATOM   1019  O   PHE A 123      13.626 -16.059 -12.703  1.00 88.28           O  
ATOM   1020  CG  PHE A 123      16.836 -14.432 -11.947  1.00 88.28           C  
ATOM   1021  CD1 PHE A 123      17.270 -15.736 -12.152  1.00 88.28           C  
ATOM   1022  CD2 PHE A 123      17.624 -13.386 -12.406  1.00 88.28           C  
ATOM   1023  CE1 PHE A 123      18.473 -15.994 -12.805  1.00 88.28           C  
ATOM   1024  CE2 PHE A 123      18.828 -13.635 -13.060  1.00 88.28           C  
ATOM   1025  CZ  PHE A 123      19.251 -14.939 -13.257  1.00 88.28           C  
ATOM   1026  N   GLY A 124      14.392 -14.813 -14.432  1.00 87.48           N  
ATOM   1027  CA  GLY A 124      14.162 -15.849 -15.426  1.00 87.48           C  
ATOM   1028  C   GLY A 124      12.698 -16.019 -15.783  1.00 87.48           C  
ATOM   1029  O   GLY A 124      12.309 -17.033 -16.366  1.00 87.48           O  
ATOM   1030  N   GLY A 125      11.904 -15.141 -15.330  1.00 90.71           N  
ATOM   1031  CA  GLY A 125      10.476 -15.209 -15.596  1.00 90.71           C  
ATOM   1032  C   GLY A 125      10.111 -14.783 -17.005  1.00 90.71           C  
ATOM   1033  O   GLY A 125      10.991 -14.511 -17.825  1.00 90.71           O  
ATOM   1034  N   VAL A 126       8.862 -14.738 -17.305  1.00 92.26           N  
ATOM   1035  CA  VAL A 126       8.306 -14.491 -18.631  1.00 92.26           C  
ATOM   1036  C   VAL A 126       8.712 -13.100 -19.111  1.00 92.26           C  
ATOM   1037  CB  VAL A 126       6.767 -14.628 -18.636  1.00 92.26           C  
ATOM   1038  O   VAL A 126       9.153 -12.933 -20.251  1.00 92.26           O  
ATOM   1039  CG1 VAL A 126       6.196 -14.259 -20.004  1.00 92.26           C  
ATOM   1040  CG2 VAL A 126       6.356 -16.047 -18.247  1.00 92.26           C  
ATOM   1041  N   TYR A 127       8.611 -12.156 -18.221  1.00 92.46           N  
ATOM   1042  CA  TYR A 127       8.868 -10.772 -18.602  1.00 92.46           C  
ATOM   1043  C   TYR A 127      10.331 -10.574 -18.982  1.00 92.46           C  
ATOM   1044  CB  TYR A 127       8.492  -9.821 -17.462  1.00 92.46           C  
ATOM   1045  O   TYR A 127      10.637  -9.900 -19.969  1.00 92.46           O  
ATOM   1046  CG  TYR A 127       8.464  -8.368 -17.868  1.00 92.46           C  
ATOM   1047  CD1 TYR A 127       9.567  -7.544 -17.656  1.00 92.46           C  
ATOM   1048  CD2 TYR A 127       7.335  -7.815 -18.463  1.00 92.46           C  
ATOM   1049  CE1 TYR A 127       9.545  -6.203 -18.026  1.00 92.46           C  
ATOM   1050  CE2 TYR A 127       7.302  -6.476 -18.838  1.00 92.46           C  
ATOM   1051  OH  TYR A 127       8.383  -4.353 -18.985  1.00 92.46           O  
ATOM   1052  CZ  TYR A 127       8.410  -5.679 -18.616  1.00 92.46           C  
ATOM   1053  N   GLN A 128      11.253 -11.073 -18.222  1.00 91.02           N  
ATOM   1054  CA  GLN A 128      12.676 -10.976 -18.531  1.00 91.02           C  
ATOM   1055  C   GLN A 128      12.996 -11.649 -19.863  1.00 91.02           C  
ATOM   1056  CB  GLN A 128      13.513 -11.599 -17.413  1.00 91.02           C  
ATOM   1057  O   GLN A 128      13.864 -11.185 -20.605  1.00 91.02           O  
ATOM   1058  CG  GLN A 128      15.012 -11.390 -17.577  1.00 91.02           C  
ATOM   1059  CD  GLN A 128      15.814 -11.951 -16.418  1.00 91.02           C  
ATOM   1060  NE2 GLN A 128      17.018 -11.427 -16.221  1.00 91.02           N  
ATOM   1061  OE1 GLN A 128      15.353 -12.848 -15.705  1.00 91.02           O  
ATOM   1062  N   GLU A 129      12.330 -12.789 -20.128  1.00 90.91           N  
ATOM   1063  CA  GLU A 129      12.506 -13.465 -21.410  1.00 90.91           C  
ATOM   1064  C   GLU A 129      12.087 -12.567 -22.570  1.00 90.91           C  
ATOM   1065  CB  GLU A 129      11.710 -14.772 -21.442  1.00 90.91           C  
ATOM   1066  O   GLU A 129      12.745 -12.543 -23.613  1.00 90.91           O  
ATOM   1067  CG  GLU A 129      12.283 -15.864 -20.551  1.00 90.91           C  
ATOM   1068  CD  GLU A 129      11.469 -17.148 -20.576  1.00 90.91           C  
ATOM   1069  OE1 GLU A 129      11.785 -18.082 -19.804  1.00 90.91           O  
ATOM   1070  OE2 GLU A 129      10.508 -17.221 -21.374  1.00 90.91           O  
ATOM   1071  N   LEU A 130      11.069 -11.861 -22.337  1.00 90.39           N  
ATOM   1072  CA  LEU A 130      10.557 -10.970 -23.373  1.00 90.39           C  
ATOM   1073  C   LEU A 130      11.391  -9.696 -23.456  1.00 90.39           C  
ATOM   1074  CB  LEU A 130       9.092 -10.617 -23.100  1.00 90.39           C  
ATOM   1075  O   LEU A 130      11.462  -9.063 -24.512  1.00 90.39           O  
ATOM   1076  CG  LEU A 130       8.088 -11.768 -23.197  1.00 90.39           C  
ATOM   1077  CD1 LEU A 130       6.719 -11.319 -22.699  1.00 90.39           C  
ATOM   1078  CD2 LEU A 130       8.000 -12.282 -24.630  1.00 90.39           C  
ATOM   1079  N   ASN A 131      12.016  -9.385 -22.300  1.00 91.04           N  
ATOM   1080  CA  ASN A 131      12.851  -8.193 -22.191  1.00 91.04           C  
ATOM   1081  C   ASN A 131      14.205  -8.512 -21.565  1.00 91.04           C  
ATOM   1082  CB  ASN A 131      12.135  -7.107 -21.385  1.00 91.04           C  
ATOM   1083  O   ASN A 131      14.418  -8.264 -20.376  1.00 91.04           O  
ATOM   1084  CG  ASN A 131      10.806  -6.708 -21.994  1.00 91.04           C  
ATOM   1085  ND2 ASN A 131       9.725  -7.295 -21.495  1.00 91.04           N  
ATOM   1086  OD1 ASN A 131      10.751  -5.880 -22.907  1.00 91.04           O  
ATOM   1087  N   PRO A 132      15.170  -9.047 -22.360  1.00 88.36           N  
ATOM   1088  CA  PRO A 132      16.429  -9.582 -21.838  1.00 88.36           C  
ATOM   1089  C   PRO A 132      17.273  -8.523 -21.133  1.00 88.36           C  
ATOM   1090  CB  PRO A 132      17.139 -10.100 -23.091  1.00 88.36           C  
ATOM   1091  O   PRO A 132      18.075  -8.851 -20.255  1.00 88.36           O  
ATOM   1092  CG  PRO A 132      16.039 -10.394 -24.059  1.00 88.36           C  
ATOM   1093  CD  PRO A 132      14.911  -9.436 -23.805  1.00 88.36           C  
ATOM   1094  N   GLY A 133      16.930  -7.282 -21.181  1.00 87.95           N  
ATOM   1095  CA  GLY A 133      17.691  -6.212 -20.556  1.00 87.95           C  
ATOM   1096  C   GLY A 133      17.098  -5.748 -19.239  1.00 87.95           C  
ATOM   1097  O   GLY A 133      17.681  -4.908 -18.550  1.00 87.95           O  
ATOM   1098  N   TRP A 134      16.051  -6.271 -18.870  1.00 90.78           N  
ATOM   1099  CA  TRP A 134      15.353  -5.886 -17.648  1.00 90.78           C  
ATOM   1100  C   TRP A 134      16.064  -6.438 -16.417  1.00 90.78           C  
ATOM   1101  CB  TRP A 134      13.903  -6.378 -17.679  1.00 90.78           C  
ATOM   1102  O   TRP A 134      16.400  -7.623 -16.366  1.00 90.78           O  
ATOM   1103  CG  TRP A 134      13.090  -5.953 -16.493  1.00 90.78           C  
ATOM   1104  CD1 TRP A 134      12.958  -4.686 -15.996  1.00 90.78           C  
ATOM   1105  CD2 TRP A 134      12.301  -6.798 -15.651  1.00 90.78           C  
ATOM   1106  CE2 TRP A 134      11.716  -5.976 -14.663  1.00 90.78           C  
ATOM   1107  CE3 TRP A 134      12.031  -8.173 -15.636  1.00 90.78           C  
ATOM   1108  NE1 TRP A 134      12.132  -4.693 -14.895  1.00 90.78           N  
ATOM   1109  CH2 TRP A 134      10.628  -7.833 -13.678  1.00 90.78           C  
ATOM   1110  CZ2 TRP A 134      10.876  -6.484 -13.669  1.00 90.78           C  
ATOM   1111  CZ3 TRP A 134      11.194  -8.677 -14.647  1.00 90.78           C  
ATOM   1112  N   ASN A 135      16.270  -5.643 -15.475  1.00 88.93           N  
ATOM   1113  CA  ASN A 135      17.104  -6.001 -14.333  1.00 88.93           C  
ATOM   1114  C   ASN A 135      16.266  -6.247 -13.081  1.00 88.93           C  
ATOM   1115  CB  ASN A 135      18.148  -4.915 -14.068  1.00 88.93           C  
ATOM   1116  O   ASN A 135      16.806  -6.358 -11.979  1.00 88.93           O  
ATOM   1117  CG  ASN A 135      17.524  -3.582 -13.702  1.00 88.93           C  
ATOM   1118  ND2 ASN A 135      18.363  -2.589 -13.433  1.00 88.93           N  
ATOM   1119  OD1 ASN A 135      16.298  -3.447 -13.662  1.00 88.93           O  
ATOM   1120  N   GLY A 136      14.938  -6.280 -13.273  1.00 90.21           N  
ATOM   1121  CA  GLY A 136      14.076  -6.674 -12.171  1.00 90.21           C  
ATOM   1122  C   GLY A 136      13.510  -5.493 -11.405  1.00 90.21           C  
ATOM   1123  O   GLY A 136      12.696  -5.669 -10.495  1.00 90.21           O  
ATOM   1124  N   VAL A 137      13.891  -4.313 -11.831  1.00 93.39           N  
ATOM   1125  CA  VAL A 137      13.365  -3.118 -11.178  1.00 93.39           C  
ATOM   1126  C   VAL A 137      11.995  -2.774 -11.757  1.00 93.39           C  
ATOM   1127  CB  VAL A 137      14.326  -1.918 -11.332  1.00 93.39           C  
ATOM   1128  O   VAL A 137      11.861  -2.554 -12.964  1.00 93.39           O  
ATOM   1129  CG1 VAL A 137      13.724  -0.661 -10.706  1.00 93.39           C  
ATOM   1130  CG2 VAL A 137      15.681  -2.235 -10.703  1.00 93.39           C  
ATOM   1131  N   VAL A 138      11.047  -2.685 -10.790  1.00 95.25           N  
ATOM   1132  CA  VAL A 138       9.693  -2.353 -11.221  1.00 95.25           C  
ATOM   1133  C   VAL A 138       9.460  -0.850 -11.083  1.00 95.25           C  
ATOM   1134  CB  VAL A 138       8.633  -3.134 -10.413  1.00 95.25           C  
ATOM   1135  O   VAL A 138       8.963  -0.205 -12.008  1.00 95.25           O  
ATOM   1136  CG1 VAL A 138       7.228  -2.626 -10.734  1.00 95.25           C  
ATOM   1137  CG2 VAL A 138       8.741  -4.631 -10.698  1.00 95.25           C  
ATOM   1138  N   VAL A 139       9.878  -0.227  -9.961  1.00 96.60           N  
ATOM   1139  CA  VAL A 139       9.735   1.212  -9.765  1.00 96.60           C  
ATOM   1140  C   VAL A 139      10.910   1.742  -8.946  1.00 96.60           C  
ATOM   1141  CB  VAL A 139       8.400   1.560  -9.070  1.00 96.60           C  
ATOM   1142  O   VAL A 139      11.524   0.998  -8.178  1.00 96.60           O  
ATOM   1143  CG1 VAL A 139       7.216   1.219  -9.973  1.00 96.60           C  
ATOM   1144  CG2 VAL A 139       8.287   0.826  -7.735  1.00 96.60           C  
ATOM   1145  N   TYR A 140      11.162   3.046  -9.145  1.00 96.40           N  
ATOM   1146  CA  TYR A 140      12.054   3.790  -8.262  1.00 96.40           C  
ATOM   1147  C   TYR A 140      11.262   4.685  -7.316  1.00 96.40           C  
ATOM   1148  CB  TYR A 140      13.038   4.634  -9.078  1.00 96.40           C  
ATOM   1149  O   TYR A 140      10.253   5.275  -7.708  1.00 96.40           O  
ATOM   1150  CG  TYR A 140      14.043   3.816  -9.852  1.00 96.40           C  
ATOM   1151  CD1 TYR A 140      15.203   3.344  -9.242  1.00 96.40           C  
ATOM   1152  CD2 TYR A 140      13.836   3.514 -11.193  1.00 96.40           C  
ATOM   1153  CE1 TYR A 140      16.134   2.592  -9.951  1.00 96.40           C  
ATOM   1154  CE2 TYR A 140      14.759   2.762 -11.912  1.00 96.40           C  
ATOM   1155  OH  TYR A 140      16.821   1.561 -11.990  1.00 96.40           O  
ATOM   1156  CZ  TYR A 140      15.903   2.306 -11.283  1.00 96.40           C  
ATOM   1157  N   LEU A 141      11.781   4.742  -6.075  1.00 96.10           N  
ATOM   1158  CA  LEU A 141      11.118   5.583  -5.084  1.00 96.10           C  
ATOM   1159  C   LEU A 141      11.881   6.888  -4.882  1.00 96.10           C  
ATOM   1160  CB  LEU A 141      10.989   4.842  -3.751  1.00 96.10           C  
ATOM   1161  O   LEU A 141      13.110   6.913  -4.968  1.00 96.10           O  
ATOM   1162  CG  LEU A 141      10.235   3.512  -3.785  1.00 96.10           C  
ATOM   1163  CD1 LEU A 141      10.516   2.711  -2.518  1.00 96.10           C  
ATOM   1164  CD2 LEU A 141       8.738   3.750  -3.952  1.00 96.10           C  
ATOM   1165  N   PRO A 142      11.055   7.968  -4.589  1.00 95.23           N  
ATOM   1166  CA  PRO A 142      11.779   9.117  -4.042  1.00 95.23           C  
ATOM   1167  C   PRO A 142      12.554   8.775  -2.771  1.00 95.23           C  
ATOM   1168  CB  PRO A 142      10.668  10.128  -3.749  1.00 95.23           C  
ATOM   1169  O   PRO A 142      12.112   7.938  -1.980  1.00 95.23           O  
ATOM   1170  CG  PRO A 142       9.523   9.696  -4.607  1.00 95.23           C  
ATOM   1171  CD  PRO A 142       9.564   8.201  -4.741  1.00 95.23           C  
ATOM   1172  N   ILE A 143      13.679   9.416  -2.556  1.00 94.15           N  
ATOM   1173  CA  ILE A 143      14.597   9.065  -1.478  1.00 94.15           C  
ATOM   1174  C   ILE A 143      13.864   9.115  -0.140  1.00 94.15           C  
ATOM   1175  CB  ILE A 143      15.824  10.004  -1.453  1.00 94.15           C  
ATOM   1176  O   ILE A 143      14.008   8.212   0.688  1.00 94.15           O  
ATOM   1177  CG1 ILE A 143      16.698   9.774  -2.691  1.00 94.15           C  
ATOM   1178  CG2 ILE A 143      16.632   9.803  -0.167  1.00 94.15           C  
ATOM   1179  CD1 ILE A 143      17.809  10.801  -2.864  1.00 94.15           C  
ATOM   1180  N   ILE A 144      13.098  10.129   0.036  1.00 95.21           N  
ATOM   1181  CA  ILE A 144      12.392  10.306   1.301  1.00 95.21           C  
ATOM   1182  C   ILE A 144      11.428   9.143   1.520  1.00 95.21           C  
ATOM   1183  CB  ILE A 144      11.629  11.649   1.339  1.00 95.21           C  
ATOM   1184  O   ILE A 144      11.298   8.638   2.638  1.00 95.21           O  
ATOM   1185  CG1 ILE A 144      11.087  11.915   2.747  1.00 95.21           C  
ATOM   1186  CG2 ILE A 144      10.499  11.657   0.306  1.00 95.21           C  
ATOM   1187  CD1 ILE A 144      12.169  12.120   3.799  1.00 95.21           C  
ATOM   1188  N   LEU A 145      10.755   8.700   0.455  1.00 95.42           N  
ATOM   1189  CA  LEU A 145       9.829   7.581   0.592  1.00 95.42           C  
ATOM   1190  C   LEU A 145      10.579   6.290   0.899  1.00 95.42           C  
ATOM   1191  CB  LEU A 145       8.999   7.413  -0.684  1.00 95.42           C  
ATOM   1192  O   LEU A 145      10.123   5.480   1.709  1.00 95.42           O  
ATOM   1193  CG  LEU A 145       7.891   8.442  -0.913  1.00 95.42           C  
ATOM   1194  CD1 LEU A 145       7.077   8.078  -2.150  1.00 95.42           C  
ATOM   1195  CD2 LEU A 145       6.991   8.541   0.315  1.00 95.42           C  
ATOM   1196  N   SER A 146      11.707   6.126   0.215  1.00 94.61           N  
ATOM   1197  CA  SER A 146      12.514   4.940   0.482  1.00 94.61           C  
ATOM   1198  C   SER A 146      12.919   4.866   1.950  1.00 94.61           C  
ATOM   1199  CB  SER A 146      13.762   4.931  -0.401  1.00 94.61           C  
ATOM   1200  O   SER A 146      12.908   3.789   2.549  1.00 94.61           O  
ATOM   1201  OG  SER A 146      14.598   3.833  -0.079  1.00 94.61           O  
ATOM   1202  N   LYS A 147      13.137   5.921   2.618  1.00 93.60           N  
ATOM   1203  CA  LYS A 147      13.555   5.979   4.015  1.00 93.60           C  
ATOM   1204  C   LYS A 147      12.378   5.725   4.953  1.00 93.60           C  
ATOM   1205  CB  LYS A 147      14.193   7.333   4.329  1.00 93.60           C  
ATOM   1206  O   LYS A 147      12.492   4.949   5.903  1.00 93.60           O  
ATOM   1207  CG  LYS A 147      15.543   7.551   3.663  1.00 93.60           C  
ATOM   1208  CD  LYS A 147      16.153   8.890   4.060  1.00 93.60           C  
ATOM   1209  CE  LYS A 147      17.509   9.104   3.402  1.00 93.60           C  
ATOM   1210  NZ  LYS A 147      18.160  10.364   3.872  1.00 93.60           N  
ATOM   1211  N   ILE A 148      11.254   6.301   4.671  1.00 94.10           N  
ATOM   1212  CA  ILE A 148      10.083   6.189   5.534  1.00 94.10           C  
ATOM   1213  C   ILE A 148       9.536   4.764   5.478  1.00 94.10           C  
ATOM   1214  CB  ILE A 148       8.986   7.200   5.133  1.00 94.10           C  
ATOM   1215  O   ILE A 148       9.056   4.237   6.485  1.00 94.10           O  
ATOM   1216  CG1 ILE A 148       9.417   8.627   5.494  1.00 94.10           C  
ATOM   1217  CG2 ILE A 148       7.654   6.846   5.800  1.00 94.10           C  
ATOM   1218  CD1 ILE A 148       8.488   9.708   4.959  1.00 94.10           C  
ATOM   1219  N   LEU A 149       9.714   4.194   4.313  1.00 93.29           N  
ATOM   1220  CA  LEU A 149       9.171   2.851   4.142  1.00 93.29           C  
ATOM   1221  C   LEU A 149      10.204   1.795   4.521  1.00 93.29           C  
ATOM   1222  CB  LEU A 149       8.713   2.638   2.697  1.00 93.29           C  
ATOM   1223  O   LEU A 149       9.946   0.595   4.398  1.00 93.29           O  
ATOM   1224  CG  LEU A 149       7.512   3.466   2.237  1.00 93.29           C  
ATOM   1225  CD1 LEU A 149       7.263   3.257   0.747  1.00 93.29           C  
ATOM   1226  CD2 LEU A 149       6.272   3.106   3.048  1.00 93.29           C  
ATOM   1227  N   PHE A 150      11.371   2.295   4.933  1.00 93.07           N  
ATOM   1228  CA  PHE A 150      12.438   1.439   5.437  1.00 93.07           C  
ATOM   1229  C   PHE A 150      12.832   0.397   4.397  1.00 93.07           C  
ATOM   1230  CB  PHE A 150      12.009   0.750   6.735  1.00 93.07           C  
ATOM   1231  O   PHE A 150      12.950  -0.789   4.713  1.00 93.07           O  
ATOM   1232  CG  PHE A 150      11.703   1.705   7.857  1.00 93.07           C  
ATOM   1233  CD1 PHE A 150      12.729   2.313   8.570  1.00 93.07           C  
ATOM   1234  CD2 PHE A 150      10.388   1.994   8.199  1.00 93.07           C  
ATOM   1235  CE1 PHE A 150      12.449   3.198   9.609  1.00 93.07           C  
ATOM   1236  CE2 PHE A 150      10.101   2.877   9.236  1.00 93.07           C  
ATOM   1237  CZ  PHE A 150      11.132   3.477   9.940  1.00 93.07           C  
ATOM   1238  N   ILE A 151      13.055   0.834   3.220  1.00 91.20           N  
ATOM   1239  CA  ILE A 151      13.332  -0.061   2.102  1.00 91.20           C  
ATOM   1240  C   ILE A 151      14.652  -0.791   2.340  1.00 91.20           C  
ATOM   1241  CB  ILE A 151      13.377   0.705   0.762  1.00 91.20           C  
ATOM   1242  O   ILE A 151      14.773  -1.981   2.039  1.00 91.20           O  
ATOM   1243  CG1 ILE A 151      12.011   1.330   0.457  1.00 91.20           C  
ATOM   1244  CG2 ILE A 151      13.822  -0.220  -0.375  1.00 91.20           C  
ATOM   1245  CD1 ILE A 151      10.858   0.336   0.473  1.00 91.20           C  
ATOM   1246  N   ASP A 152      15.576  -0.189   2.998  1.00 90.06           N  
ATOM   1247  CA  ASP A 152      16.860  -0.820   3.285  1.00 90.06           C  
ATOM   1248  C   ASP A 152      16.679  -2.057   4.163  1.00 90.06           C  
ATOM   1249  CB  ASP A 152      17.806   0.172   3.964  1.00 90.06           C  
ATOM   1250  O   ASP A 152      17.312  -3.089   3.928  1.00 90.06           O  
ATOM   1251  CG  ASP A 152      18.281   1.272   3.030  1.00 90.06           C  
ATOM   1252  OD1 ASP A 152      18.235   1.086   1.795  1.00 90.06           O  
ATOM   1253  OD2 ASP A 152      18.708   2.333   3.534  1.00 90.06           O  
ATOM   1254  N   PHE A 153      15.875  -1.837   5.158  1.00 90.63           N  
ATOM   1255  CA  PHE A 153      15.607  -2.943   6.069  1.00 90.63           C  
ATOM   1256  C   PHE A 153      15.010  -4.129   5.320  1.00 90.63           C  
ATOM   1257  CB  PHE A 153      14.662  -2.501   7.190  1.00 90.63           C  
ATOM   1258  O   PHE A 153      15.456  -5.266   5.490  1.00 90.63           O  
ATOM   1259  CG  PHE A 153      14.134  -3.638   8.023  1.00 90.63           C  
ATOM   1260  CD1 PHE A 153      12.850  -4.129   7.820  1.00 90.63           C  
ATOM   1261  CD2 PHE A 153      14.922  -4.215   9.010  1.00 90.63           C  
ATOM   1262  CE1 PHE A 153      12.359  -5.181   8.589  1.00 90.63           C  
ATOM   1263  CE2 PHE A 153      14.438  -5.267   9.783  1.00 90.63           C  
ATOM   1264  CZ  PHE A 153      13.156  -5.748   9.572  1.00 90.63           C  
ATOM   1265  N   TRP A 154      14.090  -3.856   4.463  1.00 88.54           N  
ATOM   1266  CA  TRP A 154      13.386  -4.932   3.775  1.00 88.54           C  
ATOM   1267  C   TRP A 154      14.287  -5.601   2.742  1.00 88.54           C  
ATOM   1268  CB  TRP A 154      12.120  -4.400   3.097  1.00 88.54           C  
ATOM   1269  O   TRP A 154      14.209  -6.814   2.533  1.00 88.54           O  
ATOM   1270  CG  TRP A 154      11.097  -3.864   4.053  1.00 88.54           C  
ATOM   1271  CD1 TRP A 154      10.720  -2.560   4.211  1.00 88.54           C  
ATOM   1272  CD2 TRP A 154      10.321  -4.622   4.987  1.00 88.54           C  
ATOM   1273  CE2 TRP A 154       9.494  -3.711   5.679  1.00 88.54           C  
ATOM   1274  CE3 TRP A 154      10.245  -5.985   5.305  1.00 88.54           C  
ATOM   1275  NE1 TRP A 154       9.756  -2.460   5.188  1.00 88.54           N  
ATOM   1276  CH2 TRP A 154       8.545  -5.458   6.964  1.00 88.54           C  
ATOM   1277  CZ2 TRP A 154       8.600  -4.120   6.672  1.00 88.54           C  
ATOM   1278  CZ3 TRP A 154       9.355  -6.389   6.293  1.00 88.54           C  
ATOM   1279  N   HIS A 155      15.141  -4.875   2.118  1.00 87.12           N  
ATOM   1280  CA  HIS A 155      16.114  -5.459   1.200  1.00 87.12           C  
ATOM   1281  C   HIS A 155      17.071  -6.393   1.933  1.00 87.12           C  
ATOM   1282  CB  HIS A 155      16.899  -4.361   0.482  1.00 87.12           C  
ATOM   1283  O   HIS A 155      17.440  -7.447   1.409  1.00 87.12           O  
ATOM   1284  CG  HIS A 155      16.150  -3.728  -0.647  1.00 87.12           C  
ATOM   1285  CD2 HIS A 155      14.880  -3.905  -1.081  1.00 87.12           C  
ATOM   1286  ND1 HIS A 155      16.716  -2.788  -1.481  1.00 87.12           N  
ATOM   1287  CE1 HIS A 155      15.822  -2.412  -2.381  1.00 87.12           C  
ATOM   1288  NE2 HIS A 155      14.700  -3.075  -2.160  1.00 87.12           N  
ATOM   1289  N   TRP A 156      17.502  -5.867   3.080  1.00 88.10           N  
ATOM   1290  CA  TRP A 156      18.341  -6.718   3.918  1.00 88.10           C  
ATOM   1291  C   TRP A 156      17.615  -8.009   4.280  1.00 88.10           C  
ATOM   1292  CB  TRP A 156      18.757  -5.977   5.191  1.00 88.10           C  
ATOM   1293  O   TRP A 156      18.175  -9.101   4.153  1.00 88.10           O  
ATOM   1294  CG  TRP A 156      19.394  -6.855   6.226  1.00 88.10           C  
ATOM   1295  CD1 TRP A 156      20.676  -7.328   6.230  1.00 88.10           C  
ATOM   1296  CD2 TRP A 156      18.773  -7.370   7.408  1.00 88.10           C  
ATOM   1297  CE2 TRP A 156      19.739  -8.148   8.083  1.00 88.10           C  
ATOM   1298  CE3 TRP A 156      17.492  -7.248   7.963  1.00 88.10           C  
ATOM   1299  NE1 TRP A 156      20.891  -8.106   7.344  1.00 88.10           N  
ATOM   1300  CH2 TRP A 156      18.203  -8.666   9.807  1.00 88.10           C  
ATOM   1301  CZ2 TRP A 156      19.464  -8.802   9.287  1.00 88.10           C  
ATOM   1302  CZ3 TRP A 156      17.219  -7.900   9.160  1.00 88.10           C  
ATOM   1303  N   LEU A 157      16.411  -7.816   4.762  1.00 87.20           N  
ATOM   1304  CA  LEU A 157      15.616  -8.976   5.149  1.00 87.20           C  
ATOM   1305  C   LEU A 157      15.412  -9.915   3.965  1.00 87.20           C  
ATOM   1306  CB  LEU A 157      14.259  -8.534   5.704  1.00 87.20           C  
ATOM   1307  O   LEU A 157      15.530 -11.134   4.106  1.00 87.20           O  
ATOM   1308  CG  LEU A 157      13.374  -9.636   6.289  1.00 87.20           C  
ATOM   1309  CD1 LEU A 157      14.066 -10.297   7.477  1.00 87.20           C  
ATOM   1310  CD2 LEU A 157      12.018  -9.072   6.699  1.00 87.20           C  
ATOM   1311  N   GLY A 158      15.122  -9.426   2.875  1.00 83.16           N  
ATOM   1312  CA  GLY A 158      14.919 -10.222   1.675  1.00 83.16           C  
ATOM   1313  C   GLY A 158      16.166 -10.963   1.233  1.00 83.16           C  
ATOM   1314  O   GLY A 158      16.082 -12.082   0.723  1.00 83.16           O  
ATOM   1315  N   SER A 159      17.311 -10.319   1.376  1.00 81.38           N  
ATOM   1316  CA  SER A 159      18.574 -10.949   1.005  1.00 81.38           C  
ATOM   1317  C   SER A 159      18.837 -12.195   1.845  1.00 81.38           C  
ATOM   1318  CB  SER A 159      19.733  -9.963   1.164  1.00 81.38           C  
ATOM   1319  O   SER A 159      19.551 -13.102   1.412  1.00 81.38           O  
ATOM   1320  OG  SER A 159      19.998  -9.716   2.534  1.00 81.38           O  
ATOM   1321  N   ILE A 160      18.261 -12.354   2.973  1.00 84.40           N  
ATOM   1322  CA  ILE A 160      18.434 -13.505   3.853  1.00 84.40           C  
ATOM   1323  C   ILE A 160      17.561 -14.661   3.370  1.00 84.40           C  
ATOM   1324  CB  ILE A 160      18.092 -13.152   5.318  1.00 84.40           C  
ATOM   1325  O   ILE A 160      17.975 -15.822   3.419  1.00 84.40           O  
ATOM   1326  CG1 ILE A 160      19.051 -12.079   5.847  1.00 84.40           C  
ATOM   1327  CG2 ILE A 160      18.132 -14.404   6.199  1.00 84.40           C  
ATOM   1328  CD1 ILE A 160      18.677 -11.535   7.218  1.00 84.40           C  
ATOM   1329  N   PHE A 161      16.404 -14.315   2.850  1.00 78.31           N  
ATOM   1330  CA  PHE A 161      15.401 -15.341   2.591  1.00 78.31           C  
ATOM   1331  C   PHE A 161      15.317 -15.653   1.102  1.00 78.31           C  
ATOM   1332  CB  PHE A 161      14.030 -14.899   3.113  1.00 78.31           C  
ATOM   1333  O   PHE A 161      14.849 -16.724   0.712  1.00 78.31           O  
ATOM   1334  CG  PHE A 161      13.944 -14.833   4.614  1.00 78.31           C  
ATOM   1335  CD1 PHE A 161      13.853 -15.995   5.370  1.00 78.31           C  
ATOM   1336  CD2 PHE A 161      13.955 -13.608   5.268  1.00 78.31           C  
ATOM   1337  CE1 PHE A 161      13.773 -15.936   6.760  1.00 78.31           C  
ATOM   1338  CE2 PHE A 161      13.876 -13.542   6.657  1.00 78.31           C  
ATOM   1339  CZ  PHE A 161      13.784 -14.707   7.400  1.00 78.31           C  
ATOM   1340  N   TYR A 162      15.862 -14.717   0.318  1.00 70.58           N  
ATOM   1341  CA  TYR A 162      15.735 -14.884  -1.125  1.00 70.58           C  
ATOM   1342  C   TYR A 162      17.104 -14.917  -1.794  1.00 70.58           C  
ATOM   1343  CB  TYR A 162      14.889 -13.756  -1.724  1.00 70.58           C  
ATOM   1344  O   TYR A 162      17.807 -13.905  -1.832  1.00 70.58           O  
ATOM   1345  CG  TYR A 162      13.402 -13.991  -1.620  1.00 70.58           C  
ATOM   1346  CD1 TYR A 162      12.719 -14.706  -2.602  1.00 70.58           C  
ATOM   1347  CD2 TYR A 162      12.676 -13.499  -0.541  1.00 70.58           C  
ATOM   1348  CE1 TYR A 162      11.349 -14.924  -2.512  1.00 70.58           C  
ATOM   1349  CE2 TYR A 162      11.305 -13.711  -0.440  1.00 70.58           C  
ATOM   1350  OH  TYR A 162       9.294 -14.636  -1.334  1.00 70.58           O  
ATOM   1351  CZ  TYR A 162      10.651 -14.424  -1.428  1.00 70.58           C  
ATOM   1352  N   LYS A 163      17.737 -16.212  -2.006  1.00 61.40           N  
ATOM   1353  CA  LYS A 163      19.056 -16.410  -2.601  1.00 61.40           C  
ATOM   1354  C   LYS A 163      18.941 -16.870  -4.052  1.00 61.40           C  
ATOM   1355  CB  LYS A 163      19.862 -17.427  -1.791  1.00 61.40           C  
ATOM   1356  O   LYS A 163      18.067 -17.671  -4.387  1.00 61.40           O  
ATOM   1357  CG  LYS A 163      20.243 -16.948  -0.398  1.00 61.40           C  
ATOM   1358  CD  LYS A 163      21.322 -17.827   0.220  1.00 61.40           C  
ATOM   1359  CE  LYS A 163      21.703 -17.349   1.615  1.00 61.40           C  
ATOM   1360  NZ  LYS A 163      22.800 -18.174   2.203  1.00 61.40           N  
ATOM   1361  N   GLY A 164      19.012 -15.903  -5.075  1.00 56.54           N  
ATOM   1362  CA  GLY A 164      18.949 -16.322  -6.466  1.00 56.54           C  
ATOM   1363  C   GLY A 164      18.051 -15.441  -7.314  1.00 56.54           C  
ATOM   1364  O   GLY A 164      17.760 -15.768  -8.466  1.00 56.54           O  
ATOM   1365  N   GLY A 165      17.667 -14.225  -6.884  1.00 63.64           N  
ATOM   1366  CA  GLY A 165      16.836 -13.202  -7.498  1.00 63.64           C  
ATOM   1367  C   GLY A 165      17.625 -11.992  -7.961  1.00 63.64           C  
ATOM   1368  O   GLY A 165      18.855 -12.039  -8.040  1.00 63.64           O  
ATOM   1369  N   PHE A 166      17.052 -11.111  -8.842  1.00 62.55           N  
ATOM   1370  CA  PHE A 166      17.731  -9.933  -9.369  1.00 62.55           C  
ATOM   1371  C   PHE A 166      18.587  -9.276  -8.293  1.00 62.55           C  
ATOM   1372  CB  PHE A 166      16.715  -8.927  -9.919  1.00 62.55           C  
ATOM   1373  O   PHE A 166      18.215  -9.262  -7.118  1.00 62.55           O  
ATOM   1374  CG  PHE A 166      16.025  -9.386 -11.174  1.00 62.55           C  
ATOM   1375  CD1 PHE A 166      16.644  -9.258 -12.412  1.00 62.55           C  
ATOM   1376  CD2 PHE A 166      14.755  -9.946 -11.118  1.00 62.55           C  
ATOM   1377  CE1 PHE A 166      16.007  -9.682 -13.576  1.00 62.55           C  
ATOM   1378  CE2 PHE A 166      14.112 -10.372 -12.277  1.00 62.55           C  
ATOM   1379  CZ  PHE A 166      14.739 -10.238 -13.505  1.00 62.55           C  
ATOM   1380  N   LYS A 167      20.005  -9.303  -8.241  1.00 66.28           N  
ATOM   1381  CA  LYS A 167      20.862  -8.586  -7.301  1.00 66.28           C  
ATOM   1382  C   LYS A 167      20.304  -7.199  -6.996  1.00 66.28           C  
ATOM   1383  CB  LYS A 167      22.284  -8.470  -7.852  1.00 66.28           C  
ATOM   1384  O   LYS A 167      19.700  -6.563  -7.862  1.00 66.28           O  
ATOM   1385  CG  LYS A 167      23.030  -9.794  -7.926  1.00 66.28           C  
ATOM   1386  CD  LYS A 167      24.480  -9.596  -8.347  1.00 66.28           C  
ATOM   1387  CE  LYS A 167      25.224 -10.922  -8.435  1.00 66.28           C  
ATOM   1388  NZ  LYS A 167      26.648 -10.733  -8.843  1.00 66.28           N  
ATOM   1389  N   ILE A 168      19.970  -6.851  -5.838  1.00 63.95           N  
ATOM   1390  CA  ILE A 168      19.427  -5.575  -5.385  1.00 63.95           C  
ATOM   1391  C   ILE A 168      20.197  -4.427  -6.035  1.00 63.95           C  
ATOM   1392  CB  ILE A 168      19.480  -5.452  -3.846  1.00 63.95           C  
ATOM   1393  O   ILE A 168      21.411  -4.304  -5.854  1.00 63.95           O  
ATOM   1394  CG1 ILE A 168      18.696  -6.595  -3.192  1.00 63.95           C  
ATOM   1395  CG2 ILE A 168      18.944  -4.090  -3.394  1.00 63.95           C  
ATOM   1396  CD1 ILE A 168      18.864  -6.676  -1.681  1.00 63.95           C  
ATOM   1397  N   VAL A 169      19.564  -3.732  -6.988  1.00 67.01           N  
ATOM   1398  CA  VAL A 169      20.083  -2.729  -7.912  1.00 67.01           C  
ATOM   1399  C   VAL A 169      20.065  -1.354  -7.246  1.00 67.01           C  
ATOM   1400  CB  VAL A 169      19.271  -2.694  -9.227  1.00 67.01           C  
ATOM   1401  O   VAL A 169      21.032  -0.596  -7.348  1.00 67.01           O  
ATOM   1402  CG1 VAL A 169      19.877  -1.693 -10.209  1.00 67.01           C  
ATOM   1403  CG2 VAL A 169      19.207  -4.087  -9.850  1.00 67.01           C  
ATOM   1404  N   SER A 170      19.543  -0.965  -6.223  1.00 81.56           N  
ATOM   1405  CA  SER A 170      19.626   0.283  -5.471  1.00 81.56           C  
ATOM   1406  C   SER A 170      18.584   0.329  -4.359  1.00 81.56           C  
ATOM   1407  CB  SER A 170      19.444   1.483  -6.401  1.00 81.56           C  
ATOM   1408  O   SER A 170      17.585  -0.393  -4.407  1.00 81.56           O  
ATOM   1409  OG  SER A 170      18.076   1.668  -6.722  1.00 81.56           O  
ATOM   1410  N   ASN A 171      18.850   1.017  -3.213  1.00 83.67           N  
ATOM   1411  CA  ASN A 171      17.981   1.137  -2.047  1.00 83.67           C  
ATOM   1412  C   ASN A 171      16.764   2.009  -2.341  1.00 83.67           C  
ATOM   1413  CB  ASN A 171      18.759   1.696  -0.853  1.00 83.67           C  
ATOM   1414  O   ASN A 171      15.882   2.158  -1.494  1.00 83.67           O  
ATOM   1415  CG  ASN A 171      19.760   0.705  -0.293  1.00 83.67           C  
ATOM   1416  ND2 ASN A 171      20.816   1.217   0.329  1.00 83.67           N  
ATOM   1417  OD1 ASN A 171      19.587  -0.510  -0.419  1.00 83.67           O  
ATOM   1418  N   THR A 172      16.577   2.353  -3.583  1.00 91.55           N  
ATOM   1419  CA  THR A 172      15.412   3.148  -3.954  1.00 91.55           C  
ATOM   1420  C   THR A 172      14.571   2.420  -4.999  1.00 91.55           C  
ATOM   1421  CB  THR A 172      15.827   4.528  -4.496  1.00 91.55           C  
ATOM   1422  O   THR A 172      13.629   2.990  -5.553  1.00 91.55           O  
ATOM   1423  CG2 THR A 172      16.489   5.369  -3.410  1.00 91.55           C  
ATOM   1424  OG1 THR A 172      16.750   4.352  -5.578  1.00 91.55           O  
ATOM   1425  N   ALA A 173      14.974   1.236  -5.207  1.00 92.57           N  
ATOM   1426  CA  ALA A 173      14.266   0.461  -6.222  1.00 92.57           C  
ATOM   1427  C   ALA A 173      13.423  -0.639  -5.584  1.00 92.57           C  
ATOM   1428  CB  ALA A 173      15.255  -0.141  -7.218  1.00 92.57           C  
ATOM   1429  O   ALA A 173      13.835  -1.251  -4.596  1.00 92.57           O  
ATOM   1430  N   LEU A 174      12.244  -0.844  -6.154  1.00 93.01           N  
ATOM   1431  CA  LEU A 174      11.368  -1.931  -5.729  1.00 93.01           C  
ATOM   1432  C   LEU A 174      11.159  -2.934  -6.858  1.00 93.01           C  
ATOM   1433  CB  LEU A 174      10.018  -1.380  -5.263  1.00 93.01           C  
ATOM   1434  O   LEU A 174      10.910  -2.546  -8.001  1.00 93.01           O  
ATOM   1435  CG  LEU A 174      10.014  -0.635  -3.927  1.00 93.01           C  
ATOM   1436  CD1 LEU A 174       8.620  -0.093  -3.627  1.00 93.01           C  
ATOM   1437  CD2 LEU A 174      10.491  -1.548  -2.803  1.00 93.01           C  
ATOM   1438  N   GLY A 175      11.308  -4.197  -6.496  1.00 92.45           N  
ATOM   1439  CA  GLY A 175      10.912  -5.255  -7.412  1.00 92.45           C  
ATOM   1440  C   GLY A 175       9.431  -5.578  -7.346  1.00 92.45           C  
ATOM   1441  O   GLY A 175       8.642  -4.791  -6.820  1.00 92.45           O  
ATOM   1442  N   TRP A 176       9.035  -6.683  -7.924  1.00 92.97           N  
ATOM   1443  CA  TRP A 176       7.625  -7.036  -8.058  1.00 92.97           C  
ATOM   1444  C   TRP A 176       6.984  -7.244  -6.690  1.00 92.97           C  
ATOM   1445  CB  TRP A 176       7.465  -8.299  -8.909  1.00 92.97           C  
ATOM   1446  O   TRP A 176       5.824  -6.881  -6.480  1.00 92.97           O  
ATOM   1447  CG  TRP A 176       8.067  -9.527  -8.295  1.00 92.97           C  
ATOM   1448  CD1 TRP A 176       9.320 -10.029  -8.516  1.00 92.97           C  
ATOM   1449  CD2 TRP A 176       7.439 -10.411  -7.362  1.00 92.97           C  
ATOM   1450  CE2 TRP A 176       8.371 -11.429  -7.058  1.00 92.97           C  
ATOM   1451  CE3 TRP A 176       6.178 -10.441  -6.751  1.00 92.97           C  
ATOM   1452  NE1 TRP A 176       9.508 -11.173  -7.775  1.00 92.97           N  
ATOM   1453  CH2 TRP A 176       6.839 -12.473  -5.587  1.00 92.97           C  
ATOM   1454  CZ2 TRP A 176       8.080 -12.467  -6.170  1.00 92.97           C  
ATOM   1455  CZ3 TRP A 176       5.891 -11.475  -5.867  1.00 92.97           C  
ATOM   1456  N   LEU A 177       7.743  -7.892  -5.811  1.00 92.41           N  
ATOM   1457  CA  LEU A 177       7.169  -8.215  -4.510  1.00 92.41           C  
ATOM   1458  C   LEU A 177       6.886  -6.948  -3.711  1.00 92.41           C  
ATOM   1459  CB  LEU A 177       8.110  -9.130  -3.721  1.00 92.41           C  
ATOM   1460  O   LEU A 177       5.771  -6.755  -3.219  1.00 92.41           O  
ATOM   1461  CG  LEU A 177       7.636  -9.553  -2.330  1.00 92.41           C  
ATOM   1462  CD1 LEU A 177       6.302 -10.285  -2.425  1.00 92.41           C  
ATOM   1463  CD2 LEU A 177       8.684 -10.427  -1.650  1.00 92.41           C  
ATOM   1464  N   GLY A 178       7.883  -6.114  -3.614  1.00 92.58           N  
ATOM   1465  CA  GLY A 178       7.714  -4.875  -2.873  1.00 92.58           C  
ATOM   1466  C   GLY A 178       6.624  -3.985  -3.439  1.00 92.58           C  
ATOM   1467  O   GLY A 178       5.798  -3.454  -2.693  1.00 92.58           O  
ATOM   1468  N   TRP A 179       6.642  -3.839  -4.717  1.00 96.41           N  
ATOM   1469  CA  TRP A 179       5.647  -2.987  -5.361  1.00 96.41           C  
ATOM   1470  C   TRP A 179       4.246  -3.566  -5.196  1.00 96.41           C  
ATOM   1471  CB  TRP A 179       5.970  -2.812  -6.847  1.00 96.41           C  
ATOM   1472  O   TRP A 179       3.295  -2.834  -4.911  1.00 96.41           O  
ATOM   1473  CG  TRP A 179       4.987  -1.955  -7.587  1.00 96.41           C  
ATOM   1474  CD1 TRP A 179       4.269  -2.298  -8.699  1.00 96.41           C  
ATOM   1475  CD2 TRP A 179       4.619  -0.610  -7.270  1.00 96.41           C  
ATOM   1476  CE2 TRP A 179       3.670  -0.198  -8.232  1.00 96.41           C  
ATOM   1477  CE3 TRP A 179       4.998   0.288  -6.263  1.00 96.41           C  
ATOM   1478  NE1 TRP A 179       3.475  -1.245  -9.092  1.00 96.41           N  
ATOM   1479  CH2 TRP A 179       3.485   1.934  -7.222  1.00 96.41           C  
ATOM   1480  CZ2 TRP A 179       3.096   1.075  -8.217  1.00 96.41           C  
ATOM   1481  CZ3 TRP A 179       4.425   1.555  -6.250  1.00 96.41           C  
ATOM   1482  N   TYR A 180       4.090  -4.903  -5.302  1.00 95.67           N  
ATOM   1483  CA  TYR A 180       2.791  -5.538  -5.110  1.00 95.67           C  
ATOM   1484  C   TYR A 180       2.265  -5.291  -3.701  1.00 95.67           C  
ATOM   1485  CB  TYR A 180       2.884  -7.044  -5.377  1.00 95.67           C  
ATOM   1486  O   TYR A 180       1.092  -4.958  -3.519  1.00 95.67           O  
ATOM   1487  CG  TYR A 180       1.603  -7.791  -5.093  1.00 95.67           C  
ATOM   1488  CD1 TYR A 180       1.407  -8.439  -3.876  1.00 95.67           C  
ATOM   1489  CD2 TYR A 180       0.587  -7.850  -6.041  1.00 95.67           C  
ATOM   1490  CE1 TYR A 180       0.229  -9.130  -3.611  1.00 95.67           C  
ATOM   1491  CE2 TYR A 180      -0.595  -8.538  -5.787  1.00 95.67           C  
ATOM   1492  OH  TYR A 180      -1.932  -9.857  -4.313  1.00 95.67           O  
ATOM   1493  CZ  TYR A 180      -0.764  -9.174  -4.571  1.00 95.67           C  
ATOM   1494  N   ILE A 181       3.109  -5.478  -2.724  1.00 94.45           N  
ATOM   1495  CA  ILE A 181       2.713  -5.300  -1.331  1.00 94.45           C  
ATOM   1496  C   ILE A 181       2.224  -3.870  -1.112  1.00 94.45           C  
ATOM   1497  CB  ILE A 181       3.877  -5.622  -0.367  1.00 94.45           C  
ATOM   1498  O   ILE A 181       1.187  -3.651  -0.482  1.00 94.45           O  
ATOM   1499  CG1 ILE A 181       4.156  -7.129  -0.352  1.00 94.45           C  
ATOM   1500  CG2 ILE A 181       3.568  -5.108   1.043  1.00 94.45           C  
ATOM   1501  CD1 ILE A 181       5.408  -7.519   0.422  1.00 94.45           C  
ATOM   1502  N   LEU A 182       2.962  -2.934  -1.621  1.00 96.49           N  
ATOM   1503  CA  LEU A 182       2.570  -1.535  -1.484  1.00 96.49           C  
ATOM   1504  C   LEU A 182       1.219  -1.283  -2.145  1.00 96.49           C  
ATOM   1505  CB  LEU A 182       3.631  -0.618  -2.097  1.00 96.49           C  
ATOM   1506  O   LEU A 182       0.333  -0.672  -1.543  1.00 96.49           O  
ATOM   1507  CG  LEU A 182       3.420   0.885  -1.907  1.00 96.49           C  
ATOM   1508  CD1 LEU A 182       3.455   1.242  -0.425  1.00 96.49           C  
ATOM   1509  CD2 LEU A 182       4.472   1.674  -2.678  1.00 96.49           C  
ATOM   1510  N   CYS A 183       1.018  -1.785  -3.386  1.00 97.64           N  
ATOM   1511  CA  CYS A 183      -0.238  -1.622  -4.111  1.00 97.64           C  
ATOM   1512  C   CYS A 183      -1.377  -2.338  -3.396  1.00 97.64           C  
ATOM   1513  CB  CYS A 183      -0.105  -2.152  -5.538  1.00 97.64           C  
ATOM   1514  O   CYS A 183      -2.477  -1.796  -3.273  1.00 97.64           O  
ATOM   1515  SG  CYS A 183       0.967  -1.149  -6.590  1.00 97.64           S  
ATOM   1516  N   SER A 184      -1.103  -3.507  -2.945  1.00 95.14           N  
ATOM   1517  CA  SER A 184      -2.142  -4.302  -2.298  1.00 95.14           C  
ATOM   1518  C   SER A 184      -2.601  -3.656  -0.995  1.00 95.14           C  
ATOM   1519  CB  SER A 184      -1.639  -5.720  -2.024  1.00 95.14           C  
ATOM   1520  O   SER A 184      -3.793  -3.659  -0.681  1.00 95.14           O  
ATOM   1521  OG  SER A 184      -0.594  -5.707  -1.066  1.00 95.14           O  
ATOM   1522  N   PHE A 185      -1.658  -3.134  -0.282  1.00 94.13           N  
ATOM   1523  CA  PHE A 185      -2.005  -2.460   0.963  1.00 94.13           C  
ATOM   1524  C   PHE A 185      -2.898  -1.255   0.695  1.00 94.13           C  
ATOM   1525  CB  PHE A 185      -0.740  -2.020   1.708  1.00 94.13           C  
ATOM   1526  O   PHE A 185      -3.905  -1.057   1.379  1.00 94.13           O  
ATOM   1527  CG  PHE A 185      -0.978  -1.667   3.151  1.00 94.13           C  
ATOM   1528  CD1 PHE A 185      -0.739  -0.379   3.614  1.00 94.13           C  
ATOM   1529  CD2 PHE A 185      -1.439  -2.624   4.045  1.00 94.13           C  
ATOM   1530  CE1 PHE A 185      -0.958  -0.049   4.950  1.00 94.13           C  
ATOM   1531  CE2 PHE A 185      -1.660  -2.302   5.381  1.00 94.13           C  
ATOM   1532  CZ  PHE A 185      -1.418  -1.015   5.832  1.00 94.13           C  
ATOM   1533  N   ALA A 186      -2.548  -0.464  -0.277  1.00 96.83           N  
ATOM   1534  CA  ALA A 186      -3.337   0.716  -0.624  1.00 96.83           C  
ATOM   1535  C   ALA A 186      -4.729   0.321  -1.109  1.00 96.83           C  
ATOM   1536  CB  ALA A 186      -2.620   1.541  -1.689  1.00 96.83           C  
ATOM   1537  O   ALA A 186      -5.735   0.833  -0.612  1.00 96.83           O  
ATOM   1538  N   THR A 187      -4.806  -0.596  -1.995  1.00 95.75           N  
ATOM   1539  CA  THR A 187      -6.076  -0.976  -2.606  1.00 95.75           C  
ATOM   1540  C   THR A 187      -6.954  -1.723  -1.607  1.00 95.75           C  
ATOM   1541  CB  THR A 187      -5.856  -1.849  -3.855  1.00 95.75           C  
ATOM   1542  O   THR A 187      -8.163  -1.490  -1.538  1.00 95.75           O  
ATOM   1543  CG2 THR A 187      -5.153  -1.065  -4.958  1.00 95.75           C  
ATOM   1544  OG1 THR A 187      -5.052  -2.982  -3.503  1.00 95.75           O  
ATOM   1545  N   SER A 188      -6.345  -2.591  -0.814  1.00 92.40           N  
ATOM   1546  CA  SER A 188      -7.113  -3.364   0.157  1.00 92.40           C  
ATOM   1547  C   SER A 188      -7.752  -2.458   1.204  1.00 92.40           C  
ATOM   1548  CB  SER A 188      -6.221  -4.400   0.843  1.00 92.40           C  
ATOM   1549  O   SER A 188      -8.901  -2.669   1.597  1.00 92.40           O  
ATOM   1550  OG  SER A 188      -6.982  -5.225   1.708  1.00 92.40           O  
ATOM   1551  N   THR A 189      -6.973  -1.465   1.645  1.00 93.50           N  
ATOM   1552  CA  THR A 189      -7.476  -0.520   2.636  1.00 93.50           C  
ATOM   1553  C   THR A 189      -8.702   0.218   2.107  1.00 93.50           C  
ATOM   1554  CB  THR A 189      -6.393   0.499   3.037  1.00 93.50           C  
ATOM   1555  O   THR A 189      -9.703   0.357   2.813  1.00 93.50           O  
ATOM   1556  CG2 THR A 189      -6.943   1.527   4.020  1.00 93.50           C  
ATOM   1557  OG1 THR A 189      -5.297  -0.192   3.649  1.00 93.50           O  
ATOM   1558  N   VAL A 190      -8.681   0.589   0.927  1.00 96.16           N  
ATOM   1559  CA  VAL A 190      -9.772   1.334   0.309  1.00 96.16           C  
ATOM   1560  C   VAL A 190     -10.968   0.411   0.087  1.00 96.16           C  
ATOM   1561  CB  VAL A 190      -9.337   1.974  -1.028  1.00 96.16           C  
ATOM   1562  O   VAL A 190     -12.088   0.726   0.496  1.00 96.16           O  
ATOM   1563  CG1 VAL A 190     -10.540   2.567  -1.760  1.00 96.16           C  
ATOM   1564  CG2 VAL A 190      -8.275   3.045  -0.786  1.00 96.16           C  
ATOM   1565  N   LEU A 191     -10.753  -0.724  -0.442  1.00 94.52           N  
ATOM   1566  CA  LEU A 191     -11.829  -1.635  -0.816  1.00 94.52           C  
ATOM   1567  C   LEU A 191     -12.544  -2.169   0.421  1.00 94.52           C  
ATOM   1568  CB  LEU A 191     -11.281  -2.800  -1.645  1.00 94.52           C  
ATOM   1569  O   LEU A 191     -13.767  -2.324   0.417  1.00 94.52           O  
ATOM   1570  CG  LEU A 191     -10.934  -2.490  -3.102  1.00 94.52           C  
ATOM   1571  CD1 LEU A 191     -10.243  -3.686  -3.749  1.00 94.52           C  
ATOM   1572  CD2 LEU A 191     -12.188  -2.105  -3.881  1.00 94.52           C  
ATOM   1573  N   ARG A 192     -11.770  -2.401   1.425  1.00 91.63           N  
ATOM   1574  CA  ARG A 192     -12.370  -2.901   2.658  1.00 91.63           C  
ATOM   1575  C   ARG A 192     -13.379  -1.905   3.220  1.00 91.63           C  
ATOM   1576  CB  ARG A 192     -11.289  -3.197   3.700  1.00 91.63           C  
ATOM   1577  O   ARG A 192     -14.454  -2.296   3.679  1.00 91.63           O  
ATOM   1578  CG  ARG A 192     -10.527  -4.488   3.448  1.00 91.63           C  
ATOM   1579  CD  ARG A 192      -9.537  -4.786   4.566  1.00 91.63           C  
ATOM   1580  NE  ARG A 192      -8.889  -6.081   4.380  1.00 91.63           N  
ATOM   1581  NH1 ARG A 192     -10.058  -7.141   6.067  1.00 91.63           N  
ATOM   1582  NH2 ARG A 192      -8.501  -8.297   4.844  1.00 91.63           N  
ATOM   1583  CZ  ARG A 192      -9.151  -7.170   5.098  1.00 91.63           C  
ATOM   1584  N   LYS A 193     -12.992  -0.699   3.171  1.00 92.39           N  
ATOM   1585  CA  LYS A 193     -13.876   0.334   3.704  1.00 92.39           C  
ATOM   1586  C   LYS A 193     -15.114   0.503   2.829  1.00 92.39           C  
ATOM   1587  CB  LYS A 193     -13.133   1.665   3.824  1.00 92.39           C  
ATOM   1588  O   LYS A 193     -16.228   0.637   3.340  1.00 92.39           O  
ATOM   1589  CG  LYS A 193     -12.026   1.665   4.868  1.00 92.39           C  
ATOM   1590  CD  LYS A 193     -12.580   1.445   6.270  1.00 92.39           C  
ATOM   1591  CE  LYS A 193     -11.476   1.469   7.318  1.00 92.39           C  
ATOM   1592  NZ  LYS A 193     -11.991   1.113   8.674  1.00 92.39           N  
ATOM   1593  N   ILE A 194     -14.903   0.437   1.510  1.00 92.21           N  
ATOM   1594  CA  ILE A 194     -15.996   0.630   0.563  1.00 92.21           C  
ATOM   1595  C   ILE A 194     -16.978  -0.536   0.663  1.00 92.21           C  
ATOM   1596  CB  ILE A 194     -15.472   0.766  -0.885  1.00 92.21           C  
ATOM   1597  O   ILE A 194     -18.192  -0.341   0.574  1.00 92.21           O  
ATOM   1598  CG1 ILE A 194     -14.713   2.087  -1.056  1.00 92.21           C  
ATOM   1599  CG2 ILE A 194     -16.624   0.661  -1.888  1.00 92.21           C  
ATOM   1600  CD1 ILE A 194     -14.030   2.237  -2.408  1.00 92.21           C  
ATOM   1601  N   LEU A 195     -16.448  -1.672   0.975  1.00 89.59           N  
ATOM   1602  CA  LEU A 195     -17.279  -2.871   1.012  1.00 89.59           C  
ATOM   1603  C   LEU A 195     -17.843  -3.099   2.410  1.00 89.59           C  
ATOM   1604  CB  LEU A 195     -16.474  -4.095   0.567  1.00 89.59           C  
ATOM   1605  O   LEU A 195     -18.607  -4.042   2.630  1.00 89.59           O  
ATOM   1606  CG  LEU A 195     -16.035  -4.123  -0.897  1.00 89.59           C  
ATOM   1607  CD1 LEU A 195     -15.109  -5.308  -1.151  1.00 89.59           C  
ATOM   1608  CD2 LEU A 195     -17.248  -4.179  -1.819  1.00 89.59           C  
ATOM   1609  N   GLY A 196     -17.429  -2.268   3.340  1.00 84.98           N  
ATOM   1610  CA  GLY A 196     -17.953  -2.335   4.695  1.00 84.98           C  
ATOM   1611  C   GLY A 196     -17.405  -3.505   5.490  1.00 84.98           C  
ATOM   1612  O   GLY A 196     -18.112  -4.086   6.316  1.00 84.98           O  
ATOM   1613  N   ILE A 197     -16.217  -3.878   5.105  1.00 81.97           N  
ATOM   1614  CA  ILE A 197     -15.540  -4.959   5.812  1.00 81.97           C  
ATOM   1615  C   ILE A 197     -14.762  -4.392   6.998  1.00 81.97           C  
ATOM   1616  CB  ILE A 197     -14.593  -5.742   4.875  1.00 81.97           C  
ATOM   1617  O   ILE A 197     -13.982  -3.449   6.843  1.00 81.97           O  
ATOM   1618  CG1 ILE A 197     -15.371  -6.309   3.682  1.00 81.97           C  
ATOM   1619  CG2 ILE A 197     -13.875  -6.857   5.641  1.00 81.97           C  
ATOM   1620  CD1 ILE A 197     -14.487  -6.849   2.567  1.00 81.97           C  
ATOM   1621  N   LYS A 198     -15.182  -4.749   8.252  1.00 67.99           N  
ATOM   1622  CA  LYS A 198     -14.539  -4.259   9.468  1.00 67.99           C  
ATOM   1623  C   LYS A 198     -13.304  -5.088   9.809  1.00 67.99           C  
ATOM   1624  CB  LYS A 198     -15.522  -4.276  10.640  1.00 67.99           C  
ATOM   1625  O   LYS A 198     -13.281  -6.299   9.580  1.00 67.99           O  
ATOM   1626  CG  LYS A 198     -16.726  -3.365  10.451  1.00 67.99           C  
ATOM   1627  CD  LYS A 198     -17.597  -3.324  11.700  1.00 67.99           C  
ATOM   1628  CE  LYS A 198     -18.827  -2.449  11.497  1.00 67.99           C  
ATOM   1629  NZ  LYS A 198     -19.666  -2.378  12.730  1.00 67.99           N  
TER
ATOM   1630  N   MET B   1     -23.039   2.240   0.705  1.00 81.10           N  
ATOM   1631  CA  MET B   1     -21.763   2.397   1.397  1.00 81.10           C  
ATOM   1632  C   MET B   1     -21.947   3.138   2.717  1.00 81.10           C  
ATOM   1633  CB  MET B   1     -20.760   3.142   0.514  1.00 81.10           C  
ATOM   1634  O   MET B   1     -22.678   4.128   2.782  1.00 81.10           O  
ATOM   1635  CG  MET B   1     -19.327   3.064   1.015  1.00 81.10           C  
ATOM   1636  SD  MET B   1     -18.108   3.564  -0.262  1.00 81.10           S  
ATOM   1637  CE  MET B   1     -18.652   5.267  -0.574  1.00 81.10           C  
ATOM   1638  N   ASP B   2     -21.470   2.549   3.830  1.00 90.76           N  
ATOM   1639  CA  ASP B   2     -21.553   3.171   5.147  1.00 90.76           C  
ATOM   1640  C   ASP B   2     -20.712   4.444   5.207  1.00 90.76           C  
ATOM   1641  CB  ASP B   2     -21.103   2.192   6.233  1.00 90.76           C  
ATOM   1642  O   ASP B   2     -20.045   4.800   4.234  1.00 90.76           O  
ATOM   1643  CG  ASP B   2     -19.640   1.801   6.110  1.00 90.76           C  
ATOM   1644  OD1 ASP B   2     -18.944   2.320   5.210  1.00 90.76           O  
ATOM   1645  OD2 ASP B   2     -19.180   0.966   6.918  1.00 90.76           O  
ATOM   1646  N   LEU B   3     -20.914   5.256   6.221  1.00 93.53           N  
ATOM   1647  CA  LEU B   3     -20.270   6.555   6.382  1.00 93.53           C  
ATOM   1648  C   LEU B   3     -18.758   6.437   6.218  1.00 93.53           C  
ATOM   1649  CB  LEU B   3     -20.601   7.152   7.753  1.00 93.53           C  
ATOM   1650  O   LEU B   3     -18.136   7.263   5.545  1.00 93.53           O  
ATOM   1651  CG  LEU B   3     -20.036   8.543   8.041  1.00 93.53           C  
ATOM   1652  CD1 LEU B   3     -20.619   9.564   7.070  1.00 93.53           C  
ATOM   1653  CD2 LEU B   3     -20.320   8.948   9.484  1.00 93.53           C  
ATOM   1654  N   GLU B   4     -18.109   5.472   6.794  1.00 94.52           N  
ATOM   1655  CA  GLU B   4     -16.666   5.271   6.692  1.00 94.52           C  
ATOM   1656  C   GLU B   4     -16.245   5.018   5.247  1.00 94.52           C  
ATOM   1657  CB  GLU B   4     -16.222   4.107   7.581  1.00 94.52           C  
ATOM   1658  O   GLU B   4     -15.200   5.501   4.806  1.00 94.52           O  
ATOM   1659  CG  GLU B   4     -16.311   4.402   9.071  1.00 94.52           C  
ATOM   1660  CD  GLU B   4     -15.725   3.299   9.938  1.00 94.52           C  
ATOM   1661  OE1 GLU B   4     -16.054   3.235  11.144  1.00 94.52           O  
ATOM   1662  OE2 GLU B   4     -14.930   2.492   9.407  1.00 94.52           O  
ATOM   1663  N   GLY B   5     -17.050   4.229   4.516  1.00 95.08           N  
ATOM   1664  CA  GLY B   5     -16.782   3.990   3.107  1.00 95.08           C  
ATOM   1665  C   GLY B   5     -16.819   5.254   2.269  1.00 95.08           C  
ATOM   1666  O   GLY B   5     -15.946   5.473   1.427  1.00 95.08           O  
ATOM   1667  N   LYS B   6     -17.792   6.058   2.475  1.00 96.18           N  
ATOM   1668  CA  LYS B   6     -17.903   7.327   1.762  1.00 96.18           C  
ATOM   1669  C   LYS B   6     -16.721   8.239   2.077  1.00 96.18           C  
ATOM   1670  CB  LYS B   6     -19.216   8.028   2.116  1.00 96.18           C  
ATOM   1671  O   LYS B   6     -16.152   8.860   1.177  1.00 96.18           O  
ATOM   1672  CG  LYS B   6     -20.458   7.304   1.620  1.00 96.18           C  
ATOM   1673  CD  LYS B   6     -21.732   8.032   2.031  1.00 96.18           C  
ATOM   1674  CE  LYS B   6     -22.977   7.249   1.637  1.00 96.18           C  
ATOM   1675  NZ  LYS B   6     -24.225   7.917   2.113  1.00 96.18           N  
ATOM   1676  N   CYS B   7     -16.389   8.339   3.407  1.00 96.55           N  
ATOM   1677  CA  CYS B   7     -15.240   9.131   3.831  1.00 96.55           C  
ATOM   1678  C   CYS B   7     -13.961   8.637   3.165  1.00 96.55           C  
ATOM   1679  CB  CYS B   7     -15.086   9.080   5.351  1.00 96.55           C  
ATOM   1680  O   CYS B   7     -13.161   9.438   2.678  1.00 96.55           O  
ATOM   1681  SG  CYS B   7     -13.671  10.016   5.971  1.00 96.55           S  
ATOM   1682  N   CYS B   8     -13.810   7.354   3.126  1.00 97.32           N  
ATOM   1683  CA  CYS B   8     -12.635   6.741   2.517  1.00 97.32           C  
ATOM   1684  C   CYS B   8     -12.531   7.107   1.041  1.00 97.32           C  
ATOM   1685  CB  CYS B   8     -12.682   5.221   2.672  1.00 97.32           C  
ATOM   1686  O   CYS B   8     -11.448   7.434   0.553  1.00 97.32           O  
ATOM   1687  SG  CYS B   8     -11.265   4.371   1.942  1.00 97.32           S  
ATOM   1688  N   LEU B   9     -13.593   7.067   0.341  1.00 97.01           N  
ATOM   1689  CA  LEU B   9     -13.611   7.374  -1.085  1.00 97.01           C  
ATOM   1690  C   LEU B   9     -13.168   8.811  -1.337  1.00 97.01           C  
ATOM   1691  CB  LEU B   9     -15.011   7.150  -1.663  1.00 97.01           C  
ATOM   1692  O   LEU B   9     -12.353   9.067  -2.226  1.00 97.01           O  
ATOM   1693  CG  LEU B   9     -15.123   7.162  -3.189  1.00 97.01           C  
ATOM   1694  CD1 LEU B   9     -14.554   5.873  -3.772  1.00 97.01           C  
ATOM   1695  CD2 LEU B   9     -16.574   7.353  -3.617  1.00 97.01           C  
ATOM   1696  N   ILE B  10     -13.662   9.751  -0.517  1.00 97.33           N  
ATOM   1697  CA  ILE B  10     -13.312  11.161  -0.648  1.00 97.33           C  
ATOM   1698  C   ILE B  10     -11.808  11.340  -0.454  1.00 97.33           C  
ATOM   1699  CB  ILE B  10     -14.090  12.033   0.364  1.00 97.33           C  
ATOM   1700  O   ILE B  10     -11.151  12.025  -1.241  1.00 97.33           O  
ATOM   1701  CG1 ILE B  10     -15.568  12.121  -0.034  1.00 97.33           C  
ATOM   1702  CG2 ILE B  10     -13.466  13.427   0.467  1.00 97.33           C  
ATOM   1703  CD1 ILE B  10     -16.437  12.859   0.975  1.00 97.33           C  
ATOM   1704  N   HIS B  11     -11.282  10.700   0.440  1.00 98.33           N  
ATOM   1705  CA  HIS B  11      -9.865  10.854   0.749  1.00 98.33           C  
ATOM   1706  C   HIS B  11      -8.996  10.119  -0.266  1.00 98.33           C  
ATOM   1707  CB  HIS B  11      -9.567  10.346   2.161  1.00 98.33           C  
ATOM   1708  O   HIS B  11      -7.891  10.565  -0.582  1.00 98.33           O  
ATOM   1709  CG  HIS B  11      -9.960  11.305   3.239  1.00 98.33           C  
ATOM   1710  CD2 HIS B  11      -9.215  12.140   4.002  1.00 98.33           C  
ATOM   1711  ND1 HIS B  11     -11.267  11.479   3.640  1.00 98.33           N  
ATOM   1712  CE1 HIS B  11     -11.309  12.383   4.605  1.00 98.33           C  
ATOM   1713  NE2 HIS B  11     -10.077  12.799   4.843  1.00 98.33           N  
ATOM   1714  N   ALA B  12      -9.480   8.967  -0.701  1.00 98.28           N  
ATOM   1715  CA  ALA B  12      -8.758   8.277  -1.766  1.00 98.28           C  
ATOM   1716  C   ALA B  12      -8.636   9.158  -3.006  1.00 98.28           C  
ATOM   1717  CB  ALA B  12      -9.453   6.963  -2.116  1.00 98.28           C  
ATOM   1718  O   ALA B  12      -7.574   9.219  -3.630  1.00 98.28           O  
ATOM   1719  N   ILE B  13      -9.701   9.886  -3.287  1.00 98.22           N  
ATOM   1720  CA  ILE B  13      -9.687  10.826  -4.402  1.00 98.22           C  
ATOM   1721  C   ILE B  13      -8.664  11.928  -4.136  1.00 98.22           C  
ATOM   1722  CB  ILE B  13     -11.086  11.439  -4.641  1.00 98.22           C  
ATOM   1723  O   ILE B  13      -7.874  12.276  -5.017  1.00 98.22           O  
ATOM   1724  CG1 ILE B  13     -12.056  10.370  -5.158  1.00 98.22           C  
ATOM   1725  CG2 ILE B  13     -10.999  12.617  -5.616  1.00 98.22           C  
ATOM   1726  CD1 ILE B  13     -13.510  10.820  -5.194  1.00 98.22           C  
ATOM   1727  N   GLY B  14      -8.718  12.423  -2.943  1.00 98.37           N  
ATOM   1728  CA  GLY B  14      -7.710  13.398  -2.555  1.00 98.37           C  
ATOM   1729  C   GLY B  14      -6.293  12.872  -2.676  1.00 98.37           C  
ATOM   1730  O   GLY B  14      -5.402  13.576  -3.156  1.00 98.37           O  
ATOM   1731  N   GLY B  15      -6.113  11.659  -2.238  1.00 98.61           N  
ATOM   1732  CA  GLY B  15      -4.815  11.018  -2.375  1.00 98.61           C  
ATOM   1733  C   GLY B  15      -4.340  10.935  -3.814  1.00 98.61           C  
ATOM   1734  O   GLY B  15      -3.163  11.167  -4.099  1.00 98.61           O  
ATOM   1735  N   ILE B  16      -5.202  10.619  -4.699  1.00 98.61           N  
ATOM   1736  CA  ILE B  16      -4.869  10.532  -6.117  1.00 98.61           C  
ATOM   1737  C   ILE B  16      -4.415  11.899  -6.625  1.00 98.61           C  
ATOM   1738  CB  ILE B  16      -6.067  10.022  -6.949  1.00 98.61           C  
ATOM   1739  O   ILE B  16      -3.366  12.014  -7.263  1.00 98.61           O  
ATOM   1740  CG1 ILE B  16      -6.348   8.549  -6.632  1.00 98.61           C  
ATOM   1741  CG2 ILE B  16      -5.808  10.220  -8.445  1.00 98.61           C  
ATOM   1742  CD1 ILE B  16      -7.659   8.031  -7.208  1.00 98.61           C  
ATOM   1743  N   ILE B  17      -5.143  12.912  -6.300  1.00 98.49           N  
ATOM   1744  CA  ILE B  17      -4.871  14.267  -6.768  1.00 98.49           C  
ATOM   1745  C   ILE B  17      -3.539  14.751  -6.200  1.00 98.49           C  
ATOM   1746  CB  ILE B  17      -6.006  15.239  -6.377  1.00 98.49           C  
ATOM   1747  O   ILE B  17      -2.665  15.200  -6.946  1.00 98.49           O  
ATOM   1748  CG1 ILE B  17      -7.303  14.866  -7.103  1.00 98.49           C  
ATOM   1749  CG2 ILE B  17      -5.606  16.686  -6.680  1.00 98.49           C  
ATOM   1750  CD1 ILE B  17      -8.532  15.610  -6.598  1.00 98.49           C  
ATOM   1751  N   PHE B  18      -3.430  14.621  -4.909  1.00 98.67           N  
ATOM   1752  CA  PHE B  18      -2.245  15.172  -4.262  1.00 98.67           C  
ATOM   1753  C   PHE B  18      -1.029  14.289  -4.518  1.00 98.67           C  
ATOM   1754  CB  PHE B  18      -2.475  15.324  -2.755  1.00 98.67           C  
ATOM   1755  O   PHE B  18       0.102  14.778  -4.559  1.00 98.67           O  
ATOM   1756  CG  PHE B  18      -3.064  16.652  -2.362  1.00 98.67           C  
ATOM   1757  CD1 PHE B  18      -2.255  17.666  -1.863  1.00 98.67           C  
ATOM   1758  CD2 PHE B  18      -4.426  16.887  -2.493  1.00 98.67           C  
ATOM   1759  CE1 PHE B  18      -2.798  18.897  -1.498  1.00 98.67           C  
ATOM   1760  CE2 PHE B  18      -4.975  18.114  -2.131  1.00 98.67           C  
ATOM   1761  CZ  PHE B  18      -4.159  19.117  -1.633  1.00 98.67           C  
ATOM   1762  N   GLY B  19      -1.266  13.041  -4.625  1.00 98.40           N  
ATOM   1763  CA  GLY B  19      -0.183  12.165  -5.042  1.00 98.40           C  
ATOM   1764  C   GLY B  19       0.387  12.526  -6.401  1.00 98.40           C  
ATOM   1765  O   GLY B  19       1.606  12.536  -6.586  1.00 98.40           O  
ATOM   1766  N   TYR B  20      -0.489  12.805  -7.311  1.00 98.33           N  
ATOM   1767  CA  TYR B  20      -0.071  13.211  -8.648  1.00 98.33           C  
ATOM   1768  C   TYR B  20       0.735  14.504  -8.599  1.00 98.33           C  
ATOM   1769  CB  TYR B  20      -1.288  13.389  -9.561  1.00 98.33           C  
ATOM   1770  O   TYR B  20       1.800  14.602  -9.213  1.00 98.33           O  
ATOM   1771  CG  TYR B  20      -0.933  13.746 -10.984  1.00 98.33           C  
ATOM   1772  CD1 TYR B  20      -0.806  15.076 -11.378  1.00 98.33           C  
ATOM   1773  CD2 TYR B  20      -0.724  12.755 -11.937  1.00 98.33           C  
ATOM   1774  CE1 TYR B  20      -0.480  15.410 -12.689  1.00 98.33           C  
ATOM   1775  CE2 TYR B  20      -0.398  13.076 -13.250  1.00 98.33           C  
ATOM   1776  OH  TYR B  20       0.044  14.729 -14.915  1.00 98.33           O  
ATOM   1777  CZ  TYR B  20      -0.278  14.405 -13.616  1.00 98.33           C  
ATOM   1778  N   LEU B  21       0.354  15.449  -7.790  1.00 98.21           N  
ATOM   1779  CA  LEU B  21       0.966  16.769  -7.701  1.00 98.21           C  
ATOM   1780  C   LEU B  21       2.235  16.725  -6.856  1.00 98.21           C  
ATOM   1781  CB  LEU B  21      -0.020  17.780  -7.110  1.00 98.21           C  
ATOM   1782  O   LEU B  21       3.078  17.620  -6.946  1.00 98.21           O  
ATOM   1783  CG  LEU B  21      -1.251  18.102  -7.958  1.00 98.21           C  
ATOM   1784  CD1 LEU B  21      -2.192  19.030  -7.197  1.00 98.21           C  
ATOM   1785  CD2 LEU B  21      -0.837  18.724  -9.287  1.00 98.21           C  
ATOM   1786  N   ALA B  22       2.364  15.738  -6.107  1.00 97.97           N  
ATOM   1787  CA  ALA B  22       3.481  15.614  -5.174  1.00 97.97           C  
ATOM   1788  C   ALA B  22       4.816  15.628  -5.912  1.00 97.97           C  
ATOM   1789  CB  ALA B  22       3.346  14.337  -4.349  1.00 97.97           C  
ATOM   1790  O   ALA B  22       5.785  16.232  -5.444  1.00 97.97           O  
ATOM   1791  N   ASN B  23       4.784  15.040  -7.100  1.00 97.13           N  
ATOM   1792  CA  ASN B  23       6.042  14.954  -7.832  1.00 97.13           C  
ATOM   1793  C   ASN B  23       6.524  16.331  -8.282  1.00 97.13           C  
ATOM   1794  CB  ASN B  23       5.900  14.022  -9.037  1.00 97.13           C  
ATOM   1795  O   ASN B  23       7.729  16.585  -8.332  1.00 97.13           O  
ATOM   1796  CG  ASN B  23       7.230  13.706  -9.692  1.00 97.13           C  
ATOM   1797  ND2 ASN B  23       7.357  14.045 -10.970  1.00 97.13           N  
ATOM   1798  OD1 ASN B  23       8.136  13.162  -9.055  1.00 97.13           O  
ATOM   1799  N   TYR B  24       5.621  17.222  -8.512  1.00 96.79           N  
ATOM   1800  CA  TYR B  24       5.977  18.585  -8.891  1.00 96.79           C  
ATOM   1801  C   TYR B  24       6.653  19.313  -7.734  1.00 96.79           C  
ATOM   1802  CB  TYR B  24       4.736  19.360  -9.342  1.00 96.79           C  
ATOM   1803  O   TYR B  24       7.618  20.053  -7.938  1.00 96.79           O  
ATOM   1804  CG  TYR B  24       4.123  18.836 -10.617  1.00 96.79           C  
ATOM   1805  CD1 TYR B  24       4.680  19.139 -11.857  1.00 96.79           C  
ATOM   1806  CD2 TYR B  24       2.985  18.036 -10.586  1.00 96.79           C  
ATOM   1807  CE1 TYR B  24       4.118  18.660 -13.036  1.00 96.79           C  
ATOM   1808  CE2 TYR B  24       2.414  17.551 -11.758  1.00 96.79           C  
ATOM   1809  OH  TYR B  24       2.426  17.390 -14.139  1.00 96.79           O  
ATOM   1810  CZ  TYR B  24       2.987  17.867 -12.976  1.00 96.79           C  
ATOM   1811  N   VAL B  25       6.093  19.070  -6.582  1.00 97.03           N  
ATOM   1812  CA  VAL B  25       6.698  19.669  -5.397  1.00 97.03           C  
ATOM   1813  C   VAL B  25       8.090  19.083  -5.175  1.00 97.03           C  
ATOM   1814  CB  VAL B  25       5.822  19.452  -4.142  1.00 97.03           C  
ATOM   1815  O   VAL B  25       9.044  19.818  -4.909  1.00 97.03           O  
ATOM   1816  CG1 VAL B  25       6.501  20.035  -2.903  1.00 97.03           C  
ATOM   1817  CG2 VAL B  25       4.441  20.074  -4.341  1.00 97.03           C  
ATOM   1818  N   TYR B  26       8.174  17.786  -5.363  1.00 97.11           N  
ATOM   1819  CA  TYR B  26       9.424  17.078  -5.109  1.00 97.11           C  
ATOM   1820  C   TYR B  26      10.518  17.543  -6.063  1.00 97.11           C  
ATOM   1821  CB  TYR B  26       9.222  15.566  -5.245  1.00 97.11           C  
ATOM   1822  O   TYR B  26      11.681  17.667  -5.671  1.00 97.11           O  
ATOM   1823  CG  TYR B  26      10.443  14.756  -4.881  1.00 97.11           C  
ATOM   1824  CD1 TYR B  26      11.236  14.174  -5.867  1.00 97.11           C  
ATOM   1825  CD2 TYR B  26      10.804  14.569  -3.551  1.00 97.11           C  
ATOM   1826  CE1 TYR B  26      12.360  13.425  -5.537  1.00 97.11           C  
ATOM   1827  CE2 TYR B  26      11.927  13.822  -3.209  1.00 97.11           C  
ATOM   1828  OH  TYR B  26      13.810  12.515  -3.875  1.00 97.11           O  
ATOM   1829  CZ  TYR B  26      12.697  13.255  -4.207  1.00 97.11           C  
ATOM   1830  N   THR B  27      10.152  17.936  -7.217  1.00 95.31           N  
ATOM   1831  CA  THR B  27      11.138  18.263  -8.241  1.00 95.31           C  
ATOM   1832  C   THR B  27      11.233  19.774  -8.437  1.00 95.31           C  
ATOM   1833  CB  THR B  27      10.795  17.590  -9.583  1.00 95.31           C  
ATOM   1834  O   THR B  27      11.791  20.242  -9.431  1.00 95.31           O  
ATOM   1835  CG2 THR B  27      10.870  16.071  -9.471  1.00 95.31           C  
ATOM   1836  OG1 THR B  27       9.467  17.964  -9.973  1.00 95.31           O  
ATOM   1837  N   ALA B  28      10.783  20.565  -7.543  1.00 94.72           N  
ATOM   1838  CA  ALA B  28      10.719  22.022  -7.622  1.00 94.72           C  
ATOM   1839  C   ALA B  28      12.090  22.645  -7.375  1.00 94.72           C  
ATOM   1840  CB  ALA B  28       9.703  22.565  -6.621  1.00 94.72           C  
ATOM   1841  O   ALA B  28      12.243  23.867  -7.435  1.00 94.72           O  
ATOM   1842  N   GLY B  29      13.087  21.955  -7.146  1.00 88.73           N  
ATOM   1843  CA  GLY B  29      14.452  22.442  -7.026  1.00 88.73           C  
ATOM   1844  C   GLY B  29      14.807  22.882  -5.618  1.00 88.73           C  
ATOM   1845  O   GLY B  29      15.589  23.817  -5.433  1.00 88.73           O  
ATOM   1846  N   LEU B  30      14.150  22.157  -4.611  1.00 92.67           N  
ATOM   1847  CA  LEU B  30      14.370  22.511  -3.213  1.00 92.67           C  
ATOM   1848  C   LEU B  30      15.556  21.743  -2.638  1.00 92.67           C  
ATOM   1849  CB  LEU B  30      13.114  22.230  -2.385  1.00 92.67           C  
ATOM   1850  O   LEU B  30      15.857  21.859  -1.448  1.00 92.67           O  
ATOM   1851  CG  LEU B  30      11.873  23.052  -2.735  1.00 92.67           C  
ATOM   1852  CD1 LEU B  30      10.674  22.574  -1.922  1.00 92.67           C  
ATOM   1853  CD2 LEU B  30      12.129  24.536  -2.497  1.00 92.67           C  
ATOM   1854  N   GLY B  31      16.291  21.001  -3.456  1.00 92.99           N  
ATOM   1855  CA  GLY B  31      17.454  20.240  -3.030  1.00 92.99           C  
ATOM   1856  C   GLY B  31      17.133  19.203  -1.970  1.00 92.99           C  
ATOM   1857  O   GLY B  31      16.188  18.426  -2.121  1.00 92.99           O  
ATOM   1858  N   ILE B  32      17.820  19.215  -0.822  1.00 90.93           N  
ATOM   1859  CA  ILE B  32      17.723  18.199   0.221  1.00 90.93           C  
ATOM   1860  C   ILE B  32      16.394  18.343   0.959  1.00 90.93           C  
ATOM   1861  CB  ILE B  32      18.902  18.296   1.216  1.00 90.93           C  
ATOM   1862  O   ILE B  32      15.955  17.418   1.646  1.00 90.93           O  
ATOM   1863  CG1 ILE B  32      18.962  19.696   1.838  1.00 90.93           C  
ATOM   1864  CG2 ILE B  32      20.223  17.947   0.523  1.00 90.93           C  
ATOM   1865  CD1 ILE B  32      19.909  19.805   3.025  1.00 90.93           C  
ATOM   1866  N   PHE B  33      15.696  19.454   0.670  1.00 95.40           N  
ATOM   1867  CA  PHE B  33      14.442  19.707   1.370  1.00 95.40           C  
ATOM   1868  C   PHE B  33      13.254  19.235   0.540  1.00 95.40           C  
ATOM   1869  CB  PHE B  33      14.298  21.198   1.693  1.00 95.40           C  
ATOM   1870  O   PHE B  33      12.106  19.336   0.977  1.00 95.40           O  
ATOM   1871  CG  PHE B  33      15.341  21.716   2.646  1.00 95.40           C  
ATOM   1872  CD1 PHE B  33      15.349  21.313   3.976  1.00 95.40           C  
ATOM   1873  CD2 PHE B  33      16.314  22.606   2.212  1.00 95.40           C  
ATOM   1874  CE1 PHE B  33      16.313  21.791   4.861  1.00 95.40           C  
ATOM   1875  CE2 PHE B  33      17.281  23.088   3.090  1.00 95.40           C  
ATOM   1876  CZ  PHE B  33      17.278  22.680   4.414  1.00 95.40           C  
ATOM   1877  N   SER B  34      13.490  18.747  -0.622  1.00 95.97           N  
ATOM   1878  CA  SER B  34      12.422  18.357  -1.536  1.00 95.97           C  
ATOM   1879  C   SER B  34      11.507  17.312  -0.905  1.00 95.97           C  
ATOM   1880  CB  SER B  34      13.005  17.813  -2.842  1.00 95.97           C  
ATOM   1881  O   SER B  34      10.283  17.409  -1.007  1.00 95.97           O  
ATOM   1882  OG  SER B  34      13.656  18.842  -3.568  1.00 95.97           O  
ATOM   1883  N   GLY B  35      12.143  16.391  -0.240  1.00 94.95           N  
ATOM   1884  CA  GLY B  35      11.377  15.325   0.386  1.00 94.95           C  
ATOM   1885  C   GLY B  35      10.436  15.823   1.467  1.00 94.95           C  
ATOM   1886  O   GLY B  35       9.240  15.523   1.443  1.00 94.95           O  
ATOM   1887  N   ILE B  36      10.950  16.581   2.341  1.00 96.25           N  
ATOM   1888  CA  ILE B  36      10.169  17.079   3.468  1.00 96.25           C  
ATOM   1889  C   ILE B  36       9.077  18.020   2.964  1.00 96.25           C  
ATOM   1890  CB  ILE B  36      11.064  17.802   4.500  1.00 96.25           C  
ATOM   1891  O   ILE B  36       7.937  17.964   3.431  1.00 96.25           O  
ATOM   1892  CG1 ILE B  36      12.011  16.805   5.177  1.00 96.25           C  
ATOM   1893  CG2 ILE B  36      10.208  18.535   5.538  1.00 96.25           C  
ATOM   1894  CD1 ILE B  36      13.099  17.458   6.018  1.00 96.25           C  
ATOM   1895  N   ALA B  37       9.404  18.823   2.039  1.00 97.65           N  
ATOM   1896  CA  ALA B  37       8.416  19.728   1.457  1.00 97.65           C  
ATOM   1897  C   ALA B  37       7.250  18.952   0.853  1.00 97.65           C  
ATOM   1898  CB  ALA B  37       9.066  20.616   0.399  1.00 97.65           C  
ATOM   1899  O   ALA B  37       6.090  19.342   1.006  1.00 97.65           O  
ATOM   1900  N   THR B  38       7.575  17.897   0.218  1.00 98.05           N  
ATOM   1901  CA  THR B  38       6.541  17.082  -0.410  1.00 98.05           C  
ATOM   1902  C   THR B  38       5.646  16.438   0.644  1.00 98.05           C  
ATOM   1903  CB  THR B  38       7.157  15.989  -1.303  1.00 98.05           C  
ATOM   1904  O   THR B  38       4.425  16.386   0.481  1.00 98.05           O  
ATOM   1905  CG2 THR B  38       6.075  15.212  -2.046  1.00 98.05           C  
ATOM   1906  OG1 THR B  38       8.033  16.599  -2.259  1.00 98.05           O  
ATOM   1907  N   LEU B  39       6.195  16.032   1.756  1.00 97.38           N  
ATOM   1908  CA  LEU B  39       5.416  15.437   2.836  1.00 97.38           C  
ATOM   1909  C   LEU B  39       4.485  16.467   3.466  1.00 97.38           C  
ATOM   1910  CB  LEU B  39       6.342  14.849   3.904  1.00 97.38           C  
ATOM   1911  O   LEU B  39       3.337  16.156   3.791  1.00 97.38           O  
ATOM   1912  CG  LEU B  39       7.193  13.651   3.478  1.00 97.38           C  
ATOM   1913  CD1 LEU B  39       8.028  13.151   4.652  1.00 97.38           C  
ATOM   1914  CD2 LEU B  39       6.310  12.536   2.930  1.00 97.38           C  
ATOM   1915  N   ILE B  40       5.016  17.631   3.618  1.00 97.84           N  
ATOM   1916  CA  ILE B  40       4.194  18.711   4.153  1.00 97.84           C  
ATOM   1917  C   ILE B  40       3.031  18.991   3.204  1.00 97.84           C  
ATOM   1918  CB  ILE B  40       5.024  19.994   4.378  1.00 97.84           C  
ATOM   1919  O   ILE B  40       1.891  19.163   3.643  1.00 97.84           O  
ATOM   1920  CG1 ILE B  40       6.017  19.793   5.528  1.00 97.84           C  
ATOM   1921  CG2 ILE B  40       4.106  21.190   4.650  1.00 97.84           C  
ATOM   1922  CD1 ILE B  40       7.027  20.923   5.679  1.00 97.84           C  
ATOM   1923  N   PHE B  41       3.391  18.982   1.983  1.00 98.40           N  
ATOM   1924  CA  PHE B  41       2.377  19.182   0.955  1.00 98.40           C  
ATOM   1925  C   PHE B  41       1.291  18.117   1.051  1.00 98.40           C  
ATOM   1926  CB  PHE B  41       3.011  19.161  -0.439  1.00 98.40           C  
ATOM   1927  O   PHE B  41       0.100  18.432   1.018  1.00 98.40           O  
ATOM   1928  CG  PHE B  41       2.009  19.142  -1.562  1.00 98.40           C  
ATOM   1929  CD1 PHE B  41       1.737  17.966  -2.250  1.00 98.40           C  
ATOM   1930  CD2 PHE B  41       1.340  20.302  -1.929  1.00 98.40           C  
ATOM   1931  CE1 PHE B  41       0.810  17.946  -3.290  1.00 98.40           C  
ATOM   1932  CE2 PHE B  41       0.412  20.290  -2.967  1.00 98.40           C  
ATOM   1933  CZ  PHE B  41       0.149  19.111  -3.647  1.00 98.40           C  
ATOM   1934  N   LEU B  42       1.614  16.919   1.153  1.00 98.45           N  
ATOM   1935  CA  LEU B  42       0.653  15.828   1.270  1.00 98.45           C  
ATOM   1936  C   LEU B  42      -0.160  15.955   2.554  1.00 98.45           C  
ATOM   1937  CB  LEU B  42       1.370  14.476   1.238  1.00 98.45           C  
ATOM   1938  O   LEU B  42      -1.366  15.696   2.559  1.00 98.45           O  
ATOM   1939  CG  LEU B  42       1.969  14.057  -0.106  1.00 98.45           C  
ATOM   1940  CD1 LEU B  42       2.697  12.725   0.031  1.00 98.45           C  
ATOM   1941  CD2 LEU B  42       0.882  13.972  -1.172  1.00 98.45           C  
ATOM   1942  N   PHE B  43       0.499  16.374   3.572  1.00 98.03           N  
ATOM   1943  CA  PHE B  43      -0.200  16.568   4.837  1.00 98.03           C  
ATOM   1944  C   PHE B  43      -1.264  17.651   4.707  1.00 98.03           C  
ATOM   1945  CB  PHE B  43       0.788  16.933   5.948  1.00 98.03           C  
ATOM   1946  O   PHE B  43      -2.388  17.485   5.185  1.00 98.03           O  
ATOM   1947  CG  PHE B  43       0.145  17.115   7.297  1.00 98.03           C  
ATOM   1948  CD1 PHE B  43      -0.068  18.386   7.815  1.00 98.03           C  
ATOM   1949  CD2 PHE B  43      -0.246  16.013   8.047  1.00 98.03           C  
ATOM   1950  CE1 PHE B  43      -0.663  18.557   9.063  1.00 98.03           C  
ATOM   1951  CE2 PHE B  43      -0.841  16.176   9.294  1.00 98.03           C  
ATOM   1952  CZ  PHE B  43      -1.048  17.449   9.801  1.00 98.03           C  
ATOM   1953  N   ILE B  44      -0.932  18.709   4.097  1.00 98.22           N  
ATOM   1954  CA  ILE B  44      -1.881  19.790   3.856  1.00 98.22           C  
ATOM   1955  C   ILE B  44      -3.075  19.261   3.064  1.00 98.22           C  
ATOM   1956  CB  ILE B  44      -1.219  20.967   3.105  1.00 98.22           C  
ATOM   1957  O   ILE B  44      -4.225  19.572   3.383  1.00 98.22           O  
ATOM   1958  CG1 ILE B  44      -0.191  21.663   4.004  1.00 98.22           C  
ATOM   1959  CG2 ILE B  44      -2.278  21.958   2.614  1.00 98.22           C  
ATOM   1960  CD1 ILE B  44       0.665  22.695   3.282  1.00 98.22           C  
ATOM   1961  N   GLY B  45      -2.785  18.463   2.097  1.00 98.20           N  
ATOM   1962  CA  GLY B  45      -3.855  17.840   1.335  1.00 98.20           C  
ATOM   1963  C   GLY B  45      -4.783  16.996   2.188  1.00 98.20           C  
ATOM   1964  O   GLY B  45      -6.005  17.077   2.052  1.00 98.20           O  
ATOM   1965  N   ALA B  46      -4.187  16.203   3.018  1.00 97.51           N  
ATOM   1966  CA  ALA B  46      -4.984  15.361   3.907  1.00 97.51           C  
ATOM   1967  C   ALA B  46      -5.895  16.206   4.792  1.00 97.51           C  
ATOM   1968  CB  ALA B  46      -4.076  14.485   4.766  1.00 97.51           C  
ATOM   1969  O   ALA B  46      -7.059  15.859   5.007  1.00 97.51           O  
ATOM   1970  N   VAL B  47      -5.444  17.321   5.256  1.00 96.75           N  
ATOM   1971  CA  VAL B  47      -6.209  18.221   6.113  1.00 96.75           C  
ATOM   1972  C   VAL B  47      -7.351  18.848   5.315  1.00 96.75           C  
ATOM   1973  CB  VAL B  47      -5.314  19.325   6.719  1.00 96.75           C  
ATOM   1974  O   VAL B  47      -8.483  18.929   5.798  1.00 96.75           O  
ATOM   1975  CG1 VAL B  47      -6.163  20.390   7.410  1.00 96.75           C  
ATOM   1976  CG2 VAL B  47      -4.310  18.719   7.698  1.00 96.75           C  
ATOM   1977  N   ILE B  48      -7.047  19.249   4.105  1.00 97.73           N  
ATOM   1978  CA  ILE B  48      -8.052  19.850   3.235  1.00 97.73           C  
ATOM   1979  C   ILE B  48      -9.210  18.875   3.034  1.00 97.73           C  
ATOM   1980  CB  ILE B  48      -7.450  20.255   1.871  1.00 97.73           C  
ATOM   1981  O   ILE B  48     -10.375  19.240   3.208  1.00 97.73           O  
ATOM   1982  CG1 ILE B  48      -6.486  21.435   2.042  1.00 97.73           C  
ATOM   1983  CG2 ILE B  48      -8.558  20.593   0.870  1.00 97.73           C  
ATOM   1984  CD1 ILE B  48      -5.709  21.787   0.781  1.00 97.73           C  
ATOM   1985  N   PHE B  49      -8.857  17.658   2.737  1.00 97.35           N  
ATOM   1986  CA  PHE B  49      -9.905  16.680   2.473  1.00 97.35           C  
ATOM   1987  C   PHE B  49     -10.588  16.255   3.767  1.00 97.35           C  
ATOM   1988  CB  PHE B  49      -9.331  15.454   1.755  1.00 97.35           C  
ATOM   1989  O   PHE B  49     -11.724  15.776   3.748  1.00 97.35           O  
ATOM   1990  CG  PHE B  49      -9.364  15.559   0.254  1.00 97.35           C  
ATOM   1991  CD1 PHE B  49     -10.364  14.932  -0.479  1.00 97.35           C  
ATOM   1992  CD2 PHE B  49      -8.394  16.286  -0.424  1.00 97.35           C  
ATOM   1993  CE1 PHE B  49     -10.397  15.027  -1.868  1.00 97.35           C  
ATOM   1994  CE2 PHE B  49      -8.421  16.385  -1.813  1.00 97.35           C  
ATOM   1995  CZ  PHE B  49      -9.422  15.754  -2.532  1.00 97.35           C  
ATOM   1996  N   GLY B  50      -9.888  16.470   4.873  1.00 95.30           N  
ATOM   1997  CA  GLY B  50     -10.538  16.336   6.166  1.00 95.30           C  
ATOM   1998  C   GLY B  50     -11.633  17.361   6.393  1.00 95.30           C  
ATOM   1999  O   GLY B  50     -12.713  17.026   6.885  1.00 95.30           O  
ATOM   2000  N   HIS B  51     -11.373  18.557   6.027  1.00 95.41           N  
ATOM   2001  CA  HIS B  51     -12.368  19.618   6.135  1.00 95.41           C  
ATOM   2002  C   HIS B  51     -13.539  19.372   5.189  1.00 95.41           C  
ATOM   2003  CB  HIS B  51     -11.734  20.979   5.842  1.00 95.41           C  
ATOM   2004  O   HIS B  51     -14.696  19.591   5.557  1.00 95.41           O  
ATOM   2005  CG  HIS B  51     -10.904  21.508   6.968  1.00 95.41           C  
ATOM   2006  CD2 HIS B  51     -11.213  22.353   7.980  1.00 95.41           C  
ATOM   2007  ND1 HIS B  51      -9.578  21.172   7.136  1.00 95.41           N  
ATOM   2008  CE1 HIS B  51      -9.106  21.789   8.207  1.00 95.41           C  
ATOM   2009  NE2 HIS B  51     -10.078  22.512   8.737  1.00 95.41           N  
ATOM   2010  N   ILE B  52     -13.231  18.884   4.027  1.00 96.39           N  
ATOM   2011  CA  ILE B  52     -14.268  18.569   3.050  1.00 96.39           C  
ATOM   2012  C   ILE B  52     -15.179  17.474   3.601  1.00 96.39           C  
ATOM   2013  CB  ILE B  52     -13.658  18.130   1.700  1.00 96.39           C  
ATOM   2014  O   ILE B  52     -16.405  17.575   3.512  1.00 96.39           O  
ATOM   2015  CG1 ILE B  52     -12.930  19.304   1.036  1.00 96.39           C  
ATOM   2016  CG2 ILE B  52     -14.741  17.564   0.777  1.00 96.39           C  
ATOM   2017  CD1 ILE B  52     -12.156  18.923  -0.219  1.00 96.39           C  
ATOM   2018  N   SER B  53     -14.590  16.471   4.135  1.00 95.13           N  
ATOM   2019  CA  SER B  53     -15.375  15.384   4.710  1.00 95.13           C  
ATOM   2020  C   SER B  53     -16.224  15.875   5.879  1.00 95.13           C  
ATOM   2021  CB  SER B  53     -14.462  14.249   5.174  1.00 95.13           C  
ATOM   2022  O   SER B  53     -17.388  15.492   6.012  1.00 95.13           O  
ATOM   2023  OG  SER B  53     -13.803  13.651   4.070  1.00 95.13           O  
ATOM   2024  N   ALA B  54     -15.706  16.722   6.730  1.00 93.89           N  
ATOM   2025  CA  ALA B  54     -16.429  17.278   7.871  1.00 93.89           C  
ATOM   2026  C   ALA B  54     -17.627  18.104   7.411  1.00 93.89           C  
ATOM   2027  CB  ALA B  54     -15.496  18.130   8.728  1.00 93.89           C  
ATOM   2028  O   ALA B  54     -18.701  18.039   8.013  1.00 93.89           O  
ATOM   2029  N   LYS B  55     -17.388  18.835   6.363  1.00 95.56           N  
ATOM   2030  CA  LYS B  55     -18.464  19.650   5.806  1.00 95.56           C  
ATOM   2031  C   LYS B  55     -19.558  18.776   5.200  1.00 95.56           C  
ATOM   2032  CB  LYS B  55     -17.918  20.613   4.751  1.00 95.56           C  
ATOM   2033  O   LYS B  55     -20.742  19.111   5.279  1.00 95.56           O  
ATOM   2034  CG  LYS B  55     -18.923  21.656   4.285  1.00 95.56           C  
ATOM   2035  CD  LYS B  55     -18.287  22.658   3.330  1.00 95.56           C  
ATOM   2036  CE  LYS B  55     -19.299  23.684   2.839  1.00 95.56           C  
ATOM   2037  NZ  LYS B  55     -18.677  24.676   1.912  1.00 95.56           N  
ATOM   2038  N   THR B  56     -19.179  17.708   4.656  1.00 95.53           N  
ATOM   2039  CA  THR B  56     -20.099  16.829   3.944  1.00 95.53           C  
ATOM   2040  C   THR B  56     -20.895  15.972   4.923  1.00 95.53           C  
ATOM   2041  CB  THR B  56     -19.349  15.919   2.954  1.00 95.53           C  
ATOM   2042  O   THR B  56     -22.110  15.819   4.777  1.00 95.53           O  
ATOM   2043  CG2 THR B  56     -20.322  15.089   2.123  1.00 95.53           C  
ATOM   2044  OG1 THR B  56     -18.557  16.728   2.075  1.00 95.53           O  
ATOM   2045  N   PHE B  57     -20.251  15.461   5.942  1.00 94.89           N  
ATOM   2046  CA  PHE B  57     -20.886  14.454   6.784  1.00 94.89           C  
ATOM   2047  C   PHE B  57     -21.203  15.022   8.162  1.00 94.89           C  
ATOM   2048  CB  PHE B  57     -19.987  13.221   6.919  1.00 94.89           C  
ATOM   2049  O   PHE B  57     -21.966  14.425   8.924  1.00 94.89           O  
ATOM   2050  CG  PHE B  57     -19.592  12.610   5.601  1.00 94.89           C  
ATOM   2051  CD1 PHE B  57     -20.558  12.241   4.673  1.00 94.89           C  
ATOM   2052  CD2 PHE B  57     -18.254  12.405   5.291  1.00 94.89           C  
ATOM   2053  CE1 PHE B  57     -20.196  11.676   3.453  1.00 94.89           C  
ATOM   2054  CE2 PHE B  57     -17.884  11.841   4.073  1.00 94.89           C  
ATOM   2055  CZ  PHE B  57     -18.856  11.476   3.156  1.00 94.89           C  
ATOM   2056  N   GLY B  58     -20.734  16.208   8.485  1.00 93.26           N  
ATOM   2057  CA  GLY B  58     -20.875  16.800   9.806  1.00 93.26           C  
ATOM   2058  C   GLY B  58     -19.657  16.590  10.686  1.00 93.26           C  
ATOM   2059  O   GLY B  58     -19.057  15.513  10.678  1.00 93.26           O  
ATOM   2060  N   GLU B  59     -19.244  17.515  11.539  1.00 87.13           N  
ATOM   2061  CA  GLU B  59     -18.009  17.541  12.317  1.00 87.13           C  
ATOM   2062  C   GLU B  59     -18.017  16.468  13.402  1.00 87.13           C  
ATOM   2063  CB  GLU B  59     -17.798  18.922  12.944  1.00 87.13           C  
ATOM   2064  O   GLU B  59     -16.961  15.970  13.798  1.00 87.13           O  
ATOM   2065  CG  GLU B  59     -17.414  20.000  11.942  1.00 87.13           C  
ATOM   2066  CD  GLU B  59     -17.056  21.326  12.595  1.00 87.13           C  
ATOM   2067  OE1 GLU B  59     -16.698  22.282  11.870  1.00 87.13           O  
ATOM   2068  OE2 GLU B  59     -17.133  21.409  13.841  1.00 87.13           O  
ATOM   2069  N   GLU B  60     -19.196  15.971  13.703  1.00 90.95           N  
ATOM   2070  CA  GLU B  60     -19.292  15.019  14.805  1.00 90.95           C  
ATOM   2071  C   GLU B  60     -19.689  13.633  14.305  1.00 90.95           C  
ATOM   2072  CB  GLU B  60     -20.296  15.508  15.852  1.00 90.95           C  
ATOM   2073  O   GLU B  60     -19.994  12.743  15.102  1.00 90.95           O  
ATOM   2074  CG  GLU B  60     -19.864  16.777  16.573  1.00 90.95           C  
ATOM   2075  CD  GLU B  60     -20.778  17.151  17.729  1.00 90.95           C  
ATOM   2076  OE1 GLU B  60     -20.466  18.118  18.461  1.00 90.95           O  
ATOM   2077  OE2 GLU B  60     -21.814  16.471  17.905  1.00 90.95           O  
ATOM   2078  N   SER B  61     -19.595  13.570  12.982  1.00 90.27           N  
ATOM   2079  CA  SER B  61     -20.088  12.342  12.367  1.00 90.27           C  
ATOM   2080  C   SER B  61     -19.098  11.196  12.550  1.00 90.27           C  
ATOM   2081  CB  SER B  61     -20.359  12.559  10.878  1.00 90.27           C  
ATOM   2082  O   SER B  61     -19.497  10.034  12.653  1.00 90.27           O  
ATOM   2083  OG  SER B  61     -19.180  12.968  10.207  1.00 90.27           O  
ATOM   2084  N   LEU B  62     -17.779  11.484  12.648  1.00 91.40           N  
ATOM   2085  CA  LEU B  62     -16.740  10.476  12.826  1.00 91.40           C  
ATOM   2086  C   LEU B  62     -15.881  10.789  14.046  1.00 91.40           C  
ATOM   2087  CB  LEU B  62     -15.859  10.388  11.577  1.00 91.40           C  
ATOM   2088  O   LEU B  62     -15.545  11.950  14.293  1.00 91.40           O  
ATOM   2089  CG  LEU B  62     -16.523   9.831  10.316  1.00 91.40           C  
ATOM   2090  CD1 LEU B  62     -15.664  10.124   9.091  1.00 91.40           C  
ATOM   2091  CD2 LEU B  62     -16.768   8.332  10.458  1.00 91.40           C  
ATOM   2092  N   THR B  63     -15.581   9.729  14.804  1.00 92.21           N  
ATOM   2093  CA  THR B  63     -14.592   9.908  15.861  1.00 92.21           C  
ATOM   2094  C   THR B  63     -13.202  10.122  15.271  1.00 92.21           C  
ATOM   2095  CB  THR B  63     -14.567   8.697  16.813  1.00 92.21           C  
ATOM   2096  O   THR B  63     -12.981   9.878  14.083  1.00 92.21           O  
ATOM   2097  CG2 THR B  63     -15.967   8.371  17.325  1.00 92.21           C  
ATOM   2098  OG1 THR B  63     -14.049   7.558  16.115  1.00 92.21           O  
ATOM   2099  N   GLN B  64     -12.316  10.580  16.042  1.00 90.20           N  
ATOM   2100  CA  GLN B  64     -10.942  10.788  15.599  1.00 90.20           C  
ATOM   2101  C   GLN B  64     -10.321   9.487  15.101  1.00 90.20           C  
ATOM   2102  CB  GLN B  64     -10.095  11.374  16.731  1.00 90.20           C  
ATOM   2103  O   GLN B  64      -9.638   9.472  14.075  1.00 90.20           O  
ATOM   2104  CG  GLN B  64      -8.707  11.821  16.293  1.00 90.20           C  
ATOM   2105  CD  GLN B  64      -7.933  12.505  17.404  1.00 90.20           C  
ATOM   2106  NE2 GLN B  64      -6.759  13.031  17.071  1.00 90.20           N  
ATOM   2107  OE1 GLN B  64      -8.386  12.560  18.551  1.00 90.20           O  
ATOM   2108  N   LYS B  65     -10.545   8.498  15.803  1.00 91.32           N  
ATOM   2109  CA  LYS B  65     -10.013   7.189  15.435  1.00 91.32           C  
ATOM   2110  C   LYS B  65     -10.590   6.716  14.104  1.00 91.32           C  
ATOM   2111  CB  LYS B  65     -10.309   6.163  16.529  1.00 91.32           C  
ATOM   2112  O   LYS B  65      -9.859   6.218  13.246  1.00 91.32           O  
ATOM   2113  CG  LYS B  65      -9.682   4.798  16.284  1.00 91.32           C  
ATOM   2114  CD  LYS B  65     -10.017   3.820  17.403  1.00 91.32           C  
ATOM   2115  CE  LYS B  65      -9.459   2.432  17.118  1.00 91.32           C  
ATOM   2116  NZ  LYS B  65      -9.817   1.460  18.194  1.00 91.32           N  
ATOM   2117  N   GLN B  66     -11.819   6.887  13.944  1.00 91.76           N  
ATOM   2118  CA  GLN B  66     -12.488   6.492  12.708  1.00 91.76           C  
ATOM   2119  C   GLN B  66     -11.977   7.305  11.522  1.00 91.76           C  
ATOM   2120  CB  GLN B  66     -14.003   6.654  12.843  1.00 91.76           C  
ATOM   2121  O   GLN B  66     -11.734   6.756  10.446  1.00 91.76           O  
ATOM   2122  CG  GLN B  66     -14.652   5.631  13.765  1.00 91.76           C  
ATOM   2123  CD  GLN B  66     -16.141   5.860  13.940  1.00 91.76           C  
ATOM   2124  NE2 GLN B  66     -16.921   4.788  13.844  1.00 91.76           N  
ATOM   2125  OE1 GLN B  66     -16.588   6.990  14.162  1.00 91.76           O  
ATOM   2126  N   TRP B  67     -11.799   8.530  11.773  1.00 93.16           N  
ATOM   2127  CA  TRP B  67     -11.328   9.425  10.721  1.00 93.16           C  
ATOM   2128  C   TRP B  67      -9.903   9.075  10.305  1.00 93.16           C  
ATOM   2129  CB  TRP B  67     -11.395  10.883  11.184  1.00 93.16           C  
ATOM   2130  O   TRP B  67      -9.575   9.092   9.116  1.00 93.16           O  
ATOM   2131  CG  TRP B  67     -10.844  11.863  10.193  1.00 93.16           C  
ATOM   2132  CD1 TRP B  67     -11.413  12.246   9.010  1.00 93.16           C  
ATOM   2133  CD2 TRP B  67      -9.612  12.582  10.296  1.00 93.16           C  
ATOM   2134  CE2 TRP B  67      -9.498  13.385   9.139  1.00 93.16           C  
ATOM   2135  CE3 TRP B  67      -8.592  12.627  11.257  1.00 93.16           C  
ATOM   2136  NE1 TRP B  67     -10.608  13.161   8.371  1.00 93.16           N  
ATOM   2137  CH2 TRP B  67      -7.419  14.248   9.872  1.00 93.16           C  
ATOM   2138  CZ2 TRP B  67      -8.402  14.223   8.917  1.00 93.16           C  
ATOM   2139  CZ3 TRP B  67      -7.503  13.462  11.034  1.00 93.16           C  
ATOM   2140  N   LEU B  68      -9.098   8.768  11.312  1.00 93.90           N  
ATOM   2141  CA  LEU B  68      -7.725   8.377  11.012  1.00 93.90           C  
ATOM   2142  C   LEU B  68      -7.694   7.114  10.157  1.00 93.90           C  
ATOM   2143  CB  LEU B  68      -6.937   8.151  12.305  1.00 93.90           C  
ATOM   2144  O   LEU B  68      -6.869   6.995   9.249  1.00 93.90           O  
ATOM   2145  CG  LEU B  68      -6.498   9.408  13.059  1.00 93.90           C  
ATOM   2146  CD1 LEU B  68      -5.851   9.029  14.387  1.00 93.90           C  
ATOM   2147  CD2 LEU B  68      -5.541  10.236  12.209  1.00 93.90           C  
ATOM   2148  N   GLY B  69      -8.579   6.275  10.343  1.00 93.36           N  
ATOM   2149  CA  GLY B  69      -8.620   4.997   9.649  1.00 93.36           C  
ATOM   2150  C   GLY B  69      -9.247   5.087   8.270  1.00 93.36           C  
ATOM   2151  O   GLY B  69      -8.726   4.519   7.308  1.00 93.36           O  
ATOM   2152  N   CYS B  70     -10.319   5.790   8.155  1.00 94.21           N  
ATOM   2153  CA  CYS B  70     -11.060   5.780   6.898  1.00 94.21           C  
ATOM   2154  C   CYS B  70     -10.733   7.011   6.062  1.00 94.21           C  
ATOM   2155  CB  CYS B  70     -12.564   5.716   7.162  1.00 94.21           C  
ATOM   2156  O   CYS B  70     -11.076   7.074   4.880  1.00 94.21           O  
ATOM   2157  SG  CYS B  70     -13.215   7.169   8.015  1.00 94.21           S  
ATOM   2158  N   GLY B  71      -9.973   7.922   6.681  1.00 95.28           N  
ATOM   2159  CA  GLY B  71      -9.644   9.153   5.980  1.00 95.28           C  
ATOM   2160  C   GLY B  71      -8.159   9.309   5.713  1.00 95.28           C  
ATOM   2161  O   GLY B  71      -7.706   9.140   4.579  1.00 95.28           O  
ATOM   2162  N   VAL B  72      -7.411   9.490   6.784  1.00 96.23           N  
ATOM   2163  CA  VAL B  72      -5.998   9.846   6.700  1.00 96.23           C  
ATOM   2164  C   VAL B  72      -5.212   8.696   6.074  1.00 96.23           C  
ATOM   2165  CB  VAL B  72      -5.417  10.196   8.088  1.00 96.23           C  
ATOM   2166  O   VAL B  72      -4.431   8.904   5.142  1.00 96.23           O  
ATOM   2167  CG1 VAL B  72      -3.902  10.370   8.011  1.00 96.23           C  
ATOM   2168  CG2 VAL B  72      -6.076  11.459   8.639  1.00 96.23           C  
ATOM   2169  N   LEU B  73      -5.444   7.510   6.559  1.00 96.54           N  
ATOM   2170  CA  LEU B  73      -4.675   6.355   6.110  1.00 96.54           C  
ATOM   2171  C   LEU B  73      -4.865   6.123   4.614  1.00 96.54           C  
ATOM   2172  CB  LEU B  73      -5.085   5.102   6.889  1.00 96.54           C  
ATOM   2173  O   LEU B  73      -3.889   6.035   3.866  1.00 96.54           O  
ATOM   2174  CG  LEU B  73      -4.367   3.805   6.513  1.00 96.54           C  
ATOM   2175  CD1 LEU B  73      -2.862   3.957   6.707  1.00 96.54           C  
ATOM   2176  CD2 LEU B  73      -4.903   2.639   7.337  1.00 96.54           C  
ATOM   2177  N   PRO B  74      -6.097   5.966   4.112  1.00 97.25           N  
ATOM   2178  CA  PRO B  74      -6.259   5.742   2.673  1.00 97.25           C  
ATOM   2179  C   PRO B  74      -5.721   6.898   1.833  1.00 97.25           C  
ATOM   2180  CB  PRO B  74      -7.775   5.605   2.506  1.00 97.25           C  
ATOM   2181  O   PRO B  74      -5.232   6.682   0.721  1.00 97.25           O  
ATOM   2182  CG  PRO B  74      -8.352   6.206   3.747  1.00 97.25           C  
ATOM   2183  CD  PRO B  74      -7.364   6.032   4.865  1.00 97.25           C  
ATOM   2184  N   PHE B  75      -5.782   8.094   2.327  1.00 98.55           N  
ATOM   2185  CA  PHE B  75      -5.236   9.244   1.617  1.00 98.55           C  
ATOM   2186  C   PHE B  75      -3.753   9.046   1.325  1.00 98.55           C  
ATOM   2187  CB  PHE B  75      -5.445  10.527   2.428  1.00 98.55           C  
ATOM   2188  O   PHE B  75      -3.321   9.158   0.176  1.00 98.55           O  
ATOM   2189  CG  PHE B  75      -4.868  11.756   1.779  1.00 98.55           C  
ATOM   2190  CD1 PHE B  75      -3.522  12.070   1.927  1.00 98.55           C  
ATOM   2191  CD2 PHE B  75      -5.671  12.597   1.020  1.00 98.55           C  
ATOM   2192  CE1 PHE B  75      -2.985  13.208   1.328  1.00 98.55           C  
ATOM   2193  CE2 PHE B  75      -5.142  13.735   0.418  1.00 98.55           C  
ATOM   2194  CZ  PHE B  75      -3.799  14.039   0.574  1.00 98.55           C  
ATOM   2195  N   PHE B  76      -3.005   8.750   2.314  1.00 98.25           N  
ATOM   2196  CA  PHE B  76      -1.556   8.683   2.169  1.00 98.25           C  
ATOM   2197  C   PHE B  76      -1.148   7.444   1.380  1.00 98.25           C  
ATOM   2198  CB  PHE B  76      -0.877   8.678   3.543  1.00 98.25           C  
ATOM   2199  O   PHE B  76      -0.232   7.500   0.558  1.00 98.25           O  
ATOM   2200  CG  PHE B  76      -0.766  10.041   4.170  1.00 98.25           C  
ATOM   2201  CD1 PHE B  76       0.162  10.963   3.702  1.00 98.25           C  
ATOM   2202  CD2 PHE B  76      -1.591  10.401   5.228  1.00 98.25           C  
ATOM   2203  CE1 PHE B  76       0.267  12.226   4.281  1.00 98.25           C  
ATOM   2204  CE2 PHE B  76      -1.492  11.661   5.811  1.00 98.25           C  
ATOM   2205  CZ  PHE B  76      -0.562  12.571   5.337  1.00 98.25           C  
ATOM   2206  N   LEU B  77      -1.785   6.361   1.619  1.00 97.87           N  
ATOM   2207  CA  LEU B  77      -1.440   5.139   0.900  1.00 97.87           C  
ATOM   2208  C   LEU B  77      -1.653   5.314  -0.600  1.00 97.87           C  
ATOM   2209  CB  LEU B  77      -2.275   3.962   1.412  1.00 97.87           C  
ATOM   2210  O   LEU B  77      -0.786   4.953  -1.400  1.00 97.87           O  
ATOM   2211  CG  LEU B  77      -1.903   3.417   2.792  1.00 97.87           C  
ATOM   2212  CD1 LEU B  77      -2.854   2.294   3.192  1.00 97.87           C  
ATOM   2213  CD2 LEU B  77      -0.458   2.929   2.802  1.00 97.87           C  
ATOM   2214  N   VAL B  78      -2.789   5.899  -0.917  1.00 98.50           N  
ATOM   2215  CA  VAL B  78      -3.103   6.120  -2.325  1.00 98.50           C  
ATOM   2216  C   VAL B  78      -2.158   7.168  -2.907  1.00 98.50           C  
ATOM   2217  CB  VAL B  78      -4.572   6.561  -2.517  1.00 98.50           C  
ATOM   2218  O   VAL B  78      -1.641   7.001  -4.014  1.00 98.50           O  
ATOM   2219  CG1 VAL B  78      -4.814   7.021  -3.953  1.00 98.50           C  
ATOM   2220  CG2 VAL B  78      -5.522   5.422  -2.150  1.00 98.50           C  
ATOM   2221  N   ALA B  79      -1.938   8.190  -2.167  1.00 98.56           N  
ATOM   2222  CA  ALA B  79      -1.039   9.251  -2.613  1.00 98.56           C  
ATOM   2223  C   ALA B  79       0.356   8.703  -2.902  1.00 98.56           C  
ATOM   2224  CB  ALA B  79      -0.964  10.361  -1.567  1.00 98.56           C  
ATOM   2225  O   ALA B  79       0.974   9.060  -3.908  1.00 98.56           O  
ATOM   2226  N   ILE B  80       0.837   7.867  -2.085  1.00 98.28           N  
ATOM   2227  CA  ILE B  80       2.170   7.290  -2.222  1.00 98.28           C  
ATOM   2228  C   ILE B  80       2.250   6.474  -3.510  1.00 98.28           C  
ATOM   2229  CB  ILE B  80       2.532   6.409  -1.005  1.00 98.28           C  
ATOM   2230  O   ILE B  80       3.211   6.600  -4.273  1.00 98.28           O  
ATOM   2231  CG1 ILE B  80       2.823   7.283   0.220  1.00 98.28           C  
ATOM   2232  CG2 ILE B  80       3.725   5.505  -1.330  1.00 98.28           C  
ATOM   2233  CD1 ILE B  80       2.977   6.499   1.516  1.00 98.28           C  
ATOM   2234  N   VAL B  81       1.276   5.624  -3.736  1.00 98.48           N  
ATOM   2235  CA  VAL B  81       1.259   4.804  -4.943  1.00 98.48           C  
ATOM   2236  C   VAL B  81       1.259   5.701  -6.178  1.00 98.48           C  
ATOM   2237  CB  VAL B  81       0.036   3.860  -4.969  1.00 98.48           C  
ATOM   2238  O   VAL B  81       2.063   5.507  -7.094  1.00 98.48           O  
ATOM   2239  CG1 VAL B  81      -0.114   3.209  -6.343  1.00 98.48           C  
ATOM   2240  CG2 VAL B  81       0.160   2.795  -3.881  1.00 98.48           C  
ATOM   2241  N   VAL B  82       0.437   6.737  -6.160  1.00 98.66           N  
ATOM   2242  CA  VAL B  82       0.308   7.640  -7.299  1.00 98.66           C  
ATOM   2243  C   VAL B  82       1.599   8.437  -7.475  1.00 98.66           C  
ATOM   2244  CB  VAL B  82      -0.891   8.600  -7.131  1.00 98.66           C  
ATOM   2245  O   VAL B  82       2.077   8.617  -8.598  1.00 98.66           O  
ATOM   2246  CG1 VAL B  82      -0.901   9.651  -8.239  1.00 98.66           C  
ATOM   2247  CG2 VAL B  82      -2.203   7.816  -7.122  1.00 98.66           C  
ATOM   2248  N   TRP B  83       2.127   8.879  -6.376  1.00 98.52           N  
ATOM   2249  CA  TRP B  83       3.378   9.630  -6.410  1.00 98.52           C  
ATOM   2250  C   TRP B  83       4.497   8.795  -7.025  1.00 98.52           C  
ATOM   2251  CB  TRP B  83       3.774  10.080  -5.002  1.00 98.52           C  
ATOM   2252  O   TRP B  83       5.228   9.272  -7.896  1.00 98.52           O  
ATOM   2253  CG  TRP B  83       5.000  10.942  -4.960  1.00 98.52           C  
ATOM   2254  CD1 TRP B  83       5.606  11.563  -6.016  1.00 98.52           C  
ATOM   2255  CD2 TRP B  83       5.771  11.276  -3.802  1.00 98.52           C  
ATOM   2256  CE2 TRP B  83       6.832  12.104  -4.230  1.00 98.52           C  
ATOM   2257  CE3 TRP B  83       5.667  10.955  -2.442  1.00 98.52           C  
ATOM   2258  NE1 TRP B  83       6.709  12.263  -5.584  1.00 98.52           N  
ATOM   2259  CH2 TRP B  83       7.659  12.286  -2.020  1.00 98.52           C  
ATOM   2260  CZ2 TRP B  83       7.784  12.615  -3.345  1.00 98.52           C  
ATOM   2261  CZ3 TRP B  83       6.615  11.465  -1.562  1.00 98.52           C  
ATOM   2262  N   VAL B  84       4.565   7.573  -6.638  1.00 98.43           N  
ATOM   2263  CA  VAL B  84       5.594   6.668  -7.138  1.00 98.43           C  
ATOM   2264  C   VAL B  84       5.418   6.464  -8.641  1.00 98.43           C  
ATOM   2265  CB  VAL B  84       5.557   5.307  -6.408  1.00 98.43           C  
ATOM   2266  O   VAL B  84       6.392   6.490  -9.397  1.00 98.43           O  
ATOM   2267  CG1 VAL B  84       6.444   4.287  -7.120  1.00 98.43           C  
ATOM   2268  CG2 VAL B  84       5.989   5.471  -4.952  1.00 98.43           C  
ATOM   2269  N   LEU B  85       4.195   6.291  -9.056  1.00 98.54           N  
ATOM   2270  CA  LEU B  85       3.930   6.124 -10.481  1.00 98.54           C  
ATOM   2271  C   LEU B  85       4.352   7.364 -11.262  1.00 98.54           C  
ATOM   2272  CB  LEU B  85       2.446   5.836 -10.720  1.00 98.54           C  
ATOM   2273  O   LEU B  85       4.985   7.256 -12.314  1.00 98.54           O  
ATOM   2274  CG  LEU B  85       1.929   4.484 -10.227  1.00 98.54           C  
ATOM   2275  CD1 LEU B  85       0.421   4.386 -10.431  1.00 98.54           C  
ATOM   2276  CD2 LEU B  85       2.645   3.344 -10.944  1.00 98.54           C  
ATOM   2277  N   LYS B  86       3.983   8.487 -10.743  1.00 98.29           N  
ATOM   2278  CA  LYS B  86       4.352   9.739 -11.397  1.00 98.29           C  
ATOM   2279  C   LYS B  86       5.867   9.928 -11.407  1.00 98.29           C  
ATOM   2280  CB  LYS B  86       3.680  10.926 -10.704  1.00 98.29           C  
ATOM   2281  O   LYS B  86       6.438  10.353 -12.413  1.00 98.29           O  
ATOM   2282  CG  LYS B  86       3.975  12.270 -11.355  1.00 98.29           C  
ATOM   2283  CD  LYS B  86       3.426  12.336 -12.774  1.00 98.29           C  
ATOM   2284  CE  LYS B  86       3.654  13.706 -13.399  1.00 98.29           C  
ATOM   2285  NZ  LYS B  86       3.269  13.727 -14.842  1.00 98.29           N  
ATOM   2286  N   PHE B  87       6.499   9.636 -10.332  1.00 97.81           N  
ATOM   2287  CA  PHE B  87       7.945   9.758 -10.187  1.00 97.81           C  
ATOM   2288  C   PHE B  87       8.666   8.944 -11.255  1.00 97.81           C  
ATOM   2289  CB  PHE B  87       8.387   9.303  -8.792  1.00 97.81           C  
ATOM   2290  O   PHE B  87       9.734   9.339 -11.728  1.00 97.81           O  
ATOM   2291  CG  PHE B  87       9.866   9.439  -8.550  1.00 97.81           C  
ATOM   2292  CD1 PHE B  87      10.689   8.319  -8.542  1.00 97.81           C  
ATOM   2293  CD2 PHE B  87      10.434  10.687  -8.330  1.00 97.81           C  
ATOM   2294  CE1 PHE B  87      12.058   8.442  -8.318  1.00 97.81           C  
ATOM   2295  CE2 PHE B  87      11.801  10.817  -8.105  1.00 97.81           C  
ATOM   2296  CZ  PHE B  87      12.611   9.693  -8.099  1.00 97.81           C  
ATOM   2297  N   ASN B  88       8.052   7.882 -11.644  1.00 97.50           N  
ATOM   2298  CA  ASN B  88       8.645   6.978 -12.623  1.00 97.50           C  
ATOM   2299  C   ASN B  88       8.167   7.291 -14.038  1.00 97.50           C  
ATOM   2300  CB  ASN B  88       8.333   5.522 -12.267  1.00 97.50           C  
ATOM   2301  O   ASN B  88       8.419   6.523 -14.967  1.00 97.50           O  
ATOM   2302  CG  ASN B  88       9.171   5.011 -11.112  1.00 97.50           C  
ATOM   2303  ND2 ASN B  88       8.642   5.123  -9.900  1.00 97.50           N  
ATOM   2304  OD1 ASN B  88      10.286   4.520 -11.308  1.00 97.50           O  
ATOM   2305  N   GLY B  89       7.350   8.344 -14.230  1.00 97.19           N  
ATOM   2306  CA  GLY B  89       6.883   8.813 -15.524  1.00 97.19           C  
ATOM   2307  C   GLY B  89       5.799   7.936 -16.122  1.00 97.19           C  
ATOM   2308  O   GLY B  89       5.654   7.865 -17.344  1.00 97.19           O  
ATOM   2309  N   LEU B  90       5.073   7.248 -15.339  1.00 96.82           N  
ATOM   2310  CA  LEU B  90       4.091   6.288 -15.833  1.00 96.82           C  
ATOM   2311  C   LEU B  90       2.713   6.931 -15.948  1.00 96.82           C  
ATOM   2312  CB  LEU B  90       4.022   5.069 -14.909  1.00 96.82           C  
ATOM   2313  O   LEU B  90       1.888   6.499 -16.756  1.00 96.82           O  
ATOM   2314  CG  LEU B  90       5.312   4.260 -14.756  1.00 96.82           C  
ATOM   2315  CD1 LEU B  90       5.117   3.138 -13.742  1.00 96.82           C  
ATOM   2316  CD2 LEU B  90       5.755   3.700 -16.104  1.00 96.82           C  
ATOM   2317  N   ILE B  91       2.457   7.960 -15.234  1.00 95.64           N  
ATOM   2318  CA  ILE B  91       1.240   8.757 -15.337  1.00 95.64           C  
ATOM   2319  C   ILE B  91       1.586  10.242 -15.243  1.00 95.64           C  
ATOM   2320  CB  ILE B  91       0.220   8.375 -14.241  1.00 95.64           C  
ATOM   2321  O   ILE B  91       2.701  10.602 -14.858  1.00 95.64           O  
ATOM   2322  CG1 ILE B  91       0.818   8.608 -12.849  1.00 95.64           C  
ATOM   2323  CG2 ILE B  91      -0.231   6.921 -14.407  1.00 95.64           C  
ATOM   2324  CD1 ILE B  91      -0.170   8.405 -11.709  1.00 95.64           C  
TER    2325      ILE B 489
ENDMDL
END
