# Supplementary material for: A unified evolutionary origin for the ubiquitous protein transporters SecY and YidC
Source: BMC Biol. 2021 Dec 15;19:266. doi: 10.1186/s12915-021-01171-5 (PMC8675477; doi:10.1186/s12915-021-01171-5)
Supplement: Supplementary file 5 — Additional file 5. Predicted MJ0480/MJ0606 and TMCO1/C02orf24 structures. [file 12915_2021_1171_MOESM5_ESM.zip › Additional file 5. Predicted structures/prediction_MJ0480_MJ0606/settings.txt]

notebook=https://colab.research.google.com/github/sokrypton/ColabFold/blob/main/beta/AlphaFold2_advanced.ipynb
sequence=MFGSIFDIYYKTLDAIFMPIIKVLHPALAILIIAIIVSLIINIATKLLVDQKRVAELKKEIQEFQVKFKKMSKNPEMMEKLQEEQQRIMQLNAELMKMSFRPMIYTWVPIILIFIYLRHVYGFGGVYQELNPGWNGVVVYLPIILSKILFIDFWHWLGSIFYKGGFKIVSNTALGWLGWYILCSFATSTVLRKILGIK:MDLEGKCCLIHAIGGIIFGYLANYVYTAGLGIFSGIATLIFLFIGAVIFGHISAKTFGEESLTQKQWLGCGVLPFFLVAIVVWVLKFNGLI
msa_method=mmseqs2
homooligomer=1:1
pair_mode=unpaired
max_msa=512:1024
subsample_msa=True
num_relax=1
use_turbo=True
use_ptm=True
rank_by=pLDDT
num_models=5
num_samples=1
num_ensemble=8
max_recycles=3
tol=0
is_training=False
use_templates=False
-------------------------------------------------
rank_1_model_3_ptm_seed_0 pLDDT:90.53 pTMscore:0.8570
rank_2_model_4_ptm_seed_0 pLDDT:90.49 pTMscore:0.8754
rank_3_model_5_ptm_seed_0 pLDDT:89.44 pTMscore:0.8482
rank_4_model_1_ptm_seed_0 pLDDT:89.06 pTMscore:0.8320
rank_5_model_2_ptm_seed_0 pLDDT:88.85 pTMscore:0.8487
