# Supplementary material for: A unified evolutionary origin for the ubiquitous protein transporters SecY and YidC
Source: BMC Biol. 2021 Dec 15;19:266. doi: 10.1186/s12915-021-01171-5 (PMC8675477; doi:10.1186/s12915-021-01171-5)
Supplement: Supplementary file 5 — Additional file 5. Predicted MJ0480/MJ0606 and TMCO1/C02orf24 structures. [file 12915_2021_1171_MOESM5_ESM.zip › Additional file 5. Predicted structures/prediction_MJ0480_MJ0606/rank_1_model_3_ptm_seed_0.raw.txt]

i	j	aa_i	aa_j	p(cbcb<8)	maxdistbin
1	2	M	F	0.999	5.12
1	3	M	G	0.993	6.69
1	4	M	S	0.713	5.75
1	5	M	I	0.670	6.38
1	6	M	F	0.109	9.50
1	7	M	D	0.112	10.75
1	8	M	I	0.028	11.06
1	9	M	Y	0.014	12.62
1	10	M	Y	0.023	15.12
1	11	M	K	0.012	15.75
1	12	M	T	0.001	16.69
1	13	M	L	0.000	18.88
1	14	M	D	0.002	20.44
1	111	M	I	0.001	>21.69
1	112	M	L	0.001	17.31
1	115	M	I	0.012	16.38
1	116	M	Y	0.001	19.19
1	118	M	R	0.003	>21.69
1	119	M	H	0.016	18.25
1	123	M	F	0.001	>21.69
1	124	M	G	0.003	>21.69
1	125	M	G	0.005	>21.69
1	126	M	V	0.003	>21.69
1	129	M	E	0.002	>21.69
2	3	F	G	0.999	4.50
2	4	F	S	0.908	7.00
2	5	F	I	0.783	5.44
2	6	F	F	0.759	6.06
2	7	F	D	0.145	9.50
2	8	F	I	0.025	10.75
2	9	F	Y	0.011	10.12
2	10	F	Y	0.032	12.31
2	11	F	K	0.008	14.81
2	12	F	T	0.001	15.44
2	13	F	L	0.000	16.38
2	14	F	D	0.002	17.94
2	15	F	A	0.000	20.44
2	108	F	V	0.001	>21.69
2	111	F	I	0.001	14.50
2	112	F	L	0.001	13.56
2	115	F	I	0.009	12.00
2	116	F	Y	0.001	15.12
2	118	F	R	0.002	15.75
2	119	F	H	0.013	14.50
2	124	F	G	0.002	>21.69
2	125	F	G	0.001	>21.69
2	126	F	V	0.002	>21.69
2	129	F	E	0.001	>21.69
3	4	G	S	1.000	4.81
3	5	G	I	0.988	5.75
3	6	G	F	0.858	4.50
3	7	G	D	0.938	5.75
3	8	G	I	0.098	8.88
3	9	G	Y	0.014	9.19
3	10	G	Y	0.006	9.81
3	11	G	K	0.007	11.69
3	12	G	T	0.001	13.87
3	13	G	L	0.000	14.81
3	14	G	D	0.000	15.12
3	15	G	A	0.000	17.62
3	16	G	I	0.000	19.81
3	17	G	F	0.000	19.81
3	18	G	M	0.000	19.50
3	108	G	V	0.000	18.25
3	111	G	I	0.000	16.38
3	112	G	L	0.000	14.81
3	113	G	I	0.000	18.56
3	114	G	F	0.000	17.62
3	115	G	I	0.001	12.31
3	116	G	Y	0.000	14.50
3	117	G	L	0.000	18.25
3	118	G	R	0.000	15.12
3	119	G	H	0.001	12.62
3	120	G	V	0.000	17.31
3	122	G	G	0.000	18.25
3	124	G	G	0.000	17.94
3	125	G	G	0.000	16.38
3	126	G	V	0.000	16.69
4	5	S	I	0.999	5.12
4	6	S	F	0.980	7.31
4	7	S	D	0.983	5.44
4	8	S	I	0.934	6.38
4	9	S	Y	0.028	9.50
4	10	S	Y	0.014	10.75
4	11	S	K	0.006	10.44
4	12	S	T	0.001	12.31
4	13	S	L	0.000	14.81
4	14	S	D	0.000	15.12
4	15	S	A	0.000	16.38
4	16	S	I	0.000	19.19
4	17	S	F	0.000	20.12
4	18	S	M	0.000	19.81
4	108	S	V	0.000	19.19
4	111	S	I	0.000	18.88
4	112	S	L	0.000	16.06
4	113	S	I	0.000	20.12
4	114	S	F	0.000	20.44
4	115	S	I	0.002	15.12
4	116	S	Y	0.000	16.06
4	117	S	L	0.000	20.75
4	118	S	R	0.000	18.56
4	119	S	H	0.002	15.12
4	120	S	V	0.000	19.50
4	125	S	G	0.000	19.50
4	126	S	V	0.000	18.56
5	6	I	F	1.000	5.12
5	7	I	D	0.986	7.00
5	8	I	I	0.979	5.75
5	9	I	Y	0.951	6.06
5	10	I	Y	0.017	9.81
5	11	I	K	0.002	10.75
5	12	I	T	0.001	10.75
5	13	I	L	0.001	12.62
5	14	I	D	0.000	14.81
5	15	I	A	0.000	15.75
5	16	I	I	0.000	17.00
5	17	I	F	0.000	18.25
5	18	I	M	0.000	19.19
5	33	I	I	0.000	20.75
5	37	I	V	0.000	19.81
5	107	I	W	0.000	17.94
5	108	I	V	0.001	13.87
5	109	I	P	0.000	15.75
5	110	I	I	0.000	17.94
5	111	I	I	0.001	13.87
5	112	I	L	0.002	11.38
5	113	I	I	0.000	15.75
5	114	I	F	0.000	16.38
5	115	I	I	0.005	11.06
5	116	I	Y	0.001	12.94
5	117	I	L	0.000	17.62
5	118	I	R	0.000	16.06
5	119	I	H	0.004	13.25
5	120	I	V	0.000	17.62
5	121	I	Y	0.000	21.06
5	122	I	G	0.000	19.81
5	125	I	G	0.000	18.88
5	126	I	V	0.001	18.25
6	7	F	D	1.000	5.44
6	8	F	I	0.993	7.31
6	9	F	Y	0.989	4.81
6	10	F	Y	0.989	6.06
6	11	F	K	0.010	9.50
6	12	F	T	0.001	10.44
6	13	F	L	0.001	10.44
6	14	F	D	0.001	11.69
6	15	F	A	0.000	14.81
6	16	F	I	0.000	15.75
6	17	F	F	0.000	15.44
6	18	F	M	0.000	16.06
6	19	F	P	0.000	20.75
6	20	F	I	0.000	20.75
6	21	F	I	0.000	17.62
6	29	F	A	0.000	20.75
6	30	F	I	0.000	20.12
6	33	F	I	0.000	17.94
6	36	F	I	0.000	20.44
6	37	F	V	0.000	18.25
6	40	F	I	0.000	19.81
6	107	F	W	0.000	17.94
6	108	F	V	0.001	14.50
6	109	F	P	0.000	15.75
6	110	F	I	0.000	16.69
6	111	F	I	0.001	12.31
6	112	F	L	0.005	10.12
6	113	F	I	0.000	13.56
6	114	F	F	0.000	13.25
6	115	F	I	0.685	7.62
6	116	F	Y	0.005	9.50
6	117	F	L	0.000	13.87
6	118	F	R	0.001	11.38
6	119	F	H	0.251	8.25
6	120	F	V	0.000	13.25
6	121	F	Y	0.000	16.38
6	122	F	G	0.000	14.81
6	123	F	F	0.000	17.62
6	124	F	G	0.000	15.75
6	125	F	G	0.000	13.56
6	126	F	V	0.000	13.56
6	127	F	Y	0.000	17.62
6	128	F	Q	0.000	18.56
6	129	F	E	0.000	17.00
6	130	F	L	0.000	19.81
6	176	F	W	0.000	17.94
6	177	F	L	0.000	18.56
6	180	F	Y	0.000	19.19
7	8	D	I	1.000	5.12
7	9	D	Y	0.995	7.00
7	10	D	Y	0.997	5.75
7	11	D	K	0.994	6.06
7	12	D	T	0.006	9.50
7	13	D	L	0.000	11.06
7	14	D	D	0.001	10.12
7	15	D	A	0.001	12.31
7	16	D	I	0.000	15.12
7	17	D	F	0.000	15.75
7	18	D	M	0.000	14.50
7	19	D	P	0.000	19.19
7	20	D	I	0.000	20.75
7	21	D	I	0.000	17.62
7	22	D	K	0.000	19.81
7	33	D	I	0.000	19.81
7	37	D	V	0.000	20.75
7	108	D	V	0.000	18.88
7	109	D	P	0.000	19.50
7	110	D	I	0.000	21.06
7	111	D	I	0.000	17.31
7	112	D	L	0.000	14.19
7	113	D	I	0.000	17.00
7	114	D	F	0.000	17.62
7	115	D	I	0.001	12.31
7	116	D	Y	0.001	12.31
7	117	D	L	0.000	16.69
7	118	D	R	0.000	15.12
7	119	D	H	0.002	10.75
7	120	D	V	0.000	14.50
7	121	D	Y	0.000	18.56
7	122	D	G	0.000	17.31
7	123	D	F	0.000	20.12
7	124	D	G	0.000	16.69
7	125	D	G	0.000	14.50
7	126	D	V	0.000	13.25
7	127	D	Y	0.000	18.25
7	128	D	Q	0.000	19.19
7	129	D	E	0.000	16.38
7	130	D	L	0.000	18.88
7	176	D	W	0.000	20.75
8	9	I	Y	1.000	5.12
8	10	I	Y	0.998	7.31
8	11	I	K	0.998	5.75
8	12	I	T	0.988	6.06
8	13	I	L	0.001	9.50
8	14	I	D	0.001	10.44
8	15	I	A	0.000	10.75
8	16	I	I	0.000	12.94
8	17	I	F	0.000	14.81
8	18	I	M	0.000	14.81
8	19	I	P	0.000	18.56
8	20	I	I	0.000	20.12
8	21	I	I	0.000	18.25
8	22	I	K	0.000	20.75
8	33	I	I	0.000	18.88
8	36	I	I	0.000	19.50
8	37	I	V	0.000	18.88
8	40	I	I	0.000	18.56
8	108	I	V	0.000	16.38
8	109	I	P	0.000	16.69
8	110	I	I	0.000	19.81
8	111	I	I	0.000	16.69
8	112	I	L	0.001	12.31
8	113	I	I	0.000	15.75
8	114	I	F	0.000	17.62
8	115	I	I	0.001	12.94
8	116	I	Y	0.000	12.31
8	117	I	L	0.000	17.31
8	118	I	R	0.000	17.00
8	119	I	H	0.001	12.94
8	120	I	V	0.000	16.06
8	121	I	Y	0.000	20.44
8	122	I	G	0.000	20.12
8	124	I	G	0.000	20.75
8	125	I	G	0.000	17.94
8	126	I	V	0.000	16.06
8	127	I	Y	0.000	20.75
8	129	I	E	0.000	20.12
9	10	Y	Y	1.000	5.12
9	11	Y	K	0.998	7.31
9	12	Y	T	0.995	5.75
9	13	Y	L	0.997	6.38
9	14	Y	D	0.005	9.19
9	15	Y	A	0.000	10.75
9	16	Y	I	0.000	11.38
9	17	Y	F	0.000	12.00
9	18	Y	M	0.000	13.56
9	19	Y	P	0.000	17.31
9	20	Y	I	0.000	17.62
9	21	Y	I	0.000	15.44
9	22	Y	K	0.000	19.19
9	26	Y	P	0.000	20.44
9	29	Y	A	0.000	18.25
9	30	Y	I	0.000	18.25
9	32	Y	I	0.000	19.19
9	33	Y	I	0.000	14.81
9	34	Y	A	0.000	18.56
9	35	Y	I	0.000	20.44
9	36	Y	I	0.000	16.06
9	37	Y	V	0.000	14.50
9	38	Y	S	0.000	19.50
9	39	Y	L	0.000	19.81
9	40	Y	I	0.000	15.44
9	41	Y	I	0.000	17.31
9	44	Y	A	0.000	18.25
9	105	Y	Y	0.000	17.94
9	106	Y	T	0.000	18.56
9	107	Y	W	0.000	16.38
9	108	Y	V	0.001	12.31
9	109	Y	P	0.001	12.31
9	110	Y	I	0.000	14.50
9	111	Y	I	0.001	11.69
9	112	Y	L	0.849	7.31
9	113	Y	I	0.001	10.75
9	114	Y	F	0.000	12.31
9	115	Y	I	0.760	7.62
9	116	Y	Y	0.939	7.31
9	117	Y	L	0.000	12.62
9	118	Y	R	0.000	12.31
9	119	Y	H	0.010	8.88
9	120	Y	V	0.000	12.31
9	121	Y	Y	0.000	16.06
9	122	Y	G	0.000	16.06
9	123	Y	F	0.000	19.81
9	124	Y	G	0.000	17.94
9	125	Y	G	0.000	14.81
9	126	Y	V	0.000	13.56
9	127	Y	Y	0.000	17.31
9	128	Y	Q	0.000	19.50
9	129	Y	E	0.000	18.25
9	130	Y	L	0.000	19.81
9	176	Y	W	0.000	17.31
9	177	Y	L	0.000	18.56
9	180	Y	Y	0.000	17.31
9	184	Y	S	0.000	19.50
10	11	Y	K	1.000	5.12
10	12	Y	T	0.996	7.31
10	13	Y	L	0.999	5.75
10	14	Y	D	0.997	5.75
10	15	Y	A	0.003	9.50
10	16	Y	I	0.000	10.75
10	17	Y	F	0.001	10.12
10	18	Y	M	0.001	9.81
10	19	Y	P	0.000	14.81
10	20	Y	I	0.000	15.44
10	21	Y	I	0.000	12.00
10	22	Y	K	0.000	15.12
10	23	Y	V	0.000	19.19
10	24	Y	L	0.000	18.88
10	25	Y	H	0.000	21.37
10	26	Y	P	0.000	17.31
10	28	Y	L	0.000	21.06
10	29	Y	A	0.000	15.75
10	30	Y	I	0.000	16.69
10	31	Y	L	0.000	20.75
10	32	Y	I	0.000	18.25
10	33	Y	I	0.000	14.19
10	34	Y	A	0.000	18.56
10	35	Y	I	0.000	20.75
10	36	Y	I	0.000	16.69
10	37	Y	V	0.000	15.75
10	38	Y	S	0.000	21.06
10	40	Y	I	0.000	17.94
10	41	Y	I	0.000	20.12
10	107	Y	W	0.000	19.81
10	108	Y	V	0.000	16.69
10	109	Y	P	0.000	15.75
10	110	Y	I	0.000	17.00
10	111	Y	I	0.000	14.50
10	112	Y	L	0.003	10.75
10	113	Y	I	0.001	12.31
10	114	Y	F	0.000	13.25
10	115	Y	I	0.035	8.88
10	116	Y	Y	0.981	7.00
10	117	Y	L	0.000	11.38
10	118	Y	R	0.002	10.75
10	119	Y	H	0.977	5.75
10	120	Y	V	0.020	8.88
10	121	Y	Y	0.000	13.25
10	122	Y	G	0.000	12.94
10	123	Y	F	0.000	16.38
10	124	Y	G	0.000	13.56
10	125	Y	G	0.001	10.44
10	126	Y	V	0.050	8.56
10	127	Y	Y	0.000	13.25
10	128	Y	Q	0.000	15.12
10	129	Y	E	0.000	13.25
10	130	Y	L	0.000	14.81
10	131	Y	N	0.000	18.25
10	132	Y	P	0.000	20.44
10	134	Y	W	0.000	18.88
10	136	Y	G	0.000	19.19
10	138	Y	V	0.000	19.81
10	175	Y	G	0.000	19.81
10	176	Y	W	0.000	15.44
10	177	Y	L	0.000	17.62
10	178	Y	G	0.000	21.06
10	179	Y	W	0.000	20.44
10	180	Y	Y	0.000	17.00
10	184	Y	S	0.000	20.44
11	12	K	T	1.000	5.12
11	13	K	L	0.997	7.31
11	14	K	D	0.999	5.44
11	15	K	A	0.993	6.38
11	16	K	I	0.001	10.12
11	17	K	F	0.000	11.06
11	18	K	M	0.002	9.81
11	19	K	P	0.000	13.56
11	20	K	I	0.000	15.75
11	21	K	I	0.000	13.56
11	22	K	K	0.000	15.44
11	23	K	V	0.000	19.50
11	24	K	L	0.000	20.12
11	26	K	P	0.000	20.44
11	29	K	A	0.000	17.94
11	30	K	I	0.000	19.81
11	32	K	I	0.000	19.81
11	33	K	I	0.000	16.38
11	36	K	I	0.000	17.94
11	37	K	V	0.000	17.94
11	40	K	I	0.000	18.88
11	108	K	V	0.000	19.19
11	109	K	P	0.000	18.25
11	110	K	I	0.000	20.75
11	111	K	I	0.000	18.56
11	112	K	L	0.000	13.87
11	113	K	I	0.000	15.75
11	114	K	F	0.000	17.94
11	115	K	I	0.000	13.56
11	116	K	Y	0.001	11.06
11	117	K	L	0.000	15.75
11	118	K	R	0.000	16.06
11	119	K	H	0.001	10.75
11	120	K	V	0.000	12.62
11	121	K	Y	0.000	17.31
11	122	K	G	0.000	17.62
11	124	K	G	0.000	17.94
11	125	K	G	0.000	14.81
11	126	K	V	0.000	11.69
11	127	K	Y	0.000	16.38
11	128	K	Q	0.000	18.88
11	129	K	E	0.000	15.44
11	130	K	L	0.000	16.38
11	131	K	N	0.000	20.75
11	176	K	W	0.000	19.81
11	180	K	Y	0.000	21.06
12	13	T	L	1.000	5.12
12	14	T	D	0.998	7.00
12	15	T	A	0.997	5.75
12	16	T	I	0.967	7.00
12	17	T	F	0.002	9.81
12	18	T	M	0.000	10.75
12	19	T	P	0.000	13.25
12	20	T	I	0.000	14.81
12	21	T	I	0.000	13.87
12	22	T	K	0.000	16.69
12	23	T	V	0.000	19.50
12	24	T	L	0.000	19.50
12	26	T	P	0.000	20.44
12	29	T	A	0.000	17.00
12	30	T	I	0.000	18.25
12	31	T	L	0.000	21.06
12	32	T	I	0.000	17.31
12	33	T	I	0.000	13.87
12	34	T	A	0.000	18.56
12	35	T	I	0.000	18.88
12	36	T	I	0.000	13.87
12	37	T	V	0.000	14.19
12	38	T	S	0.000	19.19
12	39	T	L	0.000	17.94
12	40	T	I	0.000	14.19
12	41	T	I	0.000	17.62
12	43	T	I	0.000	19.19
12	44	T	A	0.000	17.62
12	107	T	W	0.000	20.12
12	108	T	V	0.000	15.75
12	109	T	P	0.000	14.19
12	110	T	I	0.000	17.31
12	111	T	I	0.000	16.06
12	112	T	L	0.001	10.75
12	113	T	I	0.000	12.62
12	114	T	F	0.000	16.06
12	115	T	I	0.000	12.62
12	116	T	Y	0.001	9.50
12	117	T	L	0.000	14.50
12	118	T	R	0.000	16.06
12	119	T	H	0.000	12.00
12	120	T	V	0.000	13.25
12	121	T	Y	0.000	17.62
12	122	T	G	0.000	18.88
12	124	T	G	0.000	20.44
12	125	T	G	0.000	17.00
12	126	T	V	0.000	14.19
12	127	T	Y	0.000	17.94
12	128	T	Q	0.000	21.06
12	129	T	E	0.000	18.88
12	130	T	L	0.000	19.19
12	176	T	W	0.000	19.50
12	180	T	Y	0.000	19.19
12	184	T	S	0.000	20.75
13	14	L	D	1.000	5.44
13	15	L	A	0.998	7.00
13	16	L	I	0.998	5.44
13	17	L	F	0.997	5.44
13	18	L	M	0.256	8.25
13	19	L	P	0.000	11.38
13	20	L	I	0.000	11.06
13	21	L	I	0.001	9.81
13	22	L	K	0.000	13.87
13	23	L	V	0.000	16.38
13	24	L	L	0.000	15.44
13	25	L	H	0.000	18.88
13	26	L	P	0.000	15.44
13	27	L	A	0.000	18.88
13	28	L	L	0.000	17.31
13	29	L	A	0.000	12.31
13	30	L	I	0.000	13.25
13	31	L	L	0.000	16.38
13	32	L	I	0.000	13.25
13	33	L	I	0.003	9.19
13	34	L	A	0.000	13.87
13	35	L	I	0.000	15.44
13	36	L	I	0.001	10.75
13	37	L	V	0.002	10.75
13	38	L	S	0.000	16.06
13	39	L	L	0.000	15.75
13	40	L	I	0.000	12.31
13	41	L	I	0.000	15.44
13	42	L	N	0.000	19.50
13	43	L	I	0.000	18.25
13	44	L	A	0.000	17.31
13	105	L	Y	0.000	18.88
13	106	L	T	0.000	18.56
13	107	L	W	0.000	17.94
13	108	L	V	0.000	14.50
13	109	L	P	0.001	12.00
13	110	L	I	0.000	14.19
13	111	L	I	0.000	13.25
13	112	L	L	0.083	8.56
13	113	L	I	0.080	8.56
13	114	L	F	0.000	12.00
13	115	L	I	0.004	9.19
13	116	L	Y	0.993	5.12
13	117	L	L	0.001	9.81
13	118	L	R	0.000	11.69
13	119	L	H	0.488	7.94
13	120	L	V	0.068	8.56
13	121	L	Y	0.000	12.62
13	122	L	G	0.000	14.19
13	123	L	F	0.000	18.88
13	124	L	G	0.000	17.00
13	125	L	G	0.000	13.25
13	126	L	V	0.002	10.44
13	127	L	Y	0.000	13.56
13	128	L	Q	0.000	17.31
13	129	L	E	0.000	16.06
13	130	L	L	0.000	15.75
13	131	L	N	0.000	18.88
13	134	L	W	0.000	19.50
13	136	L	G	0.000	19.50
13	138	L	V	0.000	18.25
13	175	L	G	0.000	19.19
13	176	L	W	0.000	14.19
13	177	L	L	0.000	16.69
13	178	L	G	0.000	19.50
13	179	L	W	0.000	17.94
13	180	L	Y	0.000	14.19
13	181	L	I	0.000	18.88
13	182	L	L	0.000	21.06
13	183	L	C	0.000	17.31
13	184	L	S	0.000	16.38
13	187	L	T	0.000	18.56
13	188	L	S	0.000	19.81
13	191	L	L	0.000	20.75
14	15	D	A	1.000	5.12
14	16	D	I	0.996	7.31
14	17	D	F	0.998	6.38
14	18	D	M	0.998	4.19
14	19	D	P	0.014	9.19
14	20	D	I	0.000	10.75
14	21	D	I	0.549	7.94
14	22	D	K	0.001	10.12
14	23	D	V	0.000	13.87
14	24	D	L	0.000	14.50
14	25	D	H	0.000	17.94
14	26	D	P	0.000	15.12
14	27	D	A	0.000	19.19
14	28	D	L	0.000	17.62
14	29	D	A	0.000	12.62
14	30	D	I	0.000	15.12
14	31	D	L	0.000	18.25
14	32	D	I	0.000	14.81
14	33	D	I	0.000	12.31
14	34	D	A	0.000	17.31
14	35	D	I	0.000	18.56
14	36	D	I	0.000	14.50
14	37	D	V	0.000	15.44
14	38	D	S	0.000	20.44
14	39	D	L	0.000	19.81
14	40	D	I	0.000	17.31
14	41	D	I	0.000	20.44
14	108	D	V	0.000	19.81
14	109	D	P	0.000	17.62
14	110	D	I	0.000	19.19
14	111	D	I	0.000	17.94
14	112	D	L	0.000	13.56
14	113	D	I	0.000	13.56
14	114	D	F	0.000	15.75
14	115	D	I	0.000	12.62
14	116	D	Y	0.045	8.56
14	117	D	L	0.000	12.00
14	118	D	R	0.000	13.56
14	119	D	H	0.184	8.56
14	120	D	V	0.467	8.25
14	121	D	Y	0.000	12.94
14	122	D	G	0.000	14.19
14	123	D	F	0.000	18.25
14	124	D	G	0.000	15.12
14	125	D	G	0.000	11.69
14	126	D	V	0.826	7.62
14	127	D	Y	0.000	11.69
14	128	D	Q	0.000	14.81
14	129	D	E	0.000	12.31
14	130	D	L	0.000	12.00
14	131	D	N	0.000	16.06
14	132	D	P	0.000	18.88
14	133	D	G	0.000	20.75
14	134	D	W	0.000	17.62
14	136	D	G	0.000	19.19
14	138	D	V	0.000	18.56
14	175	D	G	0.000	20.12
14	176	D	W	0.000	15.44
14	177	D	L	0.000	19.19
14	179	D	W	0.000	19.81
14	180	D	Y	0.000	17.31
14	183	D	C	0.000	20.12
14	184	D	S	0.000	20.44
15	16	A	I	1.000	5.12
15	17	A	F	0.906	7.94
15	18	A	M	0.997	6.69
15	19	A	P	0.224	8.56
15	20	A	I	0.001	11.38
15	21	A	I	0.001	11.06
15	22	A	K	0.001	12.31
15	23	A	V	0.000	15.12
15	24	A	L	0.000	16.38
15	25	A	H	0.000	20.75
15	26	A	P	0.000	18.88
15	28	A	L	0.000	19.50
15	29	A	A	0.000	14.81
15	30	A	I	0.000	17.62
15	31	A	L	0.000	19.81
15	32	A	I	0.000	15.44
15	33	A	I	0.000	13.56
15	34	A	A	0.000	18.88
15	35	A	I	0.000	18.56
15	36	A	I	0.000	13.87
15	37	A	V	0.000	15.75
15	38	A	S	0.000	20.44
15	39	A	L	0.000	18.56
15	40	A	I	0.000	16.06
15	41	A	I	0.000	20.44
15	108	A	V	0.000	20.44
15	109	A	P	0.000	17.94
15	110	A	I	0.000	20.75
15	111	A	I	0.000	20.12
15	112	A	L	0.000	15.12
15	113	A	I	0.000	15.12
15	114	A	F	0.000	18.88
15	115	A	I	0.000	16.06
15	116	A	Y	0.001	12.00
15	117	A	L	0.000	15.75
15	118	A	R	0.000	17.94
15	119	A	H	0.000	13.25
15	120	A	V	0.001	12.94
15	121	A	Y	0.000	17.31
15	122	A	G	0.000	19.50
15	124	A	G	0.000	20.44
15	125	A	G	0.000	17.00
15	126	A	V	0.001	12.62
15	127	A	Y	0.000	16.38
15	128	A	Q	0.000	20.12
15	129	A	E	0.000	17.31
15	130	A	L	0.000	16.06
15	131	A	N	0.000	20.44
15	176	A	W	0.000	19.81
15	180	A	Y	0.000	20.12
16	17	I	F	1.000	4.81
16	18	I	M	0.990	7.62
16	19	I	P	0.876	7.62
16	20	I	I	0.245	8.25
16	21	I	I	0.001	9.81
16	22	I	K	0.000	12.62
16	23	I	V	0.000	13.87
16	24	I	L	0.000	13.56
16	25	I	H	0.000	17.94
16	26	I	P	0.000	16.38
16	27	I	A	0.000	18.56
16	28	I	L	0.000	15.75
16	29	I	A	0.001	11.69
16	30	I	I	0.000	13.87
16	31	I	L	0.000	15.44
16	32	I	I	0.001	10.75
16	33	I	I	0.009	9.19
16	34	I	A	0.000	13.87
16	35	I	I	0.000	13.56
16	36	I	I	0.121	8.56
16	37	I	V	0.001	11.06
16	38	I	S	0.000	15.44
16	39	I	L	0.000	13.56
16	40	I	I	0.001	11.38
16	41	I	I	0.000	15.75
16	42	I	N	0.000	18.56
16	43	I	I	0.000	16.69
16	44	I	A	0.000	17.31
16	108	I	V	0.000	17.94
16	109	I	P	0.000	14.19
16	110	I	I	0.000	17.31
16	111	I	I	0.000	17.62
16	112	I	L	0.000	12.94
16	113	I	I	0.000	11.69
16	114	I	F	0.000	16.38
16	115	I	I	0.000	14.50
16	116	I	Y	0.001	9.81
16	117	I	L	0.000	12.94
16	118	I	R	0.000	16.69
16	119	I	H	0.000	12.94
16	120	I	V	0.001	11.38
16	121	I	Y	0.000	15.44
16	122	I	G	0.000	18.25
16	124	I	G	0.000	20.75
16	125	I	G	0.000	17.00
16	126	I	V	0.000	13.25
16	127	I	Y	0.000	15.44
16	128	I	Q	0.000	20.12
16	129	I	E	0.000	18.56
16	130	I	L	0.000	16.69
16	131	I	N	0.000	20.12
16	138	I	V	0.000	19.50
16	176	I	W	0.000	17.00
16	177	I	L	0.000	20.12
16	179	I	W	0.000	19.19
16	180	I	Y	0.000	16.06
16	181	I	I	0.000	20.75
16	183	I	C	0.000	17.31
16	184	I	S	0.000	17.31
16	187	I	T	0.000	17.62
16	188	I	S	0.000	19.81
16	191	I	L	0.000	19.19
17	18	F	M	1.000	5.44
17	19	F	P	0.998	7.00
17	20	F	I	0.993	5.44
17	21	F	I	0.989	5.12
17	22	F	K	0.002	9.50
17	23	F	V	0.000	11.06
17	24	F	L	0.001	9.81
17	25	F	H	0.000	13.56
17	26	F	P	0.000	11.38
17	27	F	A	0.000	14.19
17	28	F	L	0.000	12.00
17	29	F	A	0.934	7.31
17	30	F	I	0.001	9.81
17	31	F	L	0.000	12.31
17	32	F	I	0.131	8.56
17	33	F	I	0.951	6.06
17	34	F	A	0.000	11.38
17	35	F	I	0.000	12.31
17	36	F	I	0.068	8.56
17	37	F	V	0.002	10.44
17	38	F	S	0.000	14.81
17	39	F	L	0.000	14.50
17	40	F	I	0.000	13.25
17	41	F	I	0.000	16.38
17	42	F	N	0.000	19.19
17	43	F	I	0.000	18.88
17	44	F	A	0.000	18.88
17	107	F	W	0.000	20.75
17	108	F	V	0.000	18.56
17	109	F	P	0.000	14.81
17	110	F	I	0.000	16.06
17	111	F	I	0.000	16.69
17	112	F	L	0.000	12.62
17	113	F	I	0.002	10.12
17	114	F	F	0.000	13.87
17	115	F	I	0.000	12.94
17	116	F	Y	0.849	7.62
17	117	F	L	0.002	9.19
17	118	F	R	0.000	13.25
17	119	F	H	0.001	10.12
17	120	F	V	0.966	7.31
17	121	F	Y	0.001	10.75
17	122	F	G	0.000	14.19
17	123	F	F	0.000	18.56
17	124	F	G	0.000	17.00
17	125	F	G	0.000	13.25
17	126	F	V	0.005	9.50
17	127	F	Y	0.000	10.75
17	128	F	Q	0.000	15.75
17	129	F	E	0.000	14.81
17	130	F	L	0.000	12.94
17	131	F	N	0.000	15.75
17	132	F	P	0.000	20.44
17	133	F	G	0.000	20.75
17	134	F	W	0.000	16.69
17	136	F	G	0.000	17.62
17	137	F	V	0.000	19.81
17	138	F	V	0.000	14.81
17	139	F	V	0.000	18.25
17	174	F	L	0.000	19.81
17	175	F	G	0.000	17.00
17	176	F	W	0.000	12.62
17	177	F	L	0.000	16.38
17	178	F	G	0.000	17.94
17	179	F	W	0.000	15.12
17	180	F	Y	0.000	12.62
17	181	F	I	0.000	17.94
17	182	F	L	0.000	18.56
17	183	F	C	0.000	14.50
17	184	F	S	0.000	15.12
17	185	F	F	0.000	20.12
17	186	F	A	0.000	19.50
17	187	F	T	0.000	16.06
17	188	F	S	0.000	18.88
17	191	F	L	0.000	19.19
17	279	F	V	0.000	19.19
17	282	F	V	0.000	21.06
17	283	F	L	0.000	18.88
17	286	F	N	0.000	20.44
17	288	F	L	0.000	17.94
17	289	F	I	0.000	20.12
18	19	M	P	1.000	5.44
18	20	M	I	0.997	7.31
18	21	M	I	0.998	5.12
18	22	M	K	0.988	5.75
18	23	M	V	0.002	9.50
18	24	M	L	0.000	10.75
18	25	M	H	0.000	14.81
18	26	M	P	0.000	12.94
18	27	M	A	0.000	17.00
18	28	M	L	0.000	14.50
18	29	M	A	0.001	9.81
18	30	M	I	0.000	13.56
18	31	M	L	0.000	16.38
18	32	M	I	0.000	12.62
18	33	M	I	0.000	11.38
18	34	M	A	0.000	16.69
18	35	M	I	0.000	17.62
18	36	M	I	0.000	14.19
18	37	M	V	0.000	16.06
18	38	M	S	0.000	20.44
18	39	M	L	0.000	19.81
18	40	M	I	0.000	18.25
18	109	M	P	0.000	19.50
18	111	M	I	0.000	20.75
18	112	M	L	0.000	16.69
18	113	M	I	0.000	15.12
18	114	M	F	0.000	17.62
18	115	M	I	0.000	15.75
18	116	M	Y	0.001	11.06
18	117	M	L	0.000	12.94
18	118	M	R	0.000	15.12
18	119	M	H	0.000	11.06
18	120	M	V	0.238	8.25
18	121	M	Y	0.000	12.31
18	122	M	G	0.000	14.81
18	123	M	F	0.000	18.56
18	124	M	G	0.000	15.75
18	125	M	G	0.000	12.31
18	126	M	V	0.835	7.62
18	127	M	Y	0.002	10.12
18	128	M	Q	0.000	14.19
18	129	M	E	0.000	11.69
18	130	M	L	0.007	9.50
18	131	M	N	0.000	13.56
18	132	M	P	0.000	17.31
18	133	M	G	0.000	18.88
18	134	M	W	0.000	15.75
18	135	M	N	0.000	21.06
18	136	M	G	0.000	18.25
18	137	M	V	0.000	20.75
18	138	M	V	0.000	17.31
18	139	M	V	0.000	21.06
18	175	M	G	0.000	19.50
18	176	M	W	0.000	15.44
18	177	M	L	0.000	19.81
18	179	M	W	0.000	18.88
18	180	M	Y	0.000	17.00
18	183	M	C	0.000	19.19
18	184	M	S	0.000	20.44
18	288	M	L	0.000	19.81
19	20	P	I	1.000	5.12
19	21	P	I	0.996	7.31
19	22	P	K	0.988	6.38
19	23	P	V	0.951	7.00
19	24	P	L	0.012	9.19
19	25	P	H	0.000	14.19
19	26	P	P	0.000	14.50
19	27	P	A	0.000	17.00
19	28	P	L	0.000	13.25
19	29	P	A	0.002	10.12
19	30	P	I	0.000	14.50
19	31	P	L	0.000	15.44
19	32	P	I	0.001	11.06
19	33	P	I	0.000	12.00
19	34	P	A	0.000	17.00
19	35	P	I	0.000	16.06
19	36	P	I	0.000	12.94
19	37	P	V	0.000	16.38
19	38	P	S	0.000	19.81
19	39	P	L	0.000	18.56
19	40	P	I	0.000	17.94
19	112	P	L	0.000	19.50
19	113	P	I	0.000	17.31
19	114	P	F	0.000	20.75
19	115	P	I	0.000	19.81
19	116	P	Y	0.000	14.81
19	117	P	L	0.000	16.06
19	118	P	R	0.000	19.50
19	119	P	H	0.000	15.75
19	120	P	V	0.000	12.31
19	121	P	Y	0.000	15.75
19	122	P	G	0.000	19.19
19	124	P	G	0.000	20.44
19	125	P	G	0.000	17.00
19	126	P	V	0.000	12.62
19	127	P	Y	0.000	13.56
19	128	P	Q	0.000	18.25
19	129	P	E	0.000	16.06
19	130	P	L	0.000	12.62
19	131	P	N	0.000	16.06
19	132	P	P	0.000	20.44
19	134	P	W	0.000	18.56
19	136	P	G	0.000	21.06
19	138	P	V	0.000	18.88
19	176	P	W	0.000	18.25
19	179	P	W	0.000	20.12
19	180	P	Y	0.000	18.88
19	183	P	C	0.000	19.19
19	187	P	T	0.000	20.44
19	283	P	L	0.000	20.75
19	288	P	L	0.000	18.56
19	289	P	I	0.000	20.44
20	21	I	I	1.000	5.12
20	22	I	K	0.986	7.31
20	23	I	V	0.990	6.38
20	24	I	L	0.992	5.12
20	25	I	H	0.002	10.12
20	26	I	P	0.001	10.44
20	27	I	A	0.000	12.00
20	28	I	L	0.346	8.25
20	29	I	A	0.991	5.12
20	30	I	I	0.002	9.81
20	31	I	L	0.000	10.44
20	32	I	I	0.958	6.06
20	33	I	I	0.592	7.94
20	34	I	A	0.000	12.31
20	35	I	I	0.000	11.69
20	36	I	I	0.005	9.81
20	37	I	V	0.000	13.25
20	38	I	S	0.000	16.06
20	39	I	L	0.000	15.44
20	40	I	I	0.000	15.75
20	41	I	I	0.000	18.88
20	43	I	I	0.000	20.75
20	109	I	P	0.000	18.88
20	110	I	I	0.000	19.81
20	112	I	L	0.000	17.62
20	113	I	I	0.000	14.19
20	114	I	F	0.000	17.94
20	115	I	I	0.000	17.94
20	116	I	Y	0.000	12.94
20	117	I	L	0.000	12.62
20	118	I	R	0.000	17.00
20	119	I	H	0.000	14.81
20	120	I	V	0.001	10.44
20	121	I	Y	0.000	12.31
20	122	I	G	0.000	16.69
20	123	I	F	0.000	20.75
20	124	I	G	0.000	19.19
20	125	I	G	0.000	15.75
20	126	I	V	0.000	12.00
20	127	I	Y	0.000	11.38
20	128	I	Q	0.000	16.69
20	129	I	E	0.000	16.38
20	130	I	L	0.000	12.62
20	131	I	N	0.000	14.50
20	132	I	P	0.000	19.81
20	133	I	G	0.000	19.81
20	134	I	W	0.000	16.38
20	135	I	N	0.000	21.06
20	136	I	G	0.000	17.94
20	137	I	V	0.000	19.19
20	138	I	V	0.000	14.50
20	139	I	V	0.000	16.69
20	174	I	L	0.000	19.50
20	175	I	G	0.000	17.62
20	176	I	W	0.000	14.19
20	177	I	L	0.000	18.56
20	178	I	G	0.000	18.88
20	179	I	W	0.000	15.12
20	180	I	Y	0.000	14.19
20	181	I	I	0.000	19.50
20	182	I	L	0.000	18.56
20	183	I	C	0.000	14.19
20	184	I	S	0.000	16.69
20	186	I	A	0.000	18.88
20	187	I	T	0.000	15.75
20	188	I	S	0.000	19.81
20	190	I	V	0.000	20.75
20	191	I	L	0.000	19.50
20	214	I	I	0.000	20.44
20	276	I	V	0.000	21.06
20	279	I	V	0.000	17.62
20	280	I	V	0.000	19.19
20	282	I	V	0.000	19.19
20	283	I	L	0.000	15.75
20	284	I	K	0.000	20.44
20	286	I	N	0.000	17.62
20	287	I	G	0.000	18.25
20	288	I	L	0.000	13.87
20	289	I	I	0.000	15.75
21	22	I	K	1.000	5.12
21	23	I	V	0.982	7.62
21	24	I	L	0.988	6.69
21	25	I	H	0.005	9.81
21	26	I	P	0.648	7.94
21	27	I	A	0.000	11.69
21	28	I	L	0.002	10.12
21	29	I	A	0.992	5.12
21	30	I	I	0.004	9.19
21	31	I	L	0.000	12.31
21	32	I	I	0.003	9.81
21	33	I	I	0.081	8.56
21	34	I	A	0.000	13.56
21	35	I	I	0.000	14.81
21	36	I	I	0.000	12.62
21	37	I	V	0.000	14.19
21	38	I	S	0.000	17.94
21	39	I	L	0.000	18.56
21	40	I	I	0.000	17.94
21	41	I	I	0.000	20.44
21	109	I	P	0.000	19.19
21	110	I	I	0.000	19.19
21	111	I	I	0.000	19.81
21	112	I	L	0.000	16.69
21	113	I	I	0.000	13.56
21	114	I	F	0.000	15.75
21	115	I	I	0.000	15.12
21	116	I	Y	0.001	10.44
21	117	I	L	0.001	10.12
21	118	I	R	0.000	13.25
21	119	I	H	0.000	10.44
21	120	I	V	0.991	6.06
21	121	I	Y	0.121	8.56
21	122	I	G	0.000	12.00
21	123	I	F	0.000	16.06
21	124	I	G	0.000	13.87
21	125	I	G	0.000	10.44
21	126	I	V	0.924	6.69
21	127	I	Y	0.971	6.38
21	128	I	Q	0.000	11.38
21	129	I	E	0.000	10.75
21	130	I	L	0.533	7.94
21	131	I	N	0.002	10.44
21	132	I	P	0.000	15.12
21	133	I	G	0.000	15.75
21	134	I	W	0.000	12.00
21	135	I	N	0.000	17.00
21	136	I	G	0.000	13.87
21	137	I	V	0.000	16.06
21	138	I	V	0.000	12.31
21	139	I	V	0.000	16.06
21	140	I	Y	0.000	20.12
21	173	I	A	0.000	19.81
21	174	I	L	0.000	17.94
21	175	I	G	0.000	15.12
21	176	I	W	0.000	11.38
21	177	I	L	0.000	16.06
21	178	I	G	0.000	17.31
21	179	I	W	0.000	14.19
21	180	I	Y	0.000	13.25
21	181	I	I	0.000	18.56
21	182	I	L	0.000	18.56
21	183	I	C	0.000	15.12
21	184	I	S	0.000	17.31
21	186	I	A	0.000	20.44
21	187	I	T	0.000	18.25
21	279	I	V	0.000	19.19
21	282	I	V	0.000	19.50
21	283	I	L	0.000	17.00
21	286	I	N	0.000	17.31
21	287	I	G	0.000	18.88
21	288	I	L	0.000	14.81
21	289	I	I	0.000	18.25
22	23	K	V	1.000	5.12
22	24	K	L	0.830	7.94
22	25	K	H	0.005	11.06
22	26	K	P	0.002	11.06
22	27	K	A	0.000	14.81
22	28	K	L	0.001	12.31
22	29	K	A	0.010	9.19
22	30	K	I	0.000	13.87
22	31	K	L	0.000	16.06
22	32	K	I	0.000	13.25
22	33	K	I	0.000	13.56
22	34	K	A	0.000	18.25
22	35	K	I	0.000	18.88
22	36	K	I	0.000	17.00
22	37	K	V	0.000	19.19
22	113	K	I	0.000	18.56
22	114	K	F	0.000	21.06
22	115	K	I	0.000	19.81
22	116	K	Y	0.000	15.44
22	117	K	L	0.000	15.44
22	118	K	R	0.000	17.94
22	119	K	H	0.000	14.50
22	120	K	V	0.003	10.44
22	121	K	Y	0.001	12.94
22	122	K	G	0.000	16.06
22	123	K	F	0.000	18.88
22	124	K	G	0.000	16.06
22	125	K	G	0.000	13.25
22	126	K	V	0.044	9.19
22	127	K	Y	0.068	8.88
22	128	K	Q	0.000	12.94
22	129	K	E	0.002	11.06
22	130	K	L	0.909	6.38
22	131	K	N	0.016	9.81
22	132	K	P	0.000	14.19
22	133	K	G	0.000	15.12
22	134	K	W	0.000	12.94
22	135	K	N	0.000	18.56
22	136	K	G	0.000	16.69
22	137	K	V	0.000	18.56
22	138	K	V	0.000	15.75
22	139	K	V	0.000	18.88
22	175	K	G	0.000	18.88
22	176	K	W	0.000	16.06
22	177	K	L	0.000	21.06
22	179	K	W	0.000	18.25
22	180	K	Y	0.000	18.56
22	183	K	C	0.000	19.50
22	283	K	L	0.000	19.50
22	286	K	N	0.000	19.19
22	287	K	G	0.000	19.81
22	288	K	L	0.000	16.38
22	289	K	I	0.000	19.50
23	24	V	L	1.000	4.81
23	25	V	H	0.022	8.88
23	26	V	P	0.001	11.38
23	27	V	A	0.001	13.25
23	28	V	L	0.008	9.50
23	29	V	A	0.173	8.56
23	30	V	I	0.000	13.56
23	31	V	L	0.000	13.87
23	32	V	I	0.001	11.38
23	33	V	I	0.000	13.56
23	34	V	A	0.000	17.62
23	35	V	I	0.000	17.00
23	36	V	I	0.000	16.06
23	37	V	V	0.000	19.50
23	113	V	I	0.000	20.12
23	116	V	Y	0.000	17.94
23	117	V	L	0.000	17.31
23	118	V	R	0.000	20.75
23	119	V	H	0.000	18.25
23	120	V	V	0.000	13.56
23	121	V	Y	0.000	14.81
23	122	V	G	0.000	18.88
23	124	V	G	0.000	20.12
23	125	V	G	0.000	17.00
23	126	V	V	0.000	13.56
23	127	V	Y	0.001	11.69
23	128	V	Q	0.000	16.38
23	129	V	E	0.000	15.44
23	130	V	L	0.002	10.44
23	131	V	N	0.001	12.00
23	132	V	P	0.000	17.31
23	133	V	G	0.000	17.31
23	134	V	W	0.000	14.81
23	135	V	N	0.000	20.12
23	136	V	G	0.000	18.25
23	137	V	V	0.000	18.88
23	138	V	V	0.000	15.75
23	139	V	V	0.000	17.62
23	175	V	G	0.000	19.81
23	176	V	W	0.000	17.31
23	179	V	W	0.000	17.94
23	180	V	Y	0.000	18.88
23	183	V	C	0.000	18.25
23	279	V	V	0.000	20.44
23	280	V	V	0.000	20.75
23	282	V	V	0.000	20.44
23	283	V	L	0.000	16.38
23	284	V	K	0.000	20.12
23	286	V	N	0.000	17.00
23	287	V	G	0.000	16.38
23	288	V	L	0.000	12.94
23	289	V	I	0.000	15.44
24	25	L	H	1.000	5.12
24	26	L	P	0.982	7.62
24	27	L	A	0.244	8.25
24	28	L	L	0.997	4.19
24	29	L	A	0.996	4.19
24	30	L	I	0.003	9.19
24	31	L	L	0.004	8.88
24	32	L	I	0.940	7.31
24	33	L	I	0.000	10.12
24	34	L	A	0.000	12.94
24	35	L	I	0.000	12.94
24	36	L	I	0.000	13.25
24	37	L	V	0.000	16.06
24	38	L	S	0.000	17.94
24	39	L	L	0.000	18.25
24	40	L	I	0.000	19.50
24	112	L	L	0.000	21.06
24	113	L	I	0.000	16.69
24	114	L	F	0.000	19.50
24	115	L	I	0.000	20.44
24	116	L	Y	0.000	15.75
24	117	L	L	0.000	13.87
24	118	L	R	0.000	17.94
24	119	L	H	0.000	16.69
24	120	L	V	0.000	11.69
24	121	L	Y	0.000	11.69
24	122	L	G	0.000	16.38
24	123	L	F	0.000	19.81
24	124	L	G	0.000	18.88
24	125	L	G	0.000	16.06
24	126	L	V	0.000	13.25
24	127	L	Y	0.001	10.44
24	128	L	Q	0.000	15.44
24	129	L	E	0.000	16.38
24	130	L	L	0.001	11.69
24	131	L	N	0.001	12.00
24	132	L	P	0.000	17.94
24	133	L	G	0.000	17.00
24	134	L	W	0.000	13.56
24	135	L	N	0.000	17.94
24	136	L	G	0.000	15.44
24	137	L	V	0.000	15.44
24	138	L	V	0.000	11.69
24	139	L	V	0.000	13.25
24	140	L	Y	0.000	17.31
24	141	L	L	0.000	19.81
24	173	L	A	0.000	18.88
24	174	L	L	0.000	16.69
24	175	L	G	0.000	15.75
24	176	L	W	0.000	13.25
24	177	L	L	0.000	18.25
24	178	L	G	0.000	17.62
24	179	L	W	0.000	13.25
24	180	L	Y	0.000	14.19
24	181	L	I	0.000	18.88
24	182	L	L	0.000	17.00
24	183	L	C	0.000	13.25
24	184	L	S	0.000	17.31
24	185	L	F	0.000	20.75
24	186	L	A	0.000	17.94
24	187	L	T	0.000	16.38
24	188	L	S	0.000	21.06
24	190	L	V	0.000	20.75
24	191	L	L	0.000	20.75
24	214	L	I	0.000	18.56
24	217	L	G	0.000	20.12
24	218	L	Y	0.000	18.25
24	221	L	N	0.000	19.81
24	276	L	V	0.000	19.50
24	278	L	I	0.000	20.12
24	279	L	V	0.000	15.12
24	280	L	V	0.000	16.06
24	281	L	W	0.000	18.88
24	282	L	V	0.000	15.44
24	283	L	L	0.000	11.69
24	284	L	K	0.000	16.06
24	285	L	F	0.000	17.31
24	286	L	N	0.000	12.94
24	287	L	G	0.000	13.25
24	288	L	L	0.018	9.19
24	289	L	I	0.001	11.69
25	26	H	P	1.000	5.44
25	27	H	A	0.999	5.12
25	28	H	L	0.999	4.81
25	29	H	A	0.997	6.69
25	30	H	I	0.000	8.88
25	31	H	L	0.000	9.50
25	32	H	I	0.000	10.75
25	33	H	I	0.000	12.62
25	34	H	A	0.000	13.87
25	35	H	I	0.000	15.44
25	36	H	I	0.000	16.69
25	37	H	V	0.000	18.25
25	38	H	S	0.000	19.50
25	39	H	L	0.000	21.37
25	113	H	I	0.000	18.56
25	114	H	F	0.000	19.81
25	116	H	Y	0.000	17.62
25	117	H	L	0.000	14.19
25	118	H	R	0.000	17.94
25	119	H	H	0.000	17.94
25	120	H	V	0.000	12.94
25	121	H	Y	0.001	11.06
25	122	H	G	0.000	15.12
25	123	H	F	0.000	17.94
25	124	H	G	0.000	17.94
25	125	H	G	0.000	15.75
25	126	H	V	0.000	14.50
25	127	H	Y	0.001	10.12
25	128	H	Q	0.000	14.19
25	129	H	E	0.000	16.38
25	130	H	L	0.000	12.31
25	131	H	N	0.001	10.44
25	132	H	P	0.000	16.06
25	133	H	G	0.000	13.87
25	134	H	W	0.001	10.75
25	135	H	N	0.000	13.87
25	136	H	G	0.000	12.31
25	137	H	V	0.000	11.06
25	138	H	V	0.289	8.25
25	139	H	V	0.005	8.88
25	140	H	Y	0.000	12.31
25	141	H	L	0.000	15.44
25	142	H	P	0.000	17.62
25	145	H	L	0.000	18.56
25	146	H	S	0.000	19.50
25	149	H	L	0.000	20.44
25	151	H	I	0.000	19.81
25	169	H	V	0.000	16.69
25	170	H	S	0.000	17.94
25	172	H	T	0.000	17.31
25	173	H	A	0.000	14.50
25	174	H	L	0.000	13.25
25	175	H	G	0.000	12.62
25	176	H	W	0.000	12.00
25	177	H	L	0.000	16.69
25	178	H	G	0.000	15.44
25	179	H	W	0.000	10.75
25	180	H	Y	0.000	13.87
25	181	H	I	0.000	17.62
25	182	H	L	0.000	15.12
25	183	H	C	0.000	12.94
25	184	H	S	0.000	17.62
25	185	H	F	0.000	19.81
25	186	H	A	0.000	17.31
25	187	H	T	0.000	17.31
25	213	H	G	0.000	20.75
25	214	H	I	0.000	17.94
25	217	H	G	0.000	17.94
25	218	H	Y	0.000	16.38
25	219	H	L	0.000	20.75
25	220	H	A	0.000	19.19
25	221	H	N	0.000	16.06
25	222	H	Y	0.000	20.75
25	224	H	Y	0.000	20.12
25	225	H	T	0.000	19.81
25	275	H	L	0.000	20.44
25	276	H	V	0.000	18.56
25	277	H	A	0.000	19.81
25	278	H	I	0.000	17.62
25	279	H	V	0.000	13.87
25	280	H	V	0.000	14.50
25	281	H	W	0.000	15.75
25	282	H	V	0.000	12.00
25	283	H	L	0.003	8.88
25	284	H	K	0.000	12.62
25	285	H	F	0.000	12.94
25	286	H	N	0.588	7.94
25	287	H	G	0.009	9.19
25	288	H	L	0.989	5.44
25	289	H	I	0.004	10.12
26	27	P	A	1.000	5.12
26	28	P	L	0.999	7.31
26	29	P	A	1.000	5.44
26	30	P	I	0.999	5.75
26	31	P	L	0.000	9.50
26	32	P	I	0.000	10.75
26	33	P	I	0.000	10.12
26	34	P	A	0.000	12.00
26	35	P	I	0.000	14.81
26	36	P	I	0.000	15.44
26	37	P	V	0.000	15.44
26	38	P	S	0.000	17.94
26	39	P	L	0.000	20.12
26	40	P	I	0.000	20.75
26	109	P	P	0.000	20.75
26	110	P	I	0.000	18.88
26	111	P	I	0.000	20.12
26	112	P	L	0.000	18.88
26	113	P	I	0.000	14.50
26	114	P	F	0.000	14.81
26	115	P	I	0.000	16.69
26	116	P	Y	0.000	13.25
26	117	P	L	0.001	9.50
26	118	P	R	0.000	12.62
26	119	P	H	0.000	13.25
26	120	P	V	0.127	8.25
26	121	P	Y	0.996	5.44
26	122	P	G	0.002	9.81
26	123	P	F	0.000	12.94
26	124	P	G	0.000	13.56
26	125	P	G	0.000	11.38
26	126	P	V	0.000	10.75
26	127	P	Y	0.996	6.38
26	128	P	Q	0.001	10.44
26	129	P	E	0.000	13.25
26	130	P	L	0.001	10.75
26	131	P	N	0.014	9.19
26	132	P	P	0.001	14.50
26	133	P	G	0.000	12.31
26	134	P	W	0.490	7.94
26	135	P	N	0.001	11.06
26	136	P	G	0.428	8.25
26	137	P	V	0.053	8.56
26	138	P	V	0.997	4.50
26	139	P	V	0.469	8.25
26	140	P	Y	0.000	12.31
26	141	P	L	0.000	14.50
26	142	P	P	0.000	18.25
26	145	P	L	0.000	18.25
26	146	P	S	0.000	18.25
26	149	P	L	0.000	18.25
26	151	P	I	0.000	17.31
26	154	P	W	0.000	17.62
26	155	P	H	0.000	17.94
26	158	P	G	0.000	18.56
26	162	P	Y	0.000	17.62
26	166	P	F	0.001	>21.69
26	167	P	K	0.000	14.81
26	168	P	I	0.000	12.94
26	169	P	V	0.000	13.87
26	170	P	S	0.000	16.06
26	171	P	N	0.000	19.19
26	172	P	T	0.000	16.06
26	173	P	A	0.000	12.00
26	174	P	L	0.000	10.44
26	175	P	G	0.215	8.25
26	176	P	W	0.991	6.69
26	177	P	L	0.000	11.69
26	178	P	G	0.000	11.69
26	179	P	W	0.910	7.62
26	180	P	Y	0.000	10.12
26	181	P	I	0.000	14.19
26	182	P	L	0.000	13.25
26	183	P	C	0.000	11.38
26	184	P	S	0.000	14.81
26	185	P	F	0.000	17.94
26	186	P	A	0.000	16.69
26	187	P	T	0.000	16.38
26	188	P	S	0.000	19.81
26	214	P	I	0.000	20.44
26	217	P	G	0.000	19.81
26	218	P	Y	0.000	19.81
26	220	P	A	0.000	21.06
26	221	P	N	0.000	18.88
26	275	P	L	0.000	19.81
26	276	P	V	0.000	19.50
26	277	P	A	0.000	20.75
26	278	P	I	0.000	17.62
26	279	P	V	0.000	13.87
26	280	P	V	0.000	16.38
26	281	P	W	0.000	17.31
26	282	P	V	0.000	12.62
26	283	P	L	0.000	11.38
26	284	P	K	0.000	16.06
26	285	P	F	0.000	14.81
26	286	P	N	0.001	10.12
26	287	P	G	0.000	12.94
26	288	P	L	0.001	9.50
26	289	P	I	0.000	14.19
27	28	A	L	1.000	5.12
27	29	A	A	1.000	7.31
27	30	A	I	1.000	6.06
27	31	A	L	0.999	6.38
27	32	A	I	0.000	9.81
27	33	A	I	0.000	10.75
27	34	A	A	0.000	10.44
27	35	A	I	0.000	12.94
27	36	A	I	0.000	15.12
27	37	A	V	0.000	15.75
27	38	A	S	0.000	16.38
27	39	A	L	0.000	18.88
27	40	A	I	0.000	20.75
27	41	A	I	0.000	20.75
27	110	A	I	0.000	19.50
27	112	A	L	0.000	21.06
27	113	A	I	0.000	16.06
27	114	A	F	0.000	17.00
27	115	A	I	0.000	19.81
27	116	A	Y	0.000	16.38
27	117	A	L	0.000	12.31
27	118	A	R	0.000	16.38
27	119	A	H	0.000	17.62
27	120	A	V	0.000	12.94
27	121	A	Y	0.000	10.12
27	122	A	G	0.000	14.19
27	123	A	F	0.000	17.31
27	124	A	G	0.000	18.25
27	125	A	G	0.000	16.38
27	126	A	V	0.000	16.06
27	127	A	Y	0.000	11.69
27	128	A	Q	0.000	15.44
27	129	A	E	0.000	18.56
27	130	A	L	0.000	15.44
27	131	A	N	0.000	13.56
27	132	A	P	0.000	18.88
27	133	A	G	0.000	16.38
27	134	A	W	0.000	12.31
27	135	A	N	0.000	14.19
27	136	A	G	0.000	11.38
27	137	A	V	0.001	9.81
27	138	A	V	0.996	5.12
27	139	A	V	0.998	4.81
27	140	A	Y	0.001	9.81
27	141	A	L	0.000	11.38
27	142	A	P	0.000	14.19
27	143	A	I	0.000	18.25
27	144	A	I	0.000	18.88
27	145	A	L	0.000	14.19
27	146	A	S	0.000	15.44
27	147	A	K	0.000	20.12
27	148	A	I	0.000	18.88
27	149	A	L	0.000	15.44
27	150	A	F	0.000	20.12
27	151	A	I	0.000	15.44
27	152	A	D	0.000	20.75
27	154	A	W	0.000	17.00
27	155	A	H	0.000	17.94
27	158	A	G	0.000	19.81
27	168	A	I	0.000	14.19
27	169	A	V	0.000	14.81
27	170	A	S	0.000	15.75
27	171	A	N	0.000	17.94
27	172	A	T	0.000	14.19
27	173	A	A	0.000	11.69
27	174	A	L	0.013	8.88
27	175	A	G	0.001	9.19
27	176	A	W	0.003	9.19
27	177	A	L	0.000	12.94
27	178	A	G	0.000	10.75
27	179	A	W	0.999	6.06
27	180	A	Y	0.000	10.12
27	181	A	I	0.000	12.94
27	182	A	L	0.000	10.12
27	183	A	C	0.065	8.56
27	184	A	S	0.000	13.25
27	185	A	F	0.000	15.12
27	186	A	A	0.000	12.94
27	187	A	T	0.000	13.56
27	188	A	S	0.000	17.62
27	189	A	T	0.000	18.88
27	190	A	V	0.000	17.94
27	191	A	L	0.000	19.50
27	210	A	A	0.000	18.56
27	211	A	I	0.000	20.75
27	212	A	G	0.000	20.44
27	213	A	G	0.000	17.31
27	214	A	I	0.000	15.44
27	215	A	I	0.000	19.19
27	216	A	F	0.000	19.19
27	217	A	G	0.000	14.50
27	218	A	Y	0.000	14.50
27	219	A	L	0.000	18.56
27	220	A	A	0.000	16.06
27	221	A	N	0.000	14.19
27	222	A	Y	0.000	19.19
27	223	A	V	0.000	20.75
27	224	A	Y	0.000	17.31
27	225	A	T	0.000	18.56
27	233	A	G	0.000	20.75
27	236	A	T	0.000	19.19
27	240	A	L	0.000	19.81
27	272	A	P	0.000	19.81
27	273	A	F	0.000	20.44
27	274	A	F	0.000	18.56
27	275	A	L	0.000	15.75
27	276	A	V	0.000	14.81
27	277	A	A	0.000	15.75
27	278	A	I	0.000	12.94
27	279	A	V	0.000	9.19
27	280	A	V	0.000	11.06
27	281	A	W	0.000	12.00
27	282	A	V	0.942	7.62
27	283	A	L	0.995	6.06
27	284	A	K	0.000	10.75
27	285	A	F	0.001	10.44
27	286	A	N	0.998	6.38
27	287	A	G	0.004	9.50
27	288	A	L	0.992	5.44
27	289	A	I	0.003	9.50
28	29	L	A	1.000	5.12
28	30	L	I	1.000	7.31
28	31	L	L	1.000	5.44
28	32	L	I	0.999	6.38
28	33	L	I	0.000	9.50
28	34	L	A	0.000	10.44
28	35	L	I	0.000	10.75
28	36	L	I	0.000	12.62
28	37	L	V	0.000	14.81
28	38	L	S	0.000	15.44
28	39	L	L	0.000	16.69
28	40	L	I	0.000	18.88
28	41	L	I	0.000	20.12
28	42	L	N	0.000	21.06
28	110	L	I	0.000	20.44
28	112	L	L	0.000	21.37
28	113	L	I	0.000	16.38
28	114	L	F	0.000	18.56
28	115	L	I	0.000	21.06
28	116	L	Y	0.000	16.69
28	117	L	L	0.000	13.56
28	118	L	R	0.000	18.56
28	119	L	H	0.000	18.25
28	120	L	V	0.000	13.25
28	121	L	Y	0.000	12.31
28	122	L	G	0.000	17.00
28	123	L	F	0.000	20.44
28	124	L	G	0.000	20.75
28	125	L	G	0.000	17.94
28	126	L	V	0.000	16.06
28	127	L	Y	0.000	12.62
28	128	L	Q	0.000	17.31
28	129	L	E	0.000	19.19
28	130	L	L	0.000	15.12
28	131	L	N	0.000	14.50
28	132	L	P	0.000	20.44
28	133	L	G	0.000	18.56
28	134	L	W	0.000	14.81
28	135	L	N	0.000	17.94
28	136	L	G	0.000	15.44
28	137	L	V	0.000	14.19
28	138	L	V	0.000	9.81
28	139	L	V	0.000	9.81
28	140	L	Y	0.000	14.50
28	141	L	L	0.000	16.06
28	142	L	P	0.000	18.25
28	145	L	L	0.000	18.25
28	146	L	S	0.000	20.44
28	149	L	L	0.000	19.81
28	151	L	I	0.000	20.44
28	172	L	T	0.000	18.88
28	173	L	A	0.000	17.00
28	174	L	L	0.000	13.87
28	175	L	G	0.000	13.87
28	176	L	W	0.000	12.62
28	177	L	L	0.000	16.38
28	178	L	G	0.000	15.12
28	179	L	W	0.000	10.12
28	180	L	Y	0.000	12.31
28	181	L	I	0.000	16.06
28	182	L	L	0.000	13.25
28	183	L	C	0.000	9.81
28	184	L	S	0.000	14.50
28	185	L	F	0.000	17.00
28	186	L	A	0.000	13.87
28	187	L	T	0.000	13.25
28	188	L	S	0.000	17.94
28	189	L	T	0.000	19.50
28	190	L	V	0.000	17.31
28	191	L	L	0.000	18.25
28	210	L	A	0.000	17.62
28	211	L	I	0.000	19.19
28	212	L	G	0.000	20.12
28	213	L	G	0.000	17.31
28	214	L	I	0.000	14.19
28	215	L	I	0.000	18.56
28	216	L	F	0.000	19.81
28	217	L	G	0.000	15.44
28	218	L	Y	0.000	14.19
28	219	L	L	0.000	19.19
28	220	L	A	0.000	17.94
28	221	L	N	0.000	16.06
28	222	L	Y	0.000	20.44
28	224	L	Y	0.000	20.12
28	225	L	T	0.000	20.75
28	272	L	P	0.000	20.12
28	273	L	F	0.000	21.06
28	274	L	F	0.000	20.44
28	275	L	L	0.000	17.00
28	276	L	V	0.000	14.81
28	277	L	A	0.000	17.00
28	278	L	I	0.000	15.44
28	279	L	V	0.000	10.75
28	280	L	V	0.000	11.69
28	281	L	W	0.000	14.50
28	282	L	V	0.000	11.38
28	283	L	L	0.984	7.31
28	284	L	K	0.000	12.00
28	285	L	F	0.000	13.56
28	286	L	N	0.001	9.81
28	287	L	G	0.001	10.75
28	288	L	L	0.995	6.06
28	289	L	I	0.344	8.25
29	30	A	I	1.000	5.12
29	31	A	L	1.000	7.00
29	32	A	I	1.000	5.75
29	33	A	I	0.999	6.38
29	34	A	A	0.000	9.50
29	35	A	I	0.000	10.75
29	36	A	I	0.000	10.75
29	37	A	V	0.000	12.31
29	38	A	S	0.000	14.81
29	39	A	L	0.000	15.75
29	40	A	I	0.000	16.38
29	41	A	I	0.000	18.25
29	42	A	N	0.000	20.44
29	109	A	P	0.000	17.94
29	110	A	I	0.000	17.62
29	111	A	I	0.000	19.50
29	112	A	L	0.000	17.00
29	113	A	I	0.000	12.62
29	114	A	F	0.000	14.81
29	115	A	I	0.000	16.38
29	116	A	Y	0.000	11.69
29	117	A	L	0.002	9.50
29	118	A	R	0.000	14.19
29	119	A	H	0.000	13.25
29	120	A	V	0.297	8.25
29	121	A	Y	0.257	8.25
29	122	A	G	0.000	12.94
29	123	A	F	0.000	17.00
29	124	A	G	0.000	16.69
29	125	A	G	0.000	13.56
29	126	A	V	0.000	11.06
29	127	A	Y	0.044	8.56
29	128	A	Q	0.000	13.87
29	129	A	E	0.000	15.12
29	130	A	L	0.000	11.69
29	131	A	N	0.000	12.31
29	132	A	P	0.000	17.94
29	133	A	G	0.000	17.00
29	134	A	W	0.000	12.62
29	135	A	N	0.000	16.69
29	136	A	G	0.000	13.25
29	137	A	V	0.000	14.19
29	138	A	V	0.001	9.19
29	139	A	V	0.000	11.69
29	140	A	Y	0.000	16.69
29	141	A	L	0.000	18.25
29	142	A	P	0.000	21.37
29	145	A	L	0.000	20.75
29	149	A	L	0.000	21.06
29	151	A	I	0.000	21.06
29	172	A	T	0.000	20.75
29	173	A	A	0.000	17.31
29	174	A	L	0.000	14.19
29	175	A	G	0.000	12.62
29	176	A	W	0.001	9.50
29	177	A	L	0.000	14.19
29	178	A	G	0.000	14.19
29	179	A	W	0.000	10.12
29	180	A	Y	0.000	10.12
29	181	A	I	0.000	15.12
29	182	A	L	0.000	14.19
29	183	A	C	0.000	10.44
29	184	A	S	0.000	13.56
29	185	A	F	0.000	17.31
29	186	A	A	0.000	15.44
29	187	A	T	0.000	13.87
29	188	A	S	0.000	17.62
29	189	A	T	0.000	20.75
29	190	A	V	0.000	18.88
29	191	A	L	0.000	18.56
29	210	A	A	0.000	20.75
29	214	A	I	0.000	18.56
29	217	A	G	0.000	20.12
29	218	A	Y	0.000	19.50
29	221	A	N	0.000	20.75
29	275	A	L	0.000	19.19
29	276	A	V	0.000	18.25
29	277	A	A	0.000	20.75
29	278	A	I	0.000	18.56
29	279	A	V	0.000	13.87
29	280	A	V	0.000	16.06
29	281	A	W	0.000	18.56
29	282	A	V	0.000	14.50
29	283	A	L	0.000	12.00
29	284	A	K	0.000	17.00
29	285	A	F	0.000	17.62
29	286	A	N	0.000	13.25
29	287	A	G	0.000	15.12
29	288	A	L	0.000	10.44
29	289	A	I	0.000	13.56
30	31	I	L	1.000	5.44
30	32	I	I	1.000	7.31
30	33	I	I	1.000	5.44
30	34	I	A	1.000	6.06
30	35	I	I	0.000	9.81
30	36	I	I	0.000	10.44
30	37	I	V	0.000	10.12
30	38	I	S	0.000	12.00
30	39	I	L	0.000	14.81
30	40	I	I	0.000	15.44
30	41	I	I	0.000	15.44
30	42	I	N	0.000	17.94
30	43	I	I	0.000	20.12
30	44	I	A	0.000	20.44
30	106	I	T	0.000	18.88
30	107	I	W	0.000	19.50
30	108	I	V	0.000	19.50
30	109	I	P	0.000	15.44
30	110	I	I	0.000	13.87
30	111	I	I	0.000	16.06
30	112	I	L	0.000	14.81
30	113	I	I	0.000	9.81
30	114	I	F	0.000	11.38
30	115	I	I	0.000	14.19
30	116	I	Y	0.000	10.75
30	117	I	L	0.993	6.69
30	118	I	R	0.000	11.69
30	119	I	H	0.000	12.94
30	120	I	V	0.008	8.88
30	121	I	Y	0.991	7.00
30	122	I	G	0.000	11.38
30	123	I	F	0.000	15.44
30	124	I	G	0.000	16.38
30	125	I	G	0.000	13.87
30	126	I	V	0.000	12.94
30	127	I	Y	0.000	10.12
30	128	I	Q	0.000	14.50
30	129	I	E	0.000	17.31
30	130	I	L	0.000	15.12
30	131	I	N	0.000	14.81
30	132	I	P	0.000	19.81
30	133	I	G	0.000	18.25
30	134	I	W	0.000	13.56
30	135	I	N	0.000	16.06
30	136	I	G	0.000	12.00
30	137	I	V	0.000	12.31
30	138	I	V	0.995	6.38
30	139	I	V	0.003	9.19
30	140	I	Y	0.000	14.50
30	141	I	L	0.000	14.50
30	142	I	P	0.000	18.56
30	145	I	L	0.000	17.00
30	146	I	S	0.000	18.25
30	148	I	I	0.000	20.75
30	149	I	L	0.000	16.38
30	150	I	F	0.000	20.44
30	151	I	I	0.000	16.69
30	154	I	W	0.000	16.38
30	155	I	H	0.000	18.25
30	157	I	L	0.000	19.81
30	158	I	G	0.000	17.94
30	162	I	Y	0.000	17.62
30	169	I	V	0.000	17.31
30	170	I	S	0.000	18.56
30	171	I	N	0.000	20.44
30	172	I	T	0.000	17.62
30	173	I	A	0.000	14.19
30	174	I	L	0.000	10.44
30	175	I	G	0.002	8.88
30	176	I	W	0.997	6.06
30	177	I	L	0.000	9.50
30	178	I	G	0.001	9.19
30	179	I	W	0.999	5.44
30	180	I	Y	0.997	5.12
30	181	I	I	0.000	9.81
30	182	I	L	0.000	9.19
30	183	I	C	0.996	6.06
30	184	I	S	0.001	9.19
30	185	I	F	0.000	12.62
30	186	I	A	0.000	11.69
30	187	I	T	0.000	10.75
30	188	I	S	0.000	14.19
30	189	I	T	0.000	16.69
30	190	I	V	0.000	16.38
30	191	I	L	0.000	16.06
30	192	I	R	0.000	19.50
30	194	I	I	0.000	21.06
30	210	I	A	0.000	18.56
30	213	I	G	0.000	19.19
30	214	I	I	0.000	17.62
30	217	I	G	0.000	17.94
30	218	I	Y	0.000	18.88
30	220	I	A	0.000	20.12
30	221	I	N	0.000	19.50
30	271	I	L	0.000	21.06
30	272	I	P	0.000	19.19
30	274	I	F	0.000	19.81
30	275	I	L	0.000	15.44
30	276	I	V	0.000	15.44
30	277	I	A	0.000	17.94
30	278	I	I	0.000	14.81
30	279	I	V	0.000	10.44
30	280	I	V	0.000	14.19
30	281	I	W	0.000	16.06
30	282	I	V	0.000	11.69
30	283	I	L	0.000	10.75
30	284	I	K	0.000	16.06
30	285	I	F	0.000	15.75
30	286	I	N	0.000	12.31
30	287	I	G	0.000	15.44
30	288	I	L	0.000	11.06
30	289	I	I	0.000	14.19
31	32	L	I	1.000	5.12
31	33	L	I	1.000	7.31
31	34	L	A	1.000	5.44
31	35	L	I	0.999	6.38
31	36	L	I	0.000	9.81
31	37	L	V	0.000	10.75
31	38	L	S	0.000	10.44
31	39	L	L	0.000	12.62
31	40	L	I	0.000	15.12
31	41	L	I	0.000	15.44
31	42	L	N	0.000	16.06
31	43	L	I	0.000	18.56
31	44	L	A	0.000	20.44
31	45	L	T	0.000	20.75
31	109	L	P	0.000	17.31
31	110	L	I	0.000	16.06
31	111	L	I	0.000	19.81
31	112	L	L	0.000	18.25
31	113	L	I	0.000	12.94
31	114	L	F	0.000	15.44
31	115	L	I	0.000	18.88
31	116	L	Y	0.000	15.12
31	117	L	L	0.000	11.69
31	118	L	R	0.000	17.00
31	119	L	H	0.000	17.94
31	120	L	V	0.000	13.56
31	121	L	Y	0.000	12.31
31	122	L	G	0.000	16.69
31	123	L	F	0.000	20.75
31	125	L	G	0.000	18.88
31	126	L	V	0.000	17.62
31	127	L	Y	0.000	14.81
31	128	L	Q	0.000	19.50
31	130	L	L	0.000	18.56
31	131	L	N	0.000	18.25
31	134	L	W	0.000	17.62
31	135	L	N	0.000	19.81
31	136	L	G	0.000	16.38
31	137	L	V	0.000	15.44
31	138	L	V	0.000	9.81
31	139	L	V	0.000	9.81
31	140	L	Y	0.000	15.12
31	141	L	L	0.000	14.81
31	142	L	P	0.000	17.31
31	144	L	I	0.000	21.06
31	145	L	L	0.000	16.06
31	146	L	S	0.000	18.88
31	148	L	I	0.000	19.81
31	149	L	L	0.000	16.69
31	151	L	I	0.000	18.25
31	154	L	W	0.000	18.88
31	172	L	T	0.000	18.56
31	173	L	A	0.000	17.00
31	174	L	L	0.000	12.31
31	175	L	G	0.000	12.94
31	176	L	W	0.000	11.38
31	177	L	L	0.000	13.87
31	178	L	G	0.000	12.00
31	179	L	W	0.771	7.94
31	180	L	Y	0.011	8.56
31	181	L	I	0.000	11.69
31	182	L	L	0.001	9.19
31	183	L	C	0.999	4.81
31	184	L	S	0.001	9.19
31	185	L	F	0.000	11.69
31	186	L	A	0.020	8.56
31	187	L	T	0.803	7.62
31	188	L	S	0.000	12.31
31	189	L	T	0.000	14.19
31	190	L	V	0.000	12.31
31	191	L	L	0.000	13.25
31	192	L	R	0.000	17.31
31	193	L	K	0.000	18.56
31	194	L	I	0.000	17.00
31	195	L	L	0.000	18.88
31	197	L	I	0.000	20.75
31	203	L	G	0.000	20.75
31	206	L	C	0.000	17.94
31	207	L	L	0.000	17.94
31	208	L	I	0.000	20.75
31	209	L	H	0.000	18.56
31	210	L	A	0.000	13.87
31	211	L	I	0.000	16.69
31	212	L	G	0.000	17.31
31	213	L	G	0.000	14.50
31	214	L	I	0.000	12.31
31	215	L	I	0.000	17.00
31	216	L	F	0.000	17.94
31	217	L	G	0.000	13.87
31	218	L	Y	0.000	14.19
31	219	L	L	0.000	18.88
31	220	L	A	0.000	16.69
31	221	L	N	0.000	16.38
31	222	L	Y	0.000	21.06
31	224	L	Y	0.000	20.12
31	236	L	T	0.000	20.75
31	240	L	L	0.000	19.19
31	269	L	G	0.000	20.75
31	271	L	L	0.000	18.25
31	272	L	P	0.000	15.44
31	273	L	F	0.000	17.31
31	274	L	F	0.000	16.69
31	275	L	L	0.000	12.31
31	276	L	V	0.000	11.06
31	277	L	A	0.000	14.19
31	278	L	I	0.000	12.00
31	279	L	V	0.993	7.00
31	280	L	V	0.000	9.81
31	281	L	W	0.000	12.94
31	282	L	V	0.000	9.81
31	283	L	L	0.968	7.62
31	284	L	K	0.000	12.62
31	285	L	F	0.000	13.87
31	286	L	N	0.000	11.69
31	287	L	G	0.000	13.56
31	288	L	L	0.002	9.19
31	289	L	I	0.001	10.12
32	33	I	I	1.000	5.12
[truncated: 9,910 more rows]
