# Supplementary material for: A unified evolutionary origin for the ubiquitous protein transporters SecY and YidC
Source: BMC Biol. 2021 Dec 15;19:266. doi: 10.1186/s12915-021-01171-5 (PMC8675477; doi:10.1186/s12915-021-01171-5)
Supplement: Supplementary file 5 — Additional file 5. Predicted MJ0480/MJ0606 and TMCO1/C02orf24 structures. [file 12915_2021_1171_MOESM5_ESM.zip › Additional file 5. Predicted structures/prediction_MJ0480_MJ0606/rank_1_model_3_ptm_seed_0_relaxed.pdb]

ATOM      1  N   MET A   1      -7.005  -5.291 -33.702  1.00 64.05           N  
ATOM      2  H   MET A   1      -7.257  -5.201 -34.676  1.00 64.05           H  
ATOM      3  H2  MET A   1      -6.015  -5.485 -33.654  1.00 64.05           H  
ATOM      4  H3  MET A   1      -7.525  -6.060 -33.305  1.00 64.05           H  
ATOM      5  CA  MET A   1      -7.304  -4.024 -32.996  1.00 64.05           C  
ATOM      6  HA  MET A   1      -6.714  -3.242 -33.473  1.00 64.05           H  
ATOM      7  C   MET A   1      -6.846  -4.041 -31.538  1.00 64.05           C  
ATOM      8  CB  MET A   1      -8.775  -3.618 -33.139  1.00 64.05           C  
ATOM      9  HB2 MET A   1      -9.099  -3.802 -34.163  1.00 64.05           H  
ATOM     10  HB3 MET A   1      -9.396  -4.207 -32.464  1.00 64.05           H  
ATOM     11  O   MET A   1      -6.098  -3.156 -31.161  1.00 64.05           O  
ATOM     12  CG  MET A   1      -8.947  -2.124 -32.850  1.00 64.05           C  
ATOM     13  HG2 MET A   1      -8.671  -1.912 -31.817  1.00 64.05           H  
ATOM     14  HG3 MET A   1      -8.274  -1.566 -33.502  1.00 64.05           H  
ATOM     15  SD  MET A   1     -10.625  -1.519 -33.144  1.00 64.05           S  
ATOM     16  CE  MET A   1     -11.471  -2.121 -31.658  1.00 64.05           C  
ATOM     17  HE1 MET A   1     -10.995  -1.706 -30.769  1.00 64.05           H  
ATOM     18  HE2 MET A   1     -12.512  -1.799 -31.684  1.00 64.05           H  
ATOM     19  HE3 MET A   1     -11.437  -3.210 -31.619  1.00 64.05           H  
ATOM     20  N   PHE A   2      -7.220  -5.030 -30.713  1.00 72.78           N  
ATOM     21  H   PHE A   2      -7.955  -5.676 -30.965  1.00 72.78           H  
ATOM     22  CA  PHE A   2      -6.747  -5.068 -29.316  1.00 72.78           C  
ATOM     23  HA  PHE A   2      -6.955  -4.102 -28.856  1.00 72.78           H  
ATOM     24  C   PHE A   2      -5.230  -5.270 -29.183  1.00 72.78           C  
ATOM     25  CB  PHE A   2      -7.521  -6.127 -28.525  1.00 72.78           C  
ATOM     26  HB2 PHE A   2      -7.077  -6.216 -27.534  1.00 72.78           H  
ATOM     27  HB3 PHE A   2      -7.425  -7.096 -29.016  1.00 72.78           H  
ATOM     28  O   PHE A   2      -4.617  -4.585 -28.374  1.00 72.78           O  
ATOM     29  CG  PHE A   2      -8.983  -5.774 -28.350  1.00 72.78           C  
ATOM     30  CD1 PHE A   2      -9.343  -4.713 -27.498  1.00 72.78           C  
ATOM     31  HD1 PHE A   2      -8.585  -4.170 -26.953  1.00 72.78           H  
ATOM     32  CD2 PHE A   2      -9.982  -6.485 -29.043  1.00 72.78           C  
ATOM     33  HD2 PHE A   2      -9.722  -7.321 -29.676  1.00 72.78           H  
ATOM     34  CE1 PHE A   2     -10.694  -4.359 -27.343  1.00 72.78           C  
ATOM     35  HE1 PHE A   2     -10.971  -3.550 -26.683  1.00 72.78           H  
ATOM     36  CE2 PHE A   2     -11.333  -6.129 -28.889  1.00 72.78           C  
ATOM     37  HE2 PHE A   2     -12.104  -6.682 -29.405  1.00 72.78           H  
ATOM     38  CZ  PHE A   2     -11.689  -5.066 -28.040  1.00 72.78           C  
ATOM     39  HZ  PHE A   2     -12.728  -4.801 -27.913  1.00 72.78           H  
ATOM     40  N   GLY A   3      -4.621  -6.121 -30.022  1.00 81.47           N  
ATOM     41  H   GLY A   3      -5.184  -6.739 -30.588  1.00 81.47           H  
ATOM     42  CA  GLY A   3      -3.161  -6.298 -30.054  1.00 81.47           C  
ATOM     43  HA2 GLY A   3      -2.822  -6.731 -29.112  1.00 81.47           H  
ATOM     44  HA3 GLY A   3      -2.883  -6.977 -30.860  1.00 81.47           H  
ATOM     45  C   GLY A   3      -2.415  -4.979 -30.260  1.00 81.47           C  
ATOM     46  O   GLY A   3      -1.618  -4.600 -29.417  1.00 81.47           O  
ATOM     47  N   SER A   4      -2.794  -4.195 -31.278  1.00 90.13           N  
ATOM     48  H   SER A   4      -3.481  -4.528 -31.938  1.00 90.13           H  
ATOM     49  CA  SER A   4      -2.167  -2.892 -31.538  1.00 90.13           C  
ATOM     50  HA  SER A   4      -1.095  -3.055 -31.652  1.00 90.13           H  
ATOM     51  C   SER A   4      -2.339  -1.887 -30.394  1.00 90.13           C  
ATOM     52  CB  SER A   4      -2.691  -2.290 -32.849  1.00 90.13           C  
ATOM     53  HB2 SER A   4      -2.250  -1.304 -32.996  1.00 90.13           H  
ATOM     54  HB3 SER A   4      -2.377  -2.929 -33.674  1.00 90.13           H  
ATOM     55  O   SER A   4      -1.441  -1.088 -30.156  1.00 90.13           O  
ATOM     56  OG  SER A   4      -4.107  -2.189 -32.864  1.00 90.13           O  
ATOM     57  HG  SER A   4      -4.361  -1.508 -32.236  1.00 90.13           H  
ATOM     58  N   ILE A   5      -3.469  -1.915 -29.673  1.00 91.29           N  
ATOM     59  H   ILE A   5      -4.152  -2.631 -29.873  1.00 91.29           H  
ATOM     60  CA  ILE A   5      -3.675  -1.050 -28.497  1.00 91.29           C  
ATOM     61  HA  ILE A   5      -3.415  -0.026 -28.766  1.00 91.29           H  
ATOM     62  C   ILE A   5      -2.723  -1.458 -27.368  1.00 91.29           C  
ATOM     63  CB  ILE A   5      -5.152  -1.063 -28.035  1.00 91.29           C  
ATOM     64  HB  ILE A   5      -5.463  -2.098 -27.895  1.00 91.29           H  
ATOM     65  O   ILE A   5      -2.074  -0.590 -26.789  1.00 91.29           O  
ATOM     66  CG1 ILE A   5      -6.056  -0.411 -29.106  1.00 91.29           C  
ATOM     67 HG12 ILE A   5      -5.863   0.661 -29.140  1.00 91.29           H  
ATOM     68 HG13 ILE A   5      -5.812  -0.817 -30.088  1.00 91.29           H  
ATOM     69  CG2 ILE A   5      -5.322  -0.326 -26.690  1.00 91.29           C  
ATOM     70 HG21 ILE A   5      -6.368  -0.312 -26.383  1.00 91.29           H  
ATOM     71 HG22 ILE A   5      -4.766  -0.831 -25.901  1.00 91.29           H  
ATOM     72 HG23 ILE A   5      -4.959   0.698 -26.775  1.00 91.29           H  
ATOM     73  CD1 ILE A   5      -7.557  -0.641 -28.878  1.00 91.29           C  
ATOM     74 HD11 ILE A   5      -8.112  -0.255 -29.733  1.00 91.29           H  
ATOM     75 HD12 ILE A   5      -7.898  -0.118 -27.984  1.00 91.29           H  
ATOM     76 HD13 ILE A   5      -7.760  -1.707 -28.778  1.00 91.29           H  
ATOM     77  N   PHE A   6      -2.612  -2.759 -27.078  1.00 92.03           N  
ATOM     78  H   PHE A   6      -3.142  -3.433 -27.612  1.00 92.03           H  
ATOM     79  CA  PHE A   6      -1.674  -3.259 -26.073  1.00 92.03           C  
ATOM     80  HA  PHE A   6      -1.829  -2.699 -25.151  1.00 92.03           H  
ATOM     81  C   PHE A   6      -0.216  -3.017 -26.474  1.00 92.03           C  
ATOM     82  CB  PHE A   6      -1.938  -4.739 -25.771  1.00 92.03           C  
ATOM     83  HB2 PHE A   6      -1.057  -5.153 -25.279  1.00 92.03           H  
ATOM     84  HB3 PHE A   6      -2.072  -5.285 -26.705  1.00 92.03           H  
ATOM     85  O   PHE A   6       0.563  -2.606 -25.626  1.00 92.03           O  
ATOM     86  CG  PHE A   6      -3.119  -4.967 -24.847  1.00 92.03           C  
ATOM     87  CD1 PHE A   6      -3.066  -4.502 -23.520  1.00 92.03           C  
ATOM     88  HD1 PHE A   6      -2.182  -3.997 -23.160  1.00 92.03           H  
ATOM     89  CD2 PHE A   6      -4.270  -5.636 -25.303  1.00 92.03           C  
ATOM     90  HD2 PHE A   6      -4.305  -6.014 -26.314  1.00 92.03           H  
ATOM     91  CE1 PHE A   6      -4.170  -4.673 -22.667  1.00 92.03           C  
ATOM     92  HE1 PHE A   6      -4.139  -4.272 -21.665  1.00 92.03           H  
ATOM     93  CE2 PHE A   6      -5.368  -5.824 -24.444  1.00 92.03           C  
ATOM     94  HE2 PHE A   6      -6.249  -6.341 -24.796  1.00 92.03           H  
ATOM     95  CZ  PHE A   6      -5.319  -5.340 -23.125  1.00 92.03           C  
ATOM     96  HZ  PHE A   6      -6.164  -5.472 -22.466  1.00 92.03           H  
ATOM     97  N   ASP A   7       0.143  -3.163 -27.749  1.00 92.47           N  
ATOM     98  H   ASP A   7      -0.502  -3.613 -28.382  1.00 92.47           H  
ATOM     99  CA  ASP A   7       1.500  -2.895 -28.234  1.00 92.47           C  
ATOM    100  HA  ASP A   7       2.208  -3.492 -27.659  1.00 92.47           H  
ATOM    101  C   ASP A   7       1.883  -1.420 -28.078  1.00 92.47           C  
ATOM    102  CB  ASP A   7       1.625  -3.277 -29.716  1.00 92.47           C  
ATOM    103  HB2 ASP A   7       0.888  -2.716 -30.290  1.00 92.47           H  
ATOM    104  HB3 ASP A   7       2.612  -2.977 -30.067  1.00 92.47           H  
ATOM    105  O   ASP A   7       2.993  -1.114 -27.647  1.00 92.47           O  
ATOM    106  CG  ASP A   7       1.459  -4.770 -30.004  1.00 92.47           C  
ATOM    107  OD1 ASP A   7       1.755  -5.584 -29.105  1.00 92.47           O  
ATOM    108  OD2 ASP A   7       1.056  -5.065 -31.154  1.00 92.47           O  
ATOM    109  N   ILE A   8       0.976  -0.491 -28.411  1.00 94.78           N  
ATOM    110  H   ILE A   8       0.089  -0.801 -28.782  1.00 94.78           H  
ATOM    111  CA  ILE A   8       1.194   0.947 -28.184  1.00 94.78           C  
ATOM    112  HA  ILE A   8       2.141   1.236 -28.641  1.00 94.78           H  
ATOM    113  C   ILE A   8       1.326   1.212 -26.685  1.00 94.78           C  
ATOM    114  CB  ILE A   8       0.066   1.794 -28.818  1.00 94.78           C  
ATOM    115  HB  ILE A   8      -0.893   1.392 -28.492  1.00 94.78           H  
ATOM    116  O   ILE A   8       2.271   1.872 -26.264  1.00 94.78           O  
ATOM    117  CG1 ILE A   8       0.145   1.720 -30.360  1.00 94.78           C  
ATOM    118 HG12 ILE A   8       1.001   2.299 -30.708  1.00 94.78           H  
ATOM    119 HG13 ILE A   8       0.307   0.689 -30.674  1.00 94.78           H  
ATOM    120  CG2 ILE A   8       0.154   3.270 -28.372  1.00 94.78           C  
ATOM    121 HG21 ILE A   8       1.131   3.683 -28.625  1.00 94.78           H  
ATOM    122 HG22 ILE A   8      -0.623   3.866 -28.849  1.00 94.78           H  
ATOM    123 HG23 ILE A   8       0.008   3.357 -27.295  1.00 94.78           H  
ATOM    124  CD1 ILE A   8      -1.121   2.225 -31.065  1.00 94.78           C  
ATOM    125 HD11 ILE A   8      -1.249   3.297 -30.912  1.00 94.78           H  
ATOM    126 HD12 ILE A   8      -1.033   2.038 -32.136  1.00 94.78           H  
ATOM    127 HD13 ILE A   8      -1.995   1.695 -30.686  1.00 94.78           H  
ATOM    128  N   TYR A   9       0.414   0.662 -25.883  1.00 94.97           N  
ATOM    129  H   TYR A   9      -0.319   0.106 -26.299  1.00 94.97           H  
ATOM    130  CA  TYR A   9       0.425   0.801 -24.432  1.00 94.97           C  
ATOM    131  HA  TYR A   9       0.323   1.857 -24.182  1.00 94.97           H  
ATOM    132  C   TYR A   9       1.742   0.316 -23.807  1.00 94.97           C  
ATOM    133  CB  TYR A   9      -0.785   0.045 -23.873  1.00 94.97           C  
ATOM    134  HB2 TYR A   9      -1.697   0.551 -24.189  1.00 94.97           H  
ATOM    135  HB3 TYR A   9      -0.805  -0.961 -24.291  1.00 94.97           H  
ATOM    136  O   TYR A   9       2.364   1.063 -23.049  1.00 94.97           O  
ATOM    137  CG  TYR A   9      -0.783  -0.067 -22.370  1.00 94.97           C  
ATOM    138  CD1 TYR A   9      -0.499  -1.301 -21.751  1.00 94.97           C  
ATOM    139  HD1 TYR A   9      -0.291  -2.173 -22.353  1.00 94.97           H  
ATOM    140  CD2 TYR A   9      -1.015   1.085 -21.599  1.00 94.97           C  
ATOM    141  HD2 TYR A   9      -1.205   2.030 -22.087  1.00 94.97           H  
ATOM    142  CE1 TYR A   9      -0.457  -1.382 -20.348  1.00 94.97           C  
ATOM    143  HE1 TYR A   9      -0.229  -2.314 -19.851  1.00 94.97           H  
ATOM    144  CE2 TYR A   9      -0.964   1.011 -20.200  1.00 94.97           C  
ATOM    145  HE2 TYR A   9      -1.118   1.900 -19.606  1.00 94.97           H  
ATOM    146  OH  TYR A   9      -0.594  -0.268 -18.235  1.00 94.97           O  
ATOM    147  HH  TYR A   9      -0.644   0.607 -17.843  1.00 94.97           H  
ATOM    148  CZ  TYR A   9      -0.684  -0.223 -19.581  1.00 94.97           C  
ATOM    149  N   TYR A  10       2.202  -0.887 -24.164  1.00 95.40           N  
ATOM    150  H   TYR A  10       1.646  -1.457 -24.785  1.00 95.40           H  
ATOM    151  CA  TYR A  10       3.468  -1.444 -23.691  1.00 95.40           C  
ATOM    152  HA  TYR A  10       3.489  -1.397 -22.602  1.00 95.40           H  
ATOM    153  C   TYR A  10       4.647  -0.602 -24.153  1.00 95.40           C  
ATOM    154  CB  TYR A  10       3.624  -2.909 -24.126  1.00 95.40           C  
ATOM    155  HB2 TYR A  10       4.608  -3.255 -23.811  1.00 95.40           H  
ATOM    156  HB3 TYR A  10       3.596  -2.952 -25.215  1.00 95.40           H  
ATOM    157  O   TYR A  10       5.416  -0.169 -23.309  1.00 95.40           O  
ATOM    158  CG  TYR A  10       2.597  -3.881 -23.567  1.00 95.40           C  
ATOM    159  CD1 TYR A  10       2.098  -3.728 -22.258  1.00 95.40           C  
ATOM    160  HD1 TYR A  10       2.437  -2.908 -21.644  1.00 95.40           H  
ATOM    161  CD2 TYR A  10       2.166  -4.969 -24.350  1.00 95.40           C  
ATOM    162  HD2 TYR A  10       2.555  -5.096 -25.349  1.00 95.40           H  
ATOM    163  CE1 TYR A  10       1.173  -4.646 -21.736  1.00 95.40           C  
ATOM    164  HE1 TYR A  10       0.824  -4.544 -20.719  1.00 95.40           H  
ATOM    165  CE2 TYR A  10       1.230  -5.886 -23.838  1.00 95.40           C  
ATOM    166  HE2 TYR A  10       0.907  -6.712 -24.454  1.00 95.40           H  
ATOM    167  OH  TYR A  10      -0.181  -6.601 -22.038  1.00 95.40           O  
ATOM    168  HH  TYR A  10      -0.375  -7.276 -22.692  1.00 95.40           H  
ATOM    169  CZ  TYR A  10       0.729  -5.721 -22.529  1.00 95.40           C  
ATOM    170  N   LYS A  11       4.735  -0.236 -25.439  1.00 95.34           N  
ATOM    171  H   LYS A  11       4.050  -0.598 -26.087  1.00 95.34           H  
ATOM    172  CA  LYS A  11       5.815   0.631 -25.944  1.00 95.34           C  
ATOM    173  HA  LYS A  11       6.770   0.140 -25.757  1.00 95.34           H  
ATOM    174  C   LYS A  11       5.881   1.975 -25.222  1.00 95.34           C  
ATOM    175  CB  LYS A  11       5.639   0.865 -27.448  1.00 95.34           C  
ATOM    176  HB2 LYS A  11       4.602   1.128 -27.654  1.00 95.34           H  
ATOM    177  HB3 LYS A  11       6.271   1.698 -27.754  1.00 95.34           H  
ATOM    178  O   LYS A  11       6.973   2.453 -24.922  1.00 95.34           O  
ATOM    179  CG  LYS A  11       6.046  -0.367 -28.263  1.00 95.34           C  
ATOM    180  HG2 LYS A  11       7.118  -0.530 -28.152  1.00 95.34           H  
ATOM    181  HG3 LYS A  11       5.524  -1.251 -27.898  1.00 95.34           H  
ATOM    182  CD  LYS A  11       5.713  -0.150 -29.742  1.00 95.34           C  
ATOM    183  HD2 LYS A  11       6.269   0.709 -30.118  1.00 95.34           H  
ATOM    184  HD3 LYS A  11       4.643   0.035 -29.840  1.00 95.34           H  
ATOM    185  CE  LYS A  11       6.091  -1.409 -30.523  1.00 95.34           C  
ATOM    186  HE2 LYS A  11       5.554  -2.252 -30.088  1.00 95.34           H  
ATOM    187  HE3 LYS A  11       7.157  -1.596 -30.391  1.00 95.34           H  
ATOM    188  NZ  LYS A  11       5.759  -1.281 -31.962  1.00 95.34           N  
ATOM    189  HZ1 LYS A  11       4.765  -1.139 -32.071  1.00 95.34           H  
ATOM    190  HZ2 LYS A  11       6.006  -2.133 -32.445  1.00 95.34           H  
ATOM    191  HZ3 LYS A  11       6.259  -0.508 -32.377  1.00 95.34           H  
ATOM    192  N   THR A  12       4.734   2.598 -24.945  1.00 95.95           N  
ATOM    193  H   THR A  12       3.869   2.177 -25.253  1.00 95.95           H  
ATOM    194  CA  THR A  12       4.681   3.866 -24.208  1.00 95.95           C  
ATOM    195  HA  THR A  12       5.352   4.579 -24.686  1.00 95.95           H  
ATOM    196  C   THR A  12       5.169   3.697 -22.774  1.00 95.95           C  
ATOM    197  CB  THR A  12       3.263   4.456 -24.208  1.00 95.95           C  
ATOM    198  HB  THR A  12       2.567   3.752 -23.752  1.00 95.95           H  
ATOM    199  O   THR A  12       5.988   4.492 -22.319  1.00 95.95           O  
ATOM    200  CG2 THR A  12       3.181   5.790 -23.464  1.00 95.95           C  
ATOM    201 HG21 THR A  12       3.932   6.481 -23.847  1.00 95.95           H  
ATOM    202 HG22 THR A  12       2.190   6.221 -23.601  1.00 95.95           H  
ATOM    203 HG23 THR A  12       3.344   5.636 -22.397  1.00 95.95           H  
ATOM    204  OG1 THR A  12       2.843   4.727 -25.525  1.00 95.95           O  
ATOM    205  HG1 THR A  12       3.609   5.013 -26.028  1.00 95.95           H  
ATOM    206  N   LEU A  13       4.698   2.675 -22.055  1.00 95.72           N  
ATOM    207  H   LEU A  13       4.058   2.019 -22.477  1.00 95.72           H  
ATOM    208  CA  LEU A  13       5.146   2.442 -20.683  1.00 95.72           C  
ATOM    209  HA  LEU A  13       5.137   3.389 -20.144  1.00 95.72           H  
ATOM    210  C   LEU A  13       6.595   1.967 -20.610  1.00 95.72           C  
ATOM    211  CB  LEU A  13       4.207   1.459 -19.982  1.00 95.72           C  
ATOM    212  HB2 LEU A  13       4.680   1.181 -19.041  1.00 95.72           H  
ATOM    213  HB3 LEU A  13       4.111   0.559 -20.590  1.00 95.72           H  
ATOM    214  O   LEU A  13       7.317   2.389 -19.712  1.00 95.72           O  
ATOM    215  CG  LEU A  13       2.806   2.007 -19.675  1.00 95.72           C  
ATOM    216  HG  LEU A  13       2.201   2.021 -20.582  1.00 95.72           H  
ATOM    217  CD1 LEU A  13       2.154   1.084 -18.658  1.00 95.72           C  
ATOM    218 HD11 LEU A  13       1.198   1.506 -18.349  1.00 95.72           H  
ATOM    219 HD12 LEU A  13       2.008   0.110 -19.125  1.00 95.72           H  
ATOM    220 HD13 LEU A  13       2.791   0.974 -17.780  1.00 95.72           H  
ATOM    221  CD2 LEU A  13       2.794   3.414 -19.069  1.00 95.72           C  
ATOM    222 HD21 LEU A  13       1.788   3.675 -18.739  1.00 95.72           H  
ATOM    223 HD22 LEU A  13       3.091   4.137 -19.829  1.00 95.72           H  
ATOM    224 HD23 LEU A  13       3.488   3.469 -18.231  1.00 95.72           H  
ATOM    225  N   ASP A  14       7.052   1.186 -21.580  1.00 95.60           N  
ATOM    226  H   ASP A  14       6.396   0.806 -22.247  1.00 95.60           H  
ATOM    227  CA  ASP A  14       8.437   0.751 -21.685  1.00 95.60           C  
ATOM    228  HA  ASP A  14       8.721   0.296 -20.737  1.00 95.60           H  
ATOM    229  C   ASP A  14       9.377   1.928 -21.914  1.00 95.60           C  
ATOM    230  CB  ASP A  14       8.595  -0.275 -22.817  1.00 95.60           C  
ATOM    231  HB2 ASP A  14       8.102   0.097 -23.715  1.00 95.60           H  
ATOM    232  HB3 ASP A  14       9.654  -0.380 -23.051  1.00 95.60           H  
ATOM    233  O   ASP A  14      10.427   1.999 -21.281  1.00 95.60           O  
ATOM    234  CG  ASP A  14       8.052  -1.659 -22.459  1.00 95.60           C  
ATOM    235  OD1 ASP A  14       7.827  -1.904 -21.248  1.00 95.60           O  
ATOM    236  OD2 ASP A  14       7.910  -2.454 -23.410  1.00 95.60           O  
ATOM    237  N   ALA A  15       8.988   2.906 -22.734  1.00 95.71           N  
ATOM    238  H   ALA A  15       8.132   2.793 -23.259  1.00 95.71           H  
ATOM    239  CA  ALA A  15       9.765   4.132 -22.898  1.00 95.71           C  
ATOM    240  HA  ALA A  15      10.753   3.865 -23.274  1.00 95.71           H  
ATOM    241  C   ALA A  15       9.971   4.882 -21.565  1.00 95.71           C  
ATOM    242  CB  ALA A  15       9.070   5.014 -23.940  1.00 95.71           C  
ATOM    243  HB1 ALA A  15       8.087   5.318 -23.581  1.00 95.71           H  
ATOM    244  HB2 ALA A  15       9.672   5.904 -24.121  1.00 95.71           H  
ATOM    245  HB3 ALA A  15       8.958   4.464 -24.874  1.00 95.71           H  
ATOM    246  O   ALA A  15      11.007   5.516 -21.373  1.00 95.71           O  
ATOM    247  N   ILE A  16       9.012   4.784 -20.638  1.00 94.45           N  
ATOM    248  H   ILE A  16       8.205   4.219 -20.860  1.00 94.45           H  
ATOM    249  CA  ILE A  16       9.062   5.438 -19.324  1.00 94.45           C  
ATOM    250  HA  ILE A  16       9.609   6.376 -19.420  1.00 94.45           H  
ATOM    251  C   ILE A  16       9.827   4.581 -18.305  1.00 94.45           C  
ATOM    252  CB  ILE A  16       7.626   5.771 -18.845  1.00 94.45           C  
ATOM    253  HB  ILE A  16       7.055   4.844 -18.799  1.00 94.45           H  
ATOM    254  O   ILE A  16      10.685   5.092 -17.585  1.00 94.45           O  
ATOM    255  CG1 ILE A  16       6.922   6.732 -19.834  1.00 94.45           C  
ATOM    256 HG12 ILE A  16       7.033   6.365 -20.854  1.00 94.45           H  
ATOM    257 HG13 ILE A  16       7.397   7.712 -19.788  1.00 94.45           H  
ATOM    258  CG2 ILE A  16       7.642   6.391 -17.434  1.00 94.45           C  
ATOM    259 HG21 ILE A  16       8.213   7.320 -17.439  1.00 94.45           H  
ATOM    260 HG22 ILE A  16       8.091   5.702 -16.719  1.00 94.45           H  
ATOM    261 HG23 ILE A  16       6.626   6.588 -17.092  1.00 94.45           H  
ATOM    262  CD1 ILE A  16       5.417   6.893 -19.583  1.00 94.45           C  
ATOM    263 HD11 ILE A  16       4.980   7.480 -20.390  1.00 94.45           H  
ATOM    264 HD12 ILE A  16       5.235   7.411 -18.641  1.00 94.45           H  
ATOM    265 HD13 ILE A  16       4.939   5.913 -19.562  1.00 94.45           H  
ATOM    266  N   PHE A  17       9.517   3.286 -18.215  1.00 95.63           N  
ATOM    267  H   PHE A  17       8.803   2.927 -18.832  1.00 95.63           H  
ATOM    268  CA  PHE A  17       9.965   2.432 -17.115  1.00 95.63           C  
ATOM    269  HA  PHE A  17      10.316   3.068 -16.303  1.00 95.63           H  
ATOM    270  C   PHE A  17      11.150   1.529 -17.461  1.00 95.63           C  
ATOM    271  CB  PHE A  17       8.780   1.622 -16.573  1.00 95.63           C  
ATOM    272  HB2 PHE A  17       9.146   0.955 -15.792  1.00 95.63           H  
ATOM    273  HB3 PHE A  17       8.388   1.001 -17.379  1.00 95.63           H  
ATOM    274  O   PHE A  17      11.897   1.179 -16.547  1.00 95.63           O  
ATOM    275  CG  PHE A  17       7.656   2.449 -15.972  1.00 95.63           C  
ATOM    276  CD1 PHE A  17       7.915   3.326 -14.901  1.00 95.63           C  
ATOM    277  HD1 PHE A  17       8.919   3.428 -14.516  1.00 95.63           H  
ATOM    278  CD2 PHE A  17       6.344   2.326 -16.463  1.00 95.63           C  
ATOM    279  HD2 PHE A  17       6.144   1.668 -17.296  1.00 95.63           H  
ATOM    280  CE1 PHE A  17       6.871   4.077 -14.330  1.00 95.63           C  
ATOM    281  HE1 PHE A  17       7.079   4.757 -13.518  1.00 95.63           H  
ATOM    282  CE2 PHE A  17       5.295   3.053 -15.873  1.00 95.63           C  
ATOM    283  HE2 PHE A  17       4.285   2.933 -16.238  1.00 95.63           H  
ATOM    284  CZ  PHE A  17       5.558   3.934 -14.811  1.00 95.63           C  
ATOM    285  HZ  PHE A  17       4.754   4.502 -14.367  1.00 95.63           H  
ATOM    286  N   MET A  18      11.405   1.185 -18.731  1.00 94.57           N  
ATOM    287  H   MET A  18      10.807   1.524 -19.470  1.00 94.57           H  
ATOM    288  CA  MET A  18      12.536   0.310 -19.084  1.00 94.57           C  
ATOM    289  HA  MET A  18      12.396  -0.615 -18.524  1.00 94.57           H  
ATOM    290  C   MET A  18      13.909   0.838 -18.662  1.00 94.57           C  
ATOM    291  CB  MET A  18      12.575  -0.073 -20.571  1.00 94.57           C  
ATOM    292  HB2 MET A  18      13.535  -0.540 -20.789  1.00 94.57           H  
ATOM    293  HB3 MET A  18      12.510   0.813 -21.204  1.00 94.57           H  
ATOM    294  O   MET A  18      14.726   0.011 -18.247  1.00 94.57           O  
ATOM    295  CG  MET A  18      11.476  -1.078 -20.919  1.00 94.57           C  
ATOM    296  HG2 MET A  18      11.498  -1.276 -21.990  1.00 94.57           H  
ATOM    297  HG3 MET A  18      10.512  -0.633 -20.672  1.00 94.57           H  
ATOM    298  SD  MET A  18      11.570  -2.660 -20.038  1.00 94.57           S  
ATOM    299  CE  MET A  18      13.086  -3.345 -20.732  1.00 94.57           C  
ATOM    300  HE1 MET A  18      13.017  -3.361 -21.819  1.00 94.57           H  
ATOM    301  HE2 MET A  18      13.933  -2.744 -20.400  1.00 94.57           H  
ATOM    302  HE3 MET A  18      13.206  -4.363 -20.362  1.00 94.57           H  
ATOM    303  N   PRO A  19      14.201   2.156 -18.698  1.00 94.80           N  
ATOM    304  CA  PRO A  19      15.459   2.673 -18.158  1.00 94.80           C  
ATOM    305  HA  PRO A  19      16.287   2.278 -18.747  1.00 94.80           H  
ATOM    306  C   PRO A  19      15.674   2.295 -16.686  1.00 94.80           C  
ATOM    307  CB  PRO A  19      15.384   4.193 -18.346  1.00 94.80           C  
ATOM    308  HB2 PRO A  19      14.929   4.661 -17.473  1.00 94.80           H  
ATOM    309  HB3 PRO A  19      16.367   4.624 -18.537  1.00 94.80           H  
ATOM    310  O   PRO A  19      16.794   2.000 -16.281  1.00 94.80           O  
ATOM    311  CG  PRO A  19      14.452   4.361 -19.546  1.00 94.80           C  
ATOM    312  HG2 PRO A  19      15.005   4.195 -20.471  1.00 94.80           H  
ATOM    313  HG3 PRO A  19      13.966   5.337 -19.554  1.00 94.80           H  
ATOM    314  CD  PRO A  19      13.447   3.234 -19.337  1.00 94.80           C  
ATOM    315  HD2 PRO A  19      13.020   2.927 -20.291  1.00 94.80           H  
ATOM    316  HD3 PRO A  19      12.660   3.580 -18.667  1.00 94.80           H  
ATOM    317  N   ILE A  20      14.595   2.242 -15.899  1.00 94.22           N  
ATOM    318  H   ILE A  20      13.694   2.419 -16.319  1.00 94.22           H  
ATOM    319  CA  ILE A  20      14.624   1.874 -14.479  1.00 94.22           C  
ATOM    320  HA  ILE A  20      15.546   2.252 -14.037  1.00 94.22           H  
ATOM    321  C   ILE A  20      14.642   0.348 -14.320  1.00 94.22           C  
ATOM    322  CB  ILE A  20      13.434   2.535 -13.743  1.00 94.22           C  
ATOM    323  HB  ILE A  20      12.504   2.185 -14.192  1.00 94.22           H  
ATOM    324  O   ILE A  20      15.450  -0.177 -13.556  1.00 94.22           O  
ATOM    325  CG1 ILE A  20      13.499   4.077 -13.878  1.00 94.22           C  
ATOM    326 HG12 ILE A  20      13.505   4.348 -14.934  1.00 94.22           H  
ATOM    327 HG13 ILE A  20      14.425   4.442 -13.434  1.00 94.22           H  
ATOM    328  CG2 ILE A  20      13.423   2.138 -12.259  1.00 94.22           C  
ATOM    329 HG21 ILE A  20      12.527   2.517 -11.768  1.00 94.22           H  
ATOM    330 HG22 ILE A  20      13.427   1.055 -12.140  1.00 94.22           H  
ATOM    331 HG23 ILE A  20      14.306   2.563 -11.781  1.00 94.22           H  
ATOM    332  CD1 ILE A  20      12.319   4.822 -13.242  1.00 94.22           C  
ATOM    333 HD11 ILE A  20      12.357   4.746 -12.155  1.00 94.22           H  
ATOM    334 HD12 ILE A  20      11.378   4.410 -13.608  1.00 94.22           H  
ATOM    335 HD13 ILE A  20      12.372   5.876 -13.515  1.00 94.22           H  
ATOM    336  N   ILE A  21      13.793  -0.372 -15.062  1.00 94.31           N  
ATOM    337  H   ILE A  21      13.162   0.134 -15.667  1.00 94.31           H  
ATOM    338  CA  ILE A  21      13.648  -1.838 -14.995  1.00 94.31           C  
ATOM    339  HA  ILE A  21      13.377  -2.120 -13.978  1.00 94.31           H  
ATOM    340  C   ILE A  21      14.967  -2.555 -15.319  1.00 94.31           C  
ATOM    341  CB  ILE A  21      12.519  -2.299 -15.953  1.00 94.31           C  
ATOM    342  HB  ILE A  21      12.727  -1.868 -16.932  1.00 94.31           H  
ATOM    343  O   ILE A  21      15.263  -3.582 -14.716  1.00 94.31           O  
ATOM    344  CG1 ILE A  21      11.130  -1.811 -15.470  1.00 94.31           C  
ATOM    345 HG12 ILE A  21      11.200  -0.798 -15.075  1.00 94.31           H  
ATOM    346 HG13 ILE A  21      10.788  -2.448 -14.654  1.00 94.31           H  
ATOM    347  CG2 ILE A  21      12.482  -3.830 -16.131  1.00 94.31           C  
ATOM    348 HG21 ILE A  21      11.693  -4.112 -16.827  1.00 94.31           H  
ATOM    349 HG22 ILE A  21      12.306  -4.318 -15.172  1.00 94.31           H  
ATOM    350 HG23 ILE A  21      13.415  -4.198 -16.560  1.00 94.31           H  
ATOM    351  CD1 ILE A  21      10.056  -1.810 -16.568  1.00 94.31           C  
ATOM    352 HD11 ILE A  21       9.098  -1.520 -16.137  1.00 94.31           H  
ATOM    353 HD12 ILE A  21      10.320  -1.099 -17.350  1.00 94.31           H  
ATOM    354 HD13 ILE A  21       9.951  -2.793 -17.028  1.00 94.31           H  
ATOM    355  N   LYS A  22      15.766  -2.025 -16.256  1.00 93.43           N  
ATOM    356  H   LYS A  22      15.446  -1.196 -16.737  1.00 93.43           H  
ATOM    357  CA  LYS A  22      17.046  -2.630 -16.663  1.00 93.43           C  
ATOM    358  HA  LYS A  22      16.908  -3.702 -16.803  1.00 93.43           H  
ATOM    359  C   LYS A  22      18.156  -2.501 -15.619  1.00 93.43           C  
ATOM    360  CB  LYS A  22      17.518  -2.006 -17.985  1.00 93.43           C  
ATOM    361  HB2 LYS A  22      17.463  -0.919 -17.912  1.00 93.43           H  
ATOM    362  HB3 LYS A  22      18.558  -2.283 -18.154  1.00 93.43           H  
ATOM    363  O   LYS A  22      19.084  -3.300 -15.642  1.00 93.43           O  
ATOM    364  CG  LYS A  22      16.696  -2.496 -19.183  1.00 93.43           C  
ATOM    365  HG2 LYS A  22      16.805  -3.577 -19.270  1.00 93.43           H  
ATOM    366  HG3 LYS A  22      15.642  -2.262 -19.030  1.00 93.43           H  
ATOM    367  CD  LYS A  22      17.190  -1.834 -20.475  1.00 93.43           C  
ATOM    368  HD2 LYS A  22      18.247  -2.066 -20.607  1.00 93.43           H  
ATOM    369  HD3 LYS A  22      17.066  -0.754 -20.393  1.00 93.43           H  
ATOM    370  CE  LYS A  22      16.391  -2.360 -21.672  1.00 93.43           C  
ATOM    371  HE2 LYS A  22      15.348  -2.068 -21.548  1.00 93.43           H  
ATOM    372  HE3 LYS A  22      16.438  -3.449 -21.668  1.00 93.43           H  
ATOM    373  NZ  LYS A  22      16.910  -1.832 -22.958  1.00 93.43           N  
ATOM    374  HZ1 LYS A  22      17.874  -2.107 -23.084  1.00 93.43           H  
ATOM    375  HZ2 LYS A  22      16.854  -0.824 -22.977  1.00 93.43           H  
ATOM    376  HZ3 LYS A  22      16.374  -2.202 -23.729  1.00 93.43           H  
ATOM    377  N   VAL A  23      18.093  -1.488 -14.755  1.00 92.96           N  
ATOM    378  H   VAL A  23      17.279  -0.891 -14.784  1.00 92.96           H  
ATOM    379  CA  VAL A  23      19.193  -1.138 -13.838  1.00 92.96           C  
ATOM    380  HA  VAL A  23      20.082  -1.712 -14.099  1.00 92.96           H  
ATOM    381  C   VAL A  23      18.863  -1.497 -12.392  1.00 92.96           C  
ATOM    382  CB  VAL A  23      19.553   0.356 -13.975  1.00 92.96           C  
ATOM    383  HB  VAL A  23      18.687   0.958 -13.703  1.00 92.96           H  
ATOM    384  O   VAL A  23      19.754  -1.868 -11.631  1.00 92.96           O  
ATOM    385  CG1 VAL A  23      20.728   0.758 -13.073  1.00 92.96           C  
ATOM    386 HG11 VAL A  23      20.453   0.657 -12.023  1.00 92.96           H  
ATOM    387 HG12 VAL A  23      21.591   0.125 -13.277  1.00 92.96           H  
ATOM    388 HG13 VAL A  23      20.996   1.799 -13.250  1.00 92.96           H  
ATOM    389  CG2 VAL A  23      19.951   0.700 -15.419  1.00 92.96           C  
ATOM    390 HG21 VAL A  23      20.229   1.752 -15.485  1.00 92.96           H  
ATOM    391 HG22 VAL A  23      19.110   0.535 -16.093  1.00 92.96           H  
ATOM    392 HG23 VAL A  23      20.792   0.082 -15.732  1.00 92.96           H  
ATOM    393  N   LEU A  24      17.595  -1.393 -11.992  1.00 95.37           N  
ATOM    394  H   LEU A  24      16.886  -1.138 -12.665  1.00 95.37           H  
ATOM    395  CA  LEU A  24      17.182  -1.633 -10.615  1.00 95.37           C  
ATOM    396  HA  LEU A  24      18.052  -1.527  -9.967  1.00 95.37           H  
ATOM    397  C   LEU A  24      16.664  -3.052 -10.399  1.00 95.37           C  
ATOM    398  CB  LEU A  24      16.141  -0.595 -10.172  1.00 95.37           C  
ATOM    399  HB2 LEU A  24      15.813  -0.856  -9.166  1.00 95.37           H  
ATOM    400  HB3 LEU A  24      15.277  -0.666 -10.833  1.00 95.37           H  
ATOM    401  O   LEU A  24      15.980  -3.637 -11.239  1.00 95.37           O  
ATOM    402  CG  LEU A  24      16.629   0.863 -10.158  1.00 95.37           C  
ATOM    403  HG  LEU A  24      16.766   1.213 -11.181  1.00 95.37           H  
ATOM    404  CD1 LEU A  24      15.562   1.720  -9.477  1.00 95.37           C  
ATOM    405 HD11 LEU A  24      14.577   1.464  -9.866  1.00 95.37           H  
ATOM    406 HD12 LEU A  24      15.770   2.774  -9.657  1.00 95.37           H  
ATOM    407 HD13 LEU A  24      15.562   1.534  -8.403  1.00 95.37           H  
ATOM    408  CD2 LEU A  24      17.929   1.062  -9.376  1.00 95.37           C  
ATOM    409 HD21 LEU A  24      18.756   0.581  -9.899  1.00 95.37           H  
ATOM    410 HD22 LEU A  24      18.156   2.125  -9.303  1.00 95.37           H  
ATOM    411 HD23 LEU A  24      17.841   0.643  -8.373  1.00 95.37           H  
ATOM    412  N   HIS A  25      16.907  -3.561  -9.192  1.00 96.47           N  
ATOM    413  H   HIS A  25      17.506  -3.046  -8.563  1.00 96.47           H  
ATOM    414  CA  HIS A  25      16.248  -4.765  -8.706  1.00 96.47           C  
ATOM    415  HA  HIS A  25      16.570  -5.591  -9.341  1.00 96.47           H  
ATOM    416  C   HIS A  25      14.711  -4.607  -8.774  1.00 96.47           C  
ATOM    417  CB  HIS A  25      16.715  -5.039  -7.273  1.00 96.47           C  
ATOM    418  HB2 HIS A  25      17.805  -5.036  -7.244  1.00 96.47           H  
ATOM    419  HB3 HIS A  25      16.356  -4.251  -6.612  1.00 96.47           H  
ATOM    420  O   HIS A  25      14.209  -3.529  -8.418  1.00 96.47           O  
ATOM    421  CG  HIS A  25      16.238  -6.371  -6.769  1.00 96.47           C  
ATOM    422  CD2 HIS A  25      16.836  -7.580  -6.999  1.00 96.47           C  
ATOM    423  HD2 HIS A  25      17.737  -7.750  -7.570  1.00 96.47           H  
ATOM    424  ND1 HIS A  25      15.123  -6.603  -5.996  1.00 96.47           N  
ATOM    425  HD1 HIS A  25      14.622  -5.909  -5.460  1.00 96.47           H  
ATOM    426  CE1 HIS A  25      15.065  -7.923  -5.757  1.00 96.47           C  
ATOM    427  HE1 HIS A  25      14.397  -8.405  -5.058  1.00 96.47           H  
ATOM    428  NE2 HIS A  25      16.074  -8.557  -6.362  1.00 96.47           N  
ATOM    429  N   PRO A  26      13.939  -5.654  -9.148  1.00 96.83           N  
ATOM    430  CA  PRO A  26      12.486  -5.574  -9.319  1.00 96.83           C  
ATOM    431  HA  PRO A  26      12.268  -4.995 -10.216  1.00 96.83           H  
ATOM    432  C   PRO A  26      11.765  -4.945  -8.131  1.00 96.83           C  
ATOM    433  CB  PRO A  26      12.025  -7.021  -9.522  1.00 96.83           C  
ATOM    434  HB2 PRO A  26      11.888  -7.519  -8.563  1.00 96.83           H  
ATOM    435  HB3 PRO A  26      11.111  -7.080 -10.112  1.00 96.83           H  
ATOM    436  O   PRO A  26      10.850  -4.150  -8.312  1.00 96.83           O  
ATOM    437  CG  PRO A  26      13.213  -7.652 -10.235  1.00 96.83           C  
ATOM    438  HG2 PRO A  26      13.235  -8.735 -10.115  1.00 96.83           H  
ATOM    439  HG3 PRO A  26      13.188  -7.376 -11.289  1.00 96.83           H  
ATOM    440  CD  PRO A  26      14.399  -6.977  -9.550  1.00 96.83           C  
ATOM    441  HD2 PRO A  26      15.237  -6.907 -10.243  1.00 96.83           H  
ATOM    442  HD3 PRO A  26      14.680  -7.558  -8.671  1.00 96.83           H  
ATOM    443  N   ALA A  27      12.211  -5.237  -6.908  1.00 98.04           N  
ATOM    444  H   ALA A  27      12.944  -5.926  -6.823  1.00 98.04           H  
ATOM    445  CA  ALA A  27      11.588  -4.697  -5.706  1.00 98.04           C  
ATOM    446  HA  ALA A  27      10.536  -4.982  -5.722  1.00 98.04           H  
ATOM    447  C   ALA A  27      11.663  -3.160  -5.621  1.00 98.04           C  
ATOM    448  CB  ALA A  27      12.248  -5.345  -4.493  1.00 98.04           C  
ATOM    449  HB1 ALA A  27      13.268  -4.971  -4.407  1.00 98.04           H  
ATOM    450  HB2 ALA A  27      11.696  -5.083  -3.590  1.00 98.04           H  
ATOM    451  HB3 ALA A  27      12.260  -6.429  -4.605  1.00 98.04           H  
ATOM    452  O   ALA A  27      10.678  -2.520  -5.250  1.00 98.04           O  
ATOM    453  N   LEU A  28      12.804  -2.568  -5.992  1.00 98.17           N  
ATOM    454  H   LEU A  28      13.522  -3.140  -6.415  1.00 98.17           H  
ATOM    455  CA  LEU A  28      13.007  -1.116  -5.992  1.00 98.17           C  
ATOM    456  HA  LEU A  28      12.593  -0.691  -5.078  1.00 98.17           H  
ATOM    457  C   LEU A  28      12.266  -0.460  -7.161  1.00 98.17           C  
ATOM    458  CB  LEU A  28      14.514  -0.803  -6.061  1.00 98.17           C  
ATOM    459  HB2 LEU A  28      14.934  -1.310  -6.930  1.00 98.17           H  
ATOM    460  HB3 LEU A  28      14.638   0.269  -6.216  1.00 98.17           H  
ATOM    461  O   LEU A  28      11.584   0.545  -6.969  1.00 98.17           O  
ATOM    462  CG  LEU A  28      15.325  -1.207  -4.816  1.00 98.17           C  
ATOM    463  HG  LEU A  28      15.186  -2.271  -4.620  1.00 98.17           H  
ATOM    464  CD1 LEU A  28      16.808  -0.958  -5.081  1.00 98.17           C  
ATOM    465 HD11 LEU A  28      16.987   0.099  -5.276  1.00 98.17           H  
ATOM    466 HD12 LEU A  28      17.140  -1.547  -5.936  1.00 98.17           H  
ATOM    467 HD13 LEU A  28      17.394  -1.257  -4.212  1.00 98.17           H  
ATOM    468  CD2 LEU A  28      14.910  -0.415  -3.574  1.00 98.17           C  
ATOM    469 HD21 LEU A  28      14.967   0.654  -3.777  1.00 98.17           H  
ATOM    470 HD22 LEU A  28      13.895  -0.679  -3.276  1.00 98.17           H  
ATOM    471 HD23 LEU A  28      15.583  -0.651  -2.751  1.00 98.17           H  
ATOM    472  N   ALA A  29      12.337  -1.060  -8.353  1.00 97.54           N  
ATOM    473  H   ALA A  29      12.910  -1.886  -8.448  1.00 97.54           H  
ATOM    474  CA  ALA A  29      11.614  -0.578  -9.527  1.00 97.54           C  
ATOM    475  HA  ALA A  29      11.919   0.447  -9.736  1.00 97.54           H  
ATOM    476  C   ALA A  29      10.090  -0.572  -9.296  1.00 97.54           C  
ATOM    477  CB  ALA A  29      12.006  -1.455 -10.718  1.00 97.54           C  
ATOM    478  HB1 ALA A  29      11.460  -1.139 -11.607  1.00 97.54           H  
ATOM    479  HB2 ALA A  29      11.771  -2.497 -10.500  1.00 97.54           H  
ATOM    480  HB3 ALA A  29      13.075  -1.370 -10.912  1.00 97.54           H  
ATOM    481  O   ALA A  29       9.431   0.438  -9.536  1.00 97.54           O  
ATOM    482  N   ILE A  30       9.534  -1.659  -8.749  1.00 98.00           N  
ATOM    483  H   ILE A  30      10.121  -2.466  -8.595  1.00 98.00           H  
ATOM    484  CA  ILE A  30       8.108  -1.770  -8.410  1.00 98.00           C  
ATOM    485  HA  ILE A  30       7.525  -1.516  -9.295  1.00 98.00           H  
ATOM    486  C   ILE A  30       7.715  -0.766  -7.322  1.00 98.00           C  
ATOM    487  CB  ILE A  30       7.757  -3.224  -8.013  1.00 98.00           C  
ATOM    488  HB  ILE A  30       8.482  -3.560  -7.272  1.00 98.00           H  
ATOM    489  O   ILE A  30       6.642  -0.175  -7.424  1.00 98.00           O  
ATOM    490  CG1 ILE A  30       7.834  -4.140  -9.258  1.00 98.00           C  
ATOM    491 HG12 ILE A  30       7.011  -3.903  -9.932  1.00 98.00           H  
ATOM    492 HG13 ILE A  30       8.760  -3.949  -9.799  1.00 98.00           H  
ATOM    493  CG2 ILE A  30       6.352  -3.326  -7.390  1.00 98.00           C  
ATOM    494 HG21 ILE A  30       6.105  -4.360  -7.150  1.00 98.00           H  
ATOM    495 HG22 ILE A  30       6.300  -2.763  -6.458  1.00 98.00           H  
ATOM    496 HG23 ILE A  30       5.615  -2.939  -8.094  1.00 98.00           H  
ATOM    497  CD1 ILE A  30       7.796  -5.637  -8.931  1.00 98.00           C  
ATOM    498 HD11 ILE A  30       6.823  -5.922  -8.529  1.00 98.00           H  
ATOM    499 HD12 ILE A  30       7.975  -6.209  -9.841  1.00 98.00           H  
ATOM    500 HD13 ILE A  30       8.582  -5.873  -8.213  1.00 98.00           H  
ATOM    501  N   LEU A  31       8.564  -0.520  -6.315  1.00 98.11           N  
ATOM    502  H   LEU A  31       9.427  -1.042  -6.260  1.00 98.11           H  
ATOM    503  CA  LEU A  31       8.302   0.511  -5.305  1.00 98.11           C  
ATOM    504  HA  LEU A  31       7.332   0.299  -4.854  1.00 98.11           H  
ATOM    505  C   LEU A  31       8.214   1.909  -5.938  1.00 98.11           C  
ATOM    506  CB  LEU A  31       9.375   0.441  -4.201  1.00 98.11           C  
ATOM    507  HB2 LEU A  31       9.296  -0.524  -3.699  1.00 98.11           H  
ATOM    508  HB3 LEU A  31      10.360   0.498  -4.664  1.00 98.11           H  
ATOM    509  O   LEU A  31       7.280   2.651  -5.641  1.00 98.11           O  
ATOM    510  CG  LEU A  31       9.274   1.566  -3.150  1.00 98.11           C  
ATOM    511  HG  LEU A  31       9.413   2.532  -3.634  1.00 98.11           H  
ATOM    512  CD1 LEU A  31       7.938   1.570  -2.402  1.00 98.11           C  
ATOM    513 HD11 LEU A  31       7.948   2.352  -1.642  1.00 98.11           H  
ATOM    514 HD12 LEU A  31       7.122   1.779  -3.094  1.00 98.11           H  
ATOM    515 HD13 LEU A  31       7.778   0.604  -1.923  1.00 98.11           H  
ATOM    516  CD2 LEU A  31      10.377   1.398  -2.111  1.00 98.11           C  
ATOM    517 HD21 LEU A  31      11.348   1.341  -2.602  1.00 98.11           H  
ATOM    518 HD22 LEU A  31      10.379   2.251  -1.432  1.00 98.11           H  
ATOM    519 HD23 LEU A  31      10.196   0.487  -1.541  1.00 98.11           H  
ATOM    520  N   ILE A  32       9.137   2.257  -6.840  1.00 96.98           N  
ATOM    521  H   ILE A  32       9.885   1.607  -7.035  1.00 96.98           H  
ATOM    522  CA  ILE A  32       9.113   3.541  -7.558  1.00 96.98           C  
ATOM    523  HA  ILE A  32       9.076   4.348  -6.827  1.00 96.98           H  
ATOM    524  C   ILE A  32       7.844   3.657  -8.413  1.00 96.98           C  
ATOM    525  CB  ILE A  32      10.396   3.717  -8.403  1.00 96.98           C  
ATOM    526  HB  ILE A  32      10.529   2.831  -9.024  1.00 96.98           H  
ATOM    527  O   ILE A  32       7.143   4.668  -8.335  1.00 96.98           O  
ATOM    528  CG1 ILE A  32      11.627   3.868  -7.480  1.00 96.98           C  
ATOM    529 HG12 ILE A  32      11.596   4.837  -6.983  1.00 96.98           H  
ATOM    530 HG13 ILE A  32      11.606   3.102  -6.705  1.00 96.98           H  
ATOM    531  CG2 ILE A  32      10.284   4.942  -9.331  1.00 96.98           C  
ATOM    532 HG21 ILE A  32      11.219   5.109  -9.866  1.00 96.98           H  
ATOM    533 HG22 ILE A  32      10.044   5.834  -8.752  1.00 96.98           H  
ATOM    534 HG23 ILE A  32       9.512   4.782 -10.084  1.00 96.98           H  
ATOM    535  CD1 ILE A  32      12.959   3.726  -8.225  1.00 96.98           C  
ATOM    536 HD11 ILE A  32      13.772   3.661  -7.501  1.00 96.98           H  
ATOM    537 HD12 ILE A  32      12.945   2.817  -8.826  1.00 96.98           H  
ATOM    538 HD13 ILE A  32      13.138   4.587  -8.869  1.00 96.98           H  
ATOM    539  N   ILE A  33       7.502   2.611  -9.173  1.00 95.60           N  
ATOM    540  H   ILE A  33       8.128   1.819  -9.206  1.00 95.60           H  
ATOM    541  CA  ILE A  33       6.269   2.564  -9.973  1.00 95.60           C  
ATOM    542  HA  ILE A  33       6.272   3.406 -10.664  1.00 95.60           H  
ATOM    543  C   ILE A  33       5.042   2.732  -9.068  1.00 95.60           C  
ATOM    544  CB  ILE A  33       6.207   1.260 -10.806  1.00 95.60           C  
ATOM    545  HB  ILE A  33       6.386   0.414 -10.142  1.00 95.60           H  
ATOM    546  O   ILE A  33       4.170   3.544  -9.370  1.00 95.60           O  
ATOM    547  CG1 ILE A  33       7.291   1.272 -11.908  1.00 95.60           C  
ATOM    548 HG12 ILE A  33       8.226   1.671 -11.514  1.00 95.60           H  
ATOM    549 HG13 ILE A  33       6.966   1.936 -12.710  1.00 95.60           H  
ATOM    550  CG2 ILE A  33       4.819   1.085 -11.458  1.00 95.60           C  
ATOM    551 HG21 ILE A  33       4.569   1.965 -12.050  1.00 95.60           H  
ATOM    552 HG22 ILE A  33       4.053   0.932 -10.698  1.00 95.60           H  
ATOM    553 HG23 ILE A  33       4.807   0.212 -12.110  1.00 95.60           H  
ATOM    554  CD1 ILE A  33       7.594  -0.106 -12.511  1.00 95.60           C  
ATOM    555 HD11 ILE A  33       7.934  -0.785 -11.730  1.00 95.60           H  
ATOM    556 HD12 ILE A  33       8.385  -0.003 -13.254  1.00 95.60           H  
ATOM    557 HD13 ILE A  33       6.713  -0.521 -13.001  1.00 95.60           H  
ATOM    558  N   ALA A  34       4.985   2.038  -7.930  1.00 96.37           N  
ATOM    559  H   ALA A  34       5.726   1.383  -7.725  1.00 96.37           H  
ATOM    560  CA  ALA A  34       3.888   2.150  -6.974  1.00 96.37           C  
ATOM    561  HA  ALA A  34       2.957   1.922  -7.494  1.00 96.37           H  
ATOM    562  C   ALA A  34       3.752   3.570  -6.402  1.00 96.37           C  
ATOM    563  CB  ALA A  34       4.079   1.112  -5.863  1.00 96.37           C  
ATOM    564  HB1 ALA A  34       3.250   1.171  -5.158  1.00 96.37           H  
ATOM    565  HB2 ALA A  34       5.013   1.296  -5.333  1.00 96.37           H  
ATOM    566  HB3 ALA A  34       4.102   0.110  -6.292  1.00 96.37           H  
ATOM    567  O   ALA A  34       2.624   4.039  -6.251  1.00 96.37           O  
ATOM    568  N   ILE A  35       4.856   4.278  -6.131  1.00 96.19           N  
ATOM    569  H   ILE A  35       5.750   3.824  -6.251  1.00 96.19           H  
ATOM    570  CA  ILE A  35       4.838   5.687  -5.696  1.00 96.19           C  
ATOM    571  HA  ILE A  35       4.169   5.775  -4.840  1.00 96.19           H  
ATOM    572  C   ILE A  35       4.270   6.584  -6.799  1.00 96.19           C  
ATOM    573  CB  ILE A  35       6.246   6.162  -5.257  1.00 96.19           C  
ATOM    574  HB  ILE A  35       6.962   5.916  -6.041  1.00 96.19           H  
ATOM    575  O   ILE A  35       3.353   7.359  -6.530  1.00 96.19           O  
ATOM    576  CG1 ILE A  35       6.671   5.452  -3.956  1.00 96.19           C  
ATOM    577 HG12 ILE A  35       6.459   4.387  -4.042  1.00 96.19           H  
ATOM    578 HG13 ILE A  35       6.085   5.854  -3.129  1.00 96.19           H  
ATOM    579  CG2 ILE A  35       6.280   7.689  -5.033  1.00 96.19           C  
ATOM    580 HG21 ILE A  35       6.099   8.220  -5.968  1.00 96.19           H  
ATOM    581 HG22 ILE A  35       5.526   7.981  -4.302  1.00 96.19           H  
ATOM    582 HG23 ILE A  35       7.262   8.002  -4.680  1.00 96.19           H  
ATOM    583  CD1 ILE A  35       8.158   5.581  -3.609  1.00 96.19           C  
ATOM    584 HD11 ILE A  35       8.763   5.231  -4.446  1.00 96.19           H  
ATOM    585 HD12 ILE A  35       8.376   4.964  -2.737  1.00 96.19           H  
ATOM    586 HD13 ILE A  35       8.417   6.614  -3.376  1.00 96.19           H  
ATOM    587  N   ILE A  36       4.776   6.468  -8.032  1.00 94.47           N  
ATOM    588  H   ILE A  36       5.521   5.802  -8.178  1.00 94.47           H  
ATOM    589  CA  ILE A  36       4.335   7.283  -9.178  1.00 94.47           C  
ATOM    590  HA  ILE A  36       4.458   8.337  -8.930  1.00 94.47           H  
ATOM    591  C   ILE A  36       2.845   7.054  -9.450  1.00 94.47           C  
ATOM    592  CB  ILE A  36       5.195   6.971 -10.428  1.00 94.47           C  
ATOM    593  HB  ILE A  36       5.207   5.891 -10.578  1.00 94.47           H  
ATOM    594  O   ILE A  36       2.071   8.005  -9.544  1.00 94.47           O  
ATOM    595  CG1 ILE A  36       6.648   7.455 -10.215  1.00 94.47           C  
ATOM    596 HG12 ILE A  36       7.011   7.116  -9.244  1.00 94.47           H  
ATOM    597 HG13 ILE A  36       6.670   8.545 -10.209  1.00 94.47           H  
ATOM    598  CG2 ILE A  36       4.603   7.624 -11.694  1.00 94.47           C  
ATOM    599 HG21 ILE A  36       4.522   8.703 -11.559  1.00 94.47           H  
ATOM    600 HG22 ILE A  36       3.617   7.214 -11.915  1.00 94.47           H  
ATOM    601 HG23 ILE A  36       5.229   7.420 -12.562  1.00 94.47           H  
ATOM    602  CD1 ILE A  36       7.635   6.942 -11.272  1.00 94.47           C  
ATOM    603 HD11 ILE A  36       7.581   5.854 -11.331  1.00 94.47           H  
ATOM    604 HD12 ILE A  36       7.420   7.374 -12.249  1.00 94.47           H  
ATOM    605 HD13 ILE A  36       8.647   7.229 -10.986  1.00 94.47           H  
ATOM    606  N   VAL A  37       2.423   5.792  -9.518  1.00 92.24           N  
ATOM    607  H   VAL A  37       3.108   5.055  -9.429  1.00 92.24           H  
ATOM    608  CA  VAL A  37       1.029   5.417  -9.771  1.00 92.24           C  
ATOM    609  HA  VAL A  37       0.688   5.922 -10.675  1.00 92.24           H  
ATOM    610  C   VAL A  37       0.129   5.880  -8.631  1.00 92.24           C  
ATOM    611  CB  VAL A  37       0.915   3.900  -9.996  1.00 92.24           C  
ATOM    612  HB  VAL A  37       1.392   3.375  -9.168  1.00 92.24           H  
ATOM    613  O   VAL A  37      -0.907   6.493  -8.886  1.00 92.24           O  
ATOM    614  CG1 VAL A  37      -0.547   3.450 -10.077  1.00 92.24           C  
ATOM    615 HG11 VAL A  37      -0.593   2.398 -10.356  1.00 92.24           H  
ATOM    616 HG12 VAL A  37      -1.017   3.551  -9.099  1.00 92.24           H  
ATOM    617 HG13 VAL A  37      -1.085   4.043 -10.817  1.00 92.24           H  
ATOM    618  CG2 VAL A  37       1.610   3.504 -11.305  1.00 92.24           C  
ATOM    619 HG21 VAL A  37       2.632   3.880 -11.338  1.00 92.24           H  
ATOM    620 HG22 VAL A  37       1.066   3.911 -12.157  1.00 92.24           H  
ATOM    621 HG23 VAL A  37       1.651   2.417 -11.380  1.00 92.24           H  
ATOM    622  N   SER A  38       0.529   5.660  -7.376  1.00 92.82           N  
ATOM    623  H   SER A  38       1.393   5.163  -7.214  1.00 92.82           H  
ATOM    624  CA  SER A  38      -0.242   6.133  -6.222  1.00 92.82           C  
ATOM    625  HA  SER A  38      -1.251   5.725  -6.285  1.00 92.82           H  
ATOM    626  C   SER A  38      -0.355   7.655  -6.220  1.00 92.82           C  
ATOM    627  CB  SER A  38       0.370   5.668  -4.899  1.00 92.82           C  
ATOM    628  HB2 SER A  38       1.389   6.044  -4.807  1.00 92.82           H  
ATOM    629  HB3 SER A  38      -0.226   6.058  -4.074  1.00 92.82           H  
ATOM    630  O   SER A  38      -1.417   8.180  -5.896  1.00 92.82           O  
ATOM    631  OG  SER A  38       0.376   4.260  -4.824  1.00 92.82           O  
ATOM    632  HG  SER A  38       1.194   3.990  -5.248  1.00 92.82           H  
ATOM    633  N   LEU A  39       0.689   8.386  -6.611  1.00 93.23           N  
ATOM    634  H   LEU A  39       1.553   7.919  -6.849  1.00 93.23           H  
ATOM    635  CA  LEU A  39       0.643   9.841  -6.726  1.00 93.23           C  
ATOM    636  HA  LEU A  39       0.295  10.245  -5.775  1.00 93.23           H  
ATOM    637  C   LEU A  39      -0.364  10.284  -7.795  1.00 93.23           C  
ATOM    638  CB  LEU A  39       2.065  10.362  -6.994  1.00 93.23           C  
ATOM    639  HB2 LEU A  39       2.424   9.943  -7.934  1.00 93.23           H  
ATOM    640  HB3 LEU A  39       2.724  10.010  -6.201  1.00 93.23           H  
ATOM    641  O   LEU A  39      -1.230  11.104  -7.498  1.00 93.23           O  
ATOM    642  CG  LEU A  39       2.169  11.893  -7.077  1.00 93.23           C  
ATOM    643  HG  LEU A  39       1.503  12.263  -7.856  1.00 93.23           H  
ATOM    644  CD1 LEU A  39       1.808  12.560  -5.746  1.00 93.23           C  
ATOM    645 HD11 LEU A  39       2.418  12.141  -4.946  1.00 93.23           H  
ATOM    646 HD12 LEU A  39       0.751  12.410  -5.528  1.00 93.23           H  
ATOM    647 HD13 LEU A  39       1.998  13.632  -5.812  1.00 93.23           H  
ATOM    648  CD2 LEU A  39       3.596  12.288  -7.448  1.00 93.23           C  
ATOM    649 HD21 LEU A  39       4.294  11.945  -6.684  1.00 93.23           H  
ATOM    650 HD22 LEU A  39       3.669  13.372  -7.544  1.00 93.23           H  
ATOM    651 HD23 LEU A  39       3.865  11.838  -8.404  1.00 93.23           H  
ATOM    652  N   ILE A  40      -0.307   9.698  -8.995  1.00 90.98           N  
ATOM    653  H   ILE A  40       0.431   9.029  -9.161  1.00 90.98           H  
ATOM    654  CA  ILE A  40      -1.238   9.998 -10.095  1.00 90.98           C  
ATOM    655  HA  ILE A  40      -1.185  11.063 -10.317  1.00 90.98           H  
ATOM    656  C   ILE A  40      -2.680   9.696  -9.677  1.00 90.98           C  
ATOM    657  CB  ILE A  40      -0.843   9.216 -11.371  1.00 90.98           C  
ATOM    658  HB  ILE A  40      -0.741   8.162 -11.112  1.00 90.98           H  
ATOM    659  O   ILE A  40      -3.548  10.558  -9.806  1.00 90.98           O  
ATOM    660  CG1 ILE A  40       0.510   9.726 -11.920  1.00 90.98           C  
ATOM    661 HG12 ILE A  40       0.374  10.714 -12.362  1.00 90.98           H  
ATOM    662 HG13 ILE A  40       1.227   9.834 -11.106  1.00 90.98           H  
ATOM    663  CG2 ILE A  40      -1.926   9.343 -12.462  1.00 90.98           C  
ATOM    664 HG21 ILE A  40      -2.094  10.392 -12.705  1.00 90.98           H  
ATOM    665 HG22 ILE A  40      -1.624   8.814 -13.366  1.00 90.98           H  
ATOM    666 HG23 ILE A  40      -2.865   8.897 -12.134  1.00 90.98           H  
ATOM    667  CD1 ILE A  40       1.138   8.793 -12.963  1.00 90.98           C  
ATOM    668 HD11 ILE A  40       1.221   7.785 -12.557  1.00 90.98           H  
ATOM    669 HD12 ILE A  40       2.135   9.155 -13.212  1.00 90.98           H  
ATOM    670 HD13 ILE A  40       0.541   8.772 -13.875  1.00 90.98           H  
ATOM    671  N   ILE A  41      -2.938   8.503  -9.130  1.00 88.71           N  
ATOM    672  H   ILE A  41      -2.176   7.845  -9.046  1.00 88.71           H  
ATOM    673  CA  ILE A  41      -4.280   8.077  -8.709  1.00 88.71           C  
ATOM    674  HA  ILE A  41      -4.954   8.163  -9.561  1.00 88.71           H  
ATOM    675  C   ILE A  41      -4.823   8.998  -7.615  1.00 88.71           C  
ATOM    676  CB  ILE A  41      -4.264   6.600  -8.248  1.00 88.71           C  
ATOM    677  HB  ILE A  41      -3.457   6.466  -7.528  1.00 88.71           H  
ATOM    678  O   ILE A  41      -5.985   9.404  -7.672  1.00 88.71           O  
ATOM    679  CG1 ILE A  41      -4.026   5.662  -9.454  1.00 88.71           C  
ATOM    680 HG12 ILE A  41      -3.137   5.981  -9.999  1.00 88.71           H  
ATOM    681 HG13 ILE A  41      -4.870   5.732 -10.141  1.00 88.71           H  
ATOM    682  CG2 ILE A  41      -5.592   6.225  -7.563  1.00 88.71           C  
ATOM    683 HG21 ILE A  41      -6.417   6.404  -8.254  1.00 88.71           H  
ATOM    684 HG22 ILE A  41      -5.744   6.807  -6.655  1.00 88.71           H  
ATOM    685 HG23 ILE A  41      -5.592   5.177  -7.262  1.00 88.71           H  
ATOM    686  CD1 ILE A  41      -3.831   4.192  -9.060  1.00 88.71           C  
ATOM    687 HD11 ILE A  41      -3.484   3.628  -9.925  1.00 88.71           H  
ATOM    688 HD12 ILE A  41      -3.094   4.116  -8.260  1.00 88.71           H  
ATOM    689 HD13 ILE A  41      -4.774   3.756  -8.730  1.00 88.71           H  
ATOM    690  N   ASN A  42      -4.006   9.352  -6.621  1.00 87.36           N  
ATOM    691  H   ASN A  42      -3.060   8.997  -6.618  1.00 87.36           H  
ATOM    692  CA  ASN A  42      -4.447  10.201  -5.519  1.00 87.36           C  
ATOM    693  HA  ASN A  42      -5.417   9.842  -5.174  1.00 87.36           H  
ATOM    694  C   ASN A  42      -4.674  11.653  -5.965  1.00 87.36           C  
ATOM    695  CB  ASN A  42      -3.458  10.076  -4.352  1.00 87.36           C  
ATOM    696  HB2 ASN A  42      -3.645  10.881  -3.641  1.00 87.36           H  
ATOM    697  HB3 ASN A  42      -2.434  10.183  -4.709  1.00 87.36           H  
ATOM    698  O   ASN A  42      -5.668  12.254  -5.563  1.00 87.36           O  
ATOM    699  CG  ASN A  42      -3.643   8.771  -3.597  1.00 87.36           C  
ATOM    700  ND2 ASN A  42      -2.611   7.983  -3.435  1.00 87.36           N  
ATOM    701 HD21 ASN A  42      -2.805   7.062  -3.068  1.00 87.36           H  
ATOM    702 HD22 ASN A  42      -1.827   8.138  -4.052  1.00 87.36           H  
ATOM    703  OD1 ASN A  42      -4.725   8.448  -3.142  1.00 87.36           O  
ATOM    704  N   ILE A  43      -3.833  12.207  -6.844  1.00 89.68           N  
ATOM    705  H   ILE A  43      -3.031  11.678  -7.155  1.00 89.68           H  
ATOM    706  CA  ILE A  43      -4.077  13.527  -7.446  1.00 89.68           C  
ATOM    707  HA  ILE A  43      -4.233  14.250  -6.646  1.00 89.68           H  
ATOM    708  C   ILE A  43      -5.367  13.502  -8.272  1.00 89.68           C  
ATOM    709  CB  ILE A  43      -2.861  13.991  -8.279  1.00 89.68           C  
ATOM    710  HB  ILE A  43      -2.565  13.181  -8.946  1.00 89.68           H  
ATOM    711  O   ILE A  43      -6.230  14.354  -8.068  1.00 89.68           O  
ATOM    712  CG1 ILE A  43      -1.683  14.323  -7.333  1.00 89.68           C  
ATOM    713 HG12 ILE A  43      -1.521  13.498  -6.640  1.00 89.68           H  
ATOM    714 HG13 ILE A  43      -1.930  15.204  -6.741  1.00 89.68           H  
ATOM    715  CG2 ILE A  43      -3.212  15.223  -9.138  1.00 89.68           C  
ATOM    716 HG21 ILE A  43      -2.344  15.558  -9.705  1.00 89.68           H  
ATOM    717 HG22 ILE A  43      -3.980  14.976  -9.871  1.00 89.68           H  
ATOM    718 HG23 ILE A  43      -3.567  16.039  -8.508  1.00 89.68           H  
ATOM    719  CD1 ILE A  43      -0.361  14.575  -8.069  1.00 89.68           C  
ATOM    720 HD11 ILE A  43      -0.142  13.742  -8.736  1.00 89.68           H  
ATOM    721 HD12 ILE A  43      -0.408  15.500  -8.644  1.00 89.68           H  
ATOM    722 HD13 ILE A  43       0.443  14.673  -7.339  1.00 89.68           H  
ATOM    723  N   ALA A  44      -5.546  12.502  -9.139  1.00 87.42           N  
ATOM    724  H   ALA A  44      -4.803  11.832  -9.279  1.00 87.42           H  
ATOM    725  CA  ALA A  44      -6.761  12.352  -9.934  1.00 87.42           C  
ATOM    726  HA  ALA A  44      -6.884  13.239 -10.555  1.00 87.42           H  
ATOM    727  C   ALA A  44      -8.002  12.239  -9.036  1.00 87.42           C  
ATOM    728  CB  ALA A  44      -6.607  11.135 -10.853  1.00 87.42           C  
ATOM    729  HB1 ALA A  44      -5.741  11.271 -11.501  1.00 87.42           H  
ATOM    730  HB2 ALA A  44      -6.472  10.227 -10.265  1.00 87.42           H  
ATOM    731  HB3 ALA A  44      -7.497  11.031 -11.474  1.00 87.42           H  
ATOM    732  O   ALA A  44      -8.973  12.960  -9.233  1.00 87.42           O  
ATOM    733  N   THR A  45      -7.951  11.416  -7.987  1.00 83.29           N  
ATOM    734  H   THR A  45      -7.126  10.843  -7.882  1.00 83.29           H  
ATOM    735  CA  THR A  45      -9.050  11.264  -7.019  1.00 83.29           C  
ATOM    736  HA  THR A  45      -9.950  10.956  -7.553  1.00 83.29           H  
ATOM    737  C   THR A  45      -9.363  12.577  -6.305  1.00 83.29           C  
ATOM    738  CB  THR A  45      -8.718  10.186  -5.977  1.00 83.29           C  
ATOM    739  HB  THR A  45      -7.828  10.476  -5.418  1.00 83.29           H  
ATOM    740  O   THR A  45     -10.531  12.934  -6.155  1.00 83.29           O  
ATOM    741  CG2 THR A  45      -9.863   9.940  -4.995  1.00 83.29           C  
ATOM    742 HG21 THR A  45      -9.613   9.094  -4.354  1.00 83.29           H  
ATOM    743 HG22 THR A  45     -10.778   9.715  -5.543  1.00 83.29           H  
ATOM    744 HG23 THR A  45     -10.022  10.816  -4.366  1.00 83.29           H  
ATOM    745  OG1 THR A  45      -8.475   8.958  -6.620  1.00 83.29           O  
ATOM    746  HG1 THR A  45      -7.624   9.022  -7.059  1.00 83.29           H  
ATOM    747  N   LYS A  46      -8.335  13.328  -5.895  1.00 83.76           N  
ATOM    748  H   LYS A  46      -7.397  12.987  -6.051  1.00 83.76           H  
ATOM    749  CA  LYS A  46      -8.501  14.635  -5.251  1.00 83.76           C  
ATOM    750  HA  LYS A  46      -9.157  14.517  -4.388  1.00 83.76           H  
ATOM    751  C   LYS A  46      -9.179  15.655  -6.168  1.00 83.76           C  
ATOM    752  CB  LYS A  46      -7.129  15.132  -4.775  1.00 83.76           C  
ATOM    753  HB2 LYS A  46      -6.474  15.283  -5.633  1.00 83.76           H  
ATOM    754  HB3 LYS A  46      -6.684  14.371  -4.133  1.00 83.76           H  
ATOM    755  O   LYS A  46      -9.949  16.469  -5.672  1.00 83.76           O  
ATOM    756  CG  LYS A  46      -7.245  16.444  -3.992  1.00 83.76           C  
ATOM    757  HG2 LYS A  46      -7.982  16.329  -3.197  1.00 83.76           H  
ATOM    758  HG3 LYS A  46      -7.564  17.242  -4.663  1.00 83.76           H  
ATOM    759  CD  LYS A  46      -5.901  16.828  -3.375  1.00 83.76           C  
ATOM    760  HD2 LYS A  46      -5.141  16.880  -4.154  1.00 83.76           H  
ATOM    761  HD3 LYS A  46      -5.622  16.072  -2.641  1.00 83.76           H  
ATOM    762  CE  LYS A  46      -6.045  18.191  -2.695  1.00 83.76           C  
ATOM    763  HE2 LYS A  46      -6.887  18.144  -2.004  1.00 83.76           H  
ATOM    764  HE3 LYS A  46      -6.270  18.940  -3.454  1.00 83.76           H  
ATOM    765  NZ  LYS A  46      -4.812  18.547  -1.958  1.00 83.76           N  
ATOM    766  HZ1 LYS A  46      -4.009  18.530  -2.571  1.00 83.76           H  
ATOM    767  HZ2 LYS A  46      -4.903  19.455  -1.527  1.00 83.76           H  
ATOM    768  HZ3 LYS A  46      -4.677  17.866  -1.224  1.00 83.76           H  
ATOM    769  N   LEU A  47      -8.891  15.618  -7.470  1.00 85.42           N  
ATOM    770  H   LEU A  47      -8.210  14.941  -7.784  1.00 85.42           H  
ATOM    771  CA  LEU A  47      -9.453  16.543  -8.460  1.00 85.42           C  
ATOM    772  HA  LEU A  47      -9.590  17.522  -8.002  1.00 85.42           H  
ATOM    773  C   LEU A  47     -10.845  16.121  -8.960  1.00 85.42           C  
ATOM    774  CB  LEU A  47      -8.467  16.674  -9.637  1.00 85.42           C  
ATOM    775  HB2 LEU A  47      -8.943  17.264 -10.420  1.00 85.42           H  
ATOM    776  HB3 LEU A  47      -8.281  15.680 -10.043  1.00 85.42           H  
ATOM    777  O   LEU A  47     -11.662  16.978  -9.276  1.00 85.42           O  
ATOM    778  CG  LEU A  47      -7.118  17.332  -9.290  1.00 85.42           C  
ATOM    779  HG  LEU A  47      -6.631  16.787  -8.481  1.00 85.42           H  
ATOM    780  CD1 LEU A  47      -6.202  17.295 -10.513  1.00 85.42           C  
ATOM    781 HD11 LEU A  47      -5.233  17.728 -10.266  1.00 85.42           H  
ATOM    782 HD12 LEU A  47      -6.648  17.857 -11.333  1.00 85.42           H  
ATOM    783 HD13 LEU A  47      -6.052  16.262 -10.826  1.00 85.42           H  
ATOM    784  CD2 LEU A  47      -7.270  18.787  -8.842  1.00 85.42           C  
ATOM    785 HD21 LEU A  47      -7.799  19.356  -9.607  1.00 85.42           H  
ATOM    786 HD22 LEU A  47      -6.286  19.229  -8.686  1.00 85.42           H  
ATOM    787 HD23 LEU A  47      -7.827  18.837  -7.907  1.00 85.42           H  
ATOM    788  N   LEU A  48     -11.123  14.818  -9.035  1.00 82.52           N  
ATOM    789  H   LEU A  48     -10.379  14.169  -8.824  1.00 82.52           H  
ATOM    790  CA  LEU A  48     -12.361  14.276  -9.610  1.00 82.52           C  
ATOM    791  HA  LEU A  48     -12.718  14.954 -10.385  1.00 82.52           H  
ATOM    792  C   LEU A  48     -13.513  14.146  -8.602  1.00 82.52           C  
ATOM    793  CB  LEU A  48     -12.052  12.905 -10.242  1.00 82.52           C  
ATOM    794  HB2 LEU A  48     -12.991  12.419 -10.510  1.00 82.52           H  
ATOM    795  HB3 LEU A  48     -11.569  12.282  -9.490  1.00 82.52           H  
ATOM    796  O   LEU A  48     -14.669  14.030  -9.015  1.00 82.52           O  
ATOM    797  CG  LEU A  48     -11.167  12.961 -11.502  1.00 82.52           C  
ATOM    798  HG  LEU A  48     -10.279  13.567 -11.317  1.00 82.52           H  
ATOM    799  CD1 LEU A  48     -10.724  11.547 -11.881  1.00 82.52           C  
ATOM    800 HD11 LEU A  48     -10.059  11.593 -12.743  1.00 82.52           H  
ATOM    801 HD12 LEU A  48     -11.592  10.938 -12.133  1.00 82.52           H  
ATOM    802 HD13 LEU A  48     -10.186  11.093 -11.049  1.00 82.52           H  
ATOM    803  CD2 LEU A  48     -11.913  13.562 -12.695  1.00 82.52           C  
ATOM    804 HD21 LEU A  48     -11.270  13.542 -13.575  1.00 82.52           H  
ATOM    805 HD22 LEU A  48     -12.175  14.600 -12.491  1.00 82.52           H  
ATOM    806 HD23 LEU A  48     -12.817  12.990 -12.902  1.00 82.52           H  
ATOM    807  N   VAL A  49     -13.220  14.111  -7.299  1.00 79.68           N  
ATOM    808  H   VAL A  49     -12.254  14.219  -7.024  1.00 79.68           H  
ATOM    809  CA  VAL A  49     -14.215  13.868  -6.244  1.00 79.68           C  
ATOM    810  HA  VAL A  49     -15.166  13.592  -6.699  1.00 79.68           H  
ATOM    811  C   VAL A  49     -14.437  15.127  -5.419  1.00 79.68           C  
ATOM    812  CB  VAL A  49     -13.792  12.708  -5.328  1.00 79.68           C  
ATOM    813  HB  VAL A  49     -12.866  12.976  -4.819  1.00 79.68           H  
ATOM    814  O   VAL A  49     -13.517  15.606  -4.755  1.00 79.68           O  
ATOM    815  CG1 VAL A  49     -14.860  12.391  -4.269  1.00 79.68           C  
ATOM    816 HG11 VAL A  49     -15.806  12.142  -4.750  1.00 79.68           H  
ATOM    817 HG12 VAL A  49     -14.539  11.547  -3.658  1.00 79.68           H  
ATOM    818 HG13 VAL A  49     -15.008  13.246  -3.609  1.00 79.68           H  
ATOM    819  CG2 VAL A  49     -13.538  11.426  -6.118  1.00 79.68           C  
ATOM    820 HG21 VAL A  49     -13.198  10.665  -5.416  1.00 79.68           H  
ATOM    821 HG22 VAL A  49     -14.452  11.110  -6.621  1.00 79.68           H  
ATOM    822 HG23 VAL A  49     -12.752  11.580  -6.857  1.00 79.68           H  
ATOM    823  N   ASP A  50     -15.681  15.609  -5.386  1.00 83.69           N  
ATOM    824  H   ASP A  50     -16.394  15.192  -5.967  1.00 83.69           H  
ATOM    825  CA  ASP A  50     -16.084  16.694  -4.492  1.00 83.69           C  
ATOM    826  HA  ASP A  50     -15.347  17.493  -4.575  1.00 83.69           H  
ATOM    827  C   ASP A  50     -16.099  16.216  -3.031  1.00 83.69           C  
ATOM    828  CB  ASP A  50     -17.426  17.297  -4.923  1.00 83.69           C  
ATOM    829  HB2 ASP A  50     -18.221  16.563  -4.789  1.00 83.69           H  
ATOM    830  HB3 ASP A  50     -17.371  17.548  -5.982  1.00 83.69           H  
ATOM    831  O   ASP A  50     -17.065  15.642  -2.521  1.00 83.69           O  
ATOM    832  CG  ASP A  50     -17.756  18.571  -4.130  1.00 83.69           C  
ATOM    833  OD1 ASP A  50     -17.175  18.776  -3.031  1.00 83.69           O  
ATOM    834  OD2 ASP A  50     -18.596  19.341  -4.630  1.00 83.69           O  
ATOM    835  N   GLN A  51     -14.982  16.457  -2.347  1.00 78.08           N  
ATOM    836  H   GLN A  51     -14.206  16.841  -2.867  1.00 78.08           H  
ATOM    837  CA  GLN A  51     -14.786  16.068  -0.953  1.00 78.08           C  
ATOM    838  HA  GLN A  51     -14.986  15.001  -0.853  1.00 78.08           H  
ATOM    839  C   GLN A  51     -15.736  16.801   0.005  1.00 78.08           C  
ATOM    840  CB  GLN A  51     -13.330  16.351  -0.547  1.00 78.08           C  
ATOM    841  HB2 GLN A  51     -13.195  16.073   0.499  1.00 78.08           H  
ATOM    842  HB3 GLN A  51     -13.141  17.421  -0.633  1.00 78.08           H  
ATOM    843  O   GLN A  51     -16.086  16.248   1.050  1.00 78.08           O  
ATOM    844  CG  GLN A  51     -12.287  15.604  -1.394  1.00 78.08           C  
ATOM    845  HG2 GLN A  51     -11.291  15.885  -1.051  1.00 78.08           H  
ATOM    846  HG3 GLN A  51     -12.368  15.914  -2.436  1.00 78.08           H  
ATOM    847  CD  GLN A  51     -12.402  14.087  -1.301  1.00 78.08           C  
ATOM    848  NE2 GLN A  51     -12.021  13.369  -2.332  1.00 78.08           N  
ATOM    849 HE21 GLN A  51     -12.132  12.369  -2.244  1.00 78.08           H  
ATOM    850 HE22 GLN A  51     -11.814  13.820  -3.212  1.00 78.08           H  
ATOM    851  OE1 GLN A  51     -12.800  13.521  -0.296  1.00 78.08           O  
ATOM    852  N   LYS A  52     -16.149  18.034  -0.327  1.00 86.21           N  
ATOM    853  H   LYS A  52     -16.017  18.338  -1.280  1.00 86.21           H  
ATOM    854  CA  LYS A  52     -17.063  18.820   0.514  1.00 86.21           C  
ATOM    855  HA  LYS A  52     -16.756  18.760   1.558  1.00 86.21           H  
ATOM    856  C   LYS A  52     -18.458  18.221   0.446  1.00 86.21           C  
ATOM    857  CB  LYS A  52     -17.094  20.291   0.083  1.00 86.21           C  
ATOM    858  HB2 LYS A  52     -17.905  20.784   0.619  1.00 86.21           H  
ATOM    859  HB3 LYS A  52     -17.314  20.357  -0.983  1.00 86.21           H  
ATOM    860  O   LYS A  52     -19.009  17.877   1.490  1.00 86.21           O  
ATOM    861  CG  LYS A  52     -15.786  21.032   0.386  1.00 86.21           C  
ATOM    862  HG2 LYS A  52     -15.580  20.984   1.455  1.00 86.21           H  
ATOM    863  HG3 LYS A  52     -14.963  20.573  -0.163  1.00 86.21           H  
ATOM    864  CD  LYS A  52     -15.938  22.494  -0.044  1.00 86.21           C  
ATOM    865  HD2 LYS A  52     -16.788  22.930   0.481  1.00 86.21           H  
ATOM    866  HD3 LYS A  52     -16.142  22.524  -1.115  1.00 86.21           H  
ATOM    867  CE  LYS A  52     -14.678  23.309   0.260  1.00 86.21           C  
ATOM    868  HE2 LYS A  52     -13.837  22.859  -0.267  1.00 86.21           H  
ATOM    869  HE3 LYS A  52     -14.483  23.259   1.331  1.00 86.21           H  
ATOM    870  NZ  LYS A  52     -14.862  24.720  -0.165  1.00 86.21           N  
ATOM    871  HZ1 LYS A  52     -15.657  25.125   0.308  1.00 86.21           H  
ATOM    872  HZ2 LYS A  52     -14.045  25.279   0.035  1.00 86.21           H  
ATOM    873  HZ3 LYS A  52     -15.053  24.762  -1.156  1.00 86.21           H  
ATOM    874  N   ARG A  53     -18.955  17.961  -0.766  1.00 88.48           N  
ATOM    875  H   ARG A  53     -18.437  18.281  -1.572  1.00 88.48           H  
ATOM    876  CA  ARG A  53     -20.266  17.337  -0.965  1.00 88.48           C  
ATOM    877  HA  ARG A  53     -20.994  17.958  -0.444  1.00 88.48           H  
ATOM    878  C   ARG A  53     -20.341  15.943  -0.343  1.00 88.48           C  
ATOM    879  CB  ARG A  53     -20.594  17.331  -2.468  1.00 88.48           C  
ATOM    880  HB2 ARG A  53     -19.891  16.679  -2.986  1.00 88.48           H  
ATOM    881  HB3 ARG A  53     -20.471  18.341  -2.860  1.00 88.48           H  
ATOM    882  O   ARG A  53     -21.324  15.616   0.313  1.00 88.48           O  
ATOM    883  CG  ARG A  53     -22.021  16.866  -2.790  1.00 88.48           C  
ATOM    884  HG2 ARG A  53     -22.155  16.871  -3.872  1.00 88.48           H  
ATOM    885  HG3 ARG A  53     -22.166  15.847  -2.432  1.00 88.48           H  
ATOM    886  CD  ARG A  53     -23.095  17.750  -2.154  1.00 88.48           C  
ATOM    887  HD2 ARG A  53     -22.955  17.767  -1.073  1.00 88.48           H  
ATOM    888  HD3 ARG A  53     -22.999  18.767  -2.533  1.00 88.48           H  
ATOM    889  NE  ARG A  53     -24.440  17.235  -2.453  1.00 88.48           N  
ATOM    890  HE  ARG A  53     -24.554  16.642  -3.262  1.00 88.48           H  
ATOM    891  NH1 ARG A  53     -25.516  18.154  -0.643  1.00 88.48           N  
ATOM    892 HH11 ARG A  53     -24.669  18.632  -0.372  1.00 88.48           H  
ATOM    893 HH12 ARG A  53     -26.307  18.178  -0.015  1.00 88.48           H  
ATOM    894  NH2 ARG A  53     -26.645  16.878  -2.107  1.00 88.48           N  
ATOM    895 HH21 ARG A  53     -26.645  16.225  -2.878  1.00 88.48           H  
ATOM    896 HH22 ARG A  53     -27.485  16.990  -1.557  1.00 88.48           H  
ATOM    897  CZ  ARG A  53     -25.527  17.431  -1.736  1.00 88.48           C  
ATOM    898  N   VAL A  54     -19.282  15.132  -0.449  1.00 84.61           N  
ATOM    899  H   VAL A  54     -18.525  15.424  -1.049  1.00 84.61           H  
ATOM    900  CA  VAL A  54     -19.216  13.823   0.233  1.00 84.61           C  
ATOM    901  HA  VAL A  54     -20.076  13.230  -0.078  1.00 84.61           H  
ATOM    902  C   VAL A  54     -19.314  13.965   1.758  1.00 84.61           C  
ATOM    903  CB  VAL A  54     -17.935  13.060  -0.165  1.00 84.61           C  
ATOM    904  HB  VAL A  54     -17.078  13.726  -0.065  1.00 84.61           H  
ATOM    905  O   VAL A  54     -19.983  13.156   2.403  1.00 84.61           O  
ATOM    906  CG1 VAL A  54     -17.678  11.814   0.700  1.00 84.61           C  
ATOM    907 HG11 VAL A  54     -16.825  11.267   0.300  1.00 84.61           H  
ATOM    908 HG12 VAL A  54     -18.560  11.173   0.690  1.00 84.61           H  
ATOM    909 HG13 VAL A  54     -17.446  12.113   1.722  1.00 84.61           H  
ATOM    910  CG2 VAL A  54     -18.021  12.577  -1.618  1.00 84.61           C  
ATOM    911 HG21 VAL A  54     -17.060  12.166  -1.929  1.00 84.61           H  
ATOM    912 HG22 VAL A  54     -18.791  11.812  -1.719  1.00 84.61           H  
ATOM    913 HG23 VAL A  54     -18.265  13.406  -2.282  1.00 84.61           H  
ATOM    914  N   ALA A  55     -18.654  14.963   2.353  1.00 86.66           N  
ATOM    915  H   ALA A  55     -18.150  15.627   1.783  1.00 86.66           H  
ATOM    916  CA  ALA A  55     -18.713  15.200   3.795  1.00 86.66           C  
ATOM    917  HA  ALA A  55     -18.523  14.257   4.309  1.00 86.66           H  
ATOM    918  C   ALA A  55     -20.100  15.686   4.249  1.00 86.66           C  
ATOM    919  CB  ALA A  55     -17.604  16.185   4.184  1.00 86.66           C  
ATOM    920  HB1 ALA A  55     -17.602  16.321   5.265  1.00 86.66           H  
ATOM    921  HB2 ALA A  55     -16.637  15.800   3.862  1.00 86.66           H  
ATOM    922  HB3 ALA A  55     -17.779  17.150   3.708  1.00 86.66           H  
ATOM    923  O   ALA A  55     -20.606  15.203   5.261  1.00 86.66           O  
ATOM    924  N   GLU A  56     -20.723  16.583   3.483  1.00 90.97           N  
ATOM    925  H   GLU A  56     -20.230  16.966   2.688  1.00 90.97           H  
ATOM    926  CA  GLU A  56     -22.091  17.062   3.710  1.00 90.97           C  
ATOM    927  HA  GLU A  56     -22.170  17.508   4.701  1.00 90.97           H  
ATOM    928  C   GLU A  56     -23.103  15.915   3.647  1.00 90.97           C  
ATOM    929  CB  GLU A  56     -22.443  18.128   2.667  1.00 90.97           C  
ATOM    930  HB2 GLU A  56     -23.515  18.321   2.703  1.00 90.97           H  
ATOM    931  HB3 GLU A  56     -22.195  17.741   1.679  1.00 90.97           H  
ATOM    932  O   GLU A  56     -23.846  15.711   4.604  1.00 90.97           O  
ATOM    933  CG  GLU A  56     -21.702  19.451   2.910  1.00 90.97           C  
ATOM    934  HG2 GLU A  56     -20.648  19.248   3.096  1.00 90.97           H  
ATOM    935  HG3 GLU A  56     -22.109  19.918   3.807  1.00 90.97           H  
ATOM    936  CD  GLU A  56     -21.817  20.420   1.723  1.00 90.97           C  
ATOM    937  OE1 GLU A  56     -21.081  21.433   1.763  1.00 90.97           O  
ATOM    938  OE2 GLU A  56     -22.586  20.118   0.777  1.00 90.97           O  
ATOM    939  N   LEU A  57     -23.059  15.088   2.595  1.00 91.23           N  
ATOM    940  H   LEU A  57     -22.449  15.323   1.826  1.00 91.23           H  
ATOM    941  CA  LEU A  57     -23.951  13.933   2.469  1.00 91.23           C  
ATOM    942  HA  LEU A  57     -24.983  14.281   2.515  1.00 91.23           H  
ATOM    943  C   LEU A  57     -23.781  12.937   3.615  1.00 91.23           C  
ATOM    944  CB  LEU A  57     -23.703  13.204   1.142  1.00 91.23           C  
ATOM    945  HB2 LEU A  57     -24.226  12.249   1.196  1.00 91.23           H  
ATOM    946  HB3 LEU A  57     -22.638  12.997   1.042  1.00 91.23           H  
ATOM    947  O   LEU A  57     -24.768  12.459   4.169  1.00 91.23           O  
ATOM    948  CG  LEU A  57     -24.188  13.929  -0.121  1.00 91.23           C  
ATOM    949  HG  LEU A  57     -23.544  14.775  -0.357  1.00 91.23           H  
ATOM    950  CD1 LEU A  57     -24.146  12.927  -1.264  1.00 91.23           C  
ATOM    951 HD11 LEU A  57     -24.987  12.239  -1.180  1.00 91.23           H  
ATOM    952 HD12 LEU A  57     -24.232  13.466  -2.207  1.00 91.23           H  
ATOM    953 HD13 LEU A  57     -23.224  12.347  -1.213  1.00 91.23           H  
ATOM    954  CD2 LEU A  57     -25.627  14.406  -0.014  1.00 91.23           C  
ATOM    955 HD21 LEU A  57     -25.678  15.307   0.597  1.00 91.23           H  
ATOM    956 HD22 LEU A  57     -26.244  13.628   0.435  1.00 91.23           H  
ATOM    957 HD23 LEU A  57     -26.007  14.626  -1.012  1.00 91.23           H  
ATOM    958  N   LYS A  58     -22.535  12.626   4.003  1.00 90.49           N  
ATOM    959  H   LYS A  58     -21.766  13.057   3.509  1.00 90.49           H  
ATOM    960  CA  LYS A  58     -22.271  11.745   5.151  1.00 90.49           C  
ATOM    961  HA  LYS A  58     -22.766  10.788   4.986  1.00 90.49           H  
ATOM    962  C   LYS A  58     -22.874  12.307   6.437  1.00 90.49           C  
ATOM    963  CB  LYS A  58     -20.763  11.525   5.329  1.00 90.49           C  
ATOM    964  HB2 LYS A  58     -20.579  11.154   6.337  1.00 90.49           H  
ATOM    965  HB3 LYS A  58     -20.242  12.476   5.218  1.00 90.49           H  
ATOM    966  O   LYS A  58     -23.410  11.531   7.224  1.00 90.49           O  
ATOM    967  CG  LYS A  58     -20.207  10.499   4.334  1.00 90.49           C  
ATOM    968  HG2 LYS A  58     -20.666   9.530   4.528  1.00 90.49           H  
ATOM    969  HG3 LYS A  58     -20.450  10.798   3.314  1.00 90.49           H  
ATOM    970  CD  LYS A  58     -18.685  10.382   4.487  1.00 90.49           C  
ATOM    971  HD2 LYS A  58     -18.238  11.354   4.277  1.00 90.49           H  
ATOM    972  HD3 LYS A  58     -18.445  10.086   5.508  1.00 90.49           H  
ATOM    973  CE  LYS A  58     -18.142   9.343   3.500  1.00 90.49           C  
ATOM    974  HE2 LYS A  58     -18.596   8.378   3.724  1.00 90.49           H  
ATOM    975  HE3 LYS A  58     -18.460   9.630   2.497  1.00 90.49           H  
ATOM    976  NZ  LYS A  58     -16.660   9.245   3.550  1.00 90.49           N  
ATOM    977  HZ1 LYS A  58     -16.338   8.981   4.470  1.00 90.49           H  
ATOM    978  HZ2 LYS A  58     -16.330   8.562   2.883  1.00 90.49           H  
ATOM    979  HZ3 LYS A  58     -16.242  10.130   3.298  1.00 90.49           H  
ATOM    980  N   LYS A  59     -22.796  13.625   6.638  1.00 92.82           N  
ATOM    981  H   LYS A  59     -22.367  14.192   5.921  1.00 92.82           H  
ATOM    982  CA  LYS A  59     -23.381  14.307   7.795  1.00 92.82           C  
ATOM    983  HA  LYS A  59     -23.071  13.785   8.701  1.00 92.82           H  
ATOM    984  C   LYS A  59     -24.911  14.235   7.768  1.00 92.82           C  
ATOM    985  CB  LYS A  59     -22.846  15.744   7.856  1.00 92.82           C  
ATOM    986  HB2 LYS A  59     -21.756  15.724   7.823  1.00 92.82           H  
ATOM    987  HB3 LYS A  59     -23.208  16.306   6.995  1.00 92.82           H  
ATOM    988  O   LYS A  59     -25.483  13.755   8.740  1.00 92.82           O  
ATOM    989  CG  LYS A  59     -23.289  16.455   9.138  1.00 92.82           C  
ATOM    990  HG2 LYS A  59     -24.378  16.448   9.191  1.00 92.82           H  
ATOM    991  HG3 LYS A  59     -22.891  15.928  10.005  1.00 92.82           H  
ATOM    992  CD  LYS A  59     -22.807  17.909   9.154  1.00 92.82           C  
ATOM    993  HD2 LYS A  59     -21.720  17.944   9.222  1.00 92.82           H  
ATOM    994  HD3 LYS A  59     -23.138  18.403   8.240  1.00 92.82           H  
ATOM    995  CE  LYS A  59     -23.450  18.592  10.360  1.00 92.82           C  
ATOM    996  HE2 LYS A  59     -23.116  18.111  11.280  1.00 92.82           H  
ATOM    997  HE3 LYS A  59     -24.524  18.425  10.283  1.00 92.82           H  
ATOM    998  NZ  LYS A  59     -23.216  20.051  10.395  1.00 92.82           N  
ATOM    999  HZ1 LYS A  59     -23.713  20.434  11.187  1.00 92.82           H  
ATOM   1000  HZ2 LYS A  59     -23.615  20.466   9.565  1.00 92.82           H  
ATOM   1001  HZ3 LYS A  59     -22.232  20.270  10.460  1.00 92.82           H  
ATOM   1002  N   GLU A  60     -25.556  14.601   6.656  1.00 91.76           N  
ATOM   1003  H   GLU A  60     -25.020  14.993   5.895  1.00 91.76           H  
ATOM   1004  CA  GLU A  60     -27.022  14.529   6.501  1.00 91.76           C  
ATOM   1005  HA  GLU A  60     -27.494  15.161   7.253  1.00 91.76           H  
ATOM   1006  C   GLU A  60     -27.552  13.098   6.723  1.00 91.76           C  
ATOM   1007  CB  GLU A  60     -27.452  15.031   5.101  1.00 91.76           C  
ATOM   1008  HB2 GLU A  60     -26.841  14.551   4.338  1.00 91.76           H  
ATOM   1009  HB3 GLU A  60     -28.487  14.728   4.939  1.00 91.76           H  
ATOM   1010  O   GLU A  60     -28.522  12.890   7.453  1.00 91.76           O  
ATOM   1011  CG  GLU A  60     -27.378  16.560   4.930  1.00 91.76           C  
ATOM   1012  HG2 GLU A  60     -27.946  17.026   5.736  1.00 91.76           H  
ATOM   1013  HG3 GLU A  60     -26.341  16.876   5.033  1.00 91.76           H  
ATOM   1014  CD  GLU A  60     -27.949  17.048   3.577  1.00 91.76           C  
ATOM   1015  OE1 GLU A  60     -27.184  17.660   2.798  1.00 91.76           O  
ATOM   1016  OE2 GLU A  60     -29.164  16.844   3.311  1.00 91.76           O  
ATOM   1017  N   ILE A  61     -26.879  12.086   6.160  1.00 91.32           N  
ATOM   1018  H   ILE A  61     -26.110  12.314   5.546  1.00 91.32           H  
ATOM   1019  CA  ILE A  61     -27.254  10.673   6.331  1.00 91.32           C  
ATOM   1020  HA  ILE A  61     -28.312  10.569   6.092  1.00 91.32           H  
ATOM   1021  C   ILE A  61     -27.098  10.228   7.793  1.00 91.32           C  
ATOM   1022  CB  ILE A  61     -26.451   9.780   5.354  1.00 91.32           C  
ATOM   1023  HB  ILE A  61     -25.394  10.025   5.454  1.00 91.32           H  
ATOM   1024  O   ILE A  61     -27.974   9.541   8.318  1.00 91.32           O  
ATOM   1025  CG1 ILE A  61     -26.895  10.041   3.893  1.00 91.32           C  
ATOM   1026 HG12 ILE A  61     -27.841   9.534   3.704  1.00 91.32           H  
ATOM   1027 HG13 ILE A  61     -27.061  11.106   3.736  1.00 91.32           H  
ATOM   1028  CG2 ILE A  61     -26.633   8.282   5.682  1.00 91.32           C  
ATOM   1029 HG21 ILE A  61     -27.695   8.035   5.703  1.00 91.32           H  
ATOM   1030 HG22 ILE A  61     -26.143   7.661   4.932  1.00 91.32           H  
ATOM   1031 HG23 ILE A  61     -26.190   8.046   6.649  1.00 91.32           H  
ATOM   1032  CD1 ILE A  61     -25.866   9.585   2.851  1.00 91.32           C  
ATOM   1033 HD11 ILE A  61     -26.261   9.765   1.851  1.00 91.32           H  
ATOM   1034 HD12 ILE A  61     -24.949  10.160   2.975  1.00 91.32           H  
ATOM   1035 HD13 ILE A  61     -25.638   8.524   2.958  1.00 91.32           H  
ATOM   1036  N   GLN A  62     -26.014  10.615   8.472  1.00 91.85           N  
ATOM   1037  H   GLN A  62     -25.338  11.208   8.012  1.00 91.85           H  
ATOM   1038  CA  GLN A  62     -25.807  10.284   9.887  1.00 91.85           C  
ATOM   1039  HA  GLN A  62     -25.938   9.210  10.023  1.00 91.85           H  
ATOM   1040  C   GLN A  62     -26.822  10.975  10.803  1.00 91.85           C  
ATOM   1041  CB  GLN A  62     -24.384  10.664  10.318  1.00 91.85           C  
ATOM   1042  HB2 GLN A  62     -24.132  11.650   9.928  1.00 91.85           H  
ATOM   1043  HB3 GLN A  62     -24.341  10.706  11.406  1.00 91.85           H  
ATOM   1044  O   GLN A  62     -27.352  10.342  11.717  1.00 91.85           O  
ATOM   1045  CG  GLN A  62     -23.357   9.629   9.844  1.00 91.85           C  
ATOM   1046  HG2 GLN A  62     -23.440   9.494   8.766  1.00 91.85           H  
ATOM   1047  HG3 GLN A  62     -23.578   8.673  10.318  1.00 91.85           H  
ATOM   1048  CD  GLN A  62     -21.921  10.016  10.179  1.00 91.85           C  
ATOM   1049  NE2 GLN A  62     -20.966   9.176   9.845  1.00 91.85           N  
ATOM   1050 HE21 GLN A  62     -20.036   9.462  10.115  1.00 91.85           H  
ATOM   1051 HE22 GLN A  62     -21.206   8.308   9.387  1.00 91.85           H  
ATOM   1052  OE1 GLN A  62     -21.599  11.040  10.756  1.00 91.85           O  
ATOM   1053  N   GLU A  63     -27.127  12.250  10.557  1.00 91.02           N  
ATOM   1054  H   GLU A  63     -26.650  12.730   9.806  1.00 91.02           H  
ATOM   1055  CA  GLU A  63     -28.141  12.998  11.304  1.00 91.02           C  
ATOM   1056  HA  GLU A  63     -27.889  12.985  12.365  1.00 91.02           H  
ATOM   1057  C   GLU A  63     -29.518  12.346  11.165  1.00 91.02           C  
ATOM   1058  CB  GLU A  63     -28.178  14.457  10.829  1.00 91.02           C  
ATOM   1059  HB2 GLU A  63     -29.090  14.925  11.200  1.00 91.02           H  
ATOM   1060  HB3 GLU A  63     -28.187  14.484   9.739  1.00 91.02           H  
ATOM   1061  O   GLU A  63     -30.203  12.137  12.172  1.00 91.02           O  
ATOM   1062  CG  GLU A  63     -26.975  15.246  11.370  1.00 91.02           C  
ATOM   1063  HG2 GLU A  63     -26.051  14.735  11.099  1.00 91.02           H  
ATOM   1064  HG3 GLU A  63     -27.034  15.250  12.458  1.00 91.02           H  
ATOM   1065  CD  GLU A  63     -26.905  16.696  10.868  1.00 91.02           C  
ATOM   1066  OE1 GLU A  63     -25.985  17.410  11.336  1.00 91.02           O  
ATOM   1067  OE2 GLU A  63     -27.736  17.097  10.028  1.00 91.02           O  
ATOM   1068  N   PHE A  64     -29.886  11.918   9.953  1.00 89.39           N  
ATOM   1069  H   PHE A  64     -29.317  12.156   9.153  1.00 89.39           H  
ATOM   1070  CA  PHE A  64     -31.104  11.143   9.749  1.00 89.39           C  
ATOM   1071  HA  PHE A  64     -31.940  11.702  10.167  1.00 89.39           H  
ATOM   1072  C   PHE A  64     -31.063   9.789  10.458  1.00 89.39           C  
ATOM   1073  CB  PHE A  64     -31.383  10.946   8.266  1.00 89.39           C  
ATOM   1074  HB2 PHE A  64     -30.512  10.504   7.782  1.00 89.39           H  
ATOM   1075  HB3 PHE A  64     -31.562  11.922   7.814  1.00 89.39           H  
ATOM   1076  O   PHE A  64     -32.038   9.436  11.108  1.00 89.39           O  
ATOM   1077  CG  PHE A  64     -32.593  10.060   8.038  1.00 89.39           C  
ATOM   1078  CD1 PHE A  64     -32.424   8.694   7.733  1.00 89.39           C  
ATOM   1079  HD1 PHE A  64     -31.431   8.270   7.692  1.00 89.39           H  
ATOM   1080  CD2 PHE A  64     -33.889  10.608   8.091  1.00 89.39           C  
ATOM   1081  HD2 PHE A  64     -34.037  11.653   8.318  1.00 89.39           H  
ATOM   1082  CE1 PHE A  64     -33.543   7.887   7.456  1.00 89.39           C  
ATOM   1083  HE1 PHE A  64     -33.417   6.843   7.211  1.00 89.39           H  
ATOM   1084  CE2 PHE A  64     -35.005   9.793   7.837  1.00 89.39           C  
ATOM   1085  HE2 PHE A  64     -36.001  10.205   7.894  1.00 89.39           H  
ATOM   1086  CZ  PHE A  64     -34.834   8.440   7.505  1.00 89.39           C  
ATOM   1087  HZ  PHE A  64     -35.700   7.828   7.299  1.00 89.39           H  
ATOM   1088  N   GLN A  65     -29.960   9.036  10.408  1.00 87.45           N  
ATOM   1089  H   GLN A  65     -29.185   9.355   9.845  1.00 87.45           H  
ATOM   1090  CA  GLN A  65     -29.853   7.755  11.124  1.00 87.45           C  
ATOM   1091  HA  GLN A  65     -30.631   7.083  10.764  1.00 87.45           H  
ATOM   1092  C   GLN A  65     -30.068   7.922  12.639  1.00 87.45           C  
ATOM   1093  CB  GLN A  65     -28.481   7.117  10.860  1.00 87.45           C  
ATOM   1094  HB2 GLN A  65     -27.704   7.874  10.971  1.00 87.45           H  
ATOM   1095  HB3 GLN A  65     -28.304   6.339  11.602  1.00 87.45           H  
ATOM   1096  O   GLN A  65     -30.759   7.114  13.266  1.00 87.45           O  
ATOM   1097  CG  GLN A  65     -28.382   6.472   9.470  1.00 87.45           C  
ATOM   1098  HG2 GLN A  65     -29.085   5.640   9.423  1.00 87.45           H  
ATOM   1099  HG3 GLN A  65     -28.666   7.187   8.698  1.00 87.45           H  
ATOM   1100  CD  GLN A  65     -26.983   5.947   9.159  1.00 87.45           C  
ATOM   1101  NE2 GLN A  65     -26.836   5.171   8.108  1.00 87.45           N  
ATOM   1102 HE21 GLN A  65     -25.898   4.848   7.919  1.00 87.45           H  
ATOM   1103 HE22 GLN A  65     -27.621   4.968   7.507  1.00 87.45           H  
ATOM   1104  OE1 GLN A  65     -26.000   6.195   9.841  1.00 87.45           O  
ATOM   1105  N   VAL A  66     -29.524   8.990  13.232  1.00 89.17           N  
ATOM   1106  H   VAL A  66     -28.955   9.603  12.666  1.00 89.17           H  
ATOM   1107  CA  VAL A  66     -29.741   9.332  14.647  1.00 89.17           C  
ATOM   1108  HA  VAL A  66     -29.539   8.449  15.253  1.00 89.17           H  
ATOM   1109  C   VAL A  66     -31.196   9.723  14.900  1.00 89.17           C  
ATOM   1110  CB  VAL A  66     -28.783  10.455  15.094  1.00 89.17           C  
ATOM   1111  HB  VAL A  66     -28.857  11.293  14.401  1.00 89.17           H  
ATOM   1112  O   VAL A  66     -31.793   9.251  15.871  1.00 89.17           O  
ATOM   1113  CG1 VAL A  66     -29.102  10.968  16.509  1.00 89.17           C  
ATOM   1114 HG11 VAL A  66     -29.125  10.134  17.210  1.00 89.17           H  
ATOM   1115 HG12 VAL A  66     -30.063  11.482  16.510  1.00 89.17           H  
ATOM   1116 HG13 VAL A  66     -28.337  11.681  16.815  1.00 89.17           H  
ATOM   1117  CG2 VAL A  66     -27.334   9.953  15.111  1.00 89.17           C  
ATOM   1118 HG21 VAL A  66     -26.662  10.780  15.339  1.00 89.17           H  
ATOM   1119 HG22 VAL A  66     -27.059   9.559  14.133  1.00 89.17           H  
ATOM   1120 HG23 VAL A  66     -27.211   9.167  15.856  1.00 89.17           H  
ATOM   1121  N   LYS A  67     -31.780  10.561  14.038  1.00 86.45           N  
ATOM   1122  H   LYS A  67     -31.229  10.919  13.271  1.00 86.45           H  
ATOM   1123  CA  LYS A  67     -33.183  10.980  14.132  1.00 86.45           C  
ATOM   1124  HA  LYS A  67     -33.357  11.419  15.114  1.00 86.45           H  
ATOM   1125  C   LYS A  67     -34.127   9.786  14.007  1.00 86.45           C  
ATOM   1126  CB  LYS A  67     -33.457  12.047  13.064  1.00 86.45           C  
ATOM   1127  HB2 LYS A  67     -32.736  12.856  13.177  1.00 86.45           H  
ATOM   1128  HB3 LYS A  67     -33.330  11.612  12.073  1.00 86.45           H  
ATOM   1129  O   LYS A  67     -34.957   9.591  14.885  1.00 86.45           O  
ATOM   1130  CG  LYS A  67     -34.872  12.626  13.182  1.00 86.45           C  
ATOM   1131  HG2 LYS A  67     -35.002  13.081  14.164  1.00 86.45           H  
ATOM   1132  HG3 LYS A  67     -35.609  11.833  13.053  1.00 86.45           H  
ATOM   1133  CD  LYS A  67     -35.086  13.679  12.095  1.00 86.45           C  
ATOM   1134  HD2 LYS A  67     -34.368  14.489  12.220  1.00 86.45           H  
ATOM   1135  HD3 LYS A  67     -34.932  13.217  11.120  1.00 86.45           H  
ATOM   1136  CE  LYS A  67     -36.509  14.236  12.162  1.00 86.45           C  
ATOM   1137  HE2 LYS A  67     -37.210  13.405  12.079  1.00 86.45           H  
ATOM   1138  HE3 LYS A  67     -36.666  14.741  13.115  1.00 86.45           H  
ATOM   1139  NZ  LYS A  67     -36.735  15.165  11.039  1.00 86.45           N  
ATOM   1140  HZ1 LYS A  67     -36.097  15.947  10.995  1.00 86.45           H  
ATOM   1141  HZ2 LYS A  67     -37.689  15.477  10.933  1.00 86.45           H  
ATOM   1142  HZ3 LYS A  67     -36.623  14.675  10.163  1.00 86.45           H  
ATOM   1143  N   PHE A  68     -33.945   8.939  12.999  1.00 84.96           N  
ATOM   1144  H   PHE A  68     -33.246   9.178  12.310  1.00 84.96           H  
ATOM   1145  CA  PHE A  68     -34.715   7.720  12.775  1.00 84.96           C  
ATOM   1146  HA  PHE A  68     -35.756   7.988  12.598  1.00 84.96           H  
ATOM   1147  C   PHE A  68     -34.674   6.801  14.001  1.00 84.96           C  
ATOM   1148  CB  PHE A  68     -34.179   7.017  11.519  1.00 84.96           C  
ATOM   1149  HB2 PHE A  68     -33.149   6.702  11.686  1.00 84.96           H  
ATOM   1150  HB3 PHE A  68     -34.173   7.729  10.694  1.00 84.96           H  
ATOM   1151  O   PHE A  68     -35.720   6.380  14.481  1.00 84.96           O  
ATOM   1152  CG  PHE A  68     -35.008   5.819  11.103  1.00 84.96           C  
ATOM   1153  CD1 PHE A  68     -34.699   4.533  11.585  1.00 84.96           C  
ATOM   1154  HD1 PHE A  68     -33.852   4.388  12.240  1.00 84.96           H  
ATOM   1155  CD2 PHE A  68     -36.111   5.997  10.247  1.00 84.96           C  
ATOM   1156  HD2 PHE A  68     -36.345   6.976   9.854  1.00 84.96           H  
ATOM   1157  CE1 PHE A  68     -35.498   3.434  11.222  1.00 84.96           C  
ATOM   1158  HE1 PHE A  68     -35.266   2.445  11.591  1.00 84.96           H  
ATOM   1159  CE2 PHE A  68     -36.911   4.900   9.888  1.00 84.96           C  
ATOM   1160  HE2 PHE A  68     -37.756   5.041   9.230  1.00 84.96           H  
ATOM   1161  CZ  PHE A  68     -36.607   3.619  10.378  1.00 84.96           C  
ATOM   1162  HZ  PHE A  68     -37.224   2.778  10.098  1.00 84.96           H  
ATOM   1163  N   LYS A  69     -33.493   6.570  14.598  1.00 85.62           N  
ATOM   1164  H   LYS A  69     -32.661   6.931  14.154  1.00 85.62           H  
ATOM   1165  CA  LYS A  69     -33.356   5.754  15.821  1.00 85.62           C  
ATOM   1166  HA  LYS A  69     -33.830   4.790  15.636  1.00 85.62           H  
ATOM   1167  C   LYS A  69     -34.076   6.348  17.040  1.00 85.62           C  
ATOM   1168  CB  LYS A  69     -31.861   5.533  16.107  1.00 85.62           C  
ATOM   1169  HB2 LYS A  69     -31.392   5.129  15.209  1.00 85.62           H  
ATOM   1170  HB3 LYS A  69     -31.391   6.489  16.338  1.00 85.62           H  
ATOM   1171  O   LYS A  69     -34.542   5.598  17.895  1.00 85.62           O  
ATOM   1172  CG  LYS A  69     -31.626   4.552  17.268  1.00 85.62           C  
ATOM   1173  HG2 LYS A  69     -32.031   4.968  18.190  1.00 85.62           H  
ATOM   1174  HG3 LYS A  69     -32.134   3.613  17.050  1.00 85.62           H  
ATOM   1175  CD  LYS A  69     -30.133   4.279  17.482  1.00 85.62           C  
ATOM   1176  HD2 LYS A  69     -29.712   3.861  16.568  1.00 85.62           H  
ATOM   1177  HD3 LYS A  69     -29.627   5.216  17.715  1.00 85.62           H  
ATOM   1178  CE  LYS A  69     -29.955   3.285  18.638  1.00 85.62           C  
ATOM   1179  HE2 LYS A  69     -30.409   3.708  19.534  1.00 85.62           H  
ATOM   1180  HE3 LYS A  69     -30.498   2.372  18.392  1.00 85.62           H  
ATOM   1181  NZ  LYS A  69     -28.524   2.974  18.886  1.00 85.62           N  
ATOM   1182  HZ1 LYS A  69     -28.011   3.808  19.131  1.00 85.62           H  
ATOM   1183  HZ2 LYS A  69     -28.105   2.568  18.061  1.00 85.62           H  
ATOM   1184  HZ3 LYS A  69     -28.432   2.308  19.640  1.00 85.62           H  
ATOM   1185  N   LYS A  70     -34.136   7.679  17.158  1.00 84.04           N  
ATOM   1186  H   LYS A  70     -33.709   8.233  16.429  1.00 84.04           H  
ATOM   1187  CA  LYS A  70     -34.869   8.362  18.239  1.00 84.04           C  
ATOM   1188  HA  LYS A  70     -34.707   7.838  19.181  1.00 84.04           H  
ATOM   1189  C   LYS A  70     -36.382   8.336  18.008  1.00 84.04           C  
ATOM   1190  CB  LYS A  70     -34.377   9.812  18.380  1.00 84.04           C  
ATOM   1191  HB2 LYS A  70     -35.080  10.355  19.012  1.00 84.04           H  
ATOM   1192  HB3 LYS A  70     -34.370  10.291  17.401  1.00 84.04           H  
ATOM   1193  O   LYS A  70     -37.135   8.183  18.964  1.00 84.04           O  
ATOM   1194  CG  LYS A  70     -32.983   9.912  19.017  1.00 84.04           C  
ATOM   1195  HG2 LYS A  70     -32.257   9.360  18.419  1.00 84.04           H  
ATOM   1196  HG3 LYS A  70     -33.014   9.479  20.017  1.00 84.04           H  
ATOM   1197  CD  LYS A  70     -32.553  11.383  19.115  1.00 84.04           C  
ATOM   1198  HD2 LYS A  70     -32.528  11.811  18.113  1.00 84.04           H  
ATOM   1199  HD3 LYS A  70     -33.286  11.926  19.712  1.00 84.04           H  
ATOM   1200  CE  LYS A  70     -31.167  11.512  19.760  1.00 84.04           C  
ATOM   1201  HE2 LYS A  70     -30.446  10.983  19.137  1.00 84.04           H  
ATOM   1202  HE3 LYS A  70     -31.193  11.027  20.736  1.00 84.04           H  
ATOM   1203  NZ  LYS A  70     -30.768  12.936  19.911  1.00 84.04           N  
ATOM   1204  HZ1 LYS A  70     -29.857  13.015  20.339  1.00 84.04           H  
ATOM   1205  HZ2 LYS A  70     -30.737  13.396  19.012  1.00 84.04           H  
ATOM   1206  HZ3 LYS A  70     -31.431  13.431  20.491  1.00 84.04           H  
ATOM   1207  N   MET A  71     -36.801   8.484  16.755  1.00 76.91           N  
ATOM   1208  H   MET A  71     -36.097   8.606  16.041  1.00 76.91           H  
ATOM   1209  CA  MET A  71     -38.187   8.745  16.365  1.00 76.91           C  
ATOM   1210  HA  MET A  71     -38.719   9.174  17.215  1.00 76.91           H  
ATOM   1211  C   MET A  71     -38.970   7.489  15.970  1.00 76.91           C  
ATOM   1212  CB  MET A  71     -38.203   9.784  15.234  1.00 76.91           C  
ATOM   1213  HB2 MET A  71     -39.230   9.939  14.904  1.00 76.91           H  
ATOM   1214  HB3 MET A  71     -37.632   9.395  14.390  1.00 76.91           H  
ATOM   1215  O   MET A  71     -40.195   7.532  15.979  1.00 76.91           O  
ATOM   1216  CG  MET A  71     -37.606  11.136  15.655  1.00 76.91           C  
ATOM   1217  HG2 MET A  71     -36.580  10.988  15.993  1.00 76.91           H  
ATOM   1218  HG3 MET A  71     -37.571  11.786  14.780  1.00 76.91           H  
ATOM   1219  SD  MET A  71     -38.483  12.003  16.979  1.00 76.91           S  
ATOM   1220  CE  MET A  71     -39.868  12.653  16.017  1.00 76.91           C  
ATOM   1221  HE1 MET A  71     -39.516  13.438  15.347  1.00 76.91           H  
ATOM   1222  HE2 MET A  71     -40.620  13.067  16.689  1.00 76.91           H  
ATOM   1223  HE3 MET A  71     -40.305  11.852  15.421  1.00 76.91           H  
ATOM   1224  N   SER A  72     -38.308   6.352  15.723  1.00 71.04           N  
ATOM   1225  H   SER A  72     -37.300   6.375  15.674  1.00 71.04           H  
ATOM   1226  CA  SER A  72     -38.948   5.063  15.395  1.00 71.04           C  
ATOM   1227  HA  SER A  72     -39.585   5.215  14.523  1.00 71.04           H  
ATOM   1228  C   SER A  72     -39.849   4.490  16.499  1.00 71.04           C  
ATOM   1229  CB  SER A  72     -37.881   4.029  15.021  1.00 71.04           C  
ATOM   1230  HB2 SER A  72     -38.369   3.088  14.768  1.00 71.04           H  
ATOM   1231  HB3 SER A  72     -37.336   4.375  14.142  1.00 71.04           H  
ATOM   1232  O   SER A  72     -40.436   3.426  16.331  1.00 71.04           O  
ATOM   1233  OG  SER A  72     -36.971   3.817  16.091  1.00 71.04           O  
ATOM   1234  HG  SER A  72     -36.481   3.017  15.888  1.00 71.04           H  
ATOM   1235  N   LYS A  73     -39.962   5.183  17.636  1.00 77.31           N  
ATOM   1236  H   LYS A  73     -39.463   6.060  17.678  1.00 77.31           H  
ATOM   1237  CA  LYS A  73     -40.844   4.834  18.753  1.00 77.31           C  
ATOM   1238  HA  LYS A  73     -41.055   3.766  18.718  1.00 77.31           H  
ATOM   1239  C   LYS A  73     -42.219   5.514  18.696  1.00 77.31           C  
ATOM   1240  CB  LYS A  73     -40.134   5.147  20.078  1.00 77.31           C  
ATOM   1241  HB2 LYS A  73     -40.812   4.900  20.896  1.00 77.31           H  
ATOM   1242  HB3 LYS A  73     -39.917   6.214  20.128  1.00 77.31           H  
ATOM   1243  O   LYS A  73     -43.066   5.162  19.508  1.00 77.31           O  
ATOM   1244  CG  LYS A  73     -38.834   4.350  20.259  1.00 77.31           C  
ATOM   1245  HG2 LYS A  73     -38.094   4.672  19.526  1.00 77.31           H  
ATOM   1246  HG3 LYS A  73     -39.040   3.289  20.118  1.00 77.31           H  
ATOM   1247  CD  LYS A  73     -38.284   4.577  21.670  1.00 77.31           C  
ATOM   1248  HD2 LYS A  73     -38.071   5.637  21.805  1.00 77.31           H  
ATOM   1249  HD3 LYS A  73     -39.040   4.269  22.392  1.00 77.31           H  
ATOM   1250  CE  LYS A  73     -37.009   3.758  21.883  1.00 77.31           C  
ATOM   1251  HE2 LYS A  73     -37.218   2.723  21.612  1.00 77.31           H  
ATOM   1252  HE3 LYS A  73     -36.239   4.135  21.210  1.00 77.31           H  
ATOM   1253  NZ  LYS A  73     -36.567   3.838  23.297  1.00 77.31           N  
ATOM   1254  HZ1 LYS A  73     -35.733   3.289  23.447  1.00 77.31           H  
ATOM   1255  HZ2 LYS A  73     -36.392   4.798  23.559  1.00 77.31           H  
ATOM   1256  HZ3 LYS A  73     -37.293   3.480  23.901  1.00 77.31           H  
ATOM   1257  N   ASN A  74     -42.442   6.483  17.800  1.00 77.65           N  
ATOM   1258  H   ASN A  74     -41.733   6.689  17.112  1.00 77.65           H  
ATOM   1259  CA  ASN A  74     -43.699   7.236  17.721  1.00 77.65           C  
ATOM   1260  HA  ASN A  74     -44.351   6.913  18.532  1.00 77.65           H  
ATOM   1261  C   ASN A  74     -44.421   7.000  16.369  1.00 77.65           C  
ATOM   1262  CB  ASN A  74     -43.425   8.726  18.005  1.00 77.65           C  
ATOM   1263  HB2 ASN A  74     -42.825   9.151  17.200  1.00 77.65           H  
ATOM   1264  HB3 ASN A  74     -42.873   8.815  18.940  1.00 77.65           H  
ATOM   1265  O   ASN A  74     -43.860   7.359  15.332  1.00 77.65           O  
ATOM   1266  CG  ASN A  74     -44.712   9.532  18.137  1.00 77.65           C  
ATOM   1267  ND2 ASN A  74     -44.653  10.731  18.661  1.00 77.65           N  
ATOM   1268 HD21 ASN A  74     -43.788  11.137  18.989  1.00 77.65           H  
ATOM   1269 HD22 ASN A  74     -45.536  11.220  18.698  1.00 77.65           H  
ATOM   1270  OD1 ASN A  74     -45.787   9.103  17.770  1.00 77.65           O  
ATOM   1271  N   PRO A  75     -45.655   6.452  16.363  1.00 72.78           N  
ATOM   1272  CA  PRO A  75     -46.435   6.183  15.150  1.00 72.78           C  
ATOM   1273  HA  PRO A  75     -45.902   5.441  14.557  1.00 72.78           H  
ATOM   1274  C   PRO A  75     -46.706   7.408  14.265  1.00 72.78           C  
ATOM   1275  CB  PRO A  75     -47.758   5.576  15.634  1.00 72.78           C  
ATOM   1276  HB2 PRO A  75     -48.506   6.356  15.775  1.00 72.78           H  
ATOM   1277  HB3 PRO A  75     -48.130   4.822  14.941  1.00 72.78           H  
ATOM   1278  O   PRO A  75     -46.532   7.315  13.054  1.00 72.78           O  
ATOM   1279  CG  PRO A  75     -47.411   4.974  16.990  1.00 72.78           C  
ATOM   1280  HG2 PRO A  75     -48.281   4.921  17.645  1.00 72.78           H  
ATOM   1281  HG3 PRO A  75     -46.975   3.985  16.850  1.00 72.78           H  
ATOM   1282  CD  PRO A  75     -46.354   5.926  17.528  1.00 72.78           C  
ATOM   1283  HD2 PRO A  75     -45.688   5.373  18.191  1.00 72.78           H  
ATOM   1284  HD3 PRO A  75     -46.836   6.742  18.067  1.00 72.78           H  
ATOM   1285  N   GLU A  76     -47.065   8.565  14.838  1.00 72.78           N  
ATOM   1286  H   GLU A  76     -47.170   8.606  15.842  1.00 72.78           H  
ATOM   1287  CA  GLU A  76     -47.376   9.788  14.064  1.00 72.78           C  
ATOM   1288  HA  GLU A  76     -48.150   9.577  13.326  1.00 72.78           H  
ATOM   1289  C   GLU A  76     -46.158  10.327  13.307  1.00 72.78           C  
ATOM   1290  CB  GLU A  76     -47.865  10.900  15.001  1.00 72.78           C  
ATOM   1291  HB2 GLU A  76     -47.158  11.003  15.824  1.00 72.78           H  
ATOM   1292  HB3 GLU A  76     -47.879  11.835  14.441  1.00 72.78           H  
ATOM   1293  O   GLU A  76     -46.267  11.031  12.306  1.00 72.78           O  
ATOM   1294  CG  GLU A  76     -49.276  10.661  15.552  1.00 72.78           C  
ATOM   1295  HG2 GLU A  76     -49.268   9.754  16.156  1.00 72.78           H  
ATOM   1296  HG3 GLU A  76     -49.955  10.507  14.713  1.00 72.78           H  
ATOM   1297  CD  GLU A  76     -49.771  11.840  16.407  1.00 72.78           C  
ATOM   1298  OE1 GLU A  76     -50.977  11.836  16.734  1.00 72.78           O  
ATOM   1299  OE2 GLU A  76     -48.938  12.713  16.755  1.00 72.78           O  
ATOM   1300  N   MET A  77     -44.960   9.985  13.774  1.00 70.57           N  
ATOM   1301  H   MET A  77     -44.923   9.341  14.551  1.00 70.57           H  
ATOM   1302  CA  MET A  77     -43.717  10.414  13.147  1.00 70.57           C  
ATOM   1303  HA  MET A  77     -43.855  11.403  12.709  1.00 70.57           H  
ATOM   1304  C   MET A  77     -43.327   9.539  11.966  1.00 70.57           C  
ATOM   1305  CB  MET A  77     -42.625  10.521  14.212  1.00 70.57           C  
ATOM   1306  HB2 MET A  77     -41.680  10.787  13.739  1.00 70.57           H  
ATOM   1307  HB3 MET A  77     -42.501   9.558  14.707  1.00 70.57           H  
ATOM   1308  O   MET A  77     -42.452   9.941  11.202  1.00 70.57           O  
ATOM   1309  CG  MET A  77     -42.988  11.592  15.252  1.00 70.57           C  
ATOM   1310  HG2 MET A  77     -42.289  11.503  16.083  1.00 70.57           H  
ATOM   1311  HG3 MET A  77     -43.974  11.385  15.668  1.00 70.57           H  
ATOM   1312  SD  MET A  77     -42.945  13.310  14.642  1.00 70.57           S  
ATOM   1313  CE  MET A  77     -44.672  13.538  14.109  1.00 70.57           C  
ATOM   1314  HE1 MET A  77     -44.899  14.603  14.053  1.00 70.57           H  
ATOM   1315  HE2 MET A  77     -44.849  13.099  13.127  1.00 70.57           H  
ATOM   1316  HE3 MET A  77     -45.349  13.081  14.830  1.00 70.57           H  
ATOM   1317  N   MET A  78     -43.982   8.392  11.767  1.00 73.40           N  
ATOM   1318  H   MET A  78     -44.746   8.142  12.378  1.00 73.40           H  
ATOM   1319  CA  MET A  78     -43.643   7.502  10.665  1.00 73.40           C  
ATOM   1320  HA  MET A  78     -42.567   7.332  10.715  1.00 73.40           H  
ATOM   1321  C   MET A  78     -43.884   8.125   9.295  1.00 73.40           C  
ATOM   1322  CB  MET A  78     -44.367   6.154  10.785  1.00 73.40           C  
ATOM   1323  HB2 MET A  78     -44.294   5.629   9.832  1.00 73.40           H  
ATOM   1324  HB3 MET A  78     -45.427   6.309  10.986  1.00 73.40           H  
ATOM   1325  O   MET A  78     -43.067   7.907   8.408  1.00 73.40           O  
ATOM   1326  CG  MET A  78     -43.746   5.261  11.866  1.00 73.40           C  
ATOM   1327  HG2 MET A  78     -43.988   5.683  12.842  1.00 73.40           H  
ATOM   1328  HG3 MET A  78     -44.223   4.283  11.805  1.00 73.40           H  
ATOM   1329  SD  MET A  78     -41.936   5.023  11.788  1.00 73.40           S  
ATOM   1330  CE  MET A  78     -41.648   4.808  10.004  1.00 73.40           C  
ATOM   1331  HE1 MET A  78     -40.600   4.560   9.837  1.00 73.40           H  
ATOM   1332  HE2 MET A  78     -41.879   5.722   9.458  1.00 73.40           H  
ATOM   1333  HE3 MET A  78     -42.271   3.996   9.629  1.00 73.40           H  
ATOM   1334  N   GLU A  79     -44.923   8.943   9.127  1.00 78.60           N  
ATOM   1335  H   GLU A  79     -45.575   9.083   9.887  1.00 78.60           H  
ATOM   1336  CA  GLU A  79     -45.197   9.618   7.852  1.00 78.60           C  
ATOM   1337  HA  GLU A  79     -45.220   8.879   7.051  1.00 78.60           H  
ATOM   1338  C   GLU A  79     -44.097  10.637   7.506  1.00 78.60           C  
ATOM   1339  CB  GLU A  79     -46.584  10.262   7.935  1.00 78.60           C  
ATOM   1340  HB2 GLU A  79     -46.556  11.073   8.663  1.00 78.60           H  
ATOM   1341  HB3 GLU A  79     -47.292   9.508   8.281  1.00 78.60           H  
ATOM   1342  O   GLU A  79     -43.477  10.551   6.447  1.00 78.60           O  
ATOM   1343  CG  GLU A  79     -47.060  10.794   6.577  1.00 78.60           C  
ATOM   1344  HG2 GLU A  79     -46.368  11.566   6.240  1.00 78.60           H  
ATOM   1345  HG3 GLU A  79     -47.038   9.976   5.857  1.00 78.60           H  
ATOM   1346  CD  GLU A  79     -48.479  11.382   6.640  1.00 78.60           C  
ATOM   1347  OE1 GLU A  79     -49.019  11.691   5.557  1.00 78.60           O  
ATOM   1348  OE2 GLU A  79     -49.008  11.526   7.766  1.00 78.60           O  
ATOM   1349  N   LYS A  80     -43.731  11.519   8.451  1.00 79.98           N  
ATOM   1350  H   LYS A  80     -44.276  11.540   9.301  1.00 79.98           H  
ATOM   1351  CA  LYS A  80     -42.596  12.449   8.274  1.00 79.98           C  
ATOM   1352  HA  LYS A  80     -42.768  13.036   7.372  1.00 79.98           H  
ATOM   1353  C   LYS A  80     -41.273  11.712   8.043  1.00 79.98           C  
ATOM   1354  CB  LYS A  80     -42.466  13.394   9.479  1.00 79.98           C  
ATOM   1355  HB2 LYS A  80     -41.547  13.968   9.361  1.00 79.98           H  
ATOM   1356  HB3 LYS A  80     -42.396  12.811  10.397  1.00 79.98           H  
ATOM   1357  O   LYS A  80     -40.419  12.180   7.292  1.00 79.98           O  
ATOM   1358  CG  LYS A  80     -43.642  14.373   9.571  1.00 79.98           C  
ATOM   1359  HG2 LYS A  80     -44.556  13.820   9.788  1.00 79.98           H  
ATOM   1360  HG3 LYS A  80     -43.758  14.881   8.613  1.00 79.98           H  
ATOM   1361  CD  LYS A  80     -43.411  15.420  10.668  1.00 79.98           C  
ATOM   1362  HD2 LYS A  80     -43.324  14.918  11.632  1.00 79.98           H  
ATOM   1363  HD3 LYS A  80     -42.496  15.971  10.453  1.00 79.98           H  
ATOM   1364  CE  LYS A  80     -44.607  16.377  10.677  1.00 79.98           C  
ATOM   1365  HE2 LYS A  80     -45.513  15.791  10.828  1.00 79.98           H  
ATOM   1366  HE3 LYS A  80     -44.687  16.839   9.693  1.00 79.98           H  
ATOM   1367  NZ  LYS A  80     -44.490  17.416  11.729  1.00 79.98           N  
ATOM   1368  HZ1 LYS A  80     -45.309  18.007  11.702  1.00 79.98           H  
ATOM   1369  HZ2 LYS A  80     -44.445  16.985  12.641  1.00 79.98           H  
ATOM   1370  HZ3 LYS A  80     -43.672  17.988  11.570  1.00 79.98           H  
ATOM   1371  N   LEU A  81     -41.090  10.555   8.681  1.00 81.02           N  
ATOM   1372  H   LEU A  81     -41.823  10.230   9.296  1.00 81.02           H  
ATOM   1373  CA  LEU A  81     -39.913   9.712   8.475  1.00 81.02           C  
ATOM   1374  HA  LEU A  81     -39.025  10.344   8.514  1.00 81.02           H  
ATOM   1375  C   LEU A  81     -39.899   9.056   7.090  1.00 81.02           C  
ATOM   1376  CB  LEU A  81     -39.818   8.642   9.576  1.00 81.02           C  
ATOM   1377  HB2 LEU A  81     -39.092   7.891   9.268  1.00 81.02           H  
ATOM   1378  HB3 LEU A  81     -40.784   8.143   9.653  1.00 81.02           H  
ATOM   1379  O   LEU A  81     -38.807   8.833   6.581  1.00 81.02           O  
ATOM   1380  CG  LEU A  81     -39.405   9.163  10.964  1.00 81.02           C  
ATOM   1381  HG  LEU A  81     -40.028  10.007  11.262  1.00 81.02           H  
ATOM   1382  CD1 LEU A  81     -39.571   8.036  11.986  1.00 81.02           C  
ATOM   1383 HD11 LEU A  81     -38.966   7.175  11.705  1.00 81.02           H  
ATOM   1384 HD12 LEU A  81     -39.285   8.382  12.980  1.00 81.02           H  
ATOM   1385 HD13 LEU A  81     -40.619   7.738  12.024  1.00 81.02           H  
ATOM   1386  CD2 LEU A  81     -37.951   9.643  11.006  1.00 81.02           C  
ATOM   1387 HD21 LEU A  81     -37.284   8.843  10.685  1.00 81.02           H  
ATOM   1388 HD22 LEU A  81     -37.824  10.498  10.342  1.00 81.02           H  
ATOM   1389 HD23 LEU A  81     -37.694   9.953  12.018  1.00 81.02           H  
ATOM   1390  N   GLN A  82     -41.048   8.764   6.472  1.00 82.66           N  
ATOM   1391  H   GLN A  82     -41.920   8.972   6.937  1.00 82.66           H  
ATOM   1392  CA  GLN A  82     -41.118   8.187   5.124  1.00 82.66           C  
ATOM   1393  HA  GLN A  82     -40.439   7.336   5.069  1.00 82.66           H  
ATOM   1394  C   GLN A  82     -40.671   9.185   4.048  1.00 82.66           C  
ATOM   1395  CB  GLN A  82     -42.539   7.689   4.819  1.00 82.66           C  
ATOM   1396  HB2 GLN A  82     -43.268   8.435   5.137  1.00 82.66           H  
ATOM   1397  HB3 GLN A  82     -42.644   7.564   3.742  1.00 82.66           H  
ATOM   1398  O   GLN A  82     -39.861   8.826   3.192  1.00 82.66           O  
ATOM   1399  CG  GLN A  82     -42.857   6.339   5.477  1.00 82.66           C  
ATOM   1400  HG2 GLN A  82     -42.214   5.576   5.038  1.00 82.66           H  
ATOM   1401  HG3 GLN A  82     -42.644   6.376   6.545  1.00 82.66           H  
ATOM   1402  CD  GLN A  82     -44.312   5.919   5.280  1.00 82.66           C  
ATOM   1403  NE2 GLN A  82     -44.682   4.725   5.686  1.00 82.66           N  
ATOM   1404 HE21 GLN A  82     -44.035   4.107   6.155  1.00 82.66           H  
ATOM   1405 HE22 GLN A  82     -45.662   4.523   5.544  1.00 82.66           H  
ATOM   1406  OE1 GLN A  82     -45.146   6.622   4.746  1.00 82.66           O  
ATOM   1407  N   GLU A  83     -41.130  10.439   4.107  1.00 83.92           N  
ATOM   1408  H   GLU A  83     -41.841  10.670   4.786  1.00 83.92           H  
ATOM   1409  CA  GLU A  83     -40.668  11.491   3.185  1.00 83.92           C  
ATOM   1410  HA  GLU A  83     -40.855  11.188   2.155  1.00 83.92           H  
ATOM   1411  C   GLU A  83     -39.162  11.741   3.336  1.00 83.92           C  
ATOM   1412  CB  GLU A  83     -41.408  12.806   3.450  1.00 83.92           C  
ATOM   1413  HB2 GLU A  83     -40.934  13.581   2.848  1.00 83.92           H  
ATOM   1414  HB3 GLU A  83     -41.300  13.071   4.502  1.00 83.92           H  
ATOM   1415  O   GLU A  83     -38.409  11.779   2.356  1.00 83.92           O  
ATOM   1416  CG  GLU A  83     -42.897  12.759   3.084  1.00 83.92           C  
ATOM   1417  HG2 GLU A  83     -42.990  12.387   2.064  1.00 83.92           H  
ATOM   1418  HG3 GLU A  83     -43.406  12.064   3.751  1.00 83.92           H  
ATOM   1419  CD  GLU A  83     -43.553  14.147   3.187  1.00 83.92           C  
ATOM   1420  OE1 GLU A  83     -44.617  14.325   2.558  1.00 83.92           O  
ATOM   1421  OE2 GLU A  83     -42.970  15.034   3.859  1.00 83.92           O  
ATOM   1422  N   GLU A  84     -38.685  11.834   4.580  1.00 85.41           N  
ATOM   1423  H   GLU A  84     -39.341  11.844   5.348  1.00 85.41           H  
ATOM   1424  CA  GLU A  84     -37.257  11.965   4.854  1.00 85.41           C  
ATOM   1425  HA  GLU A  84     -36.870  12.800   4.270  1.00 85.41           H  
ATOM   1426  C   GLU A  84     -36.478  10.724   4.407  1.00 85.41           C  
ATOM   1427  CB  GLU A  84     -37.015  12.266   6.337  1.00 85.41           C  
ATOM   1428  HB2 GLU A  84     -37.577  11.564   6.953  1.00 85.41           H  
ATOM   1429  HB3 GLU A  84     -35.950  12.152   6.536  1.00 85.41           H  
ATOM   1430  O   GLU A  84     -35.399  10.863   3.836  1.00 85.41           O  
ATOM   1431  CG  GLU A  84     -37.410  13.703   6.690  1.00 85.41           C  
ATOM   1432  HG2 GLU A  84     -38.470  13.851   6.483  1.00 85.41           H  
ATOM   1433  HG3 GLU A  84     -36.847  14.381   6.048  1.00 85.41           H  
ATOM   1434  CD  GLU A  84     -37.124  14.075   8.150  1.00 85.41           C  
ATOM   1435  OE1 GLU A  84     -37.546  15.169   8.583  1.00 85.41           O  
ATOM   1436  OE2 GLU A  84     -36.425  13.354   8.905  1.00 85.41           O  
ATOM   1437  N   GLN A  85     -37.023   9.516   4.568  1.00 87.47           N  
ATOM   1438  H   GLN A  85     -37.909   9.450   5.048  1.00 87.47           H  
ATOM   1439  CA  GLN A  85     -36.408   8.281   4.086  1.00 87.47           C  
ATOM   1440  HA  GLN A  85     -35.419   8.198   4.537  1.00 87.47           H  
ATOM   1441  C   GLN A  85     -36.221   8.309   2.566  1.00 87.47           C  
ATOM   1442  CB  GLN A  85     -37.242   7.068   4.534  1.00 87.47           C  
ATOM   1443  HB2 GLN A  85     -38.257   7.157   4.146  1.00 87.47           H  
ATOM   1444  HB3 GLN A  85     -37.284   7.057   5.623  1.00 87.47           H  
ATOM   1445  O   GLN A  85     -35.145   7.940   2.097  1.00 87.47           O  
ATOM   1446  CG  GLN A  85     -36.662   5.724   4.071  1.00 87.47           C  
ATOM   1447  HG2 GLN A  85     -36.627   5.696   2.982  1.00 87.47           H  
ATOM   1448  HG3 GLN A  85     -35.646   5.621   4.452  1.00 87.47           H  
ATOM   1449  CD  GLN A  85     -37.487   4.530   4.542  1.00 87.47           C  
ATOM   1450  NE2 GLN A  85     -37.109   3.329   4.164  1.00 87.47           N  
ATOM   1451 HE21 GLN A  85     -36.349   3.210   3.510  1.00 87.47           H  
ATOM   1452 HE22 GLN A  85     -37.717   2.579   4.458  1.00 87.47           H  
ATOM   1453  OE1 GLN A  85     -38.471   4.626   5.252  1.00 87.47           O  
ATOM   1454  N   GLN A  86     -37.204   8.785   1.793  1.00 88.81           N  
ATOM   1455  H   GLN A  86     -38.066   9.076   2.232  1.00 88.81           H  
ATOM   1456  CA  GLN A  86     -37.064   8.932   0.339  1.00 88.81           C  
ATOM   1457  HA  GLN A  86     -36.778   7.971  -0.088  1.00 88.81           H  
ATOM   1458  C   GLN A  86     -35.972   9.942  -0.031  1.00 88.81           C  
ATOM   1459  CB  GLN A  86     -38.387   9.371  -0.295  1.00 88.81           C  
ATOM   1460  HB2 GLN A  86     -38.190   9.645  -1.332  1.00 88.81           H  
ATOM   1461  HB3 GLN A  86     -38.768  10.252   0.222  1.00 88.81           H  
ATOM   1462  O   GLN A  86     -35.118   9.642  -0.872  1.00 88.81           O  
ATOM   1463  CG  GLN A  86     -39.460   8.275  -0.290  1.00 88.81           C  
ATOM   1464  HG2 GLN A  86     -39.070   7.386  -0.786  1.00 88.81           H  
ATOM   1465  HG3 GLN A  86     -39.720   8.012   0.735  1.00 88.81           H  
ATOM   1466  CD  GLN A  86     -40.725   8.721  -1.017  1.00 88.81           C  
ATOM   1467  NE2 GLN A  86     -41.713   7.865  -1.146  1.00 88.81           N  
ATOM   1468 HE21 GLN A  86     -41.699   6.978  -0.664  1.00 88.81           H  
ATOM   1469 HE22 GLN A  86     -42.551   8.246  -1.562  1.00 88.81           H  
ATOM   1470  OE1 GLN A  86     -40.844   9.826  -1.512  1.00 88.81           O  
ATOM   1471  N   ARG A  87     -35.933  11.106   0.633  1.00 90.03           N  
ATOM   1472  H   ARG A  87     -36.676  11.305   1.287  1.00 90.03           H  
ATOM   1473  CA  ARG A  87     -34.841  12.078   0.458  1.00 90.03           C  
ATOM   1474  HA  ARG A  87     -34.809  12.381  -0.589  1.00 90.03           H  
ATOM   1475  C   ARG A  87     -33.489  11.436   0.769  1.00 90.03           C  
ATOM   1476  CB  ARG A  87     -35.112  13.322   1.320  1.00 90.03           C  
ATOM   1477  HB2 ARG A  87     -35.237  13.027   2.362  1.00 90.03           H  
ATOM   1478  HB3 ARG A  87     -36.038  13.789   0.983  1.00 90.03           H  
ATOM   1479  O   ARG A  87     -32.552  11.560  -0.012  1.00 90.03           O  
ATOM   1480  CG  ARG A  87     -33.966  14.341   1.226  1.00 90.03           C  
ATOM   1481  HG2 ARG A  87     -33.057  13.896   1.630  1.00 90.03           H  
ATOM   1482  HG3 ARG A  87     -33.795  14.607   0.183  1.00 90.03           H  
ATOM   1483  CD  ARG A  87     -34.273  15.610   2.025  1.00 90.03           C  
ATOM   1484  HD2 ARG A  87     -35.064  16.163   1.520  1.00 90.03           H  
ATOM   1485  HD3 ARG A  87     -34.620  15.325   3.018  1.00 90.03           H  
ATOM   1486  NE  ARG A  87     -33.063  16.447   2.159  1.00 90.03           N  
ATOM   1487  HE  ARG A  87     -32.188  16.057   1.840  1.00 90.03           H  
ATOM   1488  NH1 ARG A  87     -34.028  18.242   3.208  1.00 90.03           N  
ATOM   1489 HH11 ARG A  87     -34.931  17.803   3.098  1.00 90.03           H  
ATOM   1490 HH12 ARG A  87     -33.940  19.142   3.656  1.00 90.03           H  
ATOM   1491  NH2 ARG A  87     -31.807  18.191   2.896  1.00 90.03           N  
ATOM   1492 HH21 ARG A  87     -30.956  17.657   2.789  1.00 90.03           H  
ATOM   1493 HH22 ARG A  87     -31.711  19.085   3.355  1.00 90.03           H  
ATOM   1494  CZ  ARG A  87     -32.972  17.625   2.746  1.00 90.03           C  
ATOM   1495  N   ILE A  88     -33.385  10.687   1.862  1.00 91.05           N  
ATOM   1496  H   ILE A  88     -34.189  10.637   2.472  1.00 91.05           H  
ATOM   1497  CA  ILE A  88     -32.158   9.991   2.260  1.00 91.05           C  
ATOM   1498  HA  ILE A  88     -31.332  10.701   2.216  1.00 91.05           H  
ATOM   1499  C   ILE A  88     -31.788   8.867   1.294  1.00 91.05           C  
ATOM   1500  CB  ILE A  88     -32.298   9.496   3.709  1.00 91.05           C  
ATOM   1501  HB  ILE A  88     -33.246   8.967   3.802  1.00 91.05           H  
ATOM   1502  O   ILE A  88     -30.603   8.630   1.080  1.00 91.05           O  
ATOM   1503  CG1 ILE A  88     -32.341  10.698   4.670  1.00 91.05           C  
ATOM   1504 HG12 ILE A  88     -32.574  10.300   5.658  1.00 91.05           H  
ATOM   1505 HG13 ILE A  88     -33.156  11.373   4.409  1.00 91.05           H  
ATOM   1506  CG2 ILE A  88     -31.191   8.508   4.123  1.00 91.05           C  
ATOM   1507 HG21 ILE A  88     -30.210   8.900   3.856  1.00 91.05           H  
ATOM   1508 HG22 ILE A  88     -31.353   7.551   3.625  1.00 91.05           H  
ATOM   1509 HG23 ILE A  88     -31.232   8.338   5.199  1.00 91.05           H  
ATOM   1510  CD1 ILE A  88     -31.085  11.564   4.757  1.00 91.05           C  
ATOM   1511 HD11 ILE A  88     -30.987  12.134   3.834  1.00 91.05           H  
ATOM   1512 HD12 ILE A  88     -30.193  10.958   4.920  1.00 91.05           H  
ATOM   1513 HD13 ILE A  88     -31.187  12.276   5.576  1.00 91.05           H  
ATOM   1514  N   MET A  89     -32.748   8.198   0.655  1.00 90.87           N  
ATOM   1515  H   MET A  89     -33.710   8.375   0.907  1.00 90.87           H  
ATOM   1516  CA  MET A  89     -32.463   7.259  -0.434  1.00 90.87           C  
ATOM   1517  HA  MET A  89     -31.745   6.517  -0.084  1.00 90.87           H  
ATOM   1518  C   MET A  89     -31.823   7.974  -1.628  1.00 90.87           C  
ATOM   1519  CB  MET A  89     -33.733   6.521  -0.876  1.00 90.87           C  
ATOM   1520  HB2 MET A  89     -33.529   6.018  -1.822  1.00 90.87           H  
ATOM   1521  HB3 MET A  89     -34.545   7.229  -1.040  1.00 90.87           H  
ATOM   1522  O   MET A  89     -30.844   7.468  -2.174  1.00 90.87           O  
ATOM   1523  CG  MET A  89     -34.177   5.466   0.139  1.00 90.87           C  
ATOM   1524  HG2 MET A  89     -34.274   5.929   1.121  1.00 90.87           H  
ATOM   1525  HG3 MET A  89     -33.408   4.697   0.212  1.00 90.87           H  
ATOM   1526  SD  MET A  89     -35.756   4.674  -0.264  1.00 90.87           S  
ATOM   1527  CE  MET A  89     -35.280   3.699  -1.718  1.00 90.87           C  
ATOM   1528  HE1 MET A  89     -34.451   3.039  -1.465  1.00 90.87           H  
ATOM   1529  HE2 MET A  89     -36.131   3.098  -2.040  1.00 90.87           H  
ATOM   1530  HE3 MET A  89     -34.990   4.363  -2.533  1.00 90.87           H  
ATOM   1531  N   GLN A  90     -32.307   9.164  -1.999  1.00 92.30           N  
ATOM   1532  H   GLN A  90     -33.115   9.531  -1.517  1.00 92.30           H  
ATOM   1533  CA  GLN A  90     -31.691   9.974  -3.055  1.00 92.30           C  
ATOM   1534  HA  GLN A  90     -31.580   9.358  -3.948  1.00 92.30           H  
ATOM   1535  C   GLN A  90     -30.289  10.455  -2.662  1.00 92.30           C  
ATOM   1536  CB  GLN A  90     -32.575  11.174  -3.411  1.00 92.30           C  
ATOM   1537  HB2 GLN A  90     -32.766  11.767  -2.517  1.00 92.30           H  
ATOM   1538  HB3 GLN A  90     -32.035  11.801  -4.121  1.00 92.30           H  
ATOM   1539  O   GLN A  90     -29.364  10.328  -3.462  1.00 92.30           O  
ATOM   1540  CG  GLN A  90     -33.914  10.773  -4.049  1.00 92.30           C  
ATOM   1541  HG2 GLN A  90     -33.724  10.225  -4.972  1.00 92.30           H  
ATOM   1542  HG3 GLN A  90     -34.470  10.125  -3.371  1.00 92.30           H  
ATOM   1543  CD  GLN A  90     -34.781  11.986  -4.368  1.00 92.30           C  
ATOM   1544  NE2 GLN A  90     -35.944  11.792  -4.948  1.00 92.30           N  
ATOM   1545 HE21 GLN A  90     -36.309  10.863  -5.100  1.00 92.30           H  
ATOM   1546 HE22 GLN A  90     -36.504  12.621  -5.086  1.00 92.30           H  
ATOM   1547  OE1 GLN A  90     -34.435  13.126  -4.115  1.00 92.30           O  
ATOM   1548  N   LEU A  91     -30.099  10.921  -1.422  1.00 92.60           N  
ATOM   1549  H   LEU A  91     -30.910  11.057  -0.835  1.00 92.60           H  
ATOM   1550  CA  LEU A  91     -28.779  11.309  -0.913  1.00 92.60           C  
ATOM   1551  HA  LEU A  91     -28.332  12.022  -1.606  1.00 92.60           H  
ATOM   1552  C   LEU A  91     -27.819  10.112  -0.837  1.00 92.60           C  
ATOM   1553  CB  LEU A  91     -28.901  11.975   0.468  1.00 92.60           C  
ATOM   1554  HB2 LEU A  91     -27.890  12.165   0.829  1.00 92.60           H  
ATOM   1555  HB3 LEU A  91     -29.356  11.266   1.160  1.00 92.60           H  
ATOM   1556  O   LEU A  91     -26.650  10.245  -1.184  1.00 92.60           O  
ATOM   1557  CG  LEU A  91     -29.691  13.297   0.533  1.00 92.60           C  
ATOM   1558  HG  LEU A  91     -30.756  13.086   0.440  1.00 92.60           H  
ATOM   1559  CD1 LEU A  91     -29.463  13.937   1.898  1.00 92.60           C  
ATOM   1560 HD11 LEU A  91     -30.185  14.737   2.061  1.00 92.60           H  
ATOM   1561 HD12 LEU A  91     -28.462  14.366   1.952  1.00 92.60           H  
ATOM   1562 HD13 LEU A  91     -29.557  13.198   2.694  1.00 92.60           H  
ATOM   1563  CD2 LEU A  91     -29.321  14.324  -0.536  1.00 92.60           C  
ATOM   1564 HD21 LEU A  91     -29.556  13.941  -1.528  1.00 92.60           H  
ATOM   1565 HD22 LEU A  91     -29.897  15.236  -0.378  1.00 92.60           H  
ATOM   1566 HD23 LEU A  91     -28.259  14.565  -0.484  1.00 92.60           H  
ATOM   1567  N   ASN A  92     -28.297   8.925  -0.450  1.00 91.29           N  
ATOM   1568  H   ASN A  92     -29.250   8.880  -0.121  1.00 91.29           H  
ATOM   1569  CA  ASN A  92     -27.515   7.689  -0.505  1.00 91.29           C  
ATOM   1570  HA  ASN A  92     -26.577   7.837   0.030  1.00 91.29           H  
ATOM   1571  C   ASN A  92     -27.149   7.332  -1.948  1.00 91.29           C  
ATOM   1572  CB  ASN A  92     -28.282   6.526   0.147  1.00 91.29           C  
ATOM   1573  HB2 ASN A  92     -29.338   6.578  -0.120  1.00 91.29           H  
ATOM   1574  HB3 ASN A  92     -27.893   5.583  -0.236  1.00 91.29           H  
ATOM   1575  O   ASN A  92     -26.013   6.948  -2.198  1.00 91.29           O  
ATOM   1576  CG  ASN A  92     -28.115   6.472   1.651  1.00 91.29           C  
ATOM   1577  ND2 ASN A  92     -29.187   6.319   2.387  1.00 91.29           N  
ATOM   1578 HD21 ASN A  92     -29.045   6.346   3.386  1.00 91.29           H  
ATOM   1579 HD22 ASN A  92     -30.087   6.484   1.961  1.00 91.29           H  
ATOM   1580  OD1 ASN A  92     -27.022   6.523   2.186  1.00 91.29           O  
ATOM   1581  N   ALA A  93     -28.066   7.490  -2.906  1.00 92.21           N  
ATOM   1582  H   ALA A  93     -29.000   7.769  -2.643  1.00 92.21           H  
ATOM   1583  CA  ALA A  93     -27.786   7.251  -4.319  1.00 92.21           C  
ATOM   1584  HA  ALA A  93     -27.357   6.254  -4.419  1.00 92.21           H  
ATOM   1585  C   ALA A  93     -26.768   8.258  -4.881  1.00 92.21           C  
ATOM   1586  CB  ALA A  93     -29.104   7.281  -5.101  1.00 92.21           C  
ATOM   1587  HB1 ALA A  93     -28.916   7.031  -6.146  1.00 92.21           H  
ATOM   1588  HB2 ALA A  93     -29.556   8.271  -5.045  1.00 92.21           H  
ATOM   1589  HB3 ALA A  93     -29.797   6.551  -4.683  1.00 92.21           H  
ATOM   1590  O   ALA A  93     -25.889   7.877  -5.654  1.00 92.21           O  
ATOM   1591  N   GLU A  94     -26.845   9.528  -4.480  1.00 91.30           N  
ATOM   1592  H   GLU A  94     -27.623   9.799  -3.896  1.00 91.30           H  
ATOM   1593  CA  GLU A  94     -25.857  10.555  -4.816  1.00 91.30           C  
ATOM   1594  HA  GLU A  94     -25.730  10.578  -5.899  1.00 91.30           H  
ATOM   1595  C   GLU A  94     -24.491  10.226  -4.197  1.00 91.30           C  
ATOM   1596  CB  GLU A  94     -26.367  11.936  -4.369  1.00 91.30           C  
ATOM   1597  HB2 GLU A  94     -26.363  11.989  -3.280  1.00 91.30           H  
ATOM   1598  HB3 GLU A  94     -27.390  12.067  -4.722  1.00 91.30           H  
ATOM   1599  O   GLU A  94     -23.486  10.197  -4.910  1.00 91.30           O  
ATOM   1600  CG  GLU A  94     -25.502  13.068  -4.945  1.00 91.30           C  
ATOM   1601  HG2 GLU A  94     -24.455  12.863  -4.722  1.00 91.30           H  
ATOM   1602  HG3 GLU A  94     -25.612  13.073  -6.030  1.00 91.30           H  
ATOM   1603  CD  GLU A  94     -25.858  14.456  -4.387  1.00 91.30           C  
ATOM   1604  OE1 GLU A  94     -24.980  15.343  -4.424  1.00 91.30           O  
ATOM   1605  OE2 GLU A  94     -26.974  14.659  -3.865  1.00 91.30           O  
ATOM   1606  N   LEU A  95     -24.452   9.875  -2.906  1.00 88.07           N  
ATOM   1607  H   LEU A  95     -25.306   9.946  -2.371  1.00 88.07           H  
ATOM   1608  CA  LEU A  95     -23.240   9.445  -2.209  1.00 88.07           C  
ATOM   1609  HA  LEU A  95     -22.507  10.247  -2.293  1.00 88.07           H  
ATOM   1610  C   LEU A  95     -22.641   8.195  -2.861  1.00 88.07           C  
ATOM   1611  CB  LEU A  95     -23.554   9.201  -0.719  1.00 88.07           C  
ATOM   1612  HB2 LEU A  95     -24.316   8.424  -0.647  1.00 88.07           H  
ATOM   1613  HB3 LEU A  95     -23.969  10.110  -0.284  1.00 88.07           H  
ATOM   1614  O   LEU A  95     -21.429   8.139  -3.065  1.00 88.07           O  
ATOM   1615  CG  LEU A  95     -22.330   8.763   0.110  1.00 88.07           C  
ATOM   1616  HG  LEU A  95     -21.900   7.860  -0.322  1.00 88.07           H  
ATOM   1617  CD1 LEU A  95     -21.248   9.846   0.169  1.00 88.07           C  
ATOM   1618 HD11 LEU A  95     -20.843  10.025  -0.827  1.00 88.07           H  
ATOM   1619 HD12 LEU A  95     -21.666  10.772   0.563  1.00 88.07           H  
ATOM   1620 HD13 LEU A  95     -20.434   9.512   0.814  1.00 88.07           H  
ATOM   1621  CD2 LEU A  95     -22.735   8.436   1.545  1.00 88.07           C  
ATOM   1622 HD21 LEU A  95     -23.060   9.344   2.052  1.00 88.07           H  
ATOM   1623 HD22 LEU A  95     -23.553   7.716   1.542  1.00 88.07           H  
ATOM   1624 HD23 LEU A  95     -21.890   8.004   2.081  1.00 88.07           H  
ATOM   1625  N   MET A  96     -23.469   7.217  -3.236  1.00 87.44           N  
ATOM   1626  H   MET A  96     -24.444   7.310  -2.989  1.00 87.44           H  
ATOM   1627  CA  MET A  96     -23.058   6.030  -3.982  1.00 87.44           C  
ATOM   1628  HA  MET A  96     -22.276   5.516  -3.423  1.00 87.44           H  
ATOM   1629  C   MET A  96     -22.460   6.430  -5.327  1.00 87.44           C  
ATOM   1630  CB  MET A  96     -24.230   5.057  -4.183  1.00 87.44           C  
ATOM   1631  HB2 MET A  96     -23.985   4.375  -4.997  1.00 87.44           H  
ATOM   1632  HB3 MET A  96     -25.127   5.609  -4.466  1.00 87.44           H  
ATOM   1633  O   MET A  96     -21.336   6.036  -5.607  1.00 87.44           O  
ATOM   1634  CG  MET A  96     -24.515   4.219  -2.934  1.00 87.44           C  
ATOM   1635  HG2 MET A  96     -24.680   4.887  -2.088  1.00 87.44           H  
ATOM   1636  HG3 MET A  96     -23.638   3.614  -2.706  1.00 87.44           H  
ATOM   1637  SD  MET A  96     -25.954   3.121  -3.069  1.00 87.44           S  
ATOM   1638  CE  MET A  96     -25.364   1.882  -4.250  1.00 87.44           C  
ATOM   1639  HE1 MET A  96     -24.395   1.499  -3.931  1.00 87.44           H  
ATOM   1640  HE2 MET A  96     -25.298   2.329  -5.242  1.00 87.44           H  
ATOM   1641  HE3 MET A  96     -26.078   1.059  -4.287  1.00 87.44           H  
ATOM   1642  N   LYS A  97     -23.129   7.258  -6.140  1.00 87.59           N  
ATOM   1643  H   LYS A  97     -24.039   7.579  -5.842  1.00 87.59           H  
ATOM   1644  CA  LYS A  97     -22.593   7.737  -7.431  1.00 87.59           C  
ATOM   1645  HA  LYS A  97     -22.402   6.882  -8.079  1.00 87.59           H  
ATOM   1646  C   LYS A  97     -21.252   8.456  -7.263  1.00 87.59           C  
ATOM   1647  CB  LYS A  97     -23.607   8.672  -8.110  1.00 87.59           C  
ATOM   1648  HB2 LYS A  97     -23.988   9.383  -7.378  1.00 87.59           H  
ATOM   1649  HB3 LYS A  97     -23.097   9.236  -8.891  1.00 87.59           H  
ATOM   1650  O   LYS A  97     -20.316   8.187  -8.016  1.00 87.59           O  
ATOM   1651  CG  LYS A  97     -24.777   7.917  -8.759  1.00 87.59           C  
ATOM   1652  HG2 LYS A  97     -24.401   7.317  -9.587  1.00 87.59           H  
ATOM   1653  HG3 LYS A  97     -25.242   7.250  -8.033  1.00 87.59           H  
ATOM   1654  CD  LYS A  97     -25.823   8.912  -9.282  1.00 87.59           C  
ATOM   1655  HD2 LYS A  97     -26.172   9.523  -8.450  1.00 87.59           H  
ATOM   1656  HD3 LYS A  97     -25.364   9.558 -10.031  1.00 87.59           H  
ATOM   1657  CE  LYS A  97     -27.017   8.171  -9.898  1.00 87.59           C  
ATOM   1658  HE2 LYS A  97     -26.661   7.549 -10.719  1.00 87.59           H  
ATOM   1659  HE3 LYS A  97     -27.435   7.509  -9.139  1.00 87.59           H  
ATOM   1660  NZ  LYS A  97     -28.063   9.111 -10.380  1.00 87.59           N  
ATOM   1661  HZ1 LYS A  97     -28.850   8.604 -10.759  1.00 87.59           H  
ATOM   1662  HZ2 LYS A  97     -28.406   9.678  -9.618  1.00 87.59           H  
ATOM   1663  HZ3 LYS A  97     -27.705   9.725 -11.098  1.00 87.59           H  
ATOM   1664  N   MET A  98     -21.136   9.325  -6.261  1.00 84.18           N  
ATOM   1665  H   MET A  98     -21.954   9.523  -5.702  1.00 84.18           H  
ATOM   1666  CA  MET A  98     -19.884  10.009  -5.930  1.00 84.18           C  
ATOM   1667  HA  MET A  98     -19.469  10.454  -6.834  1.00 84.18           H  
ATOM   1668  C   MET A  98     -18.813   9.076  -5.365  1.00 84.18           C  
ATOM   1669  CB  MET A  98     -20.134  11.122  -4.916  1.00 84.18           C  
ATOM   1670  HB2 MET A  98     -20.706  10.719  -4.080  1.00 84.18           H  
ATOM   1671  HB3 MET A  98     -19.173  11.472  -4.539  1.00 84.18           H  
ATOM   1672  O   MET A  98     -17.639   9.399  -5.486  1.00 84.18           O  
ATOM   1673  CG  MET A  98     -20.856  12.324  -5.525  1.00 84.18           C  
ATOM   1674  HG2 MET A  98     -21.899  12.070  -5.714  1.00 84.18           H  
ATOM   1675  HG3 MET A  98     -20.386  12.581  -6.475  1.00 84.18           H  
ATOM   1676  SD  MET A  98     -20.783  13.783  -4.462  1.00 84.18           S  
ATOM   1677  CE  MET A  98     -21.560  13.069  -3.005  1.00 84.18           C  
ATOM   1678  HE1 MET A  98     -22.498  12.608  -3.312  1.00 84.18           H  
ATOM   1679  HE2 MET A  98     -20.910  12.316  -2.559  1.00 84.18           H  
ATOM   1680  HE3 MET A  98     -21.743  13.843  -2.258  1.00 84.18           H  
ATOM   1681  N   SER A  99     -19.184   7.932  -4.788  1.00 80.65           N  
ATOM   1682  H   SER A  99     -20.171   7.773  -4.646  1.00 80.65           H  
ATOM   1683  CA  SER A  99     -18.249   6.898  -4.322  1.00 80.65           C  
ATOM   1684  HA  SER A  99     -17.336   7.378  -3.969  1.00 80.65           H  
ATOM   1685  C   SER A  99     -17.850   5.926  -5.445  1.00 80.65           C  
ATOM   1686  CB  SER A  99     -18.850   6.127  -3.139  1.00 80.65           C  
ATOM   1687  HB2 SER A  99     -18.115   5.408  -2.776  1.00 80.65           H  
ATOM   1688  HB3 SER A  99     -19.738   5.586  -3.464  1.00 80.65           H  
ATOM   1689  O   SER A  99     -16.716   5.456  -5.486  1.00 80.65           O  
ATOM   1690  OG  SER A  99     -19.192   7.007  -2.083  1.00 80.65           O  
ATOM   1691  HG  SER A  99     -19.967   7.497  -2.368  1.00 80.65           H  
ATOM   1692  N   PHE A 100     -18.739   5.665  -6.408  1.00 80.56           N  
ATOM   1693  H   PHE A 100     -19.680   6.011  -6.284  1.00 80.56           H  
ATOM   1694  CA  PHE A 100     -18.481   4.802  -7.566  1.00 80.56           C  
ATOM   1695  HA  PHE A 100     -17.928   3.924  -7.231  1.00 80.56           H  
ATOM   1696  C   PHE A 100     -17.629   5.478  -8.635  1.00 80.56           C  
ATOM   1697  CB  PHE A 100     -19.798   4.331  -8.199  1.00 80.56           C  
ATOM   1698  HB2 PHE A 100     -20.499   5.163  -8.250  1.00 80.56           H  
ATOM   1699  HB3 PHE A 100     -19.601   4.014  -9.223  1.00 80.56           H  
ATOM   1700  O   PHE A 100     -16.821   4.806  -9.270  1.00 80.56           O  
ATOM   1701  CG  PHE A 100     -20.429   3.151  -7.495  1.00 80.56           C  
ATOM   1702  CD1 PHE A 100     -19.773   1.906  -7.488  1.00 80.56           C  
ATOM   1703  HD1 PHE A 100     -18.820   1.788  -7.983  1.00 80.56           H  
ATOM   1704  CD2 PHE A 100     -21.683   3.278  -6.876  1.00 80.56           C  
ATOM   1705  HD2 PHE A 100     -22.230   4.207  -6.937  1.00 80.56           H  
ATOM   1706  CE1 PHE A 100     -20.353   0.805  -6.834  1.00 80.56           C  
ATOM   1707  HE1 PHE A 100     -19.844  -0.147  -6.828  1.00 80.56           H  
ATOM   1708  CE2 PHE A 100     -22.249   2.185  -6.204  1.00 80.56           C  
ATOM   1709  HE2 PHE A 100     -23.213   2.287  -5.728  1.00 80.56           H  
ATOM   1710  CZ  PHE A 100     -21.587   0.948  -6.180  1.00 80.56           C  
ATOM   1711  HZ  PHE A 100     -22.031   0.103  -5.675  1.00 80.56           H  
ATOM   1712  N   ARG A 101     -17.763   6.796  -8.830  1.00 76.26           N  
ATOM   1713  H   ARG A 101     -18.490   7.280  -8.323  1.00 76.26           H  
ATOM   1714  CA  ARG A 101     -16.879   7.558  -9.727  1.00 76.26           C  
ATOM   1715  HA  ARG A 101     -17.001   7.175 -10.740  1.00 76.26           H  
ATOM   1716  C   ARG A 101     -15.399   7.310  -9.400  1.00 76.26           C  
ATOM   1717  CB  ARG A 101     -17.242   9.051  -9.713  1.00 76.26           C  
ATOM   1718  HB2 ARG A 101     -16.374   9.632 -10.023  1.00 76.26           H  
ATOM   1719  HB3 ARG A 101     -17.517   9.362  -8.705  1.00 76.26           H  
ATOM   1720  O   ARG A 101     -14.706   6.772 -10.261  1.00 76.26           O  
ATOM   1721  CG  ARG A 101     -18.403   9.359 -10.662  1.00 76.26           C  
ATOM   1722  HG2 ARG A 101     -19.292   8.810 -10.352  1.00 76.26           H  
ATOM   1723  HG3 ARG A 101     -18.134   9.056 -11.674  1.00 76.26           H  
ATOM   1724  CD  ARG A 101     -18.692  10.863 -10.647  1.00 76.26           C  
ATOM   1725  HD2 ARG A 101     -18.927  11.164  -9.626  1.00 76.26           H  
ATOM   1726  HD3 ARG A 101     -17.797  11.394 -10.968  1.00 76.26           H  
ATOM   1727  NE  ARG A 101     -19.822  11.208 -11.528  1.00 76.26           N  
ATOM   1728  HE  ARG A 101     -20.355  10.439 -11.908  1.00 76.26           H  
ATOM   1729  NH1 ARG A 101     -19.583  13.494 -11.431  1.00 76.26           N  
ATOM   1730 HH11 ARG A 101     -18.773  13.396 -10.835  1.00 76.26           H  
ATOM   1731 HH12 ARG A 101     -19.900  14.421 -11.675  1.00 76.26           H  
ATOM   1732  NH2 ARG A 101     -21.255  12.611 -12.610  1.00 76.26           N  
ATOM   1733 HH21 ARG A 101     -21.746  11.824 -13.010  1.00 76.26           H  
ATOM   1734 HH22 ARG A 101     -21.535  13.550 -12.855  1.00 76.26           H  
ATOM   1735  CZ  ARG A 101     -20.212  12.431 -11.849  1.00 76.26           C  
ATOM   1736  N   PRO A 102     -14.904   7.606  -8.183  1.00 73.82           N  
ATOM   1737  CA  PRO A 102     -13.526   7.312  -7.826  1.00 73.82           C  
ATOM   1738  HA  PRO A 102     -12.859   7.813  -8.528  1.00 73.82           H  
ATOM   1739  C   PRO A 102     -13.217   5.821  -7.877  1.00 73.82           C  
ATOM   1740  CB  PRO A 102     -13.288   7.901  -6.438  1.00 73.82           C  
ATOM   1741  HB2 PRO A 102     -12.774   8.854  -6.561  1.00 73.82           H  
ATOM   1742  HB3 PRO A 102     -12.691   7.243  -5.807  1.00 73.82           H  
ATOM   1743  O   PRO A 102     -12.101   5.483  -8.239  1.00 73.82           O  
ATOM   1744  CG  PRO A 102     -14.683   8.115  -5.861  1.00 73.82           C  
ATOM   1745  HG2 PRO A 102     -14.967   7.225  -5.299  1.00 73.82           H  
ATOM   1746  HG3 PRO A 102     -14.739   8.987  -5.210  1.00 73.82           H  
ATOM   1747  CD  PRO A 102     -15.579   8.261  -7.084  1.00 73.82           C  
ATOM   1748  HD2 PRO A 102     -16.543   7.792  -6.885  1.00 73.82           H  
ATOM   1749  HD3 PRO A 102     -15.709   9.319  -7.313  1.00 73.82           H  
ATOM   1750  N   MET A 103     -14.169   4.918  -7.609  1.00 79.39           N  
ATOM   1751  H   MET A 103     -15.070   5.225  -7.272  1.00 79.39           H  
ATOM   1752  CA  MET A 103     -13.947   3.487  -7.840  1.00 79.39           C  
ATOM   1753  HA  MET A 103     -13.099   3.181  -7.228  1.00 79.39           H  
ATOM   1754  C   MET A 103     -13.563   3.227  -9.309  1.00 79.39           C  
ATOM   1755  CB  MET A 103     -15.161   2.666  -7.373  1.00 79.39           C  
ATOM   1756  HB2 MET A 103     -16.015   2.851  -8.025  1.00 79.39           H  
ATOM   1757  HB3 MET A 103     -15.427   2.964  -6.359  1.00 79.39           H  
ATOM   1758  O   MET A 103     -12.458   2.780  -9.572  1.00 79.39           O  
ATOM   1759  CG  MET A 103     -14.883   1.164  -7.378  1.00 79.39           C  
ATOM   1760  HG2 MET A 103     -14.620   0.865  -8.393  1.00 79.39           H  
ATOM   1761  HG3 MET A 103     -14.044   0.964  -6.711  1.00 79.39           H  
ATOM   1762  SD  MET A 103     -16.285   0.145  -6.857  1.00 79.39           S  
ATOM   1763  CE  MET A 103     -15.623  -1.515  -7.180  1.00 79.39           C  
ATOM   1764  HE1 MET A 103     -14.805  -1.730  -6.492  1.00 79.39           H  
ATOM   1765  HE2 MET A 103     -15.264  -1.579  -8.208  1.00 79.39           H  
ATOM   1766  HE3 MET A 103     -16.410  -2.254  -7.034  1.00 79.39           H  
ATOM   1767  N   ILE A 104     -14.376   3.597 -10.295  1.00 81.49           N  
ATOM   1768  H   ILE A 104     -15.256   4.037 -10.065  1.00 81.49           H  
ATOM   1769  CA  ILE A 104     -14.036   3.362 -11.713  1.00 81.49           C  
ATOM   1770  HA  ILE A 104     -13.895   2.292 -11.861  1.00 81.49           H  
ATOM   1771  C   ILE A 104     -12.708   4.037 -12.095  1.00 81.49           C  
ATOM   1772  CB  ILE A 104     -15.200   3.817 -12.617  1.00 81.49           C  
ATOM   1773  HB  ILE A 104     -15.440   4.853 -12.378  1.00 81.49           H  
ATOM   1774  O   ILE A 104     -11.844   3.407 -12.709  1.00 81.49           O  
ATOM   1775  CG1 ILE A 104     -16.444   2.939 -12.338  1.00 81.49           C  
ATOM   1776 HG12 ILE A 104     -16.646   2.911 -11.267  1.00 81.49           H  
ATOM   1777 HG13 ILE A 104     -16.249   1.917 -12.664  1.00 81.49           H  
ATOM   1778  CG2 ILE A 104     -14.806   3.742 -14.105  1.00 81.49           C  
ATOM   1779 HG21 ILE A 104     -13.976   4.414 -14.321  1.00 81.49           H  
ATOM   1780 HG22 ILE A 104     -14.516   2.724 -14.367  1.00 81.49           H  
ATOM   1781 HG23 ILE A 104     -15.637   4.051 -14.739  1.00 81.49           H  
ATOM   1782  CD1 ILE A 104     -17.724   3.440 -13.014  1.00 81.49           C  
ATOM   1783 HD11 ILE A 104     -18.570   2.850 -12.662  1.00 81.49           H  
ATOM   1784 HD12 ILE A 104     -17.894   4.486 -12.757  1.00 81.49           H  
ATOM   1785 HD13 ILE A 104     -17.657   3.333 -14.097  1.00 81.49           H  
ATOM   1786  N   TYR A 105     -12.508   5.288 -11.671  1.00 75.01           N  
ATOM   1787  H   TYR A 105     -13.252   5.756 -11.174  1.00 75.01           H  
ATOM   1788  CA  TYR A 105     -11.280   6.035 -11.957  1.00 75.01           C  
ATOM   1789  HA  TYR A 105     -11.077   5.962 -13.026  1.00 75.01           H  
ATOM   1790  C   TYR A 105     -10.037   5.488 -11.250  1.00 75.01           C  
ATOM   1791  CB  TYR A 105     -11.469   7.513 -11.596  1.00 75.01           C  
ATOM   1792  HB2 TYR A 105     -11.693   7.583 -10.531  1.00 75.01           H  
ATOM   1793  HB3 TYR A 105     -10.528   8.036 -11.765  1.00 75.01           H  
ATOM   1794  O   TYR A 105      -8.934   5.756 -11.707  1.00 75.01           O  
ATOM   1795  CG  TYR A 105     -12.539   8.230 -12.393  1.00 75.01           C  
ATOM   1796  CD1 TYR A 105     -12.501   8.214 -13.801  1.00 75.01           C  
ATOM   1797  HD1 TYR A 105     -11.707   7.699 -14.320  1.00 75.01           H  
ATOM   1798  CD2 TYR A 105     -13.550   8.953 -11.731  1.00 75.01           C  
ATOM   1799  HD2 TYR A 105     -13.537   9.022 -10.654  1.00 75.01           H  
ATOM   1800  CE1 TYR A 105     -13.502   8.868 -14.541  1.00 75.01           C  
ATOM   1801  HE1 TYR A 105     -13.483   8.855 -15.620  1.00 75.01           H  
ATOM   1802  CE2 TYR A 105     -14.559   9.600 -12.467  1.00 75.01           C  
ATOM   1803  HE2 TYR A 105     -15.325  10.167 -11.959  1.00 75.01           H  
ATOM   1804  OH  TYR A 105     -15.501  10.186 -14.593  1.00 75.01           O  
ATOM   1805  HH  TYR A 105     -16.081  10.716 -14.041  1.00 75.01           H  
ATOM   1806  CZ  TYR A 105     -14.539   9.551 -13.876  1.00 75.01           C  
ATOM   1807  N   THR A 106     -10.186   4.732 -10.161  1.00 77.15           N  
ATOM   1808  H   THR A 106     -11.120   4.575  -9.812  1.00 77.15           H  
ATOM   1809  CA  THR A 106      -9.068   4.076  -9.462  1.00 77.15           C  
ATOM   1810  HA  THR A 106      -8.154   4.643  -9.639  1.00 77.15           H  
ATOM   1811  C   THR A 106      -8.821   2.674 -10.011  1.00 77.15           C  
ATOM   1812  CB  THR A 106      -9.271   4.022  -7.937  1.00 77.15           C  
ATOM   1813  HB  THR A 106      -8.477   3.414  -7.502  1.00 77.15           H  
ATOM   1814  O   THR A 106      -7.669   2.298 -10.211  1.00 77.15           O  
ATOM   1815  CG2 THR A 106      -9.239   5.401  -7.273  1.00 77.15           C  
ATOM   1816 HG21 THR A 106      -9.774   5.378  -6.324  1.00 77.15           H  
ATOM   1817 HG22 THR A 106      -8.203   5.674  -7.067  1.00 77.15           H  
ATOM   1818 HG23 THR A 106      -9.676   6.162  -7.919  1.00 77.15           H  
ATOM   1819  OG1 THR A 106     -10.498   3.441  -7.586  1.00 77.15           O  
ATOM   1820  HG1 THR A 106     -11.156   4.103  -7.810  1.00 77.15           H  
ATOM   1821  N   TRP A 107      -9.875   1.921 -10.335  1.00 85.40           N  
ATOM   1822  H   TRP A 107     -10.796   2.282 -10.131  1.00 85.40           H  
ATOM   1823  CA  TRP A 107      -9.772   0.560 -10.861  1.00 85.40           C  
ATOM   1824  HA  TRP A 107      -9.126  -0.021 -10.203  1.00 85.40           H  
ATOM   1825  C   TRP A 107      -9.136   0.511 -12.248  1.00 85.40           C  
ATOM   1826  CB  TRP A 107     -11.150  -0.111 -10.878  1.00 85.40           C  
ATOM   1827  HB2 TRP A 107     -11.137  -0.907 -11.623  1.00 85.40           H  
ATOM   1828  HB3 TRP A 107     -11.908   0.607 -11.193  1.00 85.40           H  
ATOM   1829  O   TRP A 107      -8.281  -0.341 -12.473  1.00 85.40           O  
ATOM   1830  CG  TRP A 107     -11.560  -0.739  -9.580  1.00 85.40           C  
ATOM   1831  CD1 TRP A 107     -12.140  -0.122  -8.530  1.00 85.40           C  
ATOM   1832  HD1 TRP A 107     -12.355   0.934  -8.455  1.00 85.40           H  
ATOM   1833  CD2 TRP A 107     -11.332  -2.104  -9.121  1.00 85.40           C  
ATOM   1834  CE2 TRP A 107     -11.891  -2.246  -7.815  1.00 85.40           C  
ATOM   1835  CE3 TRP A 107     -10.664  -3.226  -9.651  1.00 85.40           C  
ATOM   1836  HE3 TRP A 107     -10.202  -3.155 -10.624  1.00 85.40           H  
ATOM   1837  NE1 TRP A 107     -12.383  -1.008  -7.512  1.00 85.40           N  
ATOM   1838  HE1 TRP A 107     -12.777  -0.744  -6.621  1.00 85.40           H  
ATOM   1839  CH2 TRP A 107     -11.172  -4.535  -7.646  1.00 85.40           C  
ATOM   1840  HH2 TRP A 107     -11.103  -5.464  -7.099  1.00 85.40           H  
ATOM   1841  CZ2 TRP A 107     -11.834  -3.434  -7.083  1.00 85.40           C  
ATOM   1842  HZ2 TRP A 107     -12.268  -3.498  -6.096  1.00 85.40           H  
ATOM   1843  CZ3 TRP A 107     -10.582  -4.427  -8.918  1.00 85.40           C  
ATOM   1844  HZ3 TRP A 107     -10.066  -5.276  -9.341  1.00 85.40           H  
ATOM   1845  N   VAL A 108      -9.502   1.413 -13.166  1.00 88.80           N  
ATOM   1846  H   VAL A 108     -10.212   2.092 -12.930  1.00 88.80           H  
ATOM   1847  CA  VAL A 108      -8.937   1.407 -14.528  1.00 88.80           C  
ATOM   1848  HA  VAL A 108      -9.112   0.416 -14.946  1.00 88.80           H  
ATOM   1849  C   VAL A 108      -7.405   1.568 -14.506  1.00 88.80           C  
ATOM   1850  CB  VAL A 108      -9.658   2.409 -15.457  1.00 88.80           C  
ATOM   1851  HB  VAL A 108      -9.742   3.385 -14.979  1.00 88.80           H  
ATOM   1852  O   VAL A 108      -6.727   0.700 -15.057  1.00 88.80           O  
ATOM   1853  CG1 VAL A 108      -8.930   2.583 -16.797  1.00 88.80           C  
ATOM   1854 HG11 VAL A 108      -8.786   1.614 -17.275  1.00 88.80           H  
ATOM   1855 HG12 VAL A 108      -9.516   3.223 -17.456  1.00 88.80           H  
ATOM   1856 HG13 VAL A 108      -7.960   3.056 -16.645  1.00 88.80           H  
ATOM   1857  CG2 VAL A 108     -11.087   1.939 -15.747  1.00 88.80           C  
ATOM   1858 HG21 VAL A 108     -11.069   0.984 -16.272  1.00 88.80           H  
ATOM   1859 HG22 VAL A 108     -11.599   2.677 -16.363  1.00 88.80           H  
ATOM   1860 HG23 VAL A 108     -11.643   1.823 -14.817  1.00 88.80           H  
ATOM   1861  N   PRO A 109      -6.819   2.576 -13.826  1.00 87.58           N  
ATOM   1862  CA  PRO A 109      -5.368   2.675 -13.676  1.00 87.58           C  
ATOM   1863  HA  PRO A 109      -4.921   2.782 -14.664  1.00 87.58           H  
ATOM   1864  C   PRO A 109      -4.739   1.468 -12.978  1.00 87.58           C  
ATOM   1865  CB  PRO A 109      -5.111   3.950 -12.869  1.00 87.58           C  
ATOM   1866  HB2 PRO A 109      -5.100   3.727 -11.802  1.00 87.58           H  
ATOM   1867  HB3 PRO A 109      -4.183   4.438 -13.166  1.00 87.58           H  
ATOM   1868  O   PRO A 109      -3.690   1.007 -13.418  1.00 87.58           O  
ATOM   1869  CG  PRO A 109      -6.328   4.807 -13.177  1.00 87.58           C  
ATOM   1870  HG2 PRO A 109      -6.509   5.536 -12.387  1.00 87.58           H  
ATOM   1871  HG3 PRO A 109      -6.191   5.307 -14.136  1.00 87.58           H  
ATOM   1872  CD  PRO A 109      -7.443   3.774 -13.292  1.00 87.58           C  
ATOM   1873  HD2 PRO A 109      -7.856   3.561 -12.306  1.00 87.58           H  
ATOM   1874  HD3 PRO A 109      -8.214   4.181 -13.946  1.00 87.58           H  
ATOM   1875  N   ILE A 110      -5.368   0.927 -11.927  1.00 89.34           N  
ATOM   1876  H   ILE A 110      -6.228   1.345 -11.602  1.00 89.34           H  
ATOM   1877  CA  ILE A 110      -4.850  -0.255 -11.219  1.00 89.34           C  
ATOM   1878  HA  ILE A 110      -3.829  -0.047 -10.898  1.00 89.34           H  
ATOM   1879  C   ILE A 110      -4.770  -1.460 -12.163  1.00 89.34           C  
ATOM   1880  CB  ILE A 110      -5.699  -0.560  -9.961  1.00 89.34           C  
ATOM   1881  HB  ILE A 110      -6.751  -0.556 -10.244  1.00 89.34           H  
ATOM   1882  O   ILE A 110      -3.733  -2.119 -12.219  1.00 89.34           O  
ATOM   1883  CG1 ILE A 110      -5.463   0.523  -8.884  1.00 89.34           C  
ATOM   1884 HG12 ILE A 110      -5.479   1.511  -9.345  1.00 89.34           H  
ATOM   1885 HG13 ILE A 110      -4.471   0.393  -8.450  1.00 89.34           H  
ATOM   1886  CG2 ILE A 110      -5.365  -1.946  -9.372  1.00 89.34           C  
ATOM   1887 HG21 ILE A 110      -5.938  -2.128  -8.462  1.00 89.34           H  
ATOM   1888 HG22 ILE A 110      -4.301  -2.015  -9.146  1.00 89.34           H  
ATOM   1889 HG23 ILE A 110      -5.625  -2.737 -10.074  1.00 89.34           H  
ATOM   1890  CD1 ILE A 110      -6.506   0.510  -7.756  1.00 89.34           C  
ATOM   1891 HD11 ILE A 110      -6.391  -0.380  -7.136  1.00 89.34           H  
ATOM   1892 HD12 ILE A 110      -7.513   0.532  -8.172  1.00 89.34           H  
ATOM   1893 HD13 ILE A 110      -6.365   1.389  -7.128  1.00 89.34           H  
ATOM   1894  N   ILE A 111      -5.828  -1.727 -12.935  1.00 92.70           N  
ATOM   1895  H   ILE A 111      -6.642  -1.135 -12.849  1.00 92.70           H  
ATOM   1896  CA  ILE A 111      -5.873  -2.836 -13.896  1.00 92.70           C  
ATOM   1897  HA  ILE A 111      -5.631  -3.761 -13.372  1.00 92.70           H  
ATOM   1898  C   ILE A 111      -4.813  -2.651 -14.980  1.00 92.70           C  
ATOM   1899  CB  ILE A 111      -7.286  -2.979 -14.508  1.00 92.70           C  
ATOM   1900  HB  ILE A 111      -7.612  -2.000 -14.859  1.00 92.70           H  
ATOM   1901  O   ILE A 111      -4.088  -3.597 -15.275  1.00 92.70           O  
ATOM   1902  CG1 ILE A 111      -8.280  -3.483 -13.436  1.00 92.70           C  
ATOM   1903 HG12 ILE A 111      -8.067  -4.527 -13.206  1.00 92.70           H  
ATOM   1904 HG13 ILE A 111      -8.150  -2.914 -12.515  1.00 92.70           H  
ATOM   1905  CG2 ILE A 111      -7.281  -3.946 -15.711  1.00 92.70           C  
ATOM   1906 HG21 ILE A 111      -6.873  -4.913 -15.415  1.00 92.70           H  
ATOM   1907 HG22 ILE A 111      -6.681  -3.539 -16.525  1.00 92.70           H  
ATOM   1908 HG23 ILE A 111      -8.288  -4.085 -16.102  1.00 92.70           H  
ATOM   1909  CD1 ILE A 111      -9.751  -3.352 -13.855  1.00 92.70           C  
ATOM   1910 HD11 ILE A 111      -9.980  -4.018 -14.686  1.00 92.70           H  
ATOM   1911 HD12 ILE A 111     -10.389  -3.623 -13.014  1.00 92.70           H  
ATOM   1912 HD13 ILE A 111      -9.964  -2.321 -14.140  1.00 92.70           H  
ATOM   1913  N   LEU A 112      -4.691  -1.447 -15.547  1.00 93.49           N  
ATOM   1914  H   LEU A 112      -5.318  -0.710 -15.259  1.00 93.49           H  
ATOM   1915  CA  LEU A 112      -3.665  -1.152 -16.547  1.00 93.49           C  
ATOM   1916  HA  LEU A 112      -3.787  -1.827 -17.394  1.00 93.49           H  
ATOM   1917  C   LEU A 112      -2.269  -1.440 -15.980  1.00 93.49           C  
ATOM   1918  CB  LEU A 112      -3.818   0.305 -17.026  1.00 93.49           C  
ATOM   1919  HB2 LEU A 112      -3.877   0.956 -16.153  1.00 93.49           H  
ATOM   1920  HB3 LEU A 112      -2.928   0.588 -17.587  1.00 93.49           H  
ATOM   1921  O   LEU A 112      -1.521  -2.228 -16.554  1.00 93.49           O  
ATOM   1922  CG  LEU A 112      -5.042   0.559 -17.926  1.00 93.49           C  
ATOM   1923  HG  LEU A 112      -5.954   0.251 -17.414  1.00 93.49           H  
ATOM   1924  CD1 LEU A 112      -5.137   2.054 -18.237  1.00 93.49           C  
ATOM   1925 HD11 LEU A 112      -6.021   2.246 -18.845  1.00 93.49           H  
ATOM   1926 HD12 LEU A 112      -4.250   2.382 -18.777  1.00 93.49           H  
ATOM   1927 HD13 LEU A 112      -5.226   2.615 -17.307  1.00 93.49           H  
ATOM   1928  CD2 LEU A 112      -4.964  -0.201 -19.252  1.00 93.49           C  
ATOM   1929 HD21 LEU A 112      -5.030  -1.275 -19.078  1.00 93.49           H  
ATOM   1930 HD22 LEU A 112      -4.027   0.023 -19.760  1.00 93.49           H  
ATOM   1931 HD23 LEU A 112      -5.796   0.089 -19.893  1.00 93.49           H  
ATOM   1932  N   ILE A 113      -1.949  -0.913 -14.798  1.00 94.38           N  
ATOM   1933  H   ILE A 113      -2.619  -0.317 -14.333  1.00 94.38           H  
ATOM   1934  CA  ILE A 113      -0.650  -1.154 -14.161  1.00 94.38           C  
ATOM   1935  HA  ILE A 113       0.129  -0.909 -14.883  1.00 94.38           H  
ATOM   1936  C   ILE A 113      -0.431  -2.633 -13.838  1.00 94.38           C  
ATOM   1937  CB  ILE A 113      -0.488  -0.234 -12.936  1.00 94.38           C  
ATOM   1938  HB  ILE A 113      -1.366  -0.350 -12.301  1.00 94.38           H  
ATOM   1939  O   ILE A 113       0.680  -3.120 -14.011  1.00 94.38           O  
ATOM   1940  CG1 ILE A 113      -0.418   1.247 -13.380  1.00 94.38           C  
ATOM   1941 HG12 ILE A 113      -0.375   1.874 -12.489  1.00 94.38           H  
ATOM   1942 HG13 ILE A 113      -1.335   1.517 -13.904  1.00 94.38           H  
ATOM   1943  CG2 ILE A 113       0.740  -0.605 -12.085  1.00 94.38           C  
ATOM   1944 HG21 ILE A 113       0.582  -1.564 -11.592  1.00 94.38           H  
ATOM   1945 HG22 ILE A 113       0.896   0.148 -11.312  1.00 94.38           H  
ATOM   1946 HG23 ILE A 113       1.633  -0.668 -12.707  1.00 94.38           H  
ATOM   1947  CD1 ILE A 113       0.747   1.632 -14.304  1.00 94.38           C  
ATOM   1948 HD11 ILE A 113       0.664   1.128 -15.267  1.00 94.38           H  
ATOM   1949 HD12 ILE A 113       0.719   2.707 -14.482  1.00 94.38           H  
ATOM   1950 HD13 ILE A 113       1.703   1.384 -13.841  1.00 94.38           H  
ATOM   1951  N   PHE A 114      -1.459  -3.390 -13.451  1.00 94.30           N  
ATOM   1952  H   PHE A 114      -2.354  -2.953 -13.286  1.00 94.30           H  
ATOM   1953  CA  PHE A 114      -1.333  -4.841 -13.279  1.00 94.30           C  
ATOM   1954  HA  PHE A 114      -0.488  -5.055 -12.625  1.00 94.30           H  
ATOM   1955  C   PHE A 114      -1.043  -5.563 -14.596  1.00 94.30           C  
ATOM   1956  CB  PHE A 114      -2.607  -5.414 -12.647  1.00 94.30           C  
ATOM   1957  HB2 PHE A 114      -3.481  -4.996 -13.146  1.00 94.30           H  
ATOM   1958  HB3 PHE A 114      -2.614  -6.488 -12.833  1.00 94.30           H  
ATOM   1959  O   PHE A 114      -0.227  -6.483 -14.610  1.00 94.30           O  
ATOM   1960  CG  PHE A 114      -2.773  -5.234 -11.151  1.00 94.30           C  
ATOM   1961  CD1 PHE A 114      -1.938  -4.389 -10.398  1.00 94.30           C  
ATOM   1962  HD1 PHE A 114      -1.154  -3.805 -10.858  1.00 94.30           H  
ATOM   1963  CD2 PHE A 114      -3.788  -5.960 -10.499  1.00 94.30           C  
ATOM   1964  HD2 PHE A 114      -4.435  -6.608 -11.070  1.00 94.30           H  
ATOM   1965  CE1 PHE A 114      -2.125  -4.298  -9.015  1.00 94.30           C  
ATOM   1966  HE1 PHE A 114      -1.481  -3.658  -8.430  1.00 94.30           H  
ATOM   1967  CE2 PHE A 114      -3.968  -5.852  -9.109  1.00 94.30           C  
ATOM   1968  HE2 PHE A 114      -4.749  -6.414  -8.618  1.00 94.30           H  
ATOM   1969  CZ  PHE A 114      -3.128  -5.019  -8.361  1.00 94.30           C  
ATOM   1970  HZ  PHE A 114      -3.253  -4.936  -7.291  1.00 94.30           H  
ATOM   1971  N   ILE A 115      -1.677  -5.155 -15.699  1.00 94.55           N  
ATOM   1972  H   ILE A 115      -2.335  -4.393 -15.619  1.00 94.55           H  
ATOM   1973  CA  ILE A 115      -1.391  -5.694 -17.034  1.00 94.55           C  
ATOM   1974  HA  ILE A 115      -1.496  -6.779 -17.001  1.00 94.55           H  
ATOM   1975  C   ILE A 115       0.069  -5.409 -17.407  1.00 94.55           C  
ATOM   1976  CB  ILE A 115      -2.400  -5.145 -18.072  1.00 94.55           C  
ATOM   1977  HB  ILE A 115      -2.440  -4.058 -17.993  1.00 94.55           H  
ATOM   1978  O   ILE A 115       0.773  -6.321 -17.839  1.00 94.55           O  
ATOM   1979  CG1 ILE A 115      -3.814  -5.713 -17.813  1.00 94.55           C  
ATOM   1980 HG12 ILE A 115      -3.833  -6.771 -18.073  1.00 94.55           H  
ATOM   1981 HG13 ILE A 115      -4.053  -5.638 -16.752  1.00 94.55           H  
ATOM   1982  CG2 ILE A 115      -1.957  -5.499 -19.499  1.00 94.55           C  
ATOM   1983 HG21 ILE A 115      -1.030  -4.978 -19.739  1.00 94.55           H  
ATOM   1984 HG22 ILE A 115      -1.798  -6.573 -19.597  1.00 94.55           H  
ATOM   1985 HG23 ILE A 115      -2.696  -5.178 -20.232  1.00 94.55           H  
ATOM   1986  CD1 ILE A 115      -4.924  -4.990 -18.588  1.00 94.55           C  
ATOM   1987 HD11 ILE A 115      -5.894  -5.345 -18.238  1.00 94.55           H  
ATOM   1988 HD12 ILE A 115      -4.850  -5.200 -19.654  1.00 94.55           H  
ATOM   1989 HD13 ILE A 115      -4.860  -3.915 -18.417  1.00 94.55           H  
ATOM   1990  N   TYR A 116       0.553  -4.188 -17.168  1.00 96.06           N  
ATOM   1991  H   TYR A 116      -0.079  -3.474 -16.835  1.00 96.06           H  
ATOM   1992  CA  TYR A 116       1.941  -3.820 -17.443  1.00 96.06           C  
ATOM   1993  HA  TYR A 116       2.168  -4.094 -18.473  1.00 96.06           H  
ATOM   1994  C   TYR A 116       2.952  -4.549 -16.551  1.00 96.06           C  
ATOM   1995  CB  TYR A 116       2.109  -2.308 -17.303  1.00 96.06           C  
ATOM   1996  HB2 TYR A 116       1.397  -1.820 -17.969  1.00 96.06           H  
ATOM   1997  HB3 TYR A 116       1.885  -2.002 -16.281  1.00 96.06           H  
ATOM   1998  O   TYR A 116       3.911  -5.133 -17.045  1.00 96.06           O  
ATOM   1999  CG  TYR A 116       3.502  -1.861 -17.684  1.00 96.06           C  
ATOM   2000  CD1 TYR A 116       4.400  -1.364 -16.720  1.00 96.06           C  
ATOM   2001  HD1 TYR A 116       4.093  -1.264 -15.690  1.00 96.06           H  
ATOM   2002  CD2 TYR A 116       3.913  -2.011 -19.019  1.00 96.06           C  
ATOM   2003  HD2 TYR A 116       3.228  -2.404 -19.756  1.00 96.06           H  
ATOM   2004  CE1 TYR A 116       5.714  -1.025 -17.100  1.00 96.06           C  
ATOM   2005  HE1 TYR A 116       6.429  -0.664 -16.375  1.00 96.06           H  
ATOM   2006  CE2 TYR A 116       5.223  -1.688 -19.400  1.00 96.06           C  
ATOM   2007  HE2 TYR A 116       5.546  -1.827 -20.421  1.00 96.06           H  
ATOM   2008  OH  TYR A 116       7.407  -0.933 -18.803  1.00 96.06           O  
ATOM   2009  HH  TYR A 116       7.572  -1.268 -19.687  1.00 96.06           H  
ATOM   2010  CZ  TYR A 116       6.130  -1.199 -18.440  1.00 96.06           C  
ATOM   2011  N   LEU A 117       2.733  -4.592 -15.236  1.00 96.10           N  
ATOM   2012  H   LEU A 117       1.938  -4.095 -14.861  1.00 96.10           H  
ATOM   2013  CA  LEU A 117       3.631  -5.297 -14.320  1.00 96.10           C  
ATOM   2014  HA  LEU A 117       4.650  -4.950 -14.492  1.00 96.10           H  
ATOM   2015  C   LEU A 117       3.649  -6.802 -14.584  1.00 96.10           C  
ATOM   2016  CB  LEU A 117       3.235  -5.023 -12.866  1.00 96.10           C  
ATOM   2017  HB2 LEU A 117       2.176  -5.249 -12.746  1.00 96.10           H  
ATOM   2018  HB3 LEU A 117       3.801  -5.701 -12.228  1.00 96.10           H  
ATOM   2019  O   LEU A 117       4.692  -7.424 -14.420  1.00 96.10           O  
ATOM   2020  CG  LEU A 117       3.505  -3.589 -12.389  1.00 96.10           C  
ATOM   2021  HG  LEU A 117       2.966  -2.873 -13.009  1.00 96.10           H  
ATOM   2022  CD1 LEU A 117       3.016  -3.462 -10.951  1.00 96.10           C  
ATOM   2023 HD11 LEU A 117       1.957  -3.715 -10.896  1.00 96.10           H  
ATOM   2024 HD12 LEU A 117       3.584  -4.119 -10.294  1.00 96.10           H  
ATOM   2025 HD13 LEU A 117       3.140  -2.426 -10.636  1.00 96.10           H  
ATOM   2026  CD2 LEU A 117       4.989  -3.220 -12.416  1.00 96.10           C  
ATOM   2027 HD21 LEU A 117       5.569  -3.960 -11.865  1.00 96.10           H  
ATOM   2028 HD22 LEU A 117       5.134  -2.242 -11.957  1.00 96.10           H  
ATOM   2029 HD23 LEU A 117       5.347  -3.166 -13.444  1.00 96.10           H  
ATOM   2030  N   ARG A 118       2.540  -7.388 -15.047  1.00 93.87           N  
ATOM   2031  H   ARG A 118       1.693  -6.840 -15.101  1.00 93.87           H  
ATOM   2032  CA  ARG A 118       2.529  -8.766 -15.545  1.00 93.87           C  
ATOM   2033  HA  ARG A 118       3.029  -9.398 -14.811  1.00 93.87           H  
ATOM   2034  C   ARG A 118       3.314  -8.913 -16.851  1.00 93.87           C  
ATOM   2035  CB  ARG A 118       1.080  -9.232 -15.713  1.00 93.87           C  
ATOM   2036  HB2 ARG A 118       0.543  -9.094 -14.774  1.00 93.87           H  
ATOM   2037  HB3 ARG A 118       0.593  -8.630 -16.481  1.00 93.87           H  
ATOM   2038  O   ARG A 118       3.956  -9.937 -17.033  1.00 93.87           O  
ATOM   2039  CG  ARG A 118       1.019 -10.711 -16.112  1.00 93.87           C  
ATOM   2040  HG2 ARG A 118       1.551 -10.867 -17.050  1.00 93.87           H  
ATOM   2041  HG3 ARG A 118       1.480 -11.319 -15.333  1.00 93.87           H  
ATOM   2042  CD  ARG A 118      -0.427 -11.152 -16.319  1.00 93.87           C  
ATOM   2043  HD2 ARG A 118      -0.885 -10.483 -17.048  1.00 93.87           H  
ATOM   2044  HD3 ARG A 118      -0.965 -11.072 -15.375  1.00 93.87           H  
ATOM   2045  NE  ARG A 118      -0.474 -12.539 -16.816  1.00 93.87           N  
ATOM   2046  HE  ARG A 118       0.395 -13.053 -16.789  1.00 93.87           H  
ATOM   2047  NH1 ARG A 118      -2.648 -12.525 -17.548  1.00 93.87           N  
ATOM   2048 HH11 ARG A 118      -3.418 -12.987 -18.010  1.00 93.87           H  
ATOM   2049 HH12 ARG A 118      -2.726 -11.559 -17.263  1.00 93.87           H  
ATOM   2050  NH2 ARG A 118      -1.399 -14.357 -17.819  1.00 93.87           N  
ATOM   2051 HH21 ARG A 118      -2.172 -14.800 -18.294  1.00 93.87           H  
ATOM   2052 HH22 ARG A 118      -0.507 -14.830 -17.780  1.00 93.87           H  
ATOM   2053  CZ  ARG A 118      -1.504 -13.132 -17.389  1.00 93.87           C  
ATOM   2054  N   HIS A 119       3.269  -7.939 -17.756  1.00 94.12           N  
ATOM   2055  H   HIS A 119       2.689  -7.131 -17.580  1.00 94.12           H  
ATOM   2056  CA  HIS A 119       4.080  -7.953 -18.977  1.00 94.12           C  
ATOM   2057  HA  HIS A 119       3.915  -8.894 -19.502  1.00 94.12           H  
ATOM   2058  C   HIS A 119       5.588  -7.887 -18.665  1.00 94.12           C  
ATOM   2059  CB  HIS A 119       3.616  -6.812 -19.895  1.00 94.12           C  
ATOM   2060  HB2 HIS A 119       3.563  -5.877 -19.338  1.00 94.12           H  
ATOM   2061  HB3 HIS A 119       2.614  -7.035 -20.261  1.00 94.12           H  
ATOM   2062  O   HIS A 119       6.374  -8.615 -19.265  1.00 94.12           O  
ATOM   2063  CG  HIS A 119       4.522  -6.586 -21.072  1.00 94.12           C  
ATOM   2064  CD2 HIS A 119       5.299  -5.481 -21.299  1.00 94.12           C  
ATOM   2065  HD2 HIS A 119       5.368  -4.599 -20.679  1.00 94.12           H  
ATOM   2066  ND1 HIS A 119       4.770  -7.476 -22.093  1.00 94.12           N  
ATOM   2067  HD1 HIS A 119       4.426  -8.422 -22.174  1.00 94.12           H  
ATOM   2068  CE1 HIS A 119       5.669  -6.917 -22.918  1.00 94.12           C  
ATOM   2069  HE1 HIS A 119       6.093  -7.384 -23.795  1.00 94.12           H  
ATOM   2070  NE2 HIS A 119       6.008  -5.702 -22.477  1.00 94.12           N  
ATOM   2071  N   VAL A 120       5.988  -7.090 -17.672  1.00 95.66           N  
ATOM   2072  H   VAL A 120       5.307  -6.453 -17.283  1.00 95.66           H  
ATOM   2073  CA  VAL A 120       7.399  -6.933 -17.282  1.00 95.66           C  
ATOM   2074  HA  VAL A 120       8.011  -6.963 -18.183  1.00 95.66           H  
ATOM   2075  C   VAL A 120       7.882  -8.068 -16.373  1.00 95.66           C  
ATOM   2076  CB  VAL A 120       7.618  -5.559 -16.621  1.00 95.66           C  
ATOM   2077  HB  VAL A 120       6.966  -5.474 -15.751  1.00 95.66           H  
ATOM   2078  O   VAL A 120       8.899  -8.695 -16.653  1.00 95.66           O  
ATOM   2079  CG1 VAL A 120       9.068  -5.377 -16.158  1.00 95.66           C  
ATOM   2080 HG11 VAL A 120       9.171  -4.414 -15.658  1.00 95.66           H  
ATOM   2081 HG12 VAL A 120       9.737  -5.424 -17.017  1.00 95.66           H  
ATOM   2082 HG13 VAL A 120       9.350  -6.149 -15.441  1.00 95.66           H  
ATOM   2083  CG2 VAL A 120       7.292  -4.415 -17.589  1.00 95.66           C  
ATOM   2084 HG21 VAL A 120       7.464  -3.456 -17.101  1.00 95.66           H  
ATOM   2085 HG22 VAL A 120       7.925  -4.475 -18.475  1.00 95.66           H  
ATOM   2086 HG23 VAL A 120       6.250  -4.451 -17.906  1.00 95.66           H  
ATOM   2087  N   TYR A 121       7.161  -8.336 -15.284  1.00 94.24           N  
ATOM   2088  H   TYR A 121       6.318  -7.797 -15.144  1.00 94.24           H  
ATOM   2089  CA  TYR A 121       7.550  -9.233 -14.188  1.00 94.24           C  
ATOM   2090  HA  TYR A 121       8.568  -9.580 -14.362  1.00 94.24           H  
ATOM   2091  C   TYR A 121       6.665 -10.492 -14.099  1.00 94.24           C  
ATOM   2092  CB  TYR A 121       7.529  -8.449 -12.864  1.00 94.24           C  
ATOM   2093  HB2 TYR A 121       7.837  -9.107 -12.052  1.00 94.24           H  
ATOM   2094  HB3 TYR A 121       6.502  -8.151 -12.656  1.00 94.24           H  
ATOM   2095  O   TYR A 121       6.686 -11.230 -13.116  1.00 94.24           O  
ATOM   2096  CG  TYR A 121       8.423  -7.228 -12.803  1.00 94.24           C  
ATOM   2097  CD1 TYR A 121       9.823  -7.380 -12.803  1.00 94.24           C  
ATOM   2098  HD1 TYR A 121      10.262  -8.364 -12.880  1.00 94.24           H  
ATOM   2099  CD2 TYR A 121       7.852  -5.943 -12.724  1.00 94.24           C  
ATOM   2100  HD2 TYR A 121       6.778  -5.831 -12.747  1.00 94.24           H  
ATOM   2101  CE1 TYR A 121      10.654  -6.247 -12.725  1.00 94.24           C  
ATOM   2102  HE1 TYR A 121      11.727  -6.363 -12.754  1.00 94.24           H  
ATOM   2103  CE2 TYR A 121       8.680  -4.809 -12.624  1.00 94.24           C  
ATOM   2104  HE2 TYR A 121       8.258  -3.817 -12.566  1.00 94.24           H  
ATOM   2105  OH  TYR A 121      10.884  -3.874 -12.523  1.00 94.24           O  
ATOM   2106  HH  TYR A 121      11.811  -4.107 -12.604  1.00 94.24           H  
ATOM   2107  CZ  TYR A 121      10.082  -4.963 -12.621  1.00 94.24           C  
ATOM   2108  N   GLY A 122       5.825 -10.768 -15.089  1.00 89.98           N  
ATOM   2109  H   GLY A 122       5.795 -10.159 -15.895  1.00 89.98           H  
ATOM   2110  CA  GLY A 122       5.190 -12.079 -15.195  1.00 89.98           C  
ATOM   2111  HA2 GLY A 122       4.733 -12.345 -14.242  1.00 89.98           H  
ATOM   2112  HA3 GLY A 122       4.414 -12.061 -15.960  1.00 89.98           H  
ATOM   2113  C   GLY A 122       6.204 -13.154 -15.580  1.00 89.98           C  
ATOM   2114  O   GLY A 122       7.286 -12.862 -16.086  1.00 89.98           O  
ATOM   2115  N   PHE A 123       5.832 -14.417 -15.379  1.00 84.88           N  
ATOM   2116  H   PHE A 123       4.939 -14.614 -14.951  1.00 84.88           H  
ATOM   2117  CA  PHE A 123       6.578 -15.529 -15.964  1.00 84.88           C  
ATOM   2118  HA  PHE A 123       7.620 -15.452 -15.650  1.00 84.88           H  
ATOM   2119  C   PHE A 123       6.521 -15.432 -17.498  1.00 84.88           C  
ATOM   2120  CB  PHE A 123       6.007 -16.853 -15.445  1.00 84.88           C  
ATOM   2121  HB2 PHE A 123       5.887 -16.787 -14.364  1.00 84.88           H  
ATOM   2122  HB3 PHE A 123       5.019 -17.018 -15.876  1.00 84.88           H  
ATOM   2123  O   PHE A 123       5.434 -15.303 -18.062  1.00 84.88           O  
ATOM   2124  CG  PHE A 123       6.898 -18.038 -15.745  1.00 84.88           C  
ATOM   2125  CD1 PHE A 123       6.660 -18.849 -16.869  1.00 84.88           C  
ATOM   2126  HD1 PHE A 123       5.832 -18.631 -17.528  1.00 84.88           H  
ATOM   2127  CD2 PHE A 123       7.999 -18.305 -14.910  1.00 84.88           C  
ATOM   2128  HD2 PHE A 123       8.205 -17.662 -14.067  1.00 84.88           H  
ATOM   2129  CE1 PHE A 123       7.517 -19.926 -17.153  1.00 84.88           C  
ATOM   2130  HE1 PHE A 123       7.344 -20.532 -18.030  1.00 84.88           H  
ATOM   2131  CE2 PHE A 123       8.858 -19.381 -15.194  1.00 84.88           C  
ATOM   2132  HE2 PHE A 123       9.719 -19.556 -14.565  1.00 84.88           H  
ATOM   2133  CZ  PHE A 123       8.617 -20.192 -16.317  1.00 84.88           C  
ATOM   2134  HZ  PHE A 123       9.290 -21.001 -16.559  1.00 84.88           H  
ATOM   2135  N   GLY A 124       7.680 -15.463 -18.153  1.00 86.35           N  
ATOM   2136  H   GLY A 124       8.521 -15.600 -17.611  1.00 86.35           H  
ATOM   2137  CA  GLY A 124       7.847 -15.171 -19.579  1.00 86.35           C  
ATOM   2138  HA2 GLY A 124       7.088 -15.703 -20.153  1.00 86.35           H  
ATOM   2139  HA3 GLY A 124       8.829 -15.522 -19.896  1.00 86.35           H  
ATOM   2140  C   GLY A 124       7.754 -13.683 -19.934  1.00 86.35           C  
ATOM   2141  O   GLY A 124       7.559 -13.362 -21.099  1.00 86.35           O  
ATOM   2142  N   GLY A 125       7.820 -12.783 -18.949  1.00 91.09           N  
ATOM   2143  H   GLY A 125       7.942 -13.107 -18.000  1.00 91.09           H  
ATOM   2144  CA  GLY A 125       7.834 -11.339 -19.171  1.00 91.09           C  
ATOM   2145  HA2 GLY A 125       7.163 -11.088 -19.993  1.00 91.09           H  
ATOM   2146  HA3 GLY A 125       7.473 -10.835 -18.274  1.00 91.09           H  
ATOM   2147  C   GLY A 125       9.223 -10.788 -19.502  1.00 91.09           C  
ATOM   2148  O   GLY A 125      10.235 -11.484 -19.385  1.00 91.09           O  
ATOM   2149  N   VAL A 126       9.271  -9.495 -19.829  1.00 94.19           N  
ATOM   2150  H   VAL A 126       8.388  -9.009 -19.891  1.00 94.19           H  
ATOM   2151  CA  VAL A 126      10.485  -8.775 -20.264  1.00 94.19           C  
ATOM   2152  HA  VAL A 126      10.792  -9.162 -21.235  1.00 94.19           H  
ATOM   2153  C   VAL A 126      11.662  -8.962 -19.298  1.00 94.19           C  
ATOM   2154  CB  VAL A 126      10.179  -7.268 -20.408  1.00 94.19           C  
ATOM   2155  HB  VAL A 126       9.887  -6.871 -19.436  1.00 94.19           H  
ATOM   2156  O   VAL A 126      12.806  -9.135 -19.715  1.00 94.19           O  
ATOM   2157  CG1 VAL A 126      11.398  -6.477 -20.892  1.00 94.19           C  
ATOM   2158 HG11 VAL A 126      11.771  -6.912 -21.818  1.00 94.19           H  
ATOM   2159 HG12 VAL A 126      12.186  -6.492 -20.139  1.00 94.19           H  
ATOM   2160 HG13 VAL A 126      11.107  -5.443 -21.077  1.00 94.19           H  
ATOM   2161  CG2 VAL A 126       9.034  -7.011 -21.394  1.00 94.19           C  
ATOM   2162 HG21 VAL A 126       9.277  -7.435 -22.368  1.00 94.19           H  
ATOM   2163 HG22 VAL A 126       8.866  -5.940 -21.509  1.00 94.19           H  
ATOM   2164 HG23 VAL A 126       8.103  -7.451 -21.037  1.00 94.19           H  
ATOM   2165  N   TYR A 127      11.411  -8.959 -17.987  1.00 94.07           N  
ATOM   2166  H   TYR A 127      10.457  -8.859 -17.671  1.00 94.07           H  
ATOM   2167  CA  TYR A 127      12.476  -9.102 -16.997  1.00 94.07           C  
ATOM   2168  HA  TYR A 127      13.267  -8.397 -17.252  1.00 94.07           H  
ATOM   2169  C   TYR A 127      13.104 -10.502 -17.001  1.00 94.07           C  
ATOM   2170  CB  TYR A 127      11.950  -8.731 -15.606  1.00 94.07           C  
ATOM   2171  HB2 TYR A 127      11.264  -9.503 -15.257  1.00 94.07           H  
ATOM   2172  HB3 TYR A 127      11.392  -7.797 -15.675  1.00 94.07           H  
ATOM   2173  O   TYR A 127      14.309 -10.618 -16.782  1.00 94.07           O  
ATOM   2174  CG  TYR A 127      13.067  -8.543 -14.601  1.00 94.07           C  
ATOM   2175  CD1 TYR A 127      13.473  -9.612 -13.782  1.00 94.07           C  
ATOM   2176  HD1 TYR A 127      12.970 -10.565 -13.855  1.00 94.07           H  
ATOM   2177  CD2 TYR A 127      13.746  -7.311 -14.537  1.00 94.07           C  
ATOM   2178  HD2 TYR A 127      13.451  -6.496 -15.181  1.00 94.07           H  
ATOM   2179  CE1 TYR A 127      14.563  -9.457 -12.906  1.00 94.07           C  
ATOM   2180  HE1 TYR A 127      14.898 -10.280 -12.293  1.00 94.07           H  
ATOM   2181  CE2 TYR A 127      14.838  -7.149 -13.664  1.00 94.07           C  
ATOM   2182  HE2 TYR A 127      15.365  -6.207 -13.630  1.00 94.07           H  
ATOM   2183  OH  TYR A 127      16.332  -8.094 -12.042  1.00 94.07           O  
ATOM   2184  HH  TYR A 127      16.800  -7.273 -12.210  1.00 94.07           H  
ATOM   2185  CZ  TYR A 127      15.258  -8.231 -12.859  1.00 94.07           C  
ATOM   2186  N   GLN A 128      12.319 -11.551 -17.280  1.00 92.24           N  
ATOM   2187  H   GLN A 128      11.374 -11.372 -17.588  1.00 92.24           H  
ATOM   2188  CA  GLN A 128      12.830 -12.918 -17.409  1.00 92.24           C  
ATOM   2189  HA  GLN A 128      13.514 -13.107 -16.581  1.00 92.24           H  
ATOM   2190  C   GLN A 128      13.623 -13.106 -18.708  1.00 92.24           C  
ATOM   2191  CB  GLN A 128      11.670 -13.925 -17.325  1.00 92.24           C  
ATOM   2192  HB2 GLN A 128      11.026 -13.666 -16.484  1.00 92.24           H  
ATOM   2193  HB3 GLN A 128      11.073 -13.877 -18.236  1.00 92.24           H  
ATOM   2194  O   GLN A 128      14.608 -13.835 -18.710  1.00 92.24           O  
ATOM   2195  CG  GLN A 128      12.203 -15.357 -17.134  1.00 92.24           C  
ATOM   2196  HG2 GLN A 128      12.762 -15.656 -18.021  1.00 92.24           H  
ATOM   2197  HG3 GLN A 128      12.883 -15.377 -16.283  1.00 92.24           H  
ATOM   2198  CD  GLN A 128      11.110 -16.389 -16.890  1.00 92.24           C  
ATOM   2199  NE2 GLN A 128      11.441 -17.659 -16.864  1.00 92.24           N  
ATOM   2200 HE21 GLN A 128      10.685 -18.310 -16.709  1.00 92.24           H  
ATOM   2201 HE22 GLN A 128      12.413 -17.918 -16.954  1.00 92.24           H  
ATOM   2202  OE1 GLN A 128       9.940 -16.097 -16.710  1.00 92.24           O  
ATOM   2203  N   GLU A 129      13.242 -12.427 -19.793  1.00 92.28           N  
ATOM   2204  H   GLU A 129      12.387 -11.890 -19.766  1.00 92.28           H  
ATOM   2205  CA  GLU A 129      14.026 -12.415 -21.038  1.00 92.28           C  
ATOM   2206  HA  GLU A 129      14.191 -13.438 -21.378  1.00 92.28           H  
ATOM   2207  C   GLU A 129      15.404 -11.774 -20.828  1.00 92.28           C  
ATOM   2208  CB  GLU A 129      13.275 -11.648 -22.135  1.00 92.28           C  
ATOM   2209  HB2 GLU A 129      13.922 -11.583 -23.010  1.00 92.28           H  
ATOM   2210  HB3 GLU A 129      13.071 -10.637 -21.784  1.00 92.28           H  
ATOM   2211  O   GLU A 129      16.415 -12.294 -21.296  1.00 92.28           O  
ATOM   2212  CG  GLU A 129      11.958 -12.317 -22.555  1.00 92.28           C  
ATOM   2213  HG2 GLU A 129      12.183 -13.312 -22.939  1.00 92.28           H  
ATOM   2214  HG3 GLU A 129      11.317 -12.432 -21.681  1.00 92.28           H  
ATOM   2215  CD  GLU A 129      11.198 -11.513 -23.624  1.00 92.28           C  
ATOM   2216  OE1 GLU A 129      10.163 -12.031 -24.096  1.00 92.28           O  
ATOM   2217  OE2 GLU A 129      11.643 -10.391 -23.964  1.00 92.28           O  
ATOM   2218  N   LEU A 130      15.457 -10.673 -20.070  1.00 92.91           N  
ATOM   2219  H   LEU A 130      14.580 -10.267 -19.778  1.00 92.91           H  
ATOM   2220  CA  LEU A 130      16.709 -10.004 -19.704  1.00 92.91           C  
ATOM   2221  HA  LEU A 130      17.340  -9.926 -20.590  1.00 92.91           H  
ATOM   2222  C   LEU A 130      17.524 -10.788 -18.666  1.00 92.91           C  
ATOM   2223  CB  LEU A 130      16.384  -8.598 -19.174  1.00 92.91           C  
ATOM   2224  HB2 LEU A 130      15.676  -8.697 -18.351  1.00 92.91           H  
ATOM   2225  HB3 LEU A 130      17.299  -8.161 -18.773  1.00 92.91           H  
ATOM   2226  O   LEU A 130      18.749 -10.689 -18.647  1.00 92.91           O  
ATOM   2227  CG  LEU A 130      15.798  -7.634 -20.220  1.00 92.91           C  
ATOM   2228  HG  LEU A 130      14.910  -8.066 -20.682  1.00 92.91           H  
ATOM   2229  CD1 LEU A 130      15.398  -6.333 -19.520  1.00 92.91           C  
ATOM   2230 HD11 LEU A 130      16.257  -5.911 -18.997  1.00 92.91           H  
ATOM   2231 HD12 LEU A 130      14.605  -6.544 -18.803  1.00 92.91           H  
ATOM   2232 HD13 LEU A 130      15.023  -5.626 -20.261  1.00 92.91           H  
ATOM   2233  CD2 LEU A 130      16.797  -7.288 -21.326  1.00 92.91           C  
ATOM   2234 HD21 LEU A 130      16.352  -6.565 -22.010  1.00 92.91           H  
ATOM   2235 HD22 LEU A 130      17.032  -8.186 -21.898  1.00 92.91           H  
ATOM   2236 HD23 LEU A 130      17.714  -6.886 -20.894  1.00 92.91           H  
ATOM   2237  N   ASN A 131      16.857 -11.558 -17.803  1.00 92.56           N  
ATOM   2238  H   ASN A 131      15.850 -11.577 -17.878  1.00 92.56           H  
ATOM   2239  CA  ASN A 131      17.472 -12.322 -16.721  1.00 92.56           C  
ATOM   2240  HA  ASN A 131      18.552 -12.353 -16.867  1.00 92.56           H  
ATOM   2241  C   ASN A 131      16.948 -13.769 -16.733  1.00 92.56           C  
ATOM   2242  CB  ASN A 131      17.210 -11.621 -15.374  1.00 92.56           C  
ATOM   2243  HB2 ASN A 131      17.715 -12.169 -14.579  1.00 92.56           H  
ATOM   2244  HB3 ASN A 131      16.141 -11.623 -15.159  1.00 92.56           H  
ATOM   2245  O   ASN A 131      16.082 -14.108 -15.921  1.00 92.56           O  
ATOM   2246  CG  ASN A 131      17.708 -10.193 -15.342  1.00 92.56           C  
ATOM   2247  ND2 ASN A 131      16.853  -9.246 -15.650  1.00 92.56           N  
ATOM   2248 HD21 ASN A 131      17.198  -8.298 -15.638  1.00 92.56           H  
ATOM   2249 HD22 ASN A 131      15.917  -9.508 -15.925  1.00 92.56           H  
ATOM   2250  OD1 ASN A 131      18.852  -9.917 -15.032  1.00 92.56           O  
ATOM   2251  N   PRO A 132      17.480 -14.657 -17.599  1.00 90.40           N  
ATOM   2252  CA  PRO A 132      16.945 -16.013 -17.780  1.00 90.40           C  
ATOM   2253  HA  PRO A 132      15.930 -15.932 -18.169  1.00 90.40           H  
ATOM   2254  C   PRO A 132      16.905 -16.875 -16.508  1.00 90.40           C  
ATOM   2255  CB  PRO A 132      17.833 -16.649 -18.854  1.00 90.40           C  
ATOM   2256  HB2 PRO A 132      17.281 -17.370 -19.457  1.00 90.40           H  
ATOM   2257  HB3 PRO A 132      18.701 -17.123 -18.394  1.00 90.40           H  
ATOM   2258  O   PRO A 132      16.101 -17.799 -16.410  1.00 90.40           O  
ATOM   2259  CG  PRO A 132      18.293 -15.453 -19.685  1.00 90.40           C  
ATOM   2260  HG2 PRO A 132      19.224 -15.656 -20.214  1.00 90.40           H  
ATOM   2261  HG3 PRO A 132      17.507 -15.168 -20.384  1.00 90.40           H  
ATOM   2262  CD  PRO A 132      18.462 -14.359 -18.636  1.00 90.40           C  
ATOM   2263  HD2 PRO A 132      19.466 -14.400 -18.213  1.00 90.40           H  
ATOM   2264  HD3 PRO A 132      18.290 -13.389 -19.103  1.00 90.40           H  
ATOM   2265  N   GLY A 133      17.753 -16.572 -15.518  1.00 89.06           N  
ATOM   2266  H   GLY A 133      18.381 -15.795 -15.666  1.00 89.06           H  
ATOM   2267  CA  GLY A 133      17.774 -17.247 -14.215  1.00 89.06           C  
ATOM   2268  HA2 GLY A 133      17.629 -18.317 -14.364  1.00 89.06           H  
ATOM   2269  HA3 GLY A 133      18.751 -17.097 -13.757  1.00 89.06           H  
ATOM   2270  C   GLY A 133      16.711 -16.764 -13.221  1.00 89.06           C  
ATOM   2271  O   GLY A 133      16.601 -17.320 -12.128  1.00 89.06           O  
ATOM   2272  N   TRP A 134      15.938 -15.729 -13.555  1.00 89.67           N  
ATOM   2273  H   TRP A 134      16.020 -15.326 -14.477  1.00 89.67           H  
ATOM   2274  CA  TRP A 134      14.935 -15.178 -12.656  1.00 89.67           C  
ATOM   2275  HA  TRP A 134      15.391 -15.094 -11.669  1.00 89.67           H  
ATOM   2276  C   TRP A 134      13.717 -16.100 -12.534  1.00 89.67           C  
ATOM   2277  CB  TRP A 134      14.550 -13.771 -13.098  1.00 89.67           C  
ATOM   2278  HB2 TRP A 134      15.449 -13.157 -13.163  1.00 89.67           H  
ATOM   2279  HB3 TRP A 134      14.102 -13.818 -14.091  1.00 89.67           H  
ATOM   2280  O   TRP A 134      13.108 -16.514 -13.519  1.00 89.67           O  
ATOM   2281  CG  TRP A 134      13.595 -13.109 -12.166  1.00 89.67           C  
ATOM   2282  CD1 TRP A 134      13.841 -12.795 -10.873  1.00 89.67           C  
ATOM   2283  HD1 TRP A 134      14.772 -12.974 -10.355  1.00 89.67           H  
ATOM   2284  CD2 TRP A 134      12.229 -12.691 -12.432  1.00 89.67           C  
ATOM   2285  CE2 TRP A 134      11.727 -12.072 -11.250  1.00 89.67           C  
ATOM   2286  CE3 TRP A 134      11.379 -12.754 -13.556  1.00 89.67           C  
ATOM   2287  HE3 TRP A 134      11.735 -13.233 -14.456  1.00 89.67           H  
ATOM   2288  NE1 TRP A 134      12.721 -12.220 -10.314  1.00 89.67           N  
ATOM   2289  HE1 TRP A 134      12.651 -11.978  -9.336  1.00 89.67           H  
ATOM   2290  CH2 TRP A 134       9.669 -11.535 -12.337  1.00 89.67           C  
ATOM   2291  HH2 TRP A 134       8.705 -11.053 -12.271  1.00 89.67           H  
ATOM   2292  CZ2 TRP A 134      10.464 -11.495 -11.193  1.00 89.67           C  
ATOM   2293  HZ2 TRP A 134      10.115 -11.026 -10.285  1.00 89.67           H  
ATOM   2294  CZ3 TRP A 134      10.099 -12.175 -13.514  1.00 89.67           C  
ATOM   2295  HZ3 TRP A 134       9.457 -12.209 -14.382  1.00 89.67           H  
ATOM   2296  N   ASN A 135      13.345 -16.414 -11.295  1.00 87.78           N  
ATOM   2297  H   ASN A 135      13.861 -16.007 -10.528  1.00 87.78           H  
ATOM   2298  CA  ASN A 135      12.321 -17.407 -10.960  1.00 87.78           C  
ATOM   2299  HA  ASN A 135      12.145 -18.027 -11.839  1.00 87.78           H  
ATOM   2300  C   ASN A 135      10.953 -16.794 -10.598  1.00 87.78           C  
ATOM   2301  CB  ASN A 135      12.886 -18.318  -9.853  1.00 87.78           C  
ATOM   2302  HB2 ASN A 135      12.173 -19.117  -9.647  1.00 87.78           H  
ATOM   2303  HB3 ASN A 135      13.815 -18.768 -10.202  1.00 87.78           H  
ATOM   2304  O   ASN A 135      10.072 -17.511 -10.127  1.00 87.78           O  
ATOM   2305  CG  ASN A 135      13.164 -17.581  -8.554  1.00 87.78           C  
ATOM   2306  ND2 ASN A 135      13.729 -18.248  -7.577  1.00 87.78           N  
ATOM   2307 HD21 ASN A 135      13.916 -17.728  -6.731  1.00 87.78           H  
ATOM   2308 HD22 ASN A 135      14.005 -19.212  -7.700  1.00 87.78           H  
ATOM   2309  OD1 ASN A 135      12.901 -16.399  -8.400  1.00 87.78           O  
ATOM   2310  N   GLY A 136      10.772 -15.483 -10.791  1.00 89.18           N  
ATOM   2311  H   GLY A 136      11.528 -14.957 -11.205  1.00 89.18           H  
ATOM   2312  CA  GLY A 136       9.538 -14.763 -10.456  1.00 89.18           C  
ATOM   2313  HA2 GLY A 136       8.686 -15.429 -10.589  1.00 89.18           H  
ATOM   2314  HA3 GLY A 136       9.416 -13.931 -11.150  1.00 89.18           H  
ATOM   2315  C   GLY A 136       9.477 -14.212  -9.024  1.00 89.18           C  
ATOM   2316  O   GLY A 136       8.537 -13.484  -8.693  1.00 89.18           O  
ATOM   2317  N   VAL A 137      10.456 -14.524  -8.167  1.00 92.50           N  
ATOM   2318  H   VAL A 137      11.215 -15.111  -8.480  1.00 92.50           H  
ATOM   2319  CA  VAL A 137      10.527 -13.978  -6.803  1.00 92.50           C  
ATOM   2320  HA  VAL A 137       9.517 -13.959  -6.393  1.00 92.50           H  
ATOM   2321  C   VAL A 137      11.040 -12.539  -6.851  1.00 92.50           C  
ATOM   2322  CB  VAL A 137      11.380 -14.859  -5.868  1.00 92.50           C  
ATOM   2323  HB  VAL A 137      12.406 -14.901  -6.233  1.00 92.50           H  
ATOM   2324  O   VAL A 137      12.076 -12.261  -7.455  1.00 92.50           O  
ATOM   2325  CG1 VAL A 137      11.398 -14.283  -4.445  1.00 92.50           C  
ATOM   2326 HG11 VAL A 137      10.384 -14.086  -4.097  1.00 92.50           H  
ATOM   2327 HG12 VAL A 137      11.880 -14.984  -3.764  1.00 92.50           H  
ATOM   2328 HG13 VAL A 137      11.969 -13.355  -4.425  1.00 92.50           H  
ATOM   2329  CG2 VAL A 137      10.817 -16.289  -5.809  1.00 92.50           C  
ATOM   2330 HG21 VAL A 137      11.371 -16.878  -5.078  1.00 92.50           H  
ATOM   2331 HG22 VAL A 137       9.760 -16.268  -5.544  1.00 92.50           H  
ATOM   2332 HG23 VAL A 137      10.913 -16.773  -6.781  1.00 92.50           H  
ATOM   2333  N   VAL A 138      10.308 -11.620  -6.217  1.00 95.05           N  
ATOM   2334  H   VAL A 138       9.469 -11.914  -5.737  1.00 95.05           H  
ATOM   2335  CA  VAL A 138      10.685 -10.201  -6.117  1.00 95.05           C  
ATOM   2336  HA  VAL A 138      11.445  -9.976  -6.866  1.00 95.05           H  
ATOM   2337  C   VAL A 138      11.328  -9.896  -4.771  1.00 95.05           C  
ATOM   2338  CB  VAL A 138       9.474  -9.291  -6.400  1.00 95.05           C  
ATOM   2339  HB  VAL A 138       8.623  -9.603  -5.795  1.00 95.05           H  
ATOM   2340  O   VAL A 138      12.316  -9.174  -4.733  1.00 95.05           O  
ATOM   2341  CG1 VAL A 138       9.746  -7.817  -6.094  1.00 95.05           C  
ATOM   2342 HG11 VAL A 138      10.657  -7.493  -6.597  1.00 95.05           H  
ATOM   2343 HG12 VAL A 138       8.901  -7.213  -6.425  1.00 95.05           H  
ATOM   2344 HG13 VAL A 138       9.848  -7.672  -5.019  1.00 95.05           H  
ATOM   2345  CG2 VAL A 138       9.086  -9.400  -7.879  1.00 95.05           C  
ATOM   2346 HG21 VAL A 138       8.767 -10.416  -8.110  1.00 95.05           H  
ATOM   2347 HG22 VAL A 138       9.941  -9.149  -8.507  1.00 95.05           H  
ATOM   2348 HG23 VAL A 138       8.275  -8.710  -8.110  1.00 95.05           H  
ATOM   2349  N   VAL A 139      10.800 -10.438  -3.674  1.00 96.36           N  
ATOM   2350  H   VAL A 139       9.970 -11.006  -3.767  1.00 96.36           H  
ATOM   2351  CA  VAL A 139      11.389 -10.321  -2.330  1.00 96.36           C  
ATOM   2352  HA  VAL A 139      12.473 -10.245  -2.422  1.00 96.36           H  
ATOM   2353  C   VAL A 139      11.092 -11.568  -1.506  1.00 96.36           C  
ATOM   2354  CB  VAL A 139      10.885  -9.079  -1.559  1.00 96.36           C  
ATOM   2355  HB  VAL A 139      11.266  -9.143  -0.540  1.00 96.36           H  
ATOM   2356  O   VAL A 139      10.066 -12.217  -1.700  1.00 96.36           O  
ATOM   2357  CG1 VAL A 139      11.398  -7.761  -2.141  1.00 96.36           C  
ATOM   2358 HG11 VAL A 139      12.479  -7.812  -2.268  1.00 96.36           H  
ATOM   2359 HG12 VAL A 139      10.920  -7.569  -3.101  1.00 96.36           H  
ATOM   2360 HG13 VAL A 139      11.160  -6.940  -1.464  1.00 96.36           H  
ATOM   2361  CG2 VAL A 139       9.358  -9.005  -1.459  1.00 96.36           C  
ATOM   2362 HG21 VAL A 139       8.906  -8.986  -2.451  1.00 96.36           H  
ATOM   2363 HG22 VAL A 139       8.990  -9.859  -0.891  1.00 96.36           H  
ATOM   2364 HG23 VAL A 139       9.078  -8.097  -0.925  1.00 96.36           H  
ATOM   2365  N   TYR A 140      11.952 -11.866  -0.541  1.00 96.11           N  
ATOM   2366  H   TYR A 140      12.825 -11.359  -0.504  1.00 96.11           H  
ATOM   2367  CA  TYR A 140      11.652 -12.758   0.572  1.00 96.11           C  
ATOM   2368  HA  TYR A 140      10.848 -13.431   0.276  1.00 96.11           H  
ATOM   2369  C   TYR A 140      11.178 -11.956   1.783  1.00 96.11           C  
ATOM   2370  CB  TYR A 140      12.869 -13.621   0.906  1.00 96.11           C  
ATOM   2371  HB2 TYR A 140      13.714 -12.977   1.149  1.00 96.11           H  
ATOM   2372  HB3 TYR A 140      12.643 -14.220   1.788  1.00 96.11           H  
ATOM   2373  O   TYR A 140      11.661 -10.860   2.056  1.00 96.11           O  
ATOM   2374  CG  TYR A 140      13.251 -14.558  -0.220  1.00 96.11           C  
ATOM   2375  CD1 TYR A 140      12.566 -15.778  -0.382  1.00 96.11           C  
ATOM   2376  HD1 TYR A 140      11.771 -16.048   0.298  1.00 96.11           H  
ATOM   2377  CD2 TYR A 140      14.265 -14.191  -1.125  1.00 96.11           C  
ATOM   2378  HD2 TYR A 140      14.777 -13.248  -1.008  1.00 96.11           H  
ATOM   2379  CE1 TYR A 140      12.909 -16.641  -1.440  1.00 96.11           C  
ATOM   2380  HE1 TYR A 140      12.392 -17.580  -1.578  1.00 96.11           H  
ATOM   2381  CE2 TYR A 140      14.608 -15.050  -2.185  1.00 96.11           C  
ATOM   2382  HE2 TYR A 140      15.386 -14.761  -2.877  1.00 96.11           H  
ATOM   2383  OH  TYR A 140      14.256 -17.104  -3.370  1.00 96.11           O  
ATOM   2384  HH  TYR A 140      14.999 -16.751  -3.866  1.00 96.11           H  
ATOM   2385  CZ  TYR A 140      13.932 -16.279  -2.341  1.00 96.11           C  
ATOM   2386  N   LEU A 141      10.234 -12.506   2.530  1.00 96.58           N  
ATOM   2387  H   LEU A 141       9.839 -13.382   2.220  1.00 96.58           H  
ATOM   2388  CA  LEU A 141       9.716 -11.929   3.759  1.00 96.58           C  
ATOM   2389  HA  LEU A 141       9.983 -10.873   3.790  1.00 96.58           H  
ATOM   2390  C   LEU A 141      10.336 -12.641   4.971  1.00 96.58           C  
ATOM   2391  CB  LEU A 141       8.182 -12.035   3.764  1.00 96.58           C  
ATOM   2392  HB2 LEU A 141       7.808 -11.674   4.723  1.00 96.58           H  
ATOM   2393  HB3 LEU A 141       7.915 -13.088   3.677  1.00 96.58           H  
ATOM   2394  O   LEU A 141      10.463 -13.870   4.958  1.00 96.58           O  
ATOM   2395  CG  LEU A 141       7.489 -11.255   2.630  1.00 96.58           C  
ATOM   2396  HG  LEU A 141       7.887 -11.562   1.663  1.00 96.58           H  
ATOM   2397  CD1 LEU A 141       6.003 -11.575   2.648  1.00 96.58           C  
ATOM   2398 HD11 LEU A 141       5.468 -10.946   1.936  1.00 96.58           H  
ATOM   2399 HD12 LEU A 141       5.587 -11.436   3.645  1.00 96.58           H  
ATOM   2400 HD13 LEU A 141       5.902 -12.612   2.327  1.00 96.58           H  
ATOM   2401  CD2 LEU A 141       7.658  -9.748   2.767  1.00 96.58           C  
ATOM   2402 HD21 LEU A 141       8.709  -9.504   2.611  1.00 96.58           H  
ATOM   2403 HD22 LEU A 141       7.079  -9.237   1.998  1.00 96.58           H  
ATOM   2404 HD23 LEU A 141       7.330  -9.418   3.752  1.00 96.58           H  
ATOM   2405  N   PRO A 142      10.648 -11.908   6.055  1.00 95.83           N  
ATOM   2406  CA  PRO A 142      10.852 -12.501   7.371  1.00 95.83           C  
ATOM   2407  HA  PRO A 142      11.796 -13.045   7.371  1.00 95.83           H  
ATOM   2408  C   PRO A 142       9.689 -13.438   7.725  1.00 95.83           C  
ATOM   2409  CB  PRO A 142      10.932 -11.317   8.343  1.00 95.83           C  
ATOM   2410  HB2 PRO A 142       9.945 -11.087   8.744  1.00 95.83           H  
ATOM   2411  HB3 PRO A 142      11.637 -11.502   9.154  1.00 95.83           H  
ATOM   2412  O   PRO A 142       8.530 -13.110   7.467  1.00 95.83           O  
ATOM   2413  CG  PRO A 142      11.390 -10.155   7.464  1.00 95.83           C  
ATOM   2414  HG2 PRO A 142      12.477 -10.171   7.374  1.00 95.83           H  
ATOM   2415  HG3 PRO A 142      11.050  -9.193   7.847  1.00 95.83           H  
ATOM   2416  CD  PRO A 142      10.756 -10.461   6.114  1.00 95.83           C  
ATOM   2417  HD2 PRO A 142       9.758 -10.029   6.049  1.00 95.83           H  
ATOM   2418  HD3 PRO A 142      11.388 -10.076   5.313  1.00 95.83           H  
ATOM   2419  N   ILE A 143       9.971 -14.577   8.365  1.00 94.79           N  
ATOM   2420  H   ILE A 143      10.937 -14.765   8.593  1.00 94.79           H  
ATOM   2421  CA  ILE A 143       8.967 -15.627   8.645  1.00 94.79           C  
ATOM   2422  HA  ILE A 143       8.574 -15.997   7.697  1.00 94.79           H  
ATOM   2423  C   ILE A 143       7.777 -15.072   9.440  1.00 94.79           C  
ATOM   2424  CB  ILE A 143       9.628 -16.806   9.404  1.00 94.79           C  
ATOM   2425  HB  ILE A 143      10.123 -16.405  10.288  1.00 94.79           H  
ATOM   2426  O   ILE A 143       6.631 -15.464   9.240  1.00 94.79           O  
ATOM   2427  CG1 ILE A 143      10.695 -17.491   8.517  1.00 94.79           C  
ATOM   2428 HG12 ILE A 143      10.206 -17.985   7.677  1.00 94.79           H  
ATOM   2429 HG13 ILE A 143      11.371 -16.739   8.112  1.00 94.79           H  
ATOM   2430  CG2 ILE A 143       8.581 -17.838   9.875  1.00 94.79           C  
ATOM   2431 HG21 ILE A 143       7.891 -17.387  10.588  1.00 94.79           H  
ATOM   2432 HG22 ILE A 143       9.066 -18.674  10.380  1.00 94.79           H  
ATOM   2433 HG23 ILE A 143       8.022 -18.211   9.017  1.00 94.79           H  
ATOM   2434  CD1 ILE A 143      11.563 -18.515   9.262  1.00 94.79           C  
ATOM   2435 HD11 ILE A 143      12.374 -18.837   8.609  1.00 94.79           H  
ATOM   2436 HD12 ILE A 143      11.991 -18.062  10.156  1.00 94.79           H  
ATOM   2437 HD13 ILE A 143      10.979 -19.394   9.537  1.00 94.79           H  
ATOM   2438  N   ILE A 144       8.032 -14.138  10.357  1.00 95.82           N  
ATOM   2439  H   ILE A 144       8.987 -13.833  10.483  1.00 95.82           H  
ATOM   2440  CA  ILE A 144       6.962 -13.509  11.132  1.00 95.82           C  
ATOM   2441  HA  ILE A 144       6.339 -14.313  11.524  1.00 95.82           H  
ATOM   2442  C   ILE A 144       6.048 -12.639  10.257  1.00 95.82           C  
ATOM   2443  CB  ILE A 144       7.560 -12.742  12.325  1.00 95.82           C  
ATOM   2444  HB  ILE A 144       8.219 -13.429  12.855  1.00 95.82           H  
ATOM   2445  O   ILE A 144       4.831 -12.670  10.431  1.00 95.82           O  
ATOM   2446  CG1 ILE A 144       6.488 -12.269  13.322  1.00 95.82           C  
ATOM   2447 HG12 ILE A 144       5.800 -11.590  12.817  1.00 95.82           H  
ATOM   2448 HG13 ILE A 144       6.982 -11.719  14.123  1.00 95.82           H  
ATOM   2449  CG2 ILE A 144       8.400 -11.530  11.887  1.00 95.82           C  
ATOM   2450 HG21 ILE A 144       9.213 -11.833  11.228  1.00 95.82           H  
ATOM   2451 HG22 ILE A 144       7.779 -10.786  11.387  1.00 95.82           H  
ATOM   2452 HG23 ILE A 144       8.826 -11.051  12.769  1.00 95.82           H  
ATOM   2453  CD1 ILE A 144       5.682 -13.402  13.968  1.00 95.82           C  
ATOM   2454 HD11 ILE A 144       5.042 -13.886  13.231  1.00 95.82           H  
ATOM   2455 HD12 ILE A 144       5.048 -12.986  14.752  1.00 95.82           H  
ATOM   2456 HD13 ILE A 144       6.357 -14.134  14.411  1.00 95.82           H  
ATOM   2457  N   LEU A 145       6.609 -11.919   9.279  1.00 96.44           N  
ATOM   2458  H   LEU A 145       7.593 -12.044   9.090  1.00 96.44           H  
ATOM   2459  CA  LEU A 145       5.830 -11.123   8.336  1.00 96.44           C  
ATOM   2460  HA  LEU A 145       5.069 -10.567   8.883  1.00 96.44           H  
ATOM   2461  C   LEU A 145       5.065 -12.014   7.363  1.00 96.44           C  
ATOM   2462  CB  LEU A 145       6.724 -10.134   7.564  1.00 96.44           C  
ATOM   2463  HB2 LEU A 145       6.130  -9.740   6.739  1.00 96.44           H  
ATOM   2464  HB3 LEU A 145       7.567 -10.670   7.129  1.00 96.44           H  
ATOM   2465  O   LEU A 145       3.910 -11.714   7.077  1.00 96.44           O  
ATOM   2466  CG  LEU A 145       7.255  -8.937   8.372  1.00 96.44           C  
ATOM   2467  HG  LEU A 145       7.962  -9.293   9.122  1.00 96.44           H  
ATOM   2468  CD1 LEU A 145       7.969  -7.980   7.416  1.00 96.44           C  
ATOM   2469 HD11 LEU A 145       8.173  -7.028   7.906  1.00 96.44           H  
ATOM   2470 HD12 LEU A 145       8.925  -8.403   7.106  1.00 96.44           H  
ATOM   2471 HD13 LEU A 145       7.356  -7.792   6.534  1.00 96.44           H  
ATOM   2472  CD2 LEU A 145       6.139  -8.157   9.073  1.00 96.44           C  
ATOM   2473 HD21 LEU A 145       5.698  -8.758   9.869  1.00 96.44           H  
ATOM   2474 HD22 LEU A 145       6.550  -7.256   9.530  1.00 96.44           H  
ATOM   2475 HD23 LEU A 145       5.371  -7.874   8.354  1.00 96.44           H  
ATOM   2476  N   SER A 146       5.652 -13.124   6.900  1.00 95.04           N  
ATOM   2477  H   SER A 146       6.605 -13.333   7.159  1.00 95.04           H  
ATOM   2478  CA  SER A 146       4.932 -14.046   6.016  1.00 95.04           C  
ATOM   2479  HA  SER A 146       4.569 -13.453   5.176  1.00 95.04           H  
ATOM   2480  C   SER A 146       3.703 -14.659   6.699  1.00 95.04           C  
ATOM   2481  CB  SER A 146       5.850 -15.127   5.436  1.00 95.04           C  
ATOM   2482  HB2 SER A 146       6.737 -14.662   5.006  1.00 95.04           H  
ATOM   2483  HB3 SER A 146       5.311 -15.640   4.639  1.00 95.04           H  
ATOM   2484  O   SER A 146       2.656 -14.804   6.069  1.00 95.04           O  
ATOM   2485  OG  SER A 146       6.240 -16.078   6.402  1.00 95.04           O  
ATOM   2486  HG  SER A 146       6.178 -16.940   5.983  1.00 95.04           H  
ATOM   2487  N   LYS A 147       3.785 -14.929   8.009  1.00 94.65           N  
ATOM   2488  H   LYS A 147       4.699 -14.863   8.434  1.00 94.65           H  
ATOM   2489  CA  LYS A 147       2.646 -15.382   8.821  1.00 94.65           C  
ATOM   2490  HA  LYS A 147       2.129 -16.177   8.283  1.00 94.65           H  
ATOM   2491  C   LYS A 147       1.598 -14.289   9.038  1.00 94.65           C  
ATOM   2492  CB  LYS A 147       3.142 -15.941  10.161  1.00 94.65           C  
ATOM   2493  HB2 LYS A 147       3.805 -15.218  10.637  1.00 94.65           H  
ATOM   2494  HB3 LYS A 147       2.283 -16.101  10.812  1.00 94.65           H  
ATOM   2495  O   LYS A 147       0.421 -14.539   8.809  1.00 94.65           O  
ATOM   2496  CG  LYS A 147       3.872 -17.278   9.981  1.00 94.65           C  
ATOM   2497  HG2 LYS A 147       4.727 -17.155   9.316  1.00 94.65           H  
ATOM   2498  HG3 LYS A 147       3.187 -17.998   9.531  1.00 94.65           H  
ATOM   2499  CD  LYS A 147       4.348 -17.816  11.333  1.00 94.65           C  
ATOM   2500  HD2 LYS A 147       3.483 -17.960  11.980  1.00 94.65           H  
ATOM   2501  HD3 LYS A 147       5.029 -17.097  11.790  1.00 94.65           H  
ATOM   2502  CE  LYS A 147       5.068 -19.152  11.122  1.00 94.65           C  
ATOM   2503  HE2 LYS A 147       4.423 -19.798  10.527  1.00 94.65           H  
ATOM   2504  HE3 LYS A 147       5.974 -18.970  10.543  1.00 94.65           H  
ATOM   2505  NZ  LYS A 147       5.393 -19.811  12.412  1.00 94.65           N  
ATOM   2506  HZ1 LYS A 147       4.545 -20.001  12.928  1.00 94.65           H  
ATOM   2507  HZ2 LYS A 147       5.859 -20.691  12.246  1.00 94.65           H  
ATOM   2508  HZ3 LYS A 147       5.993 -19.224  12.974  1.00 94.65           H  
ATOM   2509  N   ILE A 148       2.007 -13.083   9.445  1.00 95.02           N  
ATOM   2510  H   ILE A 148       2.993 -12.949   9.617  1.00 95.02           H  
ATOM   2511  CA  ILE A 148       1.082 -11.961   9.713  1.00 95.02           C  
ATOM   2512  HA  ILE A 148       0.308 -12.299  10.402  1.00 95.02           H  
ATOM   2513  C   ILE A 148       0.353 -11.509   8.447  1.00 95.02           C  
ATOM   2514  CB  ILE A 148       1.843 -10.783  10.367  1.00 95.02           C  
ATOM   2515  HB  ILE A 148       2.773 -10.622   9.821  1.00 95.02           H  
ATOM   2516  O   ILE A 148      -0.823 -11.163   8.499  1.00 95.02           O  
ATOM   2517  CG1 ILE A 148       2.173 -11.170  11.822  1.00 95.02           C  
ATOM   2518 HG12 ILE A 148       1.245 -11.265  12.386  1.00 95.02           H  
ATOM   2519 HG13 ILE A 148       2.667 -12.142  11.839  1.00 95.02           H  
ATOM   2520  CG2 ILE A 148       1.042  -9.464  10.338  1.00 95.02           C  
ATOM   2521 HG21 ILE A 148       0.085  -9.595  10.844  1.00 95.02           H  
ATOM   2522 HG22 ILE A 148       0.861  -9.143   9.312  1.00 95.02           H  
ATOM   2523 HG23 ILE A 148       1.599  -8.660  10.819  1.00 95.02           H  
ATOM   2524  CD1 ILE A 148       3.084 -10.182  12.549  1.00 95.02           C  
ATOM   2525 HD11 ILE A 148       4.014 -10.049  11.995  1.00 95.02           H  
ATOM   2526 HD12 ILE A 148       2.592  -9.220  12.690  1.00 95.02           H  
ATOM   2527 HD13 ILE A 148       3.296 -10.598  13.534  1.00 95.02           H  
ATOM   2528  N   LEU A 149       1.043 -11.513   7.307  1.00 94.48           N  
ATOM   2529  H   LEU A 149       2.020 -11.770   7.332  1.00 94.48           H  
ATOM   2530  CA  LEU A 149       0.462 -11.158   6.015  1.00 94.48           C  
ATOM   2531  HA  LEU A 149      -0.303 -10.398   6.174  1.00 94.48           H  
ATOM   2532  C   LEU A 149      -0.273 -12.332   5.357  1.00 94.48           C  
ATOM   2533  CB  LEU A 149       1.554 -10.563   5.107  1.00 94.48           C  
ATOM   2534  HB2 LEU A 149       1.126 -10.366   4.125  1.00 94.48           H  
ATOM   2535  HB3 LEU A 149       2.340 -11.307   4.978  1.00 94.48           H  
ATOM   2536  O   LEU A 149      -0.781 -12.165   4.252  1.00 94.48           O  
ATOM   2537  CG  LEU A 149       2.176  -9.254   5.632  1.00 94.48           C  
ATOM   2538  HG  LEU A 149       2.589  -9.408   6.630  1.00 94.48           H  
ATOM   2539  CD1 LEU A 149       3.317  -8.825   4.709  1.00 94.48           C  
ATOM   2540 HD11 LEU A 149       2.939  -8.648   3.702  1.00 94.48           H  
ATOM   2541 HD12 LEU A 149       3.779  -7.914   5.089  1.00 94.48           H  
ATOM   2542 HD13 LEU A 149       4.072  -9.611   4.676  1.00 94.48           H  
ATOM   2543  CD2 LEU A 149       1.159  -8.112   5.698  1.00 94.48           C  
ATOM   2544 HD21 LEU A 149       0.395  -8.335   6.442  1.00 94.48           H  
ATOM   2545 HD22 LEU A 149       0.689  -7.973   4.724  1.00 94.48           H  
ATOM   2546 HD23 LEU A 149       1.660  -7.190   5.991  1.00 94.48           H  
ATOM   2547  N   PHE A 150      -0.353 -13.493   6.020  1.00 93.01           N  
ATOM   2548  H   PHE A 150       0.027 -13.532   6.955  1.00 93.01           H  
ATOM   2549  CA  PHE A 150      -1.040 -14.694   5.542  1.00 93.01           C  
ATOM   2550  HA  PHE A 150      -0.744 -15.510   6.202  1.00 93.01           H  
ATOM   2551  C   PHE A 150      -0.606 -15.114   4.130  1.00 93.01           C  
ATOM   2552  CB  PHE A 150      -2.561 -14.527   5.684  1.00 93.01           C  
ATOM   2553  HB2 PHE A 150      -2.900 -13.727   5.026  1.00 93.01           H  
ATOM   2554  HB3 PHE A 150      -3.045 -15.445   5.352  1.00 93.01           H  
ATOM   2555  O   PHE A 150      -1.436 -15.423   3.277  1.00 93.01           O  
ATOM   2556  CG  PHE A 150      -3.027 -14.245   7.096  1.00 93.01           C  
ATOM   2557  CD1 PHE A 150      -3.220 -15.311   7.994  1.00 93.01           C  
ATOM   2558  HD1 PHE A 150      -3.031 -16.326   7.677  1.00 93.01           H  
ATOM   2559  CD2 PHE A 150      -3.266 -12.924   7.517  1.00 93.01           C  
ATOM   2560  HD2 PHE A 150      -3.095 -12.100   6.840  1.00 93.01           H  
ATOM   2561  CE1 PHE A 150      -3.659 -15.058   9.305  1.00 93.01           C  
ATOM   2562  HE1 PHE A 150      -3.806 -15.878   9.992  1.00 93.01           H  
ATOM   2563  CE2 PHE A 150      -3.700 -12.671   8.829  1.00 93.01           C  
ATOM   2564  HE2 PHE A 150      -3.859 -11.653   9.155  1.00 93.01           H  
ATOM   2565  CZ  PHE A 150      -3.900 -13.738   9.722  1.00 93.01           C  
ATOM   2566  HZ  PHE A 150      -4.228 -13.542  10.732  1.00 93.01           H  
ATOM   2567  N   ILE A 151       0.700 -15.116   3.862  1.00 91.36           N  
ATOM   2568  H   ILE A 151       1.342 -14.882   4.606  1.00 91.36           H  
ATOM   2569  CA  ILE A 151       1.242 -15.386   2.519  1.00 91.36           C  
ATOM   2570  HA  ILE A 151       0.829 -14.660   1.820  1.00 91.36           H  
ATOM   2571  C   ILE A 151       0.801 -16.750   1.982  1.00 91.36           C  
ATOM   2572  CB  ILE A 151       2.769 -15.209   2.530  1.00 91.36           C  
ATOM   2573  HB  ILE A 151       3.187 -15.867   3.292  1.00 91.36           H  
ATOM   2574  O   ILE A 151       0.453 -16.848   0.808  1.00 91.36           O  
ATOM   2575  CG1 ILE A 151       3.140 -13.758   2.902  1.00 91.36           C  
ATOM   2576 HG12 ILE A 151       2.803 -13.544   3.916  1.00 91.36           H  
ATOM   2577 HG13 ILE A 151       4.229 -13.699   2.904  1.00 91.36           H  
ATOM   2578  CG2 ILE A 151       3.412 -15.599   1.188  1.00 91.36           C  
ATOM   2579 HG21 ILE A 151       4.473 -15.349   1.186  1.00 91.36           H  
ATOM   2580 HG22 ILE A 151       2.922 -15.097   0.354  1.00 91.36           H  
ATOM   2581 HG23 ILE A 151       3.328 -16.676   1.040  1.00 91.36           H  
ATOM   2582  CD1 ILE A 151       2.567 -12.651   2.008  1.00 91.36           C  
ATOM   2583 HD11 ILE A 151       1.496 -12.546   2.182  1.00 91.36           H  
ATOM   2584 HD12 ILE A 151       2.738 -12.879   0.956  1.00 91.36           H  
ATOM   2585 HD13 ILE A 151       3.045 -11.702   2.254  1.00 91.36           H  
ATOM   2586  N   ASP A 152       0.685 -17.760   2.846  1.00 90.11           N  
ATOM   2587  H   ASP A 152       1.066 -17.640   3.774  1.00 90.11           H  
ATOM   2588  CA  ASP A 152       0.172 -19.089   2.487  1.00 90.11           C  
ATOM   2589  HA  ASP A 152       0.832 -19.538   1.745  1.00 90.11           H  
ATOM   2590  C   ASP A 152      -1.240 -19.032   1.885  1.00 90.11           C  
ATOM   2591  CB  ASP A 152       0.158 -19.986   3.738  1.00 90.11           C  
ATOM   2592  HB2 ASP A 152      -0.448 -19.513   4.511  1.00 90.11           H  
ATOM   2593  HB3 ASP A 152      -0.308 -20.937   3.479  1.00 90.11           H  
ATOM   2594  O   ASP A 152      -1.525 -19.700   0.889  1.00 90.11           O  
ATOM   2595  CG  ASP A 152       1.553 -20.277   4.297  1.00 90.11           C  
ATOM   2596  OD1 ASP A 152       2.537 -20.087   3.557  1.00 90.11           O  
ATOM   2597  OD2 ASP A 152       1.651 -20.681   5.475  1.00 90.11           O  
ATOM   2598  N   PHE A 153      -2.117 -18.189   2.440  1.00 90.89           N  
ATOM   2599  H   PHE A 153      -1.791 -17.572   3.170  1.00 90.89           H  
ATOM   2600  CA  PHE A 153      -3.468 -17.995   1.917  1.00 90.89           C  
ATOM   2601  HA  PHE A 153      -3.943 -18.968   1.795  1.00 90.89           H  
ATOM   2602  C   PHE A 153      -3.439 -17.332   0.537  1.00 90.89           C  
ATOM   2603  CB  PHE A 153      -4.299 -17.171   2.909  1.00 90.89           C  
ATOM   2604  HB2 PHE A 153      -3.750 -16.272   3.191  1.00 90.89           H  
ATOM   2605  HB3 PHE A 153      -4.458 -17.758   3.814  1.00 90.89           H  
ATOM   2606  O   PHE A 153      -4.140 -17.774  -0.372  1.00 90.89           O  
ATOM   2607  CG  PHE A 153      -5.640 -16.742   2.353  1.00 90.89           C  
ATOM   2608  CD1 PHE A 153      -5.806 -15.442   1.837  1.00 90.89           C  
ATOM   2609  HD1 PHE A 153      -4.987 -14.739   1.862  1.00 90.89           H  
ATOM   2610  CD2 PHE A 153      -6.707 -17.657   2.304  1.00 90.89           C  
ATOM   2611  HD2 PHE A 153      -6.579 -18.659   2.685  1.00 90.89           H  
ATOM   2612  CE1 PHE A 153      -7.037 -15.058   1.278  1.00 90.89           C  
ATOM   2613  HE1 PHE A 153      -7.158 -14.061   0.883  1.00 90.89           H  
ATOM   2614  CE2 PHE A 153      -7.939 -17.270   1.752  1.00 90.89           C  
ATOM   2615  HE2 PHE A 153      -8.759 -17.973   1.723  1.00 90.89           H  
ATOM   2616  CZ  PHE A 153      -8.104 -15.972   1.236  1.00 90.89           C  
ATOM   2617  HZ  PHE A 153      -9.052 -15.677   0.809  1.00 90.89           H  
ATOM   2618  N   TRP A 154      -2.606 -16.307   0.344  1.00 88.04           N  
ATOM   2619  H   TRP A 154      -2.047 -15.986   1.121  1.00 88.04           H  
ATOM   2620  CA  TRP A 154      -2.492 -15.620  -0.947  1.00 88.04           C  
ATOM   2621  HA  TRP A 154      -3.494 -15.361  -1.290  1.00 88.04           H  
ATOM   2622  C   TRP A 154      -1.862 -16.498  -2.026  1.00 88.04           C  
ATOM   2623  CB  TRP A 154      -1.691 -14.331  -0.778  1.00 88.04           C  
ATOM   2624  HB2 TRP A 154      -0.678 -14.578  -0.459  1.00 88.04           H  
ATOM   2625  HB3 TRP A 154      -1.623 -13.831  -1.744  1.00 88.04           H  
ATOM   2626  O   TRP A 154      -2.248 -16.416  -3.189  1.00 88.04           O  
ATOM   2627  CG  TRP A 154      -2.291 -13.375   0.197  1.00 88.04           C  
ATOM   2628  CD1 TRP A 154      -1.733 -12.997   1.364  1.00 88.04           C  
ATOM   2629  HD1 TRP A 154      -0.776 -13.328   1.740  1.00 88.04           H  
ATOM   2630  CD2 TRP A 154      -3.591 -12.713   0.148  1.00 88.04           C  
ATOM   2631  CE2 TRP A 154      -3.752 -11.948   1.342  1.00 88.04           C  
ATOM   2632  CE3 TRP A 154      -4.655 -12.694  -0.780  1.00 88.04           C  
ATOM   2633  HE3 TRP A 154      -4.565 -13.265  -1.692  1.00 88.04           H  
ATOM   2634  NE1 TRP A 154      -2.588 -12.163   2.045  1.00 88.04           N  
ATOM   2635  HE1 TRP A 154      -2.361 -11.826   2.969  1.00 88.04           H  
ATOM   2636  CH2 TRP A 154      -5.947 -11.200   0.658  1.00 88.04           C  
ATOM   2637  HH2 TRP A 154      -6.847 -10.633   0.845  1.00 88.04           H  
ATOM   2638  CZ2 TRP A 154      -4.908 -11.201   1.604  1.00 88.04           C  
ATOM   2639  HZ2 TRP A 154      -4.996 -10.643   2.525  1.00 88.04           H  
ATOM   2640  CZ3 TRP A 154      -5.820 -11.943  -0.530  1.00 88.04           C  
ATOM   2641  HZ3 TRP A 154      -6.623 -11.943  -1.252  1.00 88.04           H  
ATOM   2642  N   HIS A 155      -0.932 -17.368  -1.648  1.00 86.03           N  
ATOM   2643  H   HIS A 155      -0.617 -17.334  -0.689  1.00 86.03           H  
ATOM   2644  CA  HIS A 155      -0.348 -18.385  -2.513  1.00 86.03           C  
ATOM   2645  HA  HIS A 155      -0.005 -17.929  -3.442  1.00 86.03           H  
ATOM   2646  C   HIS A 155      -1.365 -19.452  -2.915  1.00 86.03           C  
ATOM   2647  CB  HIS A 155       0.848 -18.984  -1.768  1.00 86.03           C  
ATOM   2648  HB2 HIS A 155       1.054 -19.983  -2.152  1.00 86.03           H  
ATOM   2649  HB3 HIS A 155       0.597 -19.116  -0.715  1.00 86.03           H  
ATOM   2650  O   HIS A 155      -1.489 -19.760  -4.102  1.00 86.03           O  
ATOM   2651  CG  HIS A 155       2.096 -18.141  -1.862  1.00 86.03           C  
ATOM   2652  CD2 HIS A 155       2.231 -16.915  -2.461  1.00 86.03           C  
ATOM   2653  HD2 HIS A 155       1.454 -16.353  -2.956  1.00 86.03           H  
ATOM   2654  ND1 HIS A 155       3.323 -18.467  -1.338  1.00 86.03           N  
ATOM   2655  HD1 HIS A 155       3.539 -19.290  -0.794  1.00 86.03           H  
ATOM   2656  CE1 HIS A 155       4.179 -17.473  -1.634  1.00 86.03           C  
ATOM   2657  HE1 HIS A 155       5.219 -17.440  -1.344  1.00 86.03           H  
ATOM   2658  NE2 HIS A 155       3.557 -16.509  -2.332  1.00 86.03           N  
ATOM   2659  N   TRP A 156      -2.149 -19.956  -1.961  1.00 87.46           N  
ATOM   2660  H   TRP A 156      -1.976 -19.700  -0.999  1.00 87.46           H  
ATOM   2661  CA  TRP A 156      -3.272 -20.846  -2.247  1.00 87.46           C  
ATOM   2662  HA  TRP A 156      -2.901 -21.738  -2.753  1.00 87.46           H  
ATOM   2663  C   TRP A 156      -4.288 -20.181  -3.186  1.00 87.46           C  
ATOM   2664  CB  TRP A 156      -3.921 -21.278  -0.931  1.00 87.46           C  
ATOM   2665  HB2 TRP A 156      -3.226 -21.918  -0.386  1.00 87.46           H  
ATOM   2666  HB3 TRP A 156      -4.109 -20.400  -0.313  1.00 87.46           H  
ATOM   2667  O   TRP A 156      -4.632 -20.750  -4.222  1.00 87.46           O  
ATOM   2668  CG  TRP A 156      -5.215 -22.002  -1.105  1.00 87.46           C  
ATOM   2669  CD1 TRP A 156      -5.351 -23.300  -1.458  1.00 87.46           C  
ATOM   2670  HD1 TRP A 156      -4.531 -23.979  -1.637  1.00 87.46           H  
ATOM   2671  CD2 TRP A 156      -6.570 -21.468  -0.999  1.00 87.46           C  
ATOM   2672  CE2 TRP A 156      -7.489 -22.522  -1.282  1.00 87.46           C  
ATOM   2673  CE3 TRP A 156      -7.114 -20.198  -0.702  1.00 87.46           C  
ATOM   2674  HE3 TRP A 156      -6.449 -19.376  -0.484  1.00 87.46           H  
ATOM   2675  NE1 TRP A 156      -6.693 -23.613  -1.556  1.00 87.46           N  
ATOM   2676  HE1 TRP A 156      -7.032 -24.533  -1.798  1.00 87.46           H  
ATOM   2677  CH2 TRP A 156      -9.387 -21.059  -0.959  1.00 87.46           C  
ATOM   2678  HH2 TRP A 156     -10.455 -20.894  -0.941  1.00 87.46           H  
ATOM   2679  CZ2 TRP A 156      -8.878 -22.334  -1.256  1.00 87.46           C  
ATOM   2680  HZ2 TRP A 156      -9.544 -23.157  -1.470  1.00 87.46           H  
ATOM   2681  CZ3 TRP A 156      -8.507 -19.996  -0.689  1.00 87.46           C  
ATOM   2682  HZ3 TRP A 156      -8.903 -19.015  -0.468  1.00 87.46           H  
ATOM   2683  N   LEU A 157      -4.692 -18.941  -2.901  1.00 87.40           N  
ATOM   2684  H   LEU A 157      -4.391 -18.533  -2.027  1.00 87.40           H  
ATOM   2685  CA  LEU A 157      -5.617 -18.181  -3.743  1.00 87.40           C  
ATOM   2686  HA  LEU A 157      -6.533 -18.765  -3.841  1.00 87.40           H  
ATOM   2687  C   LEU A 157      -5.041 -17.959  -5.149  1.00 87.40           C  
ATOM   2688  CB  LEU A 157      -5.922 -16.845  -3.040  1.00 87.40           C  
ATOM   2689  HB2 LEU A 157      -6.167 -17.038  -1.996  1.00 87.40           H  
ATOM   2690  HB3 LEU A 157      -5.025 -16.227  -3.060  1.00 87.40           H  
ATOM   2691  O   LEU A 157      -5.716 -18.175  -6.154  1.00 87.40           O  
ATOM   2692  CG  LEU A 157      -7.084 -16.064  -3.674  1.00 87.40           C  
ATOM   2693  HG  LEU A 157      -6.913 -15.945  -4.744  1.00 87.40           H  
ATOM   2694  CD1 LEU A 157      -8.414 -16.786  -3.447  1.00 87.40           C  
ATOM   2695 HD11 LEU A 157      -8.514 -17.059  -2.396  1.00 87.40           H  
ATOM   2696 HD12 LEU A 157      -8.459 -17.691  -4.054  1.00 87.40           H  
ATOM   2697 HD13 LEU A 157      -9.251 -16.140  -3.712  1.00 87.40           H  
ATOM   2698  CD2 LEU A 157      -7.172 -14.670  -3.054  1.00 87.40           C  
ATOM   2699 HD21 LEU A 157      -8.000 -14.117  -3.498  1.00 87.40           H  
ATOM   2700 HD22 LEU A 157      -6.246 -14.127  -3.246  1.00 87.40           H  
ATOM   2701 HD23 LEU A 157      -7.325 -14.752  -1.977  1.00 87.40           H  
ATOM   2702  N   GLY A 158      -3.764 -17.585  -5.230  1.00 82.26           N  
ATOM   2703  H   GLY A 158      -3.266 -17.409  -4.369  1.00 82.26           H  
ATOM   2704  CA  GLY A 158      -3.036 -17.415  -6.481  1.00 82.26           C  
ATOM   2705  HA2 GLY A 158      -3.516 -16.637  -7.075  1.00 82.26           H  
ATOM   2706  HA3 GLY A 158      -2.015 -17.110  -6.252  1.00 82.26           H  
ATOM   2707  C   GLY A 158      -2.976 -18.701  -7.303  1.00 82.26           C  
ATOM   2708  O   GLY A 158      -3.143 -18.641  -8.517  1.00 82.26           O  
ATOM   2709  N   SER A 159      -2.827 -19.865  -6.665  1.00 80.20           N  
ATOM   2710  H   SER A 159      -2.663 -19.849  -5.668  1.00 80.20           H  
ATOM   2711  CA  SER A 159      -2.804 -21.162  -7.356  1.00 80.20           C  
ATOM   2712  HA  SER A 159      -2.034 -21.114  -8.126  1.00 80.20           H  
ATOM   2713  C   SER A 159      -4.123 -21.498  -8.070  1.00 80.20           C  
ATOM   2714  CB  SER A 159      -2.403 -22.278  -6.382  1.00 80.20           C  
ATOM   2715  HB2 SER A 159      -2.064 -23.136  -6.961  1.00 80.20           H  
ATOM   2716  HB3 SER A 159      -1.575 -21.943  -5.756  1.00 80.20           H  
ATOM   2717  O   SER A 159      -4.106 -22.168  -9.104  1.00 80.20           O  
ATOM   2718  OG  SER A 159      -3.475 -22.704  -5.566  1.00 80.20           O  
ATOM   2719  HG  SER A 159      -3.846 -21.958  -5.087  1.00 80.20           H  
ATOM   2720  N   ILE A 160      -5.257 -20.980  -7.578  1.00 84.18           N  
ATOM   2721  H   ILE A 160      -5.198 -20.447  -6.721  1.00 84.18           H  
ATOM   2722  CA  ILE A 160      -6.581 -21.157  -8.194  1.00 84.18           C  
ATOM   2723  HA  ILE A 160      -6.682 -22.198  -8.503  1.00 84.18           H  
ATOM   2724  C   ILE A 160      -6.712 -20.298  -9.458  1.00 84.18           C  
ATOM   2725  CB  ILE A 160      -7.701 -20.852  -7.166  1.00 84.18           C  
ATOM   2726  HB  ILE A 160      -7.549 -19.846  -6.773  1.00 84.18           H  
ATOM   2727  O   ILE A 160      -7.157 -20.790 -10.497  1.00 84.18           O  
ATOM   2728  CG1 ILE A 160      -7.639 -21.853  -5.989  1.00 84.18           C  
ATOM   2729 HG12 ILE A 160      -6.625 -21.889  -5.591  1.00 84.18           H  
ATOM   2730 HG13 ILE A 160      -7.887 -22.852  -6.349  1.00 84.18           H  
ATOM   2731  CG2 ILE A 160      -9.093 -20.889  -7.829  1.00 84.18           C  
ATOM   2732 HG21 ILE A 160      -9.281 -21.875  -8.253  1.00 84.18           H  
ATOM   2733 HG22 ILE A 160      -9.165 -20.137  -8.615  1.00 84.18           H  
ATOM   2734 HG23 ILE A 160      -9.869 -20.655  -7.100  1.00 84.18           H  
ATOM   2735  CD1 ILE A 160      -8.562 -21.503  -4.816  1.00 84.18           C  
ATOM   2736 HD11 ILE A 160      -8.356 -20.491  -4.468  1.00 84.18           H  
ATOM   2737 HD12 ILE A 160      -8.372 -22.202  -4.002  1.00 84.18           H  
ATOM   2738 HD13 ILE A 160      -9.610 -21.591  -5.104  1.00 84.18           H  
ATOM   2739  N   PHE A 161      -6.315 -19.023  -9.383  1.00 78.65           N  
ATOM   2740  H   PHE A 161      -5.977 -18.690  -8.492  1.00 78.65           H  
ATOM   2741  CA  PHE A 161      -6.489 -18.056 -10.477  1.00 78.65           C  
ATOM   2742  HA  PHE A 161      -7.403 -18.302 -11.018  1.00 78.65           H  
ATOM   2743  C   PHE A 161      -5.360 -18.073 -11.516  1.00 78.65           C  
ATOM   2744  CB  PHE A 161      -6.658 -16.651  -9.886  1.00 78.65           C  
ATOM   2745  HB2 PHE A 161      -5.803 -16.425  -9.248  1.00 78.65           H  
ATOM   2746  HB3 PHE A 161      -6.660 -15.926 -10.699  1.00 78.65           H  
ATOM   2747  O   PHE A 161      -5.580 -17.733 -12.677  1.00 78.65           O  
ATOM   2748  CG  PHE A 161      -7.942 -16.472  -9.101  1.00 78.65           C  
ATOM   2749  CD1 PHE A 161      -9.178 -16.450  -9.774  1.00 78.65           C  
ATOM   2750  HD1 PHE A 161      -9.209 -16.553 -10.849  1.00 78.65           H  
ATOM   2751  CD2 PHE A 161      -7.909 -16.331  -7.703  1.00 78.65           C  
ATOM   2752  HD2 PHE A 161      -6.965 -16.325  -7.180  1.00 78.65           H  
ATOM   2753  CE1 PHE A 161     -10.375 -16.299  -9.053  1.00 78.65           C  
ATOM   2754  HE1 PHE A 161     -11.322 -16.288  -9.571  1.00 78.65           H  
ATOM   2755  CE2 PHE A 161      -9.107 -16.182  -6.985  1.00 78.65           C  
ATOM   2756  HE2 PHE A 161      -9.082 -16.064  -5.911  1.00 78.65           H  
ATOM   2757  CZ  PHE A 161     -10.340 -16.170  -7.655  1.00 78.65           C  
ATOM   2758  HZ  PHE A 161     -11.257 -16.057  -7.097  1.00 78.65           H  
ATOM   2759  N   TYR A 162      -4.155 -18.482 -11.124  1.00 70.09           N  
ATOM   2760  H   TYR A 162      -4.036 -18.733 -10.153  1.00 70.09           H  
ATOM   2761  CA  TYR A 162      -2.954 -18.473 -11.954  1.00 70.09           C  
ATOM   2762  HA  TYR A 162      -3.208 -18.157 -12.966  1.00 70.09           H  
ATOM   2763  C   TYR A 162      -2.382 -19.890 -12.042  1.00 70.09           C  
ATOM   2764  CB  TYR A 162      -1.927 -17.468 -11.395  1.00 70.09           C  
ATOM   2765  HB2 TYR A 162      -1.024 -17.533 -12.001  1.00 70.09           H  
ATOM   2766  HB3 TYR A 162      -1.645 -17.759 -10.383  1.00 70.09           H  
ATOM   2767  O   TYR A 162      -1.341 -20.168 -11.448  1.00 70.09           O  
ATOM   2768  CG  TYR A 162      -2.370 -16.018 -11.374  1.00 70.09           C  
ATOM   2769  CD1 TYR A 162      -2.041 -15.167 -12.447  1.00 70.09           C  
ATOM   2770  HD1 TYR A 162      -1.492 -15.556 -13.291  1.00 70.09           H  
ATOM   2771  CD2 TYR A 162      -3.079 -15.513 -10.267  1.00 70.09           C  
ATOM   2772  HD2 TYR A 162      -3.322 -16.166  -9.442  1.00 70.09           H  
ATOM   2773  CE1 TYR A 162      -2.423 -13.811 -12.417  1.00 70.09           C  
ATOM   2774  HE1 TYR A 162      -2.170 -13.157 -13.239  1.00 70.09           H  
ATOM   2775  CE2 TYR A 162      -3.470 -14.161 -10.236  1.00 70.09           C  
ATOM   2776  HE2 TYR A 162      -4.018 -13.765  -9.394  1.00 70.09           H  
ATOM   2777  OH  TYR A 162      -3.511 -12.002 -11.269  1.00 70.09           O  
ATOM   2778  HH  TYR A 162      -3.232 -11.512 -12.046  1.00 70.09           H  
ATOM   2779  CZ  TYR A 162      -3.141 -13.308 -11.309  1.00 70.09           C  
ATOM   2780  N   LYS A 163      -3.048 -20.783 -12.794  1.00 55.00           N  
ATOM   2781  H   LYS A 163      -3.920 -20.465 -13.192  1.00 55.00           H  
ATOM   2782  CA  LYS A 163      -2.676 -22.202 -13.016  1.00 55.00           C  
ATOM   2783  HA  LYS A 163      -2.575 -22.674 -12.039  1.00 55.00           H  
ATOM   2784  C   LYS A 163      -1.315 -22.415 -13.725  1.00 55.00           C  
ATOM   2785  CB  LYS A 163      -3.802 -22.935 -13.778  1.00 55.00           C  
ATOM   2786  HB2 LYS A 163      -4.012 -22.417 -14.714  1.00 55.00           H  
ATOM   2787  HB3 LYS A 163      -3.437 -23.932 -14.024  1.00 55.00           H  
ATOM   2788  O   LYS A 163      -1.241 -23.047 -14.771  1.00 55.00           O  
ATOM   2789  CG  LYS A 163      -5.105 -23.115 -12.986  1.00 55.00           C  
ATOM   2790  HG2 LYS A 163      -4.866 -23.445 -11.975  1.00 55.00           H  
ATOM   2791  HG3 LYS A 163      -5.644 -22.169 -12.934  1.00 55.00           H  
ATOM   2792  CD  LYS A 163      -5.974 -24.186 -13.668  1.00 55.00           C  
ATOM   2793  HD2 LYS A 163      -6.260 -23.840 -14.661  1.00 55.00           H  
ATOM   2794  HD3 LYS A 163      -5.393 -25.103 -13.764  1.00 55.00           H  
ATOM   2795  CE  LYS A 163      -7.226 -24.477 -12.836  1.00 55.00           C  
ATOM   2796  HE2 LYS A 163      -6.917 -24.688 -11.812  1.00 55.00           H  
ATOM   2797  HE3 LYS A 163      -7.844 -23.580 -12.810  1.00 55.00           H  
ATOM   2798  NZ  LYS A 163      -7.990 -25.628 -13.385  1.00 55.00           N  
ATOM   2799  HZ1 LYS A 163      -8.283 -25.440 -14.333  1.00 55.00           H  
ATOM   2800  HZ2 LYS A 163      -7.421 -26.463 -13.380  1.00 55.00           H  
ATOM   2801  HZ3 LYS A 163      -8.811 -25.801 -12.823  1.00 55.00           H  
ATOM   2802  N   GLY A 164      -0.232 -21.882 -13.166  1.00 55.36           N  
ATOM   2803  H   GLY A 164      -0.376 -21.432 -12.273  1.00 55.36           H  
ATOM   2804  CA  GLY A 164       1.133 -21.934 -13.703  1.00 55.36           C  
ATOM   2805  HA2 GLY A 164       1.675 -22.739 -13.206  1.00 55.36           H  
ATOM   2806  HA3 GLY A 164       1.100 -22.158 -14.769  1.00 55.36           H  
ATOM   2807  C   GLY A 164       1.942 -20.641 -13.529  1.00 55.36           C  
ATOM   2808  O   GLY A 164       3.111 -20.617 -13.893  1.00 55.36           O  
ATOM   2809  N   GLY A 165       1.345 -19.566 -12.992  1.00 51.06           N  
ATOM   2810  H   GLY A 165       0.399 -19.668 -12.654  1.00 51.06           H  
ATOM   2811  CA  GLY A 165       1.942 -18.219 -12.998  1.00 51.06           C  
ATOM   2812  HA2 GLY A 165       2.539 -18.096 -13.902  1.00 51.06           H  
ATOM   2813  HA3 GLY A 165       1.139 -17.482 -13.026  1.00 51.06           H  
ATOM   2814  C   GLY A 165       2.836 -17.873 -11.805  1.00 51.06           C  
ATOM   2815  O   GLY A 165       3.653 -16.964 -11.906  1.00 51.06           O  
ATOM   2816  N   PHE A 166       2.726 -18.605 -10.700  1.00 53.78           N  
ATOM   2817  H   PHE A 166       2.038 -19.343 -10.668  1.00 53.78           H  
ATOM   2818  CA  PHE A 166       3.697 -18.537  -9.616  1.00 53.78           C  
ATOM   2819  HA  PHE A 166       4.509 -17.853  -9.864  1.00 53.78           H  
ATOM   2820  C   PHE A 166       4.295 -19.934  -9.462  1.00 53.78           C  
ATOM   2821  CB  PHE A 166       3.042 -18.026  -8.321  1.00 53.78           C  
ATOM   2822  HB2 PHE A 166       3.792 -18.111  -7.536  1.00 53.78           H  
ATOM   2823  HB3 PHE A 166       2.199 -18.665  -8.058  1.00 53.78           H  
ATOM   2824  O   PHE A 166       3.677 -20.807  -8.856  1.00 53.78           O  
ATOM   2825  CG  PHE A 166       2.588 -16.579  -8.313  1.00 53.78           C  
ATOM   2826  CD1 PHE A 166       3.446 -15.583  -7.810  1.00 53.78           C  
ATOM   2827  HD1 PHE A 166       4.431 -15.845  -7.453  1.00 53.78           H  
ATOM   2828  CD2 PHE A 166       1.296 -16.230  -8.752  1.00 53.78           C  
ATOM   2829  HD2 PHE A 166       0.626 -16.993  -9.117  1.00 53.78           H  
ATOM   2830  CE1 PHE A 166       3.020 -14.244  -7.758  1.00 53.78           C  
ATOM   2831  HE1 PHE A 166       3.673 -13.482  -7.359  1.00 53.78           H  
ATOM   2832  CE2 PHE A 166       0.875 -14.888  -8.709  1.00 53.78           C  
ATOM   2833  HE2 PHE A 166      -0.116 -14.625  -9.049  1.00 53.78           H  
ATOM   2834  CZ  PHE A 166       1.738 -13.896  -8.215  1.00 53.78           C  
ATOM   2835  HZ  PHE A 166       1.409 -12.868  -8.179  1.00 53.78           H  
ATOM   2836  N   LYS A 167       5.502 -20.176  -9.989  1.00 55.00           N  
ATOM   2837  H   LYS A 167       5.946 -19.444 -10.526  1.00 55.00           H  
ATOM   2838  CA  LYS A 167       6.358 -21.217  -9.403  1.00 55.00           C  
ATOM   2839  HA  LYS A 167       5.800 -22.145  -9.283  1.00 55.00           H  
ATOM   2840  C   LYS A 167       6.710 -20.716  -8.004  1.00 55.00           C  
ATOM   2841  CB  LYS A 167       7.617 -21.485 -10.250  1.00 55.00           C  
ATOM   2842  HB2 LYS A 167       8.407 -21.828  -9.583  1.00 55.00           H  
ATOM   2843  HB3 LYS A 167       7.957 -20.562 -10.720  1.00 55.00           H  
ATOM   2844  O   LYS A 167       7.705 -20.027  -7.820  1.00 55.00           O  
ATOM   2845  CG  LYS A 167       7.409 -22.580 -11.308  1.00 55.00           C  
ATOM   2846  HG2 LYS A 167       7.032 -23.480 -10.824  1.00 55.00           H  
ATOM   2847  HG3 LYS A 167       6.682 -22.241 -12.047  1.00 55.00           H  
ATOM   2848  CD  LYS A 167       8.743 -22.900 -12.000  1.00 55.00           C  
ATOM   2849  HD2 LYS A 167       9.490 -23.135 -11.241  1.00 55.00           H  
ATOM   2850  HD3 LYS A 167       9.072 -22.022 -12.555  1.00 55.00           H  
ATOM   2851  CE  LYS A 167       8.601 -24.095 -12.951  1.00 55.00           C  
ATOM   2852  HE2 LYS A 167       8.261 -24.957 -12.377  1.00 55.00           H  
ATOM   2853  HE3 LYS A 167       7.833 -23.860 -13.688  1.00 55.00           H  
ATOM   2854  NZ  LYS A 167       9.886 -24.406 -13.632  1.00 55.00           N  
ATOM   2855  HZ1 LYS A 167      10.602 -24.629 -12.955  1.00 55.00           H  
ATOM   2856  HZ2 LYS A 167      10.199 -23.616 -14.177  1.00 55.00           H  
ATOM   2857  HZ3 LYS A 167       9.778 -25.197 -14.251  1.00 55.00           H  
ATOM   2858  N   ILE A 168       5.819 -20.947  -7.045  1.00 58.61           N  
ATOM   2859  H   ILE A 168       4.964 -21.425  -7.293  1.00 58.61           H  
ATOM   2860  CA  ILE A 168       6.009 -20.525  -5.661  1.00 58.61           C  
ATOM   2861  HA  ILE A 168       6.265 -19.465  -5.637  1.00 58.61           H  
ATOM   2862  C   ILE A 168       7.188 -21.330  -5.129  1.00 58.61           C  
ATOM   2863  CB  ILE A 168       4.727 -20.731  -4.828  1.00 58.61           C  
ATOM   2864  HB  ILE A 168       4.423 -21.775  -4.906  1.00 58.61           H  
ATOM   2865  O   ILE A 168       7.081 -22.536  -4.928  1.00 58.61           O  
ATOM   2866  CG1 ILE A 168       3.587 -19.837  -5.363  1.00 58.61           C  
ATOM   2867 HG12 ILE A 168       3.558 -19.921  -6.449  1.00 58.61           H  
ATOM   2868 HG13 ILE A 168       3.776 -18.799  -5.089  1.00 58.61           H  
ATOM   2869  CG2 ILE A 168       5.016 -20.408  -3.352  1.00 58.61           C  
ATOM   2870 HG21 ILE A 168       4.121 -20.572  -2.752  1.00 58.61           H  
ATOM   2871 HG22 ILE A 168       5.780 -21.074  -2.952  1.00 58.61           H  
ATOM   2872 HG23 ILE A 168       5.348 -19.376  -3.247  1.00 58.61           H  
ATOM   2873  CD1 ILE A 168       2.193 -20.243  -4.891  1.00 58.61           C  
ATOM   2874 HD11 ILE A 168       1.889 -21.157  -5.400  1.00 58.61           H  
ATOM   2875 HD12 ILE A 168       2.204 -20.436  -3.818  1.00 58.61           H  
ATOM   2876 HD13 ILE A 168       1.479 -19.453  -5.122  1.00 58.61           H  
ATOM   2877  N   VAL A 169       8.329 -20.661  -4.968  1.00 66.69           N  
ATOM   2878  H   VAL A 169       8.365 -19.707  -5.297  1.00 66.69           H  
ATOM   2879  CA  VAL A 169       9.577 -21.295  -4.527  1.00 66.69           C  
ATOM   2880  HA  VAL A 169       9.672 -22.264  -5.017  1.00 66.69           H  
ATOM   2881  C   VAL A 169       9.546 -21.553  -3.021  1.00 66.69           C  
ATOM   2882  CB  VAL A 169      10.792 -20.432  -4.926  1.00 66.69           C  
ATOM   2883  HB  VAL A 169      10.763 -19.496  -4.369  1.00 66.69           H  
ATOM   2884  O   VAL A 169      10.058 -22.566  -2.553  1.00 66.69           O  
ATOM   2885  CG1 VAL A 169      12.118 -21.139  -4.626  1.00 66.69           C  
ATOM   2886 HG11 VAL A 169      12.159 -22.096  -5.146  1.00 66.69           H  
ATOM   2887 HG12 VAL A 169      12.217 -21.313  -3.554  1.00 66.69           H  
ATOM   2888 HG13 VAL A 169      12.953 -20.516  -4.943  1.00 66.69           H  
ATOM   2889  CG2 VAL A 169      10.772 -20.100  -6.424  1.00 66.69           C  
ATOM   2890 HG21 VAL A 169      10.676 -21.013  -7.012  1.00 66.69           H  
ATOM   2891 HG22 VAL A 169      11.693 -19.586  -6.700  1.00 66.69           H  
ATOM   2892 HG23 VAL A 169       9.944 -19.431  -6.658  1.00 66.69           H  
ATOM   2893  N   SER A 170       8.921 -20.655  -2.254  1.00 79.30           N  
ATOM   2894  H   SER A 170       8.505 -19.844  -2.689  1.00 79.30           H  
ATOM   2895  CA  SER A 170       8.763 -20.786  -0.807  1.00 79.30           C  
ATOM   2896  HA  SER A 170       8.580 -21.834  -0.572  1.00 79.30           H  
ATOM   2897  C   SER A 170       7.580 -19.965  -0.284  1.00 79.30           C  
ATOM   2898  CB  SER A 170      10.052 -20.347  -0.093  1.00 79.30           C  
ATOM   2899  HB2 SER A 170       9.984 -20.627   0.958  1.00 79.30           H  
ATOM   2900  HB3 SER A 170      10.911 -20.855  -0.531  1.00 79.30           H  
ATOM   2901  O   SER A 170       7.163 -18.983  -0.898  1.00 79.30           O  
ATOM   2902  OG  SER A 170      10.228 -18.944  -0.182  1.00 79.30           O  
ATOM   2903  HG  SER A 170      10.759 -18.641   0.558  1.00 79.30           H  
ATOM   2904  N   ASN A 171       7.096 -20.309   0.911  1.00 83.48           N  
ATOM   2905  H   ASN A 171       7.409 -21.180   1.315  1.00 83.48           H  
ATOM   2906  CA  ASN A 171       6.056 -19.567   1.644  1.00 83.48           C  
ATOM   2907  HA  ASN A 171       5.231 -19.347   0.967  1.00 83.48           H  
ATOM   2908  C   ASN A 171       6.529 -18.207   2.197  1.00 83.48           C  
ATOM   2909  CB  ASN A 171       5.533 -20.474   2.766  1.00 83.48           C  
ATOM   2910  HB2 ASN A 171       4.920 -19.880   3.443  1.00 83.48           H  
ATOM   2911  HB3 ASN A 171       6.363 -20.874   3.349  1.00 83.48           H  
ATOM   2912  O   ASN A 171       5.774 -17.478   2.838  1.00 83.48           O  
ATOM   2913  CG  ASN A 171       4.691 -21.633   2.253  1.00 83.48           C  
ATOM   2914  ND2 ASN A 171       4.162 -22.434   3.140  1.00 83.48           N  
ATOM   2915 HD21 ASN A 171       3.535 -23.120   2.742  1.00 83.48           H  
ATOM   2916 HD22 ASN A 171       3.891 -21.979   4.000  1.00 83.48           H  
ATOM   2917  OD1 ASN A 171       4.542 -21.863   1.064  1.00 83.48           O  
ATOM   2918  N   THR A 172       7.796 -17.862   1.976  1.00 90.97           N  
ATOM   2919  H   THR A 172       8.383 -18.505   1.463  1.00 90.97           H  
ATOM   2920  CA  THR A 172       8.373 -16.556   2.309  1.00 90.97           C  
ATOM   2921  HA  THR A 172       7.678 -15.991   2.931  1.00 90.97           H  
ATOM   2922  C   THR A 172       8.620 -15.702   1.074  1.00 90.97           C  
ATOM   2923  CB  THR A 172       9.677 -16.715   3.100  1.00 90.97           C  
ATOM   2924  HB  THR A 172      10.138 -15.736   3.229  1.00 90.97           H  
ATOM   2925  O   THR A 172       8.888 -14.516   1.221  1.00 90.97           O  
ATOM   2926  CG2 THR A 172       9.426 -17.323   4.481  1.00 90.97           C  
ATOM   2927 HG21 THR A 172      10.366 -17.382   5.028  1.00 90.97           H  
ATOM   2928 HG22 THR A 172       8.996 -18.320   4.388  1.00 90.97           H  
ATOM   2929 HG23 THR A 172       8.742 -16.682   5.037  1.00 90.97           H  
ATOM   2930  OG1 THR A 172      10.583 -17.561   2.417  1.00 90.97           O  
ATOM   2931  HG1 THR A 172      11.409 -17.520   2.905  1.00 90.97           H  
ATOM   2932  N   ALA A 173       8.539 -16.263  -0.133  1.00 92.11           N  
ATOM   2933  H   ALA A 173       8.262 -17.230  -0.215  1.00 92.11           H  
ATOM   2934  CA  ALA A 173       8.725 -15.522  -1.370  1.00 92.11           C  
ATOM   2935  HA  ALA A 173       9.553 -14.824  -1.250  1.00 92.11           H  
ATOM   2936  C   ALA A 173       7.467 -14.723  -1.729  1.00 92.11           C  
ATOM   2937  CB  ALA A 173       9.096 -16.513  -2.475  1.00 92.11           C  
ATOM   2938  HB1 ALA A 173      10.035 -17.011  -2.232  1.00 92.11           H  
ATOM   2939  HB2 ALA A 173       8.307 -17.256  -2.589  1.00 92.11           H  
ATOM   2940  HB3 ALA A 173       9.205 -15.972  -3.415  1.00 92.11           H  
ATOM   2941  O   ALA A 173       6.352 -15.219  -1.603  1.00 92.11           O  
ATOM   2942  N   LEU A 174       7.647 -13.504  -2.231  1.00 92.96           N  
ATOM   2943  H   LEU A 174       8.584 -13.128  -2.236  1.00 92.96           H  
ATOM   2944  CA  LEU A 174       6.581 -12.644  -2.729  1.00 92.96           C  
ATOM   2945  HA  LEU A 174       5.653 -13.216  -2.752  1.00 92.96           H  
ATOM   2946  C   LEU A 174       6.925 -12.203  -4.155  1.00 92.96           C  
ATOM   2947  CB  LEU A 174       6.422 -11.459  -1.763  1.00 92.96           C  
ATOM   2948  HB2 LEU A 174       7.254 -10.776  -1.935  1.00 92.96           H  
ATOM   2949  HB3 LEU A 174       6.496 -11.822  -0.738  1.00 92.96           H  
ATOM   2950  O   LEU A 174       7.997 -11.648  -4.402  1.00 92.96           O  
ATOM   2951  CG  LEU A 174       5.106 -10.678  -1.908  1.00 92.96           C  
ATOM   2952  HG  LEU A 174       4.970 -10.367  -2.943  1.00 92.96           H  
ATOM   2953  CD1 LEU A 174       3.909 -11.522  -1.472  1.00 92.96           C  
ATOM   2954 HD11 LEU A 174       4.129 -11.981  -0.508  1.00 92.96           H  
ATOM   2955 HD12 LEU A 174       3.017 -10.903  -1.370  1.00 92.96           H  
ATOM   2956 HD13 LEU A 174       3.712 -12.312  -2.197  1.00 92.96           H  
ATOM   2957  CD2 LEU A 174       5.168  -9.435  -1.020  1.00 92.96           C  
ATOM   2958 HD21 LEU A 174       4.239  -8.870  -1.087  1.00 92.96           H  
ATOM   2959 HD22 LEU A 174       5.996  -8.809  -1.352  1.00 92.96           H  
ATOM   2960 HD23 LEU A 174       5.334  -9.724   0.018  1.00 92.96           H  
ATOM   2961  N   GLY A 175       6.028 -12.474  -5.103  1.00 92.47           N  
ATOM   2962  H   GLY A 175       5.196 -12.982  -4.839  1.00 92.47           H  
ATOM   2963  CA  GLY A 175       6.177 -12.024  -6.491  1.00 92.47           C  
ATOM   2964  HA2 GLY A 175       7.227 -12.070  -6.779  1.00 92.47           H  
ATOM   2965  HA3 GLY A 175       5.639 -12.697  -7.158  1.00 92.47           H  
ATOM   2966  C   GLY A 175       5.685 -10.590  -6.714  1.00 92.47           C  
ATOM   2967  O   GLY A 175       5.269  -9.898  -5.781  1.00 92.47           O  
ATOM   2968  N   TRP A 176       5.687 -10.157  -7.978  1.00 93.87           N  
ATOM   2969  H   TRP A 176       6.047 -10.774  -8.692  1.00 93.87           H  
ATOM   2970  CA  TRP A 176       5.398  -8.769  -8.370  1.00 93.87           C  
ATOM   2971  HA  TRP A 176       6.155  -8.120  -7.930  1.00 93.87           H  
ATOM   2972  C   TRP A 176       4.044  -8.249  -7.878  1.00 93.87           C  
ATOM   2973  CB  TRP A 176       5.488  -8.649  -9.897  1.00 93.87           C  
ATOM   2974  HB2 TRP A 176       6.458  -9.031 -10.217  1.00 93.87           H  
ATOM   2975  HB3 TRP A 176       5.451  -7.593 -10.165  1.00 93.87           H  
ATOM   2976  O   TRP A 176       3.968  -7.111  -7.424  1.00 93.87           O  
ATOM   2977  CG  TRP A 176       4.407  -9.360 -10.658  1.00 93.87           C  
ATOM   2978  CD1 TRP A 176       4.475 -10.623 -11.134  1.00 93.87           C  
ATOM   2979  HD1 TRP A 176       5.343 -11.263 -11.068  1.00 93.87           H  
ATOM   2980  CD2 TRP A 176       3.070  -8.880 -11.005  1.00 93.87           C  
ATOM   2981  CE2 TRP A 176       2.371  -9.929 -11.673  1.00 93.87           C  
ATOM   2982  CE3 TRP A 176       2.362  -7.679 -10.777  1.00 93.87           C  
ATOM   2983  HE3 TRP A 176       2.853  -6.866 -10.262  1.00 93.87           H  
ATOM   2984  NE1 TRP A 176       3.282 -10.960 -11.739  1.00 93.87           N  
ATOM   2985  HE1 TRP A 176       3.131 -11.857 -12.179  1.00 93.87           H  
ATOM   2986  CH2 TRP A 176       0.371  -8.582 -11.865  1.00 93.87           C  
ATOM   2987  HH2 TRP A 176      -0.648  -8.447 -12.197  1.00 93.87           H  
ATOM   2988  CZ2 TRP A 176       1.042  -9.795 -12.099  1.00 93.87           C  
ATOM   2989  HZ2 TRP A 176       0.546 -10.612 -12.601  1.00 93.87           H  
ATOM   2990  CZ3 TRP A 176       1.028  -7.532 -11.200  1.00 93.87           C  
ATOM   2991  HZ3 TRP A 176       0.506  -6.604 -11.016  1.00 93.87           H  
ATOM   2992  N   LEU A 177       2.991  -9.073  -7.931  1.00 93.62           N  
ATOM   2993  H   LEU A 177       3.119  -9.963  -8.391  1.00 93.62           H  
ATOM   2994  CA  LEU A 177       1.635  -8.652  -7.572  1.00 93.62           C  
ATOM   2995  HA  LEU A 177       1.413  -7.725  -8.102  1.00 93.62           H  
ATOM   2996  C   LEU A 177       1.533  -8.357  -6.075  1.00 93.62           C  
ATOM   2997  CB  LEU A 177       0.633  -9.733  -8.019  1.00 93.62           C  
ATOM   2998  HB2 LEU A 177       0.714  -9.860  -9.098  1.00 93.62           H  
ATOM   2999  HB3 LEU A 177       0.904 -10.676  -7.545  1.00 93.62           H  
ATOM   3000  O   LEU A 177       1.087  -7.283  -5.682  1.00 93.62           O  
ATOM   3001  CG  LEU A 177      -0.835  -9.422  -7.666  1.00 93.62           C  
ATOM   3002  HG  LEU A 177      -0.937  -9.337  -6.584  1.00 93.62           H  
ATOM   3003  CD1 LEU A 177      -1.333  -8.130  -8.312  1.00 93.62           C  
ATOM   3004 HD11 LEU A 177      -1.196  -8.169  -9.393  1.00 93.62           H  
ATOM   3005 HD12 LEU A 177      -0.795  -7.272  -7.909  1.00 93.62           H  
ATOM   3006 HD13 LEU A 177      -2.392  -7.998  -8.092  1.00 93.62           H  
ATOM   3007  CD2 LEU A 177      -1.728 -10.571  -8.133  1.00 93.62           C  
ATOM   3008 HD21 LEU A 177      -1.412 -11.502  -7.661  1.00 93.62           H  
ATOM   3009 HD22 LEU A 177      -1.669 -10.677  -9.216  1.00 93.62           H  
ATOM   3010 HD23 LEU A 177      -2.761 -10.373  -7.849  1.00 93.62           H  
ATOM   3011  N   GLY A 178       1.990  -9.297  -5.244  1.00 93.48           N  
ATOM   3012  H   GLY A 178       2.412 -10.125  -5.639  1.00 93.48           H  
ATOM   3013  CA  GLY A 178       1.973  -9.139  -3.793  1.00 93.48           C  
ATOM   3014  HA2 GLY A 178       2.332 -10.060  -3.333  1.00 93.48           H  
ATOM   3015  HA3 GLY A 178       0.954  -8.950  -3.455  1.00 93.48           H  
ATOM   3016  C   GLY A 178       2.862  -7.985  -3.332  1.00 93.48           C  
ATOM   3017  O   GLY A 178       2.441  -7.181  -2.501  1.00 93.48           O  
ATOM   3018  N   TRP A 179       4.061  -7.855  -3.911  1.00 96.57           N  
ATOM   3019  H   TRP A 179       4.363  -8.539  -4.591  1.00 96.57           H  
ATOM   3020  CA  TRP A 179       4.973  -6.766  -3.566  1.00 96.57           C  
ATOM   3021  HA  TRP A 179       5.065  -6.727  -2.480  1.00 96.57           H  
ATOM   3022  C   TRP A 179       4.428  -5.401  -3.995  1.00 96.57           C  
ATOM   3023  CB  TRP A 179       6.363  -7.027  -4.150  1.00 96.57           C  
ATOM   3024  HB2 TRP A 179       6.725  -7.989  -3.788  1.00 96.57           H  
ATOM   3025  HB3 TRP A 179       6.293  -7.081  -5.236  1.00 96.57           H  
ATOM   3026  O   TRP A 179       4.423  -4.472  -3.189  1.00 96.57           O  
ATOM   3027  CG  TRP A 179       7.361  -5.978  -3.771  1.00 96.57           C  
ATOM   3028  CD1 TRP A 179       7.998  -5.149  -4.627  1.00 96.57           C  
ATOM   3029  HD1 TRP A 179       7.873  -5.157  -5.700  1.00 96.57           H  
ATOM   3030  CD2 TRP A 179       7.795  -5.574  -2.433  1.00 96.57           C  
ATOM   3031  CE2 TRP A 179       8.733  -4.508  -2.568  1.00 96.57           C  
ATOM   3032  CE3 TRP A 179       7.486  -5.985  -1.118  1.00 96.57           C  
ATOM   3033  HE3 TRP A 179       6.773  -6.781  -0.963  1.00 96.57           H  
ATOM   3034  NE1 TRP A 179       8.800  -4.276  -3.921  1.00 96.57           N  
ATOM   3035  HE1 TRP A 179       9.328  -3.529  -4.349  1.00 96.57           H  
ATOM   3036  CH2 TRP A 179       9.043  -4.355  -0.177  1.00 96.57           C  
ATOM   3037  HH2 TRP A 179       9.523  -3.908   0.682  1.00 96.57           H  
ATOM   3038  CZ2 TRP A 179       9.348  -3.898  -1.467  1.00 96.57           C  
ATOM   3039  HZ2 TRP A 179      10.039  -3.082  -1.614  1.00 96.57           H  
ATOM   3040  CZ3 TRP A 179       8.110  -5.388  -0.005  1.00 96.57           C  
ATOM   3041  HZ3 TRP A 179       7.884  -5.730   0.994  1.00 96.57           H  
ATOM   3042  N   TYR A 180       3.880  -5.285  -5.211  1.00 96.46           N  
ATOM   3043  H   TYR A 180       3.898  -6.073  -5.842  1.00 96.46           H  
ATOM   3044  CA  TYR A 180       3.229  -4.054  -5.657  1.00 96.46           C  
ATOM   3045  HA  TYR A 180       3.954  -3.241  -5.618  1.00 96.46           H  
ATOM   3046  C   TYR A 180       2.072  -3.671  -4.734  1.00 96.46           C  
ATOM   3047  CB  TYR A 180       2.733  -4.185  -7.101  1.00 96.46           C  
ATOM   3048  HB2 TYR A 180       2.088  -5.060  -7.182  1.00 96.46           H  
ATOM   3049  HB3 TYR A 180       3.585  -4.341  -7.762  1.00 96.46           H  
ATOM   3050  O   TYR A 180       2.008  -2.526  -4.304  1.00 96.46           O  
ATOM   3051  CG  TYR A 180       1.960  -2.963  -7.561  1.00 96.46           C  
ATOM   3052  CD1 TYR A 180       0.571  -2.907  -7.362  1.00 96.46           C  
ATOM   3053  HD1 TYR A 180       0.072  -3.730  -6.870  1.00 96.46           H  
ATOM   3054  CD2 TYR A 180       2.625  -1.853  -8.116  1.00 96.46           C  
ATOM   3055  HD2 TYR A 180       3.698  -1.865  -8.232  1.00 96.46           H  
ATOM   3056  CE1 TYR A 180      -0.160  -1.770  -7.759  1.00 96.46           C  
ATOM   3057  HE1 TYR A 180      -1.220  -1.704  -7.563  1.00 96.46           H  
ATOM   3058  CE2 TYR A 180       1.894  -0.729  -8.547  1.00 96.46           C  
ATOM   3059  HE2 TYR A 180       2.396   0.112  -9.003  1.00 96.46           H  
ATOM   3060  OH  TYR A 180      -0.218   0.386  -8.781  1.00 96.46           O  
ATOM   3061  HH  TYR A 180      -1.155   0.267  -8.605  1.00 96.46           H  
ATOM   3062  CZ  TYR A 180       0.497  -0.694  -8.380  1.00 96.46           C  
ATOM   3063  N   ILE A 181       1.194  -4.616  -4.378  1.00 95.38           N  
ATOM   3064  H   ILE A 181       1.304  -5.545  -4.759  1.00 95.38           H  
ATOM   3065  CA  ILE A 181       0.071  -4.356  -3.467  1.00 95.38           C  
ATOM   3066  HA  ILE A 181      -0.553  -3.576  -3.904  1.00 95.38           H  
ATOM   3067  C   ILE A 181       0.580  -3.803  -2.128  1.00 95.38           C  
ATOM   3068  CB  ILE A 181      -0.788  -5.633  -3.306  1.00 95.38           C  
ATOM   3069  HB  ILE A 181      -0.128  -6.481  -3.128  1.00 95.38           H  
ATOM   3070  O   ILE A 181       0.063  -2.792  -1.650  1.00 95.38           O  
ATOM   3071  CG1 ILE A 181      -1.603  -5.885  -4.597  1.00 95.38           C  
ATOM   3072 HG12 ILE A 181      -2.371  -5.117  -4.697  1.00 95.38           H  
ATOM   3073 HG13 ILE A 181      -0.951  -5.801  -5.466  1.00 95.38           H  
ATOM   3074  CG2 ILE A 181      -1.752  -5.516  -2.117  1.00 95.38           C  
ATOM   3075 HG21 ILE A 181      -2.382  -6.402  -2.037  1.00 95.38           H  
ATOM   3076 HG22 ILE A 181      -2.377  -4.633  -2.252  1.00 95.38           H  
ATOM   3077 HG23 ILE A 181      -1.196  -5.443  -1.182  1.00 95.38           H  
ATOM   3078  CD1 ILE A 181      -2.272  -7.265  -4.648  1.00 95.38           C  
ATOM   3079 HD11 ILE A 181      -2.710  -7.413  -5.635  1.00 95.38           H  
ATOM   3080 HD12 ILE A 181      -1.531  -8.044  -4.470  1.00 95.38           H  
ATOM   3081 HD13 ILE A 181      -3.069  -7.341  -3.908  1.00 95.38           H  
ATOM   3082  N   LEU A 182       1.621  -4.408  -1.549  1.00 96.86           N  
ATOM   3083  H   LEU A 182       2.016  -5.223  -1.996  1.00 96.86           H  
ATOM   3084  CA  LEU A 182       2.211  -3.951  -0.290  1.00 96.86           C  
ATOM   3085  HA  LEU A 182       1.415  -3.912   0.454  1.00 96.86           H  
ATOM   3086  C   LEU A 182       2.799  -2.532  -0.409  1.00 96.86           C  
ATOM   3087  CB  LEU A 182       3.258  -4.988   0.149  1.00 96.86           C  
ATOM   3088  HB2 LEU A 182       2.805  -5.979   0.126  1.00 96.86           H  
ATOM   3089  HB3 LEU A 182       4.075  -4.981  -0.573  1.00 96.86           H  
ATOM   3090  O   LEU A 182       2.496  -1.666   0.418  1.00 96.86           O  
ATOM   3091  CG  LEU A 182       3.840  -4.750   1.554  1.00 96.86           C  
ATOM   3092  HG  LEU A 182       4.275  -3.752   1.611  1.00 96.86           H  
ATOM   3093  CD1 LEU A 182       2.793  -4.905   2.659  1.00 96.86           C  
ATOM   3094 HD11 LEU A 182       2.030  -4.131   2.568  1.00 96.86           H  
ATOM   3095 HD12 LEU A 182       3.270  -4.801   3.633  1.00 96.86           H  
ATOM   3096 HD13 LEU A 182       2.324  -5.887   2.594  1.00 96.86           H  
ATOM   3097  CD2 LEU A 182       4.937  -5.779   1.798  1.00 96.86           C  
ATOM   3098 HD21 LEU A 182       5.423  -5.595   2.757  1.00 96.86           H  
ATOM   3099 HD22 LEU A 182       4.523  -6.787   1.788  1.00 96.86           H  
ATOM   3100 HD23 LEU A 182       5.678  -5.692   1.004  1.00 96.86           H  
ATOM   3101  N   CYS A 183       3.577  -2.260  -1.463  1.00 97.89           N  
ATOM   3102  H   CYS A 183       3.810  -3.011  -2.097  1.00 97.89           H  
ATOM   3103  CA  CYS A 183       4.124  -0.930  -1.739  1.00 97.89           C  
ATOM   3104  HA  CYS A 183       4.699  -0.597  -0.875  1.00 97.89           H  
ATOM   3105  C   CYS A 183       3.023   0.109  -1.982  1.00 97.89           C  
ATOM   3106  CB  CYS A 183       5.053  -0.997  -2.959  1.00 97.89           C  
ATOM   3107  HB2 CYS A 183       4.529  -1.451  -3.801  1.00 97.89           H  
ATOM   3108  HB3 CYS A 183       5.353   0.012  -3.240  1.00 97.89           H  
ATOM   3109  O   CYS A 183       3.085   1.216  -1.442  1.00 97.89           O  
ATOM   3110  SG  CYS A 183       6.538  -1.962  -2.586  1.00 97.89           S  
ATOM   3111  HG  CYS A 183       6.888  -1.356  -1.448  1.00 97.89           H  
ATOM   3112  N   SER A 184       1.994  -0.228  -2.759  1.00 95.64           N  
ATOM   3113  H   SER A 184       2.009  -1.130  -3.213  1.00 95.64           H  
ATOM   3114  CA  SER A 184       0.861   0.651  -3.047  1.00 95.64           C  
ATOM   3115  HA  SER A 184       1.232   1.593  -3.451  1.00 95.64           H  
ATOM   3116  C   SER A 184       0.058   0.971  -1.795  1.00 95.64           C  
ATOM   3117  CB  SER A 184      -0.062   0.026  -4.091  1.00 95.64           C  
ATOM   3118  HB2 SER A 184      -0.980   0.608  -4.163  1.00 95.64           H  
ATOM   3119  HB3 SER A 184      -0.309  -0.996  -3.804  1.00 95.64           H  
ATOM   3120  O   SER A 184      -0.311   2.128  -1.615  1.00 95.64           O  
ATOM   3121  OG  SER A 184       0.577   0.027  -5.346  1.00 95.64           O  
ATOM   3122  HG  SER A 184       0.706   0.930  -5.647  1.00 95.64           H  
ATOM   3123  N   PHE A 185      -0.171   0.010  -0.895  1.00 94.41           N  
ATOM   3124  H   PHE A 185       0.119  -0.936  -1.099  1.00 94.41           H  
ATOM   3125  CA  PHE A 185      -0.851   0.280   0.374  1.00 94.41           C  
ATOM   3126  HA  PHE A 185      -1.798   0.773   0.155  1.00 94.41           H  
ATOM   3127  C   PHE A 185      -0.059   1.246   1.256  1.00 94.41           C  
ATOM   3128  CB  PHE A 185      -1.142  -1.024   1.132  1.00 94.41           C  
ATOM   3129  HB2 PHE A 185      -1.201  -0.805   2.198  1.00 94.41           H  
ATOM   3130  HB3 PHE A 185      -0.314  -1.721   0.996  1.00 94.41           H  
ATOM   3131  O   PHE A 185      -0.635   2.217   1.758  1.00 94.41           O  
ATOM   3132  CG  PHE A 185      -2.453  -1.680   0.747  1.00 94.41           C  
ATOM   3133  CD1 PHE A 185      -3.665  -0.989   0.942  1.00 94.41           C  
ATOM   3134  HD1 PHE A 185      -3.658   0.007   1.359  1.00 94.41           H  
ATOM   3135  CD2 PHE A 185      -2.477  -2.992   0.244  1.00 94.41           C  
ATOM   3136  HD2 PHE A 185      -1.555  -3.543   0.133  1.00 94.41           H  
ATOM   3137  CE1 PHE A 185      -4.888  -1.593   0.603  1.00 94.41           C  
ATOM   3138  HE1 PHE A 185      -5.816  -1.060   0.751  1.00 94.41           H  
ATOM   3139  CE2 PHE A 185      -3.703  -3.601  -0.081  1.00 94.41           C  
ATOM   3140  HE2 PHE A 185      -3.728  -4.621  -0.433  1.00 94.41           H  
ATOM   3141  CZ  PHE A 185      -4.906  -2.898   0.085  1.00 94.41           C  
ATOM   3142  HZ  PHE A 185      -5.844  -3.372  -0.163  1.00 94.41           H  
ATOM   3143  N   ALA A 186       1.249   1.030   1.415  1.00 96.89           N  
ATOM   3144  H   ALA A 186       1.663   0.209   0.997  1.00 96.89           H  
ATOM   3145  CA  ALA A 186       2.100   1.917   2.206  1.00 96.89           C  
ATOM   3146  HA  ALA A 186       1.687   2.000   3.212  1.00 96.89           H  
ATOM   3147  C   ALA A 186       2.129   3.338   1.622  1.00 96.89           C  
ATOM   3148  CB  ALA A 186       3.502   1.299   2.293  1.00 96.89           C  
ATOM   3149  HB1 ALA A 186       3.953   1.243   1.302  1.00 96.89           H  
ATOM   3150  HB2 ALA A 186       3.443   0.292   2.705  1.00 96.89           H  
ATOM   3151  HB3 ALA A 186       4.134   1.906   2.940  1.00 96.89           H  
ATOM   3152  O   ALA A 186       1.826   4.315   2.308  1.00 96.89           O  
ATOM   3153  N   THR A 187       2.417   3.447   0.327  1.00 95.66           N  
ATOM   3154  H   THR A 187       2.613   2.600  -0.188  1.00 95.66           H  
ATOM   3155  CA  THR A 187       2.572   4.734  -0.363  1.00 95.66           C  
ATOM   3156  HA  THR A 187       3.233   5.366   0.230  1.00 95.66           H  
ATOM   3157  C   THR A 187       1.248   5.482  -0.491  1.00 95.66           C  
ATOM   3158  CB  THR A 187       3.219   4.550  -1.740  1.00 95.66           C  
ATOM   3159  HB  THR A 187       3.257   5.511  -2.253  1.00 95.66           H  
ATOM   3160  O   THR A 187       1.198   6.676  -0.204  1.00 95.66           O  
ATOM   3161  CG2 THR A 187       4.636   3.992  -1.622  1.00 95.66           C  
ATOM   3162 HG21 THR A 187       4.682   3.145  -0.937  1.00 95.66           H  
ATOM   3163 HG22 THR A 187       4.975   3.654  -2.601  1.00 95.66           H  
ATOM   3164 HG23 THR A 187       5.303   4.768  -1.246  1.00 95.66           H  
ATOM   3165  OG1 THR A 187       2.478   3.651  -2.523  1.00 95.66           O  
ATOM   3166  HG1 THR A 187       2.729   2.769  -2.240  1.00 95.66           H  
ATOM   3167  N   SER A 188       0.148   4.799  -0.821  1.00 93.26           N  
ATOM   3168  H   SER A 188       0.244   3.827  -1.078  1.00 93.26           H  
ATOM   3169  CA  SER A 188      -1.180   5.418  -0.885  1.00 93.26           C  
ATOM   3170  HA  SER A 188      -1.126   6.289  -1.537  1.00 93.26           H  
ATOM   3171  C   SER A 188      -1.658   5.901   0.478  1.00 93.26           C  
ATOM   3172  CB  SER A 188      -2.228   4.463  -1.456  1.00 93.26           C  
ATOM   3173  HB2 SER A 188      -2.213   3.512  -0.923  1.00 93.26           H  
ATOM   3174  HB3 SER A 188      -3.215   4.908  -1.333  1.00 93.26           H  
ATOM   3175  O   SER A 188      -2.245   6.976   0.552  1.00 93.26           O  
ATOM   3176  OG  SER A 188      -2.005   4.273  -2.834  1.00 93.26           O  
ATOM   3177  HG  SER A 188      -1.192   3.776  -2.954  1.00 93.26           H  
ATOM   3178  N   THR A 189      -1.396   5.162   1.562  1.00 94.12           N  
ATOM   3179  H   THR A 189      -0.910   4.284   1.456  1.00 94.12           H  
ATOM   3180  CA  THR A 189      -1.770   5.608   2.916  1.00 94.12           C  
ATOM   3181  HA  THR A 189      -2.845   5.786   2.945  1.00 94.12           H  
ATOM   3182  C   THR A 189      -1.080   6.926   3.261  1.00 94.12           C  
ATOM   3183  CB  THR A 189      -1.446   4.540   3.971  1.00 94.12           C  
ATOM   3184  HB  THR A 189      -0.379   4.318   3.964  1.00 94.12           H  
ATOM   3185  O   THR A 189      -1.742   7.869   3.693  1.00 94.12           O  
ATOM   3186  CG2 THR A 189      -1.864   4.961   5.380  1.00 94.12           C  
ATOM   3187 HG21 THR A 189      -1.315   5.848   5.694  1.00 94.12           H  
ATOM   3188 HG22 THR A 189      -1.636   4.155   6.077  1.00 94.12           H  
ATOM   3189 HG23 THR A 189      -2.934   5.167   5.406  1.00 94.12           H  
ATOM   3190  OG1 THR A 189      -2.173   3.374   3.668  1.00 94.12           O  
ATOM   3191  HG1 THR A 189      -1.655   2.879   3.029  1.00 94.12           H  
ATOM   3192  N   VAL A 190       0.225   7.024   2.992  1.00 95.71           N  
ATOM   3193  H   VAL A 190       0.708   6.215   2.629  1.00 95.71           H  
ATOM   3194  CA  VAL A 190       1.004   8.243   3.244  1.00 95.71           C  
ATOM   3195  HA  VAL A 190       0.808   8.565   4.267  1.00 95.71           H  
ATOM   3196  C   VAL A 190       0.556   9.392   2.337  1.00 95.71           C  
ATOM   3197  CB  VAL A 190       2.512   7.951   3.118  1.00 95.71           C  
ATOM   3198  HB  VAL A 190       2.712   7.504   2.144  1.00 95.71           H  
ATOM   3199  O   VAL A 190       0.237  10.481   2.817  1.00 95.71           O  
ATOM   3200  CG1 VAL A 190       3.361   9.218   3.254  1.00 95.71           C  
ATOM   3201 HG11 VAL A 190       3.195   9.867   2.394  1.00 95.71           H  
ATOM   3202 HG12 VAL A 190       3.104   9.749   4.170  1.00 95.71           H  
ATOM   3203 HG13 VAL A 190       4.419   8.956   3.277  1.00 95.71           H  
ATOM   3204  CG2 VAL A 190       2.969   6.973   4.209  1.00 95.71           C  
ATOM   3205 HG21 VAL A 190       2.418   6.035   4.148  1.00 95.71           H  
ATOM   3206 HG22 VAL A 190       2.812   7.413   5.194  1.00 95.71           H  
ATOM   3207 HG23 VAL A 190       4.029   6.752   4.083  1.00 95.71           H  
ATOM   3208  N   LEU A 191       0.464   9.154   1.026  1.00 93.91           N  
ATOM   3209  H   LEU A 191       0.718   8.237   0.686  1.00 93.91           H  
ATOM   3210  CA  LEU A 191       0.111  10.184   0.047  1.00 93.91           C  
ATOM   3211  HA  LEU A 191       0.783  11.032   0.177  1.00 93.91           H  
ATOM   3212  C   LEU A 191      -1.303  10.724   0.254  1.00 93.91           C  
ATOM   3213  CB  LEU A 191       0.265   9.627  -1.377  1.00 93.91           C  
ATOM   3214  HB2 LEU A 191      -0.256   8.671  -1.436  1.00 93.91           H  
ATOM   3215  HB3 LEU A 191      -0.221  10.308  -2.075  1.00 93.91           H  
ATOM   3216  O   LEU A 191      -1.500  11.934   0.165  1.00 93.91           O  
ATOM   3217  CG  LEU A 191       1.726   9.441  -1.827  1.00 93.91           C  
ATOM   3218  HG  LEU A 191       2.274   8.843  -1.098  1.00 93.91           H  
ATOM   3219  CD1 LEU A 191       1.736   8.711  -3.168  1.00 93.91           C  
ATOM   3220 HD11 LEU A 191       1.278   7.729  -3.045  1.00 93.91           H  
ATOM   3221 HD12 LEU A 191       1.186   9.286  -3.912  1.00 93.91           H  
ATOM   3222 HD13 LEU A 191       2.762   8.571  -3.509  1.00 93.91           H  
ATOM   3223  CD2 LEU A 191       2.447  10.780  -1.994  1.00 93.91           C  
ATOM   3224 HD21 LEU A 191       3.436  10.610  -2.421  1.00 93.91           H  
ATOM   3225 HD22 LEU A 191       2.579  11.264  -1.027  1.00 93.91           H  
ATOM   3226 HD23 LEU A 191       1.881  11.435  -2.657  1.00 93.91           H  
ATOM   3227  N   ARG A 192      -2.284   9.872   0.580  1.00 91.45           N  
ATOM   3228  H   ARG A 192      -2.068   8.887   0.638  1.00 91.45           H  
ATOM   3229  CA  ARG A 192      -3.654  10.323   0.866  1.00 91.45           C  
ATOM   3230  HA  ARG A 192      -4.036  10.869   0.003  1.00 91.45           H  
ATOM   3231  C   ARG A 192      -3.688  11.305   2.024  1.00 91.45           C  
ATOM   3232  CB  ARG A 192      -4.576   9.135   1.162  1.00 91.45           C  
ATOM   3233  HB2 ARG A 192      -4.084   8.439   1.842  1.00 91.45           H  
ATOM   3234  HB3 ARG A 192      -5.481   9.503   1.645  1.00 91.45           H  
ATOM   3235  O   ARG A 192      -4.328  12.346   1.904  1.00 91.45           O  
ATOM   3236  CG  ARG A 192      -4.971   8.428  -0.137  1.00 91.45           C  
ATOM   3237  HG2 ARG A 192      -5.495   9.136  -0.780  1.00 91.45           H  
ATOM   3238  HG3 ARG A 192      -4.076   8.089  -0.659  1.00 91.45           H  
ATOM   3239  CD  ARG A 192      -5.879   7.227   0.118  1.00 91.45           C  
ATOM   3240  HD2 ARG A 192      -5.415   6.580   0.862  1.00 91.45           H  
ATOM   3241  HD3 ARG A 192      -5.969   6.677  -0.819  1.00 91.45           H  
ATOM   3242  NE  ARG A 192      -7.223   7.652   0.565  1.00 91.45           N  
ATOM   3243  HE  ARG A 192      -7.375   8.640   0.715  1.00 91.45           H  
ATOM   3244  NH1 ARG A 192      -8.184   5.579   0.602  1.00 91.45           N  
ATOM   3245 HH11 ARG A 192      -7.295   5.189   0.323  1.00 91.45           H  
ATOM   3246 HH12 ARG A 192      -9.002   4.997   0.713  1.00 91.45           H  
ATOM   3247  NH2 ARG A 192      -9.434   7.375   1.073  1.00 91.45           N  
ATOM   3248 HH21 ARG A 192      -9.598   8.366   1.185  1.00 91.45           H  
ATOM   3249 HH22 ARG A 192     -10.241   6.792   1.243  1.00 91.45           H  
ATOM   3250  CZ  ARG A 192      -8.274   6.876   0.745  1.00 91.45           C  
ATOM   3251  N   LYS A 193      -2.960  11.017   3.105  1.00 92.05           N  
ATOM   3252  H   LYS A 193      -2.427  10.159   3.109  1.00 92.05           H  
ATOM   3253  CA  LYS A 193      -2.869  11.914   4.262  1.00 92.05           C  
ATOM   3254  HA  LYS A 193      -3.871  12.239   4.541  1.00 92.05           H  
ATOM   3255  C   LYS A 193      -2.146  13.214   3.920  1.00 92.05           C  
ATOM   3256  CB  LYS A 193      -2.219  11.180   5.447  1.00 92.05           C  
ATOM   3257  HB2 LYS A 193      -2.047  11.896   6.250  1.00 92.05           H  
ATOM   3258  HB3 LYS A 193      -1.251  10.789   5.135  1.00 92.05           H  
ATOM   3259  O   LYS A 193      -2.681  14.279   4.198  1.00 92.05           O  
ATOM   3260  CG  LYS A 193      -3.065  10.021   6.006  1.00 92.05           C  
ATOM   3261  HG2 LYS A 193      -3.204   9.256   5.242  1.00 92.05           H  
ATOM   3262  HG3 LYS A 193      -2.529   9.578   6.845  1.00 92.05           H  
ATOM   3263  CD  LYS A 193      -4.441  10.500   6.484  1.00 92.05           C  
ATOM   3264  HD2 LYS A 193      -5.030  10.827   5.627  1.00 92.05           H  
ATOM   3265  HD3 LYS A 193      -4.308  11.342   7.164  1.00 92.05           H  
ATOM   3266  CE  LYS A 193      -5.216   9.396   7.200  1.00 92.05           C  
ATOM   3267  HE2 LYS A 193      -4.634   9.062   8.060  1.00 92.05           H  
ATOM   3268  HE3 LYS A 193      -5.341   8.550   6.524  1.00 92.05           H  
ATOM   3269  NZ  LYS A 193      -6.533   9.923   7.635  1.00 92.05           N  
ATOM   3270  HZ1 LYS A 193      -7.046   9.261   8.201  1.00 92.05           H  
ATOM   3271  HZ2 LYS A 193      -7.090  10.219   6.846  1.00 92.05           H  
ATOM   3272  HZ3 LYS A 193      -6.421  10.759   8.190  1.00 92.05           H  
ATOM   3273  N   ILE A 194      -1.001  13.156   3.239  1.00 91.83           N  
ATOM   3274  H   ILE A 194      -0.607  12.246   3.047  1.00 91.83           H  
ATOM   3275  CA  ILE A 194      -0.255  14.360   2.817  1.00 91.83           C  
ATOM   3276  HA  ILE A 194      -0.018  14.951   3.701  1.00 91.83           H  
ATOM   3277  C   ILE A 194      -1.103  15.259   1.901  1.00 91.83           C  
ATOM   3278  CB  ILE A 194       1.073  13.941   2.144  1.00 91.83           C  
ATOM   3279  HB  ILE A 194       0.857  13.171   1.402  1.00 91.83           H  
ATOM   3280  O   ILE A 194      -1.093  16.487   2.034  1.00 91.83           O  
ATOM   3281  CG1 ILE A 194       2.021  13.347   3.211  1.00 91.83           C  
ATOM   3282 HG12 ILE A 194       1.517  12.537   3.740  1.00 91.83           H  
ATOM   3283 HG13 ILE A 194       2.268  14.111   3.948  1.00 91.83           H  
ATOM   3284  CG2 ILE A 194       1.748  15.119   1.412  1.00 91.83           C  
ATOM   3285 HG21 ILE A 194       1.958  15.927   2.114  1.00 91.83           H  
ATOM   3286 HG22 ILE A 194       2.683  14.798   0.952  1.00 91.83           H  
ATOM   3287 HG23 ILE A 194       1.116  15.492   0.607  1.00 91.83           H  
ATOM   3288  CD1 ILE A 194       3.326  12.780   2.640  1.00 91.83           C  
ATOM   3289 HD11 ILE A 194       3.984  13.587   2.316  1.00 91.83           H  
ATOM   3290 HD12 ILE A 194       3.840  12.214   3.417  1.00 91.83           H  
ATOM   3291 HD13 ILE A 194       3.110  12.123   1.798  1.00 91.83           H  
ATOM   3292  N   LEU A 195      -1.861  14.656   0.984  1.00 90.21           N  
ATOM   3293  H   LEU A 195      -1.799  13.651   0.905  1.00 90.21           H  
ATOM   3294  CA  LEU A 195      -2.716  15.365   0.034  1.00 90.21           C  
ATOM   3295  HA  LEU A 195      -2.204  16.283  -0.256  1.00 90.21           H  
ATOM   3296  C   LEU A 195      -4.059  15.814   0.638  1.00 90.21           C  
ATOM   3297  CB  LEU A 195      -2.906  14.494  -1.224  1.00 90.21           C  
ATOM   3298  HB2 LEU A 195      -3.314  13.533  -0.914  1.00 90.21           H  
ATOM   3299  HB3 LEU A 195      -3.640  14.965  -1.877  1.00 90.21           H  
ATOM   3300  O   LEU A 195      -4.783  16.550  -0.039  1.00 90.21           O  
ATOM   3301  CG  LEU A 195      -1.621  14.253  -2.045  1.00 90.21           C  
ATOM   3302  HG  LEU A 195      -0.832  13.857  -1.407  1.00 90.21           H  
ATOM   3303  CD1 LEU A 195      -1.906  13.237  -3.150  1.00 90.21           C  
ATOM   3304 HD11 LEU A 195      -1.007  13.075  -3.745  1.00 90.21           H  
ATOM   3305 HD12 LEU A 195      -2.710  13.584  -3.798  1.00 90.21           H  
ATOM   3306 HD13 LEU A 195      -2.182  12.290  -2.686  1.00 90.21           H  
ATOM   3307  CD2 LEU A 195      -1.105  15.536  -2.699  1.00 90.21           C  
ATOM   3308 HD21 LEU A 195      -0.794  16.250  -1.937  1.00 90.21           H  
ATOM   3309 HD22 LEU A 195      -1.873  15.972  -3.338  1.00 90.21           H  
ATOM   3310 HD23 LEU A 195      -0.232  15.302  -3.309  1.00 90.21           H  
ATOM   3311  N   GLY A 196      -4.389  15.431   1.876  1.00 85.08           N  
ATOM   3312  H   GLY A 196      -3.730  14.876   2.404  1.00 85.08           H  
ATOM   3313  CA  GLY A 196      -5.658  15.762   2.537  1.00 85.08           C  
ATOM   3314  HA2 GLY A 196      -5.832  16.836   2.485  1.00 85.08           H  
ATOM   3315  HA3 GLY A 196      -5.584  15.483   3.588  1.00 85.08           H  
ATOM   3316  C   GLY A 196      -6.871  15.039   1.937  1.00 85.08           C  
ATOM   3317  O   GLY A 196      -7.980  15.574   1.941  1.00 85.08           O  
ATOM   3318  N   ILE A 197      -6.660  13.854   1.361  1.00 82.28           N  
ATOM   3319  H   ILE A 197      -5.742  13.447   1.469  1.00 82.28           H  
ATOM   3320  CA  ILE A 197      -7.703  13.011   0.767  1.00 82.28           C  
ATOM   3321  HA  ILE A 197      -8.492  13.648   0.366  1.00 82.28           H  
ATOM   3322  C   ILE A 197      -8.291  12.136   1.874  1.00 82.28           C  
ATOM   3323  CB  ILE A 197      -7.143  12.159  -0.391  1.00 82.28           C  
ATOM   3324  HB  ILE A 197      -6.384  11.492   0.016  1.00 82.28           H  
ATOM   3325  O   ILE A 197      -7.582  11.317   2.467  1.00 82.28           O  
ATOM   3326  CG1 ILE A 197      -6.488  13.052  -1.466  1.00 82.28           C  
ATOM   3327 HG12 ILE A 197      -7.257  13.621  -1.989  1.00 82.28           H  
ATOM   3328 HG13 ILE A 197      -5.803  13.761  -1.001  1.00 82.28           H  
ATOM   3329  CG2 ILE A 197      -8.259  11.302  -1.022  1.00 82.28           C  
ATOM   3330 HG21 ILE A 197      -9.018  11.942  -1.471  1.00 82.28           H  
ATOM   3331 HG22 ILE A 197      -7.851  10.643  -1.788  1.00 82.28           H  
ATOM   3332 HG23 ILE A 197      -8.737  10.673  -0.271  1.00 82.28           H  
ATOM   3333  CD1 ILE A 197      -5.668  12.246  -2.471  1.00 82.28           C  
ATOM   3334 HD11 ILE A 197      -6.321  11.642  -3.101  1.00 82.28           H  
ATOM   3335 HD12 ILE A 197      -5.096  12.932  -3.096  1.00 82.28           H  
ATOM   3336 HD13 ILE A 197      -4.973  11.597  -1.938  1.00 82.28           H  
ATOM   3337  N   LYS A 198      -9.582  12.323   2.150  1.00 68.59           N  
ATOM   3338  H   LYS A 198     -10.111  12.949   1.559  1.00 68.59           H  
ATOM   3339  CA  LYS A 198     -10.313  11.587   3.191  1.00 68.59           C  
ATOM   3340  HA  LYS A 198      -9.609  11.315   3.977  1.00 68.59           H  
ATOM   3341  C   LYS A 198     -10.841  10.232   2.705  1.00 68.59           C  
ATOM   3342  CB  LYS A 198     -11.384  12.497   3.821  1.00 68.59           C  
ATOM   3343  HB2 LYS A 198     -12.059  12.857   3.044  1.00 68.59           H  
ATOM   3344  HB3 LYS A 198     -11.960  11.910   4.537  1.00 68.59           H  
ATOM   3345  O   LYS A 198     -10.725   9.914   1.500  1.00 68.59           O  
ATOM   3346  CG  LYS A 198     -10.742  13.689   4.557  1.00 68.59           C  
ATOM   3347  HG2 LYS A 198     -10.018  13.310   5.279  1.00 68.59           H  
ATOM   3348  HG3 LYS A 198     -10.218  14.320   3.840  1.00 68.59           H  
ATOM   3349  CD  LYS A 198     -11.780  14.542   5.298  1.00 68.59           C  
ATOM   3350  HD2 LYS A 198     -12.301  13.919   6.025  1.00 68.59           H  
ATOM   3351  HD3 LYS A 198     -12.496  14.940   4.579  1.00 68.59           H  
ATOM   3352  CE  LYS A 198     -11.063  15.694   6.017  1.00 68.59           C  
ATOM   3353  HE2 LYS A 198     -10.543  16.296   5.271  1.00 68.59           H  
ATOM   3354  HE3 LYS A 198     -10.304  15.273   6.675  1.00 68.59           H  
ATOM   3355  NZ  LYS A 198     -12.001  16.540   6.799  1.00 68.59           N  
ATOM   3356  HZ1 LYS A 198     -11.489  17.286   7.248  1.00 68.59           H  
ATOM   3357  HZ2 LYS A 198     -12.451  15.993   7.519  1.00 68.59           H  
ATOM   3358  HZ3 LYS A 198     -12.702  16.946   6.196  1.00 68.59           H  
ATOM   3359  OXT LYS A 198     -11.278   9.468   3.589  1.00 68.59           O  
TER    3360      LYS A 198                                                       
ATOM   3360  N   MET B   1      -0.556  21.513   3.925  1.00 85.25           N  
ATOM   3361  H   MET B   1      -0.028  21.454   3.065  1.00 85.25           H  
ATOM   3362  H2  MET B   1      -0.059  22.089   4.588  1.00 85.25           H  
ATOM   3363  H3  MET B   1      -1.453  21.940   3.747  1.00 85.25           H  
ATOM   3364  CA  MET B   1      -0.744  20.168   4.507  1.00 85.25           C  
ATOM   3365  HA  MET B   1      -1.357  19.561   3.841  1.00 85.25           H  
ATOM   3366  C   MET B   1      -1.483  20.330   5.820  1.00 85.25           C  
ATOM   3367  CB  MET B   1       0.607  19.469   4.686  1.00 85.25           C  
ATOM   3368  HB2 MET B   1       1.212  20.005   5.417  1.00 85.25           H  
ATOM   3369  HB3 MET B   1       1.127  19.485   3.728  1.00 85.25           H  
ATOM   3370  O   MET B   1      -1.096  21.199   6.600  1.00 85.25           O  
ATOM   3371  CG  MET B   1       0.461  18.010   5.116  1.00 85.25           C  
ATOM   3372  HG2 MET B   1      -0.344  17.552   4.540  1.00 85.25           H  
ATOM   3373  HG3 MET B   1       0.190  17.969   6.171  1.00 85.25           H  
ATOM   3374  SD  MET B   1       1.956  17.025   4.842  1.00 85.25           S  
ATOM   3375  CE  MET B   1       3.149  17.852   5.917  1.00 85.25           C  
ATOM   3376  HE1 MET B   1       3.378  18.846   5.533  1.00 85.25           H  
ATOM   3377  HE2 MET B   1       2.723  17.925   6.918  1.00 85.25           H  
ATOM   3378  HE3 MET B   1       4.065  17.262   5.960  1.00 85.25           H  
ATOM   3379  N   ASP B   2      -2.567  19.585   6.009  1.00 90.78           N  
ATOM   3380  H   ASP B   2      -2.737  18.778   5.426  1.00 90.78           H  
ATOM   3381  CA  ASP B   2      -3.344  19.594   7.250  1.00 90.78           C  
ATOM   3382  HA  ASP B   2      -3.494  20.627   7.562  1.00 90.78           H  
ATOM   3383  C   ASP B   2      -2.583  18.890   8.391  1.00 90.78           C  
ATOM   3384  CB  ASP B   2      -4.741  18.992   6.987  1.00 90.78           C  
ATOM   3385  HB2 ASP B   2      -5.337  19.072   7.896  1.00 90.78           H  
ATOM   3386  HB3 ASP B   2      -5.233  19.593   6.223  1.00 90.78           H  
ATOM   3387  O   ASP B   2      -1.451  18.425   8.220  1.00 90.78           O  
ATOM   3388  CG  ASP B   2      -4.736  17.527   6.530  1.00 90.78           C  
ATOM   3389  OD1 ASP B   2      -3.645  16.920   6.537  1.00 90.78           O  
ATOM   3390  OD2 ASP B   2      -5.824  17.050   6.150  1.00 90.78           O  
ATOM   3391  N   LEU B   3      -3.179  18.869   9.584  1.00 93.18           N  
ATOM   3392  H   LEU B   3      -4.107  19.256   9.679  1.00 93.18           H  
ATOM   3393  CA  LEU B   3      -2.551  18.283  10.766  1.00 93.18           C  
ATOM   3394  HA  LEU B   3      -1.581  18.761  10.902  1.00 93.18           H  
ATOM   3395  C   LEU B   3      -2.299  16.775  10.607  1.00 93.18           C  
ATOM   3396  CB  LEU B   3      -3.444  18.584  11.981  1.00 93.18           C  
ATOM   3397  HB2 LEU B   3      -4.386  18.049  11.868  1.00 93.18           H  
ATOM   3398  HB3 LEU B   3      -3.662  19.652  12.014  1.00 93.18           H  
ATOM   3399  O   LEU B   3      -1.219  16.295  10.949  1.00 93.18           O  
ATOM   3400  CG  LEU B   3      -2.799  18.175  13.313  1.00 93.18           C  
ATOM   3401  HG  LEU B   3      -2.552  17.114  13.298  1.00 93.18           H  
ATOM   3402  CD1 LEU B   3      -1.533  18.988  13.573  1.00 93.18           C  
ATOM   3403 HD11 LEU B   3      -0.729  18.666  12.912  1.00 93.18           H  
ATOM   3404 HD12 LEU B   3      -1.730  20.054  13.461  1.00 93.18           H  
ATOM   3405 HD13 LEU B   3      -1.213  18.802  14.598  1.00 93.18           H  
ATOM   3406  CD2 LEU B   3      -3.782  18.421  14.446  1.00 93.18           C  
ATOM   3407 HD21 LEU B   3      -3.960  19.487  14.589  1.00 93.18           H  
ATOM   3408 HD22 LEU B   3      -4.731  17.920  14.253  1.00 93.18           H  
ATOM   3409 HD23 LEU B   3      -3.364  17.999  15.360  1.00 93.18           H  
ATOM   3410  N   GLU B   4      -3.257  16.042  10.032  1.00 93.83           N  
ATOM   3411  H   GLU B   4      -4.099  16.501   9.717  1.00 93.83           H  
ATOM   3412  CA  GLU B   4      -3.119  14.604   9.774  1.00 93.83           C  
ATOM   3413  HA  GLU B   4      -2.872  14.096  10.706  1.00 93.83           H  
ATOM   3414  C   GLU B   4      -1.982  14.305   8.789  1.00 93.83           C  
ATOM   3415  CB  GLU B   4      -4.431  14.014   9.230  1.00 93.83           C  
ATOM   3416  HB2 GLU B   4      -4.223  12.992   8.912  1.00 93.83           H  
ATOM   3417  HB3 GLU B   4      -4.759  14.584   8.361  1.00 93.83           H  
ATOM   3418  O   GLU B   4      -1.221  13.364   9.006  1.00 93.83           O  
ATOM   3419  CG  GLU B   4      -5.555  13.978  10.277  1.00 93.83           C  
ATOM   3420  HG2 GLU B   4      -5.822  15.000  10.545  1.00 93.83           H  
ATOM   3421  HG3 GLU B   4      -5.181  13.481  11.172  1.00 93.83           H  
ATOM   3422  CD  GLU B   4      -6.810  13.227   9.791  1.00 93.83           C  
ATOM   3423  OE1 GLU B   4      -7.913  13.559  10.286  1.00 93.83           O  
ATOM   3424  OE2 GLU B   4      -6.683  12.269   8.981  1.00 93.83           O  
ATOM   3425  N   GLY B   5      -1.810  15.114   7.739  1.00 94.59           N  
ATOM   3426  H   GLY B   5      -2.507  15.815   7.533  1.00 94.59           H  
ATOM   3427  CA  GLY B   5      -0.693  14.980   6.808  1.00 94.59           C  
ATOM   3428  HA2 GLY B   5      -0.827  15.699   6.000  1.00 94.59           H  
ATOM   3429  HA3 GLY B   5      -0.698  13.977   6.381  1.00 94.59           H  
ATOM   3430  C   GLY B   5       0.668  15.219   7.470  1.00 94.59           C  
ATOM   3431  O   GLY B   5       1.603  14.456   7.229  1.00 94.59           O  
ATOM   3432  N   LYS B   6       0.781  16.222   8.356  1.00 95.79           N  
ATOM   3433  H   LYS B   6      -0.042  16.779   8.537  1.00 95.79           H  
ATOM   3434  CA  LYS B   6       2.011  16.473   9.137  1.00 95.79           C  
ATOM   3435  HA  LYS B   6       2.866  16.531   8.463  1.00 95.79           H  
ATOM   3436  C   LYS B   6       2.333  15.309  10.076  1.00 95.79           C  
ATOM   3437  CB  LYS B   6       1.898  17.780   9.939  1.00 95.79           C  
ATOM   3438  HB2 LYS B   6       1.001  17.741  10.557  1.00 95.79           H  
ATOM   3439  HB3 LYS B   6       2.762  17.842  10.602  1.00 95.79           H  
ATOM   3440  O   LYS B   6       3.471  14.846  10.094  1.00 95.79           O  
ATOM   3441  CG  LYS B   6       1.883  19.062   9.096  1.00 95.79           C  
ATOM   3442  HG2 LYS B   6       2.848  19.177   8.603  1.00 95.79           H  
ATOM   3443  HG3 LYS B   6       1.092  19.011   8.348  1.00 95.79           H  
ATOM   3444  CD  LYS B   6       1.660  20.282   9.994  1.00 95.79           C  
ATOM   3445  HD2 LYS B   6       0.722  20.159  10.537  1.00 95.79           H  
ATOM   3446  HD3 LYS B   6       2.477  20.346  10.713  1.00 95.79           H  
ATOM   3447  CE  LYS B   6       1.600  21.567   9.161  1.00 95.79           C  
ATOM   3448  HE2 LYS B   6       0.747  21.500   8.486  1.00 95.79           H  
ATOM   3449  HE3 LYS B   6       2.509  21.636   8.563  1.00 95.79           H  
ATOM   3450  NZ  LYS B   6       1.474  22.762  10.036  1.00 95.79           N  
ATOM   3451  HZ1 LYS B   6       1.429  23.614   9.495  1.00 95.79           H  
ATOM   3452  HZ2 LYS B   6       2.264  22.829  10.662  1.00 95.79           H  
ATOM   3453  HZ3 LYS B   6       0.641  22.700  10.604  1.00 95.79           H  
ATOM   3454  N   CYS B   7       1.335  14.812  10.806  1.00 95.74           N  
ATOM   3455  H   CYS B   7       0.432  15.263  10.754  1.00 95.74           H  
ATOM   3456  CA  CYS B   7       1.475  13.643  11.674  1.00 95.74           C  
ATOM   3457  HA  CYS B   7       2.260  13.825  12.408  1.00 95.74           H  
ATOM   3458  C   CYS B   7       1.902  12.399  10.880  1.00 95.74           C  
ATOM   3459  CB  CYS B   7       0.145  13.451  12.413  1.00 95.74           C  
ATOM   3460  HB2 CYS B   7      -0.106  14.365  12.952  1.00 95.74           H  
ATOM   3461  HB3 CYS B   7      -0.651  13.228  11.702  1.00 95.74           H  
ATOM   3462  O   CYS B   7       2.856  11.716  11.259  1.00 95.74           O  
ATOM   3463  SG  CYS B   7       0.294  12.090  13.600  1.00 95.74           S  
ATOM   3464  HG  CYS B   7      -0.906  12.222  14.171  1.00 95.74           H  
ATOM   3465  N   CYS B   8       1.283  12.167   9.721  1.00 96.71           N  
ATOM   3466  H   CYS B   8       0.483  12.735   9.481  1.00 96.71           H  
ATOM   3467  CA  CYS B   8       1.632  11.065   8.832  1.00 96.71           C  
ATOM   3468  HA  CYS B   8       1.599  10.125   9.384  1.00 96.71           H  
ATOM   3469  C   CYS B   8       3.061  11.133   8.312  1.00 96.71           C  
ATOM   3470  CB  CYS B   8       0.616  11.029   7.688  1.00 96.71           C  
ATOM   3471  HB2 CYS B   8      -0.393  10.995   8.098  1.00 96.71           H  
ATOM   3472  HB3 CYS B   8       0.726  11.922   7.073  1.00 96.71           H  
ATOM   3473  O   CYS B   8       3.716  10.095   8.227  1.00 96.71           O  
ATOM   3474  SG  CYS B   8       0.904   9.549   6.686  1.00 96.71           S  
ATOM   3475  HG  CYS B   8       2.232   9.517   6.832  1.00 96.71           H  
ATOM   3476  N   LEU B   9       3.567  12.323   7.992  1.00 97.00           N  
ATOM   3477  H   LEU B   9       2.970  13.137   8.035  1.00 97.00           H  
ATOM   3478  CA  LEU B   9       4.946  12.479   7.545  1.00 97.00           C  
ATOM   3479  HA  LEU B   9       5.105  11.790   6.716  1.00 97.00           H  
ATOM   3480  C   LEU B   9       5.944  12.101   8.652  1.00 97.00           C  
ATOM   3481  CB  LEU B   9       5.139  13.918   7.044  1.00 97.00           C  
ATOM   3482  HB2 LEU B   9       5.017  14.600   7.885  1.00 97.00           H  
ATOM   3483  HB3 LEU B   9       4.364  14.145   6.311  1.00 97.00           H  
ATOM   3484  O   LEU B   9       6.886  11.358   8.387  1.00 97.00           O  
ATOM   3485  CG  LEU B   9       6.515  14.163   6.401  1.00 97.00           C  
ATOM   3486  HG  LEU B   9       7.304  13.918   7.112  1.00 97.00           H  
ATOM   3487  CD1 LEU B   9       6.712  13.341   5.125  1.00 97.00           C  
ATOM   3488 HD11 LEU B   9       5.893  13.520   4.427  1.00 97.00           H  
ATOM   3489 HD12 LEU B   9       7.654  13.619   4.653  1.00 97.00           H  
ATOM   3490 HD13 LEU B   9       6.764  12.280   5.368  1.00 97.00           H  
ATOM   3491  CD2 LEU B   9       6.643  15.642   6.040  1.00 97.00           C  
ATOM   3492 HD21 LEU B   9       6.513  16.252   6.934  1.00 97.00           H  
ATOM   3493 HD22 LEU B   9       7.637  15.831   5.634  1.00 97.00           H  
ATOM   3494 HD23 LEU B   9       5.895  15.912   5.294  1.00 97.00           H  
ATOM   3495  N   ILE B  10       5.707  12.545   9.893  1.00 97.06           N  
ATOM   3496  H   ILE B  10       4.902  13.137  10.043  1.00 97.06           H  
ATOM   3497  CA  ILE B  10       6.551  12.200  11.051  1.00 97.06           C  
ATOM   3498  HA  ILE B  10       7.575  12.508  10.839  1.00 97.06           H  
ATOM   3499  C   ILE B  10       6.590  10.680  11.261  1.00 97.06           C  
ATOM   3500  CB  ILE B  10       6.072  12.957  12.316  1.00 97.06           C  
ATOM   3501  HB  ILE B  10       4.995  12.825  12.420  1.00 97.06           H  
ATOM   3502  O   ILE B  10       7.665  10.100  11.405  1.00 97.06           O  
ATOM   3503  CG1 ILE B  10       6.362  14.467  12.166  1.00 97.06           C  
ATOM   3504 HG12 ILE B  10       7.437  14.624  12.074  1.00 97.06           H  
ATOM   3505 HG13 ILE B  10       5.893  14.830  11.252  1.00 97.06           H  
ATOM   3506  CG2 ILE B  10       6.733  12.399  13.588  1.00 97.06           C  
ATOM   3507 HG21 ILE B  10       6.513  13.019  14.456  1.00 97.06           H  
ATOM   3508 HG22 ILE B  10       6.315  11.415  13.803  1.00 97.06           H  
ATOM   3509 HG23 ILE B  10       7.814  12.340  13.461  1.00 97.06           H  
ATOM   3510  CD1 ILE B  10       5.837  15.326  13.324  1.00 97.06           C  
ATOM   3511 HD11 ILE B  10       6.464  15.208  14.208  1.00 97.06           H  
ATOM   3512 HD12 ILE B  10       4.814  15.036  13.564  1.00 97.06           H  
ATOM   3513 HD13 ILE B  10       5.858  16.376  13.033  1.00 97.06           H  
ATOM   3514  N   HIS B  11       5.437  10.014  11.211  1.00 97.90           N  
ATOM   3515  H   HIS B  11       4.580  10.534  11.089  1.00 97.90           H  
ATOM   3516  CA  HIS B  11       5.362   8.563  11.391  1.00 97.90           C  
ATOM   3517  HA  HIS B  11       5.957   8.285  12.261  1.00 97.90           H  
ATOM   3518  C   HIS B  11       5.917   7.776  10.207  1.00 97.90           C  
ATOM   3519  CB  HIS B  11       3.918   8.160  11.659  1.00 97.90           C  
ATOM   3520  HB2 HIS B  11       3.823   7.078  11.574  1.00 97.90           H  
ATOM   3521  HB3 HIS B  11       3.262   8.606  10.911  1.00 97.90           H  
ATOM   3522  O   HIS B  11       6.499   6.717  10.419  1.00 97.90           O  
ATOM   3523  CG  HIS B  11       3.475   8.583  13.026  1.00 97.90           C  
ATOM   3524  CD2 HIS B  11       3.386   7.813  14.155  1.00 97.90           C  
ATOM   3525  HD2 HIS B  11       3.640   6.767  14.236  1.00 97.90           H  
ATOM   3526  ND1 HIS B  11       3.041   9.839  13.351  1.00 97.90           N  
ATOM   3527  HD1 HIS B  11       2.944  10.623  12.721  1.00 97.90           H  
ATOM   3528  CE1 HIS B  11       2.685   9.835  14.636  1.00 97.90           C  
ATOM   3529  HE1 HIS B  11       2.286  10.699  15.145  1.00 97.90           H  
ATOM   3530  NE2 HIS B  11       2.867   8.619  15.174  1.00 97.90           N  
ATOM   3531  N   ALA B  12       5.793   8.279   8.977  1.00 98.20           N  
ATOM   3532  H   ALA B  12       5.258   9.125   8.842  1.00 98.20           H  
ATOM   3533  CA  ALA B  12       6.440   7.675   7.817  1.00 98.20           C  
ATOM   3534  HA  ALA B  12       6.154   6.624   7.765  1.00 98.20           H  
ATOM   3535  C   ALA B  12       7.971   7.728   7.952  1.00 98.20           C  
ATOM   3536  CB  ALA B  12       5.947   8.373   6.545  1.00 98.20           C  
ATOM   3537  HB1 ALA B  12       6.412   7.911   5.674  1.00 98.20           H  
ATOM   3538  HB2 ALA B  12       4.864   8.270   6.465  1.00 98.20           H  
ATOM   3539  HB3 ALA B  12       6.208   9.430   6.570  1.00 98.20           H  
ATOM   3540  O   ALA B  12       8.630   6.724   7.704  1.00 98.20           O  
ATOM   3541  N   ILE B  13       8.534   8.851   8.420  1.00 98.20           N  
ATOM   3542  H   ILE B  13       7.940   9.650   8.592  1.00 98.20           H  
ATOM   3543  CA  ILE B  13       9.971   8.970   8.727  1.00 98.20           C  
ATOM   3544  HA  ILE B  13      10.543   8.708   7.837  1.00 98.20           H  
ATOM   3545  C   ILE B  13      10.372   7.974   9.820  1.00 98.20           C  
ATOM   3546  CB  ILE B  13      10.328  10.424   9.121  1.00 98.20           C  
ATOM   3547  HB  ILE B  13       9.639  10.753   9.899  1.00 98.20           H  
ATOM   3548  O   ILE B  13      11.352   7.247   9.658  1.00 98.20           O  
ATOM   3549  CG1 ILE B  13      10.179  11.362   7.901  1.00 98.20           C  
ATOM   3550 HG12 ILE B  13       9.252  11.140   7.372  1.00 98.20           H  
ATOM   3551 HG13 ILE B  13      11.000  11.186   7.205  1.00 98.20           H  
ATOM   3552  CG2 ILE B  13      11.761  10.516   9.682  1.00 98.20           C  
ATOM   3553 HG21 ILE B  13      12.024  11.550   9.906  1.00 98.20           H  
ATOM   3554 HG22 ILE B  13      12.474  10.115   8.962  1.00 98.20           H  
ATOM   3555 HG23 ILE B  13      11.845   9.958  10.615  1.00 98.20           H  
ATOM   3556  CD1 ILE B  13      10.148  12.850   8.273  1.00 98.20           C  
ATOM   3557 HD11 ILE B  13       9.354  13.035   8.997  1.00 98.20           H  
ATOM   3558 HD12 ILE B  13       9.950  13.438   7.377  1.00 98.20           H  
ATOM   3559 HD13 ILE B  13      11.104  13.168   8.690  1.00 98.20           H  
ATOM   3560  N   GLY B  14       9.593   7.886  10.901  1.00 98.44           N  
ATOM   3561  H   GLY B  14       8.835   8.545  11.011  1.00 98.44           H  
ATOM   3562  CA  GLY B  14       9.817   6.889  11.946  1.00 98.44           C  
ATOM   3563  HA2 GLY B  14      10.803   7.044  12.384  1.00 98.44           H  
ATOM   3564  HA3 GLY B  14       9.053   6.999  12.716  1.00 98.44           H  
ATOM   3565  C   GLY B  14       9.767   5.460  11.420  1.00 98.44           C  
ATOM   3566  O   GLY B  14      10.642   4.662  11.746  1.00 98.44           O  
ATOM   3567  N   GLY B  15       8.810   5.164  10.541  1.00 98.60           N  
ATOM   3568  H   GLY B  15       8.111   5.866  10.344  1.00 98.60           H  
ATOM   3569  CA  GLY B  15       8.687   3.879   9.868  1.00 98.60           C  
ATOM   3570  HA2 GLY B  15       8.566   3.098  10.618  1.00 98.60           H  
ATOM   3571  HA3 GLY B  15       7.805   3.894   9.228  1.00 98.60           H  
ATOM   3572  C   GLY B  15       9.907   3.557   9.006  1.00 98.60           C  
ATOM   3573  O   GLY B  15      10.391   2.434   9.052  1.00 98.60           O  
ATOM   3574  N   ILE B  16      10.470   4.533   8.284  1.00 98.55           N  
ATOM   3575  H   ILE B  16      10.025   5.439   8.271  1.00 98.55           H  
ATOM   3576  CA  ILE B  16      11.715   4.341   7.520  1.00 98.55           C  
ATOM   3577  HA  ILE B  16      11.577   3.484   6.862  1.00 98.55           H  
ATOM   3578  C   ILE B  16      12.872   3.980   8.457  1.00 98.55           C  
ATOM   3579  CB  ILE B  16      12.050   5.581   6.650  1.00 98.55           C  
ATOM   3580  HB  ILE B  16      12.038   6.466   7.286  1.00 98.55           H  
ATOM   3581  O   ILE B  16      13.554   2.982   8.234  1.00 98.55           O  
ATOM   3582  CG1 ILE B  16      11.004   5.763   5.531  1.00 98.55           C  
ATOM   3583 HG12 ILE B  16      11.122   4.979   4.783  1.00 98.55           H  
ATOM   3584 HG13 ILE B  16      10.010   5.663   5.966  1.00 98.55           H  
ATOM   3585  CG2 ILE B  16      13.452   5.466   6.020  1.00 98.55           C  
ATOM   3586 HG21 ILE B  16      13.663   6.329   5.389  1.00 98.55           H  
ATOM   3587 HG22 ILE B  16      14.222   5.441   6.791  1.00 98.55           H  
ATOM   3588 HG23 ILE B  16      13.523   4.559   5.421  1.00 98.55           H  
ATOM   3589  CD1 ILE B  16      11.043   7.130   4.837  1.00 98.55           C  
ATOM   3590 HD11 ILE B  16      10.196   7.209   4.156  1.00 98.55           H  
ATOM   3591 HD12 ILE B  16      11.961   7.247   4.262  1.00 98.55           H  
ATOM   3592 HD13 ILE B  16      10.972   7.926   5.579  1.00 98.55           H  
ATOM   3593  N   ILE B  17      13.075   4.756   9.524  1.00 98.45           N  
ATOM   3594  H   ILE B  17      12.460   5.546   9.659  1.00 98.45           H  
ATOM   3595  CA  ILE B  17      14.190   4.558  10.461  1.00 98.45           C  
ATOM   3596  HA  ILE B  17      15.123   4.545   9.898  1.00 98.45           H  
ATOM   3597  C   ILE B  17      14.073   3.199  11.162  1.00 98.45           C  
ATOM   3598  CB  ILE B  17      14.246   5.729  11.471  1.00 98.45           C  
ATOM   3599  HB  ILE B  17      13.264   5.829  11.933  1.00 98.45           H  
ATOM   3600  O   ILE B  17      15.003   2.393  11.131  1.00 98.45           O  
ATOM   3601  CG1 ILE B  17      14.587   7.051  10.744  1.00 98.45           C  
ATOM   3602 HG12 ILE B  17      13.972   7.154   9.850  1.00 98.45           H  
ATOM   3603 HG13 ILE B  17      15.629   7.032  10.422  1.00 98.45           H  
ATOM   3604  CG2 ILE B  17      15.275   5.452  12.584  1.00 98.45           C  
ATOM   3605 HG21 ILE B  17      15.335   6.295  13.273  1.00 98.45           H  
ATOM   3606 HG22 ILE B  17      16.260   5.276  12.150  1.00 98.45           H  
ATOM   3607 HG23 ILE B  17      14.985   4.581  13.172  1.00 98.45           H  
ATOM   3608  CD1 ILE B  17      14.347   8.302  11.599  1.00 98.45           C  
ATOM   3609 HD11 ILE B  17      15.046   8.342  12.434  1.00 98.45           H  
ATOM   3610 HD12 ILE B  17      13.324   8.298  11.973  1.00 98.45           H  
ATOM   3611 HD13 ILE B  17      14.493   9.189  10.983  1.00 98.45           H  
ATOM   3612  N   PHE B  18      12.920   2.916  11.767  1.00 98.69           N  
ATOM   3613  H   PHE B  18      12.169   3.590  11.727  1.00 98.69           H  
ATOM   3614  CA  PHE B  18      12.702   1.671  12.500  1.00 98.69           C  
ATOM   3615  HA  PHE B  18      13.566   1.485  13.137  1.00 98.69           H  
ATOM   3616  C   PHE B  18      12.596   0.462  11.568  1.00 98.69           C  
ATOM   3617  CB  PHE B  18      11.477   1.807  13.410  1.00 98.69           C  
ATOM   3618  HB2 PHE B  18      10.694   2.374  12.905  1.00 98.69           H  
ATOM   3619  HB3 PHE B  18      11.070   0.814  13.601  1.00 98.69           H  
ATOM   3620  O   PHE B  18      13.077  -0.604  11.927  1.00 98.69           O  
ATOM   3621  CG  PHE B  18      11.801   2.436  14.751  1.00 98.69           C  
ATOM   3622  CD1 PHE B  18      12.012   1.607  15.869  1.00 98.69           C  
ATOM   3623  HD1 PHE B  18      11.899   0.536  15.785  1.00 98.69           H  
ATOM   3624  CD2 PHE B  18      11.942   3.831  14.884  1.00 98.69           C  
ATOM   3625  HD2 PHE B  18      11.794   4.475  14.030  1.00 98.69           H  
ATOM   3626  CE1 PHE B  18      12.375   2.161  17.108  1.00 98.69           C  
ATOM   3627  HE1 PHE B  18      12.536   1.514  17.957  1.00 98.69           H  
ATOM   3628  CE2 PHE B  18      12.312   4.381  16.125  1.00 98.69           C  
ATOM   3629  HE2 PHE B  18      12.471   5.443  16.238  1.00 98.69           H  
ATOM   3630  CZ  PHE B  18      12.530   3.550  17.234  1.00 98.69           C  
ATOM   3631  HZ  PHE B  18      12.826   3.976  18.182  1.00 98.69           H  
ATOM   3632  N   GLY B  19      12.051   0.609  10.360  1.00 98.52           N  
ATOM   3633  H   GLY B  19      11.652   1.501  10.104  1.00 98.52           H  
ATOM   3634  CA  GLY B  19      12.047  -0.449   9.348  1.00 98.52           C  
ATOM   3635  HA2 GLY B  19      11.554  -1.337   9.741  1.00 98.52           H  
ATOM   3636  HA3 GLY B  19      11.499  -0.099   8.473  1.00 98.52           H  
ATOM   3637  C   GLY B  19      13.457  -0.828   8.894  1.00 98.52           C  
ATOM   3638  O   GLY B  19      13.772  -2.011   8.791  1.00 98.52           O  
ATOM   3639  N   TYR B  20      14.339   0.156   8.698  1.00 98.37           N  
ATOM   3640  H   TYR B  20      14.031   1.116   8.768  1.00 98.37           H  
ATOM   3641  CA  TYR B  20      15.744  -0.098   8.370  1.00 98.37           C  
ATOM   3642  HA  TYR B  20      15.793  -0.738   7.489  1.00 98.37           H  
ATOM   3643  C   TYR B  20      16.463  -0.829   9.514  1.00 98.37           C  
ATOM   3644  CB  TYR B  20      16.428   1.236   8.041  1.00 98.37           C  
ATOM   3645  HB2 TYR B  20      15.890   1.718   7.225  1.00 98.37           H  
ATOM   3646  HB3 TYR B  20      16.374   1.898   8.905  1.00 98.37           H  
ATOM   3647  O   TYR B  20      17.180  -1.806   9.290  1.00 98.37           O  
ATOM   3648  CG  TYR B  20      17.878   1.075   7.636  1.00 98.37           C  
ATOM   3649  CD1 TYR B  20      18.896   1.109   8.610  1.00 98.37           C  
ATOM   3650  HD1 TYR B  20      18.644   1.283   9.646  1.00 98.37           H  
ATOM   3651  CD2 TYR B  20      18.203   0.857   6.285  1.00 98.37           C  
ATOM   3652  HD2 TYR B  20      17.428   0.839   5.533  1.00 98.37           H  
ATOM   3653  CE1 TYR B  20      20.237   0.898   8.238  1.00 98.37           C  
ATOM   3654  HE1 TYR B  20      21.015   0.902   8.988  1.00 98.37           H  
ATOM   3655  CE2 TYR B  20      19.543   0.661   5.910  1.00 98.37           C  
ATOM   3656  HE2 TYR B  20      19.799   0.518   4.871  1.00 98.37           H  
ATOM   3657  OH  TYR B  20      21.842   0.392   6.530  1.00 98.37           O  
ATOM   3658  HH  TYR B  20      22.439   0.489   7.274  1.00 98.37           H  
ATOM   3659  CZ  TYR B  20      20.560   0.663   6.885  1.00 98.37           C  
ATOM   3660  N   LEU B  21      16.231  -0.393  10.756  1.00 98.37           N  
ATOM   3661  H   LEU B  21      15.653   0.427  10.870  1.00 98.37           H  
ATOM   3662  CA  LEU B  21      16.847  -0.985  11.945  1.00 98.37           C  
ATOM   3663  HA  LEU B  21      17.902  -1.151  11.727  1.00 98.37           H  
ATOM   3664  C   LEU B  21      16.253  -2.353  12.331  1.00 98.37           C  
ATOM   3665  CB  LEU B  21      16.766   0.012  13.108  1.00 98.37           C  
ATOM   3666  HB2 LEU B  21      15.723   0.299  13.241  1.00 98.37           H  
ATOM   3667  HB3 LEU B  21      17.098  -0.488  14.018  1.00 98.37           H  
ATOM   3668  O   LEU B  21      16.940  -3.164  12.952  1.00 98.37           O  
ATOM   3669  CG  LEU B  21      17.616   1.283  12.915  1.00 98.37           C  
ATOM   3670  HG  LEU B  21      17.329   1.789  11.994  1.00 98.37           H  
ATOM   3671  CD1 LEU B  21      17.357   2.230  14.087  1.00 98.37           C  
ATOM   3672 HD11 LEU B  21      17.924   3.150  13.946  1.00 98.37           H  
ATOM   3673 HD12 LEU B  21      17.657   1.761  15.024  1.00 98.37           H  
ATOM   3674 HD13 LEU B  21      16.297   2.479  14.127  1.00 98.37           H  
ATOM   3675  CD2 LEU B  21      19.118   0.993  12.848  1.00 98.37           C  
ATOM   3676 HD21 LEU B  21      19.432   0.435  13.730  1.00 98.37           H  
ATOM   3677 HD22 LEU B  21      19.671   1.932  12.806  1.00 98.37           H  
ATOM   3678 HD23 LEU B  21      19.358   0.420  11.953  1.00 98.37           H  
ATOM   3679  N   ALA B  22      15.012  -2.643  11.933  1.00 98.31           N  
ATOM   3680  H   ALA B  22      14.480  -1.917  11.474  1.00 98.31           H  
ATOM   3681  CA  ALA B  22      14.301  -3.874  12.274  1.00 98.31           C  
ATOM   3682  HA  ALA B  22      14.167  -3.918  13.355  1.00 98.31           H  
ATOM   3683  C   ALA B  22      15.064  -5.131  11.851  1.00 98.31           C  
ATOM   3684  CB  ALA B  22      12.922  -3.843  11.605  1.00 98.31           C  
ATOM   3685  HB1 ALA B  22      13.028  -3.710  10.529  1.00 98.31           H  
ATOM   3686  HB2 ALA B  22      12.331  -3.028  12.022  1.00 98.31           H  
ATOM   3687  HB3 ALA B  22      12.397  -4.782  11.783  1.00 98.31           H  
ATOM   3688  O   ALA B  22      15.071  -6.122  12.581  1.00 98.31           O  
ATOM   3689  N   ASN B  23      15.763  -5.085  10.712  1.00 97.46           N  
ATOM   3690  H   ASN B  23      15.742  -4.240  10.159  1.00 97.46           H  
ATOM   3691  CA  ASN B  23      16.510  -6.246  10.246  1.00 97.46           C  
ATOM   3692  HA  ASN B  23      15.824  -7.093  10.230  1.00 97.46           H  
ATOM   3693  C   ASN B  23      17.653  -6.631  11.193  1.00 97.46           C  
ATOM   3694  CB  ASN B  23      17.027  -6.007   8.826  1.00 97.46           C  
ATOM   3695  HB2 ASN B  23      17.891  -5.343   8.858  1.00 97.46           H  
ATOM   3696  HB3 ASN B  23      16.252  -5.548   8.211  1.00 97.46           H  
ATOM   3697  O   ASN B  23      17.883  -7.815  11.397  1.00 97.46           O  
ATOM   3698  CG  ASN B  23      17.397  -7.332   8.192  1.00 97.46           C  
ATOM   3699  ND2 ASN B  23      18.600  -7.492   7.696  1.00 97.46           N  
ATOM   3700 HD21 ASN B  23      19.298  -6.765   7.764  1.00 97.46           H  
ATOM   3701 HD22 ASN B  23      18.805  -8.395   7.292  1.00 97.46           H  
ATOM   3702  OD1 ASN B  23      16.586  -8.237   8.140  1.00 97.46           O  
ATOM   3703  N   TYR B  24      18.318  -5.655  11.818  1.00 97.15           N  
ATOM   3704  H   TYR B  24      18.024  -4.698  11.685  1.00 97.15           H  
ATOM   3705  CA  TYR B  24      19.392  -5.922  12.777  1.00 97.15           C  
ATOM   3706  HA  TYR B  24      20.117  -6.593  12.315  1.00 97.15           H  
ATOM   3707  C   TYR B  24      18.864  -6.617  14.034  1.00 97.15           C  
ATOM   3708  CB  TYR B  24      20.107  -4.619  13.151  1.00 97.15           C  
ATOM   3709  HB2 TYR B  24      20.864  -4.846  13.902  1.00 97.15           H  
ATOM   3710  HB3 TYR B  24      19.395  -3.934  13.613  1.00 97.15           H  
ATOM   3711  O   TYR B  24      19.510  -7.532  14.536  1.00 97.15           O  
ATOM   3712  CG  TYR B  24      20.783  -3.924  11.987  1.00 97.15           C  
ATOM   3713  CD1 TYR B  24      22.114  -4.233  11.652  1.00 97.15           C  
ATOM   3714  HD1 TYR B  24      22.656  -4.971  12.225  1.00 97.15           H  
ATOM   3715  CD2 TYR B  24      20.077  -2.974  11.230  1.00 97.15           C  
ATOM   3716  HD2 TYR B  24      19.040  -2.780  11.463  1.00 97.15           H  
ATOM   3717  CE1 TYR B  24      22.744  -3.571  10.580  1.00 97.15           C  
ATOM   3718  HE1 TYR B  24      23.769  -3.805  10.335  1.00 97.15           H  
ATOM   3719  CE2 TYR B  24      20.697  -2.304  10.161  1.00 97.15           C  
ATOM   3720  HE2 TYR B  24      20.146  -1.580   9.579  1.00 97.15           H  
ATOM   3721  OH  TYR B  24      22.646  -1.954   8.806  1.00 97.15           O  
ATOM   3722  HH  TYR B  24      23.573  -2.199   8.750  1.00 97.15           H  
ATOM   3723  CZ  TYR B  24      22.038  -2.596   9.840  1.00 97.15           C  
ATOM   3724  N   VAL B  25      17.671  -6.232  14.505  1.00 97.38           N  
ATOM   3725  H   VAL B  25      17.196  -5.475  14.034  1.00 97.38           H  
ATOM   3726  CA  VAL B  25      16.986  -6.909  15.620  1.00 97.38           C  
ATOM   3727  HA  VAL B  25      17.678  -6.992  16.457  1.00 97.38           H  
ATOM   3728  C   VAL B  25      16.589  -8.329  15.218  1.00 97.38           C  
ATOM   3729  CB  VAL B  25      15.750  -6.114  16.087  1.00 97.38           C  
ATOM   3730  HB  VAL B  25      15.039  -6.023  15.266  1.00 97.38           H  
ATOM   3731  O   VAL B  25      16.815  -9.275  15.974  1.00 97.38           O  
ATOM   3732  CG1 VAL B  25      15.041  -6.802  17.262  1.00 97.38           C  
ATOM   3733 HG11 VAL B  25      14.632  -7.762  16.946  1.00 97.38           H  
ATOM   3734 HG12 VAL B  25      15.742  -6.963  18.081  1.00 97.38           H  
ATOM   3735 HG13 VAL B  25      14.216  -6.181  17.614  1.00 97.38           H  
ATOM   3736  CG2 VAL B  25      16.152  -4.703  16.536  1.00 97.38           C  
ATOM   3737 HG21 VAL B  25      16.548  -4.134  15.694  1.00 97.38           H  
ATOM   3738 HG22 VAL B  25      16.907  -4.759  17.320  1.00 97.38           H  
ATOM   3739 HG23 VAL B  25      15.281  -4.173  16.919  1.00 97.38           H  
ATOM   3740  N   TYR B  26      16.058  -8.501  14.006  1.00 97.25           N  
ATOM   3741  H   TYR B  26      15.852  -7.685  13.449  1.00 97.25           H  
ATOM   3742  CA  TYR B  26      15.661  -9.810  13.494  1.00 97.25           C  
ATOM   3743  HA  TYR B  26      14.958 -10.252  14.200  1.00 97.25           H  
ATOM   3744  C   TYR B  26      16.851 -10.771  13.369  1.00 97.25           C  
ATOM   3745  CB  TYR B  26      14.949  -9.627  12.149  1.00 97.25           C  
ATOM   3746  HB2 TYR B  26      14.179  -8.864  12.254  1.00 97.25           H  
ATOM   3747  HB3 TYR B  26      15.663  -9.269  11.407  1.00 97.25           H  
ATOM   3748  O   TYR B  26      16.729 -11.957  13.666  1.00 97.25           O  
ATOM   3749  CG  TYR B  26      14.295 -10.899  11.648  1.00 97.25           C  
ATOM   3750  CD1 TYR B  26      14.883 -11.630  10.599  1.00 97.25           C  
ATOM   3751  HD1 TYR B  26      15.804 -11.284  10.153  1.00 97.25           H  
ATOM   3752  CD2 TYR B  26      13.105 -11.358  12.247  1.00 97.25           C  
ATOM   3753  HD2 TYR B  26      12.673 -10.796  13.062  1.00 97.25           H  
ATOM   3754  CE1 TYR B  26      14.282 -12.821  10.151  1.00 97.25           C  
ATOM   3755  HE1 TYR B  26      14.748 -13.394   9.362  1.00 97.25           H  
ATOM   3756  CE2 TYR B  26      12.485 -12.533  11.779  1.00 97.25           C  
ATOM   3757  HE2 TYR B  26      11.578 -12.898  12.237  1.00 97.25           H  
ATOM   3758  OH  TYR B  26      12.491 -14.404  10.269  1.00 97.25           O  
ATOM   3759  HH  TYR B  26      13.111 -14.875   9.708  1.00 97.25           H  
ATOM   3760  CZ  TYR B  26      13.078 -13.268  10.733  1.00 97.25           C  
ATOM   3761  N   THR B  27      18.025 -10.267  12.992  1.00 95.44           N  
ATOM   3762  H   THR B  27      18.067  -9.303  12.696  1.00 95.44           H  
ATOM   3763  CA  THR B  27      19.241 -11.074  12.830  1.00 95.44           C  
ATOM   3764  HA  THR B  27      18.943 -12.110  12.669  1.00 95.44           H  
ATOM   3765  C   THR B  27      20.140 -11.104  14.072  1.00 95.44           C  
ATOM   3766  CB  THR B  27      20.023 -10.660  11.574  1.00 95.44           C  
ATOM   3767  HB  THR B  27      20.906 -11.292  11.480  1.00 95.44           H  
ATOM   3768  O   THR B  27      21.241 -11.640  13.997  1.00 95.44           O  
ATOM   3769  CG2 THR B  27      19.185 -10.827  10.302  1.00 95.44           C  
ATOM   3770 HG21 THR B  27      19.801 -10.584   9.437  1.00 95.44           H  
ATOM   3771 HG22 THR B  27      18.845 -11.860  10.217  1.00 95.44           H  
ATOM   3772 HG23 THR B  27      18.324 -10.160  10.317  1.00 95.44           H  
ATOM   3773  OG1 THR B  27      20.435  -9.316  11.659  1.00 95.44           O  
ATOM   3774  HG1 THR B  27      20.998  -9.226  12.431  1.00 95.44           H  
ATOM   3775  N   ALA B  28      19.701 -10.587  15.225  1.00 95.05           N  
ATOM   3776  H   ALA B  28      18.803 -10.123  15.226  1.00 95.05           H  
ATOM   3777  CA  ALA B  28      20.507 -10.476  16.452  1.00 95.05           C  
ATOM   3778  HA  ALA B  28      21.485 -10.090  16.168  1.00 95.05           H  
ATOM   3779  C   ALA B  28      20.767 -11.809  17.197  1.00 95.05           C  
ATOM   3780  CB  ALA B  28      19.851  -9.436  17.373  1.00 95.05           C  
ATOM   3781  HB1 ALA B  28      18.871  -9.788  17.697  1.00 95.05           H  
ATOM   3782  HB2 ALA B  28      19.740  -8.485  16.853  1.00 95.05           H  
ATOM   3783  HB3 ALA B  28      20.476  -9.272  18.251  1.00 95.05           H  
ATOM   3784  O   ALA B  28      21.116 -11.803  18.373  1.00 95.05           O  
ATOM   3785  N   GLY B  29      20.563 -12.966  16.560  1.00 90.43           N  
ATOM   3786  H   GLY B  29      20.412 -12.920  15.562  1.00 90.43           H  
ATOM   3787  CA  GLY B  29      20.807 -14.274  17.185  1.00 90.43           C  
ATOM   3788  HA2 GLY B  29      20.891 -15.027  16.400  1.00 90.43           H  
ATOM   3789  HA3 GLY B  29      21.756 -14.242  17.720  1.00 90.43           H  
ATOM   3790  C   GLY B  29      19.729 -14.741  18.174  1.00 90.43           C  
ATOM   3791  O   GLY B  29      19.948 -15.694  18.910  1.00 90.43           O  
ATOM   3792  N   LEU B  30      18.538 -14.130  18.169  1.00 93.51           N  
ATOM   3793  H   LEU B  30      18.439 -13.319  17.575  1.00 93.51           H  
ATOM   3794  CA  LEU B  30      17.424 -14.479  19.072  1.00 93.51           C  
ATOM   3795  HA  LEU B  30      17.840 -14.685  20.058  1.00 93.51           H  
ATOM   3796  C   LEU B  30      16.655 -15.761  18.679  1.00 93.51           C  
ATOM   3797  CB  LEU B  30      16.477 -13.269  19.185  1.00 93.51           C  
ATOM   3798  HB2 LEU B  30      16.100 -13.042  18.187  1.00 93.51           H  
ATOM   3799  HB3 LEU B  30      15.628 -13.542  19.811  1.00 93.51           H  
ATOM   3800  O   LEU B  30      15.618 -16.078  19.267  1.00 93.51           O  
ATOM   3801  CG  LEU B  30      17.111 -11.996  19.772  1.00 93.51           C  
ATOM   3802  HG  LEU B  30      17.960 -11.691  19.160  1.00 93.51           H  
ATOM   3803  CD1 LEU B  30      16.077 -10.874  19.751  1.00 93.51           C  
ATOM   3804 HD11 LEU B  30      15.757 -10.687  18.726  1.00 93.51           H  
ATOM   3805 HD12 LEU B  30      16.524  -9.959  20.141  1.00 93.51           H  
ATOM   3806 HD13 LEU B  30      15.221 -11.148  20.368  1.00 93.51           H  
ATOM   3807  CD2 LEU B  30      17.579 -12.193  21.215  1.00 93.51           C  
ATOM   3808 HD21 LEU B  30      18.402 -12.907  21.248  1.00 93.51           H  
ATOM   3809 HD22 LEU B  30      16.758 -12.550  21.836  1.00 93.51           H  
ATOM   3810 HD23 LEU B  30      17.946 -11.247  21.613  1.00 93.51           H  
ATOM   3811  N   GLY B  31      17.116 -16.490  17.658  1.00 92.91           N  
ATOM   3812  H   GLY B  31      17.999 -16.212  17.255  1.00 92.91           H  
ATOM   3813  CA  GLY B  31      16.492 -17.730  17.189  1.00 92.91           C  
ATOM   3814  HA2 GLY B  31      17.012 -18.084  16.299  1.00 92.91           H  
ATOM   3815  HA3 GLY B  31      16.594 -18.487  17.966  1.00 92.91           H  
ATOM   3816  C   GLY B  31      15.009 -17.554  16.843  1.00 92.91           C  
ATOM   3817  O   GLY B  31      14.632 -16.620  16.133  1.00 92.91           O  
ATOM   3818  N   ILE B  32      14.153 -18.431  17.376  1.00 92.20           N  
ATOM   3819  H   ILE B  32      14.523 -19.156  17.973  1.00 92.20           H  
ATOM   3820  CA  ILE B  32      12.696 -18.410  17.141  1.00 92.20           C  
ATOM   3821  HA  ILE B  32      12.534 -18.407  16.063  1.00 92.20           H  
ATOM   3822  C   ILE B  32      11.999 -17.145  17.674  1.00 92.20           C  
ATOM   3823  CB  ILE B  32      12.026 -19.681  17.712  1.00 92.20           C  
ATOM   3824  HB  ILE B  32      10.962 -19.616  17.485  1.00 92.20           H  
ATOM   3825  O   ILE B  32      10.901 -16.820  17.224  1.00 92.20           O  
ATOM   3826  CG1 ILE B  32      12.179 -19.785  19.249  1.00 92.20           C  
ATOM   3827 HG12 ILE B  32      11.835 -18.859  19.710  1.00 92.20           H  
ATOM   3828 HG13 ILE B  32      13.228 -19.921  19.510  1.00 92.20           H  
ATOM   3829  CG2 ILE B  32      12.572 -20.930  16.995  1.00 92.20           C  
ATOM   3830 HG21 ILE B  32      12.528 -20.791  15.915  1.00 92.20           H  
ATOM   3831 HG22 ILE B  32      11.967 -21.801  17.247  1.00 92.20           H  
ATOM   3832 HG23 ILE B  32      13.604 -21.125  17.289  1.00 92.20           H  
ATOM   3833  CD1 ILE B  32      11.367 -20.924  19.876  1.00 92.20           C  
ATOM   3834 HD11 ILE B  32      11.447 -20.865  20.961  1.00 92.20           H  
ATOM   3835 HD12 ILE B  32      10.318 -20.833  19.595  1.00 92.20           H  
ATOM   3836 HD13 ILE B  32      11.751 -21.891  19.553  1.00 92.20           H  
ATOM   3837  N   PHE B  33      12.632 -16.408  18.594  1.00 95.76           N  
ATOM   3838  H   PHE B  33      13.542 -16.705  18.917  1.00 95.76           H  
ATOM   3839  CA  PHE B  33      12.085 -15.176  19.169  1.00 95.76           C  
ATOM   3840  HA  PHE B  33      10.998 -15.255  19.188  1.00 95.76           H  
ATOM   3841  C   PHE B  33      12.415 -13.922  18.350  1.00 95.76           C  
ATOM   3842  CB  PHE B  33      12.560 -15.026  20.619  1.00 95.76           C  
ATOM   3843  HB2 PHE B  33      13.643 -14.906  20.632  1.00 95.76           H  
ATOM   3844  HB3 PHE B  33      12.130 -14.116  21.035  1.00 95.76           H  
ATOM   3845  O   PHE B  33      11.810 -12.878  18.590  1.00 95.76           O  
ATOM   3846  CG  PHE B  33      12.165 -16.181  21.516  1.00 95.76           C  
ATOM   3847  CD1 PHE B  33      10.811 -16.386  21.842  1.00 95.76           C  
ATOM   3848  HD1 PHE B  33      10.054 -15.715  21.463  1.00 95.76           H  
ATOM   3849  CD2 PHE B  33      13.147 -17.052  22.024  1.00 95.76           C  
ATOM   3850  HD2 PHE B  33      14.188 -16.899  21.781  1.00 95.76           H  
ATOM   3851  CE1 PHE B  33      10.440 -17.456  22.674  1.00 95.76           C  
ATOM   3852  HE1 PHE B  33       9.402 -17.608  22.933  1.00 95.76           H  
ATOM   3853  CE2 PHE B  33      12.775 -18.120  22.860  1.00 95.76           C  
ATOM   3854  HE2 PHE B  33      13.530 -18.781  23.260  1.00 95.76           H  
ATOM   3855  CZ  PHE B  33      11.422 -18.322  23.185  1.00 95.76           C  
ATOM   3856  HZ  PHE B  33      11.140 -19.138  23.833  1.00 95.76           H  
ATOM   3857  N   SER B  34      13.314 -14.018  17.361  1.00 96.76           N  
ATOM   3858  H   SER B  34      13.750 -14.916  17.208  1.00 96.76           H  
ATOM   3859  CA  SER B  34      13.710 -12.909  16.470  1.00 96.76           C  
ATOM   3860  HA  SER B  34      14.327 -12.200  17.022  1.00 96.76           H  
ATOM   3861  C   SER B  34      12.516 -12.136  15.908  1.00 96.76           C  
ATOM   3862  CB  SER B  34      14.522 -13.445  15.285  1.00 96.76           C  
ATOM   3863  HB2 SER B  34      14.635 -12.642  14.557  1.00 96.76           H  
ATOM   3864  HB3 SER B  34      15.506 -13.770  15.623  1.00 96.76           H  
ATOM   3865  O   SER B  34      12.482 -10.905  15.955  1.00 96.76           O  
ATOM   3866  OG  SER B  34      13.848 -14.525  14.660  1.00 96.76           O  
ATOM   3867  HG  SER B  34      14.191 -15.336  15.043  1.00 96.76           H  
ATOM   3868  N   GLY B  35      11.499 -12.855  15.428  1.00 95.83           N  
ATOM   3869  H   GLY B  35      11.645 -13.852  15.359  1.00 95.83           H  
ATOM   3870  CA  GLY B  35      10.289 -12.261  14.874  1.00 95.83           C  
ATOM   3871  HA2 GLY B  35      10.564 -11.619  14.037  1.00 95.83           H  
ATOM   3872  HA3 GLY B  35       9.638 -13.060  14.521  1.00 95.83           H  
ATOM   3873  C   GLY B  35       9.515 -11.422  15.890  1.00 95.83           C  
ATOM   3874  O   GLY B  35       9.218 -10.262  15.621  1.00 95.83           O  
ATOM   3875  N   ILE B  36       9.231 -11.981  17.070  1.00 97.13           N  
ATOM   3876  H   ILE B  36       9.610 -12.895  17.270  1.00 97.13           H  
ATOM   3877  CA  ILE B  36       8.482 -11.289  18.132  1.00 97.13           C  
ATOM   3878  HA  ILE B  36       7.560 -10.891  17.709  1.00 97.13           H  
ATOM   3879  C   ILE B  36       9.280 -10.092  18.657  1.00 97.13           C  
ATOM   3880  CB  ILE B  36       8.105 -12.272  19.267  1.00 97.13           C  
ATOM   3881  HB  ILE B  36       9.017 -12.750  19.627  1.00 97.13           H  
ATOM   3882  O   ILE B  36       8.726  -9.003  18.789  1.00 97.13           O  
ATOM   3883  CG1 ILE B  36       7.152 -13.366  18.729  1.00 97.13           C  
ATOM   3884 HG12 ILE B  36       7.600 -13.836  17.854  1.00 97.13           H  
ATOM   3885 HG13 ILE B  36       6.213 -12.909  18.419  1.00 97.13           H  
ATOM   3886  CG2 ILE B  36       7.458 -11.525  20.451  1.00 97.13           C  
ATOM   3887 HG21 ILE B  36       8.155 -10.807  20.881  1.00 97.13           H  
ATOM   3888 HG22 ILE B  36       7.195 -12.220  21.249  1.00 97.13           H  
ATOM   3889 HG23 ILE B  36       6.562 -10.999  20.122  1.00 97.13           H  
ATOM   3890  CD1 ILE B  36       6.852 -14.488  19.732  1.00 97.13           C  
ATOM   3891 HD11 ILE B  36       6.301 -15.281  19.227  1.00 97.13           H  
ATOM   3892 HD12 ILE B  36       7.784 -14.898  20.120  1.00 97.13           H  
ATOM   3893 HD13 ILE B  36       6.242 -14.117  20.555  1.00 97.13           H  
ATOM   3894  N   ALA B  37      10.584 -10.260  18.887  1.00 97.90           N  
ATOM   3895  H   ALA B  37      10.992 -11.174  18.754  1.00 97.90           H  
ATOM   3896  CA  ALA B  37      11.463  -9.179  19.328  1.00 97.90           C  
ATOM   3897  HA  ALA B  37      11.108  -8.801  20.287  1.00 97.90           H  
ATOM   3898  C   ALA B  37      11.472  -8.006  18.336  1.00 97.90           C  
ATOM   3899  CB  ALA B  37      12.866  -9.758  19.518  1.00 97.90           C  
ATOM   3900  HB1 ALA B  37      13.539  -8.976  19.870  1.00 97.90           H  
ATOM   3901  HB2 ALA B  37      12.837 -10.559  20.257  1.00 97.90           H  
ATOM   3902  HB3 ALA B  37      13.244 -10.152  18.574  1.00 97.90           H  
ATOM   3903  O   ALA B  37      11.399  -6.847  18.740  1.00 97.90           O  
ATOM   3904  N   THR B  38      11.475  -8.301  17.033  1.00 98.21           N  
ATOM   3905  H   THR B  38      11.552  -9.270  16.761  1.00 98.21           H  
ATOM   3906  CA  THR B  38      11.428  -7.268  15.991  1.00 98.21           C  
ATOM   3907  HA  THR B  38      12.201  -6.530  16.207  1.00 98.21           H  
ATOM   3908  C   THR B  38      10.088  -6.530  15.971  1.00 98.21           C  
ATOM   3909  CB  THR B  38      11.727  -7.857  14.609  1.00 98.21           C  
ATOM   3910  HB  THR B  38      10.916  -8.515  14.293  1.00 98.21           H  
ATOM   3911  O   THR B  38      10.060  -5.313  15.809  1.00 98.21           O  
ATOM   3912  CG2 THR B  38      11.927  -6.753  13.579  1.00 98.21           C  
ATOM   3913 HG21 THR B  38      12.373  -7.167  12.675  1.00 98.21           H  
ATOM   3914 HG22 THR B  38      12.602  -5.994  13.975  1.00 98.21           H  
ATOM   3915 HG23 THR B  38      10.971  -6.295  13.325  1.00 98.21           H  
ATOM   3916  OG1 THR B  38      12.924  -8.592  14.648  1.00 98.21           O  
ATOM   3917  HG1 THR B  38      12.790  -9.373  15.190  1.00 98.21           H  
ATOM   3918  N   LEU B  39       8.968  -7.224  16.201  1.00 97.99           N  
ATOM   3919  H   LEU B  39       9.034  -8.222  16.341  1.00 97.99           H  
ATOM   3920  CA  LEU B  39       7.656  -6.575  16.311  1.00 97.99           C  
ATOM   3921  HA  LEU B  39       7.509  -5.924  15.450  1.00 97.99           H  
ATOM   3922  C   LEU B  39       7.549  -5.682  17.550  1.00 97.99           C  
ATOM   3923  CB  LEU B  39       6.540  -7.626  16.343  1.00 97.99           C  
ATOM   3924  HB2 LEU B  39       5.598  -7.115  16.541  1.00 97.99           H  
ATOM   3925  HB3 LEU B  39       6.727  -8.305  17.175  1.00 97.99           H  
ATOM   3926  O   LEU B  39       7.014  -4.580  17.452  1.00 97.99           O  
ATOM   3927  CG  LEU B  39       6.383  -8.445  15.056  1.00 97.99           C  
ATOM   3928  HG  LEU B  39       7.305  -8.981  14.834  1.00 97.99           H  
ATOM   3929  CD1 LEU B  39       5.277  -9.466  15.295  1.00 97.99           C  
ATOM   3930 HD11 LEU B  39       4.325  -8.962  15.464  1.00 97.99           H  
ATOM   3931 HD12 LEU B  39       5.200 -10.110  14.419  1.00 97.99           H  
ATOM   3932 HD13 LEU B  39       5.521 -10.083  16.160  1.00 97.99           H  
ATOM   3933  CD2 LEU B  39       6.030  -7.596  13.834  1.00 97.99           C  
ATOM   3934 HD21 LEU B  39       5.840  -8.246  12.979  1.00 97.99           H  
ATOM   3935 HD22 LEU B  39       5.142  -6.998  14.035  1.00 97.99           H  
ATOM   3936 HD23 LEU B  39       6.864  -6.940  13.583  1.00 97.99           H  
ATOM   3937  N   ILE B  40       8.084  -6.124  18.693  1.00 98.01           N  
ATOM   3938  H   ILE B  40       8.476  -7.054  18.710  1.00 98.01           H  
ATOM   3939  CA  ILE B  40       8.158  -5.305  19.913  1.00 98.01           C  
ATOM   3940  HA  ILE B  40       7.155  -4.963  20.168  1.00 98.01           H  
ATOM   3941  C   ILE B  40       9.005  -4.057  19.649  1.00 98.01           C  
ATOM   3942  CB  ILE B  40       8.705  -6.133  21.100  1.00 98.01           C  
ATOM   3943  HB  ILE B  40       9.632  -6.614  20.791  1.00 98.01           H  
ATOM   3944  O   ILE B  40       8.591  -2.954  19.993  1.00 98.01           O  
ATOM   3945  CG1 ILE B  40       7.687  -7.226  21.500  1.00 98.01           C  
ATOM   3946 HG12 ILE B  40       7.360  -7.767  20.612  1.00 98.01           H  
ATOM   3947 HG13 ILE B  40       6.806  -6.757  21.940  1.00 98.01           H  
ATOM   3948  CG2 ILE B  40       9.012  -5.228  22.310  1.00 98.01           C  
ATOM   3949 HG21 ILE B  40       9.368  -5.818  23.154  1.00 98.01           H  
ATOM   3950 HG22 ILE B  40       9.802  -4.518  22.068  1.00 98.01           H  
ATOM   3951 HG23 ILE B  40       8.118  -4.680  22.610  1.00 98.01           H  
ATOM   3952  CD1 ILE B  40       8.244  -8.261  22.486  1.00 98.01           C  
ATOM   3953 HD11 ILE B  40       9.164  -8.693  22.091  1.00 98.01           H  
ATOM   3954 HD12 ILE B  40       8.440  -7.807  23.457  1.00 98.01           H  
ATOM   3955 HD13 ILE B  40       7.511  -9.055  22.622  1.00 98.01           H  
ATOM   3956  N   PHE B  41      10.149  -4.207  18.979  1.00 98.37           N  
ATOM   3957  H   PHE B  41      10.459  -5.141  18.755  1.00 98.37           H  
ATOM   3958  CA  PHE B  41      10.996  -3.085  18.582  1.00 98.37           C  
ATOM   3959  HA  PHE B  41      11.309  -2.546  19.476  1.00 98.37           H  
ATOM   3960  C   PHE B  41      10.255  -2.075  17.689  1.00 98.37           C  
ATOM   3961  CB  PHE B  41      12.247  -3.639  17.893  1.00 98.37           C  
ATOM   3962  HB2 PHE B  41      11.960  -4.367  17.134  1.00 98.37           H  
ATOM   3963  HB3 PHE B  41      12.854  -4.164  18.631  1.00 98.37           H  
ATOM   3964  O   PHE B  41      10.279  -0.874  17.965  1.00 98.37           O  
ATOM   3965  CG  PHE B  41      13.087  -2.569  17.236  1.00 98.37           C  
ATOM   3966  CD1 PHE B  41      13.048  -2.394  15.840  1.00 98.37           C  
ATOM   3967  HD1 PHE B  41      12.432  -3.035  15.226  1.00 98.37           H  
ATOM   3968  CD2 PHE B  41      13.886  -1.728  18.030  1.00 98.37           C  
ATOM   3969  HD2 PHE B  41      13.914  -1.859  19.102  1.00 98.37           H  
ATOM   3970  CE1 PHE B  41      13.817  -1.382  15.242  1.00 98.37           C  
ATOM   3971  HE1 PHE B  41      13.795  -1.250  14.170  1.00 98.37           H  
ATOM   3972  CE2 PHE B  41      14.648  -0.712  17.430  1.00 98.37           C  
ATOM   3973  HE2 PHE B  41      15.261  -0.064  18.039  1.00 98.37           H  
ATOM   3974  CZ  PHE B  41      14.612  -0.538  16.037  1.00 98.37           C  
ATOM   3975  HZ  PHE B  41      15.192   0.251  15.581  1.00 98.37           H  
ATOM   3976  N   LEU B  42       9.538  -2.545  16.662  1.00 98.50           N  
ATOM   3977  H   LEU B  42       9.572  -3.535  16.467  1.00 98.50           H  
ATOM   3978  CA  LEU B  42       8.716  -1.680  15.809  1.00 98.50           C  
ATOM   3979  HA  LEU B  42       9.341  -0.878  15.415  1.00 98.50           H  
ATOM   3980  C   LEU B  42       7.590  -0.999  16.599  1.00 98.50           C  
ATOM   3981  CB  LEU B  42       8.132  -2.495  14.641  1.00 98.50           C  
ATOM   3982  HB2 LEU B  42       7.374  -1.884  14.151  1.00 98.50           H  
ATOM   3983  HB3 LEU B  42       7.638  -3.379  15.042  1.00 98.50           H  
ATOM   3984  O   LEU B  42       7.320   0.180  16.383  1.00 98.50           O  
ATOM   3985  CG  LEU B  42       9.145  -2.931  13.568  1.00 98.50           C  
ATOM   3986  HG  LEU B  42       9.916  -3.563  14.008  1.00 98.50           H  
ATOM   3987  CD1 LEU B  42       8.421  -3.735  12.487  1.00 98.50           C  
ATOM   3988 HD11 LEU B  42       9.145  -4.088  11.753  1.00 98.50           H  
ATOM   3989 HD12 LEU B  42       7.676  -3.113  11.990  1.00 98.50           H  
ATOM   3990 HD13 LEU B  42       7.936  -4.601  12.939  1.00 98.50           H  
ATOM   3991  CD2 LEU B  42       9.826  -1.730  12.914  1.00 98.50           C  
ATOM   3992 HD21 LEU B  42      10.597  -1.355  13.587  1.00 98.50           H  
ATOM   3993 HD22 LEU B  42       9.100  -0.944  12.705  1.00 98.50           H  
ATOM   3994 HD23 LEU B  42      10.307  -2.027  11.983  1.00 98.50           H  
ATOM   3995  N   PHE B  43       6.958  -1.705  17.538  1.00 98.13           N  
ATOM   3996  H   PHE B  43       7.205  -2.677  17.662  1.00 98.13           H  
ATOM   3997  CA  PHE B  43       5.924  -1.136  18.400  1.00 98.13           C  
ATOM   3998  HA  PHE B  43       5.167  -0.669  17.770  1.00 98.13           H  
ATOM   3999  C   PHE B  43       6.473  -0.027  19.304  1.00 98.13           C  
ATOM   4000  CB  PHE B  43       5.258  -2.255  19.208  1.00 98.13           C  
ATOM   4001  HB2 PHE B  43       6.003  -2.746  19.835  1.00 98.13           H  
ATOM   4002  HB3 PHE B  43       4.864  -3.002  18.519  1.00 98.13           H  
ATOM   4003  O   PHE B  43       5.876   1.046  19.377  1.00 98.13           O  
ATOM   4004  CG  PHE B  43       4.126  -1.759  20.083  1.00 98.13           C  
ATOM   4005  CD1 PHE B  43       4.346  -1.497  21.448  1.00 98.13           C  
ATOM   4006  HD1 PHE B  43       5.321  -1.662  21.883  1.00 98.13           H  
ATOM   4007  CD2 PHE B  43       2.857  -1.527  19.521  1.00 98.13           C  
ATOM   4008  HD2 PHE B  43       2.683  -1.727  18.474  1.00 98.13           H  
ATOM   4009  CE1 PHE B  43       3.299  -1.009  22.249  1.00 98.13           C  
ATOM   4010  HE1 PHE B  43       3.469  -0.806  23.296  1.00 98.13           H  
ATOM   4011  CE2 PHE B  43       1.811  -1.036  20.321  1.00 98.13           C  
ATOM   4012  HE2 PHE B  43       0.837  -0.858  19.891  1.00 98.13           H  
ATOM   4013  CZ  PHE B  43       2.032  -0.777  21.685  1.00 98.13           C  
ATOM   4014  HZ  PHE B  43       1.230  -0.399  22.301  1.00 98.13           H  
ATOM   4015  N   ILE B  44       7.640  -0.233  19.922  1.00 98.35           N  
ATOM   4016  H   ILE B  44       8.077  -1.139  19.827  1.00 98.35           H  
ATOM   4017  CA  ILE B  44       8.338   0.804  20.696  1.00 98.35           C  
ATOM   4018  HA  ILE B  44       7.683   1.139  21.501  1.00 98.35           H  
ATOM   4019  C   ILE B  44       8.616   2.026  19.810  1.00 98.35           C  
ATOM   4020  CB  ILE B  44       9.629   0.230  21.327  1.00 98.35           C  
ATOM   4021  HB  ILE B  44      10.198  -0.282  20.551  1.00 98.35           H  
ATOM   4022  O   ILE B  44       8.350   3.153  20.224  1.00 98.35           O  
ATOM   4023  CG1 ILE B  44       9.275  -0.788  22.436  1.00 98.35           C  
ATOM   4024 HG12 ILE B  44       8.508  -1.474  22.078  1.00 98.35           H  
ATOM   4025 HG13 ILE B  44       8.860  -0.259  23.294  1.00 98.35           H  
ATOM   4026  CG2 ILE B  44      10.514   1.349  21.909  1.00 98.35           C  
ATOM   4027 HG21 ILE B  44      10.866   2.006  21.112  1.00 98.35           H  
ATOM   4028 HG22 ILE B  44       9.954   1.934  22.638  1.00 98.35           H  
ATOM   4029 HG23 ILE B  44      11.400   0.933  22.388  1.00 98.35           H  
ATOM   4030  CD1 ILE B  44      10.467  -1.635  22.901  1.00 98.35           C  
ATOM   4031 HD11 ILE B  44      11.202  -1.020  23.420  1.00 98.35           H  
ATOM   4032 HD12 ILE B  44      10.113  -2.401  23.591  1.00 98.35           H  
ATOM   4033 HD13 ILE B  44      10.934  -2.121  22.044  1.00 98.35           H  
ATOM   4034  N   GLY B  45       9.071   1.821  18.572  1.00 98.31           N  
ATOM   4035  H   GLY B  45       9.298   0.878  18.290  1.00 98.31           H  
ATOM   4036  CA  GLY B  45       9.268   2.907  17.610  1.00 98.31           C  
ATOM   4037  HA2 GLY B  45       9.642   2.484  16.678  1.00 98.31           H  
ATOM   4038  HA3 GLY B  45      10.002   3.609  18.007  1.00 98.31           H  
ATOM   4039  C   GLY B  45       7.993   3.683  17.290  1.00 98.31           C  
ATOM   4040  O   GLY B  45       8.000   4.915  17.322  1.00 98.31           O  
ATOM   4041  N   ALA B  46       6.882   2.982  17.052  1.00 97.88           N  
ATOM   4042  H   ALA B  46       6.946   1.975  17.012  1.00 97.88           H  
ATOM   4043  CA  ALA B  46       5.585   3.607  16.805  1.00 97.88           C  
ATOM   4044  HA  ALA B  46       5.674   4.264  15.940  1.00 97.88           H  
ATOM   4045  C   ALA B  46       5.138   4.460  18.003  1.00 97.88           C  
ATOM   4046  CB  ALA B  46       4.557   2.513  16.483  1.00 97.88           C  
ATOM   4047  HB1 ALA B  46       4.393   1.881  17.355  1.00 97.88           H  
ATOM   4048  HB2 ALA B  46       4.915   1.891  15.662  1.00 97.88           H  
ATOM   4049  HB3 ALA B  46       3.613   2.974  16.194  1.00 97.88           H  
ATOM   4050  O   ALA B  46       4.664   5.582  17.825  1.00 97.88           O  
ATOM   4051  N   VAL B  47       5.346   3.964  19.227  1.00 96.85           N  
ATOM   4052  H   VAL B  47       5.724   3.030  19.299  1.00 96.85           H  
ATOM   4053  CA  VAL B  47       5.047   4.692  20.467  1.00 96.85           C  
ATOM   4054  HA  VAL B  47       4.019   5.052  20.414  1.00 96.85           H  
ATOM   4055  C   VAL B  47       5.938   5.928  20.616  1.00 96.85           C  
ATOM   4056  CB  VAL B  47       5.156   3.749  21.683  1.00 96.85           C  
ATOM   4057  HB  VAL B  47       6.119   3.240  21.668  1.00 96.85           H  
ATOM   4058  O   VAL B  47       5.426   6.997  20.945  1.00 96.85           O  
ATOM   4059  CG1 VAL B  47       5.024   4.496  23.012  1.00 96.85           C  
ATOM   4060 HG11 VAL B  47       4.090   5.059  23.020  1.00 96.85           H  
ATOM   4061 HG12 VAL B  47       5.019   3.784  23.837  1.00 96.85           H  
ATOM   4062 HG13 VAL B  47       5.871   5.166  23.158  1.00 96.85           H  
ATOM   4063  CG2 VAL B  47       4.037   2.698  21.658  1.00 96.85           C  
ATOM   4064 HG21 VAL B  47       4.171   1.998  22.482  1.00 96.85           H  
ATOM   4065 HG22 VAL B  47       3.064   3.180  21.750  1.00 96.85           H  
ATOM   4066 HG23 VAL B  47       4.058   2.132  20.727  1.00 96.85           H  
ATOM   4067  N   ILE B  48       7.243   5.831  20.340  1.00 97.70           N  
ATOM   4068  H   ILE B  48       7.611   4.922  20.096  1.00 97.70           H  
ATOM   4069  CA  ILE B  48       8.171   6.975  20.391  1.00 97.70           C  
ATOM   4070  HA  ILE B  48       8.142   7.403  21.393  1.00 97.70           H  
ATOM   4071  C   ILE B  48       7.723   8.079  19.424  1.00 97.70           C  
ATOM   4072  CB  ILE B  48       9.623   6.512  20.106  1.00 97.70           C  
ATOM   4073  HB  ILE B  48       9.618   5.879  19.219  1.00 97.70           H  
ATOM   4074  O   ILE B  48       7.595   9.237  19.824  1.00 97.70           O  
ATOM   4075  CG1 ILE B  48      10.168   5.693  21.298  1.00 97.70           C  
ATOM   4076 HG12 ILE B  48      10.376   6.363  22.132  1.00 97.70           H  
ATOM   4077 HG13 ILE B  48       9.414   4.982  21.636  1.00 97.70           H  
ATOM   4078  CG2 ILE B  48      10.554   7.711  19.831  1.00 97.70           C  
ATOM   4079 HG21 ILE B  48      10.509   8.420  20.657  1.00 97.70           H  
ATOM   4080 HG22 ILE B  48      10.266   8.215  18.908  1.00 97.70           H  
ATOM   4081 HG23 ILE B  48      11.584   7.381  19.702  1.00 97.70           H  
ATOM   4082  CD1 ILE B  48      11.439   4.898  20.967  1.00 97.70           C  
ATOM   4083 HD11 ILE B  48      11.253   4.243  20.116  1.00 97.70           H  
ATOM   4084 HD12 ILE B  48      11.712   4.289  21.829  1.00 97.70           H  
ATOM   4085 HD13 ILE B  48      12.271   5.564  20.743  1.00 97.70           H  
ATOM   4086  N   PHE B  49       7.428   7.734  18.168  1.00 97.36           N  
ATOM   4087  H   PHE B  49       7.530   6.767  17.896  1.00 97.36           H  
ATOM   4088  CA  PHE B  49       6.968   8.705  17.168  1.00 97.36           C  
ATOM   4089  HA  PHE B  49       7.632   9.569  17.204  1.00 97.36           H  
ATOM   4090  C   PHE B  49       5.563   9.255  17.463  1.00 97.36           C  
ATOM   4091  CB  PHE B  49       7.093   8.096  15.766  1.00 97.36           C  
ATOM   4092  HB2 PHE B  49       6.846   7.034  15.791  1.00 97.36           H  
ATOM   4093  HB3 PHE B  49       6.373   8.579  15.107  1.00 97.36           H  
ATOM   4094  O   PHE B  49       5.283  10.418  17.146  1.00 97.36           O  
ATOM   4095  CG  PHE B  49       8.482   8.295  15.187  1.00 97.36           C  
ATOM   4096  CD1 PHE B  49       8.718   9.379  14.325  1.00 97.36           C  
ATOM   4097  HD1 PHE B  49       7.896  10.016  14.034  1.00 97.36           H  
ATOM   4098  CD2 PHE B  49       9.554   7.460  15.549  1.00 97.36           C  
ATOM   4099  HD2 PHE B  49       9.397   6.627  16.219  1.00 97.36           H  
ATOM   4100  CE1 PHE B  49      10.007   9.648  13.837  1.00 97.36           C  
ATOM   4101  HE1 PHE B  49      10.171  10.484  13.174  1.00 97.36           H  
ATOM   4102  CE2 PHE B  49      10.846   7.729  15.061  1.00 97.36           C  
ATOM   4103  HE2 PHE B  49      11.682   7.108  15.348  1.00 97.36           H  
ATOM   4104  CZ  PHE B  49      11.078   8.827  14.217  1.00 97.36           C  
ATOM   4105  HZ  PHE B  49      12.075   9.035  13.860  1.00 97.36           H  
ATOM   4106  N   GLY B  50       4.732   8.471  18.157  1.00 95.16           N  
ATOM   4107  H   GLY B  50       4.988   7.503  18.287  1.00 95.16           H  
ATOM   4108  CA  GLY B  50       3.477   8.921  18.752  1.00 95.16           C  
ATOM   4109  HA2 GLY B  50       3.007   8.081  19.263  1.00 95.16           H  
ATOM   4110  HA3 GLY B  50       2.810   9.268  17.963  1.00 95.16           H  
ATOM   4111  C   GLY B  50       3.691  10.047  19.765  1.00 95.16           C  
ATOM   4112  O   GLY B  50       3.119  11.124  19.616  1.00 95.16           O  
ATOM   4113  N   HIS B  51       4.593   9.853  20.732  1.00 94.96           N  
ATOM   4114  H   HIS B  51       5.044   8.951  20.794  1.00 94.96           H  
ATOM   4115  CA  HIS B  51       4.935  10.878  21.728  1.00 94.96           C  
ATOM   4116  HA  HIS B  51       4.021  11.201  22.227  1.00 94.96           H  
ATOM   4117  C   HIS B  51       5.571  12.125  21.096  1.00 94.96           C  
ATOM   4118  CB  HIS B  51       5.878  10.295  22.788  1.00 94.96           C  
ATOM   4119  HB2 HIS B  51       6.719   9.799  22.303  1.00 94.96           H  
ATOM   4120  HB3 HIS B  51       6.277  11.113  23.387  1.00 94.96           H  
ATOM   4121  O   HIS B  51       5.228  13.245  21.471  1.00 94.96           O  
ATOM   4122  CG  HIS B  51       5.210   9.328  23.727  1.00 94.96           C  
ATOM   4123  CD2 HIS B  51       4.664   9.617  24.950  1.00 94.96           C  
ATOM   4124  HD2 HIS B  51       4.619  10.590  25.416  1.00 94.96           H  
ATOM   4125  ND1 HIS B  51       5.052   7.978  23.526  1.00 94.96           N  
ATOM   4126  HD1 HIS B  51       5.287   7.477  22.681  1.00 94.96           H  
ATOM   4127  CE1 HIS B  51       4.435   7.464  24.602  1.00 94.96           C  
ATOM   4128  HE1 HIS B  51       4.159   6.429  24.740  1.00 94.96           H  
ATOM   4129  NE2 HIS B  51       4.182   8.425  25.496  1.00 94.96           N  
ATOM   4130  N   ILE B  52       6.457  11.961  20.105  1.00 95.99           N  
ATOM   4131  H   ILE B  52       6.740  11.019  19.875  1.00 95.99           H  
ATOM   4132  CA  ILE B  52       7.055  13.092  19.370  1.00 95.99           C  
ATOM   4133  HA  ILE B  52       7.569  13.741  20.079  1.00 95.99           H  
ATOM   4134  C   ILE B  52       5.965  13.932  18.700  1.00 95.99           C  
ATOM   4135  CB  ILE B  52       8.081  12.589  18.326  1.00 95.99           C  
ATOM   4136  HB  ILE B  52       7.620  11.789  17.747  1.00 95.99           H  
ATOM   4137  O   ILE B  52       5.957  15.160  18.815  1.00 95.99           O  
ATOM   4138  CG1 ILE B  52       9.331  12.032  19.043  1.00 95.99           C  
ATOM   4139 HG12 ILE B  52       9.026  11.360  19.846  1.00 95.99           H  
ATOM   4140 HG13 ILE B  52       9.881  12.854  19.499  1.00 95.99           H  
ATOM   4141  CG2 ILE B  52       8.489  13.710  17.346  1.00 95.99           C  
ATOM   4142 HG21 ILE B  52       9.236  13.350  16.639  1.00 95.99           H  
ATOM   4143 HG22 ILE B  52       8.895  14.560  17.894  1.00 95.99           H  
ATOM   4144 HG23 ILE B  52       7.636  14.042  16.754  1.00 95.99           H  
ATOM   4145  CD1 ILE B  52      10.279  11.249  18.124  1.00 95.99           C  
ATOM   4146 HD11 ILE B  52      11.077  10.813  18.725  1.00 95.99           H  
ATOM   4147 HD12 ILE B  52      10.731  11.905  17.380  1.00 95.99           H  
ATOM   4148 HD13 ILE B  52       9.738  10.446  17.624  1.00 95.99           H  
ATOM   4149  N   SER B  53       5.032  13.273  18.015  1.00 95.12           N  
ATOM   4150  H   SER B  53       5.089  12.266  17.963  1.00 95.12           H  
ATOM   4151  CA  SER B  53       3.929  13.949  17.337  1.00 95.12           C  
ATOM   4152  HA  SER B  53       4.333  14.738  16.703  1.00 95.12           H  
ATOM   4153  C   SER B  53       2.981  14.618  18.344  1.00 95.12           C  
ATOM   4154  CB  SER B  53       3.209  12.949  16.433  1.00 95.12           C  
ATOM   4155  HB2 SER B  53       2.318  13.409  16.006  1.00 95.12           H  
ATOM   4156  HB3 SER B  53       2.945  12.064  17.012  1.00 95.12           H  
ATOM   4157  O   SER B  53       2.559  15.747  18.112  1.00 95.12           O  
ATOM   4158  OG  SER B  53       4.056  12.509  15.398  1.00 95.12           O  
ATOM   4159  HG  SER B  53       4.592  11.803  15.765  1.00 95.12           H  
ATOM   4160  N   ALA B  54       2.715  13.989  19.495  1.00 93.67           N  
ATOM   4161  H   ALA B  54       3.073  13.055  19.636  1.00 93.67           H  
ATOM   4162  CA  ALA B  54       1.847  14.537  20.537  1.00 93.67           C  
ATOM   4163  HA  ALA B  54       0.898  14.837  20.092  1.00 93.67           H  
ATOM   4164  C   ALA B  54       2.473  15.786  21.167  1.00 93.67           C  
ATOM   4165  CB  ALA B  54       1.574  13.440  21.571  1.00 93.67           C  
ATOM   4166  HB1 ALA B  54       0.860  13.805  22.309  1.00 93.67           H  
ATOM   4167  HB2 ALA B  54       1.148  12.563  21.084  1.00 93.67           H  
ATOM   4168  HB3 ALA B  54       2.495  13.157  22.081  1.00 93.67           H  
ATOM   4169  O   ALA B  54       1.806  16.804  21.328  1.00 93.67           O  
ATOM   4170  N   LYS B  55       3.789  15.761  21.399  1.00 94.99           N  
ATOM   4171  H   LYS B  55       4.267  14.878  21.287  1.00 94.99           H  
ATOM   4172  CA  LYS B  55       4.555  16.922  21.862  1.00 94.99           C  
ATOM   4173  HA  LYS B  55       4.055  17.333  22.738  1.00 94.99           H  
ATOM   4174  C   LYS B  55       4.614  18.048  20.825  1.00 94.99           C  
ATOM   4175  CB  LYS B  55       5.954  16.436  22.264  1.00 94.99           C  
ATOM   4176  HB2 LYS B  55       5.844  15.616  22.973  1.00 94.99           H  
ATOM   4177  HB3 LYS B  55       6.483  16.065  21.386  1.00 94.99           H  
ATOM   4178  O   LYS B  55       4.626  19.215  21.197  1.00 94.99           O  
ATOM   4179  CG  LYS B  55       6.776  17.549  22.926  1.00 94.99           C  
ATOM   4180  HG2 LYS B  55       6.965  18.347  22.207  1.00 94.99           H  
ATOM   4181  HG3 LYS B  55       6.215  17.955  23.768  1.00 94.99           H  
ATOM   4182  CD  LYS B  55       8.118  17.009  23.427  1.00 94.99           C  
ATOM   4183  HD2 LYS B  55       8.692  16.629  22.583  1.00 94.99           H  
ATOM   4184  HD3 LYS B  55       7.934  16.201  24.134  1.00 94.99           H  
ATOM   4185  CE  LYS B  55       8.884  18.140  24.120  1.00 94.99           C  
ATOM   4186  HE2 LYS B  55       8.258  18.539  24.919  1.00 94.99           H  
ATOM   4187  HE3 LYS B  55       9.051  18.942  23.400  1.00 94.99           H  
ATOM   4188  NZ  LYS B  55      10.175  17.664  24.676  1.00 94.99           N  
ATOM   4189  HZ1 LYS B  55      10.769  17.305  23.942  1.00 94.99           H  
ATOM   4190  HZ2 LYS B  55      10.655  18.420  25.143  1.00 94.99           H  
ATOM   4191  HZ3 LYS B  55      10.012  16.932  25.352  1.00 94.99           H  
ATOM   4192  N   THR B  56       4.667  17.712  19.536  1.00 94.83           N  
ATOM   4193  H   THR B  56       4.679  16.728  19.308  1.00 94.83           H  
ATOM   4194  CA  THR B  56       4.778  18.702  18.448  1.00 94.83           C  
ATOM   4195  HA  THR B  56       5.471  19.486  18.751  1.00 94.83           H  
ATOM   4196  C   THR B  56       3.445  19.388  18.145  1.00 94.83           C  
ATOM   4197  CB  THR B  56       5.337  18.042  17.178  1.00 94.83           C  
ATOM   4198  HB  THR B  56       4.673  17.235  16.866  1.00 94.83           H  
ATOM   4199  O   THR B  56       3.430  20.570  17.812  1.00 94.83           O  
ATOM   4200  CG2 THR B  56       5.515  19.011  16.006  1.00 94.83           C  
ATOM   4201 HG21 THR B  56       6.143  19.849  16.308  1.00 94.83           H  
ATOM   4202 HG22 THR B  56       5.982  18.488  15.172  1.00 94.83           H  
ATOM   4203 HG23 THR B  56       4.545  19.385  15.680  1.00 94.83           H  
ATOM   4204  OG1 THR B  56       6.608  17.497  17.454  1.00 94.83           O  
ATOM   4205  HG1 THR B  56       6.481  16.750  18.043  1.00 94.83           H  
ATOM   4206  N   PHE B  57       2.328  18.663  18.235  1.00 93.73           N  
ATOM   4207  H   PHE B  57       2.405  17.681  18.457  1.00 93.73           H  
ATOM   4208  CA  PHE B  57       1.011  19.170  17.840  1.00 93.73           C  
ATOM   4209  HA  PHE B  57       1.126  20.123  17.323  1.00 93.73           H  
ATOM   4210  C   PHE B  57       0.066  19.469  19.010  1.00 93.73           C  
ATOM   4211  CB  PHE B  57       0.385  18.177  16.857  1.00 93.73           C  
ATOM   4212  HB2 PHE B  57       0.218  17.237  17.382  1.00 93.73           H  
ATOM   4213  HB3 PHE B  57      -0.596  18.560  16.576  1.00 93.73           H  
ATOM   4214  O   PHE B  57      -0.942  20.140  18.804  1.00 93.73           O  
ATOM   4215  CG  PHE B  57       1.210  17.915  15.604  1.00 93.73           C  
ATOM   4216  CD1 PHE B  57       1.720  18.979  14.832  1.00 93.73           C  
ATOM   4217  HD1 PHE B  57       1.508  19.999  15.119  1.00 93.73           H  
ATOM   4218  CD2 PHE B  57       1.507  16.591  15.235  1.00 93.73           C  
ATOM   4219  HD2 PHE B  57       1.127  15.772  15.827  1.00 93.73           H  
ATOM   4220  CE1 PHE B  57       2.547  18.720  13.723  1.00 93.73           C  
ATOM   4221  HE1 PHE B  57       2.980  19.541  13.171  1.00 93.73           H  
ATOM   4222  CE2 PHE B  57       2.337  16.332  14.135  1.00 93.73           C  
ATOM   4223  HE2 PHE B  57       2.598  15.310  13.902  1.00 93.73           H  
ATOM   4224  CZ  PHE B  57       2.867  17.394  13.384  1.00 93.73           C  
ATOM   4225  HZ  PHE B  57       3.550  17.184  12.574  1.00 93.73           H  
ATOM   4226  N   GLY B  58       0.388  19.008  20.218  1.00 90.17           N  
ATOM   4227  H   GLY B  58       1.228  18.454  20.311  1.00 90.17           H  
ATOM   4228  CA  GLY B  58      -0.503  19.005  21.376  1.00 90.17           C  
ATOM   4229  HA2 GLY B  58       0.095  19.142  22.277  1.00 90.17           H  
ATOM   4230  HA3 GLY B  58      -1.220  19.823  21.313  1.00 90.17           H  
ATOM   4231  C   GLY B  58      -1.269  17.685  21.483  1.00 90.17           C  
ATOM   4232  O   GLY B  58      -1.748  17.148  20.481  1.00 90.17           O  
ATOM   4233  N   GLU B  59      -1.395  17.157  22.700  1.00 84.28           N  
ATOM   4234  H   GLU B  59      -0.962  17.625  23.483  1.00 84.28           H  
ATOM   4235  CA  GLU B  59      -1.974  15.828  22.962  1.00 84.28           C  
ATOM   4236  HA  GLU B  59      -1.425  15.082  22.387  1.00 84.28           H  
ATOM   4237  C   GLU B  59      -3.446  15.719  22.532  1.00 84.28           C  
ATOM   4238  CB  GLU B  59      -1.818  15.486  24.454  1.00 84.28           C  
ATOM   4239  HB2 GLU B  59      -2.270  14.510  24.629  1.00 84.28           H  
ATOM   4240  HB3 GLU B  59      -2.344  16.231  25.051  1.00 84.28           H  
ATOM   4241  O   GLU B  59      -3.875  14.678  22.037  1.00 84.28           O  
ATOM   4242  CG  GLU B  59      -0.339  15.433  24.877  1.00 84.28           C  
ATOM   4243  HG2 GLU B  59       0.190  14.768  24.194  1.00 84.28           H  
ATOM   4244  HG3 GLU B  59       0.096  16.427  24.777  1.00 84.28           H  
ATOM   4245  CD  GLU B  59      -0.116  14.939  26.314  1.00 84.28           C  
ATOM   4246  OE1 GLU B  59       1.064  14.655  26.623  1.00 84.28           O  
ATOM   4247  OE2 GLU B  59      -1.101  14.853  27.077  1.00 84.28           O  
ATOM   4248  N   GLU B  60      -4.197  16.818  22.621  1.00 87.67           N  
ATOM   4249  H   GLU B  60      -3.802  17.615  23.100  1.00 87.67           H  
ATOM   4250  CA  GLU B  60      -5.618  16.886  22.251  1.00 87.67           C  
ATOM   4251  HA  GLU B  60      -6.068  15.906  22.403  1.00 87.67           H  
ATOM   4252  C   GLU B  60      -5.859  17.257  20.777  1.00 87.67           C  
ATOM   4253  CB  GLU B  60      -6.339  17.874  23.176  1.00 87.67           C  
ATOM   4254  HB2 GLU B  60      -7.392  17.899  22.896  1.00 87.67           H  
ATOM   4255  HB3 GLU B  60      -5.915  18.868  23.036  1.00 87.67           H  
ATOM   4256  O   GLU B  60      -7.000  17.337  20.323  1.00 87.67           O  
ATOM   4257  CG  GLU B  60      -6.239  17.475  24.657  1.00 87.67           C  
ATOM   4258  HG2 GLU B  60      -5.204  17.568  24.985  1.00 87.67           H  
ATOM   4259  HG3 GLU B  60      -6.535  16.430  24.753  1.00 87.67           H  
ATOM   4260  CD  GLU B  60      -7.130  18.339  25.560  1.00 87.67           C  
ATOM   4261  OE1 GLU B  60      -7.376  17.898  26.703  1.00 87.67           O  
ATOM   4262  OE2 GLU B  60      -7.573  19.418  25.101  1.00 87.67           O  
ATOM   4263  N   SER B  61      -4.797  17.484  20.000  1.00 90.27           N  
ATOM   4264  H   SER B  61      -3.880  17.361  20.404  1.00 90.27           H  
ATOM   4265  CA  SER B  61      -4.913  17.995  18.626  1.00 90.27           C  
ATOM   4266  HA  SER B  61      -5.582  18.856  18.642  1.00 90.27           H  
ATOM   4267  C   SER B  61      -5.503  16.988  17.631  1.00 90.27           C  
ATOM   4268  CB  SER B  61      -3.545  18.475  18.152  1.00 90.27           C  
ATOM   4269  HB2 SER B  61      -3.149  19.168  18.894  1.00 90.27           H  
ATOM   4270  HB3 SER B  61      -3.659  19.015  17.212  1.00 90.27           H  
ATOM   4271  O   SER B  61      -6.084  17.377  16.616  1.00 90.27           O  
ATOM   4272  OG  SER B  61      -2.653  17.387  17.984  1.00 90.27           O  
ATOM   4273  HG  SER B  61      -2.265  17.219  18.846  1.00 90.27           H  
ATOM   4274  N   LEU B  62      -5.370  15.690  17.917  1.00 89.37           N  
ATOM   4275  H   LEU B  62      -4.934  15.460  18.799  1.00 89.37           H  
ATOM   4276  CA  LEU B  62      -5.897  14.593  17.112  1.00 89.37           C  
ATOM   4277  HA  LEU B  62      -6.617  14.983  16.393  1.00 89.37           H  
ATOM   4278  C   LEU B  62      -6.638  13.602  18.010  1.00 89.37           C  
ATOM   4279  CB  LEU B  62      -4.752  13.892  16.356  1.00 89.37           C  
ATOM   4280  HB2 LEU B  62      -5.125  12.960  15.932  1.00 89.37           H  
ATOM   4281  HB3 LEU B  62      -3.981  13.641  17.085  1.00 89.37           H  
ATOM   4282  O   LEU B  62      -6.134  13.164  19.042  1.00 89.37           O  
ATOM   4283  CG  LEU B  62      -4.081  14.709  15.240  1.00 89.37           C  
ATOM   4284  HG  LEU B  62      -3.724  15.658  15.640  1.00 89.37           H  
ATOM   4285  CD1 LEU B  62      -2.878  13.931  14.703  1.00 89.37           C  
ATOM   4286 HD11 LEU B  62      -2.392  14.505  13.914  1.00 89.37           H  
ATOM   4287 HD12 LEU B  62      -3.198  12.963  14.317  1.00 89.37           H  
ATOM   4288 HD13 LEU B  62      -2.163  13.777  15.511  1.00 89.37           H  
ATOM   4289  CD2 LEU B  62      -5.028  14.979  14.067  1.00 89.37           C  
ATOM   4290 HD21 LEU B  62      -4.492  15.508  13.278  1.00 89.37           H  
ATOM   4291 HD22 LEU B  62      -5.418  14.042  13.672  1.00 89.37           H  
ATOM   4292 HD23 LEU B  62      -5.852  15.608  14.402  1.00 89.37           H  
ATOM   4293  N   THR B  63      -7.822  13.179  17.576  1.00 91.69           N  
ATOM   4294  H   THR B  63      -8.185  13.588  16.727  1.00 91.69           H  
ATOM   4295  CA  THR B  63      -8.566  12.100  18.241  1.00 91.69           C  
ATOM   4296  HA  THR B  63      -8.638  12.343  19.301  1.00 91.69           H  
ATOM   4297  C   THR B  63      -7.831  10.762  18.107  1.00 91.69           C  
ATOM   4298  CB  THR B  63      -9.988  11.963  17.679  1.00 91.69           C  
ATOM   4299  HB  THR B  63     -10.505  11.177  18.230  1.00 91.69           H  
ATOM   4300  O   THR B  63      -7.082  10.544  17.154  1.00 91.69           O  
ATOM   4301  CG2 THR B  63     -10.804  13.250  17.789  1.00 91.69           C  
ATOM   4302 HG21 THR B  63     -10.847  13.566  18.831  1.00 91.69           H  
ATOM   4303 HG22 THR B  63     -10.356  14.050  17.200  1.00 91.69           H  
ATOM   4304 HG23 THR B  63     -11.819  13.071  17.434  1.00 91.69           H  
ATOM   4305  OG1 THR B  63      -9.949  11.602  16.318  1.00 91.69           O  
ATOM   4306  HG1 THR B  63      -9.649  12.395  15.868  1.00 91.69           H  
ATOM   4307  N   GLN B  64      -8.099   9.801  18.998  1.00 89.26           N  
ATOM   4308  H   GLN B  64      -8.653  10.035  19.809  1.00 89.26           H  
ATOM   4309  CA  GLN B  64      -7.492   8.457  18.932  1.00 89.26           C  
ATOM   4310  HA  GLN B  64      -6.423   8.536  19.126  1.00 89.26           H  
ATOM   4311  C   GLN B  64      -7.673   7.779  17.562  1.00 89.26           C  
ATOM   4312  CB  GLN B  64      -8.121   7.554  19.999  1.00 89.26           C  
ATOM   4313  HB2 GLN B  64      -7.777   6.534  19.832  1.00 89.26           H  
ATOM   4314  HB3 GLN B  64      -9.205   7.570  19.888  1.00 89.26           H  
ATOM   4315  O   GLN B  64      -6.755   7.154  17.036  1.00 89.26           O  
ATOM   4316  CG  GLN B  64      -7.750   7.947  21.437  1.00 89.26           C  
ATOM   4317  HG2 GLN B  64      -8.088   8.961  21.647  1.00 89.26           H  
ATOM   4318  HG3 GLN B  64      -6.666   7.914  21.551  1.00 89.26           H  
ATOM   4319  CD  GLN B  64      -8.378   7.006  22.463  1.00 89.26           C  
ATOM   4320  NE2 GLN B  64      -8.064   7.159  23.729  1.00 89.26           N  
ATOM   4321 HE21 GLN B  64      -7.417   7.874  24.030  1.00 89.26           H  
ATOM   4322 HE22 GLN B  64      -8.497   6.519  24.380  1.00 89.26           H  
ATOM   4323  OE1 GLN B  64      -9.167   6.131  22.144  1.00 89.26           O  
ATOM   4324  N   LYS B  65      -8.843   7.944  16.931  1.00 90.85           N  
ATOM   4325  H   LYS B  65      -9.554   8.489  17.398  1.00 90.85           H  
ATOM   4326  CA  LYS B  65      -9.104   7.404  15.589  1.00 90.85           C  
ATOM   4327  HA  LYS B  65      -8.865   6.341  15.595  1.00 90.85           H  
ATOM   4328  C   LYS B  65      -8.208   8.046  14.527  1.00 90.85           C  
ATOM   4329  CB  LYS B  65     -10.591   7.585  15.259  1.00 90.85           C  
ATOM   4330  HB2 LYS B  65     -11.183   7.128  16.052  1.00 90.85           H  
ATOM   4331  HB3 LYS B  65     -10.826   8.648  15.218  1.00 90.85           H  
ATOM   4332  O   LYS B  65      -7.738   7.353  13.625  1.00 90.85           O  
ATOM   4333  CG  LYS B  65     -10.958   6.925  13.922  1.00 90.85           C  
ATOM   4334  HG2 LYS B  65     -10.701   5.866  13.960  1.00 90.85           H  
ATOM   4335  HG3 LYS B  65     -10.404   7.397  13.111  1.00 90.85           H  
ATOM   4336  CD  LYS B  65     -12.454   7.075  13.642  1.00 90.85           C  
ATOM   4337  HD2 LYS B  65     -13.016   6.593  14.442  1.00 90.85           H  
ATOM   4338  HD3 LYS B  65     -12.709   8.134  13.614  1.00 90.85           H  
ATOM   4339  CE  LYS B  65     -12.794   6.422  12.300  1.00 90.85           C  
ATOM   4340  HE2 LYS B  65     -12.211   6.909  11.518  1.00 90.85           H  
ATOM   4341  HE3 LYS B  65     -12.490   5.375  12.340  1.00 90.85           H  
ATOM   4342  NZ  LYS B  65     -14.244   6.524  12.008  1.00 90.85           N  
ATOM   4343  HZ1 LYS B  65     -14.776   6.065  12.733  1.00 90.85           H  
ATOM   4344  HZ2 LYS B  65     -14.530   7.492  11.970  1.00 90.85           H  
ATOM   4345  HZ3 LYS B  65     -14.461   6.078  11.127  1.00 90.85           H  
ATOM   4346  N   GLN B  66      -7.971   9.354  14.626  1.00 91.03           N  
ATOM   4347  H   GLN B  66      -8.314   9.854  15.433  1.00 91.03           H  
ATOM   4348  CA  GLN B  66      -7.049  10.046  13.729  1.00 91.03           C  
ATOM   4349  HA  GLN B  66      -7.301   9.800  12.698  1.00 91.03           H  
ATOM   4350  C   GLN B  66      -5.617   9.574  13.965  1.00 91.03           C  
ATOM   4351  CB  GLN B  66      -7.164  11.561  13.897  1.00 91.03           C  
ATOM   4352  HB2 GLN B  66      -7.049  11.825  14.949  1.00 91.03           H  
ATOM   4353  HB3 GLN B  66      -6.361  12.034  13.331  1.00 91.03           H  
ATOM   4354  O   GLN B  66      -4.940   9.255  12.993  1.00 91.03           O  
ATOM   4355  CG  GLN B  66      -8.501  12.086  13.366  1.00 91.03           C  
ATOM   4356  HG2 GLN B  66      -8.516  11.990  12.280  1.00 91.03           H  
ATOM   4357  HG3 GLN B  66      -9.331  11.505  13.768  1.00 91.03           H  
ATOM   4358  CD  GLN B  66      -8.703  13.536  13.770  1.00 91.03           C  
ATOM   4359  NE2 GLN B  66      -8.758  14.454  12.836  1.00 91.03           N  
ATOM   4360 HE21 GLN B  66      -8.544  14.202  11.882  1.00 91.03           H  
ATOM   4361 HE22 GLN B  66      -8.803  15.415  13.144  1.00 91.03           H  
ATOM   4362  OE1 GLN B  66      -8.821  13.841  14.947  1.00 91.03           O  
ATOM   4363  N   TRP B  67      -5.190   9.418  15.219  1.00 89.55           N  
ATOM   4364  H   TRP B  67      -5.780   9.740  15.973  1.00 89.55           H  
ATOM   4365  CA  TRP B  67      -3.884   8.855  15.578  1.00 89.55           C  
ATOM   4366  HA  TRP B  67      -3.095   9.508  15.204  1.00 89.55           H  
ATOM   4367  C   TRP B  67      -3.632   7.472  14.983  1.00 89.55           C  
ATOM   4368  CB  TRP B  67      -3.777   8.785  17.101  1.00 89.55           C  
ATOM   4369  HB2 TRP B  67      -3.058   8.011  17.372  1.00 89.55           H  
ATOM   4370  HB3 TRP B  67      -4.733   8.514  17.548  1.00 89.55           H  
ATOM   4371  O   TRP B  67      -2.583   7.235  14.384  1.00 89.55           O  
ATOM   4372  CG  TRP B  67      -3.292  10.049  17.699  1.00 89.55           C  
ATOM   4373  CD1 TRP B  67      -3.993  10.929  18.445  1.00 89.55           C  
ATOM   4374  HD1 TRP B  67      -5.033  10.839  18.723  1.00 89.55           H  
ATOM   4375  CD2 TRP B  67      -1.943  10.568  17.616  1.00 89.55           C  
ATOM   4376  CE2 TRP B  67      -1.895  11.793  18.344  1.00 89.55           C  
ATOM   4377  CE3 TRP B  67      -0.755  10.087  17.032  1.00 89.55           C  
ATOM   4378  HE3 TRP B  67      -0.754   9.142  16.508  1.00 89.55           H  
ATOM   4379  NE1 TRP B  67      -3.166  11.959  18.839  1.00 89.55           N  
ATOM   4380  HE1 TRP B  67      -3.470  12.704  19.450  1.00 89.55           H  
ATOM   4381  CH2 TRP B  67       0.451  11.985  17.948  1.00 89.55           C  
ATOM   4382  HH2 TRP B  67       1.386  12.475  18.177  1.00 89.55           H  
ATOM   4383  CZ2 TRP B  67      -0.718  12.521  18.487  1.00 89.55           C  
ATOM   4384  HZ2 TRP B  67      -0.705  13.428  19.074  1.00 89.55           H  
ATOM   4385  CZ3 TRP B  67       0.443  10.782  17.226  1.00 89.55           C  
ATOM   4386  HZ3 TRP B  67       1.372  10.347  16.889  1.00 89.55           H  
ATOM   4387  N   LEU B  68      -4.607   6.568  15.075  1.00 91.98           N  
ATOM   4388  H   LEU B  68      -5.415   6.787  15.640  1.00 91.98           H  
ATOM   4389  CA  LEU B  68      -4.494   5.244  14.463  1.00 91.98           C  
ATOM   4390  HA  LEU B  68      -3.581   4.770  14.823  1.00 91.98           H  
ATOM   4391  C   LEU B  68      -4.363   5.334  12.934  1.00 91.98           C  
ATOM   4392  CB  LEU B  68      -5.704   4.387  14.874  1.00 91.98           C  
ATOM   4393  HB2 LEU B  68      -6.617   4.937  14.644  1.00 91.98           H  
ATOM   4394  HB3 LEU B  68      -5.703   3.479  14.270  1.00 91.98           H  
ATOM   4395  O   LEU B  68      -3.554   4.625  12.339  1.00 91.98           O  
ATOM   4396  CG  LEU B  68      -5.727   3.975  16.359  1.00 91.98           C  
ATOM   4397  HG  LEU B  68      -5.688   4.861  16.993  1.00 91.98           H  
ATOM   4398  CD1 LEU B  68      -7.026   3.225  16.653  1.00 91.98           C  
ATOM   4399 HD11 LEU B  68      -7.879   3.865  16.430  1.00 91.98           H  
ATOM   4400 HD12 LEU B  68      -7.079   2.315  16.054  1.00 91.98           H  
ATOM   4401 HD13 LEU B  68      -7.059   2.959  17.709  1.00 91.98           H  
ATOM   4402  CD2 LEU B  68      -4.551   3.071  16.727  1.00 91.98           C  
ATOM   4403 HD21 LEU B  68      -4.499   2.217  16.052  1.00 91.98           H  
ATOM   4404 HD22 LEU B  68      -3.620   3.636  16.681  1.00 91.98           H  
ATOM   4405 HD23 LEU B  68      -4.669   2.712  17.749  1.00 91.98           H  
ATOM   4406  N   GLY B  69      -5.131   6.225  12.298  1.00 91.14           N  
ATOM   4407  H   GLY B  69      -5.763   6.782  12.854  1.00 91.14           H  
ATOM   4408  CA  GLY B  69      -5.185   6.343  10.840  1.00 91.14           C  
ATOM   4409  HA2 GLY B  69      -6.119   6.840  10.576  1.00 91.14           H  
ATOM   4410  HA3 GLY B  69      -5.195   5.345  10.402  1.00 91.14           H  
ATOM   4411  C   GLY B  69      -4.039   7.129  10.194  1.00 91.14           C  
ATOM   4412  O   GLY B  69      -3.648   6.801   9.078  1.00 91.14           O  
ATOM   4413  N   CYS B  70      -3.525   8.176  10.842  1.00 93.32           N  
ATOM   4414  H   CYS B  70      -3.909   8.417  11.744  1.00 93.32           H  
ATOM   4415  CA  CYS B  70      -2.438   9.009  10.313  1.00 93.32           C  
ATOM   4416  HA  CYS B  70      -2.249   8.722   9.279  1.00 93.32           H  
ATOM   4417  C   CYS B  70      -1.098   8.789  11.017  1.00 93.32           C  
ATOM   4418  CB  CYS B  70      -2.850  10.492  10.280  1.00 93.32           C  
ATOM   4419  HB2 CYS B  70      -3.841  10.597   9.838  1.00 93.32           H  
ATOM   4420  HB3 CYS B  70      -2.135  11.034   9.662  1.00 93.32           H  
ATOM   4421  O   CYS B  70      -0.097   9.249  10.498  1.00 93.32           O  
ATOM   4422  SG  CYS B  70      -2.841  11.252  11.927  1.00 93.32           S  
ATOM   4423  HG  CYS B  70      -3.698  10.412  12.516  1.00 93.32           H  
ATOM   4424  N   GLY B  71      -1.047   8.078  12.143  1.00 94.32           N  
ATOM   4425  H   GLY B  71      -1.904   7.763  12.574  1.00 94.32           H  
ATOM   4426  CA  GLY B  71       0.200   7.778  12.846  1.00 94.32           C  
ATOM   4427  HA2 GLY B  71       0.103   8.057  13.895  1.00 94.32           H  
ATOM   4428  HA3 GLY B  71       1.017   8.361  12.419  1.00 94.32           H  
ATOM   4429  C   GLY B  71       0.573   6.303  12.761  1.00 94.32           C  
ATOM   4430  O   GLY B  71       1.484   5.915  12.031  1.00 94.32           O  
ATOM   4431  N   VAL B  72      -0.171   5.466  13.486  1.00 95.38           N  
ATOM   4432  H   VAL B  72      -0.923   5.865  14.029  1.00 95.38           H  
ATOM   4433  CA  VAL B  72       0.159   4.042  13.675  1.00 95.38           C  
ATOM   4434  HA  VAL B  72       1.166   3.976  14.088  1.00 95.38           H  
ATOM   4435  C   VAL B  72       0.178   3.274  12.352  1.00 95.38           C  
ATOM   4436  CB  VAL B  72      -0.814   3.396  14.681  1.00 95.38           C  
ATOM   4437  HB  VAL B  72      -1.835   3.497  14.313  1.00 95.38           H  
ATOM   4438  O   VAL B  72       1.156   2.597  12.042  1.00 95.38           O  
ATOM   4439  CG1 VAL B  72      -0.530   1.909  14.891  1.00 95.38           C  
ATOM   4440 HG11 VAL B  72      -0.673   1.352  13.965  1.00 95.38           H  
ATOM   4441 HG12 VAL B  72      -1.207   1.501  15.641  1.00 95.38           H  
ATOM   4442 HG13 VAL B  72       0.498   1.799  15.237  1.00 95.38           H  
ATOM   4443  CG2 VAL B  72      -0.707   4.085  16.049  1.00 95.38           C  
ATOM   4444 HG21 VAL B  72      -1.058   5.115  15.988  1.00 95.38           H  
ATOM   4445 HG22 VAL B  72      -1.312   3.559  16.787  1.00 95.38           H  
ATOM   4446 HG23 VAL B  72       0.329   4.084  16.388  1.00 95.38           H  
ATOM   4447  N   LEU B  73      -0.879   3.395  11.543  1.00 96.07           N  
ATOM   4448  H   LEU B  73      -1.665   3.950  11.850  1.00 96.07           H  
ATOM   4449  CA  LEU B  73      -0.982   2.681  10.270  1.00 96.07           C  
ATOM   4450  HA  LEU B  73      -0.892   1.619  10.497  1.00 96.07           H  
ATOM   4451  C   LEU B  73       0.165   3.007   9.286  1.00 96.07           C  
ATOM   4452  CB  LEU B  73      -2.382   2.916   9.674  1.00 96.07           C  
ATOM   4453  HB2 LEU B  73      -3.127   2.561  10.385  1.00 96.07           H  
ATOM   4454  HB3 LEU B  73      -2.544   3.986   9.543  1.00 96.07           H  
ATOM   4455  O   LEU B  73       0.829   2.066   8.842  1.00 96.07           O  
ATOM   4456  CG  LEU B  73      -2.607   2.210   8.326  1.00 96.07           C  
ATOM   4457  HG  LEU B  73      -1.836   2.513   7.618  1.00 96.07           H  
ATOM   4458  CD1 LEU B  73      -2.572   0.687   8.464  1.00 96.07           C  
ATOM   4459 HD11 LEU B  73      -2.822   0.223   7.510  1.00 96.07           H  
ATOM   4460 HD12 LEU B  73      -1.572   0.360   8.748  1.00 96.07           H  
ATOM   4461 HD13 LEU B  73      -3.288   0.360   9.219  1.00 96.07           H  
ATOM   4462  CD2 LEU B  73      -3.962   2.622   7.753  1.00 96.07           C  
ATOM   4463 HD21 LEU B  73      -4.762   2.304   8.421  1.00 96.07           H  
ATOM   4464 HD22 LEU B  73      -4.098   2.162   6.775  1.00 96.07           H  
ATOM   4465 HD23 LEU B  73      -3.993   3.706   7.636  1.00 96.07           H  
ATOM   4466  N   PRO B  74       0.441   4.281   8.930  1.00 96.95           N  
ATOM   4467  CA  PRO B  74       1.536   4.590   8.014  1.00 96.95           C  
ATOM   4468  HA  PRO B  74       1.401   4.030   7.088  1.00 96.95           H  
ATOM   4469  C   PRO B  74       2.910   4.216   8.581  1.00 96.95           C  
ATOM   4470  CB  PRO B  74       1.429   6.084   7.700  1.00 96.95           C  
ATOM   4471  HB2 PRO B  74       2.405   6.560   7.612  1.00 96.95           H  
ATOM   4472  HB3 PRO B  74       0.862   6.218   6.778  1.00 96.95           H  
ATOM   4473  O   PRO B  74       3.749   3.765   7.804  1.00 96.95           O  
ATOM   4474  CG  PRO B  74       0.634   6.650   8.870  1.00 96.95           C  
ATOM   4475  HG2 PRO B  74       0.055   7.522   8.568  1.00 96.95           H  
ATOM   4476  HG3 PRO B  74       1.314   6.900   9.685  1.00 96.95           H  
ATOM   4477  CD  PRO B  74      -0.282   5.499   9.271  1.00 96.95           C  
ATOM   4478  HD2 PRO B  74      -0.520   5.568  10.333  1.00 96.95           H  
ATOM   4479  HD3 PRO B  74      -1.196   5.552   8.679  1.00 96.95           H  
ATOM   4480  N   PHE B  75       3.133   4.320   9.901  1.00 98.45           N  
ATOM   4481  H   PHE B  75       2.415   4.698  10.501  1.00 98.45           H  
ATOM   4482  CA  PHE B  75       4.380   3.862  10.525  1.00 98.45           C  
ATOM   4483  HA  PHE B  75       5.210   4.449  10.132  1.00 98.45           H  
ATOM   4484  C   PHE B  75       4.658   2.393  10.188  1.00 98.45           C  
ATOM   4485  CB  PHE B  75       4.328   4.052  12.051  1.00 98.45           C  
ATOM   4486  HB2 PHE B  75       3.496   3.483  12.465  1.00 98.45           H  
ATOM   4487  HB3 PHE B  75       4.143   5.101  12.282  1.00 98.45           H  
ATOM   4488  O   PHE B  75       5.704   2.075   9.624  1.00 98.45           O  
ATOM   4489  CG  PHE B  75       5.597   3.622  12.759  1.00 98.45           C  
ATOM   4490  CD1 PHE B  75       5.803   2.265  13.079  1.00 98.45           C  
ATOM   4491  HD1 PHE B  75       5.044   1.528  12.863  1.00 98.45           H  
ATOM   4492  CD2 PHE B  75       6.581   4.572  13.090  1.00 98.45           C  
ATOM   4493  HD2 PHE B  75       6.429   5.616  12.858  1.00 98.45           H  
ATOM   4494  CE1 PHE B  75       7.001   1.857  13.684  1.00 98.45           C  
ATOM   4495  HE1 PHE B  75       7.159   0.814  13.918  1.00 98.45           H  
ATOM   4496  CE2 PHE B  75       7.766   4.166  13.730  1.00 98.45           C  
ATOM   4497  HE2 PHE B  75       8.514   4.893  14.006  1.00 98.45           H  
ATOM   4498  CZ  PHE B  75       7.981   2.806  14.011  1.00 98.45           C  
ATOM   4499  HZ  PHE B  75       8.892   2.490  14.497  1.00 98.45           H  
ATOM   4500  N   PHE B  76       3.709   1.499  10.489  1.00 98.11           N  
ATOM   4501  H   PHE B  76       2.864   1.821  10.938  1.00 98.11           H  
ATOM   4502  CA  PHE B  76       3.910   0.063  10.297  1.00 98.11           C  
ATOM   4503  HA  PHE B  76       4.871  -0.212  10.730  1.00 98.11           H  
ATOM   4504  C   PHE B  76       3.980  -0.327   8.823  1.00 98.11           C  
ATOM   4505  CB  PHE B  76       2.817  -0.733  11.019  1.00 98.11           C  
ATOM   4506  HB2 PHE B  76       2.790  -1.741  10.607  1.00 98.11           H  
ATOM   4507  HB3 PHE B  76       1.845  -0.278  10.826  1.00 98.11           H  
ATOM   4508  O   PHE B  76       4.828  -1.136   8.460  1.00 98.11           O  
ATOM   4509  CG  PHE B  76       3.050  -0.863  12.510  1.00 98.11           C  
ATOM   4510  CD1 PHE B  76       4.104  -1.669  12.983  1.00 98.11           C  
ATOM   4511  HD1 PHE B  76       4.745  -2.187  12.285  1.00 98.11           H  
ATOM   4512  CD2 PHE B  76       2.212  -0.205  13.428  1.00 98.11           C  
ATOM   4513  HD2 PHE B  76       1.387   0.395  13.074  1.00 98.11           H  
ATOM   4514  CE1 PHE B  76       4.318  -1.814  14.364  1.00 98.11           C  
ATOM   4515  HE1 PHE B  76       5.117  -2.442  14.730  1.00 98.11           H  
ATOM   4516  CE2 PHE B  76       2.434  -0.346  14.809  1.00 98.11           C  
ATOM   4517  HE2 PHE B  76       1.790   0.140  15.528  1.00 98.11           H  
ATOM   4518  CZ  PHE B  76       3.484  -1.149  15.275  1.00 98.11           C  
ATOM   4519  HZ  PHE B  76       3.642  -1.268  16.337  1.00 98.11           H  
ATOM   4520  N   LEU B  77       3.142   0.254   7.959  1.00 97.88           N  
ATOM   4521  H   LEU B  77       2.466   0.919   8.305  1.00 97.88           H  
ATOM   4522  CA  LEU B  77       3.186  -0.053   6.527  1.00 97.88           C  
ATOM   4523  HA  LEU B  77       3.090  -1.130   6.393  1.00 97.88           H  
ATOM   4524  C   LEU B  77       4.532   0.336   5.904  1.00 97.88           C  
ATOM   4525  CB  LEU B  77       2.039   0.660   5.799  1.00 97.88           C  
ATOM   4526  HB2 LEU B  77       2.224   0.560   4.730  1.00 97.88           H  
ATOM   4527  HB3 LEU B  77       2.067   1.720   6.053  1.00 97.88           H  
ATOM   4528  O   LEU B  77       5.118  -0.454   5.165  1.00 97.88           O  
ATOM   4529  CG  LEU B  77       0.632   0.107   6.075  1.00 97.88           C  
ATOM   4530  HG  LEU B  77       0.419   0.134   7.144  1.00 97.88           H  
ATOM   4531  CD1 LEU B  77      -0.387   0.980   5.342  1.00 97.88           C  
ATOM   4532 HD11 LEU B  77      -0.303   2.010   5.689  1.00 97.88           H  
ATOM   4533 HD12 LEU B  77      -0.213   0.943   4.267  1.00 97.88           H  
ATOM   4534 HD13 LEU B  77      -1.396   0.624   5.550  1.00 97.88           H  
ATOM   4535  CD2 LEU B  77       0.469  -1.330   5.576  1.00 97.88           C  
ATOM   4536 HD21 LEU B  77       0.736  -1.398   4.521  1.00 97.88           H  
ATOM   4537 HD22 LEU B  77       1.102  -2.003   6.154  1.00 97.88           H  
ATOM   4538 HD23 LEU B  77      -0.566  -1.648   5.705  1.00 97.88           H  
ATOM   4539  N   VAL B  78       5.044   1.527   6.226  1.00 98.43           N  
ATOM   4540  H   VAL B  78       4.536   2.127   6.859  1.00 98.43           H  
ATOM   4541  CA  VAL B  78       6.351   1.981   5.734  1.00 98.43           C  
ATOM   4542  HA  VAL B  78       6.395   1.818   4.658  1.00 98.43           H  
ATOM   4543  C   VAL B  78       7.478   1.150   6.349  1.00 98.43           C  
ATOM   4544  CB  VAL B  78       6.535   3.486   5.992  1.00 98.43           C  
ATOM   4545  HB  VAL B  78       6.393   3.697   7.051  1.00 98.43           H  
ATOM   4546  O   VAL B  78       8.357   0.698   5.617  1.00 98.43           O  
ATOM   4547  CG1 VAL B  78       7.927   3.963   5.582  1.00 98.43           C  
ATOM   4548 HG11 VAL B  78       7.964   5.049   5.668  1.00 98.43           H  
ATOM   4549 HG12 VAL B  78       8.142   3.676   4.552  1.00 98.43           H  
ATOM   4550 HG13 VAL B  78       8.685   3.534   6.238  1.00 98.43           H  
ATOM   4551  CG2 VAL B  78       5.531   4.309   5.169  1.00 98.43           C  
ATOM   4552 HG21 VAL B  78       5.718   4.174   4.104  1.00 98.43           H  
ATOM   4553 HG22 VAL B  78       4.508   4.003   5.389  1.00 98.43           H  
ATOM   4554 HG23 VAL B  78       5.633   5.364   5.424  1.00 98.43           H  
ATOM   4555  N   ALA B  79       7.422   0.869   7.655  1.00 98.58           N  
ATOM   4556  H   ALA B  79       6.685   1.270   8.217  1.00 98.58           H  
ATOM   4557  CA  ALA B  79       8.413   0.033   8.327  1.00 98.58           C  
ATOM   4558  HA  ALA B  79       9.395   0.484   8.185  1.00 98.58           H  
ATOM   4559  C   ALA B  79       8.495  -1.374   7.735  1.00 98.58           C  
ATOM   4560  CB  ALA B  79       8.106  -0.029   9.827  1.00 98.58           C  
ATOM   4561  HB1 ALA B  79       8.877  -0.620  10.323  1.00 98.58           H  
ATOM   4562  HB2 ALA B  79       8.107   0.973  10.254  1.00 98.58           H  
ATOM   4563  HB3 ALA B  79       7.134  -0.493   9.995  1.00 98.58           H  
ATOM   4564  O   ALA B  79       9.595  -1.880   7.538  1.00 98.58           O  
ATOM   4565  N   ILE B  80       7.358  -1.989   7.398  1.00 98.26           N  
ATOM   4566  H   ILE B  80       6.485  -1.530   7.615  1.00 98.26           H  
ATOM   4567  CA  ILE B  80       7.314  -3.305   6.753  1.00 98.26           C  
ATOM   4568  HA  ILE B  80       7.893  -4.006   7.355  1.00 98.26           H  
ATOM   4569  C   ILE B  80       7.988  -3.255   5.380  1.00 98.26           C  
ATOM   4570  CB  ILE B  80       5.857  -3.819   6.686  1.00 98.26           C  
ATOM   4571  HB  ILE B  80       5.219  -3.008   6.334  1.00 98.26           H  
ATOM   4572  O   ILE B  80       8.837  -4.098   5.104  1.00 98.26           O  
ATOM   4573  CG1 ILE B  80       5.392  -4.254   8.094  1.00 98.26           C  
ATOM   4574 HG12 ILE B  80       5.899  -5.179   8.371  1.00 98.26           H  
ATOM   4575 HG13 ILE B  80       5.678  -3.501   8.827  1.00 98.26           H  
ATOM   4576  CG2 ILE B  80       5.716  -4.995   5.703  1.00 98.26           C  
ATOM   4577 HG21 ILE B  80       4.696  -5.380   5.702  1.00 98.26           H  
ATOM   4578 HG22 ILE B  80       6.405  -5.795   5.974  1.00 98.26           H  
ATOM   4579 HG23 ILE B  80       5.938  -4.659   4.690  1.00 98.26           H  
ATOM   4580  CD1 ILE B  80       3.876  -4.462   8.205  1.00 98.26           C  
ATOM   4581 HD11 ILE B  80       3.557  -5.319   7.612  1.00 98.26           H  
ATOM   4582 HD12 ILE B  80       3.617  -4.648   9.247  1.00 98.26           H  
ATOM   4583 HD13 ILE B  80       3.352  -3.568   7.867  1.00 98.26           H  
ATOM   4584  N   VAL B  81       7.667  -2.272   4.530  1.00 98.46           N  
ATOM   4585  H   VAL B  81       6.978  -1.590   4.812  1.00 98.46           H  
ATOM   4586  CA  VAL B  81       8.296  -2.153   3.200  1.00 98.46           C  
ATOM   4587  HA  VAL B  81       8.126  -3.079   2.650  1.00 98.46           H  
ATOM   4588  C   VAL B  81       9.813  -1.991   3.330  1.00 98.46           C  
ATOM   4589  CB  VAL B  81       7.682  -0.994   2.388  1.00 98.46           C  
ATOM   4590  HB  VAL B  81       7.709  -0.082   2.984  1.00 98.46           H  
ATOM   4591  O   VAL B  81      10.565  -2.705   2.670  1.00 98.46           O  
ATOM   4592  CG1 VAL B  81       8.421  -0.728   1.068  1.00 98.46           C  
ATOM   4593 HG11 VAL B  81       8.433  -1.631   0.457  1.00 98.46           H  
ATOM   4594 HG12 VAL B  81       9.447  -0.412   1.257  1.00 98.46           H  
ATOM   4595 HG13 VAL B  81       7.921   0.070   0.519  1.00 98.46           H  
ATOM   4596  CG2 VAL B  81       6.224  -1.301   2.019  1.00 98.46           C  
ATOM   4597 HG21 VAL B  81       5.791  -0.452   1.492  1.00 98.46           H  
ATOM   4598 HG22 VAL B  81       6.178  -2.183   1.380  1.00 98.46           H  
ATOM   4599 HG23 VAL B  81       5.634  -1.487   2.917  1.00 98.46           H  
ATOM   4600  N   VAL B  82      10.275  -1.099   4.209  1.00 98.61           N  
ATOM   4601  H   VAL B  82       9.610  -0.559   4.745  1.00 98.61           H  
ATOM   4602  CA  VAL B  82      11.710  -0.843   4.405  1.00 98.61           C  
ATOM   4603  HA  VAL B  82      12.170  -0.690   3.429  1.00 98.61           H  
ATOM   4604  C   VAL B  82      12.416  -2.049   5.027  1.00 98.61           C  
ATOM   4605  CB  VAL B  82      11.922   0.439   5.229  1.00 98.61           C  
ATOM   4606  HB  VAL B  82      11.388   0.360   6.176  1.00 98.61           H  
ATOM   4607  O   VAL B  82      13.496  -2.420   4.570  1.00 98.61           O  
ATOM   4608  CG1 VAL B  82      13.400   0.717   5.511  1.00 98.61           C  
ATOM   4609 HG11 VAL B  82      13.490   1.599   6.145  1.00 98.61           H  
ATOM   4610 HG12 VAL B  82      13.869  -0.125   6.019  1.00 98.61           H  
ATOM   4611 HG13 VAL B  82      13.925   0.914   4.576  1.00 98.61           H  
ATOM   4612  CG2 VAL B  82      11.394   1.648   4.441  1.00 98.61           C  
ATOM   4613 HG21 VAL B  82      11.879   1.698   3.466  1.00 98.61           H  
ATOM   4614 HG22 VAL B  82      10.316   1.574   4.294  1.00 98.61           H  
ATOM   4615 HG23 VAL B  82      11.606   2.572   4.980  1.00 98.61           H  
ATOM   4616  N   TRP B  83      11.800  -2.717   6.004  1.00 98.55           N  
ATOM   4617  H   TRP B  83      10.917  -2.376   6.356  1.00 98.55           H  
ATOM   4618  CA  TRP B  83      12.356  -3.930   6.599  1.00 98.55           C  
ATOM   4619  HA  TRP B  83      13.356  -3.704   6.970  1.00 98.55           H  
ATOM   4620  C   TRP B  83      12.499  -5.042   5.561  1.00 98.55           C  
ATOM   4621  CB  TRP B  83      11.494  -4.386   7.781  1.00 98.55           C  
ATOM   4622  HB2 TRP B  83      10.477  -4.556   7.427  1.00 98.55           H  
ATOM   4623  HB3 TRP B  83      11.459  -3.582   8.516  1.00 98.55           H  
ATOM   4624  O   TRP B  83      13.546  -5.678   5.493  1.00 98.55           O  
ATOM   4625  CG  TRP B  83      11.951  -5.628   8.488  1.00 98.55           C  
ATOM   4626  CD1 TRP B  83      13.189  -6.175   8.440  1.00 98.55           C  
ATOM   4627  HD1 TRP B  83      14.022  -5.779   7.877  1.00 98.55           H  
ATOM   4628  CD2 TRP B  83      11.180  -6.492   9.372  1.00 98.55           C  
ATOM   4629  CE2 TRP B  83      12.010  -7.580   9.773  1.00 98.55           C  
ATOM   4630  CE3 TRP B  83       9.865  -6.461   9.885  1.00 98.55           C  
ATOM   4631  HE3 TRP B  83       9.223  -5.634   9.620  1.00 98.55           H  
ATOM   4632  NE1 TRP B  83      13.222  -7.342   9.169  1.00 98.55           N  
ATOM   4633  HE1 TRP B  83      14.035  -7.940   9.219  1.00 98.55           H  
ATOM   4634  CH2 TRP B  83      10.238  -8.540  11.106  1.00 98.55           C  
ATOM   4635  HH2 TRP B  83       9.889  -9.295  11.795  1.00 98.55           H  
ATOM   4636  CZ2 TRP B  83      11.544  -8.606  10.601  1.00 98.55           C  
ATOM   4637  HZ2 TRP B  83      12.204  -9.418  10.868  1.00 98.55           H  
ATOM   4638  CZ3 TRP B  83       9.400  -7.470  10.750  1.00 98.55           C  
ATOM   4639  HZ3 TRP B  83       8.401  -7.412  11.158  1.00 98.55           H  
ATOM   4640  N   VAL B  84      11.503  -5.239   4.696  1.00 98.39           N  
ATOM   4641  H   VAL B  84      10.660  -4.691   4.792  1.00 98.39           H  
ATOM   4642  CA  VAL B  84      11.585  -6.237   3.623  1.00 98.39           C  
ATOM   4643  HA  VAL B  84      11.852  -7.196   4.067  1.00 98.39           H  
ATOM   4644  C   VAL B  84      12.698  -5.894   2.633  1.00 98.39           C  
ATOM   4645  CB  VAL B  84      10.225  -6.405   2.930  1.00 98.39           C  
ATOM   4646  HB  VAL B  84       9.847  -5.430   2.622  1.00 98.39           H  
ATOM   4647  O   VAL B  84      13.476  -6.777   2.278  1.00 98.39           O  
ATOM   4648  CG1 VAL B  84      10.327  -7.312   1.700  1.00 98.39           C  
ATOM   4649 HG11 VAL B  84      10.882  -6.811   0.908  1.00 98.39           H  
ATOM   4650 HG12 VAL B  84       9.330  -7.544   1.325  1.00 98.39           H  
ATOM   4651 HG13 VAL B  84      10.830  -8.244   1.960  1.00 98.39           H  
ATOM   4652  CG2 VAL B  84       9.226  -7.047   3.901  1.00 98.39           C  
ATOM   4653 HG21 VAL B  84       8.236  -7.068   3.446  1.00 98.39           H  
ATOM   4654 HG22 VAL B  84       9.164  -6.484   4.832  1.00 98.39           H  
ATOM   4655 HG23 VAL B  84       9.551  -8.057   4.151  1.00 98.39           H  
ATOM   4656  N   LEU B  85      12.850  -4.628   2.232  1.00 98.57           N  
ATOM   4657  H   LEU B  85      12.193  -3.932   2.554  1.00 98.57           H  
ATOM   4658  CA  LEU B  85      13.976  -4.214   1.387  1.00 98.57           C  
ATOM   4659  HA  LEU B  85      13.961  -4.796   0.465  1.00 98.57           H  
ATOM   4660  C   LEU B  85      15.328  -4.502   2.057  1.00 98.57           C  
ATOM   4661  CB  LEU B  85      13.860  -2.721   1.047  1.00 98.57           C  
ATOM   4662  HB2 LEU B  85      13.724  -2.161   1.973  1.00 98.57           H  
ATOM   4663  HB3 LEU B  85      14.802  -2.398   0.605  1.00 98.57           H  
ATOM   4664  O   LEU B  85      16.217  -5.066   1.417  1.00 98.57           O  
ATOM   4665  CG  LEU B  85      12.731  -2.354   0.073  1.00 98.57           C  
ATOM   4666  HG  LEU B  85      11.768  -2.686   0.459  1.00 98.57           H  
ATOM   4667  CD1 LEU B  85      12.704  -0.834  -0.068  1.00 98.57           C  
ATOM   4668 HD11 LEU B  85      11.948  -0.553  -0.801  1.00 98.57           H  
ATOM   4669 HD12 LEU B  85      13.676  -0.470  -0.401  1.00 98.57           H  
ATOM   4670 HD13 LEU B  85      12.458  -0.381   0.892  1.00 98.57           H  
ATOM   4671  CD2 LEU B  85      12.933  -2.971  -1.313  1.00 98.57           C  
ATOM   4672 HD21 LEU B  85      12.233  -2.535  -2.026  1.00 98.57           H  
ATOM   4673 HD22 LEU B  85      13.949  -2.783  -1.659  1.00 98.57           H  
ATOM   4674 HD23 LEU B  85      12.751  -4.045  -1.265  1.00 98.57           H  
ATOM   4675  N   LYS B  86      15.466  -4.183   3.352  1.00 98.38           N  
ATOM   4676  H   LYS B  86      14.703  -3.703   3.808  1.00 98.38           H  
ATOM   4677  CA  LYS B  86      16.696  -4.437   4.113  1.00 98.38           C  
ATOM   4678  HA  LYS B  86      17.516  -4.029   3.523  1.00 98.38           H  
ATOM   4679  C   LYS B  86      16.979  -5.930   4.285  1.00 98.38           C  
ATOM   4680  CB  LYS B  86      16.630  -3.716   5.477  1.00 98.38           C  
ATOM   4681  HB2 LYS B  86      15.825  -4.145   6.074  1.00 98.38           H  
ATOM   4682  HB3 LYS B  86      16.389  -2.666   5.308  1.00 98.38           H  
ATOM   4683  O   LYS B  86      18.121  -6.355   4.139  1.00 98.38           O  
ATOM   4684  CG  LYS B  86      17.941  -3.792   6.288  1.00 98.38           C  
ATOM   4685  HG2 LYS B  86      17.820  -3.227   7.212  1.00 98.38           H  
ATOM   4686  HG3 LYS B  86      18.172  -4.829   6.532  1.00 98.38           H  
ATOM   4687  CD  LYS B  86      19.100  -3.202   5.486  1.00 98.38           C  
ATOM   4688  HD2 LYS B  86      19.276  -3.860   4.635  1.00 98.38           H  
ATOM   4689  HD3 LYS B  86      18.798  -2.219   5.124  1.00 98.38           H  
ATOM   4690  CE  LYS B  86      20.448  -3.062   6.189  1.00 98.38           C  
ATOM   4691  HE2 LYS B  86      20.334  -2.488   7.108  1.00 98.38           H  
ATOM   4692  HE3 LYS B  86      20.822  -4.058   6.426  1.00 98.38           H  
ATOM   4693  NZ  LYS B  86      21.375  -2.366   5.257  1.00 98.38           N  
ATOM   4694  HZ1 LYS B  86      22.346  -2.621   5.370  1.00 98.38           H  
ATOM   4695  HZ2 LYS B  86      21.094  -2.540   4.302  1.00 98.38           H  
ATOM   4696  HZ3 LYS B  86      21.282  -1.362   5.313  1.00 98.38           H  
ATOM   4697  N   PHE B  87      15.949  -6.733   4.548  1.00 97.85           N  
ATOM   4698  H   PHE B  87      15.044  -6.303   4.680  1.00 97.85           H  
ATOM   4699  CA  PHE B  87      16.041  -8.189   4.683  1.00 97.85           C  
ATOM   4700  HA  PHE B  87      16.768  -8.429   5.459  1.00 97.85           H  
ATOM   4701  C   PHE B  87      16.526  -8.863   3.390  1.00 97.85           C  
ATOM   4702  CB  PHE B  87      14.670  -8.730   5.120  1.00 97.85           C  
ATOM   4703  HB2 PHE B  87      14.389  -8.254   6.060  1.00 97.85           H  
ATOM   4704  HB3 PHE B  87      13.924  -8.453   4.376  1.00 97.85           H  
ATOM   4705  O   PHE B  87      17.223  -9.870   3.448  1.00 97.85           O  
ATOM   4706  CG  PHE B  87      14.627 -10.233   5.322  1.00 97.85           C  
ATOM   4707  CD1 PHE B  87      14.053 -11.065   4.345  1.00 97.85           C  
ATOM   4708  HD1 PHE B  87      13.658 -10.630   3.439  1.00 97.85           H  
ATOM   4709  CD2 PHE B  87      15.191 -10.811   6.473  1.00 97.85           C  
ATOM   4710  HD2 PHE B  87      15.657 -10.189   7.222  1.00 97.85           H  
ATOM   4711  CE1 PHE B  87      14.025 -12.459   4.526  1.00 97.85           C  
ATOM   4712  HE1 PHE B  87      13.591 -13.093   3.767  1.00 97.85           H  
ATOM   4713  CE2 PHE B  87      15.192 -12.205   6.643  1.00 97.85           C  
ATOM   4714  HE2 PHE B  87      15.684 -12.637   7.501  1.00 97.85           H  
ATOM   4715  CZ  PHE B  87      14.599 -13.031   5.674  1.00 97.85           C  
ATOM   4716  HZ  PHE B  87      14.614 -14.104   5.792  1.00 97.85           H  
ATOM   4717  N   ASN B  88      16.219  -8.276   2.229  1.00 97.41           N  
ATOM   4718  H   ASN B  88      15.646  -7.444   2.255  1.00 97.41           H  
ATOM   4719  CA  ASN B  88      16.706  -8.731   0.922  1.00 97.41           C  
ATOM   4720  HA  ASN B  88      16.912  -9.800   0.979  1.00 97.41           H  
ATOM   4721  C   ASN B  88      18.041  -8.087   0.501  1.00 97.41           C  
ATOM   4722  CB  ASN B  88      15.604  -8.528  -0.133  1.00 97.41           C  
ATOM   4723  HB2 ASN B  88      15.234  -7.503  -0.098  1.00 97.41           H  
ATOM   4724  HB3 ASN B  88      16.012  -8.711  -1.127  1.00 97.41           H  
ATOM   4725  O   ASN B  88      18.475  -8.290  -0.629  1.00 97.41           O  
ATOM   4726  CG  ASN B  88      14.468  -9.501   0.066  1.00 97.41           C  
ATOM   4727  ND2 ASN B  88      13.498  -9.151   0.868  1.00 97.41           N  
ATOM   4728 HD21 ASN B  88      12.811  -9.840   1.139  1.00 97.41           H  
ATOM   4729 HD22 ASN B  88      13.551  -8.266   1.351  1.00 97.41           H  
ATOM   4730  OD1 ASN B  88      14.440 -10.588  -0.483  1.00 97.41           O  
ATOM   4731  N   GLY B  89      18.686  -7.299   1.370  1.00 97.60           N  
ATOM   4732  H   GLY B  89      18.301  -7.176   2.296  1.00 97.60           H  
ATOM   4733  CA  GLY B  89      19.974  -6.659   1.081  1.00 97.60           C  
ATOM   4734  HA2 GLY B  89      20.346  -6.198   1.996  1.00 97.60           H  
ATOM   4735  HA3 GLY B  89      20.688  -7.417   0.760  1.00 97.60           H  
ATOM   4736  C   GLY B  89      19.920  -5.572   0.002  1.00 97.60           C  
ATOM   4737  O   GLY B  89      20.922  -5.332  -0.663  1.00 97.60           O  
ATOM   4738  N   LEU B  90      18.761  -4.939  -0.205  1.00 97.52           N  
ATOM   4739  H   LEU B  90      17.973  -5.188   0.376  1.00 97.52           H  
ATOM   4740  CA  LEU B  90      18.562  -3.940  -1.266  1.00 97.52           C  
ATOM   4741  HA  LEU B  90      19.255  -4.142  -2.083  1.00 97.52           H  
ATOM   4742  C   LEU B  90      18.845  -2.500  -0.826  1.00 97.52           C  
ATOM   4743  CB  LEU B  90      17.125  -4.055  -1.793  1.00 97.52           C  
ATOM   4744  HB2 LEU B  90      16.979  -3.299  -2.564  1.00 97.52           H  
ATOM   4745  HB3 LEU B  90      16.438  -3.836  -0.976  1.00 97.52           H  
ATOM   4746  O   LEU B  90      18.981  -1.620  -1.675  1.00 97.52           O  
ATOM   4747  CG  LEU B  90      16.788  -5.433  -2.381  1.00 97.52           C  
ATOM   4748  HG  LEU B  90      16.924  -6.211  -1.629  1.00 97.52           H  
ATOM   4749  CD1 LEU B  90      15.321  -5.422  -2.787  1.00 97.52           C  
ATOM   4750 HD11 LEU B  90      15.170  -4.619  -3.509  1.00 97.52           H  
ATOM   4751 HD12 LEU B  90      14.707  -5.253  -1.903  1.00 97.52           H  
ATOM   4752 HD13 LEU B  90      15.057  -6.393  -3.207  1.00 97.52           H  
ATOM   4753  CD2 LEU B  90      17.631  -5.762  -3.613  1.00 97.52           C  
ATOM   4754 HD21 LEU B  90      18.674  -5.883  -3.319  1.00 97.52           H  
ATOM   4755 HD22 LEU B  90      17.555  -4.968  -4.355  1.00 97.52           H  
ATOM   4756 HD23 LEU B  90      17.306  -6.711  -4.039  1.00 97.52           H  
ATOM   4757  N   ILE B  91      18.893  -2.271   0.486  1.00 96.03           N  
ATOM   4758  H   ILE B  91      18.873  -3.081   1.090  1.00 96.03           H  
ATOM   4759  CA  ILE B  91      19.251  -1.014   1.155  1.00 96.03           C  
ATOM   4760  HA  ILE B  91      19.891  -0.428   0.496  1.00 96.03           H  
ATOM   4761  C   ILE B  91      20.109  -1.322   2.381  1.00 96.03           C  
ATOM   4762  CB  ILE B  91      18.002  -0.170   1.504  1.00 96.03           C  
ATOM   4763  HB  ILE B  91      18.356   0.723   2.019  1.00 96.03           H  
ATOM   4764  O   ILE B  91      20.121  -2.490   2.831  1.00 96.03           O  
ATOM   4765  CG1 ILE B  91      17.050  -0.924   2.455  1.00 96.03           C  
ATOM   4766 HG12 ILE B  91      17.601  -1.211   3.351  1.00 96.03           H  
ATOM   4767 HG13 ILE B  91      16.694  -1.835   1.973  1.00 96.03           H  
ATOM   4768  CG2 ILE B  91      17.283   0.284   0.220  1.00 96.03           C  
ATOM   4769 HG21 ILE B  91      16.788  -0.563  -0.255  1.00 96.03           H  
ATOM   4770 HG22 ILE B  91      18.013   0.695  -0.477  1.00 96.03           H  
ATOM   4771 HG23 ILE B  91      16.551   1.059   0.446  1.00 96.03           H  
ATOM   4772  CD1 ILE B  91      15.840  -0.102   2.902  1.00 96.03           C  
ATOM   4773 HD11 ILE B  91      15.173   0.087   2.061  1.00 96.03           H  
ATOM   4774 HD12 ILE B  91      16.170   0.844   3.332  1.00 96.03           H  
ATOM   4775 HD13 ILE B  91      15.298  -0.672   3.657  1.00 96.03           H  
ATOM   4776  OXT ILE B  91      20.737  -0.398   2.924  1.00 96.03           O  
TER    4777      ILE B  91                                                       
END   
