# Supplementary material for: A unified evolutionary origin for the ubiquitous protein transporters SecY and YidC
Source: BMC Biol. 2021 Dec 15;19:266. doi: 10.1186/s12915-021-01171-5 (PMC8675477; doi:10.1186/s12915-021-01171-5)
Supplement: Supplementary file 5 — Additional file 5. Predicted MJ0480/MJ0606 and TMCO1/C02orf24 structures. [file 12915_2021_1171_MOESM5_ESM.zip › Additional file 5. Predicted structures/prediction_MJ0480_MJ0606/rank_2_model_4_ptm_seed_0_unrelaxed.pdb]

MODEL     1
ATOM      1  N   MET A   1      -0.163  30.841 -20.479  1.00 59.71           N  
ATOM      2  CA  MET A   1       0.208  31.244 -19.125  1.00 59.71           C  
ATOM      3  C   MET A   1       0.495  30.025 -18.255  1.00 59.71           C  
ATOM      4  CB  MET A   1      -0.898  32.090 -18.493  1.00 59.71           C  
ATOM      5  O   MET A   1       1.424  30.041 -17.444  1.00 59.71           O  
ATOM      6  CG  MET A   1      -0.878  33.547 -18.924  1.00 59.71           C  
ATOM      7  SD  MET A   1      -2.186  34.541 -18.106  1.00 59.71           S  
ATOM      8  CE  MET A   1      -1.481  34.690 -16.441  1.00 59.71           C  
ATOM      9  N   PHE A   2      -0.188  28.808 -18.621  1.00 67.19           N  
ATOM     10  CA  PHE A   2       0.017  27.556 -17.904  1.00 67.19           C  
ATOM     11  C   PHE A   2       1.270  26.845 -18.402  1.00 67.19           C  
ATOM     12  CB  PHE A   2      -1.202  26.641 -18.058  1.00 67.19           C  
ATOM     13  O   PHE A   2       1.975  26.201 -17.623  1.00 67.19           O  
ATOM     14  CG  PHE A   2      -2.380  27.053 -17.216  1.00 67.19           C  
ATOM     15  CD1 PHE A   2      -2.371  26.859 -15.840  1.00 67.19           C  
ATOM     16  CD2 PHE A   2      -3.497  27.634 -17.802  1.00 67.19           C  
ATOM     17  CE1 PHE A   2      -3.460  27.239 -15.059  1.00 67.19           C  
ATOM     18  CE2 PHE A   2      -4.589  28.016 -17.028  1.00 67.19           C  
ATOM     19  CZ  PHE A   2      -4.569  27.817 -15.657  1.00 67.19           C  
ATOM     20  N   GLY A   3       1.630  27.075 -19.708  1.00 77.90           N  
ATOM     21  CA  GLY A   3       2.839  26.481 -20.255  1.00 77.90           C  
ATOM     22  C   GLY A   3       4.106  26.994 -19.596  1.00 77.90           C  
ATOM     23  O   GLY A   3       5.012  26.216 -19.292  1.00 77.90           O  
ATOM     24  N   SER A   4       4.063  28.357 -19.308  1.00 85.55           N  
ATOM     25  CA  SER A   4       5.238  28.976 -18.704  1.00 85.55           C  
ATOM     26  C   SER A   4       5.439  28.498 -17.270  1.00 85.55           C  
ATOM     27  CB  SER A   4       5.114  30.500 -18.729  1.00 85.55           C  
ATOM     28  O   SER A   4       6.569  28.246 -16.846  1.00 85.55           O  
ATOM     29  OG  SER A   4       4.005  30.928 -17.958  1.00 85.55           O  
ATOM     30  N   ILE A   5       4.270  28.320 -16.568  1.00 87.95           N  
ATOM     31  CA  ILE A   5       4.331  27.872 -15.181  1.00 87.95           C  
ATOM     32  C   ILE A   5       4.859  26.441 -15.124  1.00 87.95           C  
ATOM     33  CB  ILE A   5       2.948  27.961 -14.497  1.00 87.95           C  
ATOM     34  O   ILE A   5       5.705  26.118 -14.286  1.00 87.95           O  
ATOM     35  CG1 ILE A   5       2.526  29.426 -14.336  1.00 87.95           C  
ATOM     36  CG2 ILE A   5       2.968  27.244 -13.144  1.00 87.95           C  
ATOM     37  CD1 ILE A   5       1.081  29.608 -13.890  1.00 87.95           C  
ATOM     38  N   PHE A   6       4.397  25.590 -16.017  1.00 88.38           N  
ATOM     39  CA  PHE A   6       4.847  24.203 -16.035  1.00 88.38           C  
ATOM     40  C   PHE A   6       6.314  24.115 -16.438  1.00 88.38           C  
ATOM     41  CB  PHE A   6       3.989  23.370 -16.993  1.00 88.38           C  
ATOM     42  O   PHE A   6       7.060  23.288 -15.909  1.00 88.38           O  
ATOM     43  CG  PHE A   6       2.685  22.913 -16.398  1.00 88.38           C  
ATOM     44  CD1 PHE A   6       2.662  21.957 -15.391  1.00 88.38           C  
ATOM     45  CD2 PHE A   6       1.481  23.441 -16.847  1.00 88.38           C  
ATOM     46  CE1 PHE A   6       1.456  21.531 -14.838  1.00 88.38           C  
ATOM     47  CE2 PHE A   6       0.272  23.021 -16.300  1.00 88.38           C  
ATOM     48  CZ  PHE A   6       0.261  22.066 -15.296  1.00 88.38           C  
ATOM     49  N   ASP A   7       6.696  24.973 -17.306  1.00 89.65           N  
ATOM     50  CA  ASP A   7       8.088  24.987 -17.745  1.00 89.65           C  
ATOM     51  C   ASP A   7       9.025  25.331 -16.590  1.00 89.65           C  
ATOM     52  CB  ASP A   7       8.278  25.982 -18.892  1.00 89.65           C  
ATOM     53  O   ASP A   7      10.059  24.684 -16.409  1.00 89.65           O  
ATOM     54  CG  ASP A   7       7.712  25.484 -20.210  1.00 89.65           C  
ATOM     55  OD1 ASP A   7       7.423  24.274 -20.331  1.00 89.65           O  
ATOM     56  OD2 ASP A   7       7.556  26.309 -21.136  1.00 89.65           O  
ATOM     57  N   ILE A   8       8.611  26.398 -15.843  1.00 92.56           N  
ATOM     58  CA  ILE A   8       9.412  26.788 -14.687  1.00 92.56           C  
ATOM     59  C   ILE A   8       9.438  25.650 -13.669  1.00 92.56           C  
ATOM     60  CB  ILE A   8       8.871  28.079 -14.035  1.00 92.56           C  
ATOM     61  O   ILE A   8      10.491  25.332 -13.111  1.00 92.56           O  
ATOM     62  CG1 ILE A   8       9.050  29.272 -14.981  1.00 92.56           C  
ATOM     63  CG2 ILE A   8       9.563  28.337 -12.693  1.00 92.56           C  
ATOM     64  CD1 ILE A   8       8.316  30.530 -14.538  1.00 92.56           C  
ATOM     65  N   TYR A   9       8.323  25.104 -13.451  1.00 93.11           N  
ATOM     66  CA  TYR A   9       8.180  23.974 -12.539  1.00 93.11           C  
ATOM     67  C   TYR A   9       9.089  22.822 -12.952  1.00 93.11           C  
ATOM     68  CB  TYR A   9       6.725  23.500 -12.494  1.00 93.11           C  
ATOM     69  O   TYR A   9       9.862  22.311 -12.138  1.00 93.11           O  
ATOM     70  CG  TYR A   9       6.532  22.202 -11.747  1.00 93.11           C  
ATOM     71  CD1 TYR A   9       6.210  21.028 -12.423  1.00 93.11           C  
ATOM     72  CD2 TYR A   9       6.670  22.148 -10.364  1.00 93.11           C  
ATOM     73  CE1 TYR A   9       6.029  19.830 -11.738  1.00 93.11           C  
ATOM     74  CE2 TYR A   9       6.492  20.956  -9.669  1.00 93.11           C  
ATOM     75  OH  TYR A   9       5.996  18.622  -9.681  1.00 93.11           O  
ATOM     76  CZ  TYR A   9       6.173  19.804 -10.364  1.00 93.11           C  
ATOM     77  N   TYR A  10       9.073  22.403 -14.229  1.00 93.89           N  
ATOM     78  CA  TYR A  10       9.890  21.303 -14.729  1.00 93.89           C  
ATOM     79  C   TYR A  10      11.374  21.631 -14.617  1.00 93.89           C  
ATOM     80  CB  TYR A  10       9.534  20.987 -16.185  1.00 93.89           C  
ATOM     81  O   TYR A  10      12.168  20.798 -14.173  1.00 93.89           O  
ATOM     82  CG  TYR A  10       8.130  20.462 -16.366  1.00 93.89           C  
ATOM     83  CD1 TYR A  10       7.510  19.716 -15.366  1.00 93.89           C  
ATOM     84  CD2 TYR A  10       7.423  20.709 -17.537  1.00 93.89           C  
ATOM     85  CE1 TYR A  10       6.217  19.229 -15.529  1.00 93.89           C  
ATOM     86  CE2 TYR A  10       6.130  20.226 -17.712  1.00 93.89           C  
ATOM     87  OH  TYR A  10       4.257  19.008 -16.871  1.00 93.89           O  
ATOM     88  CZ  TYR A  10       5.536  19.489 -16.704  1.00 93.89           C  
ATOM     89  N   LYS A  11      11.719  22.829 -14.984  1.00 92.85           N  
ATOM     90  CA  LYS A  11      13.122  23.232 -14.965  1.00 92.85           C  
ATOM     91  C   LYS A  11      13.686  23.195 -13.548  1.00 92.85           C  
ATOM     92  CB  LYS A  11      13.287  24.632 -15.559  1.00 92.85           C  
ATOM     93  O   LYS A  11      14.807  22.731 -13.332  1.00 92.85           O  
ATOM     94  CG  LYS A  11      13.222  24.671 -17.078  1.00 92.85           C  
ATOM     95  CD  LYS A  11      13.465  26.077 -17.612  1.00 92.85           C  
ATOM     96  CE  LYS A  11      13.370  26.124 -19.131  1.00 92.85           C  
ATOM     97  NZ  LYS A  11      13.527  27.515 -19.653  1.00 92.85           N  
ATOM     98  N   THR A  12      12.871  23.699 -12.652  1.00 93.97           N  
ATOM     99  CA  THR A  12      13.289  23.716 -11.254  1.00 93.97           C  
ATOM    100  C   THR A  12      13.487  22.297 -10.731  1.00 93.97           C  
ATOM    101  CB  THR A  12      12.262  24.452 -10.374  1.00 93.97           C  
ATOM    102  O   THR A  12      14.530  21.982 -10.155  1.00 93.97           O  
ATOM    103  CG2 THR A  12      12.710  24.484  -8.916  1.00 93.97           C  
ATOM    104  OG1 THR A  12      12.114  25.797 -10.845  1.00 93.97           O  
ATOM    105  N   LEU A  13      12.524  21.484 -10.928  1.00 93.79           N  
ATOM    106  CA  LEU A  13      12.582  20.118 -10.420  1.00 93.79           C  
ATOM    107  C   LEU A  13      13.677  19.322 -11.123  1.00 93.79           C  
ATOM    108  CB  LEU A  13      11.232  19.420 -10.602  1.00 93.79           C  
ATOM    109  O   LEU A  13      14.369  18.519 -10.493  1.00 93.79           O  
ATOM    110  CG  LEU A  13      10.090  19.910  -9.709  1.00 93.79           C  
ATOM    111  CD1 LEU A  13       8.871  19.008  -9.866  1.00 93.79           C  
ATOM    112  CD2 LEU A  13      10.537  19.966  -8.252  1.00 93.79           C  
ATOM    113  N   ASP A  14      13.839  19.542 -12.458  1.00 93.28           N  
ATOM    114  CA  ASP A  14      14.899  18.860 -13.194  1.00 93.28           C  
ATOM    115  C   ASP A  14      16.275  19.228 -12.644  1.00 93.28           C  
ATOM    116  CB  ASP A  14      14.821  19.198 -14.685  1.00 93.28           C  
ATOM    117  O   ASP A  14      17.171  18.384 -12.584  1.00 93.28           O  
ATOM    118  CG  ASP A  14      13.681  18.489 -15.394  1.00 93.28           C  
ATOM    119  OD1 ASP A  14      13.034  17.610 -14.784  1.00 93.28           O  
ATOM    120  OD2 ASP A  14      13.428  18.810 -16.576  1.00 93.28           O  
ATOM    121  N   ALA A  15      16.408  20.458 -12.245  1.00 92.96           N  
ATOM    122  CA  ALA A  15      17.675  20.909 -11.676  1.00 92.96           C  
ATOM    123  C   ALA A  15      18.005  20.144 -10.397  1.00 92.96           C  
ATOM    124  CB  ALA A  15      17.630  22.410 -11.398  1.00 92.96           C  
ATOM    125  O   ALA A  15      19.161  19.784 -10.162  1.00 92.96           O  
ATOM    126  N   ILE A  16      16.997  19.731  -9.712  1.00 91.97           N  
ATOM    127  CA  ILE A  16      17.163  19.089  -8.413  1.00 91.97           C  
ATOM    128  C   ILE A  16      17.295  17.578  -8.598  1.00 91.97           C  
ATOM    129  CB  ILE A  16      15.985  19.412  -7.467  1.00 91.97           C  
ATOM    130  O   ILE A  16      18.176  16.949  -8.007  1.00 91.97           O  
ATOM    131  CG1 ILE A  16      15.937  20.915  -7.170  1.00 91.97           C  
ATOM    132  CG2 ILE A  16      16.093  18.601  -6.173  1.00 91.97           C  
ATOM    133  CD1 ILE A  16      14.699  21.354  -6.399  1.00 91.97           C  
ATOM    134  N   PHE A  17      16.538  16.999  -9.573  1.00 91.79           N  
ATOM    135  CA  PHE A  17      16.360  15.552  -9.554  1.00 91.79           C  
ATOM    136  C   PHE A  17      17.122  14.898 -10.701  1.00 91.79           C  
ATOM    137  CB  PHE A  17      14.874  15.191  -9.637  1.00 91.79           C  
ATOM    138  O   PHE A  17      17.314  13.680 -10.711  1.00 91.79           O  
ATOM    139  CG  PHE A  17      14.092  15.551  -8.403  1.00 91.79           C  
ATOM    140  CD1 PHE A  17      14.402  14.980  -7.175  1.00 91.79           C  
ATOM    141  CD2 PHE A  17      13.046  16.462  -8.471  1.00 91.79           C  
ATOM    142  CE1 PHE A  17      13.680  15.312  -6.031  1.00 91.79           C  
ATOM    143  CE2 PHE A  17      12.319  16.799  -7.332  1.00 91.79           C  
ATOM    144  CZ  PHE A  17      12.638  16.222  -6.114  1.00 91.79           C  
ATOM    145  N   MET A  18      17.687  15.671 -11.648  1.00 91.13           N  
ATOM    146  CA  MET A  18      18.316  15.112 -12.841  1.00 91.13           C  
ATOM    147  C   MET A  18      19.549  14.293 -12.473  1.00 91.13           C  
ATOM    148  CB  MET A  18      18.699  16.224 -13.819  1.00 91.13           C  
ATOM    149  O   MET A  18      19.773  13.217 -13.031  1.00 91.13           O  
ATOM    150  CG  MET A  18      17.573  16.633 -14.755  1.00 91.13           C  
ATOM    151  SD  MET A  18      16.922  15.221 -15.730  1.00 91.13           S  
ATOM    152  CE  MET A  18      18.343  14.897 -16.811  1.00 91.13           C  
ATOM    153  N   PRO A  19      20.340  14.768 -11.518  1.00 90.24           N  
ATOM    154  CA  PRO A  19      21.500  13.946 -11.163  1.00 90.24           C  
ATOM    155  C   PRO A  19      21.110  12.550 -10.685  1.00 90.24           C  
ATOM    156  CB  PRO A  19      22.165  14.743 -10.038  1.00 90.24           C  
ATOM    157  O   PRO A  19      21.822  11.579 -10.955  1.00 90.24           O  
ATOM    158  CG  PRO A  19      21.782  16.164 -10.298  1.00 90.24           C  
ATOM    159  CD  PRO A  19      20.376  16.190 -10.826  1.00 90.24           C  
ATOM    160  N   ILE A  20      19.977  12.457 -10.093  1.00 88.96           N  
ATOM    161  CA  ILE A  20      19.502  11.184  -9.560  1.00 88.96           C  
ATOM    162  C   ILE A  20      18.850  10.369 -10.674  1.00 88.96           C  
ATOM    163  CB  ILE A  20      18.507  11.395  -8.397  1.00 88.96           C  
ATOM    164  O   ILE A  20      19.083   9.164 -10.789  1.00 88.96           O  
ATOM    165  CG1 ILE A  20      19.197  12.102  -7.225  1.00 88.96           C  
ATOM    166  CG2 ILE A  20      17.905  10.059  -7.952  1.00 88.96           C  
ATOM    167  CD1 ILE A  20      18.241  12.576  -6.138  1.00 88.96           C  
ATOM    168  N   ILE A  21      18.120  11.040 -11.510  1.00 88.56           N  
ATOM    169  CA  ILE A  21      17.362  10.387 -12.572  1.00 88.56           C  
ATOM    170  C   ILE A  21      18.320   9.705 -13.546  1.00 88.56           C  
ATOM    171  CB  ILE A  21      16.461  11.393 -13.323  1.00 88.56           C  
ATOM    172  O   ILE A  21      18.035   8.614 -14.045  1.00 88.56           O  
ATOM    173  CG1 ILE A  21      15.301  11.842 -12.427  1.00 88.56           C  
ATOM    174  CG2 ILE A  21      15.940  10.782 -14.627  1.00 88.56           C  
ATOM    175  CD1 ILE A  21      14.515  13.025 -12.978  1.00 88.56           C  
ATOM    176  N   LYS A  22      19.497  10.229 -13.707  1.00 88.45           N  
ATOM    177  CA  LYS A  22      20.462   9.716 -14.675  1.00 88.45           C  
ATOM    178  C   LYS A  22      21.145   8.455 -14.156  1.00 88.45           C  
ATOM    179  CB  LYS A  22      21.509  10.781 -15.006  1.00 88.45           C  
ATOM    180  O   LYS A  22      21.576   7.608 -14.941  1.00 88.45           O  
ATOM    181  CG  LYS A  22      20.985  11.917 -15.872  1.00 88.45           C  
ATOM    182  CD  LYS A  22      22.076  12.934 -16.180  1.00 88.45           C  
ATOM    183  CE  LYS A  22      21.569  14.039 -17.097  1.00 88.45           C  
ATOM    184  NZ  LYS A  22      22.624  15.060 -17.370  1.00 88.45           N  
ATOM    185  N   VAL A  23      21.130   8.326 -12.889  1.00 90.06           N  
ATOM    186  CA  VAL A  23      21.930   7.249 -12.316  1.00 90.06           C  
ATOM    187  C   VAL A  23      21.014   6.131 -11.822  1.00 90.06           C  
ATOM    188  CB  VAL A  23      22.822   7.757 -11.161  1.00 90.06           C  
ATOM    189  O   VAL A  23      21.332   4.949 -11.971  1.00 90.06           O  
ATOM    190  CG1 VAL A  23      23.568   6.597 -10.505  1.00 90.06           C  
ATOM    191  CG2 VAL A  23      23.805   8.809 -11.671  1.00 90.06           C  
ATOM    192  N   LEU A  24      19.887   6.530 -11.384  1.00 92.49           N  
ATOM    193  CA  LEU A  24      19.015   5.582 -10.699  1.00 92.49           C  
ATOM    194  C   LEU A  24      18.010   4.968 -11.669  1.00 92.49           C  
ATOM    195  CB  LEU A  24      18.276   6.269  -9.547  1.00 92.49           C  
ATOM    196  O   LEU A  24      17.387   5.682 -12.457  1.00 92.49           O  
ATOM    197  CG  LEU A  24      17.610   5.348  -8.524  1.00 92.49           C  
ATOM    198  CD1 LEU A  24      18.655   4.474  -7.838  1.00 92.49           C  
ATOM    199  CD2 LEU A  24      16.830   6.163  -7.498  1.00 92.49           C  
ATOM    200  N   HIS A  25      17.927   3.598 -11.623  1.00 94.47           N  
ATOM    201  CA  HIS A  25      16.885   2.942 -12.405  1.00 94.47           C  
ATOM    202  C   HIS A  25      15.509   3.508 -12.072  1.00 94.47           C  
ATOM    203  CB  HIS A  25      16.904   1.432 -12.163  1.00 94.47           C  
ATOM    204  O   HIS A  25      15.223   3.817 -10.913  1.00 94.47           O  
ATOM    205  CG  HIS A  25      16.073   0.658 -13.136  1.00 94.47           C  
ATOM    206  CD2 HIS A  25      16.422  -0.061 -14.228  1.00 94.47           C  
ATOM    207  ND1 HIS A  25      14.701   0.571 -13.038  1.00 94.47           N  
ATOM    208  CE1 HIS A  25      14.241  -0.172 -14.031  1.00 94.47           C  
ATOM    209  NE2 HIS A  25      15.265  -0.568 -14.768  1.00 94.47           N  
ATOM    210  N   PRO A  26      14.586   3.678 -13.088  1.00 94.86           N  
ATOM    211  CA  PRO A  26      13.255   4.253 -12.880  1.00 94.86           C  
ATOM    212  C   PRO A  26      12.473   3.545 -11.776  1.00 94.86           C  
ATOM    213  CB  PRO A  26      12.574   4.066 -14.238  1.00 94.86           C  
ATOM    214  O   PRO A  26      11.770   4.195 -10.998  1.00 94.86           O  
ATOM    215  CG  PRO A  26      13.692   4.067 -15.230  1.00 94.86           C  
ATOM    216  CD  PRO A  26      14.881   3.393 -14.608  1.00 94.86           C  
ATOM    217  N   ALA A  27      12.650   2.239 -11.699  1.00 96.95           N  
ATOM    218  CA  ALA A  27      11.899   1.467 -10.712  1.00 96.95           C  
ATOM    219  C   ALA A  27      12.269   1.887  -9.292  1.00 96.95           C  
ATOM    220  CB  ALA A  27      12.147  -0.027 -10.903  1.00 96.95           C  
ATOM    221  O   ALA A  27      11.392   2.079  -8.446  1.00 96.95           O  
ATOM    222  N   LEU A  28      13.511   2.038  -9.000  1.00 97.07           N  
ATOM    223  CA  LEU A  28      13.982   2.422  -7.674  1.00 97.07           C  
ATOM    224  C   LEU A  28      13.611   3.869  -7.364  1.00 97.07           C  
ATOM    225  CB  LEU A  28      15.498   2.238  -7.569  1.00 97.07           C  
ATOM    226  O   LEU A  28      13.224   4.187  -6.238  1.00 97.07           O  
ATOM    227  CG  LEU A  28      16.014   0.802  -7.669  1.00 97.07           C  
ATOM    228  CD1 LEU A  28      17.539   0.784  -7.641  1.00 97.07           C  
ATOM    229  CD2 LEU A  28      15.443  -0.052  -6.542  1.00 97.07           C  
ATOM    230  N   ALA A  29      13.789   4.695  -8.383  1.00 95.23           N  
ATOM    231  CA  ALA A  29      13.419   6.098  -8.214  1.00 95.23           C  
ATOM    232  C   ALA A  29      11.944   6.236  -7.845  1.00 95.23           C  
ATOM    233  CB  ALA A  29      13.721   6.885  -9.487  1.00 95.23           C  
ATOM    234  O   ALA A  29      11.598   6.949  -6.901  1.00 95.23           O  
ATOM    235  N   ILE A  30      11.096   5.569  -8.527  1.00 96.61           N  
ATOM    236  CA  ILE A  30       9.654   5.642  -8.317  1.00 96.61           C  
ATOM    237  C   ILE A  30       9.298   5.034  -6.963  1.00 96.61           C  
ATOM    238  CB  ILE A  30       8.882   4.924  -9.447  1.00 96.61           C  
ATOM    239  O   ILE A  30       8.407   5.528  -6.268  1.00 96.61           O  
ATOM    240  CG1 ILE A  30       9.037   5.686 -10.768  1.00 96.61           C  
ATOM    241  CG2 ILE A  30       7.405   4.767  -9.075  1.00 96.61           C  
ATOM    242  CD1 ILE A  30       8.517   4.931 -11.983  1.00 96.61           C  
ATOM    243  N   LEU A  31       9.957   3.975  -6.583  1.00 97.71           N  
ATOM    244  CA  LEU A  31       9.765   3.390  -5.260  1.00 97.71           C  
ATOM    245  C   LEU A  31      10.081   4.404  -4.166  1.00 97.71           C  
ATOM    246  CB  LEU A  31      10.644   2.148  -5.091  1.00 97.71           C  
ATOM    247  O   LEU A  31       9.315   4.553  -3.212  1.00 97.71           O  
ATOM    248  CG  LEU A  31      10.628   1.489  -3.711  1.00 97.71           C  
ATOM    249  CD1 LEU A  31       9.207   1.081  -3.336  1.00 97.71           C  
ATOM    250  CD2 LEU A  31      11.560   0.283  -3.683  1.00 97.71           C  
ATOM    251  N   ILE A  32      11.123   5.140  -4.293  1.00 95.83           N  
ATOM    252  CA  ILE A  32      11.517   6.140  -3.307  1.00 95.83           C  
ATOM    253  C   ILE A  32      10.458   7.238  -3.235  1.00 95.83           C  
ATOM    254  CB  ILE A  32      12.898   6.749  -3.639  1.00 95.83           C  
ATOM    255  O   ILE A  32      10.050   7.645  -2.144  1.00 95.83           O  
ATOM    256  CG1 ILE A  32      14.001   5.701  -3.452  1.00 95.83           C  
ATOM    257  CG2 ILE A  32      13.164   7.985  -2.776  1.00 95.83           C  
ATOM    258  CD1 ILE A  32      15.364   6.138  -3.972  1.00 95.83           C  
ATOM    259  N   ILE A  33      10.027   7.647  -4.375  1.00 94.52           N  
ATOM    260  CA  ILE A  33       8.994   8.675  -4.439  1.00 94.52           C  
ATOM    261  C   ILE A  33       7.709   8.157  -3.796  1.00 94.52           C  
ATOM    262  CB  ILE A  33       8.724   9.116  -5.896  1.00 94.52           C  
ATOM    263  O   ILE A  33       7.046   8.881  -3.049  1.00 94.52           O  
ATOM    264  CG1 ILE A  33       9.924   9.894  -6.449  1.00 94.52           C  
ATOM    265  CG2 ILE A  33       7.444   9.952  -5.979  1.00 94.52           C  
ATOM    266  CD1 ILE A  33       9.839  10.182  -7.941  1.00 94.52           C  
ATOM    267  N   ALA A  34       7.328   6.954  -4.118  1.00 97.08           N  
ATOM    268  CA  ALA A  34       6.133   6.352  -3.534  1.00 97.08           C  
ATOM    269  C   ALA A  34       6.219   6.328  -2.011  1.00 97.08           C  
ATOM    270  CB  ALA A  34       5.931   4.938  -4.075  1.00 97.08           C  
ATOM    271  O   ALA A  34       5.230   6.592  -1.323  1.00 97.08           O  
ATOM    272  N   ILE A  35       7.367   6.053  -1.443  1.00 97.23           N  
ATOM    273  CA  ILE A  35       7.567   6.011   0.002  1.00 97.23           C  
ATOM    274  C   ILE A  35       7.400   7.411   0.587  1.00 97.23           C  
ATOM    275  CB  ILE A  35       8.956   5.440   0.363  1.00 97.23           C  
ATOM    276  O   ILE A  35       6.726   7.590   1.604  1.00 97.23           O  
ATOM    277  CG1 ILE A  35       9.019   3.943   0.041  1.00 97.23           C  
ATOM    278  CG2 ILE A  35       9.278   5.697   1.838  1.00 97.23           C  
ATOM    279  CD1 ILE A  35      10.412   3.340   0.167  1.00 97.23           C  
ATOM    280  N   ILE A  36       7.972   8.405  -0.069  1.00 94.85           N  
ATOM    281  CA  ILE A  36       7.896   9.785   0.396  1.00 94.85           C  
ATOM    282  C   ILE A  36       6.446  10.264   0.357  1.00 94.85           C  
ATOM    283  CB  ILE A  36       8.791  10.717  -0.450  1.00 94.85           C  
ATOM    284  O   ILE A  36       5.945  10.828   1.332  1.00 94.85           O  
ATOM    285  CG1 ILE A  36      10.270  10.373  -0.240  1.00 94.85           C  
ATOM    286  CG2 ILE A  36       8.517  12.185  -0.111  1.00 94.85           C  
ATOM    287  CD1 ILE A  36      11.216  11.099  -1.187  1.00 94.85           C  
ATOM    288  N   VAL A  37       5.841   9.983  -0.774  1.00 94.07           N  
ATOM    289  CA  VAL A  37       4.454  10.406  -0.940  1.00 94.07           C  
ATOM    290  C   VAL A  37       3.572   9.701   0.088  1.00 94.07           C  
ATOM    291  CB  VAL A  37       3.940  10.119  -2.369  1.00 94.07           C  
ATOM    292  O   VAL A  37       2.727  10.332   0.727  1.00 94.07           O  
ATOM    293  CG1 VAL A  37       2.425  10.297  -2.443  1.00 94.07           C  
ATOM    294  CG2 VAL A  37       4.638  11.028  -3.378  1.00 94.07           C  
ATOM    295  N   SER A  38       3.780   8.445   0.262  1.00 95.44           N  
ATOM    296  CA  SER A  38       3.006   7.693   1.244  1.00 95.44           C  
ATOM    297  C   SER A  38       3.218   8.242   2.652  1.00 95.44           C  
ATOM    298  CB  SER A  38       3.383   6.211   1.204  1.00 95.44           C  
ATOM    299  O   SER A  38       2.277   8.309   3.445  1.00 95.44           O  
ATOM    300  OG  SER A  38       2.998   5.628  -0.029  1.00 95.44           O  
ATOM    301  N   LEU A  39       4.378   8.619   2.961  1.00 95.14           N  
ATOM    302  CA  LEU A  39       4.680   9.209   4.261  1.00 95.14           C  
ATOM    303  C   LEU A  39       3.908  10.509   4.461  1.00 95.14           C  
ATOM    304  CB  LEU A  39       6.182   9.467   4.397  1.00 95.14           C  
ATOM    305  O   LEU A  39       3.283  10.711   5.504  1.00 95.14           O  
ATOM    306  CG  LEU A  39       6.668   9.942   5.767  1.00 95.14           C  
ATOM    307  CD1 LEU A  39       6.404   8.873   6.822  1.00 95.14           C  
ATOM    308  CD2 LEU A  39       8.150  10.296   5.716  1.00 95.14           C  
ATOM    309  N   ILE A  40       3.956  11.375   3.467  1.00 93.33           N  
ATOM    310  CA  ILE A  40       3.282  12.667   3.537  1.00 93.33           C  
ATOM    311  C   ILE A  40       1.781  12.458   3.718  1.00 93.33           C  
ATOM    312  CB  ILE A  40       3.556  13.517   2.275  1.00 93.33           C  
ATOM    313  O   ILE A  40       1.166  13.059   4.602  1.00 93.33           O  
ATOM    314  CG1 ILE A  40       5.036  13.912   2.209  1.00 93.33           C  
ATOM    315  CG2 ILE A  40       2.656  14.756   2.253  1.00 93.33           C  
ATOM    316  CD1 ILE A  40       5.441  14.578   0.901  1.00 93.33           C  
ATOM    317  N   ILE A  41       1.269  11.498   2.953  1.00 92.76           N  
ATOM    318  CA  ILE A  41      -0.174  11.284   2.954  1.00 92.76           C  
ATOM    319  C   ILE A  41      -0.608  10.704   4.298  1.00 92.76           C  
ATOM    320  CB  ILE A  41      -0.607  10.350   1.802  1.00 92.76           C  
ATOM    321  O   ILE A  41      -1.588  11.162   4.891  1.00 92.76           O  
ATOM    322  CG1 ILE A  41      -0.418  11.047   0.450  1.00 92.76           C  
ATOM    323  CG2 ILE A  41      -2.059   9.901   1.989  1.00 92.76           C  
ATOM    324  CD1 ILE A  41      -0.577  10.123  -0.750  1.00 92.76           C  
ATOM    325  N   ASN A  42       0.139   9.824   4.762  1.00 93.96           N  
ATOM    326  CA  ASN A  42      -0.265   9.140   5.986  1.00 93.96           C  
ATOM    327  C   ASN A  42      -0.060  10.020   7.215  1.00 93.96           C  
ATOM    328  CB  ASN A  42       0.499   7.823   6.142  1.00 93.96           C  
ATOM    329  O   ASN A  42      -0.855   9.976   8.156  1.00 93.96           O  
ATOM    330  CG  ASN A  42      -0.020   6.735   5.223  1.00 93.96           C  
ATOM    331  ND2 ASN A  42       0.786   6.357   4.237  1.00 93.96           N  
ATOM    332  OD1 ASN A  42      -1.136   6.237   5.397  1.00 93.96           O  
ATOM    333  N   ILE A  43       0.924  10.857   7.188  1.00 93.94           N  
ATOM    334  CA  ILE A  43       1.093  11.836   8.257  1.00 93.94           C  
ATOM    335  C   ILE A  43      -0.062  12.834   8.231  1.00 93.94           C  
ATOM    336  CB  ILE A  43       2.444  12.577   8.137  1.00 93.94           C  
ATOM    337  O   ILE A  43      -0.638  13.154   9.273  1.00 93.94           O  
ATOM    338  CG1 ILE A  43       3.602  11.636   8.489  1.00 93.94           C  
ATOM    339  CG2 ILE A  43       2.459  13.822   9.028  1.00 93.94           C  
ATOM    340  CD1 ILE A  43       4.981  12.235   8.249  1.00 93.94           C  
ATOM    341  N   ALA A  44      -0.311  13.292   7.086  1.00 93.21           N  
ATOM    342  CA  ALA A  44      -1.454  14.190   6.937  1.00 93.21           C  
ATOM    343  C   ALA A  44      -2.734  13.539   7.452  1.00 93.21           C  
ATOM    344  CB  ALA A  44      -1.620  14.603   5.477  1.00 93.21           C  
ATOM    345  O   ALA A  44      -3.504  14.163   8.186  1.00 93.21           O  
ATOM    346  N   THR A  45      -2.917  12.303   7.089  1.00 93.14           N  
ATOM    347  CA  THR A  45      -4.112  11.578   7.505  1.00 93.14           C  
ATOM    348  C   THR A  45      -4.163  11.445   9.024  1.00 93.14           C  
ATOM    349  CB  THR A  45      -4.168  10.179   6.863  1.00 93.14           C  
ATOM    350  O   THR A  45      -5.211  11.661   9.636  1.00 93.14           O  
ATOM    351  CG2 THR A  45      -5.417   9.422   7.303  1.00 93.14           C  
ATOM    352  OG1 THR A  45      -4.183  10.315   5.436  1.00 93.14           O  
ATOM    353  N   LYS A  46      -3.079  11.133   9.549  1.00 93.33           N  
ATOM    354  CA  LYS A  46      -3.016  10.980  11.000  1.00 93.33           C  
ATOM    355  C   LYS A  46      -3.356  12.290  11.706  1.00 93.33           C  
ATOM    356  CB  LYS A  46      -1.629  10.498  11.429  1.00 93.33           C  
ATOM    357  O   LYS A  46      -4.066  12.292  12.713  1.00 93.33           O  
ATOM    358  CG  LYS A  46      -1.470  10.333  12.933  1.00 93.33           C  
ATOM    359  CD  LYS A  46      -2.248   9.129  13.449  1.00 93.33           C  
ATOM    360  CE  LYS A  46      -1.979   8.879  14.927  1.00 93.33           C  
ATOM    361  NZ  LYS A  46      -2.709   7.676  15.427  1.00 93.33           N  
ATOM    362  N   LEU A  47      -2.943  13.368  11.125  1.00 92.77           N  
ATOM    363  CA  LEU A  47      -3.110  14.670  11.761  1.00 92.77           C  
ATOM    364  C   LEU A  47      -4.493  15.243  11.474  1.00 92.77           C  
ATOM    365  CB  LEU A  47      -2.031  15.643  11.280  1.00 92.77           C  
ATOM    366  O   LEU A  47      -5.090  15.897  12.333  1.00 92.77           O  
ATOM    367  CG  LEU A  47      -0.593  15.318  11.687  1.00 92.77           C  
ATOM    368  CD1 LEU A  47       0.372  16.329  11.078  1.00 92.77           C  
ATOM    369  CD2 LEU A  47      -0.460  15.290  13.206  1.00 92.77           C  
ATOM    370  N   LEU A  48      -5.059  14.948  10.426  1.00 91.56           N  
ATOM    371  CA  LEU A  48      -6.264  15.627   9.964  1.00 91.56           C  
ATOM    372  C   LEU A  48      -7.509  14.810  10.293  1.00 91.56           C  
ATOM    373  CB  LEU A  48      -6.191  15.883   8.456  1.00 91.56           C  
ATOM    374  O   LEU A  48      -8.597  15.367  10.459  1.00 91.56           O  
ATOM    375  CG  LEU A  48      -5.142  16.893   7.990  1.00 91.56           C  
ATOM    376  CD1 LEU A  48      -5.058  16.906   6.467  1.00 91.56           C  
ATOM    377  CD2 LEU A  48      -5.464  18.284   8.525  1.00 91.56           C  
ATOM    378  N   VAL A  49      -7.350  13.479  10.421  1.00 91.28           N  
ATOM    379  CA  VAL A  49      -8.511  12.614  10.607  1.00 91.28           C  
ATOM    380  C   VAL A  49      -8.608  12.188  12.071  1.00 91.28           C  
ATOM    381  CB  VAL A  49      -8.443  11.370   9.694  1.00 91.28           C  
ATOM    382  O   VAL A  49      -7.623  11.736  12.659  1.00 91.28           O  
ATOM    383  CG1 VAL A  49      -9.627  10.441   9.958  1.00 91.28           C  
ATOM    384  CG2 VAL A  49      -8.406  11.788   8.225  1.00 91.28           C  
ATOM    385  N   ASP A  50      -9.861  12.402  12.656  1.00 92.50           N  
ATOM    386  CA  ASP A  50     -10.133  11.930  14.010  1.00 92.50           C  
ATOM    387  C   ASP A  50     -10.215  10.406  14.054  1.00 92.50           C  
ATOM    388  CB  ASP A  50     -11.431  12.542  14.542  1.00 92.50           C  
ATOM    389  O   ASP A  50     -11.260   9.826  13.752  1.00 92.50           O  
ATOM    390  CG  ASP A  50     -11.654  12.270  16.019  1.00 92.50           C  
ATOM    391  OD1 ASP A  50     -11.035  11.332  16.567  1.00 92.50           O  
ATOM    392  OD2 ASP A  50     -12.457  12.998  16.641  1.00 92.50           O  
ATOM    393  N   GLN A  51      -9.161   9.752  14.610  1.00 90.45           N  
ATOM    394  CA  GLN A  51      -9.031   8.300  14.548  1.00 90.45           C  
ATOM    395  C   GLN A  51      -9.966   7.621  15.545  1.00 90.45           C  
ATOM    396  CB  GLN A  51      -7.585   7.878  14.814  1.00 90.45           C  
ATOM    397  O   GLN A  51     -10.483   6.534  15.278  1.00 90.45           O  
ATOM    398  CG  GLN A  51      -6.585   8.446  13.816  1.00 90.45           C  
ATOM    399  CD  GLN A  51      -6.868   8.011  12.390  1.00 90.45           C  
ATOM    400  NE2 GLN A  51      -6.588   8.892  11.435  1.00 90.45           N  
ATOM    401  OE1 GLN A  51      -7.332   6.892  12.149  1.00 90.45           O  
ATOM    402  N   LYS A  52     -10.156   8.295  16.669  1.00 91.62           N  
ATOM    403  CA  LYS A  52     -11.059   7.771  17.690  1.00 91.62           C  
ATOM    404  C   LYS A  52     -12.497   7.724  17.180  1.00 91.62           C  
ATOM    405  CB  LYS A  52     -10.981   8.617  18.961  1.00 91.62           C  
ATOM    406  O   LYS A  52     -13.188   6.717  17.347  1.00 91.62           O  
ATOM    407  CG  LYS A  52      -9.682   8.453  19.736  1.00 91.62           C  
ATOM    408  CD  LYS A  52      -9.699   9.252  21.033  1.00 91.62           C  
ATOM    409  CE  LYS A  52      -8.367   9.161  21.765  1.00 91.62           C  
ATOM    410  NZ  LYS A  52      -8.373   9.959  23.027  1.00 91.62           N  
ATOM    411  N   ARG A  53     -12.853   8.736  16.519  1.00 93.84           N  
ATOM    412  CA  ARG A  53     -14.199   8.802  15.958  1.00 93.84           C  
ATOM    413  C   ARG A  53     -14.369   7.796  14.824  1.00 93.84           C  
ATOM    414  CB  ARG A  53     -14.503  10.214  15.455  1.00 93.84           C  
ATOM    415  O   ARG A  53     -15.425   7.174  14.692  1.00 93.84           O  
ATOM    416  CG  ARG A  53     -15.913  10.384  14.911  1.00 93.84           C  
ATOM    417  CD  ARG A  53     -16.965  10.085  15.969  1.00 93.84           C  
ATOM    418  NE  ARG A  53     -18.315  10.349  15.477  1.00 93.84           N  
ATOM    419  NH1 ARG A  53     -19.379   9.151  17.141  1.00 93.84           N  
ATOM    420  NH2 ARG A  53     -20.606  10.200  15.513  1.00 93.84           N  
ATOM    421  CZ  ARG A  53     -19.430   9.900  16.045  1.00 93.84           C  
ATOM    422  N   VAL A  54     -13.367   7.562  14.036  1.00 92.26           N  
ATOM    423  CA  VAL A  54     -13.418   6.572  12.964  1.00 92.26           C  
ATOM    424  C   VAL A  54     -13.645   5.182  13.555  1.00 92.26           C  
ATOM    425  CB  VAL A  54     -12.126   6.587  12.117  1.00 92.26           C  
ATOM    426  O   VAL A  54     -14.485   4.423  13.066  1.00 92.26           O  
ATOM    427  CG1 VAL A  54     -12.058   5.355  11.215  1.00 92.26           C  
ATOM    428  CG2 VAL A  54     -12.049   7.866  11.286  1.00 92.26           C  
ATOM    429  N   ALA A  55     -12.970   4.886  14.620  1.00 90.93           N  
ATOM    430  CA  ALA A  55     -13.110   3.588  15.275  1.00 90.93           C  
ATOM    431  C   ALA A  55     -14.521   3.399  15.823  1.00 90.93           C  
ATOM    432  CB  ALA A  55     -12.083   3.446  16.396  1.00 90.93           C  
ATOM    433  O   ALA A  55     -15.106   2.321  15.692  1.00 90.93           O  
ATOM    434  N   GLU A  56     -15.026   4.464  16.406  1.00 93.08           N  
ATOM    435  CA  GLU A  56     -16.381   4.428  16.950  1.00 93.08           C  
ATOM    436  C   GLU A  56     -17.413   4.213  15.847  1.00 93.08           C  
ATOM    437  CB  GLU A  56     -16.688   5.719  17.713  1.00 93.08           C  
ATOM    438  O   GLU A  56     -18.332   3.405  15.998  1.00 93.08           O  
ATOM    439  CG  GLU A  56     -15.933   5.850  19.028  1.00 93.08           C  
ATOM    440  CD  GLU A  56     -16.145   7.193  19.710  1.00 93.08           C  
ATOM    441  OE1 GLU A  56     -15.515   7.445  20.762  1.00 93.08           O  
ATOM    442  OE2 GLU A  56     -16.948   7.998  19.188  1.00 93.08           O  
ATOM    443  N   LEU A  57     -17.189   4.870  14.719  1.00 93.79           N  
ATOM    444  CA  LEU A  57     -18.106   4.763  13.590  1.00 93.79           C  
ATOM    445  C   LEU A  57     -18.091   3.354  13.008  1.00 93.79           C  
ATOM    446  CB  LEU A  57     -17.742   5.780  12.504  1.00 93.79           C  
ATOM    447  O   LEU A  57     -19.146   2.787  12.714  1.00 93.79           O  
ATOM    448  CG  LEU A  57     -18.022   7.248  12.829  1.00 93.79           C  
ATOM    449  CD1 LEU A  57     -17.476   8.148  11.726  1.00 93.79           C  
ATOM    450  CD2 LEU A  57     -19.517   7.478  13.023  1.00 93.79           C  
ATOM    451  N   LYS A  58     -16.943   2.790  12.874  1.00 91.53           N  
ATOM    452  CA  LYS A  58     -16.814   1.436  12.343  1.00 91.53           C  
ATOM    453  C   LYS A  58     -17.518   0.423  13.242  1.00 91.53           C  
ATOM    454  CB  LYS A  58     -15.340   1.059  12.185  1.00 91.53           C  
ATOM    455  O   LYS A  58     -18.148  -0.517  12.752  1.00 91.53           O  
ATOM    456  CG  LYS A  58     -14.651   1.734  11.008  1.00 91.53           C  
ATOM    457  CD  LYS A  58     -13.216   1.250  10.847  1.00 91.53           C  
ATOM    458  CE  LYS A  58     -12.559   1.848   9.610  1.00 91.53           C  
ATOM    459  NZ  LYS A  58     -11.155   1.367   9.441  1.00 91.53           N  
ATOM    460  N   LYS A  59     -17.380   0.659  14.566  1.00 91.90           N  
ATOM    461  CA  LYS A  59     -18.032  -0.227  15.526  1.00 91.90           C  
ATOM    462  C   LYS A  59     -19.551  -0.145  15.406  1.00 91.90           C  
ATOM    463  CB  LYS A  59     -17.600   0.115  16.952  1.00 91.90           C  
ATOM    464  O   LYS A  59     -20.235  -1.171  15.393  1.00 91.90           O  
ATOM    465  CG  LYS A  59     -18.094  -0.869  18.002  1.00 91.90           C  
ATOM    466  CD  LYS A  59     -17.623  -0.481  19.398  1.00 91.90           C  
ATOM    467  CE  LYS A  59     -18.189  -1.415  20.459  1.00 91.90           C  
ATOM    468  NZ  LYS A  59     -17.738  -1.032  21.831  1.00 91.90           N  
ATOM    469  N   GLU A  60     -20.059   1.040  15.312  1.00 91.81           N  
ATOM    470  CA  GLU A  60     -21.500   1.241  15.188  1.00 91.81           C  
ATOM    471  C   GLU A  60     -22.032   0.637  13.892  1.00 91.81           C  
ATOM    472  CB  GLU A  60     -21.844   2.731  15.254  1.00 91.81           C  
ATOM    473  O   GLU A  60     -23.103   0.027  13.878  1.00 91.81           O  
ATOM    474  CG  GLU A  60     -21.667   3.343  16.636  1.00 91.81           C  
ATOM    475  CD  GLU A  60     -22.122   4.791  16.713  1.00 91.81           C  
ATOM    476  OE1 GLU A  60     -21.677   5.519  17.630  1.00 91.81           O  
ATOM    477  OE2 GLU A  60     -22.931   5.202  15.851  1.00 91.81           O  
ATOM    478  N   ILE A  61     -21.227   0.807  12.842  1.00 90.97           N  
ATOM    479  CA  ILE A  61     -21.619   0.267  11.544  1.00 90.97           C  
ATOM    480  C   ILE A  61     -21.610  -1.259  11.597  1.00 90.97           C  
ATOM    481  CB  ILE A  61     -20.687   0.770  10.419  1.00 90.97           C  
ATOM    482  O   ILE A  61     -22.523  -1.909  11.081  1.00 90.97           O  
ATOM    483  CG1 ILE A  61     -20.889   2.273  10.191  1.00 90.97           C  
ATOM    484  CG2 ILE A  61     -20.928  -0.017   9.127  1.00 90.97           C  
ATOM    485  CD1 ILE A  61     -19.844   2.906   9.282  1.00 90.97           C  
ATOM    486  N   GLN A  62     -20.656  -1.845  12.208  1.00 89.38           N  
ATOM    487  CA  GLN A  62     -20.555  -3.295  12.336  1.00 89.38           C  
ATOM    488  C   GLN A  62     -21.701  -3.855  13.173  1.00 89.38           C  
ATOM    489  CB  GLN A  62     -19.212  -3.688  12.955  1.00 89.38           C  
ATOM    490  O   GLN A  62     -22.265  -4.900  12.843  1.00 89.38           O  
ATOM    491  CG  GLN A  62     -18.935  -5.185  12.925  1.00 89.38           C  
ATOM    492  CD  GLN A  62     -17.531  -5.531  13.383  1.00 89.38           C  
ATOM    493  NE2 GLN A  62     -17.163  -6.802  13.258  1.00 89.38           N  
ATOM    494  OE1 GLN A  62     -16.782  -4.664  13.845  1.00 89.38           O  
ATOM    495  N   GLU A  63     -22.016  -3.203  14.306  1.00 89.63           N  
ATOM    496  CA  GLU A  63     -23.122  -3.620  15.162  1.00 89.63           C  
ATOM    497  C   GLU A  63     -24.440  -3.633  14.394  1.00 89.63           C  
ATOM    498  CB  GLU A  63     -23.233  -2.702  16.383  1.00 89.63           C  
ATOM    499  O   GLU A  63     -25.255  -4.543  14.563  1.00 89.63           O  
ATOM    500  CG  GLU A  63     -22.143  -2.925  17.421  1.00 89.63           C  
ATOM    501  CD  GLU A  63     -22.220  -1.954  18.588  1.00 89.63           C  
ATOM    502  OE1 GLU A  63     -21.377  -2.045  19.510  1.00 89.63           O  
ATOM    503  OE2 GLU A  63     -23.130  -1.095  18.582  1.00 89.63           O  
ATOM    504  N   PHE A  64     -24.536  -2.670  13.546  1.00 87.28           N  
ATOM    505  CA  PHE A  64     -25.729  -2.600  12.711  1.00 87.28           C  
ATOM    506  C   PHE A  64     -25.767  -3.759  11.723  1.00 87.28           C  
ATOM    507  CB  PHE A  64     -25.782  -1.267  11.959  1.00 87.28           C  
ATOM    508  O   PHE A  64     -26.824  -4.350  11.493  1.00 87.28           O  
ATOM    509  CG  PHE A  64     -26.916  -1.170  10.974  1.00 87.28           C  
ATOM    510  CD1 PHE A  64     -26.694  -1.359   9.616  1.00 87.28           C  
ATOM    511  CD2 PHE A  64     -28.206  -0.891  11.408  1.00 87.28           C  
ATOM    512  CE1 PHE A  64     -27.742  -1.270   8.702  1.00 87.28           C  
ATOM    513  CE2 PHE A  64     -29.258  -0.801  10.501  1.00 87.28           C  
ATOM    514  CZ  PHE A  64     -29.024  -0.990   9.149  1.00 87.28           C  
ATOM    515  N   GLN A  65     -24.604  -4.031  11.032  1.00 86.63           N  
ATOM    516  CA  GLN A  65     -24.529  -5.118  10.063  1.00 86.63           C  
ATOM    517  C   GLN A  65     -24.931  -6.448  10.695  1.00 86.63           C  
ATOM    518  CB  GLN A  65     -23.120  -5.220   9.476  1.00 86.63           C  
ATOM    519  O   GLN A  65     -25.633  -7.249  10.075  1.00 86.63           O  
ATOM    520  CG  GLN A  65     -22.767  -4.086   8.524  1.00 86.63           C  
ATOM    521  CD  GLN A  65     -21.368  -4.215   7.951  1.00 86.63           C  
ATOM    522  NE2 GLN A  65     -21.146  -3.612   6.788  1.00 86.63           N  
ATOM    523  OE1 GLN A  65     -20.494  -4.851   8.548  1.00 86.63           O  
ATOM    524  N   VAL A  66     -24.558  -6.667  11.948  1.00 86.70           N  
ATOM    525  CA  VAL A  66     -24.884  -7.889  12.675  1.00 86.70           C  
ATOM    526  C   VAL A  66     -26.376  -7.913  13.002  1.00 86.70           C  
ATOM    527  CB  VAL A  66     -24.052  -8.017  13.971  1.00 86.70           C  
ATOM    528  O   VAL A  66     -27.041  -8.935  12.820  1.00 86.70           O  
ATOM    529  CG1 VAL A  66     -24.566  -9.172  14.830  1.00 86.70           C  
ATOM    530  CG2 VAL A  66     -22.574  -8.211  13.638  1.00 86.70           C  
ATOM    531  N   LYS A  67     -26.837  -6.810  13.464  1.00 83.36           N  
ATOM    532  CA  LYS A  67     -28.255  -6.683  13.789  1.00 83.36           C  
ATOM    533  C   LYS A  67     -29.122  -6.865  12.546  1.00 83.36           C  
ATOM    534  CB  LYS A  67     -28.539  -5.325  14.433  1.00 83.36           C  
ATOM    535  O   LYS A  67     -30.167  -7.516  12.602  1.00 83.36           O  
ATOM    536  CG  LYS A  67     -29.920  -5.216  15.063  1.00 83.36           C  
ATOM    537  CD  LYS A  67     -30.099  -3.889  15.788  1.00 83.36           C  
ATOM    538  CE  LYS A  67     -31.508  -3.742  16.348  1.00 83.36           C  
ATOM    539  NZ  LYS A  67     -31.692  -2.439  17.053  1.00 83.36           N  
ATOM    540  N   PHE A  68     -28.676  -6.162  11.472  1.00 82.42           N  
ATOM    541  CA  PHE A  68     -29.391  -6.268  10.205  1.00 82.42           C  
ATOM    542  C   PHE A  68     -29.483  -7.721   9.755  1.00 82.42           C  
ATOM    543  CB  PHE A  68     -28.702  -5.427   9.126  1.00 82.42           C  
ATOM    544  O   PHE A  68     -30.528  -8.162   9.273  1.00 82.42           O  
ATOM    545  CG  PHE A  68     -29.426  -5.421   7.807  1.00 82.42           C  
ATOM    546  CD1 PHE A  68     -29.031  -6.266   6.777  1.00 82.42           C  
ATOM    547  CD2 PHE A  68     -30.504  -4.570   7.597  1.00 82.42           C  
ATOM    548  CE1 PHE A  68     -29.700  -6.262   5.555  1.00 82.42           C  
ATOM    549  CE2 PHE A  68     -31.177  -4.561   6.378  1.00 82.42           C  
ATOM    550  CZ  PHE A  68     -30.773  -5.407   5.358  1.00 82.42           C  
ATOM    551  N   LYS A  69     -28.450  -8.503   9.834  1.00 82.80           N  
ATOM    552  CA  LYS A  69     -28.429  -9.916   9.466  1.00 82.80           C  
ATOM    553  C   LYS A  69     -29.399 -10.722  10.324  1.00 82.80           C  
ATOM    554  CB  LYS A  69     -27.015 -10.485   9.598  1.00 82.80           C  
ATOM    555  O   LYS A  69     -30.069 -11.630   9.827  1.00 82.80           O  
ATOM    556  CG  LYS A  69     -26.842 -11.863   8.977  1.00 82.80           C  
ATOM    557  CD  LYS A  69     -25.398 -12.339   9.067  1.00 82.80           C  
ATOM    558  CE  LYS A  69     -25.237 -13.748   8.512  1.00 82.80           C  
ATOM    559  NZ  LYS A  69     -23.826 -14.226   8.615  1.00 82.80           N  
ATOM    560  N   LYS A  70     -29.585 -10.333  11.555  1.00 81.02           N  
ATOM    561  CA  LYS A  70     -30.456 -11.058  12.475  1.00 81.02           C  
ATOM    562  C   LYS A  70     -31.922 -10.709  12.234  1.00 81.02           C  
ATOM    563  CB  LYS A  70     -30.076 -10.753  13.925  1.00 81.02           C  
ATOM    564  O   LYS A  70     -32.792 -11.579  12.303  1.00 81.02           O  
ATOM    565  CG  LYS A  70     -28.785 -11.418  14.380  1.00 81.02           C  
ATOM    566  CD  LYS A  70     -28.500 -11.139  15.850  1.00 81.02           C  
ATOM    567  CE  LYS A  70     -27.179 -11.755  16.291  1.00 81.02           C  
ATOM    568  NZ  LYS A  70     -26.867 -11.434  17.716  1.00 81.02           N  
ATOM    569  N   MET A  71     -32.146  -9.512  11.801  1.00 74.29           N  
ATOM    570  CA  MET A  71     -33.487  -8.933  11.793  1.00 74.29           C  
ATOM    571  C   MET A  71     -34.122  -9.052  10.412  1.00 74.29           C  
ATOM    572  CB  MET A  71     -33.442  -7.467  12.224  1.00 74.29           C  
ATOM    573  O   MET A  71     -35.344  -8.970  10.277  1.00 74.29           O  
ATOM    574  CG  MET A  71     -33.098  -7.269  13.692  1.00 74.29           C  
ATOM    575  SD  MET A  71     -34.166  -6.017  14.502  1.00 74.29           S  
ATOM    576  CE  MET A  71     -33.199  -4.515  14.181  1.00 74.29           C  
ATOM    577  N   SER A  72     -33.252  -9.178   9.323  1.00 72.97           N  
ATOM    578  CA  SER A  72     -33.785  -9.331   7.973  1.00 72.97           C  
ATOM    579  C   SER A  72     -34.612 -10.606   7.847  1.00 72.97           C  
ATOM    580  CB  SER A  72     -32.651  -9.346   6.947  1.00 72.97           C  
ATOM    581  O   SER A  72     -35.318 -10.798   6.855  1.00 72.97           O  
ATOM    582  OG  SER A  72     -31.764 -10.423   7.194  1.00 72.97           O  
ATOM    583  N   LYS A  73     -34.833 -11.304   8.903  1.00 76.64           N  
ATOM    584  CA  LYS A  73     -35.620 -12.533   8.852  1.00 76.64           C  
ATOM    585  C   LYS A  73     -37.032 -12.303   9.385  1.00 76.64           C  
ATOM    586  CB  LYS A  73     -34.934 -13.644   9.648  1.00 76.64           C  
ATOM    587  O   LYS A  73     -37.935 -13.102   9.129  1.00 76.64           O  
ATOM    588  CG  LYS A  73     -33.611 -14.104   9.054  1.00 76.64           C  
ATOM    589  CD  LYS A  73     -33.028 -15.278   9.830  1.00 76.64           C  
ATOM    590  CE  LYS A  73     -31.717 -15.757   9.221  1.00 76.64           C  
ATOM    591  NZ  LYS A  73     -31.165 -16.937   9.951  1.00 76.64           N  
ATOM    592  N   ASN A  74     -37.375 -11.160   9.821  1.00 76.26           N  
ATOM    593  CA  ASN A  74     -38.684 -10.859  10.391  1.00 76.26           C  
ATOM    594  C   ASN A  74     -39.283  -9.594   9.781  1.00 76.26           C  
ATOM    595  CB  ASN A  74     -38.589 -10.722  11.912  1.00 76.26           C  
ATOM    596  O   ASN A  74     -38.643  -8.541   9.772  1.00 76.26           O  
ATOM    597  CG  ASN A  74     -38.780 -12.043  12.630  1.00 76.26           C  
ATOM    598  ND2 ASN A  74     -38.145 -12.186  13.788  1.00 76.26           N  
ATOM    599  OD1 ASN A  74     -39.490 -12.930  12.148  1.00 76.26           O  
ATOM    600  N   PRO A  75     -40.479  -9.539   9.188  1.00 68.03           N  
ATOM    601  CA  PRO A  75     -41.205  -8.492   8.466  1.00 68.03           C  
ATOM    602  C   PRO A  75     -41.613  -7.329   9.368  1.00 68.03           C  
ATOM    603  CB  PRO A  75     -42.436  -9.223   7.927  1.00 68.03           C  
ATOM    604  O   PRO A  75     -41.593  -6.173   8.937  1.00 68.03           O  
ATOM    605  CG  PRO A  75     -42.159 -10.671   8.174  1.00 68.03           C  
ATOM    606  CD  PRO A  75     -40.993 -10.780   9.114  1.00 68.03           C  
ATOM    607  N   GLU A  76     -41.973  -7.512  10.711  1.00 68.39           N  
ATOM    608  CA  GLU A  76     -42.418  -6.507  11.672  1.00 68.39           C  
ATOM    609  C   GLU A  76     -41.249  -5.662  12.169  1.00 68.39           C  
ATOM    610  CB  GLU A  76     -43.127  -7.172  12.855  1.00 68.39           C  
ATOM    611  O   GLU A  76     -41.406  -4.468  12.430  1.00 68.39           O  
ATOM    612  CG  GLU A  76     -44.543  -7.635  12.542  1.00 68.39           C  
ATOM    613  CD  GLU A  76     -45.274  -8.190  13.753  1.00 68.39           C  
ATOM    614  OE1 GLU A  76     -46.437  -8.632  13.611  1.00 68.39           O  
ATOM    615  OE2 GLU A  76     -44.680  -8.183  14.855  1.00 68.39           O  
ATOM    616  N   MET A  77     -40.120  -6.021  11.896  1.00 67.92           N  
ATOM    617  CA  MET A  77     -38.903  -5.370  12.372  1.00 67.92           C  
ATOM    618  C   MET A  77     -38.284  -4.506  11.278  1.00 67.92           C  
ATOM    619  CB  MET A  77     -37.890  -6.409  12.855  1.00 67.92           C  
ATOM    620  O   MET A  77     -37.331  -3.767  11.530  1.00 67.92           O  
ATOM    621  CG  MET A  77     -38.293  -7.105  14.145  1.00 67.92           C  
ATOM    622  SD  MET A  77     -36.893  -7.273  15.320  1.00 67.92           S  
ATOM    623  CE  MET A  77     -37.423  -6.117  16.615  1.00 67.92           C  
ATOM    624  N   MET A  78     -38.858  -4.519  10.116  1.00 67.99           N  
ATOM    625  CA  MET A  78     -38.411  -3.774   8.943  1.00 67.99           C  
ATOM    626  C   MET A  78     -38.533  -2.272   9.173  1.00 67.99           C  
ATOM    627  CB  MET A  78     -39.216  -4.181   7.707  1.00 67.99           C  
ATOM    628  O   MET A  78     -37.673  -1.502   8.743  1.00 67.99           O  
ATOM    629  CG  MET A  78     -38.622  -3.687   6.398  1.00 67.99           C  
ATOM    630  SD  MET A  78     -36.978  -4.424   6.049  1.00 67.99           S  
ATOM    631  CE  MET A  78     -37.457  -6.151   5.763  1.00 67.99           C  
ATOM    632  N   GLU A  79     -39.634  -1.870   9.957  1.00 71.73           N  
ATOM    633  CA  GLU A  79     -39.821  -0.446  10.216  1.00 71.73           C  
ATOM    634  C   GLU A  79     -38.733   0.094  11.140  1.00 71.73           C  
ATOM    635  CB  GLU A  79     -41.202  -0.186  10.822  1.00 71.73           C  
ATOM    636  O   GLU A  79     -38.214   1.191  10.922  1.00 71.73           O  
ATOM    637  CG  GLU A  79     -41.711   1.232  10.608  1.00 71.73           C  
ATOM    638  CD  GLU A  79     -43.092   1.470  11.197  1.00 71.73           C  
ATOM    639  OE1 GLU A  79     -43.528   2.641  11.269  1.00 71.73           O  
ATOM    640  OE2 GLU A  79     -43.743   0.477  11.592  1.00 71.73           O  
ATOM    641  N   LYS A  80     -38.366  -0.645  12.294  1.00 73.79           N  
ATOM    642  CA  LYS A  80     -37.256  -0.288  13.174  1.00 73.79           C  
ATOM    643  C   LYS A  80     -35.933  -0.281  12.414  1.00 73.79           C  
ATOM    644  CB  LYS A  80     -37.177  -1.254  14.357  1.00 73.79           C  
ATOM    645  O   LYS A  80     -35.057   0.542  12.689  1.00 73.79           O  
ATOM    646  CG  LYS A  80     -38.196  -0.976  15.452  1.00 73.79           C  
ATOM    647  CD  LYS A  80     -37.972  -1.870  16.665  1.00 73.79           C  
ATOM    648  CE  LYS A  80     -39.030  -1.639  17.735  1.00 73.79           C  
ATOM    649  NZ  LYS A  80     -38.824  -2.526  18.919  1.00 73.79           N  
ATOM    650  N   LEU A  81     -35.900  -0.962  11.332  1.00 75.99           N  
ATOM    651  CA  LEU A  81     -34.704  -1.092  10.506  1.00 75.99           C  
ATOM    652  C   LEU A  81     -34.508   0.145   9.636  1.00 75.99           C  
ATOM    653  CB  LEU A  81     -34.795  -2.341   9.625  1.00 75.99           C  
ATOM    654  O   LEU A  81     -33.374   0.564   9.392  1.00 75.99           O  
ATOM    655  CG  LEU A  81     -34.444  -3.670  10.295  1.00 75.99           C  
ATOM    656  CD1 LEU A  81     -34.754  -4.834   9.360  1.00 75.99           C  
ATOM    657  CD2 LEU A  81     -32.977  -3.688  10.712  1.00 75.99           C  
ATOM    658  N   GLN A  82     -35.656   0.780   9.282  1.00 77.97           N  
ATOM    659  CA  GLN A  82     -35.557   1.945   8.410  1.00 77.97           C  
ATOM    660  C   GLN A  82     -34.878   3.111   9.124  1.00 77.97           C  
ATOM    661  CB  GLN A  82     -36.942   2.366   7.916  1.00 77.97           C  
ATOM    662  O   GLN A  82     -34.037   3.797   8.541  1.00 77.97           O  
ATOM    663  CG  GLN A  82     -37.503   1.469   6.821  1.00 77.97           C  
ATOM    664  CD  GLN A  82     -38.868   1.919   6.336  1.00 77.97           C  
ATOM    665  NE2 GLN A  82     -39.204   1.568   5.099  1.00 77.97           N  
ATOM    666  OE1 GLN A  82     -39.616   2.577   7.067  1.00 77.97           O  
ATOM    667  N   GLU A  83     -35.378   3.469  10.365  1.00 79.02           N  
ATOM    668  CA  GLU A  83     -34.757   4.531  11.150  1.00 79.02           C  
ATOM    669  C   GLU A  83     -33.284   4.233  11.414  1.00 79.02           C  
ATOM    670  CB  GLU A  83     -35.500   4.725  12.475  1.00 79.02           C  
ATOM    671  O   GLU A  83     -32.440   5.128  11.335  1.00 79.02           O  
ATOM    672  CG  GLU A  83     -36.859   5.394  12.325  1.00 79.02           C  
ATOM    673  CD  GLU A  83     -37.575   5.600  13.651  1.00 79.02           C  
ATOM    674  OE1 GLU A  83     -38.701   6.148  13.653  1.00 79.02           O  
ATOM    675  OE2 GLU A  83     -37.005   5.212  14.695  1.00 79.02           O  
ATOM    676  N   GLU A  84     -32.989   3.048  11.669  1.00 82.47           N  
ATOM    677  CA  GLU A  84     -31.610   2.640  11.918  1.00 82.47           C  
ATOM    678  C   GLU A  84     -30.777   2.700  10.641  1.00 82.47           C  
ATOM    679  CB  GLU A  84     -31.565   1.229  12.509  1.00 82.47           C  
ATOM    680  O   GLU A  84     -29.593   3.044  10.681  1.00 82.47           O  
ATOM    681  CG  GLU A  84     -31.997   1.158  13.967  1.00 82.47           C  
ATOM    682  CD  GLU A  84     -31.751  -0.202  14.600  1.00 82.47           C  
ATOM    683  OE1 GLU A  84     -32.058  -0.376  15.802  1.00 82.47           O  
ATOM    684  OE2 GLU A  84     -31.246  -1.100  13.890  1.00 82.47           O  
ATOM    685  N   GLN A  85     -31.424   2.371   9.549  1.00 85.45           N  
ATOM    686  CA  GLN A  85     -30.767   2.472   8.250  1.00 85.45           C  
ATOM    687  C   GLN A  85     -30.338   3.908   7.961  1.00 85.45           C  
ATOM    688  CB  GLN A  85     -31.690   1.966   7.140  1.00 85.45           C  
ATOM    689  O   GLN A  85     -29.236   4.143   7.460  1.00 85.45           O  
ATOM    690  CG  GLN A  85     -31.029   1.909   5.770  1.00 85.45           C  
ATOM    691  CD  GLN A  85     -31.944   1.340   4.701  1.00 85.45           C  
ATOM    692  NE2 GLN A  85     -31.415   1.178   3.493  1.00 85.45           N  
ATOM    693  OE1 GLN A  85     -33.116   1.048   4.959  1.00 85.45           O  
ATOM    694  N   GLN A  86     -31.296   4.889   8.237  1.00 86.66           N  
ATOM    695  CA  GLN A  86     -30.989   6.301   8.031  1.00 86.66           C  
ATOM    696  C   GLN A  86     -29.821   6.743   8.908  1.00 86.66           C  
ATOM    697  CB  GLN A  86     -32.217   7.166   8.316  1.00 86.66           C  
ATOM    698  O   GLN A  86     -28.951   7.493   8.460  1.00 86.66           O  
ATOM    699  CG  GLN A  86     -33.291   7.083   7.239  1.00 86.66           C  
ATOM    700  CD  GLN A  86     -34.483   7.976   7.530  1.00 86.66           C  
ATOM    701  NE2 GLN A  86     -35.231   8.323   6.488  1.00 86.66           N  
ATOM    702  OE1 GLN A  86     -34.730   8.349   8.681  1.00 86.66           O  
ATOM    703  N   ARG A  87     -29.860   6.345  10.144  1.00 88.91           N  
ATOM    704  CA  ARG A  87     -28.761   6.646  11.056  1.00 88.91           C  
ATOM    705  C   ARG A  87     -27.442   6.096  10.523  1.00 88.91           C  
ATOM    706  CB  ARG A  87     -29.044   6.074  12.446  1.00 88.91           C  
ATOM    707  O   ARG A  87     -26.416   6.778  10.566  1.00 88.91           O  
ATOM    708  CG  ARG A  87     -27.975   6.402  13.476  1.00 88.91           C  
ATOM    709  CD  ARG A  87     -28.364   5.919  14.867  1.00 88.91           C  
ATOM    710  NE  ARG A  87     -27.343   6.247  15.857  1.00 88.91           N  
ATOM    711  NH1 ARG A  87     -28.404   5.181  17.610  1.00 88.91           N  
ATOM    712  NH2 ARG A  87     -26.401   6.242  17.952  1.00 88.91           N  
ATOM    713  CZ  ARG A  87     -27.385   5.889  17.137  1.00 88.91           C  
ATOM    714  N   ILE A  88     -27.390   4.935   9.980  1.00 88.85           N  
ATOM    715  CA  ILE A  88     -26.200   4.292   9.434  1.00 88.85           C  
ATOM    716  C   ILE A  88     -25.717   5.059   8.205  1.00 88.85           C  
ATOM    717  CB  ILE A  88     -26.470   2.815   9.072  1.00 88.85           C  
ATOM    718  O   ILE A  88     -24.511   5.215   7.997  1.00 88.85           O  
ATOM    719  CG1 ILE A  88     -26.635   1.975  10.344  1.00 88.85           C  
ATOM    720  CG2 ILE A  88     -25.347   2.260   8.191  1.00 88.85           C  
ATOM    721  CD1 ILE A  88     -25.420   1.995  11.261  1.00 88.85           C  
ATOM    722  N   MET A  89     -26.690   5.470   7.406  1.00 91.09           N  
ATOM    723  CA  MET A  89     -26.321   6.274   6.244  1.00 91.09           C  
ATOM    724  C   MET A  89     -25.574   7.533   6.669  1.00 91.09           C  
ATOM    725  CB  MET A  89     -27.563   6.651   5.435  1.00 91.09           C  
ATOM    726  O   MET A  89     -24.592   7.922   6.034  1.00 91.09           O  
ATOM    727  CG  MET A  89     -28.111   5.513   4.588  1.00 91.09           C  
ATOM    728  SD  MET A  89     -29.666   5.966   3.725  1.00 91.09           S  
ATOM    729  CE  MET A  89     -28.993   6.902   2.324  1.00 91.09           C  
ATOM    730  N   GLN A  90     -26.063   8.161   7.737  1.00 93.10           N  
ATOM    731  CA  GLN A  90     -25.416   9.368   8.242  1.00 93.10           C  
ATOM    732  C   GLN A  90     -24.024   9.060   8.785  1.00 93.10           C  
ATOM    733  CB  GLN A  90     -26.272  10.020   9.329  1.00 93.10           C  
ATOM    734  O   GLN A  90     -23.083   9.826   8.567  1.00 93.10           O  
ATOM    735  CG  GLN A  90     -27.550  10.660   8.804  1.00 93.10           C  
ATOM    736  CD  GLN A  90     -28.409  11.246   9.909  1.00 93.10           C  
ATOM    737  NE2 GLN A  90     -29.466  11.955   9.526  1.00 93.10           N  
ATOM    738  OE1 GLN A  90     -28.126  11.063  11.097  1.00 93.10           O  
ATOM    739  N   LEU A  91     -23.977   7.928   9.450  1.00 93.98           N  
ATOM    740  CA  LEU A  91     -22.682   7.509   9.976  1.00 93.98           C  
ATOM    741  C   LEU A  91     -21.701   7.224   8.844  1.00 93.98           C  
ATOM    742  CB  LEU A  91     -22.839   6.266  10.856  1.00 93.98           C  
ATOM    743  O   LEU A  91     -20.530   7.602   8.923  1.00 93.98           O  
ATOM    744  CG  LEU A  91     -23.627   6.449  12.154  1.00 93.98           C  
ATOM    745  CD1 LEU A  91     -23.692   5.135  12.925  1.00 93.98           C  
ATOM    746  CD2 LEU A  91     -23.003   7.547  13.009  1.00 93.98           C  
ATOM    747  N   ASN A  92     -22.147   6.475   7.775  1.00 92.79           N  
ATOM    748  CA  ASN A  92     -21.323   6.217   6.599  1.00 92.79           C  
ATOM    749  C   ASN A  92     -20.874   7.515   5.932  1.00 92.79           C  
ATOM    750  CB  ASN A  92     -22.077   5.339   5.597  1.00 92.79           C  
ATOM    751  O   ASN A  92     -19.737   7.618   5.469  1.00 92.79           O  
ATOM    752  CG  ASN A  92     -22.009   3.865   5.946  1.00 92.79           C  
ATOM    753  ND2 ASN A  92     -23.074   3.134   5.640  1.00 92.79           N  
ATOM    754  OD1 ASN A  92     -21.008   3.388   6.486  1.00 92.79           O  
ATOM    755  N   ALA A  93     -21.833   8.512   5.928  1.00 94.97           N  
ATOM    756  CA  ALA A  93     -21.514   9.804   5.326  1.00 94.97           C  
ATOM    757  C   ALA A  93     -20.426  10.524   6.118  1.00 94.97           C  
ATOM    758  CB  ALA A  93     -22.766  10.674   5.236  1.00 94.97           C  
ATOM    759  O   ALA A  93     -19.512  11.114   5.535  1.00 94.97           O  
ATOM    760  N   GLU A  94     -20.673  10.465   7.418  1.00 94.42           N  
ATOM    761  CA  GLU A  94     -19.662  11.073   8.277  1.00 94.42           C  
ATOM    762  C   GLU A  94     -18.301  10.412   8.080  1.00 94.42           C  
ATOM    763  CB  GLU A  94     -20.081  10.984   9.747  1.00 94.42           C  
ATOM    764  O   GLU A  94     -17.278  11.096   8.001  1.00 94.42           O  
ATOM    765  CG  GLU A  94     -19.134  11.699  10.700  1.00 94.42           C  
ATOM    766  CD  GLU A  94     -19.615  11.688  12.143  1.00 94.42           C  
ATOM    767  OE1 GLU A  94     -18.834  12.066  13.045  1.00 94.42           O  
ATOM    768  OE2 GLU A  94     -20.782  11.298  12.372  1.00 94.42           O  
ATOM    769  N   LEU A  95     -18.292   9.040   8.053  1.00 91.68           N  
ATOM    770  CA  LEU A  95     -17.065   8.291   7.806  1.00 91.68           C  
ATOM    771  C   LEU A  95     -16.446   8.687   6.470  1.00 91.68           C  
ATOM    772  CB  LEU A  95     -17.341   6.786   7.828  1.00 91.68           C  
ATOM    773  O   LEU A  95     -15.237   8.914   6.384  1.00 91.68           O  
ATOM    774  CG  LEU A  95     -16.135   5.872   7.605  1.00 91.68           C  
ATOM    775  CD1 LEU A  95     -15.092   6.095   8.696  1.00 91.68           C  
ATOM    776  CD2 LEU A  95     -16.571   4.411   7.565  1.00 91.68           C  
ATOM    777  N   MET A  96     -17.234   8.789   5.479  1.00 92.04           N  
ATOM    778  CA  MET A  96     -16.772   9.189   4.153  1.00 92.04           C  
ATOM    779  C   MET A  96     -16.147  10.580   4.192  1.00 92.04           C  
ATOM    780  CB  MET A  96     -17.926   9.163   3.149  1.00 92.04           C  
ATOM    781  O   MET A  96     -15.093  10.808   3.595  1.00 92.04           O  
ATOM    782  CG  MET A  96     -17.495   9.412   1.713  1.00 92.04           C  
ATOM    783  SD  MET A  96     -18.907   9.386   0.541  1.00 92.04           S  
ATOM    784  CE  MET A  96     -19.820  10.848   1.108  1.00 92.04           C  
ATOM    785  N   LYS A  97     -16.763  11.545   4.841  1.00 91.09           N  
ATOM    786  CA  LYS A  97     -16.257  12.911   4.935  1.00 91.09           C  
ATOM    787  C   LYS A  97     -14.888  12.945   5.609  1.00 91.09           C  
ATOM    788  CB  LYS A  97     -17.240  13.796   5.703  1.00 91.09           C  
ATOM    789  O   LYS A  97     -13.985  13.652   5.157  1.00 91.09           O  
ATOM    790  CG  LYS A  97     -18.467  14.201   4.898  1.00 91.09           C  
ATOM    791  CD  LYS A  97     -19.382  15.118   5.698  1.00 91.09           C  
ATOM    792  CE  LYS A  97     -20.671  15.418   4.945  1.00 91.09           C  
ATOM    793  NZ  LYS A  97     -21.630  16.204   5.778  1.00 91.09           N  
ATOM    794  N   MET A  98     -14.824  12.136   6.629  1.00 89.30           N  
ATOM    795  CA  MET A  98     -13.551  12.076   7.341  1.00 89.30           C  
ATOM    796  C   MET A  98     -12.474  11.426   6.478  1.00 89.30           C  
ATOM    797  CB  MET A  98     -13.704  11.306   8.654  1.00 89.30           C  
ATOM    798  O   MET A  98     -11.310  11.827   6.524  1.00 89.30           O  
ATOM    799  CG  MET A  98     -14.416  12.090   9.745  1.00 89.30           C  
ATOM    800  SD  MET A  98     -14.339  11.253  11.376  1.00 89.30           S  
ATOM    801  CE  MET A  98     -15.349   9.786  11.031  1.00 89.30           C  
ATOM    802  N   SER A  99     -12.899  10.447   5.706  1.00 86.27           N  
ATOM    803  CA  SER A  99     -11.964   9.741   4.836  1.00 86.27           C  
ATOM    804  C   SER A  99     -11.503  10.629   3.685  1.00 86.27           C  
ATOM    805  CB  SER A  99     -12.602   8.466   4.284  1.00 86.27           C  
ATOM    806  O   SER A  99     -10.391  10.469   3.178  1.00 86.27           O  
ATOM    807  OG  SER A  99     -12.923   7.569   5.334  1.00 86.27           O  
ATOM    808  N   PHE A 100     -12.317  11.648   3.254  1.00 88.56           N  
ATOM    809  CA  PHE A 100     -11.996  12.484   2.103  1.00 88.56           C  
ATOM    810  C   PHE A 100     -11.245  13.737   2.537  1.00 88.56           C  
ATOM    811  CB  PHE A 100     -13.270  12.871   1.346  1.00 88.56           C  
ATOM    812  O   PHE A 100     -10.714  14.470   1.700  1.00 88.56           O  
ATOM    813  CG  PHE A 100     -13.753  11.813   0.391  1.00 88.56           C  
ATOM    814  CD1 PHE A 100     -13.036  11.518  -0.762  1.00 88.56           C  
ATOM    815  CD2 PHE A 100     -14.925  11.114   0.646  1.00 88.56           C  
ATOM    816  CE1 PHE A 100     -13.481  10.539  -1.648  1.00 88.56           C  
ATOM    817  CE2 PHE A 100     -15.376  10.134  -0.235  1.00 88.56           C  
ATOM    818  CZ  PHE A 100     -14.653   9.850  -1.382  1.00 88.56           C  
ATOM    819  N   ARG A 101     -11.118  14.003   3.828  1.00 86.85           N  
ATOM    820  CA  ARG A 101     -10.474  15.220   4.313  1.00 86.85           C  
ATOM    821  C   ARG A 101      -9.001  15.254   3.920  1.00 86.85           C  
ATOM    822  CB  ARG A 101     -10.613  15.332   5.833  1.00 86.85           C  
ATOM    823  O   ARG A 101      -8.525  16.245   3.362  1.00 86.85           O  
ATOM    824  CG  ARG A 101     -11.954  15.885   6.289  1.00 86.85           C  
ATOM    825  CD  ARG A 101     -11.957  16.198   7.779  1.00 86.85           C  
ATOM    826  NE  ARG A 101     -13.274  16.633   8.236  1.00 86.85           N  
ATOM    827  NH1 ARG A 101     -12.611  17.052  10.409  1.00 86.85           N  
ATOM    828  NH2 ARG A 101     -14.787  17.404   9.782  1.00 86.85           N  
ATOM    829  CZ  ARG A 101     -13.555  17.029   9.474  1.00 86.85           C  
ATOM    830  N   PRO A 102      -8.403  14.128   4.138  1.00 85.11           N  
ATOM    831  CA  PRO A 102      -6.989  14.144   3.757  1.00 85.11           C  
ATOM    832  C   PRO A 102      -6.784  14.307   2.253  1.00 85.11           C  
ATOM    833  CB  PRO A 102      -6.481  12.781   4.233  1.00 85.11           C  
ATOM    834  O   PRO A 102      -5.824  14.952   1.823  1.00 85.11           O  
ATOM    835  CG  PRO A 102      -7.448  12.361   5.292  1.00 85.11           C  
ATOM    836  CD  PRO A 102      -8.801  12.916   4.950  1.00 85.11           C  
ATOM    837  N   MET A 103      -7.644  13.822   1.497  1.00 83.57           N  
ATOM    838  CA  MET A 103      -7.543  13.887   0.042  1.00 83.57           C  
ATOM    839  C   MET A 103      -7.577  15.332  -0.443  1.00 83.57           C  
ATOM    840  CB  MET A 103      -8.674  13.090  -0.612  1.00 83.57           C  
ATOM    841  O   MET A 103      -6.849  15.699  -1.367  1.00 83.57           O  
ATOM    842  CG  MET A 103      -8.591  13.040  -2.129  1.00 83.57           C  
ATOM    843  SD  MET A 103     -10.025  12.179  -2.884  1.00 83.57           S  
ATOM    844  CE  MET A 103      -9.678  12.459  -4.642  1.00 83.57           C  
ATOM    845  N   ILE A 104      -8.337  16.147   0.151  1.00 87.22           N  
ATOM    846  CA  ILE A 104      -8.505  17.538  -0.254  1.00 87.22           C  
ATOM    847  C   ILE A 104      -7.216  18.312   0.012  1.00 87.22           C  
ATOM    848  CB  ILE A 104      -9.690  18.202   0.481  1.00 87.22           C  
ATOM    849  O   ILE A 104      -6.787  19.119  -0.816  1.00 87.22           O  
ATOM    850  CG1 ILE A 104     -11.016  17.575   0.032  1.00 87.22           C  
ATOM    851  CG2 ILE A 104      -9.693  19.715   0.247  1.00 87.22           C  
ATOM    852  CD1 ILE A 104     -12.216  18.002   0.866  1.00 87.22           C  
ATOM    853  N   TYR A 105      -6.577  17.872   1.043  1.00 85.33           N  
ATOM    854  CA  TYR A 105      -5.383  18.620   1.419  1.00 85.33           C  
ATOM    855  C   TYR A 105      -4.151  18.078   0.703  1.00 85.33           C  
ATOM    856  CB  TYR A 105      -5.171  18.569   2.935  1.00 85.33           C  
ATOM    857  O   TYR A 105      -3.194  18.815   0.457  1.00 85.33           O  
ATOM    858  CG  TYR A 105      -6.192  19.358   3.718  1.00 85.33           C  
ATOM    859  CD1 TYR A 105      -6.047  20.731   3.903  1.00 85.33           C  
ATOM    860  CD2 TYR A 105      -7.303  18.733   4.274  1.00 85.33           C  
ATOM    861  CE1 TYR A 105      -6.985  21.462   4.626  1.00 85.33           C  
ATOM    862  CE2 TYR A 105      -8.247  19.454   4.998  1.00 85.33           C  
ATOM    863  OH  TYR A 105      -9.011  21.534   5.884  1.00 85.33           O  
ATOM    864  CZ  TYR A 105      -8.080  20.816   5.168  1.00 85.33           C  
ATOM    865  N   THR A 106      -4.274  16.786   0.376  1.00 86.38           N  
ATOM    866  CA  THR A 106      -3.071  16.179  -0.182  1.00 86.38           C  
ATOM    867  C   THR A 106      -3.178  16.063  -1.700  1.00 86.38           C  
ATOM    868  CB  THR A 106      -2.814  14.788   0.426  1.00 86.38           C  
ATOM    869  O   THR A 106      -2.208  15.706  -2.370  1.00 86.38           O  
ATOM    870  CG2 THR A 106      -2.572  14.880   1.929  1.00 86.38           C  
ATOM    871  OG1 THR A 106      -3.952  13.951   0.187  1.00 86.38           O  
ATOM    872  N   TRP A 107      -4.409  16.470  -2.311  1.00 86.61           N  
ATOM    873  CA  TRP A 107      -4.628  16.184  -3.725  1.00 86.61           C  
ATOM    874  C   TRP A 107      -3.726  17.046  -4.601  1.00 86.61           C  
ATOM    875  CB  TRP A 107      -6.095  16.414  -4.100  1.00 86.61           C  
ATOM    876  O   TRP A 107      -3.145  16.559  -5.574  1.00 86.61           O  
ATOM    877  CG  TRP A 107      -6.511  17.854  -4.077  1.00 86.61           C  
ATOM    878  CD1 TRP A 107      -6.832  18.602  -2.979  1.00 86.61           C  
ATOM    879  CD2 TRP A 107      -6.656  18.719  -5.208  1.00 86.61           C  
ATOM    880  CE2 TRP A 107      -7.067  19.979  -4.720  1.00 86.61           C  
ATOM    881  CE3 TRP A 107      -6.476  18.551  -6.588  1.00 86.61           C  
ATOM    882  NE1 TRP A 107      -7.167  19.881  -3.359  1.00 86.61           N  
ATOM    883  CH2 TRP A 107      -7.119  20.875  -6.911  1.00 86.61           C  
ATOM    884  CZ2 TRP A 107      -7.302  21.066  -5.566  1.00 86.61           C  
ATOM    885  CZ3 TRP A 107      -6.710  19.634  -7.427  1.00 86.61           C  
ATOM    886  N   VAL A 108      -3.417  18.373  -4.240  1.00 88.59           N  
ATOM    887  CA  VAL A 108      -2.645  19.282  -5.081  1.00 88.59           C  
ATOM    888  C   VAL A 108      -1.180  18.851  -5.098  1.00 88.59           C  
ATOM    889  CB  VAL A 108      -2.765  20.744  -4.596  1.00 88.59           C  
ATOM    890  O   VAL A 108      -0.589  18.679  -6.167  1.00 88.59           O  
ATOM    891  CG1 VAL A 108      -1.765  21.638  -5.326  1.00 88.59           C  
ATOM    892  CG2 VAL A 108      -4.190  21.256  -4.795  1.00 88.59           C  
ATOM    893  N   PRO A 109      -0.627  18.524  -3.991  1.00 88.07           N  
ATOM    894  CA  PRO A 109       0.775  18.101  -3.981  1.00 88.07           C  
ATOM    895  C   PRO A 109       0.999  16.783  -4.719  1.00 88.07           C  
ATOM    896  CB  PRO A 109       1.089  17.953  -2.490  1.00 88.07           C  
ATOM    897  O   PRO A 109       1.996  16.630  -5.429  1.00 88.07           O  
ATOM    898  CG  PRO A 109       0.152  18.896  -1.807  1.00 88.07           C  
ATOM    899  CD  PRO A 109      -1.139  18.925  -2.574  1.00 88.07           C  
ATOM    900  N   ILE A 110       0.068  15.963  -4.637  1.00 88.59           N  
ATOM    901  CA  ILE A 110       0.181  14.657  -5.276  1.00 88.59           C  
ATOM    902  C   ILE A 110       0.086  14.815  -6.792  1.00 88.59           C  
ATOM    903  CB  ILE A 110      -0.907  13.684  -4.770  1.00 88.59           C  
ATOM    904  O   ILE A 110       0.855  14.201  -7.536  1.00 88.59           O  
ATOM    905  CG1 ILE A 110      -0.650  13.310  -3.305  1.00 88.59           C  
ATOM    906  CG2 ILE A 110      -0.967  12.433  -5.652  1.00 88.59           C  
ATOM    907  CD1 ILE A 110      -1.760  12.482  -2.674  1.00 88.59           C  
ATOM    908  N   ILE A 111      -0.806  15.629  -7.187  1.00 91.59           N  
ATOM    909  CA  ILE A 111      -0.976  15.866  -8.616  1.00 91.59           C  
ATOM    910  C   ILE A 111       0.304  16.464  -9.196  1.00 91.59           C  
ATOM    911  CB  ILE A 111      -2.177  16.797  -8.896  1.00 91.59           C  
ATOM    912  O   ILE A 111       0.731  16.089 -10.291  1.00 91.59           O  
ATOM    913  CG1 ILE A 111      -3.496  16.067  -8.616  1.00 91.59           C  
ATOM    914  CG2 ILE A 111      -2.134  17.318 -10.335  1.00 91.59           C  
ATOM    915  CD1 ILE A 111      -4.729  16.953  -8.720  1.00 91.59           C  
ATOM    916  N   LEU A 112       0.897  17.335  -8.484  1.00 92.20           N  
ATOM    917  CA  LEU A 112       2.144  17.946  -8.932  1.00 92.20           C  
ATOM    918  C   LEU A 112       3.241  16.897  -9.080  1.00 92.20           C  
ATOM    919  CB  LEU A 112       2.590  19.033  -7.950  1.00 92.20           C  
ATOM    920  O   LEU A 112       4.016  16.935 -10.039  1.00 92.20           O  
ATOM    921  CG  LEU A 112       1.777  20.328  -7.957  1.00 92.20           C  
ATOM    922  CD1 LEU A 112       2.307  21.292  -6.901  1.00 92.20           C  
ATOM    923  CD2 LEU A 112       1.807  20.972  -9.339  1.00 92.20           C  
ATOM    924  N   ILE A 113       3.238  15.948  -8.164  1.00 92.70           N  
ATOM    925  CA  ILE A 113       4.222  14.872  -8.217  1.00 92.70           C  
ATOM    926  C   ILE A 113       3.965  13.997  -9.442  1.00 92.70           C  
ATOM    927  CB  ILE A 113       4.192  14.016  -6.931  1.00 92.70           C  
ATOM    928  O   ILE A 113       4.897  13.649 -10.170  1.00 92.70           O  
ATOM    929  CG1 ILE A 113       4.732  14.819  -5.742  1.00 92.70           C  
ATOM    930  CG2 ILE A 113       4.988  12.722  -7.125  1.00 92.70           C  
ATOM    931  CD1 ILE A 113       4.552  14.130  -4.396  1.00 92.70           C  
ATOM    932  N   PHE A 114       2.706  13.718  -9.718  1.00 92.72           N  
ATOM    933  CA  PHE A 114       2.365  12.864 -10.850  1.00 92.72           C  
ATOM    934  C   PHE A 114       2.643  13.576 -12.169  1.00 92.72           C  
ATOM    935  CB  PHE A 114       0.895  12.440 -10.781  1.00 92.72           C  
ATOM    936  O   PHE A 114       3.076  12.950 -13.138  1.00 92.72           O  
ATOM    937  CG  PHE A 114       0.644  11.262  -9.879  1.00 92.72           C  
ATOM    938  CD1 PHE A 114       1.675  10.713  -9.127  1.00 92.72           C  
ATOM    939  CD2 PHE A 114      -0.624  10.704  -9.783  1.00 92.72           C  
ATOM    940  CE1 PHE A 114       1.446   9.622  -8.291  1.00 92.72           C  
ATOM    941  CE2 PHE A 114      -0.861   9.614  -8.950  1.00 92.72           C  
ATOM    942  CZ  PHE A 114       0.176   9.074  -8.206  1.00 92.72           C  
ATOM    943  N   ILE A 115       2.370  14.886 -12.180  1.00 92.85           N  
ATOM    944  CA  ILE A 115       2.701  15.667 -13.367  1.00 92.85           C  
ATOM    945  C   ILE A 115       4.197  15.563 -13.652  1.00 92.85           C  
ATOM    946  CB  ILE A 115       2.288  17.147 -13.203  1.00 92.85           C  
ATOM    947  O   ILE A 115       4.605  15.374 -14.800  1.00 92.85           O  
ATOM    948  CG1 ILE A 115       0.760  17.280 -13.220  1.00 92.85           C  
ATOM    949  CG2 ILE A 115       2.925  18.010 -14.296  1.00 92.85           C  
ATOM    950  CD1 ILE A 115       0.257  18.677 -12.881  1.00 92.85           C  
ATOM    951  N   TYR A 116       4.932  15.590 -12.609  1.00 93.99           N  
ATOM    952  CA  TYR A 116       6.378  15.517 -12.785  1.00 93.99           C  
ATOM    953  C   TYR A 116       6.812  14.103 -13.154  1.00 93.99           C  
ATOM    954  CB  TYR A 116       7.098  15.968 -11.511  1.00 93.99           C  
ATOM    955  O   TYR A 116       7.693  13.918 -13.996  1.00 93.99           O  
ATOM    956  CG  TYR A 116       8.600  16.030 -11.652  1.00 93.99           C  
ATOM    957  CD1 TYR A 116       9.421  15.145 -10.956  1.00 93.99           C  
ATOM    958  CD2 TYR A 116       9.200  16.972 -12.479  1.00 93.99           C  
ATOM    959  CE1 TYR A 116      10.806  15.200 -11.081  1.00 93.99           C  
ATOM    960  CE2 TYR A 116      10.583  17.036 -12.612  1.00 93.99           C  
ATOM    961  OH  TYR A 116      12.746  16.205 -12.039  1.00 93.99           O  
ATOM    962  CZ  TYR A 116      11.377  16.146 -11.911  1.00 93.99           C  
ATOM    963  N   LEU A 117       6.277  13.063 -12.489  1.00 93.96           N  
ATOM    964  CA  LEU A 117       6.612  11.685 -12.829  1.00 93.96           C  
ATOM    965  C   LEU A 117       6.316  11.400 -14.298  1.00 93.96           C  
ATOM    966  CB  LEU A 117       5.835  10.710 -11.941  1.00 93.96           C  
ATOM    967  O   LEU A 117       7.094  10.721 -14.972  1.00 93.96           O  
ATOM    968  CG  LEU A 117       6.356  10.529 -10.515  1.00 93.96           C  
ATOM    969  CD1 LEU A 117       5.479   9.542  -9.751  1.00 93.96           C  
ATOM    970  CD2 LEU A 117       7.807  10.060 -10.531  1.00 93.96           C  
ATOM    971  N   ARG A 118       5.217  11.900 -14.726  1.00 92.14           N  
ATOM    972  CA  ARG A 118       4.877  11.736 -16.135  1.00 92.14           C  
ATOM    973  C   ARG A 118       5.897  12.433 -17.029  1.00 92.14           C  
ATOM    974  CB  ARG A 118       3.474  12.279 -16.418  1.00 92.14           C  
ATOM    975  O   ARG A 118       6.278  11.904 -18.075  1.00 92.14           O  
ATOM    976  CG  ARG A 118       3.041  12.142 -17.869  1.00 92.14           C  
ATOM    977  CD  ARG A 118       1.636  12.682 -18.091  1.00 92.14           C  
ATOM    978  NE  ARG A 118       1.305  12.757 -19.511  1.00 92.14           N  
ATOM    979  NH1 ARG A 118      -0.704  13.854 -19.198  1.00 92.14           N  
ATOM    980  NH2 ARG A 118       0.001  13.324 -21.314  1.00 92.14           N  
ATOM    981  CZ  ARG A 118       0.201  13.311 -20.005  1.00 92.14           C  
ATOM    982  N   HIS A 119       6.319  13.660 -16.634  1.00 92.86           N  
ATOM    983  CA  HIS A 119       7.330  14.424 -17.357  1.00 92.86           C  
ATOM    984  C   HIS A 119       8.640  13.651 -17.454  1.00 92.86           C  
ATOM    985  CB  HIS A 119       7.566  15.775 -16.679  1.00 92.86           C  
ATOM    986  O   HIS A 119       9.285  13.643 -18.505  1.00 92.86           O  
ATOM    987  CG  HIS A 119       8.780  16.492 -17.178  1.00 92.86           C  
ATOM    988  CD2 HIS A 119       9.978  16.725 -16.592  1.00 92.86           C  
ATOM    989  ND1 HIS A 119       8.842  17.072 -18.426  1.00 92.86           N  
ATOM    990  CE1 HIS A 119      10.029  17.631 -18.588  1.00 92.86           C  
ATOM    991  NE2 HIS A 119      10.738  17.434 -17.489  1.00 92.86           N  
ATOM    992  N   VAL A 120       8.954  12.875 -16.477  1.00 93.96           N  
ATOM    993  CA  VAL A 120      10.249  12.204 -16.415  1.00 93.96           C  
ATOM    994  C   VAL A 120      10.142  10.814 -17.038  1.00 93.96           C  
ATOM    995  CB  VAL A 120      10.764  12.099 -14.962  1.00 93.96           C  
ATOM    996  O   VAL A 120      10.892  10.480 -17.957  1.00 93.96           O  
ATOM    997  CG1 VAL A 120      12.052  11.281 -14.904  1.00 93.96           C  
ATOM    998  CG2 VAL A 120      10.984  13.491 -14.373  1.00 93.96           C  
ATOM    999  N   TYR A 121       9.091  10.045 -16.654  1.00 92.68           N  
ATOM   1000  CA  TYR A 121       9.088   8.623 -16.980  1.00 92.68           C  
ATOM   1001  C   TYR A 121       7.971   8.292 -17.962  1.00 92.68           C  
ATOM   1002  CB  TYR A 121       8.934   7.780 -15.711  1.00 92.68           C  
ATOM   1003  O   TYR A 121       7.763   7.125 -18.305  1.00 92.68           O  
ATOM   1004  CG  TYR A 121      10.076   7.936 -14.737  1.00 92.68           C  
ATOM   1005  CD1 TYR A 121      11.368   7.544 -15.080  1.00 92.68           C  
ATOM   1006  CD2 TYR A 121       9.867   8.474 -13.472  1.00 92.68           C  
ATOM   1007  CE1 TYR A 121      12.424   7.683 -14.185  1.00 92.68           C  
ATOM   1008  CE2 TYR A 121      10.915   8.619 -12.568  1.00 92.68           C  
ATOM   1009  OH  TYR A 121      13.229   8.362 -12.044  1.00 92.68           O  
ATOM   1010  CZ  TYR A 121      12.188   8.221 -12.934  1.00 92.68           C  
ATOM   1011  N   GLY A 122       7.190   9.343 -18.249  1.00 87.72           N  
ATOM   1012  CA  GLY A 122       6.173   9.119 -19.264  1.00 87.72           C  
ATOM   1013  C   GLY A 122       6.753   8.867 -20.643  1.00 87.72           C  
ATOM   1014  O   GLY A 122       7.936   9.118 -20.880  1.00 87.72           O  
ATOM   1015  N   PHE A 123       5.914   8.302 -21.512  1.00 81.50           N  
ATOM   1016  CA  PHE A 123       6.326   8.107 -22.897  1.00 81.50           C  
ATOM   1017  C   PHE A 123       6.664   9.440 -23.555  1.00 81.50           C  
ATOM   1018  CB  PHE A 123       5.227   7.394 -23.691  1.00 81.50           C  
ATOM   1019  O   PHE A 123       5.857  10.372 -23.532  1.00 81.50           O  
ATOM   1020  CG  PHE A 123       5.652   6.968 -25.070  1.00 81.50           C  
ATOM   1021  CD1 PHE A 123       5.242   7.680 -26.190  1.00 81.50           C  
ATOM   1022  CD2 PHE A 123       6.463   5.855 -25.246  1.00 81.50           C  
ATOM   1023  CE1 PHE A 123       5.634   7.289 -27.468  1.00 81.50           C  
ATOM   1024  CE2 PHE A 123       6.860   5.457 -26.520  1.00 81.50           C  
ATOM   1025  CZ  PHE A 123       6.443   6.175 -27.629  1.00 81.50           C  
ATOM   1026  N   GLY A 124       7.895   9.601 -24.036  1.00 83.61           N  
ATOM   1027  CA  GLY A 124       8.375  10.859 -24.585  1.00 83.61           C  
ATOM   1028  C   GLY A 124       8.948  11.789 -23.532  1.00 83.61           C  
ATOM   1029  O   GLY A 124       9.192  12.967 -23.802  1.00 83.61           O  
ATOM   1030  N   GLY A 125       9.054  11.327 -22.365  1.00 88.35           N  
ATOM   1031  CA  GLY A 125       9.563  12.148 -21.278  1.00 88.35           C  
ATOM   1032  C   GLY A 125      11.078  12.221 -21.245  1.00 88.35           C  
ATOM   1033  O   GLY A 125      11.747  11.800 -22.191  1.00 88.35           O  
ATOM   1034  N   VAL A 126      11.650  12.748 -20.215  1.00 92.09           N  
ATOM   1035  CA  VAL A 126      13.068  13.051 -20.049  1.00 92.09           C  
ATOM   1036  C   VAL A 126      13.885  11.764 -20.140  1.00 92.09           C  
ATOM   1037  CB  VAL A 126      13.343  13.762 -18.705  1.00 92.09           C  
ATOM   1038  O   VAL A 126      14.896  11.712 -20.845  1.00 92.09           O  
ATOM   1039  CG1 VAL A 126      14.845  13.898 -18.464  1.00 92.09           C  
ATOM   1040  CG2 VAL A 126      12.668  15.132 -18.679  1.00 92.09           C  
ATOM   1041  N   TYR A 127      13.388  10.752 -19.521  1.00 91.60           N  
ATOM   1042  CA  TYR A 127      14.141   9.506 -19.442  1.00 91.60           C  
ATOM   1043  C   TYR A 127      14.277   8.863 -20.817  1.00 91.60           C  
ATOM   1044  CB  TYR A 127      13.467   8.530 -18.473  1.00 91.60           C  
ATOM   1045  O   TYR A 127      15.336   8.333 -21.160  1.00 91.60           O  
ATOM   1046  CG  TYR A 127      14.338   7.359 -18.087  1.00 91.60           C  
ATOM   1047  CD1 TYR A 127      14.232   6.139 -18.752  1.00 91.60           C  
ATOM   1048  CD2 TYR A 127      15.266   7.469 -17.058  1.00 91.60           C  
ATOM   1049  CE1 TYR A 127      15.031   5.056 -18.398  1.00 91.60           C  
ATOM   1050  CE2 TYR A 127      16.070   6.393 -16.696  1.00 91.60           C  
ATOM   1051  OH  TYR A 127      16.739   4.125 -17.017  1.00 91.60           O  
ATOM   1052  CZ  TYR A 127      15.946   5.193 -17.371  1.00 91.60           C  
ATOM   1053  N   GLN A 128      13.208   8.793 -21.570  1.00 89.44           N  
ATOM   1054  CA  GLN A 128      13.278   8.256 -22.925  1.00 89.44           C  
ATOM   1055  C   GLN A 128      14.244   9.064 -23.788  1.00 89.44           C  
ATOM   1056  CB  GLN A 128      11.890   8.237 -23.568  1.00 89.44           C  
ATOM   1057  O   GLN A 128      14.935   8.507 -24.643  1.00 89.44           O  
ATOM   1058  CG  GLN A 128      11.852   7.559 -24.930  1.00 89.44           C  
ATOM   1059  CD  GLN A 128      10.444   7.410 -25.473  1.00 89.44           C  
ATOM   1060  NE2 GLN A 128      10.322   6.806 -26.651  1.00 89.44           N  
ATOM   1061  OE1 GLN A 128       9.472   7.834 -24.839  1.00 89.44           O  
ATOM   1062  N   GLU A 129      14.276  10.378 -23.567  1.00 88.94           N  
ATOM   1063  CA  GLU A 129      15.209  11.238 -24.288  1.00 88.94           C  
ATOM   1064  C   GLU A 129      16.656  10.885 -23.954  1.00 88.94           C  
ATOM   1065  CB  GLU A 129      14.939  12.711 -23.969  1.00 88.94           C  
ATOM   1066  O   GLU A 129      17.525  10.913 -24.827  1.00 88.94           O  
ATOM   1067  CG  GLU A 129      13.658  13.249 -24.588  1.00 88.94           C  
ATOM   1068  CD  GLU A 129      13.391  14.706 -24.244  1.00 88.94           C  
ATOM   1069  OE1 GLU A 129      12.331  15.239 -24.641  1.00 88.94           O  
ATOM   1070  OE2 GLU A 129      14.251  15.319 -23.572  1.00 88.94           O  
ATOM   1071  N   LEU A 130      16.874  10.532 -22.787  1.00 90.12           N  
ATOM   1072  CA  LEU A 130      18.218  10.182 -22.340  1.00 90.12           C  
ATOM   1073  C   LEU A 130      18.568   8.752 -22.739  1.00 90.12           C  
ATOM   1074  CB  LEU A 130      18.337  10.344 -20.822  1.00 90.12           C  
ATOM   1075  O   LEU A 130      19.743   8.423 -22.916  1.00 90.12           O  
ATOM   1076  CG  LEU A 130      18.238  11.772 -20.283  1.00 90.12           C  
ATOM   1077  CD1 LEU A 130      18.180  11.760 -18.759  1.00 90.12           C  
ATOM   1078  CD2 LEU A 130      19.412  12.612 -20.772  1.00 90.12           C  
ATOM   1079  N   ASN A 131      17.530   7.945 -22.855  1.00 90.19           N  
ATOM   1080  CA  ASN A 131      17.686   6.539 -23.213  1.00 90.19           C  
ATOM   1081  C   ASN A 131      16.778   6.153 -24.377  1.00 90.19           C  
ATOM   1082  CB  ASN A 131      17.409   5.644 -22.003  1.00 90.19           C  
ATOM   1083  O   ASN A 131      15.685   5.622 -24.168  1.00 90.19           O  
ATOM   1084  CG  ASN A 131      18.313   5.955 -20.827  1.00 90.19           C  
ATOM   1085  ND2 ASN A 131      17.807   6.735 -19.880  1.00 90.19           N  
ATOM   1086  OD1 ASN A 131      19.458   5.498 -20.771  1.00 90.19           O  
ATOM   1087  N   PRO A 132      17.239   6.416 -25.653  1.00 86.44           N  
ATOM   1088  CA  PRO A 132      16.382   6.249 -26.829  1.00 86.44           C  
ATOM   1089  C   PRO A 132      15.906   4.810 -27.013  1.00 86.44           C  
ATOM   1090  CB  PRO A 132      17.285   6.678 -27.988  1.00 86.44           C  
ATOM   1091  O   PRO A 132      14.863   4.574 -27.628  1.00 86.44           O  
ATOM   1092  CG  PRO A 132      18.302   7.580 -27.366  1.00 86.44           C  
ATOM   1093  CD  PRO A 132      18.515   7.149 -25.943  1.00 86.44           C  
ATOM   1094  N   GLY A 133      16.421   3.896 -26.319  1.00 85.91           N  
ATOM   1095  CA  GLY A 133      16.031   2.498 -26.416  1.00 85.91           C  
ATOM   1096  C   GLY A 133      14.958   2.107 -25.418  1.00 85.91           C  
ATOM   1097  O   GLY A 133      14.411   1.005 -25.487  1.00 85.91           O  
ATOM   1098  N   TRP A 134      14.642   2.906 -24.564  1.00 86.73           N  
ATOM   1099  CA  TRP A 134      13.664   2.650 -23.512  1.00 86.73           C  
ATOM   1100  C   TRP A 134      12.242   2.746 -24.056  1.00 86.73           C  
ATOM   1101  CB  TRP A 134      13.848   3.634 -22.354  1.00 86.73           C  
ATOM   1102  O   TRP A 134      11.885   3.730 -24.707  1.00 86.73           O  
ATOM   1103  CG  TRP A 134      12.920   3.398 -21.201  1.00 86.73           C  
ATOM   1104  CD1 TRP A 134      12.799   2.254 -20.462  1.00 86.73           C  
ATOM   1105  CD2 TRP A 134      11.980   4.329 -20.657  1.00 86.73           C  
ATOM   1106  CE2 TRP A 134      11.321   3.682 -19.588  1.00 86.73           C  
ATOM   1107  CE3 TRP A 134      11.630   5.649 -20.969  1.00 86.73           C  
ATOM   1108  NE1 TRP A 134      11.839   2.418 -19.490  1.00 86.73           N  
ATOM   1109  CH2 TRP A 134      10.008   5.603 -19.156  1.00 86.73           C  
ATOM   1110  CZ2 TRP A 134      10.332   4.312 -18.829  1.00 86.73           C  
ATOM   1111  CZ3 TRP A 134      10.645   6.274 -20.213  1.00 86.73           C  
ATOM   1112  N   ASN A 135      11.426   1.783 -23.826  1.00 84.21           N  
ATOM   1113  CA  ASN A 135      10.102   1.677 -24.429  1.00 84.21           C  
ATOM   1114  C   ASN A 135       8.999   1.971 -23.415  1.00 84.21           C  
ATOM   1115  CB  ASN A 135       9.901   0.290 -25.044  1.00 84.21           C  
ATOM   1116  O   ASN A 135       7.831   1.660 -23.655  1.00 84.21           O  
ATOM   1117  CG  ASN A 135       9.988  -0.822 -24.018  1.00 84.21           C  
ATOM   1118  ND2 ASN A 135       9.784  -2.057 -24.462  1.00 84.21           N  
ATOM   1119  OD1 ASN A 135      10.235  -0.574 -22.835  1.00 84.21           O  
ATOM   1120  N   GLY A 136       9.380   2.484 -22.288  1.00 87.08           N  
ATOM   1121  CA  GLY A 136       8.375   2.882 -21.315  1.00 87.08           C  
ATOM   1122  C   GLY A 136       8.156   1.849 -20.226  1.00 87.08           C  
ATOM   1123  O   GLY A 136       7.450   2.109 -19.250  1.00 87.08           O  
ATOM   1124  N   VAL A 137       8.799   0.733 -20.398  1.00 90.63           N  
ATOM   1125  CA  VAL A 137       8.661  -0.320 -19.397  1.00 90.63           C  
ATOM   1126  C   VAL A 137       9.570  -0.025 -18.207  1.00 90.63           C  
ATOM   1127  CB  VAL A 137       8.989  -1.710 -19.987  1.00 90.63           C  
ATOM   1128  O   VAL A 137      10.788   0.094 -18.362  1.00 90.63           O  
ATOM   1129  CG1 VAL A 137       8.930  -2.784 -18.903  1.00 90.63           C  
ATOM   1130  CG2 VAL A 137       8.031  -2.045 -21.128  1.00 90.63           C  
ATOM   1131  N   VAL A 138       8.887  -0.013 -17.029  1.00 93.66           N  
ATOM   1132  CA  VAL A 138       9.652   0.240 -15.813  1.00 93.66           C  
ATOM   1133  C   VAL A 138      10.052  -1.085 -15.168  1.00 93.66           C  
ATOM   1134  CB  VAL A 138       8.855   1.103 -14.810  1.00 93.66           C  
ATOM   1135  O   VAL A 138      11.214  -1.281 -14.806  1.00 93.66           O  
ATOM   1136  CG1 VAL A 138       9.571   1.164 -13.461  1.00 93.66           C  
ATOM   1137  CG2 VAL A 138       8.640   2.508 -15.368  1.00 93.66           C  
ATOM   1138  N   VAL A 139       9.083  -2.048 -15.111  1.00 95.52           N  
ATOM   1139  CA  VAL A 139       9.397  -3.354 -14.540  1.00 95.52           C  
ATOM   1140  C   VAL A 139       8.630  -4.443 -15.286  1.00 95.52           C  
ATOM   1141  CB  VAL A 139       9.067  -3.408 -13.032  1.00 95.52           C  
ATOM   1142  O   VAL A 139       7.542  -4.195 -15.811  1.00 95.52           O  
ATOM   1143  CG1 VAL A 139       9.964  -2.451 -12.248  1.00 95.52           C  
ATOM   1144  CG2 VAL A 139       7.594  -3.079 -12.796  1.00 95.52           C  
ATOM   1145  N   TYR A 140       9.260  -5.624 -15.281  1.00 95.01           N  
ATOM   1146  CA  TYR A 140       8.580  -6.832 -15.731  1.00 95.01           C  
ATOM   1147  C   TYR A 140       8.085  -7.654 -14.546  1.00 95.01           C  
ATOM   1148  CB  TYR A 140       9.510  -7.681 -16.603  1.00 95.01           C  
ATOM   1149  O   TYR A 140       8.737  -7.700 -13.500  1.00 95.01           O  
ATOM   1150  CG  TYR A 140       9.844  -7.047 -17.931  1.00 95.01           C  
ATOM   1151  CD1 TYR A 140       8.983  -7.170 -19.020  1.00 95.01           C  
ATOM   1152  CD2 TYR A 140      11.020  -6.325 -18.102  1.00 95.01           C  
ATOM   1153  CE1 TYR A 140       9.287  -6.590 -20.246  1.00 95.01           C  
ATOM   1154  CE2 TYR A 140      11.334  -5.740 -19.324  1.00 95.01           C  
ATOM   1155  OH  TYR A 140      10.768  -5.300 -21.601  1.00 95.01           O  
ATOM   1156  CZ  TYR A 140      10.462  -5.877 -20.388  1.00 95.01           C  
ATOM   1157  N   LEU A 141       6.911  -8.249 -14.781  1.00 95.57           N  
ATOM   1158  CA  LEU A 141       6.346  -9.082 -13.725  1.00 95.57           C  
ATOM   1159  C   LEU A 141       6.457 -10.561 -14.081  1.00 95.57           C  
ATOM   1160  CB  LEU A 141       4.881  -8.713 -13.477  1.00 95.57           C  
ATOM   1161  O   LEU A 141       6.335 -10.933 -15.250  1.00 95.57           O  
ATOM   1162  CG  LEU A 141       4.604  -7.258 -13.093  1.00 95.57           C  
ATOM   1163  CD1 LEU A 141       3.102  -6.993 -13.071  1.00 95.57           C  
ATOM   1164  CD2 LEU A 141       5.230  -6.933 -11.741  1.00 95.57           C  
ATOM   1165  N   PRO A 142       6.643 -11.357 -12.978  1.00 94.77           N  
ATOM   1166  CA  PRO A 142       6.414 -12.778 -13.250  1.00 94.77           C  
ATOM   1167  C   PRO A 142       5.001 -13.063 -13.753  1.00 94.77           C  
ATOM   1168  CB  PRO A 142       6.654 -13.440 -11.891  1.00 94.77           C  
ATOM   1169  O   PRO A 142       4.050 -12.388 -13.350  1.00 94.77           O  
ATOM   1170  CG  PRO A 142       7.476 -12.454 -11.125  1.00 94.77           C  
ATOM   1171  CD  PRO A 142       7.080 -11.070 -11.551  1.00 94.77           C  
ATOM   1172  N   ILE A 143       4.868 -14.038 -14.624  1.00 93.42           N  
ATOM   1173  CA  ILE A 143       3.604 -14.309 -15.299  1.00 93.42           C  
ATOM   1174  C   ILE A 143       2.506 -14.543 -14.264  1.00 93.42           C  
ATOM   1175  CB  ILE A 143       3.718 -15.527 -16.243  1.00 93.42           C  
ATOM   1176  O   ILE A 143       1.398 -14.017 -14.395  1.00 93.42           O  
ATOM   1177  CG1 ILE A 143       4.661 -15.212 -17.410  1.00 93.42           C  
ATOM   1178  CG2 ILE A 143       2.336 -15.945 -16.754  1.00 93.42           C  
ATOM   1179  CD1 ILE A 143       5.007 -16.419 -18.270  1.00 93.42           C  
ATOM   1180  N   ILE A 144       2.815 -15.250 -13.237  1.00 94.09           N  
ATOM   1181  CA  ILE A 144       1.835 -15.562 -12.203  1.00 94.09           C  
ATOM   1182  C   ILE A 144       1.376 -14.275 -11.521  1.00 94.09           C  
ATOM   1183  CB  ILE A 144       2.408 -16.547 -11.159  1.00 94.09           C  
ATOM   1184  O   ILE A 144       0.191 -14.115 -11.216  1.00 94.09           O  
ATOM   1185  CG1 ILE A 144       1.316 -16.975 -10.172  1.00 94.09           C  
ATOM   1186  CG2 ILE A 144       3.597 -15.921 -10.423  1.00 94.09           C  
ATOM   1187  CD1 ILE A 144       0.157 -17.723 -10.817  1.00 94.09           C  
ATOM   1188  N   LEU A 145       2.308 -13.365 -11.260  1.00 94.62           N  
ATOM   1189  CA  LEU A 145       1.939 -12.104 -10.626  1.00 94.62           C  
ATOM   1190  C   LEU A 145       1.071 -11.262 -11.555  1.00 94.62           C  
ATOM   1191  CB  LEU A 145       3.190 -11.318 -10.225  1.00 94.62           C  
ATOM   1192  O   LEU A 145       0.122 -10.614 -11.107  1.00 94.62           O  
ATOM   1193  CG  LEU A 145       3.909 -11.787  -8.959  1.00 94.62           C  
ATOM   1194  CD1 LEU A 145       5.052 -10.838  -8.617  1.00 94.62           C  
ATOM   1195  CD2 LEU A 145       2.929 -11.893  -7.796  1.00 94.62           C  
ATOM   1196  N   SER A 146       1.439 -11.273 -12.841  1.00 93.25           N  
ATOM   1197  CA  SER A 146       0.648 -10.513 -13.804  1.00 93.25           C  
ATOM   1198  C   SER A 146      -0.802 -10.984 -13.821  1.00 93.25           C  
ATOM   1199  CB  SER A 146       1.249 -10.634 -15.205  1.00 93.25           C  
ATOM   1200  O   SER A 146      -1.723 -10.172 -13.935  1.00 93.25           O  
ATOM   1201  OG  SER A 146       1.127 -11.959 -15.693  1.00 93.25           O  
ATOM   1202  N   LYS A 147      -1.049 -12.220 -13.572  1.00 92.51           N  
ATOM   1203  CA  LYS A 147      -2.392 -12.794 -13.583  1.00 92.51           C  
ATOM   1204  C   LYS A 147      -3.137 -12.471 -12.291  1.00 92.51           C  
ATOM   1205  CB  LYS A 147      -2.327 -14.308 -13.786  1.00 92.51           C  
ATOM   1206  O   LYS A 147      -4.307 -12.081 -12.324  1.00 92.51           O  
ATOM   1207  CG  LYS A 147      -1.846 -14.727 -15.168  1.00 92.51           C  
ATOM   1208  CD  LYS A 147      -1.882 -16.240 -15.337  1.00 92.51           C  
ATOM   1209  CE  LYS A 147      -1.385 -16.662 -16.713  1.00 92.51           C  
ATOM   1210  NZ  LYS A 147      -1.679 -18.100 -16.992  1.00 92.51           N  
ATOM   1211  N   ILE A 148      -2.458 -12.578 -11.189  1.00 93.23           N  
ATOM   1212  CA  ILE A 148      -3.073 -12.347  -9.887  1.00 93.23           C  
ATOM   1213  C   ILE A 148      -3.445 -10.872  -9.746  1.00 93.23           C  
ATOM   1214  CB  ILE A 148      -2.137 -12.776  -8.735  1.00 93.23           C  
ATOM   1215  O   ILE A 148      -4.492 -10.541  -9.186  1.00 93.23           O  
ATOM   1216  CG1 ILE A 148      -2.061 -14.305  -8.650  1.00 93.23           C  
ATOM   1217  CG2 ILE A 148      -2.605 -12.176  -7.406  1.00 93.23           C  
ATOM   1218  CD1 ILE A 148      -1.034 -14.819  -7.650  1.00 93.23           C  
ATOM   1219  N   LEU A 149      -2.608 -10.077 -10.312  1.00 92.60           N  
ATOM   1220  CA  LEU A 149      -2.831  -8.642 -10.179  1.00 92.60           C  
ATOM   1221  C   LEU A 149      -3.735  -8.126 -11.294  1.00 92.60           C  
ATOM   1222  CB  LEU A 149      -1.498  -7.889 -10.197  1.00 92.60           C  
ATOM   1223  O   LEU A 149      -3.995  -6.924 -11.381  1.00 92.60           O  
ATOM   1224  CG  LEU A 149      -0.573  -8.118  -9.001  1.00 92.60           C  
ATOM   1225  CD1 LEU A 149       0.760  -7.410  -9.218  1.00 92.60           C  
ATOM   1226  CD2 LEU A 149      -1.235  -7.640  -7.713  1.00 92.60           C  
ATOM   1227  N   PHE A 150      -4.102  -9.017 -12.183  1.00 90.80           N  
ATOM   1228  CA  PHE A 150      -5.059  -8.714 -13.240  1.00 90.80           C  
ATOM   1229  C   PHE A 150      -4.539  -7.598 -14.138  1.00 90.80           C  
ATOM   1230  CB  PHE A 150      -6.414  -8.320 -12.644  1.00 90.80           C  
ATOM   1231  O   PHE A 150      -5.266  -6.650 -14.443  1.00 90.80           O  
ATOM   1232  CG  PHE A 150      -7.053  -9.405 -11.819  1.00 90.80           C  
ATOM   1233  CD1 PHE A 150      -7.649 -10.502 -12.429  1.00 90.80           C  
ATOM   1234  CD2 PHE A 150      -7.057  -9.327 -10.432  1.00 90.80           C  
ATOM   1235  CE1 PHE A 150      -8.241 -11.507 -11.668  1.00 90.80           C  
ATOM   1236  CE2 PHE A 150      -7.647 -10.328  -9.665  1.00 90.80           C  
ATOM   1237  CZ  PHE A 150      -8.239 -11.417 -10.285  1.00 90.80           C  
ATOM   1238  N   ILE A 151      -3.309  -7.700 -14.567  1.00 89.82           N  
ATOM   1239  CA  ILE A 151      -2.652  -6.662 -15.354  1.00 89.82           C  
ATOM   1240  C   ILE A 151      -3.371  -6.494 -16.690  1.00 89.82           C  
ATOM   1241  CB  ILE A 151      -1.159  -6.988 -15.586  1.00 89.82           C  
ATOM   1242  O   ILE A 151      -3.540  -5.372 -17.174  1.00 89.82           O  
ATOM   1243  CG1 ILE A 151      -0.409  -7.034 -14.250  1.00 89.82           C  
ATOM   1244  CG2 ILE A 151      -0.525  -5.968 -16.536  1.00 89.82           C  
ATOM   1245  CD1 ILE A 151      -0.553  -5.769 -13.415  1.00 89.82           C  
ATOM   1246  N   ASP A 152      -3.971  -7.519 -17.224  1.00 87.10           N  
ATOM   1247  CA  ASP A 152      -4.706  -7.456 -18.483  1.00 87.10           C  
ATOM   1248  C   ASP A 152      -5.926  -6.545 -18.363  1.00 87.10           C  
ATOM   1249  CB  ASP A 152      -5.138  -8.857 -18.923  1.00 87.10           C  
ATOM   1250  O   ASP A 152      -6.212  -5.760 -19.269  1.00 87.10           O  
ATOM   1251  CG  ASP A 152      -3.980  -9.710 -19.409  1.00 87.10           C  
ATOM   1252  OD1 ASP A 152      -2.921  -9.152 -19.771  1.00 87.10           O  
ATOM   1253  OD2 ASP A 152      -4.127 -10.951 -19.432  1.00 87.10           O  
ATOM   1254  N   PHE A 153      -6.527  -6.694 -17.242  1.00 88.30           N  
ATOM   1255  CA  PHE A 153      -7.715  -5.882 -17.008  1.00 88.30           C  
ATOM   1256  C   PHE A 153      -7.355  -4.402 -16.948  1.00 88.30           C  
ATOM   1257  CB  PHE A 153      -8.411  -6.306 -15.711  1.00 88.30           C  
ATOM   1258  O   PHE A 153      -8.016  -3.571 -17.575  1.00 88.30           O  
ATOM   1259  CG  PHE A 153      -9.481  -5.351 -15.256  1.00 88.30           C  
ATOM   1260  CD1 PHE A 153      -9.248  -4.474 -14.203  1.00 88.30           C  
ATOM   1261  CD2 PHE A 153     -10.720  -5.329 -15.881  1.00 88.30           C  
ATOM   1262  CE1 PHE A 153     -10.237  -3.589 -13.779  1.00 88.30           C  
ATOM   1263  CE2 PHE A 153     -11.713  -4.447 -15.464  1.00 88.30           C  
ATOM   1264  CZ  PHE A 153     -11.470  -3.579 -14.412  1.00 88.30           C  
ATOM   1265  N   TRP A 154      -6.286  -4.098 -16.293  1.00 85.71           N  
ATOM   1266  CA  TRP A 154      -5.929  -2.694 -16.115  1.00 85.71           C  
ATOM   1267  C   TRP A 154      -5.437  -2.087 -17.424  1.00 85.71           C  
ATOM   1268  CB  TRP A 154      -4.855  -2.546 -15.033  1.00 85.71           C  
ATOM   1269  O   TRP A 154      -5.671  -0.906 -17.694  1.00 85.71           O  
ATOM   1270  CG  TRP A 154      -5.292  -3.005 -13.674  1.00 85.71           C  
ATOM   1271  CD1 TRP A 154      -4.802  -4.066 -12.965  1.00 85.71           C  
ATOM   1272  CD2 TRP A 154      -6.313  -2.417 -12.862  1.00 85.71           C  
ATOM   1273  CE2 TRP A 154      -6.388  -3.174 -11.672  1.00 85.71           C  
ATOM   1274  CE3 TRP A 154      -7.172  -1.322 -13.025  1.00 85.71           C  
ATOM   1275  NE1 TRP A 154      -5.457  -4.173 -11.760  1.00 85.71           N  
ATOM   1276  CH2 TRP A 154      -8.119  -1.794 -10.834  1.00 85.71           C  
ATOM   1277  CZ2 TRP A 154      -7.290  -2.870 -10.649  1.00 85.71           C  
ATOM   1278  CZ3 TRP A 154      -8.069  -1.021 -12.006  1.00 85.71           C  
ATOM   1279  N   HIS A 155      -4.766  -2.823 -18.247  1.00 81.41           N  
ATOM   1280  CA  HIS A 155      -4.361  -2.365 -19.572  1.00 81.41           C  
ATOM   1281  C   HIS A 155      -5.573  -2.124 -20.466  1.00 81.41           C  
ATOM   1282  CB  HIS A 155      -3.421  -3.380 -20.225  1.00 81.41           C  
ATOM   1283  O   HIS A 155      -5.602  -1.157 -21.230  1.00 81.41           O  
ATOM   1284  CG  HIS A 155      -2.017  -3.314 -19.712  1.00 81.41           C  
ATOM   1285  CD2 HIS A 155      -1.500  -2.718 -18.612  1.00 81.41           C  
ATOM   1286  ND1 HIS A 155      -0.959  -3.911 -20.361  1.00 81.41           N  
ATOM   1287  CE1 HIS A 155       0.152  -3.685 -19.680  1.00 81.41           C  
ATOM   1288  NE2 HIS A 155      -0.149  -2.963 -18.614  1.00 81.41           N  
ATOM   1289  N   TRP A 156      -6.497  -3.094 -20.353  1.00 85.26           N  
ATOM   1290  CA  TRP A 156      -7.756  -2.900 -21.066  1.00 85.26           C  
ATOM   1291  C   TRP A 156      -8.448  -1.620 -20.610  1.00 85.26           C  
ATOM   1292  CB  TRP A 156      -8.683  -4.100 -20.855  1.00 85.26           C  
ATOM   1293  O   TRP A 156      -8.897  -0.822 -21.436  1.00 85.26           O  
ATOM   1294  CG  TRP A 156     -10.082  -3.882 -21.348  1.00 85.26           C  
ATOM   1295  CD1 TRP A 156     -10.519  -3.946 -22.642  1.00 85.26           C  
ATOM   1296  CD2 TRP A 156     -11.227  -3.559 -20.554  1.00 85.26           C  
ATOM   1297  CE2 TRP A 156     -12.327  -3.443 -21.433  1.00 85.26           C  
ATOM   1298  CE3 TRP A 156     -11.431  -3.357 -19.182  1.00 85.26           C  
ATOM   1299  NE1 TRP A 156     -11.868  -3.683 -22.700  1.00 85.26           N  
ATOM   1300  CH2 TRP A 156     -13.784  -2.941 -19.636  1.00 85.26           C  
ATOM   1301  CZ2 TRP A 156     -13.613  -3.133 -20.983  1.00 85.26           C  
ATOM   1302  CZ3 TRP A 156     -12.711  -3.049 -18.737  1.00 85.26           C  
ATOM   1303  N   LEU A 157      -8.559  -1.447 -19.287  1.00 83.67           N  
ATOM   1304  CA  LEU A 157      -9.190  -0.258 -18.725  1.00 83.67           C  
ATOM   1305  C   LEU A 157      -8.449   1.004 -19.153  1.00 83.67           C  
ATOM   1306  CB  LEU A 157      -9.233  -0.345 -17.197  1.00 83.67           C  
ATOM   1307  O   LEU A 157      -9.074   2.003 -19.517  1.00 83.67           O  
ATOM   1308  CG  LEU A 157      -9.961   0.789 -16.474  1.00 83.67           C  
ATOM   1309  CD1 LEU A 157     -11.432   0.815 -16.874  1.00 83.67           C  
ATOM   1310  CD2 LEU A 157      -9.815   0.641 -14.963  1.00 83.67           C  
ATOM   1311  N   GLY A 158      -7.215   1.006 -19.103  1.00 78.08           N  
ATOM   1312  CA  GLY A 158      -6.396   2.144 -19.489  1.00 78.08           C  
ATOM   1313  C   GLY A 158      -6.536   2.511 -20.954  1.00 78.08           C  
ATOM   1314  O   GLY A 158      -6.480   3.689 -21.313  1.00 78.08           O  
ATOM   1315  N   SER A 159      -6.673   1.525 -21.786  1.00 76.13           N  
ATOM   1316  CA  SER A 159      -6.827   1.753 -23.219  1.00 76.13           C  
ATOM   1317  C   SER A 159      -8.101   2.534 -23.521  1.00 76.13           C  
ATOM   1318  CB  SER A 159      -6.842   0.424 -23.975  1.00 76.13           C  
ATOM   1319  O   SER A 159      -8.190   3.216 -24.544  1.00 76.13           O  
ATOM   1320  OG  SER A 159      -8.070  -0.255 -23.774  1.00 76.13           O  
ATOM   1321  N   ILE A 160      -9.067   2.546 -22.648  1.00 81.37           N  
ATOM   1322  CA  ILE A 160     -10.315   3.287 -22.798  1.00 81.37           C  
ATOM   1323  C   ILE A 160     -10.056   4.779 -22.598  1.00 81.37           C  
ATOM   1324  CB  ILE A 160     -11.389   2.792 -21.804  1.00 81.37           C  
ATOM   1325  O   ILE A 160     -10.645   5.615 -23.286  1.00 81.37           O  
ATOM   1326  CG1 ILE A 160     -11.835   1.370 -22.164  1.00 81.37           C  
ATOM   1327  CG2 ILE A 160     -12.584   3.750 -21.779  1.00 81.37           C  
ATOM   1328  CD1 ILE A 160     -12.770   0.737 -21.143  1.00 81.37           C  
ATOM   1329  N   PHE A 161      -9.171   5.131 -21.717  1.00 72.31           N  
ATOM   1330  CA  PHE A 161      -8.934   6.519 -21.339  1.00 72.31           C  
ATOM   1331  C   PHE A 161      -7.760   7.099 -22.118  1.00 72.31           C  
ATOM   1332  CB  PHE A 161      -8.671   6.629 -19.834  1.00 72.31           C  
ATOM   1333  O   PHE A 161      -7.690   8.311 -22.334  1.00 72.31           O  
ATOM   1334  CG  PHE A 161      -9.867   6.297 -18.983  1.00 72.31           C  
ATOM   1335  CD1 PHE A 161     -10.917   7.197 -18.852  1.00 72.31           C  
ATOM   1336  CD2 PHE A 161      -9.941   5.082 -18.313  1.00 72.31           C  
ATOM   1337  CE1 PHE A 161     -12.025   6.892 -18.065  1.00 72.31           C  
ATOM   1338  CE2 PHE A 161     -11.045   4.770 -17.525  1.00 72.31           C  
ATOM   1339  CZ  PHE A 161     -12.085   5.677 -17.401  1.00 72.31           C  
ATOM   1340  N   TYR A 162      -6.927   6.254 -22.676  1.00 66.53           N  
ATOM   1341  CA  TYR A 162      -5.731   6.718 -23.370  1.00 66.53           C  
ATOM   1342  C   TYR A 162      -5.736   6.268 -24.827  1.00 66.53           C  
ATOM   1343  CB  TYR A 162      -4.469   6.204 -22.670  1.00 66.53           C  
ATOM   1344  O   TYR A 162      -5.884   5.078 -25.115  1.00 66.53           O  
ATOM   1345  CG  TYR A 162      -4.255   6.793 -21.297  1.00 66.53           C  
ATOM   1346  CD1 TYR A 162      -3.579   8.000 -21.133  1.00 66.53           C  
ATOM   1347  CD2 TYR A 162      -4.725   6.144 -20.161  1.00 66.53           C  
ATOM   1348  CE1 TYR A 162      -3.377   8.546 -19.870  1.00 66.53           C  
ATOM   1349  CE2 TYR A 162      -4.529   6.680 -18.893  1.00 66.53           C  
ATOM   1350  OH  TYR A 162      -3.658   8.415 -17.504  1.00 66.53           O  
ATOM   1351  CZ  TYR A 162      -3.855   7.880 -18.758  1.00 66.53           C  
ATOM   1352  N   LYS A 163      -6.561   6.800 -25.827  1.00 51.38           N  
ATOM   1353  CA  LYS A 163      -6.649   6.504 -27.254  1.00 51.38           C  
ATOM   1354  C   LYS A 163      -5.263   6.308 -27.861  1.00 51.38           C  
ATOM   1355  CB  LYS A 163      -7.390   7.622 -27.990  1.00 51.38           C  
ATOM   1356  O   LYS A 163      -5.034   6.652 -29.023  1.00 51.38           O  
ATOM   1357  CG  LYS A 163      -8.881   7.676 -27.694  1.00 51.38           C  
ATOM   1358  CD  LYS A 163      -9.658   8.294 -28.848  1.00 51.38           C  
ATOM   1359  CE  LYS A 163     -11.157   8.298 -28.577  1.00 51.38           C  
ATOM   1360  NZ  LYS A 163     -11.926   8.866 -29.724  1.00 51.38           N  
ATOM   1361  N   GLY A 164      -4.364   5.495 -27.209  1.00 51.80           N  
ATOM   1362  CA  GLY A 164      -3.034   5.044 -27.584  1.00 51.80           C  
ATOM   1363  C   GLY A 164      -2.353   4.228 -26.502  1.00 51.80           C  
ATOM   1364  O   GLY A 164      -1.160   3.930 -26.600  1.00 51.80           O  
ATOM   1365  N   GLY A 165      -3.203   3.743 -25.533  1.00 44.43           N  
ATOM   1366  CA  GLY A 165      -3.026   2.683 -24.554  1.00 44.43           C  
ATOM   1367  C   GLY A 165      -1.569   2.394 -24.244  1.00 44.43           C  
ATOM   1368  O   GLY A 165      -0.673   2.891 -24.929  1.00 44.43           O  
ATOM   1369  N   PHE A 166      -1.116   2.773 -23.077  1.00 54.02           N  
ATOM   1370  CA  PHE A 166       0.060   2.021 -22.655  1.00 54.02           C  
ATOM   1371  C   PHE A 166       0.583   1.151 -23.792  1.00 54.02           C  
ATOM   1372  CB  PHE A 166      -0.264   1.153 -21.435  1.00 54.02           C  
ATOM   1373  O   PHE A 166       1.008   0.016 -23.566  1.00 54.02           O  
ATOM   1374  CG  PHE A 166      -0.512   1.941 -20.178  1.00 54.02           C  
ATOM   1375  CD1 PHE A 166       0.549   2.439 -19.432  1.00 54.02           C  
ATOM   1376  CD2 PHE A 166      -1.808   2.184 -19.741  1.00 54.02           C  
ATOM   1377  CE1 PHE A 166       0.322   3.169 -18.267  1.00 54.02           C  
ATOM   1378  CE2 PHE A 166      -2.043   2.913 -18.579  1.00 54.02           C  
ATOM   1379  CZ  PHE A 166      -0.976   3.404 -17.843  1.00 54.02           C  
ATOM   1380  N   LYS A 167       0.083   1.346 -25.079  1.00 50.59           N  
ATOM   1381  CA  LYS A 167       0.410   0.526 -26.242  1.00 50.59           C  
ATOM   1382  C   LYS A 167       1.844   0.010 -26.165  1.00 50.59           C  
ATOM   1383  CB  LYS A 167       0.207   1.321 -27.533  1.00 50.59           C  
ATOM   1384  O   LYS A 167       2.150  -1.067 -26.680  1.00 50.59           O  
ATOM   1385  CG  LYS A 167      -1.166   1.138 -28.163  1.00 50.59           C  
ATOM   1386  CD  LYS A 167      -1.258   1.834 -29.515  1.00 50.59           C  
ATOM   1387  CE  LYS A 167      -2.591   1.557 -30.197  1.00 50.59           C  
ATOM   1388  NZ  LYS A 167      -2.699   2.263 -31.509  1.00 50.59           N  
ATOM   1389  N   ILE A 168       2.552   0.338 -25.086  1.00 57.16           N  
ATOM   1390  CA  ILE A 168       3.922  -0.154 -25.176  1.00 57.16           C  
ATOM   1391  C   ILE A 168       4.222  -1.067 -23.989  1.00 57.16           C  
ATOM   1392  CB  ILE A 168       4.938   1.009 -25.227  1.00 57.16           C  
ATOM   1393  O   ILE A 168       5.230  -1.778 -23.984  1.00 57.16           O  
ATOM   1394  CG1 ILE A 168       4.664   1.905 -26.441  1.00 57.16           C  
ATOM   1395  CG2 ILE A 168       6.372   0.473 -25.255  1.00 57.16           C  
ATOM   1396  CD1 ILE A 168       5.392   3.241 -26.402  1.00 57.16           C  
ATOM   1397  N   VAL A 169       3.253  -1.610 -23.240  1.00 64.25           N  
ATOM   1398  CA  VAL A 169       3.759  -2.421 -22.137  1.00 64.25           C  
ATOM   1399  C   VAL A 169       3.125  -3.810 -22.185  1.00 64.25           C  
ATOM   1400  CB  VAL A 169       3.483  -1.756 -20.770  1.00 64.25           C  
ATOM   1401  O   VAL A 169       1.923  -3.943 -22.424  1.00 64.25           O  
ATOM   1402  CG1 VAL A 169       4.190  -2.515 -19.648  1.00 64.25           C  
ATOM   1403  CG2 VAL A 169       3.923  -0.294 -20.791  1.00 64.25           C  
ATOM   1404  N   SER A 170       3.810  -4.787 -22.639  1.00 75.60           N  
ATOM   1405  CA  SER A 170       3.414  -6.191 -22.597  1.00 75.60           C  
ATOM   1406  C   SER A 170       2.621  -6.504 -21.333  1.00 75.60           C  
ATOM   1407  CB  SER A 170       4.644  -7.097 -22.674  1.00 75.60           C  
ATOM   1408  O   SER A 170       2.584  -5.698 -20.401  1.00 75.60           O  
ATOM   1409  OG  SER A 170       5.399  -7.023 -21.477  1.00 75.60           O  
ATOM   1410  N   ASN A 171       1.653  -7.472 -21.390  1.00 80.61           N  
ATOM   1411  CA  ASN A 171       0.789  -7.921 -20.302  1.00 80.61           C  
ATOM   1412  C   ASN A 171       1.601  -8.428 -19.114  1.00 80.61           C  
ATOM   1413  CB  ASN A 171      -0.170  -9.007 -20.792  1.00 80.61           C  
ATOM   1414  O   ASN A 171       1.037  -8.797 -18.083  1.00 80.61           O  
ATOM   1415  CG  ASN A 171      -1.222  -8.472 -21.744  1.00 80.61           C  
ATOM   1416  ND2 ASN A 171      -1.755  -9.345 -22.591  1.00 80.61           N  
ATOM   1417  OD1 ASN A 171      -1.552  -7.283 -21.719  1.00 80.61           O  
ATOM   1418  N   THR A 172       2.859  -8.223 -19.183  1.00 89.03           N  
ATOM   1419  CA  THR A 172       3.713  -8.634 -18.075  1.00 89.03           C  
ATOM   1420  C   THR A 172       4.624  -7.489 -17.641  1.00 89.03           C  
ATOM   1421  CB  THR A 172       4.568  -9.858 -18.452  1.00 89.03           C  
ATOM   1422  O   THR A 172       5.675  -7.718 -17.040  1.00 89.03           O  
ATOM   1423  CG2 THR A 172       3.693 -11.079 -18.715  1.00 89.03           C  
ATOM   1424  OG1 THR A 172       5.322  -9.561 -19.633  1.00 89.03           O  
ATOM   1425  N   ALA A 173       4.259  -6.339 -18.080  1.00 90.32           N  
ATOM   1426  CA  ALA A 173       5.097  -5.185 -17.763  1.00 90.32           C  
ATOM   1427  C   ALA A 173       4.266  -4.052 -17.168  1.00 90.32           C  
ATOM   1428  CB  ALA A 173       5.833  -4.703 -19.010  1.00 90.32           C  
ATOM   1429  O   ALA A 173       3.068  -3.942 -17.441  1.00 90.32           O  
ATOM   1430  N   LEU A 174       4.950  -3.263 -16.318  1.00 91.87           N  
ATOM   1431  CA  LEU A 174       4.322  -2.084 -15.733  1.00 91.87           C  
ATOM   1432  C   LEU A 174       5.075  -0.817 -16.123  1.00 91.87           C  
ATOM   1433  CB  LEU A 174       4.265  -2.208 -14.208  1.00 91.87           C  
ATOM   1434  O   LEU A 174       6.308  -0.788 -16.093  1.00 91.87           O  
ATOM   1435  CG  LEU A 174       3.321  -3.274 -13.649  1.00 91.87           C  
ATOM   1436  CD1 LEU A 174       3.433  -3.336 -12.129  1.00 91.87           C  
ATOM   1437  CD2 LEU A 174       1.884  -2.991 -14.074  1.00 91.87           C  
ATOM   1438  N   GLY A 175       4.310   0.194 -16.540  1.00 91.11           N  
ATOM   1439  CA  GLY A 175       4.872   1.530 -16.663  1.00 91.11           C  
ATOM   1440  C   GLY A 175       4.995   2.251 -15.334  1.00 91.11           C  
ATOM   1441  O   GLY A 175       4.848   1.638 -14.274  1.00 91.11           O  
ATOM   1442  N   TRP A 176       5.257   3.555 -15.434  1.00 92.59           N  
ATOM   1443  CA  TRP A 176       5.559   4.319 -14.228  1.00 92.59           C  
ATOM   1444  C   TRP A 176       4.356   4.356 -13.291  1.00 92.59           C  
ATOM   1445  CB  TRP A 176       5.987   5.745 -14.587  1.00 92.59           C  
ATOM   1446  O   TRP A 176       4.511   4.302 -12.069  1.00 92.59           O  
ATOM   1447  CG  TRP A 176       4.883   6.588 -15.149  1.00 92.59           C  
ATOM   1448  CD1 TRP A 176       4.556   6.746 -16.467  1.00 92.59           C  
ATOM   1449  CD2 TRP A 176       3.962   7.395 -14.408  1.00 92.59           C  
ATOM   1450  CE2 TRP A 176       3.103   8.014 -15.342  1.00 92.59           C  
ATOM   1451  CE3 TRP A 176       3.779   7.653 -13.043  1.00 92.59           C  
ATOM   1452  NE1 TRP A 176       3.486   7.603 -16.590  1.00 92.59           N  
ATOM   1453  CH2 TRP A 176       1.919   9.113 -13.613  1.00 92.59           C  
ATOM   1454  CZ2 TRP A 176       2.075   8.877 -14.954  1.00 92.59           C  
ATOM   1455  CZ3 TRP A 176       2.756   8.512 -12.658  1.00 92.59           C  
ATOM   1456  N   LEU A 177       3.162   4.531 -13.915  1.00 91.89           N  
ATOM   1457  CA  LEU A 177       1.970   4.684 -13.089  1.00 91.89           C  
ATOM   1458  C   LEU A 177       1.622   3.375 -12.387  1.00 91.89           C  
ATOM   1459  CB  LEU A 177       0.785   5.152 -13.938  1.00 91.89           C  
ATOM   1460  O   LEU A 177       1.360   3.362 -11.182  1.00 91.89           O  
ATOM   1461  CG  LEU A 177      -0.523   5.417 -13.190  1.00 91.89           C  
ATOM   1462  CD1 LEU A 177      -0.318   6.494 -12.130  1.00 91.89           C  
ATOM   1463  CD2 LEU A 177      -1.624   5.821 -14.164  1.00 91.89           C  
ATOM   1464  N   GLY A 178       1.611   2.307 -13.129  1.00 92.47           N  
ATOM   1465  CA  GLY A 178       1.337   1.010 -12.531  1.00 92.47           C  
ATOM   1466  C   GLY A 178       2.316   0.640 -11.433  1.00 92.47           C  
ATOM   1467  O   GLY A 178       1.913   0.174 -10.365  1.00 92.47           O  
ATOM   1468  N   TRP A 179       3.555   0.824 -11.688  1.00 95.96           N  
ATOM   1469  CA  TRP A 179       4.570   0.510 -10.688  1.00 95.96           C  
ATOM   1470  C   TRP A 179       4.424   1.408  -9.464  1.00 95.96           C  
ATOM   1471  CB  TRP A 179       5.974   0.659 -11.280  1.00 95.96           C  
ATOM   1472  O   TRP A 179       4.549   0.945  -8.328  1.00 95.96           O  
ATOM   1473  CG  TRP A 179       7.079   0.365 -10.310  1.00 95.96           C  
ATOM   1474  CD1 TRP A 179       8.140   1.169 -10.001  1.00 95.96           C  
ATOM   1475  CD2 TRP A 179       7.233  -0.822  -9.526  1.00 95.96           C  
ATOM   1476  CE2 TRP A 179       8.411  -0.668  -8.762  1.00 95.96           C  
ATOM   1477  CE3 TRP A 179       6.488  -2.001  -9.393  1.00 95.96           C  
ATOM   1478  NE1 TRP A 179       8.945   0.554  -9.071  1.00 95.96           N  
ATOM   1479  CH2 TRP A 179       8.114  -2.795  -7.767  1.00 95.96           C  
ATOM   1480  CZ2 TRP A 179       8.861  -1.651  -7.878  1.00 95.96           C  
ATOM   1481  CZ3 TRP A 179       6.938  -2.978  -8.513  1.00 95.96           C  
ATOM   1482  N   TYR A 180       4.131   2.692  -9.627  1.00 96.53           N  
ATOM   1483  CA  TYR A 180       3.888   3.600  -8.511  1.00 96.53           C  
ATOM   1484  C   TYR A 180       2.743   3.099  -7.639  1.00 96.53           C  
ATOM   1485  CB  TYR A 180       3.575   5.010  -9.024  1.00 96.53           C  
ATOM   1486  O   TYR A 180       2.855   3.073  -6.411  1.00 96.53           O  
ATOM   1487  CG  TYR A 180       3.148   5.969  -7.939  1.00 96.53           C  
ATOM   1488  CD1 TYR A 180       1.801   6.143  -7.628  1.00 96.53           C  
ATOM   1489  CD2 TYR A 180       4.089   6.702  -7.225  1.00 96.53           C  
ATOM   1490  CE1 TYR A 180       1.402   7.028  -6.631  1.00 96.53           C  
ATOM   1491  CE2 TYR A 180       3.701   7.589  -6.225  1.00 96.53           C  
ATOM   1492  OH  TYR A 180       1.969   8.621  -4.948  1.00 96.53           O  
ATOM   1493  CZ  TYR A 180       2.358   7.744  -5.936  1.00 96.53           C  
ATOM   1494  N   ILE A 181       1.651   2.710  -8.266  1.00 95.14           N  
ATOM   1495  CA  ILE A 181       0.466   2.249  -7.551  1.00 95.14           C  
ATOM   1496  C   ILE A 181       0.813   1.021  -6.713  1.00 95.14           C  
ATOM   1497  CB  ILE A 181      -0.691   1.926  -8.523  1.00 95.14           C  
ATOM   1498  O   ILE A 181       0.443   0.936  -5.540  1.00 95.14           O  
ATOM   1499  CG1 ILE A 181      -1.250   3.215  -9.135  1.00 95.14           C  
ATOM   1500  CG2 ILE A 181      -1.792   1.136  -7.808  1.00 95.14           C  
ATOM   1501  CD1 ILE A 181      -2.252   2.983 -10.258  1.00 95.14           C  
ATOM   1502  N   LEU A 182       1.506   0.119  -7.308  1.00 96.91           N  
ATOM   1503  CA  LEU A 182       1.895  -1.090  -6.589  1.00 96.91           C  
ATOM   1504  C   LEU A 182       2.769  -0.750  -5.386  1.00 96.91           C  
ATOM   1505  CB  LEU A 182       2.639  -2.051  -7.519  1.00 96.91           C  
ATOM   1506  O   LEU A 182       2.528  -1.239  -4.280  1.00 96.91           O  
ATOM   1507  CG  LEU A 182       2.962  -3.433  -6.949  1.00 96.91           C  
ATOM   1508  CD1 LEU A 182       1.677  -4.175  -6.596  1.00 96.91           C  
ATOM   1509  CD2 LEU A 182       3.796  -4.239  -7.939  1.00 96.91           C  
ATOM   1510  N   CYS A 183       3.782   0.103  -5.570  1.00 98.26           N  
ATOM   1511  CA  CYS A 183       4.667   0.519  -4.488  1.00 98.26           C  
ATOM   1512  C   CYS A 183       3.896   1.281  -3.416  1.00 98.26           C  
ATOM   1513  CB  CYS A 183       5.802   1.389  -5.027  1.00 98.26           C  
ATOM   1514  O   CYS A 183       4.109   1.067  -2.222  1.00 98.26           O  
ATOM   1515  SG  CYS A 183       6.948   0.503  -6.106  1.00 98.26           S  
ATOM   1516  N   SER A 184       3.019   2.115  -3.843  1.00 96.88           N  
ATOM   1517  CA  SER A 184       2.250   2.935  -2.912  1.00 96.88           C  
ATOM   1518  C   SER A 184       1.340   2.076  -2.040  1.00 96.88           C  
ATOM   1519  CB  SER A 184       1.415   3.968  -3.670  1.00 96.88           C  
ATOM   1520  O   SER A 184       1.184   2.342  -0.846  1.00 96.88           O  
ATOM   1521  OG  SER A 184       2.250   4.924  -4.301  1.00 96.88           O  
ATOM   1522  N   PHE A 185       0.751   1.064  -2.642  1.00 96.46           N  
ATOM   1523  CA  PHE A 185      -0.093   0.163  -1.867  1.00 96.46           C  
ATOM   1524  C   PHE A 185       0.713  -0.529  -0.775  1.00 96.46           C  
ATOM   1525  CB  PHE A 185      -0.747  -0.880  -2.778  1.00 96.46           C  
ATOM   1526  O   PHE A 185       0.268  -0.619   0.371  1.00 96.46           O  
ATOM   1527  CG  PHE A 185      -1.996  -0.392  -3.461  1.00 96.46           C  
ATOM   1528  CD1 PHE A 185      -2.514   0.866  -3.178  1.00 96.46           C  
ATOM   1529  CD2 PHE A 185      -2.652  -1.192  -4.388  1.00 96.46           C  
ATOM   1530  CE1 PHE A 185      -3.669   1.321  -3.809  1.00 96.46           C  
ATOM   1531  CE2 PHE A 185      -3.808  -0.744  -5.023  1.00 96.46           C  
ATOM   1532  CZ  PHE A 185      -4.315   0.512  -4.731  1.00 96.46           C  
ATOM   1533  N   ALA A 186       1.886  -0.978  -1.141  1.00 97.95           N  
ATOM   1534  CA  ALA A 186       2.738  -1.672  -0.180  1.00 97.95           C  
ATOM   1535  C   ALA A 186       3.212  -0.725   0.919  1.00 97.95           C  
ATOM   1536  CB  ALA A 186       3.935  -2.302  -0.888  1.00 97.95           C  
ATOM   1537  O   ALA A 186       3.055  -1.014   2.107  1.00 97.95           O  
ATOM   1538  N   THR A 187       3.707   0.404   0.569  1.00 97.62           N  
ATOM   1539  CA  THR A 187       4.282   1.337   1.532  1.00 97.62           C  
ATOM   1540  C   THR A 187       3.192   1.956   2.402  1.00 97.62           C  
ATOM   1541  CB  THR A 187       5.073   2.453   0.825  1.00 97.62           C  
ATOM   1542  O   THR A 187       3.361   2.092   3.615  1.00 97.62           O  
ATOM   1543  CG2 THR A 187       6.300   1.891   0.114  1.00 97.62           C  
ATOM   1544  OG1 THR A 187       4.228   3.093  -0.139  1.00 97.62           O  
ATOM   1545  N   SER A 188       2.070   2.270   1.794  1.00 95.87           N  
ATOM   1546  CA  SER A 188       0.982   2.901   2.535  1.00 95.87           C  
ATOM   1547  C   SER A 188       0.394   1.950   3.571  1.00 95.87           C  
ATOM   1548  CB  SER A 188      -0.116   3.370   1.579  1.00 95.87           C  
ATOM   1549  O   SER A 188       0.059   2.365   4.683  1.00 95.87           O  
ATOM   1550  OG  SER A 188       0.328   4.470   0.804  1.00 95.87           O  
ATOM   1551  N   THR A 189       0.300   0.678   3.164  1.00 96.49           N  
ATOM   1552  CA  THR A 189      -0.229  -0.321   4.087  1.00 96.49           C  
ATOM   1553  C   THR A 189       0.652  -0.431   5.328  1.00 96.49           C  
ATOM   1554  CB  THR A 189      -0.345  -1.700   3.411  1.00 96.49           C  
ATOM   1555  O   THR A 189       0.149  -0.453   6.453  1.00 96.49           O  
ATOM   1556  CG2 THR A 189      -0.863  -2.749   4.389  1.00 96.49           C  
ATOM   1557  OG1 THR A 189      -1.248  -1.608   2.303  1.00 96.49           O  
ATOM   1558  N   VAL A 190       1.891  -0.429   5.160  1.00 97.58           N  
ATOM   1559  CA  VAL A 190       2.845  -0.550   6.257  1.00 97.58           C  
ATOM   1560  C   VAL A 190       2.818   0.717   7.108  1.00 97.58           C  
ATOM   1561  CB  VAL A 190       4.277  -0.813   5.738  1.00 97.58           C  
ATOM   1562  O   VAL A 190       2.678   0.648   8.331  1.00 97.58           O  
ATOM   1563  CG1 VAL A 190       5.282  -0.780   6.887  1.00 97.58           C  
ATOM   1564  CG2 VAL A 190       4.341  -2.152   5.005  1.00 97.58           C  
ATOM   1565  N   LEU A 191       2.843   1.846   6.530  1.00 97.29           N  
ATOM   1566  CA  LEU A 191       2.926   3.118   7.240  1.00 97.29           C  
ATOM   1567  C   LEU A 191       1.648   3.385   8.028  1.00 97.29           C  
ATOM   1568  CB  LEU A 191       3.183   4.263   6.257  1.00 97.29           C  
ATOM   1569  O   LEU A 191       1.700   3.908   9.143  1.00 97.29           O  
ATOM   1570  CG  LEU A 191       4.607   4.382   5.712  1.00 97.29           C  
ATOM   1571  CD1 LEU A 191       4.661   5.415   4.591  1.00 97.29           C  
ATOM   1572  CD2 LEU A 191       5.579   4.747   6.829  1.00 97.29           C  
ATOM   1573  N   ARG A 192       0.597   3.013   7.430  1.00 95.35           N  
ATOM   1574  CA  ARG A 192      -0.672   3.217   8.121  1.00 95.35           C  
ATOM   1575  C   ARG A 192      -0.714   2.438   9.431  1.00 95.35           C  
ATOM   1576  CB  ARG A 192      -1.844   2.803   7.228  1.00 95.35           C  
ATOM   1577  O   ARG A 192      -1.181   2.950  10.450  1.00 95.35           O  
ATOM   1578  CG  ARG A 192      -2.188   3.821   6.153  1.00 95.35           C  
ATOM   1579  CD  ARG A 192      -3.378   3.376   5.315  1.00 95.35           C  
ATOM   1580  NE  ARG A 192      -4.643   3.623   6.001  1.00 95.35           N  
ATOM   1581  NH1 ARG A 192      -5.875   3.906   4.067  1.00 95.35           N  
ATOM   1582  NH2 ARG A 192      -6.891   4.080   6.114  1.00 95.35           N  
ATOM   1583  CZ  ARG A 192      -5.800   3.869   5.392  1.00 95.35           C  
ATOM   1584  N   LYS A 193      -0.247   1.281   9.347  1.00 95.49           N  
ATOM   1585  CA  LYS A 193      -0.245   0.452  10.549  1.00 95.49           C  
ATOM   1586  C   LYS A 193       0.731   0.993  11.589  1.00 95.49           C  
ATOM   1587  CB  LYS A 193       0.107  -0.996  10.202  1.00 95.49           C  
ATOM   1588  O   LYS A 193       0.419   1.031  12.781  1.00 95.49           O  
ATOM   1589  CG  LYS A 193      -0.950  -1.709   9.373  1.00 95.49           C  
ATOM   1590  CD  LYS A 193      -2.276  -1.802  10.117  1.00 95.49           C  
ATOM   1591  CE  LYS A 193      -3.341  -2.495   9.279  1.00 95.49           C  
ATOM   1592  NZ  LYS A 193      -4.682  -2.446   9.935  1.00 95.49           N  
ATOM   1593  N   ILE A 194       1.909   1.430  11.079  1.00 95.34           N  
ATOM   1594  CA  ILE A 194       2.942   1.946  11.971  1.00 95.34           C  
ATOM   1595  C   ILE A 194       2.449   3.224  12.647  1.00 95.34           C  
ATOM   1596  CB  ILE A 194       4.260   2.216  11.212  1.00 95.34           C  
ATOM   1597  O   ILE A 194       2.682   3.433  13.840  1.00 95.34           O  
ATOM   1598  CG1 ILE A 194       4.941   0.894  10.837  1.00 95.34           C  
ATOM   1599  CG2 ILE A 194       5.195   3.095  12.049  1.00 95.34           C  
ATOM   1600  CD1 ILE A 194       6.195   1.062   9.991  1.00 95.34           C  
ATOM   1601  N   LEU A 195       1.711   3.980  11.956  1.00 95.31           N  
ATOM   1602  CA  LEU A 195       1.275   5.275  12.465  1.00 95.31           C  
ATOM   1603  C   LEU A 195      -0.050   5.149  13.210  1.00 95.31           C  
ATOM   1604  CB  LEU A 195       1.136   6.283  11.321  1.00 95.31           C  
ATOM   1605  O   LEU A 195      -0.585   6.142  13.707  1.00 95.31           O  
ATOM   1606  CG  LEU A 195       2.433   6.704  10.628  1.00 95.31           C  
ATOM   1607  CD1 LEU A 195       2.127   7.588   9.423  1.00 95.31           C  
ATOM   1608  CD2 LEU A 195       3.352   7.426  11.608  1.00 95.31           C  
ATOM   1609  N   GLY A 196      -0.640   3.973  13.228  1.00 92.01           N  
ATOM   1610  CA  GLY A 196      -1.863   3.708  13.969  1.00 92.01           C  
ATOM   1611  C   GLY A 196      -3.098   4.292  13.309  1.00 92.01           C  
ATOM   1612  O   GLY A 196      -4.030   4.721  13.994  1.00 92.01           O  
ATOM   1613  N   ILE A 197      -2.989   4.415  12.056  1.00 91.12           N  
ATOM   1614  CA  ILE A 197      -4.130   4.885  11.277  1.00 91.12           C  
ATOM   1615  C   ILE A 197      -5.114   3.737  11.060  1.00 91.12           C  
ATOM   1616  CB  ILE A 197      -3.685   5.473   9.920  1.00 91.12           C  
ATOM   1617  O   ILE A 197      -4.731   2.665  10.585  1.00 91.12           O  
ATOM   1618  CG1 ILE A 197      -2.745   6.665  10.137  1.00 91.12           C  
ATOM   1619  CG2 ILE A 197      -4.901   5.880   9.082  1.00 91.12           C  
ATOM   1620  CD1 ILE A 197      -2.061   7.153   8.867  1.00 91.12           C  
ATOM   1621  N   LYS A 198      -6.322   3.864  11.611  1.00 80.47           N  
ATOM   1622  CA  LYS A 198      -7.341   2.820  11.573  1.00 80.47           C  
ATOM   1623  C   LYS A 198      -8.186   2.922  10.307  1.00 80.47           C  
ATOM   1624  CB  LYS A 198      -8.238   2.900  12.810  1.00 80.47           C  
ATOM   1625  O   LYS A 198      -8.452   4.022   9.819  1.00 80.47           O  
ATOM   1626  CG  LYS A 198      -7.496   2.719  14.125  1.00 80.47           C  
ATOM   1627  CD  LYS A 198      -8.446   2.769  15.315  1.00 80.47           C  
ATOM   1628  CE  LYS A 198      -7.704   2.593  16.633  1.00 80.47           C  
ATOM   1629  NZ  LYS A 198      -8.634   2.625  17.801  1.00 80.47           N  
TER
ATOM   1630  N   MET B   1       4.152   2.951  19.093  1.00 88.19           N  
ATOM   1631  CA  MET B   1       3.514   2.099  18.094  1.00 88.19           C  
ATOM   1632  C   MET B   1       2.618   1.059  18.757  1.00 88.19           C  
ATOM   1633  CB  MET B   1       4.566   1.407  17.225  1.00 88.19           C  
ATOM   1634  O   MET B   1       3.039   0.378  19.694  1.00 88.19           O  
ATOM   1635  CG  MET B   1       3.986   0.676  16.025  1.00 88.19           C  
ATOM   1636  SD  MET B   1       5.273   0.183  14.813  1.00 88.19           S  
ATOM   1637  CE  MET B   1       6.231  -0.982  15.821  1.00 88.19           C  
ATOM   1638  N   ASP B   2       1.377   0.962  18.349  1.00 92.89           N  
ATOM   1639  CA  ASP B   2       0.432  -0.010  18.891  1.00 92.89           C  
ATOM   1640  C   ASP B   2       0.770  -1.424  18.424  1.00 92.89           C  
ATOM   1641  CB  ASP B   2      -0.999   0.349  18.485  1.00 92.89           C  
ATOM   1642  O   ASP B   2       1.712  -1.620  17.653  1.00 92.89           O  
ATOM   1643  CG  ASP B   2      -1.228   0.271  16.986  1.00 92.89           C  
ATOM   1644  OD1 ASP B   2      -0.289  -0.089  16.244  1.00 92.89           O  
ATOM   1645  OD2 ASP B   2      -2.357   0.574  16.543  1.00 92.89           O  
ATOM   1646  N   LEU B   3       0.159  -2.441  19.047  1.00 94.89           N  
ATOM   1647  CA  LEU B   3       0.439  -3.851  18.801  1.00 94.89           C  
ATOM   1648  C   LEU B   3       0.349  -4.171  17.313  1.00 94.89           C  
ATOM   1649  CB  LEU B   3      -0.534  -4.736  19.585  1.00 94.89           C  
ATOM   1650  O   LEU B   3       1.200  -4.884  16.774  1.00 94.89           O  
ATOM   1651  CG  LEU B   3      -0.311  -6.245  19.482  1.00 94.89           C  
ATOM   1652  CD1 LEU B   3       1.049  -6.621  20.062  1.00 94.89           C  
ATOM   1653  CD2 LEU B   3      -1.429  -7.001  20.194  1.00 94.89           C  
ATOM   1654  N   GLU B   4      -0.624  -3.649  16.567  1.00 95.41           N  
ATOM   1655  CA  GLU B   4      -0.788  -3.900  15.138  1.00 95.41           C  
ATOM   1656  C   GLU B   4       0.396  -3.357  14.343  1.00 95.41           C  
ATOM   1657  CB  GLU B   4      -2.092  -3.281  14.629  1.00 95.41           C  
ATOM   1658  O   GLU B   4       0.851  -3.989  13.388  1.00 95.41           O  
ATOM   1659  CG  GLU B   4      -3.345  -3.955  15.169  1.00 95.41           C  
ATOM   1660  CD  GLU B   4      -4.628  -3.412  14.560  1.00 95.41           C  
ATOM   1661  OE1 GLU B   4      -5.719  -3.659  15.124  1.00 95.41           O  
ATOM   1662  OE2 GLU B   4      -4.542  -2.736  13.511  1.00 95.41           O  
ATOM   1663  N   GLY B   5       0.869  -2.198  14.759  1.00 96.46           N  
ATOM   1664  CA  GLY B   5       2.037  -1.620  14.114  1.00 96.46           C  
ATOM   1665  C   GLY B   5       3.287  -2.463  14.278  1.00 96.46           C  
ATOM   1666  O   GLY B   5       4.033  -2.670  13.319  1.00 96.46           O  
ATOM   1667  N   LYS B   6       3.522  -2.927  15.455  1.00 96.89           N  
ATOM   1668  CA  LYS B   6       4.672  -3.788  15.717  1.00 96.89           C  
ATOM   1669  C   LYS B   6       4.581  -5.085  14.918  1.00 96.89           C  
ATOM   1670  CB  LYS B   6       4.779  -4.100  17.211  1.00 96.89           C  
ATOM   1671  O   LYS B   6       5.572  -5.531  14.335  1.00 96.89           O  
ATOM   1672  CG  LYS B   6       5.099  -2.888  18.075  1.00 96.89           C  
ATOM   1673  CD  LYS B   6       5.179  -3.259  19.550  1.00 96.89           C  
ATOM   1674  CE  LYS B   6       5.394  -2.032  20.425  1.00 96.89           C  
ATOM   1675  NZ  LYS B   6       5.414  -2.383  21.877  1.00 96.89           N  
ATOM   1676  N   CYS B   7       3.375  -5.690  14.954  1.00 96.82           N  
ATOM   1677  CA  CYS B   7       3.138  -6.909  14.188  1.00 96.82           C  
ATOM   1678  C   CYS B   7       3.379  -6.674  12.701  1.00 96.82           C  
ATOM   1679  CB  CYS B   7       1.713  -7.413  14.410  1.00 96.82           C  
ATOM   1680  O   CYS B   7       4.019  -7.489  12.035  1.00 96.82           O  
ATOM   1681  SG  CYS B   7       1.322  -8.919  13.492  1.00 96.82           S  
ATOM   1682  N   CYS B   8       2.910  -5.580  12.221  1.00 97.57           N  
ATOM   1683  CA  CYS B   8       3.074  -5.227  10.815  1.00 97.57           C  
ATOM   1684  C   CYS B   8       4.550  -5.130  10.446  1.00 97.57           C  
ATOM   1685  CB  CYS B   8       2.375  -3.903  10.509  1.00 97.57           C  
ATOM   1686  O   CYS B   8       4.962  -5.611   9.389  1.00 97.57           O  
ATOM   1687  SG  CYS B   8       2.597  -3.338   8.808  1.00 97.57           S  
ATOM   1688  N   LEU B   9       5.385  -4.576  11.248  1.00 97.62           N  
ATOM   1689  CA  LEU B   9       6.810  -4.421  10.979  1.00 97.62           C  
ATOM   1690  C   LEU B   9       7.488  -5.780  10.838  1.00 97.62           C  
ATOM   1691  CB  LEU B   9       7.482  -3.616  12.095  1.00 97.62           C  
ATOM   1692  O   LEU B   9       8.293  -5.985   9.926  1.00 97.62           O  
ATOM   1693  CG  LEU B   9       7.368  -2.094  11.997  1.00 97.62           C  
ATOM   1694  CD1 LEU B   9       7.988  -1.436  13.225  1.00 97.62           C  
ATOM   1695  CD2 LEU B   9       8.032  -1.590  10.720  1.00 97.62           C  
ATOM   1696  N   ILE B  10       7.114  -6.705  11.731  1.00 97.70           N  
ATOM   1697  CA  ILE B  10       7.682  -8.048  11.688  1.00 97.70           C  
ATOM   1698  C   ILE B  10       7.345  -8.709  10.354  1.00 97.70           C  
ATOM   1699  CB  ILE B  10       7.170  -8.915  12.860  1.00 97.70           C  
ATOM   1700  O   ILE B  10       8.219  -9.285   9.701  1.00 97.70           O  
ATOM   1701  CG1 ILE B  10       7.768  -8.428  14.185  1.00 97.70           C  
ATOM   1702  CG2 ILE B  10       7.498 -10.392  12.622  1.00 97.70           C  
ATOM   1703  CD1 ILE B  10       7.252  -9.175  15.408  1.00 97.70           C  
ATOM   1704  N   HIS B  11       6.201  -8.572   9.925  1.00 98.35           N  
ATOM   1705  CA  HIS B  11       5.767  -9.222   8.694  1.00 98.35           C  
ATOM   1706  C   HIS B  11       6.318  -8.504   7.467  1.00 98.35           C  
ATOM   1707  CB  HIS B  11       4.239  -9.278   8.628  1.00 98.35           C  
ATOM   1708  O   HIS B  11       6.594  -9.136   6.444  1.00 98.35           O  
ATOM   1709  CG  HIS B  11       3.638 -10.325   9.511  1.00 98.35           C  
ATOM   1710  CD2 HIS B  11       3.125 -11.544   9.222  1.00 98.35           C  
ATOM   1711  ND1 HIS B  11       3.513 -10.166  10.874  1.00 98.35           N  
ATOM   1712  CE1 HIS B  11       2.948 -11.247  11.387  1.00 98.35           C  
ATOM   1713  NE2 HIS B  11       2.703 -12.098  10.405  1.00 98.35           N  
ATOM   1714  N   ALA B  12       6.409  -7.185   7.562  1.00 98.42           N  
ATOM   1715  CA  ALA B  12       7.045  -6.455   6.469  1.00 98.42           C  
ATOM   1716  C   ALA B  12       8.485  -6.916   6.266  1.00 98.42           C  
ATOM   1717  CB  ALA B  12       7.003  -4.952   6.737  1.00 98.42           C  
ATOM   1718  O   ALA B  12       8.933  -7.093   5.131  1.00 98.42           O  
ATOM   1719  N   ILE B  13       9.145  -7.159   7.390  1.00 98.42           N  
ATOM   1720  CA  ILE B  13      10.504  -7.687   7.335  1.00 98.42           C  
ATOM   1721  C   ILE B  13      10.495  -9.069   6.686  1.00 98.42           C  
ATOM   1722  CB  ILE B  13      11.140  -7.759   8.741  1.00 98.42           C  
ATOM   1723  O   ILE B  13      11.319  -9.359   5.815  1.00 98.42           O  
ATOM   1724  CG1 ILE B  13      11.385  -6.349   9.289  1.00 98.42           C  
ATOM   1725  CG2 ILE B  13      12.440  -8.567   8.705  1.00 98.42           C  
ATOM   1726  CD1 ILE B  13      11.805  -6.318  10.752  1.00 98.42           C  
ATOM   1727  N   GLY B  14       9.571  -9.852   7.122  1.00 98.42           N  
ATOM   1728  CA  GLY B  14       9.404 -11.153   6.493  1.00 98.42           C  
ATOM   1729  C   GLY B  14       9.133 -11.064   5.002  1.00 98.42           C  
ATOM   1730  O   GLY B  14       9.694 -11.832   4.218  1.00 98.42           O  
ATOM   1731  N   GLY B  15       8.289 -10.136   4.669  1.00 98.65           N  
ATOM   1732  CA  GLY B  15       8.017  -9.905   3.259  1.00 98.65           C  
ATOM   1733  C   GLY B  15       9.257  -9.545   2.463  1.00 98.65           C  
ATOM   1734  O   GLY B  15       9.437 -10.015   1.338  1.00 98.65           O  
ATOM   1735  N   ILE B  16      10.111  -8.734   3.016  1.00 98.64           N  
ATOM   1736  CA  ILE B  16      11.356  -8.343   2.364  1.00 98.64           C  
ATOM   1737  C   ILE B  16      12.229  -9.575   2.136  1.00 98.64           C  
ATOM   1738  CB  ILE B  16      12.123  -7.290   3.196  1.00 98.64           C  
ATOM   1739  O   ILE B  16      12.712  -9.804   1.025  1.00 98.64           O  
ATOM   1740  CG1 ILE B  16      11.361  -5.960   3.206  1.00 98.64           C  
ATOM   1741  CG2 ILE B  16      13.543  -7.104   2.654  1.00 98.64           C  
ATOM   1742  CD1 ILE B  16      11.923  -4.932   4.178  1.00 98.64           C  
ATOM   1743  N   ILE B  17      12.390 -10.383   3.134  1.00 98.55           N  
ATOM   1744  CA  ILE B  17      13.253 -11.558   3.091  1.00 98.55           C  
ATOM   1745  C   ILE B  17      12.708 -12.561   2.077  1.00 98.55           C  
ATOM   1746  CB  ILE B  17      13.380 -12.217   4.482  1.00 98.55           C  
ATOM   1747  O   ILE B  17      13.436 -13.013   1.189  1.00 98.55           O  
ATOM   1748  CG1 ILE B  17      14.089 -11.271   5.459  1.00 98.55           C  
ATOM   1749  CG2 ILE B  17      14.120 -13.554   4.381  1.00 98.55           C  
ATOM   1750  CD1 ILE B  17      14.070 -11.747   6.905  1.00 98.55           C  
ATOM   1751  N   PHE B  18      11.472 -12.876   2.213  1.00 98.67           N  
ATOM   1752  CA  PHE B  18      10.903 -13.923   1.372  1.00 98.67           C  
ATOM   1753  C   PHE B  18      10.660 -13.409  -0.042  1.00 98.67           C  
ATOM   1754  CB  PHE B  18       9.594 -14.445   1.973  1.00 98.67           C  
ATOM   1755  O   PHE B  18      10.689 -14.181  -1.002  1.00 98.67           O  
ATOM   1756  CG  PHE B  18       9.785 -15.545   2.981  1.00 98.67           C  
ATOM   1757  CD1 PHE B  18       9.612 -16.876   2.620  1.00 98.67           C  
ATOM   1758  CD2 PHE B  18      10.138 -15.249   4.291  1.00 98.67           C  
ATOM   1759  CE1 PHE B  18       9.789 -17.897   3.551  1.00 98.67           C  
ATOM   1760  CE2 PHE B  18      10.316 -16.264   5.227  1.00 98.67           C  
ATOM   1761  CZ  PHE B  18      10.140 -17.587   4.855  1.00 98.67           C  
ATOM   1762  N   GLY B  19      10.378 -12.147  -0.113  1.00 98.51           N  
ATOM   1763  CA  GLY B  19      10.304 -11.556  -1.440  1.00 98.51           C  
ATOM   1764  C   GLY B  19      11.606 -11.658  -2.212  1.00 98.51           C  
ATOM   1765  O   GLY B  19      11.605 -11.982  -3.401  1.00 98.51           O  
ATOM   1766  N   TYR B  20      12.665 -11.368  -1.542  1.00 98.38           N  
ATOM   1767  CA  TYR B  20      13.989 -11.481  -2.145  1.00 98.38           C  
ATOM   1768  C   TYR B  20      14.268 -12.913  -2.585  1.00 98.38           C  
ATOM   1769  CB  TYR B  20      15.068 -11.017  -1.163  1.00 98.38           C  
ATOM   1770  O   TYR B  20      14.722 -13.147  -3.707  1.00 98.38           O  
ATOM   1771  CG  TYR B  20      16.471 -11.113  -1.712  1.00 98.38           C  
ATOM   1772  CD1 TYR B  20      17.236 -12.262  -1.526  1.00 98.38           C  
ATOM   1773  CD2 TYR B  20      17.034 -10.055  -2.418  1.00 98.38           C  
ATOM   1774  CE1 TYR B  20      18.529 -12.355  -2.029  1.00 98.38           C  
ATOM   1775  CE2 TYR B  20      18.327 -10.136  -2.925  1.00 98.38           C  
ATOM   1776  OH  TYR B  20      20.345 -11.374  -3.227  1.00 98.38           O  
ATOM   1777  CZ  TYR B  20      19.065 -11.288  -2.727  1.00 98.38           C  
ATOM   1778  N   LEU B  21      13.895 -13.881  -1.834  1.00 98.26           N  
ATOM   1779  CA  LEU B  21      14.177 -15.293  -2.073  1.00 98.26           C  
ATOM   1780  C   LEU B  21      13.202 -15.876  -3.091  1.00 98.26           C  
ATOM   1781  CB  LEU B  21      14.101 -16.084  -0.765  1.00 98.26           C  
ATOM   1782  O   LEU B  21      13.497 -16.890  -3.729  1.00 98.26           O  
ATOM   1783  CG  LEU B  21      15.156 -15.751   0.291  1.00 98.26           C  
ATOM   1784  CD1 LEU B  21      14.892 -16.539   1.570  1.00 98.26           C  
ATOM   1785  CD2 LEU B  21      16.555 -16.039  -0.241  1.00 98.26           C  
ATOM   1786  N   ALA B  22      12.122 -15.269  -3.259  1.00 98.10           N  
ATOM   1787  CA  ALA B  22      11.059 -15.761  -4.130  1.00 98.10           C  
ATOM   1788  C   ALA B  22      11.560 -15.940  -5.560  1.00 98.10           C  
ATOM   1789  CB  ALA B  22       9.865 -14.809  -4.103  1.00 98.10           C  
ATOM   1790  O   ALA B  22      11.197 -16.906  -6.236  1.00 98.10           O  
ATOM   1791  N   ASN B  23      12.484 -15.066  -5.924  1.00 97.56           N  
ATOM   1792  CA  ASN B  23      12.958 -15.135  -7.302  1.00 97.56           C  
ATOM   1793  C   ASN B  23      13.795 -16.387  -7.545  1.00 97.56           C  
ATOM   1794  CB  ASN B  23      13.760 -13.882  -7.657  1.00 97.56           C  
ATOM   1795  O   ASN B  23      13.779 -16.947  -8.642  1.00 97.56           O  
ATOM   1796  CG  ASN B  23      14.076 -13.791  -9.137  1.00 97.56           C  
ATOM   1797  ND2 ASN B  23      15.361 -13.810  -9.472  1.00 97.56           N  
ATOM   1798  OD1 ASN B  23      13.173 -13.703  -9.973  1.00 97.56           O  
ATOM   1799  N   TYR B  24      14.402 -16.861  -6.572  1.00 97.25           N  
ATOM   1800  CA  TYR B  24      15.182 -18.088  -6.686  1.00 97.25           C  
ATOM   1801  C   TYR B  24      14.273 -19.299  -6.863  1.00 97.25           C  
ATOM   1802  CB  TYR B  24      16.070 -18.277  -5.452  1.00 97.25           C  
ATOM   1803  O   TYR B  24      14.581 -20.206  -7.639  1.00 97.25           O  
ATOM   1804  CG  TYR B  24      17.142 -17.225  -5.308  1.00 97.25           C  
ATOM   1805  CD1 TYR B  24      18.302 -17.275  -6.078  1.00 97.25           C  
ATOM   1806  CD2 TYR B  24      16.999 -16.180  -4.402  1.00 97.25           C  
ATOM   1807  CE1 TYR B  24      19.294 -16.309  -5.948  1.00 97.25           C  
ATOM   1808  CE2 TYR B  24      17.985 -15.208  -4.263  1.00 97.25           C  
ATOM   1809  OH  TYR B  24      20.106 -14.322  -4.907  1.00 97.25           O  
ATOM   1810  CZ  TYR B  24      19.127 -15.281  -5.040  1.00 97.25           C  
ATOM   1811  N   VAL B  25      13.196 -19.237  -6.100  1.00 97.19           N  
ATOM   1812  CA  VAL B  25      12.227 -20.319  -6.244  1.00 97.19           C  
ATOM   1813  C   VAL B  25      11.599 -20.269  -7.635  1.00 97.19           C  
ATOM   1814  CB  VAL B  25      11.128 -20.244  -5.160  1.00 97.19           C  
ATOM   1815  O   VAL B  25      11.473 -21.298  -8.303  1.00 97.19           O  
ATOM   1816  CG1 VAL B  25      10.083 -21.337  -5.374  1.00 97.19           C  
ATOM   1817  CG2 VAL B  25      11.745 -20.356  -3.767  1.00 97.19           C  
ATOM   1818  N   TYR B  26      11.322 -19.088  -8.066  1.00 97.16           N  
ATOM   1819  CA  TYR B  26      10.640 -18.897  -9.341  1.00 97.16           C  
ATOM   1820  C   TYR B  26      11.518 -19.349 -10.502  1.00 97.16           C  
ATOM   1821  CB  TYR B  26      10.247 -17.428  -9.525  1.00 97.16           C  
ATOM   1822  O   TYR B  26      11.019 -19.898 -11.488  1.00 97.16           O  
ATOM   1823  CG  TYR B  26       9.410 -17.174 -10.756  1.00 97.16           C  
ATOM   1824  CD1 TYR B  26       9.971 -16.606 -11.898  1.00 97.16           C  
ATOM   1825  CD2 TYR B  26       8.059 -17.499 -10.778  1.00 97.16           C  
ATOM   1826  CE1 TYR B  26       9.203 -16.368 -13.033  1.00 97.16           C  
ATOM   1827  CE2 TYR B  26       7.282 -17.266 -11.908  1.00 97.16           C  
ATOM   1828  OH  TYR B  26       7.097 -16.467 -14.150  1.00 97.16           O  
ATOM   1829  CZ  TYR B  26       7.862 -16.701 -13.029  1.00 97.16           C  
ATOM   1830  N   THR B  27      12.791 -19.261 -10.323  1.00 95.39           N  
ATOM   1831  CA  THR B  27      13.704 -19.532 -11.428  1.00 95.39           C  
ATOM   1832  C   THR B  27      14.421 -20.863 -11.223  1.00 95.39           C  
ATOM   1833  CB  THR B  27      14.742 -18.405 -11.585  1.00 95.39           C  
ATOM   1834  O   THR B  27      15.425 -21.141 -11.882  1.00 95.39           O  
ATOM   1835  CG2 THR B  27      14.070 -17.085 -11.949  1.00 95.39           C  
ATOM   1836  OG1 THR B  27      15.452 -18.242 -10.351  1.00 95.39           O  
ATOM   1837  N   ALA B  28      13.992 -21.730 -10.371  1.00 94.69           N  
ATOM   1838  CA  ALA B  28      14.628 -22.991  -9.998  1.00 94.69           C  
ATOM   1839  C   ALA B  28      14.350 -24.074 -11.037  1.00 94.69           C  
ATOM   1840  CB  ALA B  28      14.146 -23.443  -8.621  1.00 94.69           C  
ATOM   1841  O   ALA B  28      14.637 -25.251 -10.807  1.00 94.69           O  
ATOM   1842  N   GLY B  29      13.798 -23.829 -12.145  1.00 90.53           N  
ATOM   1843  CA  GLY B  29      13.643 -24.787 -13.228  1.00 90.53           C  
ATOM   1844  C   GLY B  29      12.387 -25.628 -13.106  1.00 90.53           C  
ATOM   1845  O   GLY B  29      12.379 -26.800 -13.488  1.00 90.53           O  
ATOM   1846  N   LEU B  30      11.350 -25.059 -12.490  1.00 92.20           N  
ATOM   1847  CA  LEU B  30      10.102 -25.790 -12.297  1.00 92.20           C  
ATOM   1848  C   LEU B  30       9.153 -25.564 -13.469  1.00 92.20           C  
ATOM   1849  CB  LEU B  30       9.427 -25.363 -10.990  1.00 92.20           C  
ATOM   1850  O   LEU B  30       8.028 -26.067 -13.468  1.00 92.20           O  
ATOM   1851  CG  LEU B  30      10.192 -25.670  -9.701  1.00 92.20           C  
ATOM   1852  CD1 LEU B  30       9.474 -25.059  -8.502  1.00 92.20           C  
ATOM   1853  CD2 LEU B  30      10.357 -27.175  -9.522  1.00 92.20           C  
ATOM   1854  N   GLY B  31       9.564 -24.900 -14.458  1.00 93.05           N  
ATOM   1855  CA  GLY B  31       8.763 -24.661 -15.648  1.00 93.05           C  
ATOM   1856  C   GLY B  31       7.441 -23.979 -15.350  1.00 93.05           C  
ATOM   1857  O   GLY B  31       7.405 -22.955 -14.664  1.00 93.05           O  
ATOM   1858  N   ILE B  32       6.314 -24.601 -15.814  1.00 90.98           N  
ATOM   1859  CA  ILE B  32       4.992 -23.988 -15.738  1.00 90.98           C  
ATOM   1860  C   ILE B  32       4.521 -23.955 -14.286  1.00 90.98           C  
ATOM   1861  CB  ILE B  32       3.969 -24.740 -16.617  1.00 90.98           C  
ATOM   1862  O   ILE B  32       3.586 -23.226 -13.947  1.00 90.98           O  
ATOM   1863  CG1 ILE B  32       2.692 -23.907 -16.783  1.00 90.98           C  
ATOM   1864  CG2 ILE B  32       3.652 -26.115 -16.021  1.00 90.98           C  
ATOM   1865  CD1 ILE B  32       1.754 -24.421 -17.866  1.00 90.98           C  
ATOM   1866  N   PHE B  33       5.246 -24.667 -13.415  1.00 94.88           N  
ATOM   1867  CA  PHE B  33       4.848 -24.729 -12.013  1.00 94.88           C  
ATOM   1868  C   PHE B  33       5.600 -23.690 -11.190  1.00 94.88           C  
ATOM   1869  CB  PHE B  33       5.096 -26.130 -11.444  1.00 94.88           C  
ATOM   1870  O   PHE B  33       5.398 -23.586  -9.978  1.00 94.88           O  
ATOM   1871  CG  PHE B  33       4.243 -27.199 -12.070  1.00 94.88           C  
ATOM   1872  CD1 PHE B  33       2.867 -27.213 -11.874  1.00 94.88           C  
ATOM   1873  CD2 PHE B  33       4.816 -28.191 -12.855  1.00 94.88           C  
ATOM   1874  CE1 PHE B  33       2.074 -28.202 -12.452  1.00 94.88           C  
ATOM   1875  CE2 PHE B  33       4.030 -29.183 -13.436  1.00 94.88           C  
ATOM   1876  CZ  PHE B  33       2.660 -29.187 -13.232  1.00 94.88           C  
ATOM   1877  N   SER B  34       6.495 -22.966 -11.782  1.00 95.99           N  
ATOM   1878  CA  SER B  34       7.344 -22.017 -11.070  1.00 95.99           C  
ATOM   1879  C   SER B  34       6.511 -20.995 -10.304  1.00 95.99           C  
ATOM   1880  CB  SER B  34       8.278 -21.298 -12.044  1.00 95.99           C  
ATOM   1881  O   SER B  34       6.809 -20.683  -9.149  1.00 95.99           O  
ATOM   1882  OG  SER B  34       7.537 -20.589 -13.022  1.00 95.99           O  
ATOM   1883  N   GLY B  35       5.423 -20.538 -10.938  1.00 94.98           N  
ATOM   1884  CA  GLY B  35       4.565 -19.541 -10.318  1.00 94.98           C  
ATOM   1885  C   GLY B  35       3.888 -20.041  -9.055  1.00 94.98           C  
ATOM   1886  O   GLY B  35       3.971 -19.400  -8.005  1.00 94.98           O  
ATOM   1887  N   ILE B  36       3.275 -21.167  -9.127  1.00 96.29           N  
ATOM   1888  CA  ILE B  36       2.533 -21.734  -8.007  1.00 96.29           C  
ATOM   1889  C   ILE B  36       3.498 -22.104  -6.882  1.00 96.29           C  
ATOM   1890  CB  ILE B  36       1.715 -22.972  -8.439  1.00 96.29           C  
ATOM   1891  O   ILE B  36       3.216 -21.856  -5.707  1.00 96.29           O  
ATOM   1892  CG1 ILE B  36       0.594 -22.561  -9.401  1.00 96.29           C  
ATOM   1893  CG2 ILE B  36       1.148 -23.699  -7.216  1.00 96.29           C  
ATOM   1894  CD1 ILE B  36      -0.062 -23.730 -10.122  1.00 96.29           C  
ATOM   1895  N   ALA B  37       4.604 -22.658  -7.245  1.00 97.40           N  
ATOM   1896  CA  ALA B  37       5.619 -23.006  -6.254  1.00 97.40           C  
ATOM   1897  C   ALA B  37       6.075 -21.772  -5.480  1.00 97.40           C  
ATOM   1898  CB  ALA B  37       6.812 -23.679  -6.927  1.00 97.40           C  
ATOM   1899  O   ALA B  37       6.240 -21.823  -4.259  1.00 97.40           O  
ATOM   1900  N   THR B  38       6.232 -20.725  -6.199  1.00 98.01           N  
ATOM   1901  CA  THR B  38       6.682 -19.490  -5.565  1.00 98.01           C  
ATOM   1902  C   THR B  38       5.611 -18.944  -4.624  1.00 98.01           C  
ATOM   1903  CB  THR B  38       7.040 -18.422  -6.615  1.00 98.01           C  
ATOM   1904  O   THR B  38       5.921 -18.485  -3.523  1.00 98.01           O  
ATOM   1905  CG2 THR B  38       7.609 -17.171  -5.954  1.00 98.01           C  
ATOM   1906  OG1 THR B  38       8.015 -18.956  -7.518  1.00 98.01           O  
ATOM   1907  N   LEU B  39       4.352 -19.069  -4.931  1.00 97.52           N  
ATOM   1908  CA  LEU B  39       3.258 -18.618  -4.078  1.00 97.52           C  
ATOM   1909  C   LEU B  39       3.172 -19.464  -2.812  1.00 97.52           C  
ATOM   1910  CB  LEU B  39       1.929 -18.675  -4.835  1.00 97.52           C  
ATOM   1911  O   LEU B  39       2.931 -18.937  -1.723  1.00 97.52           O  
ATOM   1912  CG  LEU B  39       1.771 -17.700  -6.003  1.00 97.52           C  
ATOM   1913  CD1 LEU B  39       0.394 -17.855  -6.640  1.00 97.52           C  
ATOM   1914  CD2 LEU B  39       1.991 -16.265  -5.535  1.00 97.52           C  
ATOM   1915  N   ILE B  40       3.358 -20.720  -3.010  1.00 97.75           N  
ATOM   1916  CA  ILE B  40       3.366 -21.614  -1.857  1.00 97.75           C  
ATOM   1917  C   ILE B  40       4.513 -21.240  -0.922  1.00 97.75           C  
ATOM   1918  CB  ILE B  40       3.486 -23.093  -2.289  1.00 97.75           C  
ATOM   1919  O   ILE B  40       4.336 -21.185   0.297  1.00 97.75           O  
ATOM   1920  CG1 ILE B  40       2.217 -23.540  -3.023  1.00 97.75           C  
ATOM   1921  CG2 ILE B  40       3.763 -23.988  -1.078  1.00 97.75           C  
ATOM   1922  CD1 ILE B  40       2.322 -24.921  -3.656  1.00 97.75           C  
ATOM   1923  N   PHE B  41       5.601 -20.975  -1.540  1.00 98.31           N  
ATOM   1924  CA  PHE B  41       6.769 -20.542  -0.783  1.00 98.31           C  
ATOM   1925  C   PHE B  41       6.461 -19.278   0.011  1.00 98.31           C  
ATOM   1926  CB  PHE B  41       7.958 -20.298  -1.718  1.00 98.31           C  
ATOM   1927  O   PHE B  41       6.757 -19.200   1.205  1.00 98.31           O  
ATOM   1928  CG  PHE B  41       9.113 -19.594  -1.061  1.00 98.31           C  
ATOM   1929  CD1 PHE B  41       9.353 -18.246  -1.302  1.00 98.31           C  
ATOM   1930  CD2 PHE B  41       9.961 -20.279  -0.200  1.00 98.31           C  
ATOM   1931  CE1 PHE B  41      10.422 -17.592  -0.694  1.00 98.31           C  
ATOM   1932  CE2 PHE B  41      11.031 -19.632   0.411  1.00 98.31           C  
ATOM   1933  CZ  PHE B  41      11.261 -18.289   0.161  1.00 98.31           C  
ATOM   1934  N   LEU B  42       5.888 -18.311  -0.579  1.00 98.41           N  
ATOM   1935  CA  LEU B  42       5.547 -17.062   0.094  1.00 98.41           C  
ATOM   1936  C   LEU B  42       4.508 -17.299   1.185  1.00 98.41           C  
ATOM   1937  CB  LEU B  42       5.021 -16.036  -0.913  1.00 98.41           C  
ATOM   1938  O   LEU B  42       4.573 -16.686   2.253  1.00 98.41           O  
ATOM   1939  CG  LEU B  42       6.054 -15.430  -1.865  1.00 98.41           C  
ATOM   1940  CD1 LEU B  42       5.375 -14.487  -2.852  1.00 98.41           C  
ATOM   1941  CD2 LEU B  42       7.141 -14.702  -1.082  1.00 98.41           C  
ATOM   1942  N   PHE B  43       3.601 -18.172   0.904  1.00 98.09           N  
ATOM   1943  CA  PHE B  43       2.592 -18.504   1.904  1.00 98.09           C  
ATOM   1944  C   PHE B  43       3.237 -19.122   3.138  1.00 98.09           C  
ATOM   1945  CB  PHE B  43       1.549 -19.462   1.320  1.00 98.09           C  
ATOM   1946  O   PHE B  43       2.894 -18.768   4.268  1.00 98.09           O  
ATOM   1947  CG  PHE B  43       0.448 -19.820   2.281  1.00 98.09           C  
ATOM   1948  CD1 PHE B  43       0.441 -21.051   2.924  1.00 98.09           C  
ATOM   1949  CD2 PHE B  43      -0.580 -18.923   2.542  1.00 98.09           C  
ATOM   1950  CE1 PHE B  43      -0.577 -21.385   3.814  1.00 98.09           C  
ATOM   1951  CE2 PHE B  43      -1.601 -19.250   3.430  1.00 98.09           C  
ATOM   1952  CZ  PHE B  43      -1.598 -20.481   4.065  1.00 98.09           C  
ATOM   1953  N   ILE B  44       4.125 -20.026   2.933  1.00 98.26           N  
ATOM   1954  CA  ILE B  44       4.859 -20.641   4.034  1.00 98.26           C  
ATOM   1955  C   ILE B  44       5.585 -19.563   4.835  1.00 98.26           C  
ATOM   1956  CB  ILE B  44       5.863 -21.697   3.523  1.00 98.26           C  
ATOM   1957  O   ILE B  44       5.560 -19.574   6.068  1.00 98.26           O  
ATOM   1958  CG1 ILE B  44       5.119 -22.894   2.919  1.00 98.26           C  
ATOM   1959  CG2 ILE B  44       6.796 -22.146   4.652  1.00 98.26           C  
ATOM   1960  CD1 ILE B  44       6.025 -23.896   2.217  1.00 98.26           C  
ATOM   1961  N   GLY B  45       6.207 -18.668   4.147  1.00 98.36           N  
ATOM   1962  CA  GLY B  45       6.855 -17.552   4.817  1.00 98.36           C  
ATOM   1963  C   GLY B  45       5.904 -16.737   5.673  1.00 98.36           C  
ATOM   1964  O   GLY B  45       6.227 -16.392   6.812  1.00 98.36           O  
ATOM   1965  N   ALA B  46       4.759 -16.425   5.125  1.00 97.70           N  
ATOM   1966  CA  ALA B  46       3.753 -15.670   5.869  1.00 97.70           C  
ATOM   1967  C   ALA B  46       3.338 -16.411   7.136  1.00 97.70           C  
ATOM   1968  CB  ALA B  46       2.534 -15.399   4.990  1.00 97.70           C  
ATOM   1969  O   ALA B  46       3.177 -15.800   8.195  1.00 97.70           O  
ATOM   1970  N   VAL B  47       3.217 -17.698   7.077  1.00 97.07           N  
ATOM   1971  CA  VAL B  47       2.826 -18.528   8.212  1.00 97.07           C  
ATOM   1972  C   VAL B  47       3.936 -18.528   9.260  1.00 97.07           C  
ATOM   1973  CB  VAL B  47       2.508 -19.975   7.773  1.00 97.07           C  
ATOM   1974  O   VAL B  47       3.668 -18.404  10.457  1.00 97.07           O  
ATOM   1975  CG1 VAL B  47       2.333 -20.882   8.990  1.00 97.07           C  
ATOM   1976  CG2 VAL B  47       1.256 -20.004   6.897  1.00 97.07           C  
ATOM   1977  N   ILE B  48       5.159 -18.656   8.795  1.00 97.95           N  
ATOM   1978  CA  ILE B  48       6.308 -18.648   9.695  1.00 97.95           C  
ATOM   1979  C   ILE B  48       6.325 -17.351  10.499  1.00 97.95           C  
ATOM   1980  CB  ILE B  48       7.634 -18.816   8.920  1.00 97.95           C  
ATOM   1981  O   ILE B  48       6.449 -17.375  11.726  1.00 97.95           O  
ATOM   1982  CG1 ILE B  48       7.739 -20.232   8.341  1.00 97.95           C  
ATOM   1983  CG2 ILE B  48       8.831 -18.503   9.823  1.00 97.95           C  
ATOM   1984  CD1 ILE B  48       8.926 -20.433   7.409  1.00 97.95           C  
ATOM   1985  N   PHE B  49       6.144 -16.269   9.812  1.00 97.79           N  
ATOM   1986  CA  PHE B  49       6.211 -14.990  10.509  1.00 97.79           C  
ATOM   1987  C   PHE B  49       4.953 -14.757  11.336  1.00 97.79           C  
ATOM   1988  CB  PHE B  49       6.403 -13.843   9.512  1.00 97.79           C  
ATOM   1989  O   PHE B  49       4.977 -14.008  12.315  1.00 97.79           O  
ATOM   1990  CG  PHE B  49       7.844 -13.551   9.192  1.00 97.79           C  
ATOM   1991  CD1 PHE B  49       8.525 -12.535   9.852  1.00 97.79           C  
ATOM   1992  CD2 PHE B  49       8.519 -14.293   8.232  1.00 97.79           C  
ATOM   1993  CE1 PHE B  49       9.859 -12.262   9.558  1.00 97.79           C  
ATOM   1994  CE2 PHE B  49       9.852 -14.027   7.933  1.00 97.79           C  
ATOM   1995  CZ  PHE B  49      10.520 -13.011   8.596  1.00 97.79           C  
ATOM   1996  N   GLY B  50       3.881 -15.413  10.945  1.00 95.95           N  
ATOM   1997  CA  GLY B  50       2.716 -15.454  11.815  1.00 95.95           C  
ATOM   1998  C   GLY B  50       2.990 -16.129  13.146  1.00 95.95           C  
ATOM   1999  O   GLY B  50       2.578 -15.630  14.196  1.00 95.95           O  
ATOM   2000  N   HIS B  51       3.674 -17.193  13.116  1.00 95.85           N  
ATOM   2001  CA  HIS B  51       4.064 -17.897  14.332  1.00 95.85           C  
ATOM   2002  C   HIS B  51       5.029 -17.062  15.168  1.00 95.85           C  
ATOM   2003  CB  HIS B  51       4.700 -19.246  13.989  1.00 95.85           C  
ATOM   2004  O   HIS B  51       4.912 -17.014  16.394  1.00 95.85           O  
ATOM   2005  CG  HIS B  51       3.710 -20.285  13.568  1.00 95.85           C  
ATOM   2006  CD2 HIS B  51       3.011 -21.192  14.290  1.00 95.85           C  
ATOM   2007  ND1 HIS B  51       3.346 -20.476  12.252  1.00 95.85           N  
ATOM   2008  CE1 HIS B  51       2.463 -21.458  12.184  1.00 95.85           C  
ATOM   2009  NE2 HIS B  51       2.242 -21.910  13.407  1.00 95.85           N  
ATOM   2010  N   ILE B  52       5.933 -16.416  14.484  1.00 96.96           N  
ATOM   2011  CA  ILE B  52       6.892 -15.559  15.174  1.00 96.96           C  
ATOM   2012  C   ILE B  52       6.153 -14.437  15.899  1.00 96.96           C  
ATOM   2013  CB  ILE B  52       7.931 -14.971  14.193  1.00 96.96           C  
ATOM   2014  O   ILE B  52       6.432 -14.154  17.066  1.00 96.96           O  
ATOM   2015  CG1 ILE B  52       8.821 -16.084  13.628  1.00 96.96           C  
ATOM   2016  CG2 ILE B  52       8.773 -13.893  14.882  1.00 96.96           C  
ATOM   2017  CD1 ILE B  52       9.785 -15.616  12.546  1.00 96.96           C  
ATOM   2018  N   SER B  53       5.239 -13.810  15.253  1.00 96.02           N  
ATOM   2019  CA  SER B  53       4.475 -12.730  15.869  1.00 96.02           C  
ATOM   2020  C   SER B  53       3.641 -13.240  17.040  1.00 96.02           C  
ATOM   2021  CB  SER B  53       3.565 -12.061  14.838  1.00 96.02           C  
ATOM   2022  O   SER B  53       3.553 -12.582  18.079  1.00 96.02           O  
ATOM   2023  OG  SER B  53       2.621 -12.986  14.325  1.00 96.02           O  
ATOM   2024  N   ALA B  54       3.044 -14.420  16.902  1.00 94.86           N  
ATOM   2025  CA  ALA B  54       2.241 -15.018  17.965  1.00 94.86           C  
ATOM   2026  C   ALA B  54       3.094 -15.319  19.194  1.00 94.86           C  
ATOM   2027  CB  ALA B  54       1.563 -16.293  17.466  1.00 94.86           C  
ATOM   2028  O   ALA B  54       2.669 -15.078  20.326  1.00 94.86           O  
ATOM   2029  N   LYS B  55       4.232 -15.809  18.902  1.00 96.01           N  
ATOM   2030  CA  LYS B  55       5.152 -16.118  19.993  1.00 96.01           C  
ATOM   2031  C   LYS B  55       5.623 -14.847  20.692  1.00 96.01           C  
ATOM   2032  CB  LYS B  55       6.354 -16.908  19.473  1.00 96.01           C  
ATOM   2033  O   LYS B  55       5.776 -14.825  21.915  1.00 96.01           O  
ATOM   2034  CG  LYS B  55       7.277 -17.423  20.569  1.00 96.01           C  
ATOM   2035  CD  LYS B  55       8.400 -18.277  19.997  1.00 96.01           C  
ATOM   2036  CE  LYS B  55       9.349 -18.756  21.087  1.00 96.01           C  
ATOM   2037  NZ  LYS B  55      10.463 -19.581  20.530  1.00 96.01           N  
ATOM   2038  N   THR B  56       5.850 -13.830  19.925  1.00 96.33           N  
ATOM   2039  CA  THR B  56       6.396 -12.581  20.447  1.00 96.33           C  
ATOM   2040  C   THR B  56       5.336 -11.815  21.234  1.00 96.33           C  
ATOM   2041  CB  THR B  56       6.939 -11.692  19.313  1.00 96.33           C  
ATOM   2042  O   THR B  56       5.614 -11.300  22.319  1.00 96.33           O  
ATOM   2043  CG2 THR B  56       7.564 -10.416  19.866  1.00 96.33           C  
ATOM   2044  OG1 THR B  56       7.932 -12.418  18.578  1.00 96.33           O  
ATOM   2045  N   PHE B  57       4.120 -11.778  20.759  1.00 95.66           N  
ATOM   2046  CA  PHE B  57       3.115 -10.896  21.339  1.00 95.66           C  
ATOM   2047  C   PHE B  57       2.055 -11.698  22.084  1.00 95.66           C  
ATOM   2048  CB  PHE B  57       2.458 -10.040  20.252  1.00 95.66           C  
ATOM   2049  O   PHE B  57       1.277 -11.139  22.860  1.00 95.66           O  
ATOM   2050  CG  PHE B  57       3.429  -9.191  19.477  1.00 95.66           C  
ATOM   2051  CD1 PHE B  57       4.222  -8.252  20.125  1.00 95.66           C  
ATOM   2052  CD2 PHE B  57       3.549  -9.332  18.101  1.00 95.66           C  
ATOM   2053  CE1 PHE B  57       5.123  -7.464  19.410  1.00 95.66           C  
ATOM   2054  CE2 PHE B  57       4.446  -8.549  17.380  1.00 95.66           C  
ATOM   2055  CZ  PHE B  57       5.231  -7.615  18.037  1.00 95.66           C  
ATOM   2056  N   GLY B  58       2.039 -12.935  21.963  1.00 93.31           N  
ATOM   2057  CA  GLY B  58       1.007 -13.773  22.552  1.00 93.31           C  
ATOM   2058  C   GLY B  58      -0.036 -14.229  21.549  1.00 93.31           C  
ATOM   2059  O   GLY B  58      -0.531 -13.429  20.753  1.00 93.31           O  
ATOM   2060  N   GLU B  59      -0.548 -15.487  21.615  1.00 88.96           N  
ATOM   2061  CA  GLU B  59      -1.422 -16.134  20.643  1.00 88.96           C  
ATOM   2062  C   GLU B  59      -2.807 -15.493  20.633  1.00 88.96           C  
ATOM   2063  CB  GLU B  59      -1.538 -17.632  20.937  1.00 88.96           C  
ATOM   2064  O   GLU B  59      -3.490 -15.494  19.606  1.00 88.96           O  
ATOM   2065  CG  GLU B  59      -0.273 -18.419  20.630  1.00 88.96           C  
ATOM   2066  CD  GLU B  59      -0.453 -19.923  20.764  1.00 88.96           C  
ATOM   2067  OE1 GLU B  59       0.487 -20.679  20.432  1.00 88.96           O  
ATOM   2068  OE2 GLU B  59      -1.545 -20.348  21.203  1.00 88.96           O  
ATOM   2069  N   GLU B  60      -3.133 -14.838  21.696  1.00 91.77           N  
ATOM   2070  CA  GLU B  60      -4.472 -14.262  21.784  1.00 91.77           C  
ATOM   2071  C   GLU B  60      -4.424 -12.739  21.704  1.00 91.77           C  
ATOM   2072  CB  GLU B  60      -5.161 -14.699  23.079  1.00 91.77           C  
ATOM   2073  O   GLU B  60      -5.424 -12.067  21.964  1.00 91.77           O  
ATOM   2074  CG  GLU B  60      -5.425 -16.196  23.161  1.00 91.77           C  
ATOM   2075  CD  GLU B  60      -6.226 -16.598  24.389  1.00 91.77           C  
ATOM   2076  OE1 GLU B  60      -6.617 -17.783  24.498  1.00 91.77           O  
ATOM   2077  OE2 GLU B  60      -6.466 -15.721  25.249  1.00 91.77           O  
ATOM   2078  N   SER B  61      -3.260 -12.271  21.336  1.00 91.39           N  
ATOM   2079  CA  SER B  61      -3.089 -10.823  21.379  1.00 91.39           C  
ATOM   2080  C   SER B  61      -3.846 -10.142  20.244  1.00 91.39           C  
ATOM   2081  CB  SER B  61      -1.606 -10.456  21.306  1.00 91.39           C  
ATOM   2082  O   SER B  61      -4.312  -9.011  20.392  1.00 91.39           O  
ATOM   2083  OG  SER B  61      -1.026 -10.939  20.107  1.00 91.39           O  
ATOM   2084  N   LEU B  62      -3.913 -10.826  19.062  1.00 91.59           N  
ATOM   2085  CA  LEU B  62      -4.598 -10.276  17.898  1.00 91.59           C  
ATOM   2086  C   LEU B  62      -5.724 -11.199  17.444  1.00 91.59           C  
ATOM   2087  CB  LEU B  62      -3.610 -10.054  16.749  1.00 91.59           C  
ATOM   2088  O   LEU B  62      -5.576 -12.423  17.464  1.00 91.59           O  
ATOM   2089  CG  LEU B  62      -2.570  -8.951  16.953  1.00 91.59           C  
ATOM   2090  CD1 LEU B  62      -1.467  -9.064  15.907  1.00 91.59           C  
ATOM   2091  CD2 LEU B  62      -3.230  -7.577  16.896  1.00 91.59           C  
ATOM   2092  N   THR B  63      -6.863 -10.576  17.084  1.00 92.28           N  
ATOM   2093  CA  THR B  63      -7.923 -11.361  16.461  1.00 92.28           C  
ATOM   2094  C   THR B  63      -7.507 -11.819  15.066  1.00 92.28           C  
ATOM   2095  CB  THR B  63      -9.234 -10.558  16.371  1.00 92.28           C  
ATOM   2096  O   THR B  63      -6.515 -11.334  14.517  1.00 92.28           O  
ATOM   2097  CG2 THR B  63      -9.632 -10.002  17.734  1.00 92.28           C  
ATOM   2098  OG1 THR B  63      -9.059  -9.470  15.455  1.00 92.28           O  
ATOM   2099  N   GLN B  64      -8.224 -12.746  14.532  1.00 90.20           N  
ATOM   2100  CA  GLN B  64      -7.934 -13.256  13.196  1.00 90.20           C  
ATOM   2101  C   GLN B  64      -7.992 -12.141  12.156  1.00 90.20           C  
ATOM   2102  CB  GLN B  64      -8.910 -14.373  12.824  1.00 90.20           C  
ATOM   2103  O   GLN B  64      -7.131 -12.057  11.279  1.00 90.20           O  
ATOM   2104  CG  GLN B  64      -8.554 -15.095  11.531  1.00 90.20           C  
ATOM   2105  CD  GLN B  64      -9.500 -16.239  11.219  1.00 90.20           C  
ATOM   2106  NE2 GLN B  64      -9.206 -16.978  10.154  1.00 90.20           N  
ATOM   2107  OE1 GLN B  64     -10.487 -16.458  11.929  1.00 90.20           O  
ATOM   2108  N   LYS B  65      -8.963 -11.282  12.299  1.00 90.43           N  
ATOM   2109  CA  LYS B  65      -9.127 -10.167  11.371  1.00 90.43           C  
ATOM   2110  C   LYS B  65      -7.961  -9.189  11.477  1.00 90.43           C  
ATOM   2111  CB  LYS B  65     -10.447  -9.440  11.633  1.00 90.43           C  
ATOM   2112  O   LYS B  65      -7.438  -8.726  10.460  1.00 90.43           O  
ATOM   2113  CG  LYS B  65     -10.766  -8.352  10.619  1.00 90.43           C  
ATOM   2114  CD  LYS B  65     -12.094  -7.672  10.927  1.00 90.43           C  
ATOM   2115  CE  LYS B  65     -12.370  -6.522   9.968  1.00 90.43           C  
ATOM   2116  NZ  LYS B  65     -13.659  -5.836  10.282  1.00 90.43           N  
ATOM   2117  N   GLN B  66      -7.554  -8.941  12.644  1.00 91.93           N  
ATOM   2118  CA  GLN B  66      -6.422  -8.047  12.869  1.00 91.93           C  
ATOM   2119  C   GLN B  66      -5.135  -8.634  12.297  1.00 91.93           C  
ATOM   2120  CB  GLN B  66      -6.251  -7.763  14.362  1.00 91.93           C  
ATOM   2121  O   GLN B  66      -4.344  -7.922  11.676  1.00 91.93           O  
ATOM   2122  CG  GLN B  66      -7.350  -6.889  14.952  1.00 91.93           C  
ATOM   2123  CD  GLN B  66      -7.210  -6.701  16.451  1.00 91.93           C  
ATOM   2124  NE2 GLN B  66      -7.363  -5.463  16.909  1.00 91.93           N  
ATOM   2125  OE1 GLN B  66      -6.966  -7.659  17.190  1.00 91.93           O  
ATOM   2126  N   TRP B  67      -5.008  -9.919  12.488  1.00 92.09           N  
ATOM   2127  CA  TRP B  67      -3.810 -10.597  12.003  1.00 92.09           C  
ATOM   2128  C   TRP B  67      -3.746 -10.567  10.479  1.00 92.09           C  
ATOM   2129  CB  TRP B  67      -3.772 -12.045  12.499  1.00 92.09           C  
ATOM   2130  O   TRP B  67      -2.677 -10.361   9.900  1.00 92.09           O  
ATOM   2131  CG  TRP B  67      -2.529 -12.789  12.114  1.00 92.09           C  
ATOM   2132  CD1 TRP B  67      -1.317 -12.750  12.745  1.00 92.09           C  
ATOM   2133  CD2 TRP B  67      -2.376 -13.680  11.004  1.00 92.09           C  
ATOM   2134  CE2 TRP B  67      -1.043 -14.146  11.024  1.00 92.09           C  
ATOM   2135  CE3 TRP B  67      -3.238 -14.130   9.995  1.00 92.09           C  
ATOM   2136  NE1 TRP B  67      -0.419 -13.565  12.094  1.00 92.09           N  
ATOM   2137  CH2 TRP B  67      -1.416 -15.467   9.095  1.00 92.09           C  
ATOM   2138  CZ2 TRP B  67      -0.552 -15.042  10.071  1.00 92.09           C  
ATOM   2139  CZ3 TRP B  67      -2.747 -15.021   9.048  1.00 92.09           C  
ATOM   2140  N   LEU B  68      -4.930 -10.803   9.838  1.00 93.79           N  
ATOM   2141  CA  LEU B  68      -4.988 -10.750   8.381  1.00 93.79           C  
ATOM   2142  C   LEU B  68      -4.635  -9.356   7.874  1.00 93.79           C  
ATOM   2143  CB  LEU B  68      -6.381 -11.150   7.886  1.00 93.79           C  
ATOM   2144  O   LEU B  68      -3.936  -9.216   6.868  1.00 93.79           O  
ATOM   2145  CG  LEU B  68      -6.729 -12.636   7.969  1.00 93.79           C  
ATOM   2146  CD1 LEU B  68      -8.175 -12.867   7.541  1.00 93.79           C  
ATOM   2147  CD2 LEU B  68      -5.775 -13.459   7.110  1.00 93.79           C  
ATOM   2148  N   GLY B  69      -4.958  -8.352   8.575  1.00 93.71           N  
ATOM   2149  CA  GLY B  69      -4.750  -6.974   8.157  1.00 93.71           C  
ATOM   2150  C   GLY B  69      -3.349  -6.469   8.446  1.00 93.71           C  
ATOM   2151  O   GLY B  69      -2.729  -5.824   7.598  1.00 93.71           O  
ATOM   2152  N   CYS B  70      -2.792  -6.749   9.589  1.00 94.47           N  
ATOM   2153  CA  CYS B  70      -1.502  -6.171   9.950  1.00 94.47           C  
ATOM   2154  C   CYS B  70      -0.374  -7.171   9.725  1.00 94.47           C  
ATOM   2155  CB  CYS B  70      -1.508  -5.714  11.408  1.00 94.47           C  
ATOM   2156  O   CYS B  70       0.802  -6.811   9.791  1.00 94.47           O  
ATOM   2157  SG  CYS B  70      -1.735  -7.059  12.591  1.00 94.47           S  
ATOM   2158  N   GLY B  71      -0.761  -8.407   9.406  1.00 95.78           N  
ATOM   2159  CA  GLY B  71       0.246  -9.440   9.227  1.00 95.78           C  
ATOM   2160  C   GLY B  71       0.338  -9.942   7.799  1.00 95.78           C  
ATOM   2161  O   GLY B  71       1.286  -9.618   7.081  1.00 95.78           O  
ATOM   2162  N   VAL B  72      -0.707 -10.569   7.369  1.00 96.63           N  
ATOM   2163  CA  VAL B  72      -0.702 -11.270   6.089  1.00 96.63           C  
ATOM   2164  C   VAL B  72      -0.622 -10.260   4.947  1.00 96.63           C  
ATOM   2165  CB  VAL B  72      -1.953 -12.162   5.925  1.00 96.63           C  
ATOM   2166  O   VAL B  72       0.215 -10.392   4.051  1.00 96.63           O  
ATOM   2167  CG1 VAL B  72      -2.025 -12.737   4.512  1.00 96.63           C  
ATOM   2168  CG2 VAL B  72      -1.947 -13.284   6.962  1.00 96.63           C  
ATOM   2169  N   LEU B  73      -1.411  -9.273   4.995  1.00 96.83           N  
ATOM   2170  CA  LEU B  73      -1.507  -8.313   3.901  1.00 96.83           C  
ATOM   2171  C   LEU B  73      -0.175  -7.602   3.683  1.00 96.83           C  
ATOM   2172  CB  LEU B  73      -2.606  -7.286   4.184  1.00 96.83           C  
ATOM   2173  O   LEU B  73       0.352  -7.591   2.568  1.00 96.83           O  
ATOM   2174  CG  LEU B  73      -2.808  -6.200   3.126  1.00 96.83           C  
ATOM   2175  CD1 LEU B  73      -3.139  -6.829   1.777  1.00 96.83           C  
ATOM   2176  CD2 LEU B  73      -3.907  -5.233   3.555  1.00 96.83           C  
ATOM   2177  N   PRO B  74       0.420  -6.911   4.693  1.00 97.43           N  
ATOM   2178  CA  PRO B  74       1.701  -6.245   4.449  1.00 97.43           C  
ATOM   2179  C   PRO B  74       2.800  -7.216   4.026  1.00 97.43           C  
ATOM   2180  CB  PRO B  74       2.028  -5.604   5.801  1.00 97.43           C  
ATOM   2181  O   PRO B  74       3.692  -6.849   3.257  1.00 97.43           O  
ATOM   2182  CG  PRO B  74       1.161  -6.322   6.783  1.00 97.43           C  
ATOM   2183  CD  PRO B  74      -0.101  -6.744   6.087  1.00 97.43           C  
ATOM   2184  N   PHE B  75       2.756  -8.432   4.534  1.00 98.55           N  
ATOM   2185  CA  PHE B  75       3.739  -9.430   4.130  1.00 98.55           C  
ATOM   2186  C   PHE B  75       3.739  -9.608   2.617  1.00 98.55           C  
ATOM   2187  CB  PHE B  75       3.459 -10.771   4.816  1.00 98.55           C  
ATOM   2188  O   PHE B  75       4.785  -9.496   1.974  1.00 98.55           O  
ATOM   2189  CG  PHE B  75       4.398 -11.872   4.404  1.00 98.55           C  
ATOM   2190  CD1 PHE B  75       4.170 -12.600   3.243  1.00 98.55           C  
ATOM   2191  CD2 PHE B  75       5.510 -12.178   5.177  1.00 98.55           C  
ATOM   2192  CE1 PHE B  75       5.038 -13.620   2.858  1.00 98.55           C  
ATOM   2193  CE2 PHE B  75       6.382 -13.195   4.800  1.00 98.55           C  
ATOM   2194  CZ  PHE B  75       6.144 -13.916   3.641  1.00 98.55           C  
ATOM   2195  N   PHE B  76       2.616  -9.854   2.066  1.00 98.29           N  
ATOM   2196  CA  PHE B  76       2.531 -10.185   0.648  1.00 98.29           C  
ATOM   2197  C   PHE B  76       2.767  -8.949  -0.212  1.00 98.29           C  
ATOM   2198  CB  PHE B  76       1.167 -10.800   0.320  1.00 98.29           C  
ATOM   2199  O   PHE B  76       3.414  -9.029  -1.258  1.00 98.29           O  
ATOM   2200  CG  PHE B  76       1.073 -12.269   0.631  1.00 98.29           C  
ATOM   2201  CD1 PHE B  76       1.679 -13.208  -0.195  1.00 98.29           C  
ATOM   2202  CD2 PHE B  76       0.378 -12.712   1.749  1.00 98.29           C  
ATOM   2203  CE1 PHE B  76       1.594 -14.569   0.090  1.00 98.29           C  
ATOM   2204  CE2 PHE B  76       0.289 -14.070   2.040  1.00 98.29           C  
ATOM   2205  CZ  PHE B  76       0.897 -14.997   1.209  1.00 98.29           C  
ATOM   2206  N   LEU B  77       2.251  -7.821   0.197  1.00 98.13           N  
ATOM   2207  CA  LEU B  77       2.448  -6.606  -0.586  1.00 98.13           C  
ATOM   2208  C   LEU B  77       3.929  -6.255  -0.681  1.00 98.13           C  
ATOM   2209  CB  LEU B  77       1.674  -5.439   0.032  1.00 98.13           C  
ATOM   2210  O   LEU B  77       4.432  -5.958  -1.767  1.00 98.13           O  
ATOM   2211  CG  LEU B  77       0.154  -5.467  -0.139  1.00 98.13           C  
ATOM   2212  CD1 LEU B  77      -0.485  -4.297   0.602  1.00 98.13           C  
ATOM   2213  CD2 LEU B  77      -0.218  -5.437  -1.618  1.00 98.13           C  
ATOM   2214  N   VAL B  78       4.599  -6.348   0.438  1.00 98.57           N  
ATOM   2215  CA  VAL B  78       6.025  -6.040   0.466  1.00 98.57           C  
ATOM   2216  C   VAL B  78       6.800  -7.109  -0.300  1.00 98.57           C  
ATOM   2217  CB  VAL B  78       6.554  -5.931   1.914  1.00 98.57           C  
ATOM   2218  O   VAL B  78       7.700  -6.792  -1.081  1.00 98.57           O  
ATOM   2219  CG1 VAL B  78       8.077  -5.814   1.924  1.00 98.57           C  
ATOM   2220  CG2 VAL B  78       5.919  -4.739   2.626  1.00 98.57           C  
ATOM   2221  N   ALA B  79       6.455  -8.326  -0.095  1.00 98.55           N  
ATOM   2222  CA  ALA B  79       7.107  -9.430  -0.794  1.00 98.55           C  
ATOM   2223  C   ALA B  79       6.992  -9.266  -2.307  1.00 98.55           C  
ATOM   2224  CB  ALA B  79       6.506 -10.765  -0.360  1.00 98.55           C  
ATOM   2225  O   ALA B  79       7.963  -9.481  -3.037  1.00 98.55           O  
ATOM   2226  N   ILE B  80       5.868  -8.894  -2.752  1.00 98.24           N  
ATOM   2227  CA  ILE B  80       5.614  -8.739  -4.180  1.00 98.24           C  
ATOM   2228  C   ILE B  80       6.509  -7.640  -4.748  1.00 98.24           C  
ATOM   2229  CB  ILE B  80       4.128  -8.416  -4.458  1.00 98.24           C  
ATOM   2230  O   ILE B  80       7.135  -7.820  -5.795  1.00 98.24           O  
ATOM   2231  CG1 ILE B  80       3.262  -9.663  -4.243  1.00 98.24           C  
ATOM   2232  CG2 ILE B  80       3.952  -7.865  -5.876  1.00 98.24           C  
ATOM   2233  CD1 ILE B  80       1.764  -9.391  -4.288  1.00 98.24           C  
ATOM   2234  N   VAL B  81       6.590  -6.511  -4.075  1.00 98.51           N  
ATOM   2235  CA  VAL B  81       7.417  -5.403  -4.540  1.00 98.51           C  
ATOM   2236  C   VAL B  81       8.878  -5.841  -4.606  1.00 98.51           C  
ATOM   2237  CB  VAL B  81       7.273  -4.165  -3.626  1.00 98.51           C  
ATOM   2238  O   VAL B  81       9.550  -5.632  -5.619  1.00 98.51           O  
ATOM   2239  CG1 VAL B  81       8.337  -3.121  -3.960  1.00 98.51           C  
ATOM   2240  CG2 VAL B  81       5.873  -3.567  -3.756  1.00 98.51           C  
ATOM   2241  N   VAL B  82       9.334  -6.533  -3.577  1.00 98.66           N  
ATOM   2242  CA  VAL B  82      10.724  -6.974  -3.509  1.00 98.66           C  
ATOM   2243  C   VAL B  82      10.981  -8.039  -4.572  1.00 98.66           C  
ATOM   2244  CB  VAL B  82      11.077  -7.522  -2.108  1.00 98.66           C  
ATOM   2245  O   VAL B  82      12.017  -8.020  -5.240  1.00 98.66           O  
ATOM   2246  CG1 VAL B  82      12.479  -8.129  -2.104  1.00 98.66           C  
ATOM   2247  CG2 VAL B  82      10.967  -6.417  -1.059  1.00 98.66           C  
ATOM   2248  N   TRP B  83      10.048  -8.934  -4.728  1.00 98.48           N  
ATOM   2249  CA  TRP B  83      10.150  -9.978  -5.743  1.00 98.48           C  
ATOM   2250  C   TRP B  83      10.279  -9.372  -7.136  1.00 98.48           C  
ATOM   2251  CB  TRP B  83       8.933 -10.905  -5.686  1.00 98.48           C  
ATOM   2252  O   TRP B  83      11.150  -9.769  -7.914  1.00 98.48           O  
ATOM   2253  CG  TRP B  83       8.992 -12.048  -6.654  1.00 98.48           C  
ATOM   2254  CD1 TRP B  83      10.088 -12.488  -7.343  1.00 98.48           C  
ATOM   2255  CD2 TRP B  83       7.906 -12.893  -7.045  1.00 98.48           C  
ATOM   2256  CE2 TRP B  83       8.416 -13.827  -7.974  1.00 98.48           C  
ATOM   2257  CE3 TRP B  83       6.550 -12.953  -6.699  1.00 98.48           C  
ATOM   2258  NE1 TRP B  83       9.748 -13.558  -8.139  1.00 98.48           N  
ATOM   2259  CH2 TRP B  83       6.293 -14.845  -8.206  1.00 98.48           C  
ATOM   2260  CZ2 TRP B  83       7.616 -14.809  -8.562  1.00 98.48           C  
ATOM   2261  CZ3 TRP B  83       5.755 -13.931  -7.285  1.00 98.48           C  
ATOM   2262  N   VAL B  84       9.496  -8.380  -7.374  1.00 98.27           N  
ATOM   2263  CA  VAL B  84       9.506  -7.722  -8.677  1.00 98.27           C  
ATOM   2264  C   VAL B  84      10.853  -7.040  -8.901  1.00 98.27           C  
ATOM   2265  CB  VAL B  84       8.360  -6.694  -8.801  1.00 98.27           C  
ATOM   2266  O   VAL B  84      11.423  -7.121  -9.992  1.00 98.27           O  
ATOM   2267  CG1 VAL B  84       8.540  -5.834 -10.051  1.00 98.27           C  
ATOM   2268  CG2 VAL B  84       7.007  -7.403  -8.828  1.00 98.27           C  
ATOM   2269  N   LEU B  85      11.374  -6.400  -7.891  1.00 98.53           N  
ATOM   2270  CA  LEU B  85      12.678  -5.756  -8.010  1.00 98.53           C  
ATOM   2271  C   LEU B  85      13.764  -6.782  -8.317  1.00 98.53           C  
ATOM   2272  CB  LEU B  85      13.022  -5.000  -6.724  1.00 98.53           C  
ATOM   2273  O   LEU B  85      14.602  -6.561  -9.194  1.00 98.53           O  
ATOM   2274  CG  LEU B  85      12.197  -3.745  -6.434  1.00 98.53           C  
ATOM   2275  CD1 LEU B  85      12.537  -3.194  -5.053  1.00 98.53           C  
ATOM   2276  CD2 LEU B  85      12.433  -2.690  -7.509  1.00 98.53           C  
ATOM   2277  N   LYS B  86      13.731  -7.863  -7.616  1.00 98.21           N  
ATOM   2278  CA  LYS B  86      14.714  -8.920  -7.839  1.00 98.21           C  
ATOM   2279  C   LYS B  86      14.553  -9.536  -9.226  1.00 98.21           C  
ATOM   2280  CB  LYS B  86      14.591 -10.003  -6.766  1.00 98.21           C  
ATOM   2281  O   LYS B  86      15.542  -9.787  -9.918  1.00 98.21           O  
ATOM   2282  CG  LYS B  86      15.573 -11.153  -6.933  1.00 98.21           C  
ATOM   2283  CD  LYS B  86      17.012 -10.692  -6.746  1.00 98.21           C  
ATOM   2284  CE  LYS B  86      17.988 -11.859  -6.818  1.00 98.21           C  
ATOM   2285  NZ  LYS B  86      19.403 -11.407  -6.665  1.00 98.21           N  
ATOM   2286  N   PHE B  87      13.371  -9.749  -9.632  1.00 97.58           N  
ATOM   2287  CA  PHE B  87      13.054 -10.329 -10.932  1.00 97.58           C  
ATOM   2288  C   PHE B  87      13.649  -9.492 -12.058  1.00 97.58           C  
ATOM   2289  CB  PHE B  87      11.538 -10.452 -11.113  1.00 97.58           C  
ATOM   2290  O   PHE B  87      14.063 -10.031 -13.087  1.00 97.58           O  
ATOM   2291  CG  PHE B  87      11.132 -11.108 -12.405  1.00 97.58           C  
ATOM   2292  CD1 PHE B  87      10.586 -10.358 -13.439  1.00 97.58           C  
ATOM   2293  CD2 PHE B  87      11.297 -12.475 -12.585  1.00 97.58           C  
ATOM   2294  CE1 PHE B  87      10.209 -10.962 -14.637  1.00 97.58           C  
ATOM   2295  CE2 PHE B  87      10.923 -13.086 -13.779  1.00 97.58           C  
ATOM   2296  CZ  PHE B  87      10.378 -12.328 -14.803  1.00 97.58           C  
ATOM   2297  N   ASN B  88      13.735  -8.238 -11.830  1.00 97.16           N  
ATOM   2298  CA  ASN B  88      14.241  -7.313 -12.839  1.00 97.16           C  
ATOM   2299  C   ASN B  88      15.729  -7.036 -12.649  1.00 97.16           C  
ATOM   2300  CB  ASN B  88      13.449  -6.005 -12.814  1.00 97.16           C  
ATOM   2301  O   ASN B  88      16.283  -6.136 -13.283  1.00 97.16           O  
ATOM   2302  CG  ASN B  88      12.081  -6.137 -13.454  1.00 97.16           C  
ATOM   2303  ND2 ASN B  88      11.075  -6.448 -12.645  1.00 97.16           N  
ATOM   2304  OD1 ASN B  88      11.930  -5.962 -14.666  1.00 97.16           O  
ATOM   2305  N   GLY B  89      16.381  -7.682 -11.684  1.00 97.19           N  
ATOM   2306  CA  GLY B  89      17.813  -7.586 -11.447  1.00 97.19           C  
ATOM   2307  C   GLY B  89      18.220  -6.287 -10.777  1.00 97.19           C  
ATOM   2308  O   GLY B  89      19.337  -5.804 -10.976  1.00 97.19           O  
ATOM   2309  N   LEU B  90      17.335  -5.678 -10.089  1.00 96.81           N  
ATOM   2310  CA  LEU B  90      17.615  -4.382  -9.481  1.00 96.81           C  
ATOM   2311  C   LEU B  90      18.157  -4.552  -8.065  1.00 96.81           C  
ATOM   2312  CB  LEU B  90      16.352  -3.517  -9.455  1.00 96.81           C  
ATOM   2313  O   LEU B  90      18.847  -3.669  -7.550  1.00 96.81           O  
ATOM   2314  CG  LEU B  90      15.744  -3.165 -10.814  1.00 96.81           C  
ATOM   2315  CD1 LEU B  90      14.428  -2.418 -10.628  1.00 96.81           C  
ATOM   2316  CD2 LEU B  90      16.723  -2.337 -11.640  1.00 96.81           C  
ATOM   2317  N   ILE B  91      17.864  -5.592  -7.457  1.00 95.54           N  
ATOM   2318  CA  ILE B  91      18.478  -5.970  -6.189  1.00 95.54           C  
ATOM   2319  C   ILE B  91      18.872  -7.445  -6.225  1.00 95.54           C  
ATOM   2320  CB  ILE B  91      17.531  -5.698  -4.999  1.00 95.54           C  
ATOM   2321  O   ILE B  91      18.465  -8.181  -7.128  1.00 95.54           O  
ATOM   2322  CG1 ILE B  91      16.222  -6.477  -5.169  1.00 95.54           C  
ATOM   2323  CG2 ILE B  91      17.261  -4.197  -4.856  1.00 95.54           C  
ATOM   2324  CD1 ILE B  91      15.290  -6.392  -3.968  1.00 95.54           C  
TER    2325      ILE B 489
ENDMDL
END
